# Supplementary material for: Closing the Gap between Experiment and Simulation—A Holistic Study on the Complexation of Small Interfering RNAs with Polyethylenimine
Source: Mol Pharm. Author manuscript; Available in PMC 2024 Oct 29. (PMC7616749; doi:10.1021/acs.molpharmaceut.3c00747)
Supplement: Supplementary code [file EMS199501-supplement-Supplementary_code.zip]

Archive with 710 entries (681 files):
- closingthegap-main/
- __MACOSX/._closingthegap-main
- closingthegap-main/.DS_Store
- __MACOSX/closingthegap-main/._.DS_Store
- closingthegap-main/Part 1: Parameterising angle and bond distribution/
- __MACOSX/closingthegap-main/._Part 1: Parameterising angle and bond distribution
- closingthegap-main/README/
- __MACOSX/closingthegap-main/._README
- closingthegap-main/README.md
- __MACOSX/closingthegap-main/._README.md
- closingthegap-main/ThePolymerGenerator.py
- __MACOSX/closingthegap-main/._ThePolymerGenerator.py
- closingthegap-main/Part 3: Complexation of siRNA with PEI/
- __MACOSX/closingthegap-main/._Part 3: Complexation of siRNA with PEI
- closingthegap-main/Part 2: Simulation of titratableMartini setups/
- __MACOSX/closingthegap-main/._Part 2: Simulation of titratableMartini setups
- closingthegap-main/Part 1: Parameterising angle and bond distribution/bPEI_33/
- __MACOSX/closingthegap-main/Part 1: Parameterising angle and bond distribution/._bPEI_33
- closingthegap-main/README/complex.png
- __MACOSX/closingthegap-main/README/._complex.png
- closingthegap-main/Part 3: Complexation of siRNA with PEI/pH 5.5/
- __MACOSX/closingthegap-main/Part 3: Complexation of siRNA with PEI/._pH 5.5
- closingthegap-main/Part 2: Simulation of titratableMartini setups/2_base_titration_adapted_PEI_5kDa_58.4%/
- __MACOSX/closingthegap-main/Part 2: Simulation of titratableMartini setups/._2_base_titration_adapted_PEI_5kDa_58.4%
- closingthegap-main/Part 2: Simulation of titratableMartini setups/mdp_files/
- __MACOSX/closingthegap-main/Part 2: Simulation of titratableMartini setups/._mdp_files
- closingthegap-main/Part 2: Simulation of titratableMartini setups/force_fields/
- __MACOSX/closingthegap-main/Part 2: Simulation of titratableMartini setups/._force_fields
- closingthegap-main/Part 2: Simulation of titratableMartini setups/scripts/
- __MACOSX/closingthegap-main/Part 2: Simulation of titratableMartini setups/._scripts
- closingthegap-main/Part 1: Parameterising angle and bond distribution/bPEI_33/plot_bonds_tutorial_4x2.gnu
- __MACOSX/closingthegap-main/Part 1: Parameterising angle and bond distribution/bPEI_33/._plot_bonds_tutorial_4x2.gnu
- closingthegap-main/Part 1: Parameterising angle and bond distribution/bPEI_33/3_MAPTRAJ/
- __MACOSX/closingthegap-main/Part 1: Parameterising angle and bond distribution/bPEI_33/._3_MAPTRAJ
- closingthegap-main/Part 1: Parameterising angle and bond distribution/bPEI_33/7_SASA/
- __MACOSX/closingthegap-main/Part 1: Parameterising angle and bond distribution/bPEI_33/._7_SASA
- closingthegap-main/Part 1: Parameterising angle and bond distribution/bPEI_33/plot_angles_tutorial_4x2.gnu
- __MACOSX/closingthegap-main/Part 1: Parameterising angle and bond distribution/bPEI_33/._plot_angles_tutorial_4x2.gnu
- closingthegap-main/Part 1: Parameterising angle and bond distribution/bPEI_33/2_ATB/
- __MACOSX/closingthegap-main/Part 1: Parameterising angle and bond distribution/bPEI_33/._2_ATB
- closingthegap-main/Part 1: Parameterising angle and bond distribution/bPEI_33/4_CGINIT/
- __MACOSX/closingthegap-main/Part 1: Parameterising angle and bond distribution/bPEI_33/._4_CGINIT
- closingthegap-main/Part 1: Parameterising angle and bond distribution/bPEI_33/5_TRGTDISTR/
- __MACOSX/closingthegap-main/Part 1: Parameterising angle and bond distribution/bPEI_33/._5_TRGTDISTR
- closingthegap-main/Part 1: Parameterising angle and bond distribution/bPEI_33/1_AA/
- __MACOSX/closingthegap-main/Part 1: Parameterising angle and bond distribution/bPEI_33/._1_AA
- closingthegap-main/Part 1: Parameterising angle and bond distribution/bPEI_33/6_CGSIM/
- __MACOSX/closingthegap-main/Part 1: Parameterising angle and bond distribution/bPEI_33/._6_CGSIM
- closingthegap-main/Part 3: Complexation of siRNA with PEI/pH 5.5/0/
- __MACOSX/closingthegap-main/Part 3: Complexation of siRNA with PEI/pH 5.5/._0
- closingthegap-main/Part 3: Complexation of siRNA with PEI/pH 5.5/1/
- __MACOSX/closingthegap-main/Part 3: Complexation of siRNA with PEI/pH 5.5/._1
- closingthegap-main/Part 3: Complexation of siRNA with PEI/pH 5.5/10/
- __MACOSX/closingthegap-main/Part 3: Complexation of siRNA with PEI/pH 5.5/._10
- closingthegap-main/Part 3: Complexation of siRNA with PEI/pH 5.5/15/
- __MACOSX/closingthegap-main/Part 3: Complexation of siRNA with PEI/pH 5.5/._15
- closingthegap-main/Part 3: Complexation of siRNA with PEI/pH 5.5/2/
- __MACOSX/closingthegap-main/Part 3: Complexation of siRNA with PEI/pH 5.5/._2
- closingthegap-main/Part 3: Complexation of siRNA with PEI/pH 5.5/5/
- __MACOSX/closingthegap-main/Part 3: Complexation of siRNA with PEI/pH 5.5/._5
- closingthegap-main/Part 2: Simulation of titratableMartini setups/2_base_titration_adapted_PEI_5kDa_58.4%/system.top
- __MACOSX/closingthegap-main/Part 2: Simulation of titratableMartini setups/2_base_titration_adapted_PEI_5kDa_58.4%/._system.top
- closingthegap-main/Part 2: Simulation of titratableMartini setups/2_base_titration_adapted_PEI_5kDa_58.4%/water.gro
- __MACOSX/closingthegap-main/Part 2: Simulation of titratableMartini setups/2_base_titration_adapted_PEI_5kDa_58.4%/._water.gro
- closingthegap-main/Part 2: Simulation of titratableMartini setups/2_base_titration_adapted_PEI_5kDa_58.4%/fileTitration_5kDa.itp
- __MACOSX/closingthegap-main/Part 2: Simulation of titratableMartini setups/2_base_titration_adapted_PEI_5kDa_58.4%/._fileTitration_5kDa.itp
- closingthegap-main/Part 2: Simulation of titratableMartini setups/2_base_titration_adapted_PEI_5kDa_58.4%/filepH.itp
- __MACOSX/closingthegap-main/Part 2: Simulation of titratableMartini setups/2_base_titration_adapted_PEI_5kDa_58.4%/._filepH.itp
- closingthegap-main/Part 2: Simulation of titratableMartini setups/2_base_titration_adapted_PEI_5kDa_58.4%/gyranalysis.py
- __MACOSX/closingthegap-main/Part 2: Simulation of titratableMartini setups/2_base_titration_adapted_PEI_5kDa_58.4%/._gyranalysis.py
- closingthegap-main/Part 2: Simulation of titratableMartini setups/2_base_titration_adapted_PEI_5kDa_58.4%/file.mapBead
- __MACOSX/closingthegap-main/Part 2: Simulation of titratableMartini setups/2_base_titration_adapted_PEI_5kDa_58.4%/._file.mapBead
- closingthegap-main/Part 2: Simulation of titratableMartini setups/2_base_titration_adapted_PEI_5kDa_58.4%/solvated.gro
- __MACOSX/closingthegap-main/Part 2: Simulation of titratableMartini setups/2_base_titration_adapted_PEI_5kDa_58.4%/._solvated.gro
- closingthegap-main/Part 2: Simulation of titratableMartini setups/2_base_titration_adapted_PEI_5kDa_58.4%/start.gro
- __MACOSX/closingthegap-main/Part 2: Simulation of titratableMartini setups/2_base_titration_adapted_PEI_5kDa_58.4%/._start.gro
- closingthegap-main/Part 2: Simulation of titratableMartini setups/2_base_titration_adapted_PEI_5kDa_58.4%/curvefit.py
- __MACOSX/closingthegap-main/Part 2: Simulation of titratableMartini setups/2_base_titration_adapted_PEI_5kDa_58.4%/._curvefit.py
- closingthegap-main/Part 2: Simulation of titratableMartini setups/2_base_titration_adapted_PEI_5kDa_58.4%/results.txt
- __MACOSX/closingthegap-main/Part 2: Simulation of titratableMartini setups/2_base_titration_adapted_PEI_5kDa_58.4%/._results.txt
- closingthegap-main/Part 2: Simulation of titratableMartini setups/2_base_titration_adapted_PEI_5kDa_58.4%/box_CG_WN_eq.gro
- __MACOSX/closingthegap-main/Part 2: Simulation of titratableMartini setups/2_base_titration_adapted_PEI_5kDa_58.4%/._box_CG_WN_eq.gro
- closingthegap-main/Part 2: Simulation of titratableMartini setups/2_base_titration_adapted_PEI_5kDa_58.4%/2_titrate.sh
- __MACOSX/closingthegap-main/Part 2: Simulation of titratableMartini setups/2_base_titration_adapted_PEI_5kDa_58.4%/._2_titrate.sh
- closingthegap-main/Part 2: Simulation of titratableMartini setups/2_base_titration_adapted_PEI_5kDa_58.4%/1_convert_gro_file.sh
- __MACOSX/closingthegap-main/Part 2: Simulation of titratableMartini setups/2_base_titration_adapted_PEI_5kDa_58.4%/._1_convert_gro_file.sh
- closingthegap-main/Part 2: Simulation of titratableMartini setups/2_base_titration_adapted_PEI_5kDa_58.4%/gyranalysis.sh
- __MACOSX/closingthegap-main/Part 2: Simulation of titratableMartini setups/2_base_titration_adapted_PEI_5kDa_58.4%/._gyranalysis.sh
- closingthegap-main/Part 2: Simulation of titratableMartini setups/2_base_titration_adapted_PEI_5kDa_58.4%/file.map
- __MACOSX/closingthegap-main/Part 2: Simulation of titratableMartini setups/2_base_titration_adapted_PEI_5kDa_58.4%/._file.map
- closingthegap-main/Part 2: Simulation of titratableMartini setups/2_base_titration_adapted_PEI_5kDa_58.4%/3_analyze.sh
- __MACOSX/closingthegap-main/Part 2: Simulation of titratableMartini setups/2_base_titration_adapted_PEI_5kDa_58.4%/._3_analyze.sh
- closingthegap-main/Part 2: Simulation of titratableMartini setups/2_base_titration_adapted_PEI_5kDa_58.4%/gyr.txt
- __MACOSX/closingthegap-main/Part 2: Simulation of titratableMartini setups/2_base_titration_adapted_PEI_5kDa_58.4%/._gyr.txt
- closingthegap-main/Part 2: Simulation of titratableMartini setups/2_base_titration_adapted_PEI_5kDa_58.4%/file.itp
- __MACOSX/closingthegap-main/Part 2: Simulation of titratableMartini setups/2_base_titration_adapted_PEI_5kDa_58.4%/._file.itp
- closingthegap-main/Part 2: Simulation of titratableMartini setups/2_base_titration_adapted_PEI_5kDa_58.4%/file.gro
- __MACOSX/closingthegap-main/Part 2: Simulation of titratableMartini setups/2_base_titration_adapted_PEI_5kDa_58.4%/._file.gro
- closingthegap-main/Part 2: Simulation of titratableMartini setups/2_base_titration_adapted_PEI_5kDa_58.4%/file.smiles
- __MACOSX/closingthegap-main/Part 2: Simulation of titratableMartini setups/2_base_titration_adapted_PEI_5kDa_58.4%/._file.smiles
- closingthegap-main/Part 2: Simulation of titratableMartini setups/mdp_files/eq-p.mdp
- __MACOSX/closingthegap-main/Part 2: Simulation of titratableMartini setups/mdp_files/._eq-p.mdp
- closingthegap-main/Part 2: Simulation of titratableMartini setups/mdp_files/min.mdp
- __MACOSX/closingthegap-main/Part 2: Simulation of titratableMartini setups/mdp_files/._min.mdp
- closingthegap-main/Part 2: Simulation of titratableMartini setups/mdp_files/NpT.mdp
- __MACOSX/closingthegap-main/Part 2: Simulation of titratableMartini setups/mdp_files/._NpT.mdp
- closingthegap-main/Part 2: Simulation of titratableMartini setups/mdp_files/eq.mdp
- __MACOSX/closingthegap-main/Part 2: Simulation of titratableMartini setups/mdp_files/._eq.mdp
- closingthegap-main/Part 2: Simulation of titratableMartini setups/force_fields/titratable_beads_cross.itp
- __MACOSX/closingthegap-main/Part 2: Simulation of titratableMartini setups/force_fields/._titratable_beads_cross.itp
- closingthegap-main/Part 2: Simulation of titratableMartini setups/force_fields/dummy_beads.itp
- __MACOSX/closingthegap-main/Part 2: Simulation of titratableMartini setups/force_fields/._dummy_beads.itp
- closingthegap-main/Part 2: Simulation of titratableMartini setups/force_fields/molecules.itp
- __MACOSX/closingthegap-main/Part 2: Simulation of titratableMartini setups/force_fields/._molecules.itp
- closingthegap-main/Part 2: Simulation of titratableMartini setups/force_fields/fileTitration.itp
- __MACOSX/closingthegap-main/Part 2: Simulation of titratableMartini setups/force_fields/._fileTitration.itp
- closingthegap-main/Part 2: Simulation of titratableMartini setups/force_fields/lipids.itp
- __MACOSX/closingthegap-main/Part 2: Simulation of titratableMartini setups/force_fields/._lipids.itp
- closingthegap-main/Part 2: Simulation of titratableMartini setups/force_fields/README
- __MACOSX/closingthegap-main/Part 2: Simulation of titratableMartini setups/force_fields/._README
- closingthegap-main/Part 2: Simulation of titratableMartini setups/force_fields/titratable_beads_self_proton.itp
- __MACOSX/closingthegap-main/Part 2: Simulation of titratableMartini setups/force_fields/._titratable_beads_self_proton.itp
- closingthegap-main/Part 2: Simulation of titratableMartini setups/force_fields/neutral_beads.itp
- __MACOSX/closingthegap-main/Part 2: Simulation of titratableMartini setups/force_fields/._neutral_beads.itp
- closingthegap-main/Part 2: Simulation of titratableMartini setups/force_fields/SSP-CG.itp
- __MACOSX/closingthegap-main/Part 2: Simulation of titratableMartini setups/force_fields/._SSP-CG.itp
- closingthegap-main/Part 2: Simulation of titratableMartini setups/force_fields/excl.itp
- __MACOSX/closingthegap-main/Part 2: Simulation of titratableMartini setups/force_fields/._excl.itp
- closingthegap-main/Part 2: Simulation of titratableMartini setups/force_fields/PPI_G5_adapted.itp
- __MACOSX/closingthegap-main/Part 2: Simulation of titratableMartini setups/force_fields/._PPI_G5_adapted.itp
- closingthegap-main/Part 2: Simulation of titratableMartini setups/force_fields/ion.itp
- __MACOSX/closingthegap-main/Part 2: Simulation of titratableMartini setups/force_fields/._ion.itp
- closingthegap-main/Part 2: Simulation of titratableMartini setups/force_fields/martini.itp
- __MACOSX/closingthegap-main/Part 2: Simulation of titratableMartini setups/force_fields/._martini.itp
- closingthegap-main/Part 2: Simulation of titratableMartini setups/force_fields/pH_dep_interactions.itp
- __MACOSX/closingthegap-main/Part 2: Simulation of titratableMartini setups/force_fields/._pH_dep_interactions.itp
- closingthegap-main/Part 2: Simulation of titratableMartini setups/force_fields/charged_beads.itp
- __MACOSX/closingthegap-main/Part 2: Simulation of titratableMartini setups/force_fields/._charged_beads.itp
- closingthegap-main/Part 2: Simulation of titratableMartini setups/force_fields/PPI_G5.itp
- __MACOSX/closingthegap-main/Part 2: Simulation of titratableMartini setups/force_fields/._PPI_G5.itp
- closingthegap-main/Part 2: Simulation of titratableMartini setups/scripts/plot_radius_of_gyration.py
- __MACOSX/closingthegap-main/Part 2: Simulation of titratableMartini setups/scripts/._plot_radius_of_gyration.py
- closingthegap-main/Part 2: Simulation of titratableMartini setups/scripts/plot_ppi_degree_of_deprot.py
- __MACOSX/closingthegap-main/Part 2: Simulation of titratableMartini setups/scripts/._plot_ppi_degree_of_deprot.py
- closingthegap-main/Part 2: Simulation of titratableMartini setups/scripts/degree_of_deprot.py
- __MACOSX/closingthegap-main/Part 2: Simulation of titratableMartini setups/scripts/._degree_of_deprot.py
- closingthegap-main/Part 2: Simulation of titratableMartini setups/scripts/statistical_analysis.py
- __MACOSX/closingthegap-main/Part 2: Simulation of titratableMartini setups/scripts/._statistical_analysis.py
- closingthegap-main/Part 2: Simulation of titratableMartini setups/scripts/convert_gro_to_titratable.py
- __MACOSX/closingthegap-main/Part 2: Simulation of titratableMartini setups/scripts/._convert_gro_to_titratable.py
- closingthegap-main/Part 2: Simulation of titratableMartini setups/scripts/plot_results.py
- __MACOSX/closingthegap-main/Part 2: Simulation of titratableMartini setups/scripts/._plot_results.py
- closingthegap-main/Part 1: Parameterising angle and bond distribution/bPEI_33/3_MAPTRAJ/mapped.xtc
- __MACOSX/closingthegap-main/Part 1: Parameterising angle and bond distribution/bPEI_33/3_MAPTRAJ/._mapped.xtc
- closingthegap-main/Part 1: Parameterising angle and bond distribution/bPEI_33/3_MAPTRAJ/AA-COG.tpr
- __MACOSX/closingthegap-main/Part 1: Parameterising angle and bond distribution/bPEI_33/3_MAPTRAJ/._AA-COG.tpr
- closingthegap-main/Part 1: Parameterising angle and bond distribution/bPEI_33/3_MAPTRAJ/3_map_trajectory_COG.sh
- __MACOSX/closingthegap-main/Part 1: Parameterising angle and bond distribution/bPEI_33/3_MAPTRAJ/._3_map_trajectory_COG.sh
- closingthegap-main/Part 1: Parameterising angle and bond distribution/bPEI_33/3_MAPTRAJ/bPEI_33.ndx
- __MACOSX/closingthegap-main/Part 1: Parameterising angle and bond distribution/bPEI_33/3_MAPTRAJ/._bPEI_33.ndx
- closingthegap-main/Part 1: Parameterising angle and bond distribution/bPEI_33/3_MAPTRAJ/bPEI_33-COG.itp
- __MACOSX/closingthegap-main/Part 1: Parameterising angle and bond distribution/bPEI_33/3_MAPTRAJ/._bPEI_33-COG.itp
- closingthegap-main/Part 1: Parameterising angle and bond distribution/bPEI_33/3_MAPTRAJ/system-COG.top
- __MACOSX/closingthegap-main/Part 1: Parameterising angle and bond distribution/bPEI_33/3_MAPTRAJ/._system-COG.top
- closingthegap-main/Part 1: Parameterising angle and bond distribution/bPEI_33/7_SASA/7_compute_SASAs.sh
- __MACOSX/closingthegap-main/Part 1: Parameterising angle and bond distribution/bPEI_33/7_SASA/._7_compute_SASAs.sh
- closingthegap-main/Part 1: Parameterising angle and bond distribution/bPEI_33/7_SASA/CG/
- __MACOSX/closingthegap-main/Part 1: Parameterising angle and bond distribution/bPEI_33/7_SASA/._CG
- closingthegap-main/Part 1: Parameterising angle and bond distribution/bPEI_33/2_ATB/bPEI_33.map
- __MACOSX/closingthegap-main/Part 1: Parameterising angle and bond distribution/bPEI_33/2_ATB/._bPEI_33.map
- closingthegap-main/Part 1: Parameterising angle and bond distribution/bPEI_33/2_ATB/bPEI_33.ndx
- __MACOSX/closingthegap-main/Part 1: Parameterising angle and bond distribution/bPEI_33/2_ATB/._bPEI_33.ndx
- closingthegap-main/Part 1: Parameterising angle and bond distribution/bPEI_33/2_ATB/bPEI_33-CG.gro
- __MACOSX/closingthegap-main/Part 1: Parameterising angle and bond distribution/bPEI_33/2_ATB/._bPEI_33-CG.gro
- closingthegap-main/Part 1: Parameterising angle and bond distribution/bPEI_33/4_CGINIT/system.top
- __MACOSX/closingthegap-main/Part 1: Parameterising angle and bond distribution/bPEI_33/4_CGINIT/._system.top
- closingthegap-main/Part 1: Parameterising angle and bond distribution/bPEI_33/4_CGINIT/mdout.mdp
- __MACOSX/closingthegap-main/Part 1: Parameterising angle and bond distribution/bPEI_33/4_CGINIT/._mdout.mdp
- closingthegap-main/Part 1: Parameterising angle and bond distribution/bPEI_33/4_CGINIT/molecule.gro
- __MACOSX/closingthegap-main/Part 1: Parameterising angle and bond distribution/bPEI_33/4_CGINIT/._molecule.gro
- closingthegap-main/Part 1: Parameterising angle and bond distribution/bPEI_33/4_CGINIT/martini_v3.0.b.3.2.itp
- __MACOSX/closingthegap-main/Part 1: Parameterising angle and bond distribution/bPEI_33/4_CGINIT/._martini_v3.0.b.3.2.itp
- closingthegap-main/Part 1: Parameterising angle and bond distribution/bPEI_33/4_CGINIT/4_create_CG_tpr.sh
- __MACOSX/closingthegap-main/Part 1: Parameterising angle and bond distribution/bPEI_33/4_CGINIT/._4_create_CG_tpr.sh
- closingthegap-main/Part 1: Parameterising angle and bond distribution/bPEI_33/4_CGINIT/bPEI_33_cg.itp
- __MACOSX/closingthegap-main/Part 1: Parameterising angle and bond distribution/bPEI_33/4_CGINIT/._bPEI_33_cg.itp
- closingthegap-main/Part 1: Parameterising angle and bond distribution/bPEI_33/4_CGINIT/CG.tpr
- __MACOSX/closingthegap-main/Part 1: Parameterising angle and bond distribution/bPEI_33/4_CGINIT/._CG.tpr
- closingthegap-main/Part 1: Parameterising angle and bond distribution/bPEI_33/4_CGINIT/bPEI_33-CG.gro
- __MACOSX/closingthegap-main/Part 1: Parameterising angle and bond distribution/bPEI_33/4_CGINIT/._bPEI_33-CG.gro
- closingthegap-main/Part 1: Parameterising angle and bond distribution/bPEI_33/4_CGINIT/martini_v2.x_new_run.mdp
- __MACOSX/closingthegap-main/Part 1: Parameterising angle and bond distribution/bPEI_33/4_CGINIT/._martini_v2.x_new_run.mdp
- closingthegap-main/Part 1: Parameterising angle and bond distribution/bPEI_33/4_CGINIT/martini_v3.0.0.itp
- __MACOSX/closingthegap-main/Part 1: Parameterising angle and bond distribution/bPEI_33/4_CGINIT/._martini_v3.0.0.itp
- closingthegap-main/Part 1: Parameterising angle and bond distribution/bPEI_33/5_TRGTDISTR/5_generate_target_distr.sh
- __MACOSX/closingthegap-main/Part 1: Parameterising angle and bond distribution/bPEI_33/5_TRGTDISTR/._5_generate_target_distr.sh
- closingthegap-main/Part 1: Parameterising angle and bond distribution/bPEI_33/5_TRGTDISTR/bonds_mapped/
- __MACOSX/closingthegap-main/Part 1: Parameterising angle and bond distribution/bPEI_33/5_TRGTDISTR/._bonds_mapped
- closingthegap-main/Part 1: Parameterising angle and bond distribution/bPEI_33/5_TRGTDISTR/angles_mapped/
- __MACOSX/closingthegap-main/Part 1: Parameterising angle and bond distribution/bPEI_33/5_TRGTDISTR/._angles_mapped
- closingthegap-main/Part 1: Parameterising angle and bond distribution/bPEI_33/5_TRGTDISTR/bonds.ndx
- __MACOSX/closingthegap-main/Part 1: Parameterising angle and bond distribution/bPEI_33/5_TRGTDISTR/._bonds.ndx
- closingthegap-main/Part 1: Parameterising angle and bond distribution/bPEI_33/5_TRGTDISTR/angles.ndx
- __MACOSX/closingthegap-main/Part 1: Parameterising angle and bond distribution/bPEI_33/5_TRGTDISTR/._angles.ndx
- closingthegap-main/Part 1: Parameterising angle and bond distribution/bPEI_33/1_AA/system.top
- __MACOSX/closingthegap-main/Part 1: Parameterising angle and bond distribution/bPEI_33/1_AA/._system.top
- closingthegap-main/Part 1: Parameterising angle and bond distribution/bPEI_33/1_AA/bPEI_33.gro
- __MACOSX/closingthegap-main/Part 1: Parameterising angle and bond distribution/bPEI_33/1_AA/._bPEI_33.gro
- closingthegap-main/Part 1: Parameterising angle and bond distribution/bPEI_33/1_AA/bPEI_33.itp
- __MACOSX/closingthegap-main/Part 1: Parameterising angle and bond distribution/bPEI_33/1_AA/._bPEI_33.itp
- closingthegap-main/Part 1: Parameterising angle and bond distribution/bPEI_33/1_AA/2-eq.gro
- __MACOSX/closingthegap-main/Part 1: Parameterising angle and bond distribution/bPEI_33/1_AA/._2-eq.gro
- closingthegap-main/Part 1: Parameterising angle and bond distribution/bPEI_33/1_AA/1-min.edr
- __MACOSX/closingthegap-main/Part 1: Parameterising angle and bond distribution/bPEI_33/1_AA/._1-min.edr
- closingthegap-main/Part 1: Parameterising angle and bond distribution/bPEI_33/1_AA/2-eq.tpr
- __MACOSX/closingthegap-main/Part 1: Parameterising angle and bond distribution/bPEI_33/1_AA/._2-eq.tpr
- closingthegap-main/Part 1: Parameterising angle and bond distribution/bPEI_33/1_AA/3-run.gro
- __MACOSX/closingthegap-main/Part 1: Parameterising angle and bond distribution/bPEI_33/1_AA/._3-run.gro
- closingthegap-main/Part 1: Parameterising angle and bond distribution/bPEI_33/1_AA/em.mdp
- __MACOSX/closingthegap-main/Part 1: Parameterising angle and bond distribution/bPEI_33/1_AA/._em.mdp
- closingthegap-main/Part 1: Parameterising angle and bond distribution/bPEI_33/1_AA/3-run.tpr
- __MACOSX/closingthegap-main/Part 1: Parameterising angle and bond distribution/bPEI_33/1_AA/._3-run.tpr
- closingthegap-main/Part 1: Parameterising angle and bond distribution/bPEI_33/1_AA/1-min.trr
- __MACOSX/closingthegap-main/Part 1: Parameterising angle and bond distribution/bPEI_33/1_AA/._1-min.trr
- closingthegap-main/Part 1: Parameterising angle and bond distribution/bPEI_33/1_AA/2-eq.xtc
- __MACOSX/closingthegap-main/Part 1: Parameterising angle and bond distribution/bPEI_33/1_AA/._2-eq.xtc
- closingthegap-main/Part 1: Parameterising angle and bond distribution/bPEI_33/1_AA/P-S_P.pdb
- __MACOSX/closingthegap-main/Part 1: Parameterising angle and bond distribution/bPEI_33/1_AA/._P-S_P.pdb
- closingthegap-main/Part 1: Parameterising angle and bond distribution/bPEI_33/1_AA/prepare_1mol_AA_system-v.sh
- __MACOSX/closingthegap-main/Part 1: Parameterising angle and bond distribution/bPEI_33/1_AA/._prepare_1mol_AA_system-v.sh
- closingthegap-main/Part 1: Parameterising angle and bond distribution/bPEI_33/1_AA/2-eq_prev.cpt
- __MACOSX/closingthegap-main/Part 1: Parameterising angle and bond distribution/bPEI_33/1_AA/._2-eq_prev.cpt
- closingthegap-main/Part 1: Parameterising angle and bond distribution/bPEI_33/1_AA/system_EMPTY.top
- __MACOSX/closingthegap-main/Part 1: Parameterising angle and bond distribution/bPEI_33/1_AA/._system_EMPTY.top
- closingthegap-main/Part 1: Parameterising angle and bond distribution/bPEI_33/1_AA/prepare_1mol_AA_system.sh
- __MACOSX/closingthegap-main/Part 1: Parameterising angle and bond distribution/bPEI_33/1_AA/._prepare_1mol_AA_system.sh
- closingthegap-main/Part 1: Parameterising angle and bond distribution/bPEI_33/1_AA/3-run_prev.cpt
- __MACOSX/closingthegap-main/Part 1: Parameterising angle and bond distribution/bPEI_33/1_AA/._3-run_prev.cpt
- closingthegap-main/Part 1: Parameterising angle and bond distribution/bPEI_33/1_AA/1-min.gro
- __MACOSX/closingthegap-main/Part 1: Parameterising angle and bond distribution/bPEI_33/1_AA/._1-min.gro
- closingthegap-main/Part 1: Parameterising angle and bond distribution/bPEI_33/1_AA/2-eq.edr
- __MACOSX/closingthegap-main/Part 1: Parameterising angle and bond distribution/bPEI_33/1_AA/._2-eq.edr
- closingthegap-main/Part 1: Parameterising angle and bond distribution/bPEI_33/1_AA/initial.gro
- __MACOSX/closingthegap-main/Part 1: Parameterising angle and bond distribution/bPEI_33/1_AA/._initial.gro
- closingthegap-main/Part 1: Parameterising angle and bond distribution/bPEI_33/1_AA/1-min.tpr
- __MACOSX/closingthegap-main/Part 1: Parameterising angle and bond distribution/bPEI_33/1_AA/._1-min.tpr
- closingthegap-main/Part 1: Parameterising angle and bond distribution/bPEI_33/1_AA/3-run.trr
- __MACOSX/closingthegap-main/Part 1: Parameterising angle and bond distribution/bPEI_33/1_AA/._3-run.trr
- closingthegap-main/Part 1: Parameterising angle and bond distribution/bPEI_33/1_AA/3-run.cpt
- __MACOSX/closingthegap-main/Part 1: Parameterising angle and bond distribution/bPEI_33/1_AA/._3-run.cpt
- closingthegap-main/Part 1: Parameterising angle and bond distribution/bPEI_33/1_AA/run.mdp
- __MACOSX/closingthegap-main/Part 1: Parameterising angle and bond distribution/bPEI_33/1_AA/._run.mdp
- closingthegap-main/Part 1: Parameterising angle and bond distribution/bPEI_33/1_AA/bPEI_0.gro
- __MACOSX/closingthegap-main/Part 1: Parameterising angle and bond distribution/bPEI_33/1_AA/._bPEI_0.gro
- closingthegap-main/Part 1: Parameterising angle and bond distribution/bPEI_33/1_AA/eq.mdp
- __MACOSX/closingthegap-main/Part 1: Parameterising angle and bond distribution/bPEI_33/1_AA/._eq.mdp
- closingthegap-main/Part 1: Parameterising angle and bond distribution/bPEI_33/1_AA/3-run.edr
- __MACOSX/closingthegap-main/Part 1: Parameterising angle and bond distribution/bPEI_33/1_AA/._3-run.edr
- closingthegap-main/Part 1: Parameterising angle and bond distribution/bPEI_33/1_AA/2-eq.cpt
- __MACOSX/closingthegap-main/Part 1: Parameterising angle and bond distribution/bPEI_33/1_AA/._2-eq.cpt
- closingthegap-main/Part 1: Parameterising angle and bond distribution/bPEI_33/1_AA/2-eq.trr
- __MACOSX/closingthegap-main/Part 1: Parameterising angle and bond distribution/bPEI_33/1_AA/._2-eq.trr
- closingthegap-main/Part 1: Parameterising angle and bond distribution/bPEI_33/1_AA/bPEI_0.itp
- __MACOSX/closingthegap-main/Part 1: Parameterising angle and bond distribution/bPEI_33/1_AA/._bPEI_0.itp
- closingthegap-main/Part 1: Parameterising angle and bond distribution/bPEI_33/1_AA/out.gro
- __MACOSX/closingthegap-main/Part 1: Parameterising angle and bond distribution/bPEI_33/1_AA/._out.gro
- closingthegap-main/Part 1: Parameterising angle and bond distribution/bPEI_33/6_CGSIM/1-min.mdp
- __MACOSX/closingthegap-main/Part 1: Parameterising angle and bond distribution/bPEI_33/6_CGSIM/._1-min.mdp
- closingthegap-main/Part 1: Parameterising angle and bond distribution/bPEI_33/6_CGSIM/system.top
- __MACOSX/closingthegap-main/Part 1: Parameterising angle and bond distribution/bPEI_33/6_CGSIM/._system.top
- closingthegap-main/Part 1: Parameterising angle and bond distribution/bPEI_33/6_CGSIM/2-eq.gro
- __MACOSX/closingthegap-main/Part 1: Parameterising angle and bond distribution/bPEI_33/6_CGSIM/._2-eq.gro
- closingthegap-main/Part 1: Parameterising angle and bond distribution/bPEI_33/6_CGSIM/prepare_CG_1mol_system.sh
- __MACOSX/closingthegap-main/Part 1: Parameterising angle and bond distribution/bPEI_33/6_CGSIM/._prepare_CG_1mol_system.sh
- closingthegap-main/Part 1: Parameterising angle and bond distribution/bPEI_33/6_CGSIM/CG.xtc
- __MACOSX/closingthegap-main/Part 1: Parameterising angle and bond distribution/bPEI_33/6_CGSIM/._CG.xtc
- closingthegap-main/Part 1: Parameterising angle and bond distribution/bPEI_33/6_CGSIM/1-min.edr
- __MACOSX/closingthegap-main/Part 1: Parameterising angle and bond distribution/bPEI_33/6_CGSIM/._1-min.edr
- closingthegap-main/Part 1: Parameterising angle and bond distribution/bPEI_33/6_CGSIM/index.ndx
- __MACOSX/closingthegap-main/Part 1: Parameterising angle and bond distribution/bPEI_33/6_CGSIM/._index.ndx
- closingthegap-main/Part 1: Parameterising angle and bond distribution/bPEI_33/6_CGSIM/2-eq.tpr
- __MACOSX/closingthegap-main/Part 1: Parameterising angle and bond distribution/bPEI_33/6_CGSIM/._2-eq.tpr
- closingthegap-main/Part 1: Parameterising angle and bond distribution/bPEI_33/6_CGSIM/martini_v3.0.0_solvents_v1.itp
- __MACOSX/closingthegap-main/Part 1: Parameterising angle and bond distribution/bPEI_33/6_CGSIM/._martini_v3.0.0_solvents_v1.itp
- closingthegap-main/Part 1: Parameterising angle and bond distribution/bPEI_33/6_CGSIM/3-run.gro
- __MACOSX/closingthegap-main/Part 1: Parameterising angle and bond distribution/bPEI_33/6_CGSIM/._3-run.gro
- closingthegap-main/Part 1: Parameterising angle and bond distribution/bPEI_33/6_CGSIM/3-run.tpr
- __MACOSX/closingthegap-main/Part 1: Parameterising angle and bond distribution/bPEI_33/6_CGSIM/._3-run.tpr
- closingthegap-main/Part 1: Parameterising angle and bond distribution/bPEI_33/6_CGSIM/1-min.trr
- __MACOSX/closingthegap-main/Part 1: Parameterising angle and bond distribution/bPEI_33/6_CGSIM/._1-min.trr
- closingthegap-main/Part 1: Parameterising angle and bond distribution/bPEI_33/6_CGSIM/bonds_mapped/
- __MACOSX/closingthegap-main/Part 1: Parameterising angle and bond distribution/bPEI_33/6_CGSIM/._bonds_mapped
- closingthegap-main/Part 1: Parameterising angle and bond distribution/bPEI_33/6_CGSIM/martini_em.mdp
- __MACOSX/closingthegap-main/Part 1: Parameterising angle and bond distribution/bPEI_33/6_CGSIM/._martini_em.mdp
- closingthegap-main/Part 1: Parameterising angle and bond distribution/bPEI_33/6_CGSIM/3-run.xtc
- __MACOSX/closingthegap-main/Part 1: Parameterising angle and bond distribution/bPEI_33/6_CGSIM/._3-run.xtc
- closingthegap-main/Part 1: Parameterising angle and bond distribution/bPEI_33/6_CGSIM/bPEI_33_cg.itp
- __MACOSX/closingthegap-main/Part 1: Parameterising angle and bond distribution/bPEI_33/6_CGSIM/._bPEI_33_cg.itp
- closingthegap-main/Part 1: Parameterising angle and bond distribution/bPEI_33/6_CGSIM/#SASA-CG.xvg.1#
- __MACOSX/closingthegap-main/Part 1: Parameterising angle and bond distribution/bPEI_33/6_CGSIM/._#SASA-CG.xvg.1#
[truncated: 410 more entries]
