# Supplementary material for: Closing the Gap between Experiment and Simulation—A Holistic Study on the Complexation of Small Interfering RNAs with Polyethylenimine
Source: Mol Pharm. Author manuscript; Available in PMC 2024 Oct 29. (PMC7616749; doi:10.1021/acs.molpharmaceut.3c00747)
Supplement: Supplementary code [file EMS199501-supplement-Supplementary_code.zip › closingthegap-main/Part 2: Simulation of titratableMartini setups/2_base_titration_adapted_PEI_5kDa_58.4%/system.top]

#define pH<value>
#include "../../force_fields/martini.itp"
#include "../../force_fields/molecules.itp"
#include "../fileTitration_5kDa.itp"

[ System ]
aniline in water

[ molecules ]
PEI     1               
WNA              7767
H+              7767
