# Supplementary material for: Closing the Gap between Experiment and Simulation—A Holistic Study on the Complexation of Small Interfering RNAs with Polyethylenimine
Source: Mol Pharm. Author manuscript; Available in PMC 2024 Oct 29. (PMC7616749; doi:10.1021/acs.molpharmaceut.3c00747)
Supplement: Supplementary code [file EMS199501-supplement-Supplementary_code.zip › closingthegap-main/Part 2: Simulation of titratableMartini setups/2_base_titration_adapted_PEI_5kDa_58.4%/water.gro]

WATER
  400
    1WNA      WN   1   0.084   3.595   3.359  0.0663  0.0148  0.2032
    2WNA      WN   2   0.460   2.488   2.882  0.0999 -0.0648 -0.1661
    3WNA      WN   3   3.165   2.218   0.652 -0.0881 -0.1237 -0.0896
    4WNA      WN   4   3.295   3.303   2.679 -0.1486 -0.3229  0.1120
    5WNA      WN   5   1.213   3.294   0.205 -0.1053 -0.1062  0.1014
    6WNA      WN   6   1.296   1.446   1.188  0.0877 -0.0566 -0.1282
    7WNA      WN   7   0.811   1.294   1.352  0.1967  0.2199  0.3289
    8WNA      WN   8   1.802   2.109   0.786 -0.1596 -0.1576 -0.0010
    9WNA      WN   9   1.477   3.201   3.141 -0.1225  0.0135  0.1267
   10WNA      WN  10   0.126   0.762   3.104  0.0776 -0.1781 -0.1549
   11WNA      WN  11   0.888   0.042   2.906  0.1622 -0.2895 -0.1539
   12WNA      WN  12   2.582   0.430   1.793  0.0293  0.1399  0.1850
   13WNA      WN  13   2.231   1.301   0.363  0.0119  0.0262 -0.0578
   14WNA      WN  14   2.801   0.735   3.454  0.2122 -0.0713 -0.1525
   15WNA      WN  15   0.167   0.527   2.579 -0.2237 -0.0155 -0.0333
   16WNA      WN  16   0.266   3.146   3.600  0.0972 -0.2452  0.1849
   17WNA      WN  17   1.788   2.536   0.332  0.0552  0.0717  0.1324
   18WNA      WN  18   0.220   1.319   2.025  0.1433  0.0166 -0.2722
   19WNA      WN  19   1.113   1.210   3.262  0.4727  0.0172 -0.1323
   20WNA      WN  20   3.572   1.069   1.761 -0.2059  0.1490 -0.2361
   21WNA      WN  21   3.336   2.112   2.620  0.0164  0.2724 -0.2412
   22WNA      WN  22   1.644   1.445   1.647  0.1858 -0.0232 -0.1210
   23WNA      WN  23   2.190   2.784   2.016 -0.0310 -0.0346 -0.0709
   24WNA      WN  24   0.690   2.218   2.248  0.2468  0.3122  0.0688
   25WNA      WN  25   0.049   1.746   1.819  0.1395 -0.2593  0.1148
   26WNA      WN  26   1.085   1.718   3.011  0.1122 -0.2451 -0.0872
   27WNA      WN  27   3.356   1.501   3.265  0.1578  0.0056  0.1978
   28WNA      WN  28   0.972   2.945   1.710  0.1559 -0.3802  0.1129
   29WNA      WN  29   2.093   2.634   2.844 -0.0502 -0.3423 -0.3093
   30WNA      WN  30   1.313   1.274   2.069  0.2198  0.0937  0.0394
   31WNA      WN  31   1.605   2.058   1.712  0.1814  0.5446  0.0734
   32WNA      WN  32   2.602   2.831   3.560 -0.2065  0.0601 -0.0493
   33WNA      WN  33   1.681   2.151   3.570 -0.2224 -0.0375 -0.1153
   34WNA      WN  34   1.662   1.867   3.048  0.1370  0.0775 -0.0222
   35WNA      WN  35   0.071   1.258   3.570  0.2232  0.1052 -0.2036
   36WNA      WN  36   2.903   2.793   3.169 -0.2625 -0.0170 -0.1553
   37WNA      WN  37   0.484   0.375   1.167  0.0519 -0.1542  0.1676
   38WNA      WN  38   1.011   2.633   2.166 -0.0727  0.1966 -0.1345
   39WNA      WN  39   3.474   2.416   1.456 -0.1824 -0.2669  0.1078
   40WNA      WN  40   2.887   0.816   2.023 -0.1587  0.0574 -0.0220
   41WNA      WN  41   3.172   0.769   0.118 -0.4070  0.0521 -0.1165
   42WNA      WN  42   3.637   1.570   2.424 -0.2147 -0.2476  0.1190
   43WNA      WN  43   1.604   3.277   2.177  0.1467 -0.1670 -0.0368
   44WNA      WN  44   3.378   2.743   0.615  0.0989  0.0259  0.0111
   45WNA      WN  45   0.507   3.529   0.369  0.1744 -0.3678 -0.4485
   46WNA      WN  46   0.900   3.575   1.045  0.0173  0.0027 -0.0388
   47WNA      WN  47   0.697   0.329   2.471  0.0408  0.2341  0.2612
   48WNA      WN  48   3.320   1.347   2.746  0.2014 -0.1504 -0.1893
   49WNA      WN  49   2.725   1.769   1.205 -0.1672 -0.0662  0.2345
   50WNA      WN  50   2.691   1.457   0.232  0.0327 -0.0493  0.0328
   51WNA      WN  51   1.899   2.601   2.372  0.2344  0.1809 -0.0296
   52WNA      WN  52   1.705   0.931   1.571  0.0388  0.0230 -0.1394
   53WNA      WN  53   2.305   3.018   2.565 -0.0847  0.2589 -0.0957
   54WNA      WN  54   3.176   1.809   0.987  0.0442  0.0113 -0.1133
   55WNA      WN  55   2.078   0.467   1.003  0.1398  0.2946 -0.0153
   56WNA      WN  56   0.735   3.161   0.686  0.0416  0.2541 -0.0365
   57WNA      WN  57   0.106   0.660   1.285 -0.0736  0.1442  0.4423
   58WNA      WN  58   2.892   1.267   1.759  0.2127  0.0276  0.1395
   59WNA      WN  59   0.350   2.884   1.674 -0.3019 -0.1338 -0.0189
   60WNA      WN  60   1.691   3.234   0.544  0.0983  0.0110 -0.0495
   61WNA      WN  61   3.083   1.260   0.008  0.1221 -0.0937 -0.2201
   62WNA      WN  62   0.106   3.018   2.172  0.0705  0.3027  0.0096
   63WNA      WN  63   0.897   2.590   2.652  0.1734  0.1356  0.3042
   64WNA      WN  64   1.270   1.950   1.271 -0.0550 -0.1659  0.3565
   65WNA      WN  65   1.292   0.355   2.364 -0.0203 -0.2554  0.1799
   66WNA      WN  66   3.521   0.117   1.661  0.3071  0.3798  0.1215
   67WNA      WN  67   0.740   1.989   0.129 -0.1525 -0.0925  0.3060
   68WNA      WN  68   0.395   1.022   0.308 -0.2947 -0.0132 -0.1144
   69WNA      WN  69   0.457   2.978   1.102 -0.0204  0.1903  0.0988
   70WNA      WN  70   1.588   2.461   1.350  0.2348  0.0808  0.2965
   71WNA      WN  71   2.920   3.320   3.064  0.2283  0.0820 -0.3299
   72WNA      WN  72   1.846   0.962   0.748 -0.2551 -0.0416  0.0514
   73WNA      WN  73   3.229   3.360   1.520  0.3613  0.0067  0.1580
   74WNA      WN  74   2.906   1.213   3.118  0.0527  0.2079 -0.1073
   75WNA      WN  75   3.619   2.869   1.252 -0.0990  0.0203 -0.2161
   76WNA      WN  76   2.246   2.161   2.736 -0.2291  0.1045  0.0531
   77WNA      WN  77   0.012   1.712   0.942 -0.0223 -0.2216 -0.0878
   78WNA      WN  78   1.123   2.127   2.515 -0.2846 -0.2787 -0.2638
   79WNA      WN  79   2.327   1.391   0.893  0.2179  0.1295 -0.3747
   80WNA      WN  80   2.204   1.881   0.997 -0.0062 -0.2331  0.1179
   81WNA      WN  81   0.547   1.301   2.471 -0.1377 -0.1221  0.0593
   82WNA      WN  82   0.532   1.177   3.393  0.2577 -0.2536 -0.3249
   83WNA      WN  83   0.422   0.094   1.552  0.1453 -0.1852 -0.0740
   84WNA      WN  84   2.190   0.441   2.113  0.0589 -0.2857  0.1295
   85WNA      WN  85   1.838   0.626   3.276 -0.0173 -0.1918 -0.1173
   86WNA      WN  86   2.193   0.775   0.454  0.1000  0.1049  0.1765
   87WNA      WN  87   3.376   3.168   3.208  0.0081 -0.1364 -0.2274
   88WNA      WN  88   2.343   0.249   3.247  0.3649  0.3062  0.3534
   89WNA      WN  89   3.362   2.550   3.369 -0.2024  0.1635 -0.0631
   90WNA      WN  90   2.792   0.717   2.965  0.0561 -0.0918 -0.1598
   91WNA      WN  91   2.592   0.655   1.235  0.0626 -0.0639 -0.1071
   92WNA      WN  92   2.985   1.789   3.639  0.0417 -0.3997  0.1843
   93WNA      WN  93   0.725   3.365   1.625  0.0385 -0.2352 -0.0069
   94WNA      WN  94   1.383   1.082   0.611 -0.1681  0.2478  0.1267
   95WNA      WN  95   0.952   0.366   3.275  0.0231  0.3955 -0.1296
   96WNA      WN  96   3.004   0.850   0.956 -0.0966  0.3260 -0.1595
   97WNA      WN  97   3.371   1.332   0.901 -0.1633  0.3427  0.0260
   98WNA      WN  98   1.114   3.549   3.372 -0.0179 -0.0041  0.1525
   99WNA      WN  99   1.040   0.085   0.607  0.1413 -0.3096  0.4443
  100WNA      WN 100   3.361   0.619   1.642  0.4842 -0.0207  0.5468
  101WNA      WN 101   3.511   2.868   0.087 -0.0575  0.0049  0.1629
  102WNA      WN 102   0.418   2.071   1.789  0.1713  0.1921  0.0892
  103WNA      WN 103   2.335   0.658   0.019  0.0637 -0.0252  0.2308
  104WNA      WN 104   3.469   2.990   1.739 -0.1340  0.3007  0.2742
  105WNA      WN 105   3.508   0.184   2.489 -0.1665 -0.1548 -0.1240
  106WNA      WN 106   1.953   1.396   3.043 -0.0415 -0.2723 -0.5601
  107WNA      WN 107   2.046   2.735   0.746  0.1221 -0.0753 -0.1382
  108WNA      WN 108   2.446   2.029   3.486  0.3129  0.1316  0.1030
  109WNA      WN 109   2.120   0.006   1.795  0.3725  0.2272 -0.1770
  110WNA      WN 110   0.732   0.909   1.858 -0.1675 -0.2741 -0.1735
  111WNA      WN 111   0.286   2.109   2.632 -0.0931 -0.0053  0.2849
  112WNA      WN 112   2.145   3.302   1.338 -0.2220 -0.1848 -0.0470
  113WNA      WN 113   3.339   0.899   2.210  0.2879  0.2254  0.3853
  114WNA      WN 114   1.976   3.246   2.977  0.0149  0.0732 -0.0611
  115WNA      WN 115   3.319   2.305   0.182 -0.2453  0.0580 -0.0697
  116WNA      WN 116   1.754   1.788   1.243 -0.1141 -0.1139  0.1031
  117WNA      WN 117   3.606   0.299   2.984 -0.1646  0.0040  0.1883
  118WNA      WN 118   1.755   2.134   2.578 -0.3099 -0.0147 -0.1300
  119WNA      WN 119   1.972   1.020   2.023  0.0888 -0.0025  0.2680
  120WNA      WN 120   2.824   1.318   0.861 -0.0616  0.2395 -0.1256
  121WNA      WN 121   3.111   1.051   0.503  0.0113 -0.2479 -0.3118
  122WNA      WN 122   2.920   3.091   0.892 -0.4971  0.1746  0.1995
  123WNA      WN 123   2.754   2.694   1.688  0.1224 -0.3850 -0.0041
  124WNA      WN 124   2.650   1.773   0.666 -0.0440  0.0541 -0.0076
  125WNA      WN 125   2.083   1.983   1.652  0.2052  0.1291  0.0301
  126WNA      WN 126   2.964   1.771   1.719  0.5041 -0.0469 -0.2100
  127WNA      WN 127   0.339   0.786   2.143 -0.4300  0.1992 -0.0765
  128WNA      WN 128   3.117   1.838   2.970  0.1363  0.0447  0.1601
  129WNA      WN 129   3.468   3.456   2.116 -0.0331 -0.2801 -0.1871
  130WNA      WN 130   1.398   2.900   1.518 -0.2972  0.0182  0.3602
  131WNA      WN 131   2.405   3.433   2.842  0.2105  0.0327 -0.1871
  132WNA      WN 132   2.399   0.763   2.606 -0.0434 -0.0644 -0.0216
  133WNA      WN 133   1.606   3.471   2.667 -0.1580  0.3306 -0.1256
  134WNA      WN 134   3.303   0.425   1.133 -0.2677 -0.1144 -0.4424
  135WNA      WN 135   3.094   1.744   2.434 -0.4656 -0.4140 -0.2546
  136WNA      WN 136   0.077   1.065   2.472  0.3436 -0.1402 -0.0194
  137WNA      WN 137   2.937   0.860   1.490 -0.0676  0.1756  0.1849
  138WNA      WN 138   3.348   1.011   3.267 -0.1402 -0.0983 -0.0192
  139WNA      WN 139   2.233   2.710   1.485 -0.1288 -0.0196 -0.0012
  140WNA      WN 140   1.489   3.301   1.098  0.0791 -0.0550  0.3065
  141WNA      WN 141   0.604   0.481   0.356  0.0588  0.2845 -0.0519
  142WNA      WN 142   1.708   0.135   2.166  0.1174  0.1707  0.3807
  143WNA      WN 143   0.736   3.255   0.014 -0.0360 -0.1523 -0.1054
  144WNA      WN 144   1.110   1.721   0.765 -0.0796  0.1643 -0.0430
  145WNA      WN 145   1.764   2.350   3.078  0.2583  0.2456 -0.1121
  146WNA      WN 146   1.594   0.708   1.068  0.0322 -0.1418 -0.2712
  147WNA      WN 147   2.950   0.305   1.496 -0.0766  0.0108  0.2121
  148WNA      WN 148   2.670   3.587   1.824 -0.1680  0.1137  0.1200
  149WNA      WN 149   2.082   3.235   2.164  0.1653 -0.0435 -0.1009
  150WNA      WN 150   1.478   2.272   2.125 -0.0664 -0.1343  0.0275
  151WNA      WN 151   3.248   2.995   2.251  0.0890  0.1395  0.1766
  152WNA      WN 152   0.942   0.498   1.020  0.1151 -0.3380 -0.3329
  153WNA      WN 153   1.464   2.795   1.980 -0.0305 -0.2229  0.1110
  154WNA      WN 154   0.947   0.726   0.045  0.2246  0.0444  0.0731
  155WNA      WN 155   1.748   1.335   2.439 -0.1723  0.1179  0.1753
  156WNA      WN 156   2.596   0.201   2.309  0.1431  0.0340 -0.1891
  157WNA      WN 157   0.016   2.044   2.194  0.4073  0.1302 -0.0354
  158WNA      WN 158   1.720   1.862   0.352  0.1678  0.0940 -0.0840
  159WNA      WN 159   0.988   0.177   0.122 -0.1394  0.2426  0.1875
  160WNA      WN 160   1.726   1.258   1.173 -0.0379  0.1111 -0.0388
  161WNA      WN 161   2.696   0.234   2.872  0.2600  0.0706 -0.0201
  162WNA      WN 162   1.284   2.246   2.981  0.0077  0.2093  0.0046
  163WNA      WN 163   2.088   2.028   3.198 -0.2407  0.0407 -0.2144
  164WNA      WN 164   2.705   2.058   3.091 -0.0530  0.2797 -0.0156
  165WNA      WN 165   1.989   0.198   3.596  0.0360 -0.4815 -0.0698
  166WNA      WN 166   1.211   0.814   1.989  0.4084  0.1852  0.1640
  167WNA      WN 167   0.637   0.770   1.387  0.3736  0.2223  0.0702
  168WNA      WN 168   0.423   3.482   1.063  0.2890  0.1103  0.1199
  169WNA      WN 169   1.755   2.812   3.188  0.0278  0.0020 -0.1507
  170WNA      WN 170   0.790   2.297   0.547 -0.3842  0.1452  0.1170
  171WNA      WN 171   2.470   1.682   1.768 -0.0804  0.2562 -0.1608
  172WNA      WN 172   2.750   1.481   2.167 -0.3347  0.0076 -0.4763
  173WNA      WN 173   1.955   2.155   2.101  0.0182 -0.0897 -0.1092
  174WNA      WN 174   2.425   2.529   0.233 -0.1305  0.2575  0.0974
  175WNA      WN 175   2.097   0.550   1.561  0.0675 -0.0870  0.0549
  176WNA      WN 176   3.576   0.828   0.829  0.1053 -0.0199 -0.0299
  177WNA      WN 177   0.070   3.417   2.860 -0.0807 -0.3244  0.3322
  178WNA      WN 178   0.487   2.643   2.392  0.0028 -0.0326 -0.1743
  179WNA      WN 179   0.054   3.489   0.624 -0.2507 -0.0384  0.0724
  180WNA      WN 180   1.953   0.759   2.430  0.0338  0.1251  0.1175
  181WNA      WN 181   1.316   2.782   0.279  0.3409 -0.0158 -0.1541
  182WNA      WN 182   3.221   3.164   0.465 -0.0302 -0.0250 -0.0045
  183WNA      WN 183   2.196   1.817   0.479 -0.0132 -0.0264  0.0454
  184WNA      WN 184   1.039   1.008   0.996  0.1147 -0.3307 -0.0826
  185WNA      WN 185   1.871   0.918   0.048 -0.3365  0.1020 -0.2199
  186WNA      WN 186   2.455   2.483   3.226  0.2101 -0.1662  0.1260
  187WNA      WN 187   2.808   0.389   0.843  0.1810 -0.2480  0.0898
  188WNA      WN 188   0.138   0.237   0.291 -0.1467  0.1265 -0.1051
  189WNA      WN 189   1.424   2.556   2.581 -0.1913  0.0962  0.1389
  190WNA      WN 190   1.223   2.472   1.673 -0.1754  0.0102  0.0344
  191WNA      WN 191   0.965   2.424   0.071 -0.0457 -0.1995  0.2202
  192WNA      WN 192   0.206   2.665   0.839  0.5416 -0.0341  0.2301
  193WNA      WN 193   0.710   1.735   3.281  0.0856 -0.0158  0.2660
  194WNA      WN 194   1.414   0.295   3.467 -0.0168  0.0182  0.0587
  195WNA      WN 195   2.123   0.437   2.823  0.0142  0.0285  0.2569
  196WNA      WN 196   1.318   0.205   1.104 -0.0480  0.1082 -0.1413
  197WNA      WN 197   2.377   0.282   0.609  0.1518 -0.2812  0.2467
  198WNA      WN 198   0.322   0.214   2.186  0.3305 -0.2422  0.1640
  199WNA      WN 199   0.370   1.177   1.556 -0.2230  0.0771  0.3354
  200WNA      WN 200   3.059   0.285   1.962 -0.5292  0.0727 -0.0062
  201WNA      WN 201   0.481   0.783   0.776 -0.0682 -0.0407 -0.2144
  202WNA      WN 202   3.052   0.471   2.392  0.1390 -0.1475 -0.1754
  203WNA      WN 203   3.448   1.674   0.077  0.3015  0.0346 -0.3725
  204WNA      WN 204   0.740   0.432   1.896  0.0606  0.1171  0.4440
  205WNA      WN 205   1.854   1.004   2.836  0.3616  0.1726  0.2310
  206WNA      WN 206   0.002   0.694   0.314 -0.2970 -0.0481 -0.1576
  207WNA      WN 207   0.788   2.083   2.875  0.2148 -0.1223  0.0966
  208WNA      WN 208   2.146   1.481   2.054 -0.1632  0.1632  0.1241
  209WNA      WN 209   2.013   3.560   0.350  0.1429  0.1343 -0.2266
  210WNA      WN 210   0.159   2.067   0.047  0.0736  0.2662  0.1741
  211WNA      WN 211   0.894   2.478   3.173 -0.3180  0.0917 -0.1443
  212WNA      WN 212   0.415   1.645   2.804  0.0697  0.1659 -0.2034
  213WNA      WN 213   1.406   1.750   2.598 -0.1101 -0.0909 -0.4323
  214WNA      WN 214   3.174   0.109   2.860  0.2869  0.2211 -0.2049
  215WNA      WN 215   3.572   1.719   2.851 -0.2679 -0.3327 -0.1898
  216WNA      WN 216   3.560   1.919   0.537 -0.0468  0.0440 -0.0227
  217WNA      WN 217   2.423   2.251   0.636  0.1627 -0.0247 -0.1101
  218WNA      WN 218   2.897   3.551   0.331  0.2904  0.2679  0.4003
  219WNA      WN 219   2.074   1.541   3.473 -0.3816 -0.0773 -0.2144
  220WNA      WN 220   0.404   2.508   3.513 -0.1209  0.0617 -0.2356
  221WNA      WN 221   3.610   0.430   3.465 -0.0890  0.2018  0.1881
  222WNA      WN 222   3.328   1.358   2.086  0.1089 -0.2864  0.2393
  223WNA      WN 223   1.636   3.488   3.563 -0.1660 -0.0549 -0.1277
  224WNA      WN 224   1.491   0.117   0.290  0.0283 -0.2778 -0.1050
  225WNA      WN 225   3.030   2.716   0.233 -0.1028  0.2102 -0.0671
  226WNA      WN 226   0.799   0.809   3.119 -0.0318 -0.2495 -0.0825
  227WNA      WN 227   1.233   2.803   2.981 -0.4203 -0.1855 -0.1801
  228WNA      WN 228   3.359   0.794   2.779  0.0606  0.0013 -0.1655
  229WNA      WN 229   2.570   3.453   0.747  0.2826 -0.0724 -0.3583
  230WNA      WN 230   2.809   2.072   2.114  0.2060 -0.2617 -0.0318
  231WNA      WN 231   1.059   0.488   2.781  0.1035  0.0186  0.2764
  232WNA      WN 232   1.528   1.557   3.538  0.0193  0.1826  0.1863
  233WNA      WN 233   1.031   2.736   0.732  0.0386  0.1619 -0.1722
  234WNA      WN 234   2.786   2.234   0.996 -0.1380  0.2664 -0.1060
  235WNA      WN 235   0.554   0.860   2.720  0.2263  0.1479  0.0909
  236WNA      WN 236   1.883   2.922   1.184  0.1444  0.0463  0.0488
  237WNA      WN 237   3.633   1.482   1.365  0.2628  0.0579 -0.1360
  238WNA      WN 238   1.855   0.115   3.084 -0.4480  0.0381  0.1073
  239WNA      WN 239   2.635   2.820   2.163 -0.2661  0.0981  0.2005
  240WNA      WN 240   2.938   3.164   1.871  0.3226  0.1672  0.1097
  241WNA      WN 241   2.157   2.966   0.299 -0.0899  0.0659 -0.0941
  242WNA      WN 242   0.167   2.858   3.141  0.1301  0.2564 -0.1181
  243WNA      WN 243   0.910   0.850   2.379 -0.2019 -0.0276 -0.0066
  244WNA      WN 244   0.880   0.198   1.489  0.1648 -0.0170 -0.2094
  245WNA      WN 245   2.501   1.040   2.181 -0.0993 -0.3013  0.1034
  246WNA      WN 246   1.299   2.211   0.381 -0.1601  0.0454  0.0956
  247WNA      WN 247   3.297   2.153   1.880 -0.2972  0.1841  0.2394
  248WNA      WN 248   0.624   2.911   3.303 -0.0670 -0.3184 -0.0668
  249WNA      WN 249   3.011   3.593   1.100  0.2095  0.3316  0.2591
  250WNA      WN 250   1.110   0.613   1.545 -0.2387 -0.1888  0.3844
  251WNA      WN 251   0.879   2.106   1.635 -0.0918 -0.1489  0.0714
  252WNA      WN 252   1.192   3.517   2.385 -0.1807 -0.0120  0.0410
  253WNA      WN 253   3.259   3.613   3.417 -0.0392  0.2666 -0.1319
  254WNA      WN 254   2.418   1.801   2.350  0.1944  0.0602 -0.0408
  255WNA      WN 255   0.267   1.599   0.265 -0.0752  0.0587 -0.0030
  256WNA      WN 256   3.401   3.257   0.962 -0.0434  0.0868  0.3181
  257WNA      WN 257   3.238   0.581   0.581  0.0286  0.1256 -0.2563
  258WNA      WN 258   1.377   0.100   2.984  0.0045  0.3550  0.0966
  259WNA      WN 259   3.083   2.902   1.442 -0.1572  0.0446  0.0605
  260WNA      WN 260   3.112   1.458   1.347 -0.0089  0.1464  0.0217
  261WNA      WN 261   1.229   1.131   1.563  0.4212  0.3600  0.0628
  262WNA      WN 262   1.474   1.393   2.887 -0.3178 -0.2913 -0.1100
  263WNA      WN 263   2.585   2.546   2.750  0.2092  0.2829  0.0461
  264WNA      WN 264   1.235   1.000   2.862  0.2360  0.2210  0.2041
  265WNA      WN 265   1.214   3.466   1.478 -0.1663  0.2614  0.0767
  266WNA      WN 266   0.531   3.425   3.112  0.0776  0.2887  0.1490
  267WNA      WN 267   0.643   2.786   0.242  0.0309 -0.0676  0.1549
  268WNA      WN 268   3.160   2.544   1.052 -0.1451 -0.1053  0.0648
  269WNA      WN 269   0.764   1.336   2.938  0.1964 -0.2539 -0.1158
  270WNA      WN 270   3.537   1.266   0.419 -0.3717 -0.2321 -0.1516
  271WNA      WN 271   1.282   2.323   0.890  0.1052  0.0168  0.0542
  272WNA      WN 272   2.381   1.705   2.971 -0.0172  0.1827  0.1208
  273WNA      WN 273   2.272   1.333   2.515  0.0675 -0.0636 -0.1394
  274WNA      WN 274   0.832   1.705   2.544  0.0844  0.1260 -0.3240
  275WNA      WN 275   3.042   3.593   2.373  0.1920  0.1439  0.1513
  276WNA      WN 276   2.833   0.227   3.367 -0.0607  0.0134  0.2972
  277WNA      WN 277   0.497   0.377   2.954 -0.1567 -0.4302 -0.0395
  278WNA      WN 278   0.836   1.400   2.007 -0.0676 -0.1144 -0.2570
  279WNA      WN 279   1.205   1.214   0.129 -0.3122  0.2015  0.2236
  280WNA      WN 280   0.008   2.973   2.674  0.0501 -0.1139  0.1229
  281WNA      WN 281   1.593   1.682   2.117  0.1986  0.0823  0.0494
  282WNA      WN 282   1.416   0.707   0.222  0.0137 -0.0803  0.2679
  283WNA      WN 283   0.551   1.523   1.003 -0.4184 -0.0235  0.0295
  284WNA      WN 284   0.322   3.375   2.440  0.0241 -0.3097  0.2289
  285WNA      WN 285   3.117   1.601   0.548  0.1138 -0.3037 -0.0779
  286WNA      WN 286   3.212   0.517   3.234  0.1463 -0.1522  0.1318
  287WNA      WN 287   2.648   2.726   1.197 -0.4283  0.0105 -0.0491
  288WNA      WN 288   0.246   1.650   3.374  0.1430 -0.2762  0.0584
  289WNA      WN 289   3.212   0.114   0.670  0.2459  0.0850 -0.4919
  290WNA      WN 290   2.732   2.589   0.681 -0.1231  0.0609  0.0336
  291WNA      WN 291   1.634   1.647   0.766 -0.0282 -0.2216 -0.3378
  292WNA      WN 292   2.821   0.451   0.289  0.0077  0.0950  0.0690
  293WNA      WN 293   2.886   1.058   2.475  0.0722  0.1345  0.0404
  294WNA      WN 294   0.595   1.651   1.682 -0.0289 -0.0903  0.0656
  295WNA      WN 295   0.889   2.590   1.331 -0.3094  0.4324  0.0715
  296WNA      WN 296   2.652   1.210   1.296  0.0531  0.2386  0.0526
  297WNA      WN 297   1.675   0.589   1.992 -0.1765 -0.0275  0.0413
  298WNA      WN 298   3.637   2.500   2.503 -0.0165  0.0744  0.6199
  299WNA      WN 299   3.555   0.487   2.064  0.0899  0.0950  0.0222
  300WNA      WN 300   0.094   3.317   1.440  0.0363  0.2081  0.1416
  301WNA      WN 301   0.603   2.504   0.976 -0.2194  0.1315 -0.0227
  302WNA      WN 302   0.518   0.121   3.529 -0.3937  0.3828  0.2951
  303WNA      WN 303   1.637   2.974   3.631 -0.3231  0.1101 -0.0842
  304WNA      WN 304   3.392   1.942   1.421 -0.2026 -0.3168  0.3117
  305WNA      WN 305   2.746   2.119   0.301 -0.1762 -0.0749 -0.0256
  306WNA      WN 306   2.041   3.640   2.513  0.1103 -0.0128  0.1930
  307WNA      WN 307   2.898   2.362   3.550 -0.2284  0.0241  0.0767
  308WNA      WN 308   1.713   0.072   0.830 -0.1401  0.1203  0.1327
  309WNA      WN 309   2.426   0.941   1.689 -0.1412 -0.3995 -0.3513
  310WNA      WN 310   0.112   2.528   2.021 -0.3497  0.0786  0.0228
  311WNA      WN 311   1.365   0.490   0.662  0.2949 -0.2454  0.1967
  312WNA      WN 312   1.169   1.974   3.511 -0.1810 -0.1150  0.3257
  313WNA      WN 313   2.163   0.955   1.225  0.0111 -0.0602 -0.1369
  314WNA      WN 314   2.368   2.365   2.347  0.0124 -0.0210  0.1854
  315WNA      WN 315   0.522   2.970   2.782 -0.0240  0.0714 -0.0082
  316WNA      WN 316   1.113   2.953   3.505 -0.0578 -0.0523  0.4016
  317WNA      WN 317   0.964   0.750   0.519 -0.3118 -0.0358 -0.0294
  318WNA      WN 318   2.481   0.892   0.844  0.0362  0.1892 -0.1742
  319WNA      WN 319   2.439   3.000   3.081 -0.0106 -0.2847 -0.1368
  320WNA      WN 320   1.124   1.592   1.680  0.1703  0.3131  0.0347
  321WNA      WN 321   0.779   3.290   2.545  0.1385 -0.2117 -0.2508
  322WNA      WN 322   3.524   3.407   0.146 -0.1664  0.1630  0.0233
  323WNA      WN 323   0.387   2.079   3.142  0.0091 -0.0356 -0.0878
  324WNA      WN 324   2.382   2.341   1.830 -0.1970  0.1099  0.1859
  325WNA      WN 325   0.818   1.990   1.072  0.0571  0.0701  0.0504
  326WNA      WN 326   1.189   2.997   2.467  0.2549  0.4989  0.2753
  327WNA      WN 327   1.567   0.416   1.508 -0.0304 -0.0067  0.0017
  328WNA      WN 328   0.178   2.400   0.438 -0.2204 -0.2920 -0.0494
  329WNA      WN 329   1.697   1.351   0.308  0.0908  0.1461  0.0055
  330WNA      WN 330   0.343   1.900   1.327 -0.0430 -0.3669 -0.1231
  331WNA      WN 331   1.633   0.542   2.791  0.1245  0.0661 -0.2053
  332WNA      WN 332   3.305   0.251   0.218  0.2771 -0.4176 -0.3080
  333WNA      WN 333   3.398   1.997   3.317  0.1739 -0.2211 -0.3356
  334WNA      WN 334   2.052   3.254   3.469 -0.0978  0.2432 -0.1600
  335WNA      WN 335   3.610   2.348   2.991 -0.1393  0.0570  0.0705
  336WNA      WN 336   3.018   3.146   3.602  0.0979 -0.0154  0.0675
  337WNA      WN 337   0.757   3.602   2.080 -0.1619 -0.1484  0.3717
  338WNA      WN 338   3.616   2.224   0.954 -0.0945 -0.1854 -0.1266
  339WNA      WN 339   2.146   1.491   1.467  0.1428 -0.0216  0.1860
  340WNA      WN 340   1.913   0.103   1.357  0.1154  0.2005 -0.0996
  341WNA      WN 341   0.972   3.087   1.194  0.0561 -0.3476  0.0852
  342WNA      WN 342   1.471   0.828   2.419  0.0362 -0.3901  0.0307
  343WNA      WN 343   1.171   0.197   1.888 -0.1636  0.2570 -0.2182
  344WNA      WN 344   0.234   3.019   0.436 -0.0294 -0.1106 -0.0601
  345WNA      WN 345   2.050   2.383   1.154  0.0464 -0.1103 -0.1910
  346WNA      WN 346   0.925   3.178   3.033 -0.3117 -0.0874  0.0261
  347WNA      WN 347   0.402   2.001   0.729 -0.1724 -0.0188  0.0021
  348WNA      WN 348   0.287   0.544   1.728  0.1331 -0.0856  0.1751
  349WNA      WN 349   1.835   2.509   1.785  0.1764 -0.4253  0.0125
  350WNA      WN 350   0.087   0.363   0.805 -0.0935  0.0513  0.0230
  351WNA      WN 351   2.751   1.569   2.732  0.2966  0.0325  0.1324
  352WNA      WN 352   2.628   0.955   0.304 -0.1393 -0.1196 -0.0924
  353WNA      WN 353   3.145   2.627   1.952 -0.2149  0.0465 -0.0432
  354WNA      WN 354   1.806   3.111   1.783 -0.0874 -0.0098  0.3045
  355WNA      WN 355   1.218   3.215   0.694  0.0393 -0.1275 -0.1694
  356WNA      WN 356   2.500   0.118   0.124 -0.1562  0.2264  0.0358
  357WNA      WN 357   0.300   3.378   1.865  0.0193 -0.1698  0.1343
  358WNA      WN 358   2.497   1.136   3.500  0.1513  0.0075 -0.0186
  359WNA      WN 359   0.480   0.666   3.499  0.0831 -0.1698  0.1693
  360WNA      WN 360   0.211   1.266   0.832 -0.0126  0.1583 -0.2169
  361WNA      WN 361   0.902   1.255   0.557 -0.4227 -0.3078 -0.1509
  362WNA      WN 362   2.665   1.582   3.374  0.0784  0.2991 -0.0845
  363WNA      WN 363   1.008   1.863   2.083 -0.0415  0.1934 -0.3105
  364WNA      WN 364   2.482   0.149   1.203 -0.1083 -0.0615 -0.2930
  365WNA      WN 365   1.613   3.580   1.706  0.0204 -0.1087 -0.1716
  366WNA      WN 366   2.827   3.042   2.643  0.1265 -0.0611  0.0173
  367WNA      WN 367   2.411   3.191   1.754  0.1619  0.0130 -0.4041
  368WNA      WN 368   2.430   2.171   1.348 -0.1017  0.0671 -0.2733
  369WNA      WN 369   1.892   0.396   0.419 -0.1278  0.0346 -0.2232
  370WNA      WN 370   3.573   0.024   1.141 -0.1586  0.1127 -0.2725
  371WNA      WN 371   1.261   1.659   0.304  0.4082 -0.1876  0.1785
  372WNA      WN 372   3.427   0.996   1.294  0.0834 -0.0538  0.4157
  373WNA      WN 373   2.119   2.166   0.171 -0.3176  0.1516  0.0555
  374WNA      WN 374   3.055   2.366   2.919 -0.0247 -0.2816 -0.3012
  375WNA      WN 375   2.709   3.067   0.386 -0.1355 -0.1989 -0.2566
  376WNA      WN 376   1.324   0.742   3.292  0.0955 -0.0797  0.5514
  377WNA      WN 377   1.144   1.326   2.533 -0.0683  0.0474 -0.2325
  378WNA      WN 378   3.236   2.821   2.810 -0.3311 -0.0287 -0.2906
  379WNA      WN 379   2.336   0.771   3.187  0.1146  0.0371 -0.2916
  380WNA      WN 380   0.180   1.242   2.964 -0.0441 -0.1830 -0.1295
  381WNA      WN 381   1.940   1.719   2.690 -0.0144  0.0463 -0.1025
  382WNA      WN 382   0.297   2.477   1.347  0.0757 -0.0251 -0.1316
  383WNA      WN 383   0.444   1.774   2.237 -0.0694 -0.3087  0.0707
  384WNA      WN 384   2.761   2.060   2.587  0.3107  0.2012 -0.0691
  385WNA      WN 385   2.533   3.440   3.398 -0.0317 -0.1247 -0.1516
  386WNA      WN 386   2.429   1.179   2.951 -0.1043  0.1520 -0.1340
  387WNA      WN 387   2.706   3.233   1.356  0.0570  0.4550 -0.0556
  388WNA      WN 388   1.708   2.953   2.679  0.3637  0.0704  0.0366
  389WNA      WN 389   1.193   3.308   1.948 -0.0395  0.0042 -0.0031
  390WNA      WN 390   2.998   2.479   2.367  0.3160 -0.0373  0.0552
  391WNA      WN 391   2.048   2.551   3.504 -0.0849 -0.0297  0.1256
  392WNA      WN 392   0.653   2.504   1.843  0.0882 -0.0692 -0.2940
  393WNA      WN 393   2.999   2.263   1.488  0.1866  0.3055  0.3291
  394WNA      WN 394   2.640   3.329   2.239  0.2390  0.1363 -0.0792
  395WNA      WN 395   0.618   3.058   2.109 -0.0167 -0.0406 -0.0423
  396WNA      WN 396   1.639   1.110   3.319  0.0300 -0.3053  0.0710
  397WNA      WN 397   2.090   3.276   0.830 -0.0307  0.0044  0.1215
  398WNA      WN 398   1.398   2.531   3.468  0.0631 -0.0196 -0.4235
  399WNA      WN 399   1.524   2.769   0.845 -0.5337  0.0559  0.0075
  400WNA      WN 400   0.745   1.509   0.104  0.1616 -0.0161  0.1005
   3.64428   3.64428   3.64428
