# Supplementary material for: Closing the Gap between Experiment and Simulation—A Holistic Study on the Complexation of Small Interfering RNAs with Polyethylenimine
Source: Mol Pharm. Author manuscript; Available in PMC 2024 Oct 29. (PMC7616749; doi:10.1021/acs.molpharmaceut.3c00747)
Supplement: Supplementary code [file EMS199501-supplement-Supplementary_code.zip › closingthegap-main/Part 2: Simulation of titratableMartini setups/2_base_titration_adapted_PEI_5kDa_58.4%/fileTitration_5kDa.itp]

; itp file 

; Martini 3 for PEI 
[moleculetype] 
; molname    nrexcl 
PEI    1 

[atoms]
;     nr        type   resnr  residu        atom    cgnr  charge    mass
       1     N2_10.2       1     PEI     N2_10.2       1      -1      24
       2         DB1       1     PEI         DB1       2       0      24
       3         DB2       1     PEI         DB2       3       1      24
       4     N2_10.2       1     PEI     N2_10.2       4      -1      24
       5         DB1       1     PEI         DB1       5       0      24
       6         DB2       1     PEI         DB2       6       1      24
       7     N2_10.2       1     PEI     N2_10.2       7      -1      24
       8         DB1       1     PEI         DB1       8       0      24
       9         DB2       1     PEI         DB2       9       1      24
      10     N2_10.2       1     PEI     N2_10.2      10      -1      24
      11         DB1       1     PEI         DB1      11       0      24
      12         DB2       1     PEI         DB2      12       1      24
      13     N2_10.2       1     PEI     N2_10.2      13      -1      24
      14         DB1       1     PEI         DB1      14       0      24
      15         DB2       1     PEI         DB2      15       1      24
      16     N2_10.2       1     PEI     N2_10.2      16      -1      24
      17         DB1       1     PEI         DB1      17       0      24
      18         DB2       1     PEI         DB2      18       1      24
      19     N2_10.2       1     PEI     N2_10.2      19      -1      24
      20         DB1       1     PEI         DB1      20       0      24
      21         DB2       1     PEI         DB2      21       1      24
      22     N2_10.2       1     PEI     N2_10.2      22      -1      24
      23         DB1       1     PEI         DB1      23       0      24
      24         DB2       1     PEI         DB2      24       1      24
      25     N2_10.2       1     PEI     N2_10.2      25      -1      24
      26         DB1       1     PEI         DB1      26       0      24
      27         DB2       1     PEI         DB2      27       1      24
      28     N2_10.2       1     PEI     N2_10.2      28      -1      24
      29         DB1       1     PEI         DB1      29       0      24
      30         DB2       1     PEI         DB2      30       1      24
      31  SN6d_10.6F       1     PEI  SN6d_10.6F      31      -1      24
      32         DB3       1     PEI         DB3      32       1      24
      33         DB4       1     PEI         DB4      33       0      24
      34     N2_10.2       1     PEI     N2_10.2      34      -1      24
      35         DB1       1     PEI         DB1      35       0      24
      36         DB2       1     PEI         DB2      36       1      24
      37     N2_10.2       1     PEI     N2_10.2      37      -1      24
      38         DB1       1     PEI         DB1      38       0      24
      39         DB2       1     PEI         DB2      39       1      24
      40     N2_10.2       1     PEI     N2_10.2      40      -1      24
      41         DB1       1     PEI         DB1      41       0      24
      42         DB2       1     PEI         DB2      42       1      24
      43     N2_10.2       1     PEI     N2_10.2      43      -1      24
      44         DB1       1     PEI         DB1      44       0      24
      45         DB2       1     PEI         DB2      45       1      24
      46  SN6d_10.6F       1     PEI  SN6d_10.6F      46      -1      24
      47         DB3       1     PEI         DB3      47       1      24
      48         DB4       1     PEI         DB4      48       0      24
      49  SN6d_10.6F       1     PEI  SN6d_10.6F      49      -1      24
      50         DB3       1     PEI         DB3      50       1      24
      51         DB4       1     PEI         DB4      51       0      24
      52     N2_10.2       1     PEI     N2_10.2      52      -1      24
      53         DB1       1     PEI         DB1      53       0      24
      54         DB2       1     PEI         DB2      54       1      24
      55  SN6d_10.6F       1     PEI  SN6d_10.6F      55      -1      24
      56         DB3       1     PEI         DB3      56       1      24
      57         DB4       1     PEI         DB4      57       0      24
      58     N2_10.2       1     PEI     N2_10.2      58      -1      24
      59         DB1       1     PEI         DB1      59       0      24
      60         DB2       1     PEI         DB2      60       1      24
      61     N2_10.2       1     PEI     N2_10.2      61      -1      24
      62         DB1       1     PEI         DB1      62       0      24
      63         DB2       1     PEI         DB2      63       1      24
      64  SN6d_10.6F       1     PEI  SN6d_10.6F      64      -1      24
      65         DB3       1     PEI         DB3      65       1      24
      66         DB4       1     PEI         DB4      66       0      24
      67     N2_10.2       1     PEI     N2_10.2      67      -1      24
      68         DB1       1     PEI         DB1      68       0      24
      69         DB2       1     PEI         DB2      69       1      24
      70     N2_10.2       1     PEI     N2_10.2      70      -1      24
      71         DB1       1     PEI         DB1      71       0      24
      72         DB2       1     PEI         DB2      72       1      24
      73  SN6d_10.6F       1     PEI  SN6d_10.6F      73      -1      24
      74         DB3       1     PEI         DB3      74       1      24
      75         DB4       1     PEI         DB4      75       0      24
      76     N2_10.2       1     PEI     N2_10.2      76      -1      24
      77         DB1       1     PEI         DB1      77       0      24
      78         DB2       1     PEI         DB2      78       1      24
      79  SN6d_10.6F       1     PEI  SN6d_10.6F      79      -1      24
      80         DB3       1     PEI         DB3      80       1      24
      81         DB4       1     PEI         DB4      81       0      24
      82     N2_10.2       1     PEI     N2_10.2      82      -1      24
      83         DB1       1     PEI         DB1      83       0      24
      84         DB2       1     PEI         DB2      84       1      24
      85     N2_10.2       1     PEI     N2_10.2      85      -1      24
      86         DB1       1     PEI         DB1      86       0      24
      87         DB2       1     PEI         DB2      87       1      24
      88     N2_10.2       1     PEI     N2_10.2      88      -1      24
      89         DB1       1     PEI         DB1      89       0      24
      90         DB2       1     PEI         DB2      90       1      24
      91     N2_10.2       1     PEI     N2_10.2      91      -1      24
      92         DB1       1     PEI         DB1      92       0      24
      93         DB2       1     PEI         DB2      93       1      24
      94  SN6d_10.6F       1     PEI  SN6d_10.6F      94      -1      24
      95         DB3       1     PEI         DB3      95       1      24
      96         DB4       1     PEI         DB4      96       0      24
      97     N2_10.2       1     PEI     N2_10.2      97      -1      24
      98         DB1       1     PEI         DB1      98       0      24
      99         DB2       1     PEI         DB2      99       1      24
     100     N2_10.2       1     PEI     N2_10.2     100      -1      24
     101         DB1       1     PEI         DB1     101       0      24
     102         DB2       1     PEI         DB2     102       1      24
     103     N2_10.2       1     PEI     N2_10.2     103      -1      24
     104         DB1       1     PEI         DB1     104       0      24
     105         DB2       1     PEI         DB2     105       1      24
     106     N2_10.2       1     PEI     N2_10.2     106      -1      24
     107         DB1       1     PEI         DB1     107       0      24
     108         DB2       1     PEI         DB2     108       1      24
     109     N2_10.2       1     PEI     N2_10.2     109      -1      24
     110         DB1       1     PEI         DB1     110       0      24
     111         DB2       1     PEI         DB2     111       1      24
     112     N2_10.2       1     PEI     N2_10.2     112      -1      24
     113         DB1       1     PEI         DB1     113       0      24
     114         DB2       1     PEI         DB2     114       1      24
     115     N2_10.2       1     PEI     N2_10.2     115      -1      24
     116         DB1       1     PEI         DB1     116       0      24
     117         DB2       1     PEI         DB2     117       1      24
     118     N2_10.2       1     PEI     N2_10.2     118      -1      24
     119         DB1       1     PEI         DB1     119       0      24
     120         DB2       1     PEI         DB2     120       1      24
     121  SN6d_10.6F       1     PEI  SN6d_10.6F     121      -1      24
     122         DB3       1     PEI         DB3     122       1      24
     123         DB4       1     PEI         DB4     123       0      24
     124     N2_10.2       1     PEI     N2_10.2     124      -1      24
     125         DB1       1     PEI         DB1     125       0      24
     126         DB2       1     PEI         DB2     126       1      24
     127     N2_10.2       1     PEI     N2_10.2     127      -1      24
     128         DB1       1     PEI         DB1     128       0      24
     129         DB2       1     PEI         DB2     129       1      24
     130     N2_10.2       1     PEI     N2_10.2     130      -1      24
     131         DB1       1     PEI         DB1     131       0      24
     132         DB2       1     PEI         DB2     132       1      24
     133     N2_10.2       1     PEI     N2_10.2     133      -1      24
     134         DB1       1     PEI         DB1     134       0      24
     135         DB2       1     PEI         DB2     135       1      24
     136     N2_10.2       1     PEI     N2_10.2     136      -1      24
     137         DB1       1     PEI         DB1     137       0      24
     138         DB2       1     PEI         DB2     138       1      24
     139     N2_10.2       1     PEI     N2_10.2     139      -1      24
     140         DB1       1     PEI         DB1     140       0      24
     141         DB2       1     PEI         DB2     141       1      24
     142     N2_10.2       1     PEI     N2_10.2     142      -1      24
     143         DB1       1     PEI         DB1     143       0      24
     144         DB2       1     PEI         DB2     144       1      24
     145     N2_10.2       1     PEI     N2_10.2     145      -1      24
     146         DB1       1     PEI         DB1     146       0      24
     147         DB2       1     PEI         DB2     147       1      24
     148     N2_10.2       1     PEI     N2_10.2     148      -1      24
     149         DB1       1     PEI         DB1     149       0      24
     150         DB2       1     PEI         DB2     150       1      24
     151     N2_10.2       1     PEI     N2_10.2     151      -1      24
     152         DB1       1     PEI         DB1     152       0      24
     153         DB2       1     PEI         DB2     153       1      24
     154     N2_10.2       1     PEI     N2_10.2     154      -1      24
     155         DB1       1     PEI         DB1     155       0      24
     156         DB2       1     PEI         DB2     156       1      24
     157     N2_10.2       1     PEI     N2_10.2     157      -1      24
     158         DB1       1     PEI         DB1     158       0      24
     159         DB2       1     PEI         DB2     159       1      24
     160     N2_10.2       1     PEI     N2_10.2     160      -1      24
     161         DB1       1     PEI         DB1     161       0      24
     162         DB2       1     PEI         DB2     162       1      24
     163  SN6d_10.6F       1     PEI  SN6d_10.6F     163      -1      24
     164         DB3       1     PEI         DB3     164       1      24
     165         DB4       1     PEI         DB4     165       0      24
     166     N2_10.2       1     PEI     N2_10.2     166      -1      24
     167         DB1       1     PEI         DB1     167       0      24
     168         DB2       1     PEI         DB2     168       1      24
     169  SN6d_10.6F       1     PEI  SN6d_10.6F     169      -1      24
     170         DB3       1     PEI         DB3     170       1      24
     171         DB4       1     PEI         DB4     171       0      24
     172  SN6d_10.6F       1     PEI  SN6d_10.6F     172      -1      24
     173         DB3       1     PEI         DB3     173       1      24
     174         DB4       1     PEI         DB4     174       0      24
     175     N2_10.2       1     PEI     N2_10.2     175      -1      24
     176         DB1       1     PEI         DB1     176       0      24
     177         DB2       1     PEI         DB2     177       1      24
     178     N2_10.2       1     PEI     N2_10.2     178      -1      24
     179         DB1       1     PEI         DB1     179       0      24
     180         DB2       1     PEI         DB2     180       1      24
     181     N2_10.2       1     PEI     N2_10.2     181      -1      24
     182         DB1       1     PEI         DB1     182       0      24
     183         DB2       1     PEI         DB2     183       1      24
     184  SN6d_10.6F       1     PEI  SN6d_10.6F     184      -1      24
     185         DB3       1     PEI         DB3     185       1      24
     186         DB4       1     PEI         DB4     186       0      24
     187     N2_10.2       1     PEI     N2_10.2     187      -1      24
     188         DB1       1     PEI         DB1     188       0      24
     189         DB2       1     PEI         DB2     189       1      24
     190     N2_10.2       1     PEI     N2_10.2     190      -1      24
     191         DB1       1     PEI         DB1     191       0      24
     192         DB2       1     PEI         DB2     192       1      24
     193     N2_10.2       1     PEI     N2_10.2     193      -1      24
     194         DB1       1     PEI         DB1     194       0      24
     195         DB2       1     PEI         DB2     195       1      24
     196     N2_10.2       1     PEI     N2_10.2     196      -1      24
     197         DB1       1     PEI         DB1     197       0      24
     198         DB2       1     PEI         DB2     198       1      24
     199     N2_10.2       1     PEI     N2_10.2     199      -1      24
     200         DB1       1     PEI         DB1     200       0      24
     201         DB2       1     PEI         DB2     201       1      24
     202     N2_10.2       1     PEI     N2_10.2     202      -1      24
     203         DB1       1     PEI         DB1     203       0      24
     204         DB2       1     PEI         DB2     204       1      24
     205     N2_10.2       1     PEI     N2_10.2     205      -1      24
     206         DB1       1     PEI         DB1     206       0      24
     207         DB2       1     PEI         DB2     207       1      24
     208     N2_10.2       1     PEI     N2_10.2     208      -1      24
     209         DB1       1     PEI         DB1     209       0      24
     210         DB2       1     PEI         DB2     210       1      24
     211  SN6d_10.6F       1     PEI  SN6d_10.6F     211      -1      24
     212         DB3       1     PEI         DB3     212       1      24
     213         DB4       1     PEI         DB4     213       0      24
     214     N2_10.2       1     PEI     N2_10.2     214      -1      24
     215         DB1       1     PEI         DB1     215       0      24
     216         DB2       1     PEI         DB2     216       1      24
     217     N2_10.2       1     PEI     N2_10.2     217      -1      24
     218         DB1       1     PEI         DB1     218       0      24
     219         DB2       1     PEI         DB2     219       1      24
     220  SN6d_10.6F       1     PEI  SN6d_10.6F     220      -1      24
     221         DB3       1     PEI         DB3     221       1      24
     222         DB4       1     PEI         DB4     222       0      24
     223     N2_10.2       1     PEI     N2_10.2     223      -1      24
     224         DB1       1     PEI         DB1     224       0      24
     225         DB2       1     PEI         DB2     225       1      24
     226     N2_10.2       1     PEI     N2_10.2     226      -1      24
     227         DB1       1     PEI         DB1     227       0      24
     228         DB2       1     PEI         DB2     228       1      24
     229     N2_10.2       1     PEI     N2_10.2     229      -1      24
     230         DB1       1     PEI         DB1     230       0      24
     231         DB2       1     PEI         DB2     231       1      24
     232     N2_10.2       1     PEI     N2_10.2     232      -1      24
     233         DB1       1     PEI         DB1     233       0      24
     234         DB2       1     PEI         DB2     234       1      24
     235     N2_10.2       1     PEI     N2_10.2     235      -1      24
     236         DB1       1     PEI         DB1     236       0      24
     237         DB2       1     PEI         DB2     237       1      24
     238  SN6d_10.6F       1     PEI  SN6d_10.6F     238      -1      24
     239         DB3       1     PEI         DB3     239       1      24
     240         DB4       1     PEI         DB4     240       0      24
     241     N2_10.2       1     PEI     N2_10.2     241      -1      24
     242         DB1       1     PEI         DB1     242       0      24
     243         DB2       1     PEI         DB2     243       1      24
     244  SN6d_10.6F       1     PEI  SN6d_10.6F     244      -1      24
     245         DB3       1     PEI         DB3     245       1      24
     246         DB4       1     PEI         DB4     246       0      24
     247  SN6d_10.6F       1     PEI  SN6d_10.6F     247      -1      24
     248         DB3       1     PEI         DB3     248       1      24
     249         DB4       1     PEI         DB4     249       0      24
     250     N2_10.2       1     PEI     N2_10.2     250      -1      24
     251         DB1       1     PEI         DB1     251       0      24
     252         DB2       1     PEI         DB2     252       1      24
     253     N2_10.2       1     PEI     N2_10.2     253      -1      24
     254         DB1       1     PEI         DB1     254       0      24
     255         DB2       1     PEI         DB2     255       1      24
     256  SN6d_10.6F       1     PEI  SN6d_10.6F     256      -1      24
     257         DB3       1     PEI         DB3     257       1      24
     258         DB4       1     PEI         DB4     258       0      24
     259     N2_10.2       1     PEI     N2_10.2     259      -1      24
     260         DB1       1     PEI         DB1     260       0      24
     261         DB2       1     PEI         DB2     261       1      24
     262     N2_10.2       1     PEI     N2_10.2     262      -1      24
     263         DB1       1     PEI         DB1     263       0      24
     264         DB2       1     PEI         DB2     264       1      24
     265     N2_10.2       1     PEI     N2_10.2     265      -1      24
     266         DB1       1     PEI         DB1     266       0      24
     267         DB2       1     PEI         DB2     267       1      24
     268  SN6d_10.6F       1     PEI  SN6d_10.6F     268      -1      24
     269         DB3       1     PEI         DB3     269       1      24
     270         DB4       1     PEI         DB4     270       0      24
     271     N2_10.2       1     PEI     N2_10.2     271      -1      24
     272         DB1       1     PEI         DB1     272       0      24
     273         DB2       1     PEI         DB2     273       1      24
     274     N2_10.2       1     PEI     N2_10.2     274      -1      24
     275         DB1       1     PEI         DB1     275       0      24
     276         DB2       1     PEI         DB2     276       1      24
     277     N2_10.2       1     PEI     N2_10.2     277      -1      24
     278         DB1       1     PEI         DB1     278       0      24
     279         DB2       1     PEI         DB2     279       1      24
     280  SN6d_10.6F       1     PEI  SN6d_10.6F     280      -1      24
     281         DB3       1     PEI         DB3     281       1      24
     282         DB4       1     PEI         DB4     282       0      24
     283  SN6d_10.6F       1     PEI  SN6d_10.6F     283      -1      24
     284         DB3       1     PEI         DB3     284       1      24
     285         DB4       1     PEI         DB4     285       0      24
     286  SN6d_10.6F       1     PEI  SN6d_10.6F     286      -1      24
     287         DB3       1     PEI         DB3     287       1      24
     288         DB4       1     PEI         DB4     288       0      24
     289  SN6d_10.6F       1     PEI  SN6d_10.6F     289      -1      24
     290         DB3       1     PEI         DB3     290       1      24
     291         DB4       1     PEI         DB4     291       0      24
     292  SN6d_10.6F       1     PEI  SN6d_10.6F     292      -1      24
     293         DB3       1     PEI         DB3     293       1      24
     294         DB4       1     PEI         DB4     294       0      24
     295  SN6d_10.6F       1     PEI  SN6d_10.6F     295      -1      24
     296         DB3       1     PEI         DB3     296       1      24
     297         DB4       1     PEI         DB4     297       0      24
     298  SN6d_10.6F       1     PEI  SN6d_10.6F     298      -1      24
     299         DB3       1     PEI         DB3     299       1      24
     300         DB4       1     PEI         DB4     300       0      24
     301  SN6d_10.6F       1     PEI  SN6d_10.6F     301      -1      24
     302         DB3       1     PEI         DB3     302       1      24
     303         DB4       1     PEI         DB4     303       0      24
     304  SN6d_10.6F       1     PEI  SN6d_10.6F     304      -1      24
     305         DB3       1     PEI         DB3     305       1      24
     306         DB4       1     PEI         DB4     306       0      24
     307  SN6d_10.6F       1     PEI  SN6d_10.6F     307      -1      24
     308         DB3       1     PEI         DB3     308       1      24
     309         DB4       1     PEI         DB4     309       0      24
     310  SN6d_10.6F       1     PEI  SN6d_10.6F     310      -1      24
     311         DB3       1     PEI         DB3     311       1      24
     312         DB4       1     PEI         DB4     312       0      24
     313  SN6d_10.6F       1     PEI  SN6d_10.6F     313      -1      24
     314         DB3       1     PEI         DB3     314       1      24
     315         DB4       1     PEI         DB4     315       0      24
     316  SN6d_10.6F       1     PEI  SN6d_10.6F     316      -1      24
     317         DB3       1     PEI         DB3     317       1      24
     318         DB4       1     PEI         DB4     318       0      24
     319  SN6d_10.6F       1     PEI  SN6d_10.6F     319      -1      24
     320         DB3       1     PEI         DB3     320       1      24
     321         DB4       1     PEI         DB4     321       0      24
     322  SN6d_10.6F       1     PEI  SN6d_10.6F     322      -1      24
     323         DB3       1     PEI         DB3     323       1      24
     324         DB4       1     PEI         DB4     324       0      24
     325  SN6d_10.6F       1     PEI  SN6d_10.6F     325      -1      24
     326         DB3       1     PEI         DB3     326       1      24
     327         DB4       1     PEI         DB4     327       0      24
     328  SN6d_10.6F       1     PEI  SN6d_10.6F     328      -1      24
     329         DB3       1     PEI         DB3     329       1      24
     330         DB4       1     PEI         DB4     330       0      24
     331  SN6d_10.6F       1     PEI  SN6d_10.6F     331      -1      24
     332         DB3       1     PEI         DB3     332       1      24
     333         DB4       1     PEI         DB4     333       0      24
     334  SN6d_10.6F       1     PEI  SN6d_10.6F     334      -1      24
     335         DB3       1     PEI         DB3     335       1      24
     336         DB4       1     PEI         DB4     336       0      24
     337  SN6d_10.6F       1     PEI  SN6d_10.6F     337      -1      24
     338         DB3       1     PEI         DB3     338       1      24
     339         DB4       1     PEI         DB4     339       0      24
     340  SN6d_10.6F       1     PEI  SN6d_10.6F     340      -1      24
     341         DB3       1     PEI         DB3     341       1      24
     342         DB4       1     PEI         DB4     342       0      24
     343  SN6d_10.6F       1     PEI  SN6d_10.6F     343      -1      24
     344         DB3       1     PEI         DB3     344       1      24
     345         DB4       1     PEI         DB4     345       0      24
     346  SN6d_10.6F       1     PEI  SN6d_10.6F     346      -1      24
     347         DB3       1     PEI         DB3     347       1      24
     348         DB4       1     PEI         DB4     348       0      24
     349  SN6d_10.6F       1     PEI  SN6d_10.6F     349      -1      24
     350         DB3       1     PEI         DB3     350       1      24
     351         DB4       1     PEI         DB4     351       0      24

[bonds] 
;      i       j   Funct  Length Force.c. 
       1       3       1    0.00    4000
       1       4       1   0.379   32739
       1       7       1   0.379   32739
       4       6       1    0.00    4000
       4      10       1   0.379   32739
       4      13       1   0.379   32739
       7       9       1    0.00    4000
       7      16       1   0.386   16710
       7      19       1   0.386   16710
      10      12       1    0.00    4000
      10      22       1   0.379   32739
      13      15       1    0.00    4000
      13      25       1   0.379   32739
      16      18       1    0.00    4000
      16      28       1   0.379   32739
      16      31       1   0.325   14968
      19      21       1    0.00    4000
      19      34       1   0.379   32739
      19      37       1   0.386   16710
      22      24       1    0.00    4000
      22      40       1   0.379   32739
      22      43       1   0.379   32739
      25      27       1    0.00    4000
      25      46       1   0.325   14968
      25      49       1   0.325   14968
      28      30       1    0.00    4000
      28      52       1   0.367   47244
      31      32       1    0.00    4000
      34      36       1    0.00    4000
      34      55       1   0.269   51392
      37      39       1    0.00    4000
      37      58       1   0.379   32739
      37      61       1   0.379   32739
      40      42       1    0.00    4000
      40      64       1   0.269   51392
      43      45       1    0.00    4000
      43      67       1   0.379   32739
      46      47       1    0.00    4000
      49      50       1    0.00    4000
      52      54       1    0.00    4000
      52      70       1   0.367   47244
      55      56       1    0.00    4000
      58      60       1    0.00    4000
      58      73       1   0.269   51392
      61      63       1    0.00    4000
      61      76       1   0.379   32739
      64      65       1    0.00    4000
      67      69       1    0.00    4000
      67      79       1   0.325   14968
      67      82       1   0.386   16710
      70      72       1    0.00    4000
      70      85       1   0.379   32739
      73      74       1    0.00    4000
      76      78       1    0.00    4000
      76      88       1   0.386   16710
      76      91       1   0.386   16710
      79      80       1    0.00    4000
      82      84       1    0.00    4000
      82      94       1   0.325   14968
      82      97       1   0.386   16710
      85      87       1    0.00    4000
      85     100       1   0.379   32739
      85     103       1   0.379   32739
      88      90       1    0.00    4000
      88     106       1   0.386   16710
      88     109       1   0.386   16710
      91      93       1    0.00    4000
      91     112       1   0.386   16710
      91     115       1   0.386   16710
      94      95       1    0.00    4000
      97      99       1    0.00    4000
      97     118       1   0.386   16710
      97     121       1   0.325   14968
     100     102       1    0.00    4000
     100     124       1   0.379   32739
     103     105       1    0.00    4000
     103     127       1   0.367   47244
     106     108       1    0.00    4000
     106     130       1   0.379   32739
     106     133       1   0.386   16710
     109     111       1    0.00    4000
     109     136       1   0.379   32739
     109     139       1   0.386   16710
     112     114       1    0.00    4000
     112     142       1   0.379   32739
     112     145       1   0.386   16710
     115     117       1    0.00    4000
     115     148       1   0.386   16710
     115     151       1   0.379   32739
     118     120       1    0.00    4000
     118     154       1   0.386   16710
     118     157       1   0.386   16710
     121     122       1    0.00    4000
     124     126       1    0.00    4000
     124     160       1   0.379   32739
     124     163       1   0.325   14968
     127     129       1    0.00    4000
     127     166       1   0.379   32739
     130     132       1    0.00    4000
     130     169       1   0.269   51392
     133     135       1    0.00    4000
     133     172       1   0.325   14968
     133     175       1   0.386   16710
     136     138       1    0.00    4000
     136     178       1   0.367   47244
     139     141       1    0.00    4000
     139     181       1   0.386   16710
     139     184       1   0.325   14968
     142     144       1    0.00    4000
     142     187       1   0.379   32739
     145     147       1    0.00    4000
     145     190       1   0.386   16710
     145     193       1   0.386   16710
     148     150       1    0.00    4000
     148     196       1   0.386   16710
     148     199       1   0.379   32739
     151     153       1    0.00    4000
     151     202       1   0.379   32739
     154     156       1    0.00    4000
     154     205       1   0.386   16710
     154     208       1   0.379   32739
     157     159       1    0.00    4000
     157     211       1   0.325   14968
     157     214       1   0.386   16710
     160     162       1    0.00    4000
     160     217       1   0.367   47244
     163     164       1    0.00    4000
     166     168       1    0.00    4000
     166     220       1   0.325   14968
     166     223       1   0.386   16710
     169     170       1    0.00    4000
     172     173       1    0.00    4000
     175     177       1    0.00    4000
     175     226       1   0.379   32739
     175     229       1   0.379   32739
     178     180       1    0.00    4000
     178     232       1   0.367   47244
     181     183       1    0.00    4000
     181     235       1   0.386   16710
     181     238       1   0.325   14968
     184     185       1    0.00    4000
     187     189       1    0.00    4000
     187     241       1   0.386   16710
     187     244       1   0.325   14968
     190     192       1    0.00    4000
     190     247       1   0.325   14968
     190     250       1   0.379   32739
     193     195       1    0.00    4000
     193     253       1   0.386   16710
     193     256       1   0.325   14968
     196     198       1    0.00    4000
     196     259       1   0.386   16710
     196     262       1   0.379   32739
     199     201       1    0.00    4000
     199     265       1   0.367   47244
     202     204       1    0.00    4000
     202     268       1   0.325   14968
     202     271       1   0.379   32739
     205     207       1    0.00    4000
     205     274       1   0.386   16710
     205     277       1   0.379   32739
     208     210       1    0.00    4000
     208     280       1   0.269   51392
     211     212       1    0.00    4000
     214     216       1    0.00    4000
     214     283       1   0.325   14968
     214     286       1   0.325   14968
     217     219       1    0.00    4000
     217     289       1   0.269   51392
     220     221       1    0.00    4000
     223     225       1    0.00    4000
     223     292       1   0.325   14968
     223     295       1   0.325   14968
     226     228       1    0.00    4000
     226     298       1   0.269   51392
     229     231       1    0.00    4000
     229     301       1   0.269   51392
     232     234       1    0.00    4000
     232     304       1   0.269   51392
     235     237       1    0.00    4000
     235     307       1   0.325   14968
     235     310       1   0.325   14968
     238     239       1    0.00    4000
     241     243       1    0.00    4000
     241     313       1   0.325   14968
     241     316       1   0.325   14968
     244     245       1    0.00    4000
     247     248       1    0.00    4000
     250     252       1    0.00    4000
     250     319       1   0.269   51392
     253     255       1    0.00    4000
     253     322       1   0.325   14968
     253     325       1   0.325   14968
     256     257       1    0.00    4000
     259     261       1    0.00    4000
     259     328       1   0.325   14968
     259     331       1   0.325   14968
     262     264       1    0.00    4000
     262     334       1   0.269   51392
     265     267       1    0.00    4000
     265     337       1   0.269   51392
     268     269       1    0.00    4000
     271     273       1    0.00    4000
     271     340       1   0.269   51392
     274     276       1    0.00    4000
     274     343       1   0.325   14968
     274     346       1   0.325   14968
     277     349       1   0.269   51392
     280     281       1    0.00    4000
     283     284       1    0.00    4000
     286     287       1    0.00    4000
     289     290       1    0.00    4000
     292     293       1    0.00    4000
     295     296       1    0.00    4000
     298     299       1    0.00    4000
     301     302       1    0.00    4000
     304     305       1    0.00    4000
     307     308       1    0.00    4000
     310     311       1    0.00    4000
     313     314       1    0.00    4000
     316     317       1    0.00    4000
     319     320       1    0.00    4000
     322     323       1    0.00    4000
     325     326       1    0.00    4000
     328     329       1    0.00    4000
     331     332       1    0.00    4000
     334     335       1    0.00    4000
     337     338       1    0.00    4000
     340     341       1    0.00    4000
     343     344       1    0.00    4000
     346     347       1    0.00    4000
     349     350       1    0.00    4000

[angles] 
;      i       j       k   Funct   Angle Force.c. 
       1       4      10       2 106.405     196
       1       4      13       2 106.405     196
       1       7      16       2 108.980     152
       1       7      19       2 108.980     152
       4      10      22       2 162.837     654
       4      13      25       2 162.837     654
       7      16      28       2 108.980     152
       7      16      31       2 116.768      83
       7      19      34       2 108.980     152
       7      19      37       2 121.550     168
      10      22      40       2 106.405     196
      10      22      43       2 106.405     196
      13      25      46       2 117.075     169
      13      25      49       2 117.075     169
      16      28      52       2 151.233     729
      19      34      55       2 136.080     306
      19      37      58       2 108.980     152
      19      37      61       2 108.980     152
      22      40      64       2 136.080     306
      22      43      67       2 162.837     654
      28      52      70       2 145.026     650
      37      58      73       2 136.080     306
      37      61      76       2 162.837     654
      43      67      79       2 117.075     169
      43      67      82       2 108.980     152
      52      70      85       2 151.233     729
      61      76      88       2 108.980     152
      61      76      91       2 108.980     152
      67      82      94       2 116.768      83
      67      82      97       2 121.550     168
      70      85     100       2 106.405     196
      70      85     103       2 106.405     196
      76      88     106       2 121.550     168
      76      88     109       2 121.550     168
      76      91     112       2 121.550     168
      76      91     115       2 121.550     168
      82      97     118       2 121.550     168
      82      97     121       2 116.768      83
      85     100     124       2 162.837     654
      85     103     127       2 151.233     729
      88     106     130       2 108.980     152
      88     106     133       2 121.550     168
      88     109     136       2 108.980     152
      88     109     139       2 121.550     168
      91     112     142       2 108.980     152
      91     112     145       2 121.550     168
      91     115     148       2 121.550     168
      91     115     151       2 108.980     152
      97     118     154       2 121.550     168
      97     118     157       2 121.550     168
     100     124     160       2 106.405     196
     100     124     163       2 117.075     169
     103     127     166       2 151.233     729
     106     130     169       2 136.080     306
     106     133     172       2 116.768      83
     106     133     175       2 121.550     168
     109     136     178       2 151.233     729
     109     139     181       2 121.550     168
     109     139     184       2 116.768      83
     112     142     187       2 162.837     654
     112     145     190       2 121.550     168
     112     145     193       2 121.550     168
     115     148     196       2 121.550     168
     115     148     199       2 108.980     152
     115     151     202       2 162.837     654
     118     154     205       2 121.550     168
     118     154     208       2 108.980     152
     118     157     211       2 116.768      83
     118     157     214       2 121.550     168
     124     160     217       2 151.233     729
     127     166     220       2 117.075     169
     127     166     223       2 108.980     152
     133     175     226       2 108.980     152
     133     175     229       2 108.980     152
     136     178     232       2 145.026     650
     139     181     235       2 121.550     168
     139     181     238       2 116.768      83
     142     187     241       2 108.980     152
     142     187     244       2 117.075     169
     145     190     247       2 116.768      83
     145     190     250       2 108.980     152
     145     193     253       2 121.550     168
     145     193     256       2 116.768      83
     148     196     259       2 121.550     168
     148     196     262       2 108.980     152
     148     199     265       2 151.233     729
     151     202     268       2 117.075     169
     151     202     271       2 106.405     196
     154     205     274       2 121.550     168
     154     205     277       2 108.980     152
     154     208     280       2 136.080     306
     157     214     283       2 116.768      83
     157     214     286       2 116.768      83
     160     217     289       2 140.479     524
     166     223     292       2 116.768      83
     166     223     295       2 116.768      83
     175     226     298       2 136.080     306
     175     229     301       2 136.080     306
     178     232     304       2 140.479     524
     181     235     307       2 116.768      83
     181     235     310       2 116.768      83
     187     241     313       2 116.768      83
     187     241     316       2 116.768      83
     190     250     319       2 136.080     306
     193     253     322       2 116.768      83
     193     253     325       2 116.768      83
     196     259     328       2 116.768      83
     196     259     331       2 116.768      83
     196     262     334       2 136.080     306
     199     265     337       2 140.479     524
     202     271     340       2 136.080     306
     205     274     343       2 116.768      83
     205     274     346       2 116.768      83
     205     277     349       2 136.080     306

[exclusions] 

[bonds] 
;      i       j   Funct  Length Force.c. 
       1       2       1   0.200   10000
       4       5       1   0.200   10000
       7       8       1   0.200   10000
      10      11       1   0.200   10000
      13      14       1   0.200   10000
      16      17       1   0.200   10000
      19      20       1   0.200   10000
      22      23       1   0.200   10000
      25      26       1   0.200   10000
      28      29       1   0.200   10000
      31      33       1   0.187   10000
      34      35       1   0.200   10000
      37      38       1   0.200   10000
      40      41       1   0.200   10000
      43      44       1   0.200   10000
      46      48       1   0.187   10000
      49      51       1   0.187   10000
      52      53       1   0.200   10000
      55      57       1   0.187   10000
      58      59       1   0.200   10000
      61      62       1   0.200   10000
      64      66       1   0.187   10000
      67      68       1   0.200   10000
      70      71       1   0.200   10000
      73      75       1   0.187   10000
      76      77       1   0.200   10000
      79      81       1   0.187   10000
      82      83       1   0.200   10000
      85      86       1   0.200   10000
      88      89       1   0.200   10000
      91      92       1   0.200   10000
      94      96       1   0.187   10000
      97      98       1   0.200   10000
     100     101       1   0.200   10000
     103     104       1   0.200   10000
     106     107       1   0.200   10000
     109     110       1   0.200   10000
     112     113       1   0.200   10000
     115     116       1   0.200   10000
     118     119       1   0.200   10000
     121     123       1   0.187   10000
     124     125       1   0.200   10000
     127     128       1   0.200   10000
     130     131       1   0.200   10000
     133     134       1   0.200   10000
     136     137       1   0.200   10000
     139     140       1   0.200   10000
     142     143       1   0.200   10000
     145     146       1   0.200   10000
     148     149       1   0.200   10000
     151     152       1   0.200   10000
     154     155       1   0.200   10000
     157     158       1   0.200   10000
     160     161       1   0.200   10000
     163     165       1   0.187   10000
     166     167       1   0.200   10000
     169     171       1   0.187   10000
     172     174       1   0.187   10000
     175     176       1   0.200   10000
     178     179       1   0.200   10000
     181     182       1   0.200   10000
     184     186       1   0.187   10000
     187     188       1   0.200   10000
     190     191       1   0.200   10000
     193     194       1   0.200   10000
     196     197       1   0.200   10000
     199     200       1   0.200   10000
     202     203       1   0.200   10000
     205     206       1   0.200   10000
     208     209       1   0.200   10000
     211     213       1   0.187   10000
     214     215       1   0.200   10000
     217     218       1   0.200   10000
     220     222       1   0.187   10000
     223     224       1   0.200   10000
     226     227       1   0.200   10000
     229     230       1   0.200   10000
     232     233       1   0.200   10000
     235     236       1   0.200   10000
     238     240       1   0.187   10000
     241     242       1   0.200   10000
     244     246       1   0.187   10000
     247     249       1   0.187   10000
     250     251       1   0.200   10000
     253     254       1   0.200   10000
     256     258       1   0.187   10000
     259     260       1   0.200   10000
     262     263       1   0.200   10000
     265     266       1   0.200   10000
     268     270       1   0.187   10000
     271     272       1   0.200   10000
     274     275       1   0.200   10000
     277     278       1   0.200   10000
     280     282       1   0.187   10000
     283     285       1   0.187   10000
     286     288       1   0.187   10000
     289     291       1   0.187   10000
     292     294       1   0.187   10000
     295     297       1   0.187   10000
     298     300       1   0.187   10000
     301     303       1   0.187   10000
     304     306       1   0.187   10000
     307     309       1   0.187   10000
     310     312       1   0.187   10000
     313     315       1   0.187   10000
     316     318       1   0.187   10000
     319     321       1   0.187   10000
     322     324       1   0.187   10000
     325     327       1   0.187   10000
     328     330       1   0.187   10000
     331     333       1   0.187   10000
     334     336       1   0.187   10000
     337     339       1   0.187   10000
     340     342       1   0.187   10000
     343     345       1   0.187   10000
     346     348       1   0.187   10000
     349     351       1   0.187   10000
