# Supplementary material for: Closing the Gap between Experiment and Simulation—A Holistic Study on the Complexation of Small Interfering RNAs with Polyethylenimine
Source: Mol Pharm. Author manuscript; Available in PMC 2024 Oct 29. (PMC7616749; doi:10.1021/acs.molpharmaceut.3c00747)
Supplement: Supplementary code [file EMS199501-supplement-Supplementary_code.zip › closingthegap-main/Part 2: Simulation of titratableMartini setups/2_base_titration_adapted_PEI_5kDa_58.4%/filepH.itp]

; itp file 

; Martini 3 for PEI 
[moleculetype] 
; molname    nrexcl 
PEI    1 

[atoms]
;     id    Type   Resnr  Residu    Atom    Cgnr  charge
       1     SN4       1     SN4      S1       1       0
       2    SN3a       1    SN3a      T1       2       0
       3    SN3a       1    SN3a      T2       3       0
       4     SN4       1     SN4      S2       4       0
       5    SQ4p       1    SQ4p      S3       5       1
       6    SN3a       1    SN3a      T3       6       0
       7    SN3a       1    SN3a      T4       7       0
       8    SN3a       1    SN3a      T5       8       0
       9    SN3a       1    SN3a      T6       9       0
      10     SN4       1     SN4      S4      10       0
      11    TN6d       1    TN6d      P1      11       0
      12     SN4       1     SN4      S5      12       0
      13    SN3a       1    SN3a      T7      13       0
      14     SN4       1     SN4      S6      14       0
      15     SN4       1     SN4      S7      15       0
      16    TQ5p       1    TQ5p      P2      16       1
      17    TQ5p       1    TQ5p      P3      17       1
      18     SN4       1     SN4      S8      18       0
      19    TQ5p       1    TQ5p      P4      19       1
      20     SN4       1     SN4      S9      20       0
      21     SN4       1     SN4     S10      21       0
      22    TQ5p       1    TQ5p      P5      22       1
      23    SN3a       1    SN3a      T8      23       0
      24    SQ4p       1    SQ4p     S11      24       1
      25    TQ5p       1    TQ5p      P6      25       1
      26    SN3a       1    SN3a      T9      26       0
      27    TN6d       1    TN6d      P7      27       0
      28    SN3a       1    SN3a     T10      28       0
      29    SN3a       1    SN3a     T11      29       0
      30    SN3a       1    SN3a     T12      30       0
      31    SN3a       1    SN3a     T13      31       0
      32    TN6d       1    TN6d      P8      32       0
      33    SN3a       1    SN3a     T14      33       0
      34     SN4       1     SN4     S12      34       0
      35     SN4       1     SN4     S13      35       0
      36    SN3a       1    SN3a     T15      36       0
      37    SN3a       1    SN3a     T16      37       0
      38    SN3a       1    SN3a     T17      38       0
      39    SN3a       1    SN3a     T18      39       0
      40    SN3a       1    SN3a     T19      40       0
      41    TQ5p       1    TQ5p      P9      41       1
      42    SN3a       1    SN3a     T20      42       0
      43    SQ4p       1    SQ4p     S14      43       1
      44    SQ4p       1    SQ4p     S15      44       1
      45    SN3a       1    SN3a     T21      45       0
      46    SQ4p       1    SQ4p     S16      46       1
      47    SN3a       1    SN3a     T22      47       0
      48    SQ4p       1    SQ4p     S17      48       1
      49    SN3a       1    SN3a     T23      49       0
      50    SN3a       1    SN3a     T24      50       0
      51    SQ4p       1    SQ4p     S18      51       1
      52    SN3a       1    SN3a     T25      52       0
      53    SN3a       1    SN3a     T26      53       0
      54     SN4       1     SN4     S19      54       0
      55    TN6d       1    TN6d     P10      55       0
      56    SN3a       1    SN3a     T27      56       0
      57    TN6d       1    TN6d     P11      57       0
      58    TQ5p       1    TQ5p     P12      58       1
      59    SN3a       1    SN3a     T28      59       0
      60    SQ4p       1    SQ4p     S20      60       1
      61    SN3a       1    SN3a     T29      61       0
      62    TQ5p       1    TQ5p     P13      62       1
      63    SN3a       1    SN3a     T30      63       0
      64    SN3a       1    SN3a     T31      64       0
      65    SN3a       1    SN3a     T32      65       0
      66    SN3a       1    SN3a     T33      66       0
      67     SN4       1     SN4     S21      67       0
      68    SN3a       1    SN3a     T34      68       0
      69    SN3a       1    SN3a     T35      69       0
      70    SQ4p       1    SQ4p     S22      70       1
      71    TQ5p       1    TQ5p     P14      71       1
      72    SN3a       1    SN3a     T36      72       0
      73     SN4       1     SN4     S23      73       0
      74    TQ5p       1    TQ5p     P15      74       1
      75    SN3a       1    SN3a     T37      75       0
      76     SN4       1     SN4     S24      76       0
      77     SN4       1     SN4     S25      77       0
      78    SQ4p       1    SQ4p     S26      78       1
      79    SN3a       1    SN3a     T38      79       0
      80    TQ5p       1    TQ5p     P16      80       1
      81    SN3a       1    SN3a     T39      81       0
      82    TN6d       1    TN6d     P17      82       0
      83    TQ5p       1    TQ5p     P18      83       1
      84    SQ4p       1    SQ4p     S27      84       1
      85    SN3a       1    SN3a     T40      85       0
      86    TQ5p       1    TQ5p     P19      86       1
      87    SN3a       1    SN3a     T41      87       0
      88    SQ4p       1    SQ4p     S28      88       1
      89     SN4       1     SN4     S29      89       0
      90    TQ5p       1    TQ5p     P20      90       1
      91    SQ4p       1    SQ4p     S30      91       1
      92    SN3a       1    SN3a     T42      92       0
      93     SN4       1     SN4     S31      93       0
      94    TQ5p       1    TQ5p     P21      94       1
      95    TQ5p       1    TQ5p     P22      95       1
      96    TQ5p       1    TQ5p     P23      96       1
      97    TQ5p       1    TQ5p     P24      97       1
      98    TQ5p       1    TQ5p     P25      98       1
      99    TN6d       1    TN6d     P26      99       0
     100    TN6d       1    TN6d     P27     100       0
     101    TQ5p       1    TQ5p     P28     101       1
     102    TQ5p       1    TQ5p     P29     102       1
     103    TQ5p       1    TQ5p     P30     103       1
     104    TQ5p       1    TQ5p     P31     104       1
     105    TQ5p       1    TQ5p     P32     105       1
     106    TN6d       1    TN6d     P33     106       0
     107    TQ5p       1    TQ5p     P34     107       1
     108    TQ5p       1    TQ5p     P35     108       1
     109    TQ5p       1    TQ5p     P36     109       1
     110    TQ5p       1    TQ5p     P37     110       1
     111    TQ5p       1    TQ5p     P38     111       1
     112    TQ5p       1    TQ5p     P39     112       1
     113    TQ5p       1    TQ5p     P40     113       1
     114    TN6d       1    TN6d     P41     114       0
     115    TQ5p       1    TQ5p     P42     115       1
     116    TN6d       1    TN6d     P43     116       0
     117    TN6d       1    TN6d     P44     117       0

[bonds] 
;      i       j   Funct  Length Force.c. 
       1       2       1   0.379   32739
       1       3       1   0.379   32739
       2       4       1   0.379   32739
       2       5       1   0.379   32739
       3       6       1   0.386   16710
       3       7       1   0.386   16710
       4       8       1   0.379   32739
       5       9       1   0.379   32739
       6      10       1   0.379   32739
       6      11       1   0.325   14968
       7      12       1   0.379   32739
       7      13       1   0.386   16710
       8      14       1   0.379   32739
       8      15       1   0.379   32739
       9      16       1   0.325   14968
       9      17       1   0.325   14968
      10      18       1   0.367   47244
      12      19       1   0.269   51392
      13      20       1   0.379   32739
      13      21       1   0.379   32739
      14      22       1   0.269   51392
      15      23       1   0.379   32739
      18      24       1   0.367   47244
      20      25       1   0.269   51392
      21      26       1   0.379   32739
      23      27       1   0.325   14968
      23      28       1   0.386   16710
      24      29       1   0.379   32739
      26      30       1   0.386   16710
      26      31       1   0.386   16710
      28      32       1   0.325   14968
      28      33       1   0.386   16710
      29      34       1   0.379   32739
      29      35       1   0.379   32739
      30      36       1   0.386   16710
      30      37       1   0.386   16710
      31      38       1   0.386   16710
      31      39       1   0.386   16710
      33      40       1   0.386   16710
      33      41       1   0.325   14968
      34      42       1   0.379   32739
      35      43       1   0.367   47244
      36      44       1   0.379   32739
      36      45       1   0.386   16710
      37      46       1   0.379   32739
      37      47       1   0.386   16710
      38      48       1   0.379   32739
      38      49       1   0.386   16710
      39      50       1   0.386   16710
      39      51       1   0.379   32739
      40      52       1   0.386   16710
      40      53       1   0.386   16710
      42      54       1   0.379   32739
      42      55       1   0.325   14968
      43      56       1   0.379   32739
      44      57       1   0.269   51392
      45      58       1   0.325   14968
      45      59       1   0.386   16710
      46      60       1   0.367   47244
      47      61       1   0.386   16710
      47      62       1   0.325   14968
      48      63       1   0.379   32739
      49      64       1   0.386   16710
      49      65       1   0.386   16710
      50      66       1   0.386   16710
      50      67       1   0.379   32739
      51      68       1   0.379   32739
      52      69       1   0.386   16710
      52      70       1   0.379   32739
      53      71       1   0.325   14968
      53      72       1   0.386   16710
      54      73       1   0.367   47244
      56      74       1   0.325   14968
      56      75       1   0.386   16710
      59      76       1   0.379   32739
      59      77       1   0.379   32739
      60      78       1   0.367   47244
      61      79       1   0.386   16710
      61      80       1   0.325   14968
      63      81       1   0.386   16710
      63      82       1   0.325   14968
      64      83       1   0.325   14968
      64      84       1   0.379   32739
      65      85       1   0.386   16710
      65      86       1   0.325   14968
      66      87       1   0.386   16710
      66      88       1   0.379   32739
      67      89       1   0.367   47244
      68      90       1   0.325   14968
      68      91       1   0.379   32739
      69      92       1   0.386   16710
      69      93       1   0.379   32739
      70      94       1   0.269   51392
      72      95       1   0.325   14968
      72      96       1   0.325   14968
      73      97       1   0.269   51392
      75      98       1   0.325   14968
      75      99       1   0.325   14968
      76     100       1   0.269   51392
      77     101       1   0.269   51392
      78     102       1   0.269   51392
      79     103       1   0.325   14968
      79     104       1   0.325   14968
      81     105       1   0.325   14968
      81     106       1   0.325   14968
      84     107       1   0.269   51392
      85     108       1   0.325   14968
      85     109       1   0.325   14968
      87     110       1   0.325   14968
      87     111       1   0.325   14968
      88     112       1   0.269   51392
      89     113       1   0.269   51392
      91     114       1   0.269   51392
      92     115       1   0.325   14968
      92     116       1   0.325   14968
      93     117       1   0.269   51392

[angles] 
;      i       j       k   Funct   Angle Force.c. 
       1       2       4       2 106.405     196
       1       2       5       2 106.405     196
       1       3       6       2 108.980     152
       1       3       7       2 108.980     152
       2       4       8       2 162.837     654
       2       5       9       2 162.837     654
       3       6      10       2 108.980     152
       3       6      11       2 116.768      83
       3       7      12       2 108.980     152
       3       7      13       2 121.550     168
       4       8      14       2 106.405     196
       4       8      15       2 106.405     196
       5       9      16       2 117.075     169
       5       9      17       2 117.075     169
       6      10      18       2 151.233     729
       7      12      19       2 136.080     306
       7      13      20       2 108.980     152
       7      13      21       2 108.980     152
       8      14      22       2 136.080     306
       8      15      23       2 162.837     654
      10      18      24       2 145.026     650
      13      20      25       2 136.080     306
      13      21      26       2 162.837     654
      15      23      27       2 117.075     169
      15      23      28       2 108.980     152
      18      24      29       2 151.233     729
      21      26      30       2 108.980     152
      21      26      31       2 108.980     152
      23      28      32       2 116.768      83
      23      28      33       2 121.550     168
      24      29      34       2 106.405     196
      24      29      35       2 106.405     196
      26      30      36       2 121.550     168
      26      30      37       2 121.550     168
      26      31      38       2 121.550     168
      26      31      39       2 121.550     168
      28      33      40       2 121.550     168
      28      33      41       2 116.768      83
      29      34      42       2 162.837     654
      29      35      43       2 151.233     729
      30      36      44       2 108.980     152
      30      36      45       2 121.550     168
      30      37      46       2 108.980     152
      30      37      47       2 121.550     168
      31      38      48       2 108.980     152
      31      38      49       2 121.550     168
      31      39      50       2 121.550     168
      31      39      51       2 108.980     152
      33      40      52       2 121.550     168
      33      40      53       2 121.550     168
      34      42      54       2 106.405     196
      34      42      55       2 117.075     169
      35      43      56       2 151.233     729
      36      44      57       2 136.080     306
      36      45      58       2 116.768      83
      36      45      59       2 121.550     168
      37      46      60       2 151.233     729
      37      47      61       2 121.550     168
      37      47      62       2 116.768      83
      38      48      63       2 162.837     654
      38      49      64       2 121.550     168
      38      49      65       2 121.550     168
      39      50      66       2 121.550     168
      39      50      67       2 108.980     152
      39      51      68       2 162.837     654
      40      52      69       2 121.550     168
      40      52      70       2 108.980     152
      40      53      71       2 116.768      83
      40      53      72       2 121.550     168
      42      54      73       2 151.233     729
      43      56      74       2 117.075     169
      43      56      75       2 108.980     152
      45      59      76       2 108.980     152
      45      59      77       2 108.980     152
      46      60      78       2 145.026     650
      47      61      79       2 121.550     168
      47      61      80       2 116.768      83
      48      63      81       2 108.980     152
      48      63      82       2 117.075     169
      49      64      83       2 116.768      83
      49      64      84       2 108.980     152
      49      65      85       2 121.550     168
      49      65      86       2 116.768      83
      50      66      87       2 121.550     168
      50      66      88       2 108.980     152
      50      67      89       2 151.233     729
      51      68      90       2 117.075     169
      51      68      91       2 106.405     196
      52      69      92       2 121.550     168
      52      69      93       2 108.980     152
      52      70      94       2 136.080     306
      53      72      95       2 116.768      83
      53      72      96       2 116.768      83
      54      73      97       2 140.479     524
      56      75      98       2 116.768      83
      56      75      99       2 116.768      83
      59      76     100       2 136.080     306
      59      77     101       2 136.080     306
      60      78     102       2 140.479     524
      61      79     103       2 116.768      83
      61      79     104       2 116.768      83
      63      81     105       2 116.768      83
      63      81     106       2 116.768      83
      64      84     107       2 136.080     306
      65      85     108       2 116.768      83
      65      85     109       2 116.768      83
      66      87     110       2 116.768      83
      66      87     111       2 116.768      83
      66      88     112       2 136.080     306
      67      89     113       2 140.479     524
      68      91     114       2 136.080     306
      69      92     115       2 116.768      83
      69      92     116       2 116.768      83
      69      93     117       2 136.080     306
