# Supplementary material for: Closing the Gap between Experiment and Simulation—A Holistic Study on the Complexation of Small Interfering RNAs with Polyethylenimine
Source: Mol Pharm. Author manuscript; Available in PMC 2024 Oct 29. (PMC7616749; doi:10.1021/acs.molpharmaceut.3c00747)
Supplement: Supplementary code [file EMS199501-supplement-Supplementary_code.zip › closingthegap-main/Part 2: Simulation of titratableMartini setups/2_base_titration_adapted_PEI_5kDa_58.4%/gyranalysis.py]

import pandas as pd 
import numpy as np
import matplotlib.pyplot as plt

gyr=pd.read_csv("gyr.xvg",delim_whitespace=True,skiprows=26)
print(gyr)
gyr.plot(y="@",use_index=True)
mean=gyr["@"].mean()
f = open("../../gyr.txt", "a")
f.write("{},".format(mean))
f.close()
