# Supplementary material for: Closing the Gap between Experiment and Simulation—A Holistic Study on the Complexation of Small Interfering RNAs with Polyethylenimine
Source: Mol Pharm. Author manuscript; Available in PMC 2024 Oct 29. (PMC7616749; doi:10.1021/acs.molpharmaceut.3c00747)
Supplement: Supplementary code [file EMS199501-supplement-Supplementary_code.zip › closingthegap-main/Part 2: Simulation of titratableMartini setups/2_base_titration_adapted_PEI_5kDa_58.4%/file.mapBead]

[ to ]
martini

[ martini ]
S1 T1 T2 S2 S3 T3 T4 T5 T6 S4 P1 S5 T7 S6 S7 P2 P3 S8 P4 S9 S10 P5 T8 S11 P6 T9 P7 T10 T11 T12 T13 P8 T14 S12 S13 T15 T16 T17 T18 T19 P9 T20 S14 S15 T21 S16 T22 S17 T23 T24 S18 T25 T26 S19 P10 T27 P11 P12 T28 S20 T29 P13 T30 T31 T32 T33 S21 T34 T35 S22 P14 T36 S23 P15 T37 S24 S25 S26 T38 P16 T39 P17 P18 S27 T40 P19 T41 S28 S29 P20 S30 T42 S31 P21 P22 P23 P24 P25 P26 P27 P28 P29 P30 P31 P32 P33 P34 P35 P36 P37 P38 P39 P40 P41 P42 P43 P44 

[ atoms ]
0       N1      S1      
1       C1      S1      
2       C2      S1      
3       H1      S1      
4       H2      S1      
5       H3      S1      
6       H4      S1      
7       H5      S1      
8       N2      T1      
9       C3      T1      
10      C4      T1      
11      C5      T1      
12      H6      T1      
13      H7      T1      
14      H8      T1      
15      H9      T1      
16      H10     T1      
17      H11     T1      
18      N3      T2      
19      C6      T2      
20      C7      T2      
21      C8      T2      
22      H12     T2      
23      H13     T2      
24      H14     T2      
25      H15     T2      
26      H16     T2      
27      H17     T2      
28      N4      S2      
29      C9      S2      
30      C10     S2      
31      H18     S2      
32      H19     S2      
33      H20     S2      
34      H21     S2      
35      H22     S2      
36      N5      S3      
37      C11     S3      
38      C12     S3      
39      H23     S3      
40      H24     S3      
41      H25     S3      
42      H26     S3      
43      H27     S3      
44      N6      T3      
45      C13     T3      
46      C14     T3      
47      C15     T3      
48      H28     T3      
49      H29     T3      
50      H30     T3      
51      H31     T3      
52      H32     T3      
53      H33     T3      
54      N7      T4      
55      C16     T4      
56      C17     T4      
57      C18     T4      
58      H34     T4      
59      H35     T4      
60      H36     T4      
61      H37     T4      
62      H38     T4      
63      H39     T4      
64      N8      T5      
65      C19     T5      
66      C20     T5      
67      C21     T5      
68      H40     T5      
69      H41     T5      
70      H42     T5      
71      H43     T5      
72      H44     T5      
73      H45     T5      
74      N9      T6      
75      C22     T6      
76      C23     T6      
77      C24     T6      
78      H46     T6      
79      H47     T6      
80      H48     T6      
81      H49     T6      
82      H50     T6      
83      H51     T6      
84      N10     S4      
85      C25     S4      
86      C26     S4      
87      H52     S4      
88      H53     S4      
89      H54     S4      
90      H55     S4      
91      H56     S4      
92      N11     P1      
93      C27     P1      
94      H57     P1      
95      H58     P1      
96      H59     P1      
97      H60     P1      
98      N12     S5      
99      C28     S5      
100     C29     S5      
101     H61     S5      
102     H62     S5      
103     H63     S5      
104     H64     S5      
105     H65     S5      
106     N13     T7      
107     C30     T7      
108     C31     T7      
109     C32     T7      
110     H66     T7      
111     H67     T7      
112     H68     T7      
113     H69     T7      
114     H70     T7      
115     H71     T7      
116     N14     S6      
117     C33     S6      
118     C34     S6      
119     H72     S6      
120     H73     S6      
121     H74     S6      
122     H75     S6      
123     H76     S6      
124     N15     S7      
125     C35     S7      
126     C36     S7      
127     H77     S7      
128     H78     S7      
129     H79     S7      
130     H80     S7      
131     H81     S7      
132     N16     P2      
133     C37     P2      
134     H82     P2      
135     H83     P2      
136     H84     P2      
137     H85     P2      
138     N17     P3      
139     C38     P3      
140     H86     P3      
141     H87     P3      
142     H88     P3      
143     H89     P3      
144     N18     S8      
145     C39     S8      
146     C40     S8      
147     H90     S8      
148     H91     S8      
149     H92     S8      
150     H93     S8      
151     H94     S8      
152     N19     P4      
153     C41     P4      
154     H95     P4      
155     H96     P4      
156     H97     P4      
157     H98     P4      
158     N20     S9      
159     C42     S9      
160     C43     S9      
161     H99     S9      
162     H100    S9      
163     H101    S9      
164     H102    S9      
165     H103    S9      
166     N21     S10     
167     C44     S10     
168     C45     S10     
169     H104    S10     
170     H105    S10     
171     H106    S10     
172     H107    S10     
173     H108    S10     
174     N22     P5      
175     C46     P5      
176     H109    P5      
177     H110    P5      
178     H111    P5      
179     H112    P5      
180     N23     T8      
181     C47     T8      
182     C48     T8      
183     C49     T8      
184     H113    T8      
185     H114    T8      
186     H115    T8      
187     H116    T8      
188     H117    T8      
189     H118    T8      
190     N24     S11     
191     C50     S11     
192     C51     S11     
193     H119    S11     
194     H120    S11     
195     H121    S11     
196     H122    S11     
197     H123    S11     
198     N25     P6      
199     C52     P6      
200     H124    P6      
201     H125    P6      
202     H126    P6      
203     H127    P6      
204     N26     T9      
205     C53     T9      
206     C54     T9      
207     C55     T9      
208     H128    T9      
209     H129    T9      
210     H130    T9      
211     H131    T9      
212     H132    T9      
213     H133    T9      
214     N27     P7      
215     C56     P7      
216     H134    P7      
217     H135    P7      
218     H136    P7      
219     H137    P7      
220     N28     T10     
221     C57     T10     
222     C58     T10     
223     C59     T10     
224     H138    T10     
225     H139    T10     
226     H140    T10     
227     H141    T10     
228     H142    T10     
229     H143    T10     
230     N29     T11     
231     C60     T11     
232     C61     T11     
233     C62     T11     
234     H144    T11     
235     H145    T11     
236     H146    T11     
237     H147    T11     
238     H148    T11     
239     H149    T11     
240     N30     T12     
241     C63     T12     
242     C64     T12     
243     C65     T12     
244     H150    T12     
245     H151    T12     
246     H152    T12     
247     H153    T12     
248     H154    T12     
249     H155    T12     
250     N31     T13     
251     C66     T13     
252     C67     T13     
253     C68     T13     
254     H156    T13     
255     H157    T13     
256     H158    T13     
257     H159    T13     
258     H160    T13     
259     H161    T13     
260     N32     P8      
261     C69     P8      
262     H162    P8      
263     H163    P8      
264     H164    P8      
265     H165    P8      
266     N33     T14     
267     C70     T14     
268     C71     T14     
269     C72     T14     
270     H166    T14     
271     H167    T14     
272     H168    T14     
273     H169    T14     
274     H170    T14     
275     H171    T14     
276     N34     S12     
277     C73     S12     
278     C74     S12     
279     H172    S12     
280     H173    S12     
281     H174    S12     
282     H175    S12     
283     H176    S12     
284     N35     S13     
285     C75     S13     
286     C76     S13     
287     H177    S13     
288     H178    S13     
289     H179    S13     
290     H180    S13     
291     H181    S13     
292     N36     T15     
293     C77     T15     
294     C78     T15     
295     C79     T15     
296     H182    T15     
297     H183    T15     
298     H184    T15     
299     H185    T15     
300     H186    T15     
301     H187    T15     
302     N37     T16     
303     C80     T16     
304     C81     T16     
305     C82     T16     
306     H188    T16     
307     H189    T16     
308     H190    T16     
309     H191    T16     
310     H192    T16     
311     H193    T16     
312     N38     T17     
313     C83     T17     
314     C84     T17     
315     C85     T17     
316     H194    T17     
317     H195    T17     
318     H196    T17     
319     H197    T17     
320     H198    T17     
321     H199    T17     
322     N39     T18     
323     C86     T18     
324     C87     T18     
325     C88     T18     
326     H200    T18     
327     H201    T18     
328     H202    T18     
329     H203    T18     
330     H204    T18     
331     H205    T18     
332     N40     T19     
333     C89     T19     
334     C90     T19     
335     C91     T19     
336     H206    T19     
337     H207    T19     
338     H208    T19     
339     H209    T19     
340     H210    T19     
341     H211    T19     
342     N41     P9      
343     C92     P9      
344     H212    P9      
345     H213    P9      
346     H214    P9      
347     H215    P9      
348     N42     T20     
349     C93     T20     
350     C94     T20     
351     C95     T20     
352     H216    T20     
353     H217    T20     
354     H218    T20     
355     H219    T20     
356     H220    T20     
357     H221    T20     
358     N43     S14     
359     C96     S14     
360     C97     S14     
361     H222    S14     
362     H223    S14     
363     H224    S14     
364     H225    S14     
365     H226    S14     
366     N44     S15     
367     C98     S15     
368     C99     S15     
369     H227    S15     
370     H228    S15     
371     H229    S15     
372     H230    S15     
373     H231    S15     
374     N45     T21     
375     C100    T21     
376     C101    T21     
377     C102    T21     
378     H232    T21     
379     H233    T21     
380     H234    T21     
381     H235    T21     
382     H236    T21     
383     H237    T21     
384     N46     S16     
385     C103    S16     
386     C104    S16     
387     H238    S16     
388     H239    S16     
389     H240    S16     
390     H241    S16     
391     H242    S16     
392     N47     T22     
393     C105    T22     
394     C106    T22     
395     C107    T22     
396     H243    T22     
397     H244    T22     
398     H245    T22     
399     H246    T22     
400     H247    T22     
401     H248    T22     
402     N48     S17     
403     C108    S17     
404     C109    S17     
405     H249    S17     
406     H250    S17     
407     H251    S17     
408     H252    S17     
409     H253    S17     
410     N49     T23     
411     C110    T23     
412     C111    T23     
413     C112    T23     
414     H254    T23     
415     H255    T23     
416     H256    T23     
417     H257    T23     
418     H258    T23     
419     H259    T23     
420     N50     T24     
421     C113    T24     
422     C114    T24     
423     C115    T24     
424     H260    T24     
425     H261    T24     
426     H262    T24     
427     H263    T24     
428     H264    T24     
429     H265    T24     
430     N51     S18     
431     C116    S18     
432     C117    S18     
433     H266    S18     
434     H267    S18     
435     H268    S18     
436     H269    S18     
437     H270    S18     
438     N52     T25     
439     C118    T25     
440     C119    T25     
441     C120    T25     
442     H271    T25     
443     H272    T25     
444     H273    T25     
445     H274    T25     
446     H275    T25     
447     H276    T25     
448     N53     T26     
449     C121    T26     
450     C122    T26     
451     C123    T26     
452     H277    T26     
453     H278    T26     
454     H279    T26     
455     H280    T26     
456     H281    T26     
457     H282    T26     
458     N54     S19     
459     C124    S19     
460     C125    S19     
461     H283    S19     
462     H284    S19     
463     H285    S19     
464     H286    S19     
465     H287    S19     
466     N55     P10     
467     C126    P10     
468     H288    P10     
469     H289    P10     
470     H290    P10     
471     H291    P10     
472     N56     T27     
473     C127    T27     
474     C128    T27     
475     C129    T27     
476     H292    T27     
477     H293    T27     
478     H294    T27     
479     H295    T27     
480     H296    T27     
481     H297    T27     
482     N57     P11     
483     C130    P11     
484     H298    P11     
485     H299    P11     
486     H300    P11     
487     H301    P11     
488     N58     P12     
489     C131    P12     
490     H302    P12     
491     H303    P12     
492     H304    P12     
493     H305    P12     
494     N59     T28     
495     C132    T28     
496     C133    T28     
497     C134    T28     
498     H306    T28     
499     H307    T28     
500     H308    T28     
501     H309    T28     
502     H310    T28     
503     H311    T28     
504     N60     S20     
505     C135    S20     
506     C136    S20     
507     H312    S20     
508     H313    S20     
509     H314    S20     
510     H315    S20     
511     H316    S20     
512     N61     T29     
513     C137    T29     
514     C138    T29     
515     C139    T29     
516     H317    T29     
517     H318    T29     
518     H319    T29     
519     H320    T29     
520     H321    T29     
521     H322    T29     
522     N62     P13     
523     C140    P13     
524     H323    P13     
525     H324    P13     
526     H325    P13     
527     H326    P13     
528     N63     T30     
529     C141    T30     
530     C142    T30     
531     C143    T30     
532     H327    T30     
533     H328    T30     
534     H329    T30     
535     H330    T30     
536     H331    T30     
537     H332    T30     
538     N64     T31     
539     C144    T31     
540     C145    T31     
541     C146    T31     
542     H333    T31     
543     H334    T31     
544     H335    T31     
545     H336    T31     
546     H337    T31     
547     H338    T31     
548     N65     T32     
549     C147    T32     
550     C148    T32     
551     C149    T32     
552     H339    T32     
553     H340    T32     
554     H341    T32     
555     H342    T32     
556     H343    T32     
557     H344    T32     
558     N66     T33     
559     C150    T33     
560     C151    T33     
561     C152    T33     
562     H345    T33     
563     H346    T33     
564     H347    T33     
565     H348    T33     
566     H349    T33     
567     H350    T33     
568     N67     S21     
569     C153    S21     
570     C154    S21     
571     H351    S21     
572     H352    S21     
573     H353    S21     
574     H354    S21     
575     H355    S21     
576     N68     T34     
577     C155    T34     
578     C156    T34     
579     C157    T34     
580     H356    T34     
581     H357    T34     
582     H358    T34     
583     H359    T34     
584     H360    T34     
585     H361    T34     
586     N69     T35     
587     C158    T35     
588     C159    T35     
589     C160    T35     
590     H362    T35     
591     H363    T35     
592     H364    T35     
593     H365    T35     
594     H366    T35     
595     H367    T35     
596     N70     S22     
597     C161    S22     
598     C162    S22     
599     H368    S22     
600     H369    S22     
601     H370    S22     
602     H371    S22     
603     H372    S22     
604     N71     P14     
605     C163    P14     
606     H373    P14     
607     H374    P14     
608     H375    P14     
609     H376    P14     
610     N72     T36     
611     C164    T36     
612     C165    T36     
613     C166    T36     
614     H377    T36     
615     H378    T36     
616     H379    T36     
617     H380    T36     
618     H381    T36     
619     H382    T36     
620     N73     S23     
621     C167    S23     
622     C168    S23     
623     H383    S23     
624     H384    S23     
625     H385    S23     
626     H386    S23     
627     H387    S23     
628     N74     P15     
629     C169    P15     
630     H388    P15     
631     H389    P15     
632     H390    P15     
633     H391    P15     
634     N75     T37     
635     C170    T37     
636     C171    T37     
637     C172    T37     
638     H392    T37     
639     H393    T37     
640     H394    T37     
641     H395    T37     
642     H396    T37     
643     H397    T37     
644     N76     S24     
645     C173    S24     
646     C174    S24     
647     H398    S24     
648     H399    S24     
649     H400    S24     
650     H401    S24     
651     H402    S24     
652     N77     S25     
653     C175    S25     
654     C176    S25     
655     H403    S25     
656     H404    S25     
657     H405    S25     
658     H406    S25     
659     H407    S25     
660     N78     S26     
661     C177    S26     
662     C178    S26     
663     H408    S26     
664     H409    S26     
665     H410    S26     
666     H411    S26     
667     H412    S26     
668     N79     T38     
669     C179    T38     
670     C180    T38     
671     C181    T38     
672     H413    T38     
673     H414    T38     
674     H415    T38     
675     H416    T38     
676     H417    T38     
677     H418    T38     
678     N80     P16     
679     C182    P16     
680     H419    P16     
681     H420    P16     
682     H421    P16     
683     H422    P16     
684     N81     T39     
685     C183    T39     
686     C184    T39     
687     C185    T39     
688     H423    T39     
689     H424    T39     
690     H425    T39     
691     H426    T39     
692     H427    T39     
693     H428    T39     
694     N82     P17     
695     C186    P17     
696     H429    P17     
697     H430    P17     
698     H431    P17     
699     H432    P17     
700     N83     P18     
701     C187    P18     
702     H433    P18     
703     H434    P18     
704     H435    P18     
705     H436    P18     
706     N84     S27     
707     C188    S27     
708     C189    S27     
709     H437    S27     
710     H438    S27     
711     H439    S27     
712     H440    S27     
713     H441    S27     
714     N85     T40     
715     C190    T40     
716     C191    T40     
717     C192    T40     
718     H442    T40     
719     H443    T40     
720     H444    T40     
721     H445    T40     
722     H446    T40     
723     H447    T40     
724     N86     P19     
725     C193    P19     
726     H448    P19     
727     H449    P19     
728     H450    P19     
729     H451    P19     
730     N87     T41     
731     C194    T41     
732     C195    T41     
733     C196    T41     
734     H452    T41     
735     H453    T41     
736     H454    T41     
737     H455    T41     
738     H456    T41     
739     H457    T41     
740     N88     S28     
741     C197    S28     
742     C198    S28     
743     H458    S28     
744     H459    S28     
745     H460    S28     
746     H461    S28     
747     H462    S28     
748     N89     S29     
749     C199    S29     
750     C200    S29     
751     H463    S29     
752     H464    S29     
753     H465    S29     
754     H466    S29     
755     H467    S29     
756     N90     P20     
757     C201    P20     
758     H468    P20     
759     H469    P20     
760     H470    P20     
761     H471    P20     
762     N91     S30     
763     C202    S30     
764     C203    S30     
765     H472    S30     
766     H473    S30     
767     H474    S30     
768     H475    S30     
769     H476    S30     
770     N92     T42     
771     C204    T42     
772     C205    T42     
773     C206    T42     
774     H477    T42     
775     H478    T42     
776     H479    T42     
777     H480    T42     
778     H481    T42     
779     H482    T42     
780     N93     S31     
781     C207    S31     
782     C208    S31     
783     H483    S31     
784     H484    S31     
785     H485    S31     
786     H486    S31     
787     H487    S31     
788     N94     P21     
789     C209    P21     
790     H488    P21     
791     H489    P21     
792     H490    P21     
793     H491    P21     
794     N95     P22     
795     C210    P22     
796     H492    P22     
797     H493    P22     
798     H494    P22     
799     H495    P22     
800     N96     P23     
801     C211    P23     
802     H496    P23     
803     H497    P23     
804     H498    P23     
805     H499    P23     
806     N97     P24     
807     C212    P24     
808     H500    P24     
809     H501    P24     
810     H502    P24     
811     H503    P24     
812     N98     P25     
813     C213    P25     
814     H504    P25     
815     H505    P25     
816     H506    P25     
817     H507    P25     
818     N99     P26     
819     C214    P26     
820     H508    P26     
821     H509    P26     
822     H510    P26     
823     H511    P26     
824     N100    P27     
825     C215    P27     
826     H512    P27     
827     H513    P27     
828     H514    P27     
829     H515    P27     
830     N101    P28     
831     C216    P28     
832     H516    P28     
833     H517    P28     
834     H518    P28     
835     H519    P28     
836     N102    P29     
837     C217    P29     
838     H520    P29     
839     H521    P29     
840     H522    P29     
841     H523    P29     
842     N103    P30     
843     C218    P30     
844     H524    P30     
845     H525    P30     
846     H526    P30     
847     H527    P30     
848     N104    P31     
849     C219    P31     
850     H528    P31     
851     H529    P31     
852     H530    P31     
853     H531    P31     
854     N105    P32     
855     C220    P32     
856     H532    P32     
857     H533    P32     
858     H534    P32     
859     H535    P32     
860     N106    P33     
861     C221    P33     
862     H536    P33     
863     H537    P33     
864     H538    P33     
865     H539    P33     
866     N107    P34     
867     C222    P34     
868     H540    P34     
869     H541    P34     
870     H542    P34     
871     H543    P34     
872     N108    P35     
873     C223    P35     
874     H544    P35     
875     H545    P35     
876     H546    P35     
877     H547    P35     
878     N109    P36     
879     C224    P36     
880     H548    P36     
881     H549    P36     
882     H550    P36     
883     H551    P36     
884     N110    P37     
885     C225    P37     
886     H552    P37     
887     H553    P37     
888     H554    P37     
889     H555    P37     
890     N111    P38     
891     C226    P38     
892     H556    P38     
893     H557    P38     
894     H558    P38     
895     H559    P38     
896     N112    P39     
897     C227    P39     
898     H560    P39     
899     H561    P39     
900     H562    P39     
901     H563    P39     
902     N113    P40     
903     C228    P40     
904     H564    P40     
905     H565    P40     
906     H566    P40     
907     H567    P40     
908     N114    P41     
909     C229    P41     
910     H568    P41     
911     H569    P41     
912     H570    P41     
913     H571    P41     
914     N115    P42     
915     C230    P42     
916     H572    P42     
917     H573    P42     
918     H574    P42     
919     H575    P42     
920     N116    P43     
921     C231    P43     
922     H576    P43     
923     H577    P43     
924     H578    P43     
925     H579    P43     
926     N117    P44     
927     C232    P44     
928     H580    P44     
929     H581    P44     
930     H582    P44     
931     H583    P44     
