# Supplementary material for: Closing the Gap between Experiment and Simulation—A Holistic Study on the Complexation of Small Interfering RNAs with Polyethylenimine
Source: Mol Pharm. Author manuscript; Available in PMC 2024 Oct 29. (PMC7616749; doi:10.1021/acs.molpharmaceut.3c00747)
Supplement: Supplementary code [file EMS199501-supplement-Supplementary_code.zip › closingthegap-main/Part 2: Simulation of titratableMartini setups/2_base_titration_adapted_PEI_5kDa_58.4%/solvated.gro]

Mapped structure for PEI following MARTINI 3
 7884
    0PEI    SN4    1   0.000   0.000   0.000
    0PEI   SN3a    2   0.430   0.000   0.000
    0PEI   SN3a    3  -0.430   0.000   0.000
    0PEI    SN4    4   0.638   0.361  -0.106
    0PEI    SN4    5   0.643  -0.368   0.064
    0PEI   SN3a    6  -0.665  -0.406  -0.029
    0PEI   SN3a    7  -0.663   0.404   0.055
    0PEI   SN3a    8   0.850   0.728  -0.180
    0PEI   SN3a    9   0.856  -0.739   0.020
    0PEI    SN4   10  -0.456  -0.767  -0.135
    0PEI   TN6d   11  -1.059  -0.406  -0.038
    0PEI    SN4   12  -1.067   0.404   0.204
    0PEI   SN3a   13  -0.429   0.811   0.038
    0PEI    SN4   14   0.654   1.068  -0.354
    0PEI    SN4   15   1.272   0.728  -0.263
    0PEI   TN6d   16   1.251  -0.739   0.044
    0PEI   TN6d   17   0.660  -1.079  -0.019
    0PEI    SN4   18  -0.270  -1.089  -0.308
    0PEI   TN6d   19  -1.413   0.404   0.319
    0PEI    SN4   20  -0.642   1.180  -0.020
    0PEI    SN4   21   0.001   0.811   0.031
    0PEI   TN6d   22   0.482   1.365  -0.478
    0PEI   SN3a   23   1.702   0.728  -0.278
    0PEI    SN4   24  -0.110  -1.367  -0.563
    0PEI   TN6d   25  -0.817   1.485  -0.117
    0PEI   SN3a   26   0.424   0.811   0.113
    0PEI   TN6d   27   1.897   1.067  -0.332
    0PEI   SN3a   28   1.931   0.331  -0.383
    0PEI   SN3a   29   0.047  -1.638  -0.858
    0PEI   SN3a   30   0.658   1.218   0.134
    0PEI   SN3a   31   0.639   0.438   0.301
    0PEI   TN6d   32   2.302   0.331  -0.517
    0PEI   SN3a   33   1.697  -0.075  -0.421
    0PEI    SN4   34   0.345  -1.638  -1.167
    0PEI    SN4   35  -0.083  -1.863  -1.201
    0PEI   SN3a   36   0.424   1.623   0.092
    0PEI   SN3a   37   1.108   1.218   0.269
    0PEI   SN3a   38   1.096   0.438   0.409
    0PEI   SN3a   39   0.444   0.099   0.562
    0PEI   SN3a   40   1.931  -0.481  -0.443
    0PEI   TN6d   41   1.303  -0.075  -0.394
    0PEI   SN3a   42   0.681  -1.638  -1.436
    0PEI    SN4   43  -0.186  -2.042  -1.555
    0PEI    SN4   44  -0.006   1.623   0.080
    0PEI   SN3a   45   0.651   2.016  -0.032
    0PEI    SN4   46   1.293   1.538   0.489
    0PEI   SN3a   47   1.340   0.817   0.353
    0PEI    SN4   48   1.298   0.788   0.556
    0PEI   SN3a   49   1.331   0.031   0.403
    0PEI   SN3a   50   0.648  -0.254   0.795
    0PEI    SN4   51   0.035   0.099   0.695
    0PEI   SN3a   52   2.392  -0.481  -0.348
    0PEI   SN3a   53   1.701  -0.881  -0.531
    0PEI    SN4   54   0.829  -1.382  -1.748
    0PEI   TN6d   55   0.845  -1.922  -1.655
    0PEI   SN3a   56  -0.325  -2.283  -1.883
    0PEI   TN6d   57  -0.362   1.623   0.158
    0PEI   TN6d   58   0.467   2.334  -0.176
    0PEI   SN3a   59   1.116   2.016  -0.102
    0PEI    SN4   60   1.462   1.829   0.723
    0PEI   SN3a   61   1.788   0.817   0.495
    0PEI   TN6d   62   1.159   0.504   0.512
    0PEI   SN3a   63   1.509   1.152   0.646
    0PEI   SN3a   64   1.800   0.031   0.374
    0PEI   SN3a   65   1.101  -0.368   0.499
    0PEI   SN3a   66   1.018  -0.254   1.084
    0PEI    SN4   67   0.474  -0.555   1.048
    0PEI   SN3a   68  -0.395   0.099   0.718
    0PEI   SN3a   69   2.624  -0.079  -0.278
    0PEI    SN4   70   2.607  -0.853  -0.360
    0PEI   TN6d   71   1.898  -1.222  -0.557
    0PEI   SN3a   72   1.231  -0.881  -0.550
    0PEI    SN4   73   0.986  -1.111  -2.012
    0PEI   TN6d   74  -0.180  -2.535  -2.150
    0PEI   SN3a   75  -0.614  -2.283  -2.254
    0PEI    SN4   76   1.330   2.388  -0.113
    0PEI    SN4   77   1.314   1.672  -0.269
    0PEI    SN4   78   1.636   2.132   0.937
    0PEI   SN3a   79   2.020   1.219   0.567
    0PEI   TN6d   80   1.977   0.489   0.605
    0PEI   SN3a   81   1.281   1.547   0.760
    0PEI   TN6d   82   1.891   1.152   0.745
    0PEI   TN6d   83   1.994   0.366   0.453
    0PEI    SN4   84   2.006  -0.325   0.246
    0PEI   SN3a   85   1.317  -0.742   0.682
    0PEI   TN6d   86   0.716  -0.368   0.586
    0PEI   SN3a   87   1.184   0.032   1.418
    0PEI    SN4   88   1.164  -0.506   1.401
    0PEI    SN4   89   0.299  -0.858   1.263
    0PEI   TN6d   90  -0.592  -0.242   0.688
    0PEI    SN4   91  -0.609   0.471   0.752
    0PEI   SN3a   92   2.406   0.299  -0.104
    0PEI    SN4   93   3.050  -0.079  -0.218
    0PEI   TN6d   94   2.781  -1.156  -0.467
    0PEI   TN6d   95   1.040  -1.212  -0.450
    0PEI   TN6d   96   1.034  -0.539  -0.573
    0PEI   TN6d   97   1.119  -0.880  -2.262
    0PEI   TN6d   98  -0.722  -2.469  -2.585
    0PEI   TN6d   99  -0.719  -2.102  -2.589
    0PEI   TN6d  100   1.511   2.700  -0.053
    0PEI   TN6d  101   1.470   1.401  -0.456
    0PEI   TN6d  102   1.775   2.372   1.175
    0PEI   TN6d  103   1.837   1.536   0.717
    0PEI   TN6d  104   2.415   1.219   0.567
    0PEI   TN6d  105   0.886   1.547   0.751
    0PEI   TN6d  106   1.470   1.876   0.869
    0PEI   TN6d  107   2.173  -0.615   0.102
    0PEI   TN6d  108   1.636  -0.742   0.915
    0PEI   TN6d  109   1.125  -1.075   0.774
    0PEI   TN6d  110   1.059   0.249   1.724
    0PEI   TN6d  111   1.433   0.032   1.724
    0PEI   TN6d  112   1.320  -0.776   1.590
    0PEI   TN6d  113   0.152  -1.112   1.479
    0PEI   TN6d  114  -0.781   0.768   0.877
    0PEI   TN6d  115   2.028   0.299   0.010
    0PEI   TN6d  116   2.600   0.636  -0.035
    0PEI   TN6d  117   3.415  -0.079  -0.222
    1WNA      W  118   0.084   3.595   3.359
    2WNA      W  119   0.460   2.488   2.882
    3WNA      W  120   3.165   2.218   0.652
    4WNA      W  121   3.295   3.303   2.679
    5WNA      W  122   1.213   3.294   0.205
    6WNA      W  123   1.296   1.446   1.188
    7WNA      W  124   0.811   1.294   1.352
    8WNA      W  125   1.477   3.201   3.141
    9WNA      W  126   0.126   0.762   3.104
   10WNA      W  127   0.888   0.042   2.906
   11WNA      W  128   2.582   0.430   1.793
   12WNA      W  129   2.801   0.735   3.454
   13WNA      W  130   0.167   0.527   2.579
   14WNA      W  131   0.266   3.146   3.600
   15WNA      W  132   1.788   2.536   0.332
   16WNA      W  133   0.220   1.319   2.025
   17WNA      W  134   1.113   1.210   3.262
   18WNA      W  135   3.572   1.069   1.761
   19WNA      W  136   3.336   2.112   2.620
   20WNA      W  137   1.644   1.445   1.647
   21WNA      W  138   2.190   2.784   2.016
   22WNA      W  139   0.690   2.218   2.248
   23WNA      W  140   0.049   1.746   1.819
   24WNA      W  141   1.085   1.718   3.011
   25WNA      W  142   3.356   1.501   3.265
   26WNA      W  143   0.972   2.945   1.710
   27WNA      W  144   2.093   2.634   2.844
   28WNA      W  145   1.313   1.274   2.069
   29WNA      W  146   1.605   2.058   1.712
   30WNA      W  147   2.602   2.831   3.560
   31WNA      W  148   1.681   2.151   3.570
   32WNA      W  149   1.662   1.867   3.048
   33WNA      W  150   0.071   1.258   3.570
   34WNA      W  151   2.903   2.793   3.169
   35WNA      W  152   0.484   0.375   1.167
   36WNA      W  153   1.011   2.633   2.166
   37WNA      W  154   3.474   2.416   1.456
   38WNA      W  155   2.887   0.816   2.023
   39WNA      W  156   3.172   0.769   0.118
   40WNA      W  157   3.637   1.570   2.424
   41WNA      W  158   1.604   3.277   2.177
   42WNA      W  159   3.378   2.743   0.615
   43WNA      W  160   0.507   3.529   0.369
   44WNA      W  161   0.900   3.575   1.045
   45WNA      W  162   0.697   0.329   2.471
   46WNA      W  163   3.320   1.347   2.746
   47WNA      W  164   2.725   1.769   1.205
   48WNA      W  165   2.691   1.457   0.232
   49WNA      W  166   1.899   2.601   2.372
   50WNA      W  167   1.705   0.931   1.571
   51WNA      W  168   2.305   3.018   2.565
   52WNA      W  169   3.176   1.809   0.987
   53WNA      W  170   0.735   3.161   0.686
   54WNA      W  171   0.106   0.660   1.285
   55WNA      W  172   2.892   1.267   1.759
   56WNA      W  173   0.350   2.884   1.674
   57WNA      W  174   1.691   3.234   0.544
   58WNA      W  175   3.083   1.260   0.008
   59WNA      W  176   0.106   3.018   2.172
   60WNA      W  177   0.897   2.590   2.652
   61WNA      W  178   1.270   1.950   1.271
   62WNA      W  179   1.292   0.355   2.364
   63WNA      W  180   3.521   0.117   1.661
   64WNA      W  181   0.457   2.978   1.102
   65WNA      W  182   2.920   3.320   3.064
   66WNA      W  183   3.229   3.360   1.520
   67WNA      W  184   2.906   1.213   3.118
   68WNA      W  185   3.619   2.869   1.252
   69WNA      W  186   2.246   2.161   2.736
   70WNA      W  187   0.012   1.712   0.942
   71WNA      W  188   1.123   2.127   2.515
   72WNA      W  189   2.204   1.881   0.997
   73WNA      W  190   0.547   1.301   2.471
   74WNA      W  191   0.532   1.177   3.393
   75WNA      W  192   0.422   0.094   1.552
   76WNA      W  193   2.190   0.441   2.113
   77WNA      W  194   1.838   0.626   3.276
   78WNA      W  195   3.376   3.168   3.208
   79WNA      W  196   2.343   0.249   3.247
   80WNA      W  197   3.362   2.550   3.369
   81WNA      W  198   2.792   0.717   2.965
   82WNA      W  199   2.592   0.655   1.235
   83WNA      W  200   2.985   1.789   3.639
   84WNA      W  201   0.725   3.365   1.625
   85WNA      W  202   0.952   0.366   3.275
   86WNA      W  203   3.004   0.850   0.956
   87WNA      W  204   3.371   1.332   0.901
   88WNA      W  205   1.114   3.549   3.372
   89WNA      W  206   1.040   0.085   0.607
   90WNA      W  207   3.361   0.619   1.642
   91WNA      W  208   3.511   2.868   0.087
   92WNA      W  209   0.418   2.071   1.789
   93WNA      W  210   3.469   2.990   1.739
   94WNA      W  211   3.508   0.184   2.489
   95WNA      W  212   1.953   1.396   3.043
   96WNA      W  213   2.046   2.735   0.746
   97WNA      W  214   2.446   2.029   3.486
   98WNA      W  215   2.120   0.006   1.795
   99WNA      W  216   0.732   0.909   1.858
  100WNA      W  217   0.286   2.109   2.632
  101WNA      W  218   2.145   3.302   1.338
  102WNA      W  219   3.339   0.899   2.210
  103WNA      W  220   1.976   3.246   2.977
  104WNA      W  221   3.319   2.305   0.182
  105WNA      W  222   1.754   1.788   1.243
  106WNA      W  223   3.606   0.299   2.984
  107WNA      W  224   1.755   2.134   2.578
  108WNA      W  225   1.972   1.020   2.023
  109WNA      W  226   2.824   1.318   0.861
  110WNA      W  227   3.111   1.051   0.503
  111WNA      W  228   2.920   3.091   0.892
  112WNA      W  229   2.754   2.694   1.688
  113WNA      W  230   2.650   1.773   0.666
  114WNA      W  231   2.083   1.983   1.652
  115WNA      W  232   2.964   1.771   1.719
  116WNA      W  233   0.339   0.786   2.143
  117WNA      W  234   3.117   1.838   2.970
  118WNA      W  235   3.468   3.456   2.116
  119WNA      W  236   1.398   2.900   1.518
  120WNA      W  237   2.405   3.433   2.842
  121WNA      W  238   2.399   0.763   2.606
  122WNA      W  239   1.606   3.471   2.667
  123WNA      W  240   3.303   0.425   1.133
  124WNA      W  241   3.094   1.744   2.434
  125WNA      W  242   0.077   1.065   2.472
  126WNA      W  243   2.937   0.860   1.490
  127WNA      W  244   3.348   1.011   3.267
  128WNA      W  245   2.233   2.710   1.485
  129WNA      W  246   1.489   3.301   1.098
  130WNA      W  247   1.708   0.135   2.166
  131WNA      W  248   0.736   3.255   0.014
  132WNA      W  249   1.764   2.350   3.078
  133WNA      W  250   1.594   0.708   1.068
  134WNA      W  251   2.950   0.305   1.496
  135WNA      W  252   2.670   3.587   1.824
  136WNA      W  253   2.082   3.235   2.164
  137WNA      W  254   1.478   2.272   2.125
  138WNA      W  255   3.248   2.995   2.251
  139WNA      W  256   0.942   0.498   1.020
  140WNA      W  257   1.464   2.795   1.980
  141WNA      W  258   1.748   1.335   2.439
  142WNA      W  259   2.596   0.201   2.309
  143WNA      W  260   0.016   2.044   2.194
  144WNA      W  261   1.720   1.862   0.352
  145WNA      W  262   0.988   0.177   0.122
  146WNA      W  263   1.726   1.258   1.173
  147WNA      W  264   2.696   0.234   2.872
  148WNA      W  265   1.284   2.246   2.981
  149WNA      W  266   2.088   2.028   3.198
  150WNA      W  267   2.705   2.058   3.091
  151WNA      W  268   1.989   0.198   3.596
  152WNA      W  269   1.211   0.814   1.989
  153WNA      W  270   0.637   0.770   1.387
  154WNA      W  271   0.423   3.482   1.063
  155WNA      W  272   1.755   2.812   3.188
  156WNA      W  273   0.790   2.297   0.547
  157WNA      W  274   2.470   1.682   1.768
  158WNA      W  275   2.750   1.481   2.167
  159WNA      W  276   1.955   2.155   2.101
  160WNA      W  277   2.425   2.529   0.233
  161WNA      W  278   2.097   0.550   1.561
  162WNA      W  279   3.576   0.828   0.829
  163WNA      W  280   0.070   3.417   2.860
  164WNA      W  281   0.487   2.643   2.392
  165WNA      W  282   0.054   3.489   0.624
  166WNA      W  283   1.953   0.759   2.430
  167WNA      W  284   3.221   3.164   0.465
  168WNA      W  285   2.196   1.817   0.479
  169WNA      W  286   1.039   1.008   0.996
  170WNA      W  287   2.455   2.483   3.226
  171WNA      W  288   2.808   0.389   0.843
  172WNA      W  289   0.138   0.237   0.291
  173WNA      W  290   1.424   2.556   2.581
  174WNA      W  291   1.223   2.472   1.673
  175WNA      W  292   0.965   2.424   0.071
  176WNA      W  293   0.206   2.665   0.839
  177WNA      W  294   0.710   1.735   3.281
  178WNA      W  295   1.414   0.295   3.467
  179WNA      W  296   2.123   0.437   2.823
  180WNA      W  297   1.318   0.205   1.104
  181WNA      W  298   2.377   0.282   0.609
  182WNA      W  299   0.322   0.214   2.186
  183WNA      W  300   0.370   1.177   1.556
  184WNA      W  301   3.059   0.285   1.962
  185WNA      W  302   0.481   0.783   0.776
  186WNA      W  303   3.052   0.471   2.392
  187WNA      W  304   3.448   1.674   0.077
  188WNA      W  305   1.854   1.004   2.836
  189WNA      W  306   0.788   2.083   2.875
  190WNA      W  307   2.146   1.481   2.054
  191WNA      W  308   2.013   3.560   0.350
  192WNA      W  309   0.159   2.067   0.047
  193WNA      W  310   0.894   2.478   3.173
  194WNA      W  311   0.415   1.645   2.804
  195WNA      W  312   1.406   1.750   2.598
  196WNA      W  313   3.174   0.109   2.860
  197WNA      W  314   3.572   1.719   2.851
  198WNA      W  315   3.560   1.919   0.537
  199WNA      W  316   2.423   2.251   0.636
  200WNA      W  317   2.897   3.551   0.331
  201WNA      W  318   2.074   1.541   3.473
  202WNA      W  319   0.404   2.508   3.513
  203WNA      W  320   3.610   0.430   3.465
  204WNA      W  321   3.328   1.358   2.086
  205WNA      W  322   1.636   3.488   3.563
  206WNA      W  323   3.030   2.716   0.233
  207WNA      W  324   0.799   0.809   3.119
  208WNA      W  325   1.233   2.803   2.981
  209WNA      W  326   3.359   0.794   2.779
  210WNA      W  327   2.570   3.453   0.747
  211WNA      W  328   2.809   2.072   2.114
  212WNA      W  329   1.059   0.488   2.781
  213WNA      W  330   1.528   1.557   3.538
  214WNA      W  331   1.031   2.736   0.732
  215WNA      W  332   2.786   2.234   0.996
  216WNA      W  333   0.554   0.860   2.720
  217WNA      W  334   1.883   2.922   1.184
  218WNA      W  335   3.633   1.482   1.365
  219WNA      W  336   1.855   0.115   3.084
  220WNA      W  337   2.635   2.820   2.163
  221WNA      W  338   2.938   3.164   1.871
  222WNA      W  339   2.157   2.966   0.299
  223WNA      W  340   0.167   2.858   3.141
  224WNA      W  341   0.910   0.850   2.379
  225WNA      W  342   2.501   1.040   2.181
  226WNA      W  343   1.299   2.211   0.381
  227WNA      W  344   3.297   2.153   1.880
  228WNA      W  345   0.624   2.911   3.303
  229WNA      W  346   3.011   3.593   1.100
  230WNA      W  347   0.879   2.106   1.635
  231WNA      W  348   1.192   3.517   2.385
  232WNA      W  349   3.259   3.613   3.417
  233WNA      W  350   2.418   1.801   2.350
  234WNA      W  351   3.401   3.257   0.962
  235WNA      W  352   3.238   0.581   0.581
  236WNA      W  353   1.377   0.100   2.984
  237WNA      W  354   3.083   2.902   1.442
  238WNA      W  355   3.112   1.458   1.347
  239WNA      W  356   1.229   1.131   1.563
  240WNA      W  357   1.474   1.393   2.887
  241WNA      W  358   2.585   2.546   2.750
  242WNA      W  359   1.235   1.000   2.862
  243WNA      W  360   1.214   3.466   1.478
  244WNA      W  361   0.531   3.425   3.112
  245WNA      W  362   0.643   2.786   0.242
  246WNA      W  363   3.160   2.544   1.052
  247WNA      W  364   0.764   1.336   2.938
  248WNA      W  365   3.537   1.266   0.419
  249WNA      W  366   1.282   2.323   0.890
  250WNA      W  367   2.381   1.705   2.971
  251WNA      W  368   2.272   1.333   2.515
  252WNA      W  369   0.832   1.705   2.544
  253WNA      W  370   3.042   3.593   2.373
  254WNA      W  371   2.833   0.227   3.367
  255WNA      W  372   0.497   0.377   2.954
  256WNA      W  373   0.836   1.400   2.007
  257WNA      W  374   0.008   2.973   2.674
  258WNA      W  375   1.593   1.682   2.117
  259WNA      W  376   0.322   3.375   2.440
  260WNA      W  377   3.117   1.601   0.548
  261WNA      W  378   3.212   0.517   3.234
  262WNA      W  379   2.648   2.726   1.197
  263WNA      W  380   0.246   1.650   3.374
  264WNA      W  381   3.212   0.114   0.670
  265WNA      W  382   2.732   2.589   0.681
  266WNA      W  383   2.821   0.451   0.289
  267WNA      W  384   2.886   1.058   2.475
  268WNA      W  385   0.595   1.651   1.682
  269WNA      W  386   0.889   2.590   1.331
  270WNA      W  387   2.652   1.210   1.296
  271WNA      W  388   1.675   0.589   1.992
  272WNA      W  389   3.637   2.500   2.503
  273WNA      W  390   3.555   0.487   2.064
  274WNA      W  391   0.094   3.317   1.440
  275WNA      W  392   0.603   2.504   0.976
  276WNA      W  393   0.518   0.121   3.529
  277WNA      W  394   1.637   2.974   3.631
  278WNA      W  395   3.392   1.942   1.421
  279WNA      W  396   2.746   2.119   0.301
  280WNA      W  397   2.041   3.640   2.513
  281WNA      W  398   2.898   2.362   3.550
  282WNA      W  399   1.713   0.072   0.830
  283WNA      W  400   2.426   0.941   1.689
  284WNA      W  401   0.112   2.528   2.021
  285WNA      W  402   1.169   1.974   3.511
  286WNA      W  403   2.163   0.955   1.225
  287WNA      W  404   2.368   2.365   2.347
  288WNA      W  405   0.522   2.970   2.782
  289WNA      W  406   1.113   2.953   3.505
  290WNA      W  407   2.481   0.892   0.844
  291WNA      W  408   2.439   3.000   3.081
  292WNA      W  409   1.124   1.592   1.680
  293WNA      W  410   0.779   3.290   2.545
  294WNA      W  411   3.524   3.407   0.146
  295WNA      W  412   0.387   2.079   3.142
  296WNA      W  413   2.382   2.341   1.830
  297WNA      W  414   0.818   1.990   1.072
  298WNA      W  415   1.189   2.997   2.467
  299WNA      W  416   1.567   0.416   1.508
  300WNA      W  417   0.178   2.400   0.438
  301WNA      W  418   1.697   1.351   0.308
  302WNA      W  419   0.343   1.900   1.327
  303WNA      W  420   1.633   0.542   2.791
  304WNA      W  421   3.305   0.251   0.218
  305WNA      W  422   3.398   1.997   3.317
  306WNA      W  423   2.052   3.254   3.469
  307WNA      W  424   3.610   2.348   2.991
  308WNA      W  425   3.018   3.146   3.602
  309WNA      W  426   0.757   3.602   2.080
  310WNA      W  427   3.616   2.224   0.954
  311WNA      W  428   2.146   1.491   1.467
  312WNA      W  429   1.913   0.103   1.357
  313WNA      W  430   0.972   3.087   1.194
  314WNA      W  431   1.471   0.828   2.419
  315WNA      W  432   0.234   3.019   0.436
  316WNA      W  433   0.925   3.178   3.033
  317WNA      W  434   0.402   2.001   0.729
  318WNA      W  435   0.287   0.544   1.728
  319WNA      W  436   1.835   2.509   1.785
  320WNA      W  437   2.751   1.569   2.732
  321WNA      W  438   2.628   0.955   0.304
  322WNA      W  439   3.145   2.627   1.952
  323WNA      W  440   1.806   3.111   1.783
  324WNA      W  441   1.218   3.215   0.694
  325WNA      W  442   0.300   3.378   1.865
  326WNA      W  443   2.497   1.136   3.500
  327WNA      W  444   0.480   0.666   3.499
  328WNA      W  445   0.211   1.266   0.832
  329WNA      W  446   2.665   1.582   3.374
  330WNA      W  447   1.008   1.863   2.083
  331WNA      W  448   2.482   0.149   1.203
  332WNA      W  449   1.613   3.580   1.706
  333WNA      W  450   2.827   3.042   2.643
  334WNA      W  451   2.411   3.191   1.754
  335WNA      W  452   2.430   2.171   1.348
  336WNA      W  453   3.573   0.024   1.141
  337WNA      W  454   3.427   0.996   1.294
  338WNA      W  455   2.119   2.166   0.171
  339WNA      W  456   3.055   2.366   2.919
  340WNA      W  457   2.709   3.067   0.386
  341WNA      W  458   1.324   0.742   3.292
  342WNA      W  459   1.144   1.326   2.533
  343WNA      W  460   3.236   2.821   2.810
  344WNA      W  461   2.336   0.771   3.187
  345WNA      W  462   0.180   1.242   2.964
  346WNA      W  463   1.940   1.719   2.690
  347WNA      W  464   0.297   2.477   1.347
  348WNA      W  465   0.444   1.774   2.237
  349WNA      W  466   2.761   2.060   2.587
  350WNA      W  467   2.533   3.440   3.398
  351WNA      W  468   2.429   1.179   2.951
  352WNA      W  469   2.706   3.233   1.356
  353WNA      W  470   1.708   2.953   2.679
  354WNA      W  471   1.193   3.308   1.948
  355WNA      W  472   2.998   2.479   2.367
  356WNA      W  473   2.048   2.551   3.504
  357WNA      W  474   0.653   2.504   1.843
  358WNA      W  475   2.999   2.263   1.488
  359WNA      W  476   2.640   3.329   2.239
  360WNA      W  477   0.618   3.058   2.109
  361WNA      W  478   1.639   1.110   3.319
  362WNA      W  479   2.090   3.276   0.830
  363WNA      W  480   1.398   2.531   3.468
  364WNA      W  481   1.524   2.769   0.845
  365WNA      W  482   0.084   3.595   7.003
  366WNA      W  483   0.460   2.488   6.526
  367WNA      W  484   3.165   2.218   4.296
  368WNA      W  485   3.295   3.303   6.323
  369WNA      W  486   1.213   3.294   3.849
  370WNA      W  487   1.296   1.446   4.832
  371WNA      W  488   0.811   1.294   4.996
  372WNA      W  489   1.802   2.109   4.430
  373WNA      W  490   1.477   3.201   6.785
  374WNA      W  491   0.126   0.762   6.748
  375WNA      W  492   0.888   0.042   6.550
  376WNA      W  493   2.582   0.430   5.437
  377WNA      W  494   2.231   1.301   4.007
  378WNA      W  495   2.801   0.735   7.098
  379WNA      W  496   0.167   0.527   6.223
  380WNA      W  497   0.266   3.146   7.244
  381WNA      W  498   1.788   2.536   3.976
  382WNA      W  499   0.220   1.319   5.669
  383WNA      W  500   1.113   1.210   6.906
  384WNA      W  501   3.572   1.069   5.405
  385WNA      W  502   3.336   2.112   6.264
  386WNA      W  503   1.644   1.445   5.291
  387WNA      W  504   2.190   2.784   5.660
  388WNA      W  505   0.690   2.218   5.892
  389WNA      W  506   0.049   1.746   5.463
  390WNA      W  507   1.085   1.718   6.655
  391WNA      W  508   3.356   1.501   6.909
  392WNA      W  509   0.972   2.945   5.354
  393WNA      W  510   2.093   2.634   6.488
  394WNA      W  511   1.313   1.274   5.713
  395WNA      W  512   1.605   2.058   5.356
  396WNA      W  513   2.602   2.831   7.204
  397WNA      W  514   1.681   2.151   7.214
  398WNA      W  515   1.662   1.867   6.692
  399WNA      W  516   0.071   1.258   7.214
  400WNA      W  517   2.903   2.793   6.813
  401WNA      W  518   0.484   0.375   4.811
  402WNA      W  519   1.011   2.633   5.810
  403WNA      W  520   3.474   2.416   5.100
  404WNA      W  521   2.887   0.816   5.667
  405WNA      W  522   3.172   0.769   3.762
  406WNA      W  523   3.637   1.570   6.068
  407WNA      W  524   1.604   3.277   5.821
  408WNA      W  525   3.378   2.743   4.259
  409WNA      W  526   0.507   3.529   4.013
  410WNA      W  527   0.900   3.575   4.689
  411WNA      W  528   0.697   0.329   6.115
  412WNA      W  529   3.320   1.347   6.390
  413WNA      W  530   2.725   1.769   4.849
  414WNA      W  531   2.691   1.457   3.876
  415WNA      W  532   1.899   2.601   6.016
  416WNA      W  533   1.705   0.931   5.215
  417WNA      W  534   2.305   3.018   6.209
  418WNA      W  535   3.176   1.809   4.631
  419WNA      W  536   2.078   0.467   4.647
  420WNA      W  537   0.735   3.161   4.330
  421WNA      W  538   0.106   0.660   4.929
  422WNA      W  539   2.892   1.267   5.403
  423WNA      W  540   0.350   2.884   5.318
  424WNA      W  541   1.691   3.234   4.188
  425WNA      W  542   3.083   1.260   3.652
  426WNA      W  543   0.106   3.018   5.816
  427WNA      W  544   0.897   2.590   6.296
  428WNA      W  545   1.270   1.950   4.915
  429WNA      W  546   1.292   0.355   6.008
  430WNA      W  547   3.521   0.117   5.305
  431WNA      W  548   0.740   1.989   3.773
  432WNA      W  549   0.395   1.022   3.952
  433WNA      W  550   0.457   2.978   4.746
  434WNA      W  551   1.588   2.461   4.994
  435WNA      W  552   2.920   3.320   6.708
  436WNA      W  553   1.846   0.962   4.392
  437WNA      W  554   3.229   3.360   5.164
  438WNA      W  555   2.906   1.213   6.762
  439WNA      W  556   3.619   2.869   4.896
  440WNA      W  557   2.246   2.161   6.380
  441WNA      W  558   0.012   1.712   4.586
  442WNA      W  559   1.123   2.127   6.159
  443WNA      W  560   2.327   1.391   4.537
  444WNA      W  561   2.204   1.881   4.641
  445WNA      W  562   0.547   1.301   6.115
  446WNA      W  563   0.532   1.177   7.037
  447WNA      W  564   0.422   0.094   5.196
  448WNA      W  565   2.190   0.441   5.757
  449WNA      W  566   1.838   0.626   6.920
  450WNA      W  567   2.193   0.775   4.098
  451WNA      W  568   3.376   3.168   6.852
  452WNA      W  569   2.343   0.249   6.891
  453WNA      W  570   3.362   2.550   7.013
  454WNA      W  571   2.792   0.717   6.609
  455WNA      W  572   2.592   0.655   4.879
  456WNA      W  573   2.985   1.789   7.283
  457WNA      W  574   0.725   3.365   5.269
  458WNA      W  575   1.383   1.082   4.255
  459WNA      W  576   0.952   0.366   6.919
  460WNA      W  577   3.004   0.850   4.600
  461WNA      W  578   3.371   1.332   4.545
  462WNA      W  579   1.114   3.549   7.016
  463WNA      W  580   1.040   0.085   4.251
  464WNA      W  581   3.361   0.619   5.286
  465WNA      W  582   3.511   2.868   3.731
  466WNA      W  583   0.418   2.071   5.433
  467WNA      W  584   2.335   0.658   3.663
  468WNA      W  585   3.469   2.990   5.383
  469WNA      W  586   3.508   0.184   6.133
  470WNA      W  587   1.953   1.396   6.687
  471WNA      W  588   2.046   2.735   4.390
  472WNA      W  589   2.446   2.029   7.130
  473WNA      W  590   2.120   0.006   5.439
  474WNA      W  591   0.732   0.909   5.502
  475WNA      W  592   0.286   2.109   6.276
  476WNA      W  593   2.145   3.302   4.982
  477WNA      W  594   3.339   0.899   5.854
  478WNA      W  595   1.976   3.246   6.621
  479WNA      W  596   3.319   2.305   3.826
  480WNA      W  597   1.754   1.788   4.887
  481WNA      W  598   3.606   0.299   6.628
  482WNA      W  599   1.755   2.134   6.222
  483WNA      W  600   1.972   1.020   5.667
  484WNA      W  601   2.824   1.318   4.505
  485WNA      W  602   3.111   1.051   4.147
  486WNA      W  603   2.920   3.091   4.536
  487WNA      W  604   2.754   2.694   5.332
  488WNA      W  605   2.650   1.773   4.310
  489WNA      W  606   2.083   1.983   5.296
  490WNA      W  607   2.964   1.771   5.363
  491WNA      W  608   0.339   0.786   5.787
  492WNA      W  609   3.117   1.838   6.614
  493WNA      W  610   3.468   3.456   5.760
  494WNA      W  611   1.398   2.900   5.162
  495WNA      W  612   2.405   3.433   6.486
  496WNA      W  613   2.399   0.763   6.250
  497WNA      W  614   1.606   3.471   6.311
  498WNA      W  615   3.303   0.425   4.777
  499WNA      W  616   3.094   1.744   6.078
  500WNA      W  617   0.077   1.065   6.116
  501WNA      W  618   2.937   0.860   5.134
  502WNA      W  619   3.348   1.011   6.911
  503WNA      W  620   2.233   2.710   5.129
  504WNA      W  621   1.489   3.301   4.742
  505WNA      W  622   0.604   0.481   4.000
  506WNA      W  623   1.708   0.135   5.810
  507WNA      W  624   0.736   3.255   3.658
  508WNA      W  625   1.110   1.721   4.409
  509WNA      W  626   1.764   2.350   6.722
  510WNA      W  627   1.594   0.708   4.712
  511WNA      W  628   2.950   0.305   5.140
  512WNA      W  629   2.670   3.587   5.468
  513WNA      W  630   2.082   3.235   5.808
  514WNA      W  631   1.478   2.272   5.769
  515WNA      W  632   3.248   2.995   5.895
  516WNA      W  633   0.942   0.498   4.664
  517WNA      W  634   1.464   2.795   5.624
  518WNA      W  635   0.947   0.726   3.689
  519WNA      W  636   1.748   1.335   6.083
  520WNA      W  637   2.596   0.201   5.953
  521WNA      W  638   0.016   2.044   5.838
  522WNA      W  639   1.720   1.862   3.996
  523WNA      W  640   0.988   0.177   3.766
  524WNA      W  641   1.726   1.258   4.817
  525WNA      W  642   2.696   0.234   6.516
  526WNA      W  643   1.284   2.246   6.625
  527WNA      W  644   2.088   2.028   6.842
  528WNA      W  645   2.705   2.058   6.735
  529WNA      W  646   1.989   0.198   7.240
  530WNA      W  647   1.211   0.814   5.633
  531WNA      W  648   0.637   0.770   5.031
  532WNA      W  649   0.423   3.482   4.707
  533WNA      W  650   1.755   2.812   6.832
  534WNA      W  651   0.790   2.297   4.191
  535WNA      W  652   2.470   1.682   5.412
  536WNA      W  653   2.750   1.481   5.811
  537WNA      W  654   1.955   2.155   5.745
  538WNA      W  655   2.425   2.529   3.877
  539WNA      W  656   2.097   0.550   5.205
  540WNA      W  657   3.576   0.828   4.473
  541WNA      W  658   0.070   3.417   6.504
  542WNA      W  659   0.487   2.643   6.036
  543WNA      W  660   0.054   3.489   4.268
  544WNA      W  661   1.953   0.759   6.074
  545WNA      W  662   1.316   2.782   3.923
  546WNA      W  663   3.221   3.164   4.109
  547WNA      W  664   2.196   1.817   4.123
  548WNA      W  665   1.039   1.008   4.640
  549WNA      W  666   1.871   0.918   3.692
  550WNA      W  667   2.455   2.483   6.870
  551WNA      W  668   2.808   0.389   4.487
  552WNA      W  669   0.138   0.237   3.935
  553WNA      W  670   1.424   2.556   6.225
  554WNA      W  671   1.223   2.472   5.317
  555WNA      W  672   0.965   2.424   3.715
  556WNA      W  673   0.206   2.665   4.483
  557WNA      W  674   0.710   1.735   6.925
  558WNA      W  675   1.414   0.295   7.111
  559WNA      W  676   2.123   0.437   6.467
  560WNA      W  677   1.318   0.205   4.748
  561WNA      W  678   2.377   0.282   4.253
  562WNA      W  679   0.322   0.214   5.830
  563WNA      W  680   0.370   1.177   5.200
  564WNA      W  681   3.059   0.285   5.606
  565WNA      W  682   0.481   0.783   4.420
  566WNA      W  683   3.052   0.471   6.036
  567WNA      W  684   3.448   1.674   3.721
  568WNA      W  685   0.740   0.432   5.540
  569WNA      W  686   1.854   1.004   6.480
  570WNA      W  687   0.002   0.694   3.958
  571WNA      W  688   0.788   2.083   6.519
  572WNA      W  689   2.146   1.481   5.698
  573WNA      W  690   2.013   3.560   3.994
  574WNA      W  691   0.159   2.067   3.691
  575WNA      W  692   0.894   2.478   6.817
  576WNA      W  693   0.415   1.645   6.448
  577WNA      W  694   1.406   1.750   6.242
  578WNA      W  695   3.174   0.109   6.504
  579WNA      W  696   3.572   1.719   6.495
  580WNA      W  697   3.560   1.919   4.181
  581WNA      W  698   2.423   2.251   4.280
  582WNA      W  699   2.897   3.551   3.975
  583WNA      W  700   2.074   1.541   7.117
  584WNA      W  701   0.404   2.508   7.157
  585WNA      W  702   3.610   0.430   7.109
  586WNA      W  703   3.328   1.358   5.730
  587WNA      W  704   1.636   3.488   7.207
  588WNA      W  705   1.491   0.117   3.934
  589WNA      W  706   3.030   2.716   3.877
  590WNA      W  707   0.799   0.809   6.763
  591WNA      W  708   1.233   2.803   6.625
  592WNA      W  709   3.359   0.794   6.423
  593WNA      W  710   2.570   3.453   4.391
  594WNA      W  711   2.809   2.072   5.758
  595WNA      W  712   1.059   0.488   6.425
  596WNA      W  713   1.528   1.557   7.182
  597WNA      W  714   1.031   2.736   4.376
  598WNA      W  715   2.786   2.234   4.640
  599WNA      W  716   0.554   0.860   6.364
  600WNA      W  717   1.883   2.922   4.828
  601WNA      W  718   3.633   1.482   5.009
  602WNA      W  719   1.855   0.115   6.728
  603WNA      W  720   2.635   2.820   5.807
  604WNA      W  721   2.938   3.164   5.515
  605WNA      W  722   2.157   2.966   3.943
  606WNA      W  723   0.167   2.858   6.785
  607WNA      W  724   0.910   0.850   6.023
  608WNA      W  725   0.880   0.198   5.133
  609WNA      W  726   2.501   1.040   5.825
  610WNA      W  727   1.299   2.211   4.025
  611WNA      W  728   3.297   2.153   5.524
  612WNA      W  729   0.624   2.911   6.947
  613WNA      W  730   3.011   3.593   4.744
  614WNA      W  731   1.110   0.613   5.189
  615WNA      W  732   0.879   2.106   5.279
  616WNA      W  733   1.192   3.517   6.029
  617WNA      W  734   3.259   3.613   7.061
  618WNA      W  735   2.418   1.801   5.994
  619WNA      W  736   0.267   1.599   3.909
  620WNA      W  737   3.401   3.257   4.606
  621WNA      W  738   3.238   0.581   4.225
  622WNA      W  739   1.377   0.100   6.628
  623WNA      W  740   3.083   2.902   5.086
  624WNA      W  741   3.112   1.458   4.991
  625WNA      W  742   1.229   1.131   5.207
  626WNA      W  743   1.474   1.393   6.531
  627WNA      W  744   2.585   2.546   6.394
  628WNA      W  745   1.235   1.000   6.506
  629WNA      W  746   1.214   3.466   5.122
  630WNA      W  747   0.531   3.425   6.756
  631WNA      W  748   0.643   2.786   3.886
  632WNA      W  749   3.160   2.544   4.696
  633WNA      W  750   0.764   1.336   6.582
  634WNA      W  751   3.537   1.266   4.063
  635WNA      W  752   1.282   2.323   4.534
  636WNA      W  753   2.381   1.705   6.615
  637WNA      W  754   2.272   1.333   6.159
  638WNA      W  755   0.832   1.705   6.188
  639WNA      W  756   3.042   3.593   6.017
  640WNA      W  757   2.833   0.227   7.011
  641WNA      W  758   0.497   0.377   6.598
  642WNA      W  759   0.836   1.400   5.651
  643WNA      W  760   1.205   1.214   3.773
  644WNA      W  761   0.008   2.973   6.318
  645WNA      W  762   1.593   1.682   5.761
  646WNA      W  763   1.416   0.707   3.866
  647WNA      W  764   0.551   1.523   4.647
  648WNA      W  765   0.322   3.375   6.084
  649WNA      W  766   3.117   1.601   4.192
  650WNA      W  767   3.212   0.517   6.878
  651WNA      W  768   2.648   2.726   4.841
  652WNA      W  769   0.246   1.650   7.018
  653WNA      W  770   3.212   0.114   4.314
  654WNA      W  771   2.732   2.589   4.325
  655WNA      W  772   1.634   1.647   4.410
  656WNA      W  773   2.821   0.451   3.933
  657WNA      W  774   2.886   1.058   6.119
  658WNA      W  775   0.595   1.651   5.326
  659WNA      W  776   0.889   2.590   4.975
  660WNA      W  777   2.652   1.210   4.940
  661WNA      W  778   1.675   0.589   5.636
  662WNA      W  779   3.637   2.500   6.147
  663WNA      W  780   3.555   0.487   5.708
  664WNA      W  781   0.094   3.317   5.084
  665WNA      W  782   0.603   2.504   4.620
  666WNA      W  783   0.518   0.121   7.173
  667WNA      W  784   1.637   2.974   7.275
  668WNA      W  785   3.392   1.942   5.065
  669WNA      W  786   2.746   2.119   3.945
  670WNA      W  787   2.041   3.640   6.157
  671WNA      W  788   2.898   2.362   7.194
  672WNA      W  789   1.713   0.072   4.474
  673WNA      W  790   2.426   0.941   5.333
  674WNA      W  791   0.112   2.528   5.665
  675WNA      W  792   1.365   0.490   4.306
  676WNA      W  793   1.169   1.974   7.155
  677WNA      W  794   2.163   0.955   4.869
  678WNA      W  795   2.368   2.365   5.991
  679WNA      W  796   0.522   2.970   6.426
  680WNA      W  797   1.113   2.953   7.149
  681WNA      W  798   0.964   0.750   4.163
  682WNA      W  799   2.481   0.892   4.488
  683WNA      W  800   2.439   3.000   6.725
  684WNA      W  801   1.124   1.592   5.324
  685WNA      W  802   0.779   3.290   6.189
  686WNA      W  803   3.524   3.407   3.790
  687WNA      W  804   0.387   2.079   6.786
  688WNA      W  805   2.382   2.341   5.474
  689WNA      W  806   0.818   1.990   4.716
  690WNA      W  807   1.189   2.997   6.111
  691WNA      W  808   1.567   0.416   5.152
  692WNA      W  809   0.178   2.400   4.082
  693WNA      W  810   1.697   1.351   3.952
  694WNA      W  811   0.343   1.900   4.971
  695WNA      W  812   1.633   0.542   6.435
  696WNA      W  813   3.305   0.251   3.862
  697WNA      W  814   3.398   1.997   6.961
  698WNA      W  815   2.052   3.254   7.113
  699WNA      W  816   3.610   2.348   6.635
  700WNA      W  817   3.018   3.146   7.246
  701WNA      W  818   0.757   3.602   5.724
  702WNA      W  819   3.616   2.224   4.598
  703WNA      W  820   2.146   1.491   5.111
  704WNA      W  821   1.913   0.103   5.001
  705WNA      W  822   0.972   3.087   4.838
  706WNA      W  823   1.471   0.828   6.063
  707WNA      W  824   1.171   0.197   5.532
  708WNA      W  825   0.234   3.019   4.080
  709WNA      W  826   2.050   2.383   4.798
  710WNA      W  827   0.925   3.178   6.677
  711WNA      W  828   0.402   2.001   4.373
  712WNA      W  829   0.287   0.544   5.372
  713WNA      W  830   1.835   2.509   5.429
  714WNA      W  831   0.087   0.363   4.449
  715WNA      W  832   2.751   1.569   6.376
  716WNA      W  833   2.628   0.955   3.948
  717WNA      W  834   3.145   2.627   5.596
  718WNA      W  835   1.806   3.111   5.427
  719WNA      W  836   1.218   3.215   4.338
  720WNA      W  837   2.500   0.118   3.768
  721WNA      W  838   0.300   3.378   5.509
  722WNA      W  839   2.497   1.136   7.144
  723WNA      W  840   0.480   0.666   7.143
  724WNA      W  841   0.211   1.266   4.476
  725WNA      W  842   0.902   1.255   4.201
  726WNA      W  843   2.665   1.582   7.018
  727WNA      W  844   1.008   1.863   5.727
  728WNA      W  845   2.482   0.149   4.847
  729WNA      W  846   1.613   3.580   5.350
  730WNA      W  847   2.827   3.042   6.287
  731WNA      W  848   2.411   3.191   5.398
  732WNA      W  849   2.430   2.171   4.992
  733WNA      W  850   1.892   0.396   4.063
  734WNA      W  851   3.573   0.024   4.785
  735WNA      W  852   1.261   1.659   3.948
  736WNA      W  853   3.427   0.996   4.938
  737WNA      W  854   2.119   2.166   3.815
  738WNA      W  855   3.055   2.366   6.563
  739WNA      W  856   2.709   3.067   4.030
  740WNA      W  857   1.324   0.742   6.936
  741WNA      W  858   1.144   1.326   6.177
  742WNA      W  859   3.236   2.821   6.454
  743WNA      W  860   2.336   0.771   6.831
  744WNA      W  861   0.180   1.242   6.608
  745WNA      W  862   1.940   1.719   6.334
  746WNA      W  863   0.297   2.477   4.991
  747WNA      W  864   0.444   1.774   5.881
  748WNA      W  865   2.761   2.060   6.231
  749WNA      W  866   2.533   3.440   7.042
  750WNA      W  867   2.429   1.179   6.595
  751WNA      W  868   2.706   3.233   5.000
  752WNA      W  869   1.708   2.953   6.323
  753WNA      W  870   1.193   3.308   5.592
  754WNA      W  871   2.998   2.479   6.011
  755WNA      W  872   2.048   2.551   7.148
  756WNA      W  873   0.653   2.504   5.487
  757WNA      W  874   2.999   2.263   5.132
  758WNA      W  875   2.640   3.329   5.883
  759WNA      W  876   0.618   3.058   5.753
  760WNA      W  877   1.639   1.110   6.963
  761WNA      W  878   2.090   3.276   4.474
  762WNA      W  879   1.398   2.531   7.112
  763WNA      W  880   1.524   2.769   4.489
  764WNA      W  881   0.745   1.509   3.748
  765WNA      W  882   3.165   2.218   7.941
  766WNA      W  883   1.213   3.294   7.494
  767WNA      W  884   1.296   1.446   8.477
  768WNA      W  885   0.811   1.294   8.641
  769WNA      W  886   1.802   2.109   8.075
  770WNA      W  887   2.582   0.430   9.082
  771WNA      W  888   2.231   1.301   7.652
  772WNA      W  889   0.167   0.527   9.868
  773WNA      W  890   1.788   2.536   7.621
  774WNA      W  891   3.572   1.069   9.050
  775WNA      W  892   1.644   1.445   8.936
  776WNA      W  893   2.190   2.784   9.305
  777WNA      W  894   0.049   1.746   9.108
  778WNA      W  895   0.972   2.945   8.999
  779WNA      W  896   1.605   2.058   9.001
  780WNA      W  897   0.484   0.375   8.456
  781WNA      W  898   1.011   2.633   9.455
  782WNA      W  899   3.474   2.416   8.745
  783WNA      W  900   2.887   0.816   9.312
  784WNA      W  901   3.172   0.769   7.407
  785WNA      W  902   3.637   1.570   9.713
  786WNA      W  903   1.604   3.277   9.466
  787WNA      W  904   3.378   2.743   7.904
  788WNA      W  905   0.507   3.529   7.658
  789WNA      W  906   0.900   3.575   8.334
  790WNA      W  907   2.725   1.769   8.494
  791WNA      W  908   2.691   1.457   7.521
  792WNA      W  909   1.899   2.601   9.661
  793WNA      W  910   1.705   0.931   8.860
  794WNA      W  911   2.305   3.018   9.854
  795WNA      W  912   3.176   1.809   8.276
  796WNA      W  913   2.078   0.467   8.292
  797WNA      W  914   0.735   3.161   7.975
  798WNA      W  915   0.106   0.660   8.574
  799WNA      W  916   2.892   1.267   9.048
  800WNA      W  917   0.350   2.884   8.963
  801WNA      W  918   1.691   3.234   7.833
  802WNA      W  919   3.083   1.260   7.297
  803WNA      W  920   0.106   3.018   9.461
  804WNA      W  921   1.270   1.950   8.560
  805WNA      W  922   1.292   0.355   9.653
  806WNA      W  923   3.521   0.117   8.950
  807WNA      W  924   0.740   1.989   7.418
  808WNA      W  925   0.395   1.022   7.597
  809WNA      W  926   0.457   2.978   8.391
  810WNA      W  927   1.588   2.461   8.639
  811WNA      W  928   1.846   0.962   8.037
  812WNA      W  929   3.229   3.360   8.809
  813WNA      W  930   3.619   2.869   8.541
  814WNA      W  931   0.012   1.712   8.231
  815WNA      W  932   2.327   1.391   8.182
  816WNA      W  933   2.204   1.881   8.286
  817WNA      W  934   0.422   0.094   8.841
  818WNA      W  935   2.193   0.775   7.743
  819WNA      W  936   2.592   0.655   8.524
  820WNA      W  937   0.725   3.365   8.914
  821WNA      W  938   1.383   1.082   7.900
  822WNA      W  939   3.004   0.850   8.245
  823WNA      W  940   3.371   1.332   8.190
  824WNA      W  941   1.040   0.085   7.896
  825WNA      W  942   3.361   0.619   8.931
  826WNA      W  943   3.511   2.868   7.376
  827WNA      W  944   0.418   2.071   9.078
  828WNA      W  945   2.335   0.658   7.308
  829WNA      W  946   3.469   2.990   9.028
  830WNA      W  947   2.046   2.735   8.035
  831WNA      W  948   2.120   0.006   9.084
  832WNA      W  949   0.732   0.909   9.147
  833WNA      W  950   2.145   3.302   8.627
  834WNA      W  951   3.339   0.899   9.499
  835WNA      W  952   3.319   2.305   7.471
  836WNA      W  953   1.754   1.788   8.532
  837WNA      W  954   1.755   2.134   9.867
  838WNA      W  955   2.824   1.318   8.150
  839WNA      W  956   3.111   1.051   7.792
  840WNA      W  957   2.920   3.091   8.181
  841WNA      W  958   2.754   2.694   8.977
  842WNA      W  959   2.650   1.773   7.955
  843WNA      W  960   2.083   1.983   8.941
  844WNA      W  961   2.964   1.771   9.008
  845WNA      W  962   0.339   0.786   9.432
  846WNA      W  963   3.468   3.456   9.405
  847WNA      W  964   1.398   2.900   8.807
  848WNA      W  965   2.405   3.433  10.131
  849WNA      W  966   1.606   3.471   9.956
  850WNA      W  967   3.303   0.425   8.422
  851WNA      W  968   3.094   1.744   9.723
  852WNA      W  969   0.077   1.065   9.761
  853WNA      W  970   2.937   0.860   8.779
  854WNA      W  971   2.233   2.710   8.774
  855WNA      W  972   1.489   3.301   8.387
  856WNA      W  973   0.604   0.481   7.645
  857WNA      W  974   0.736   3.255   7.303
  858WNA      W  975   1.110   1.721   8.054
  859WNA      W  976   1.594   0.708   8.357
  860WNA      W  977   2.950   0.305   8.785
  861WNA      W  978   2.670   3.587   9.113
  862WNA      W  979   2.082   3.235   9.453
  863WNA      W  980   1.478   2.272   9.414
  864WNA      W  981   3.248   2.995   9.540
  865WNA      W  982   0.942   0.498   8.309
  866WNA      W  983   1.464   2.795   9.269
  867WNA      W  984   0.947   0.726   7.334
  868WNA      W  985   0.016   2.044   9.483
  869WNA      W  986   1.720   1.862   7.641
  870WNA      W  987   0.988   0.177   7.411
  871WNA      W  988   1.726   1.258   8.462
  872WNA      W  989   1.211   0.814   9.278
  873WNA      W  990   0.637   0.770   8.676
  874WNA      W  991   0.423   3.482   8.352
  875WNA      W  992   0.790   2.297   7.836
  876WNA      W  993   2.470   1.682   9.057
  877WNA      W  994   2.750   1.481   9.456
  878WNA      W  995   1.955   2.155   9.390
  879WNA      W  996   2.425   2.529   7.522
  880WNA      W  997   2.097   0.550   8.850
  881WNA      W  998   3.576   0.828   8.118
  882WNA      W  999   0.070   3.417  10.149
  883WNA      W 1000   0.054   3.489   7.913
  884WNA      W 1001   1.316   2.782   7.568
  885WNA      W 1002   3.221   3.164   7.754
  886WNA      W 1003   2.196   1.817   7.768
  887WNA      W 1004   1.039   1.008   8.285
  888WNA      W 1005   1.871   0.918   7.337
  889WNA      W 1006   2.808   0.389   8.132
  890WNA      W 1007   0.138   0.237   7.580
  891WNA      W 1008   1.223   2.472   8.962
  892WNA      W 1009   0.965   2.424   7.360
  893WNA      W 1010   0.206   2.665   8.128
  894WNA      W 1011   1.318   0.205   8.393
  895WNA      W 1012   2.377   0.282   7.898
  896WNA      W 1013   0.322   0.214   9.475
  897WNA      W 1014   0.370   1.177   8.845
  898WNA      W 1015   3.059   0.285   9.251
  899WNA      W 1016   0.481   0.783   8.065
  900WNA      W 1017   3.052   0.471   9.681
  901WNA      W 1018   3.448   1.674   7.366
  902WNA      W 1019   0.740   0.432   9.185
  903WNA      W 1020   0.002   0.694   7.603
  904WNA      W 1021   2.146   1.481   9.343
  905WNA      W 1022   2.013   3.560   7.639
  906WNA      W 1023   0.159   2.067   7.336
  907WNA      W 1024   3.560   1.919   7.826
  908WNA      W 1025   2.423   2.251   7.925
  909WNA      W 1026   2.897   3.551   7.620
  910WNA      W 1027   3.328   1.358   9.375
  911WNA      W 1028   1.491   0.117   7.579
  912WNA      W 1029   3.030   2.716   7.522
  913WNA      W 1030   2.570   3.453   8.036
  914WNA      W 1031   2.809   2.072   9.403
  915WNA      W 1032   1.031   2.736   8.021
  916WNA      W 1033   2.786   2.234   8.285
  917WNA      W 1034   1.883   2.922   8.473
  918WNA      W 1035   3.633   1.482   8.654
  919WNA      W 1036   2.635   2.820   9.452
  920WNA      W 1037   2.938   3.164   9.160
  921WNA      W 1038   2.157   2.966   7.588
  922WNA      W 1039   0.880   0.198   8.778
  923WNA      W 1040   2.501   1.040   9.470
  924WNA      W 1041   1.299   2.211   7.670
  925WNA      W 1042   3.297   2.153   9.169
  926WNA      W 1043   3.011   3.593   8.389
  927WNA      W 1044   1.110   0.613   8.834
  928WNA      W 1045   0.879   2.106   8.924
  929WNA      W 1046   1.192   3.517   9.674
  930WNA      W 1047   2.418   1.801   9.639
  931WNA      W 1048   0.267   1.599   7.554
  932WNA      W 1049   3.401   3.257   8.251
  933WNA      W 1050   3.238   0.581   7.870
  934WNA      W 1051   3.083   2.902   8.731
  935WNA      W 1052   3.112   1.458   8.636
  936WNA      W 1053   1.229   1.131   8.852
  937WNA      W 1054   1.214   3.466   8.767
  938WNA      W 1055   0.643   2.786   7.531
  939WNA      W 1056   3.160   2.544   8.341
  940WNA      W 1057   3.537   1.266   7.708
  941WNA      W 1058   1.282   2.323   8.179
  942WNA      W 1059   2.272   1.333   9.804
  943WNA      W 1060   3.042   3.593   9.662
  944WNA      W 1061   0.836   1.400   9.296
  945WNA      W 1062   1.205   1.214   7.418
  946WNA      W 1063   0.008   2.973   9.963
  947WNA      W 1064   1.416   0.707   7.511
  948WNA      W 1065   0.551   1.523   8.292
  949WNA      W 1066   0.322   3.375   9.729
  950WNA      W 1067   3.117   1.601   7.837
  951WNA      W 1068   2.648   2.726   8.486
  952WNA      W 1069   3.212   0.114   7.959
  953WNA      W 1070   2.732   2.589   7.970
  954WNA      W 1071   1.634   1.647   8.055
  955WNA      W 1072   2.821   0.451   7.578
  956WNA      W 1073   0.595   1.651   8.971
  957WNA      W 1074   0.889   2.590   8.620
  958WNA      W 1075   2.652   1.210   8.585
  959WNA      W 1076   1.675   0.589   9.281
  960WNA      W 1077   3.637   2.500   9.792
  961WNA      W 1078   3.555   0.487   9.353
  962WNA      W 1079   0.094   3.317   8.729
  963WNA      W 1080   0.603   2.504   8.265
  964WNA      W 1081   3.392   1.942   8.710
  965WNA      W 1082   2.746   2.119   7.590
  966WNA      W 1083   2.041   3.640   9.802
  967WNA      W 1084   1.713   0.072   8.119
  968WNA      W 1085   2.426   0.941   8.978
  969WNA      W 1086   0.112   2.528   9.310
  970WNA      W 1087   1.365   0.490   7.951
  971WNA      W 1088   2.163   0.955   8.514
  972WNA      W 1089   2.368   2.365   9.636
  973WNA      W 1090   0.964   0.750   7.808
  974WNA      W 1091   2.481   0.892   8.133
  975WNA      W 1092   1.124   1.592   8.969
  976WNA      W 1093   3.524   3.407   7.435
  977WNA      W 1094   2.382   2.341   9.119
  978WNA      W 1095   0.818   1.990   8.361
  979WNA      W 1096   1.189   2.997   9.756
  980WNA      W 1097   1.567   0.416   8.797
  981WNA      W 1098   0.178   2.400   7.727
  982WNA      W 1099   1.697   1.351   7.597
  983WNA      W 1100   0.343   1.900   8.616
  984WNA      W 1101   3.305   0.251   7.507
  985WNA      W 1102   0.757   3.602   9.369
  986WNA      W 1103   3.616   2.224   8.243
  987WNA      W 1104   2.146   1.491   8.756
  988WNA      W 1105   1.913   0.103   8.646
  989WNA      W 1106   0.972   3.087   8.483
  990WNA      W 1107   1.171   0.197   9.177
  991WNA      W 1108   0.234   3.019   7.725
  992WNA      W 1109   2.050   2.383   8.443
  993WNA      W 1110   0.402   2.001   8.018
  994WNA      W 1111   0.287   0.544   9.017
  995WNA      W 1112   1.835   2.509   9.074
  996WNA      W 1113   0.087   0.363   8.094
  997WNA      W 1114   2.628   0.955   7.593
  998WNA      W 1115   3.145   2.627   9.241
  999WNA      W 1116   1.806   3.111   9.072
 1000WNA      W 1117   1.218   3.215   7.983
 1001WNA      W 1118   2.500   0.118   7.413
 1002WNA      W 1119   0.300   3.378   9.154
 1003WNA      W 1120   0.211   1.266   8.121
 1004WNA      W 1121   0.902   1.255   7.846
 1005WNA      W 1122   1.008   1.863   9.372
 1006WNA      W 1123   2.482   0.149   8.492
 1007WNA      W 1124   1.613   3.580   8.995
 1008WNA      W 1125   2.827   3.042   9.932
 1009WNA      W 1126   2.411   3.191   9.043
 1010WNA      W 1127   2.430   2.171   8.637
 1011WNA      W 1128   1.892   0.396   7.708
 1012WNA      W 1129   3.573   0.024   8.430
 1013WNA      W 1130   1.261   1.659   7.593
 1014WNA      W 1131   3.427   0.996   8.583
 1015WNA      W 1132   2.119   2.166   7.460
 1016WNA      W 1133   2.709   3.067   7.675
 1017WNA      W 1134   1.940   1.719   9.979
 1018WNA      W 1135   0.297   2.477   8.636
 1019WNA      W 1136   2.761   2.060   9.876
 1020WNA      W 1137   2.706   3.233   8.645
 1021WNA      W 1138   1.193   3.308   9.237
 1022WNA      W 1139   2.998   2.479   9.656
 1023WNA      W 1140   0.653   2.504   9.132
 1024WNA      W 1141   2.999   2.263   8.777
 1025WNA      W 1142   2.640   3.329   9.528
 1026WNA      W 1143   0.618   3.058   9.398
 1027WNA      W 1144   2.090   3.276   8.119
 1028WNA      W 1145   1.524   2.769   8.134
 1029WNA      W 1146   0.745   1.509   7.393
 1030WNA      W 1147   0.084   7.239   3.359
 1031WNA      W 1148   0.460   6.132   2.882
 1032WNA      W 1149   3.165   5.862   0.652
 1033WNA      W 1150   3.295   6.947   2.679
 1034WNA      W 1151   1.213   6.938   0.205
 1035WNA      W 1152   1.296   5.090   1.188
 1036WNA      W 1153   0.811   4.938   1.352
 1037WNA      W 1154   1.802   5.753   0.786
 1038WNA      W 1155   1.477   6.845   3.141
 1039WNA      W 1156   0.126   4.406   3.104
 1040WNA      W 1157   0.888   3.686   2.906
 1041WNA      W 1158   2.582   4.074   1.793
 1042WNA      W 1159   2.231   4.945   0.363
 1043WNA      W 1160   2.801   4.379   3.454
 1044WNA      W 1161   0.167   4.171   2.579
 1045WNA      W 1162   0.266   6.790   3.600
 1046WNA      W 1163   1.788   6.180   0.332
 1047WNA      W 1164   0.220   4.963   2.025
 1048WNA      W 1165   1.113   4.854   3.262
 1049WNA      W 1166   3.572   4.713   1.761
 1050WNA      W 1167   3.336   5.756   2.620
 1051WNA      W 1168   1.644   5.089   1.647
 1052WNA      W 1169   2.190   6.428   2.016
 1053WNA      W 1170   0.690   5.862   2.248
 1054WNA      W 1171   0.049   5.390   1.819
 1055WNA      W 1172   1.085   5.362   3.011
 1056WNA      W 1173   3.356   5.145   3.265
 1057WNA      W 1174   0.972   6.589   1.710
 1058WNA      W 1175   2.093   6.278   2.844
 1059WNA      W 1176   1.313   4.918   2.069
 1060WNA      W 1177   1.605   5.702   1.712
 1061WNA      W 1178   2.602   6.475   3.560
 1062WNA      W 1179   1.681   5.795   3.570
 1063WNA      W 1180   1.662   5.511   3.048
 1064WNA      W 1181   0.071   4.902   3.570
 1065WNA      W 1182   2.903   6.437   3.169
 1066WNA      W 1183   0.484   4.019   1.167
 1067WNA      W 1184   1.011   6.277   2.166
 1068WNA      W 1185   3.474   6.060   1.456
 1069WNA      W 1186   2.887   4.460   2.023
 1070WNA      W 1187   3.172   4.413   0.118
 1071WNA      W 1188   3.637   5.214   2.424
 1072WNA      W 1189   1.604   6.921   2.177
 1073WNA      W 1190   3.378   6.387   0.615
 1074WNA      W 1191   0.507   7.173   0.369
 1075WNA      W 1192   0.900   7.219   1.045
 1076WNA      W 1193   0.697   3.973   2.471
 1077WNA      W 1194   3.320   4.991   2.746
 1078WNA      W 1195   2.725   5.413   1.205
 1079WNA      W 1196   2.691   5.101   0.232
 1080WNA      W 1197   1.899   6.245   2.372
 1081WNA      W 1198   1.705   4.575   1.571
 1082WNA      W 1199   2.305   6.662   2.565
 1083WNA      W 1200   3.176   5.453   0.987
 1084WNA      W 1201   2.078   4.111   1.003
 1085WNA      W 1202   0.735   6.805   0.686
 1086WNA      W 1203   0.106   4.304   1.285
 1087WNA      W 1204   2.892   4.911   1.759
 1088WNA      W 1205   0.350   6.528   1.674
 1089WNA      W 1206   1.691   6.878   0.544
 1090WNA      W 1207   3.083   4.904   0.008
 1091WNA      W 1208   0.106   6.662   2.172
 1092WNA      W 1209   0.897   6.234   2.652
 1093WNA      W 1210   1.270   5.594   1.271
 1094WNA      W 1211   1.292   3.999   2.364
 1095WNA      W 1212   3.521   3.761   1.661
 1096WNA      W 1213   0.740   5.633   0.129
 1097WNA      W 1214   0.395   4.666   0.308
 1098WNA      W 1215   0.457   6.622   1.102
 1099WNA      W 1216   1.588   6.105   1.350
 1100WNA      W 1217   2.920   6.964   3.064
 1101WNA      W 1218   1.846   4.606   0.748
 1102WNA      W 1219   3.229   7.004   1.520
 1103WNA      W 1220   2.906   4.857   3.118
 1104WNA      W 1221   3.619   6.513   1.252
 1105WNA      W 1222   2.246   5.805   2.736
 1106WNA      W 1223   0.012   5.356   0.942
 1107WNA      W 1224   1.123   5.771   2.515
 1108WNA      W 1225   2.327   5.035   0.893
 1109WNA      W 1226   2.204   5.525   0.997
 1110WNA      W 1227   0.547   4.945   2.471
 1111WNA      W 1228   0.532   4.821   3.393
 1112WNA      W 1229   0.422   3.738   1.552
 1113WNA      W 1230   2.190   4.085   2.113
 1114WNA      W 1231   1.838   4.270   3.276
 1115WNA      W 1232   2.193   4.419   0.454
 1116WNA      W 1233   3.376   6.812   3.208
 1117WNA      W 1234   2.343   3.893   3.247
 1118WNA      W 1235   3.362   6.194   3.369
 1119WNA      W 1236   2.792   4.361   2.965
 1120WNA      W 1237   2.592   4.299   1.235
 1121WNA      W 1238   2.985   5.433   3.639
 1122WNA      W 1239   0.725   7.009   1.625
 1123WNA      W 1240   1.383   4.726   0.611
 1124WNA      W 1241   0.952   4.010   3.275
 1125WNA      W 1242   3.004   4.494   0.956
 1126WNA      W 1243   3.371   4.976   0.901
 1127WNA      W 1244   1.114   7.193   3.372
 1128WNA      W 1245   1.040   3.729   0.607
 1129WNA      W 1246   3.361   4.263   1.642
 1130WNA      W 1247   3.511   6.512   0.087
 1131WNA      W 1248   0.418   5.715   1.789
 1132WNA      W 1249   2.335   4.302   0.019
 1133WNA      W 1250   3.469   6.634   1.739
 1134WNA      W 1251   3.508   3.828   2.489
 1135WNA      W 1252   1.953   5.040   3.043
 1136WNA      W 1253   2.046   6.379   0.746
 1137WNA      W 1254   2.446   5.673   3.486
 1138WNA      W 1255   2.120   3.650   1.795
 1139WNA      W 1256   0.732   4.553   1.858
 1140WNA      W 1257   0.286   5.753   2.632
 1141WNA      W 1258   2.145   6.946   1.338
 1142WNA      W 1259   3.339   4.543   2.210
 1143WNA      W 1260   1.976   6.890   2.977
 1144WNA      W 1261   3.319   5.949   0.182
 1145WNA      W 1262   1.754   5.432   1.243
 1146WNA      W 1263   3.606   3.943   2.984
 1147WNA      W 1264   1.755   5.778   2.578
 1148WNA      W 1265   1.972   4.664   2.023
 1149WNA      W 1266   2.824   4.962   0.861
 1150WNA      W 1267   3.111   4.695   0.503
 1151WNA      W 1268   2.920   6.735   0.892
 1152WNA      W 1269   2.754   6.338   1.688
 1153WNA      W 1270   2.650   5.417   0.666
 1154WNA      W 1271   2.083   5.627   1.652
 1155WNA      W 1272   2.964   5.415   1.719
 1156WNA      W 1273   0.339   4.430   2.143
 1157WNA      W 1274   3.117   5.482   2.970
 1158WNA      W 1275   3.468   7.100   2.116
 1159WNA      W 1276   1.398   6.544   1.518
 1160WNA      W 1277   2.405   7.077   2.842
 1161WNA      W 1278   2.399   4.407   2.606
 1162WNA      W 1279   1.606   7.115   2.667
 1163WNA      W 1280   3.303   4.069   1.133
 1164WNA      W 1281   3.094   5.388   2.434
 1165WNA      W 1282   0.077   4.709   2.472
 1166WNA      W 1283   2.937   4.504   1.490
 1167WNA      W 1284   3.348   4.655   3.267
 1168WNA      W 1285   2.233   6.354   1.485
 1169WNA      W 1286   1.489   6.945   1.098
 1170WNA      W 1287   0.604   4.125   0.356
 1171WNA      W 1288   1.708   3.779   2.166
 1172WNA      W 1289   0.736   6.899   0.014
 1173WNA      W 1290   1.110   5.365   0.765
 1174WNA      W 1291   1.764   5.994   3.078
 1175WNA      W 1292   1.594   4.352   1.068
 1176WNA      W 1293   2.950   3.949   1.496
 1177WNA      W 1294   2.670   7.231   1.824
 1178WNA      W 1295   2.082   6.879   2.164
 1179WNA      W 1296   1.478   5.916   2.125
 1180WNA      W 1297   3.248   6.639   2.251
 1181WNA      W 1298   0.942   4.142   1.020
 1182WNA      W 1299   1.464   6.439   1.980
 1183WNA      W 1300   0.947   4.370   0.045
 1184WNA      W 1301   1.748   4.979   2.439
 1185WNA      W 1302   2.596   3.845   2.309
 1186WNA      W 1303   0.016   5.688   2.194
 1187WNA      W 1304   1.720   5.506   0.352
 1188WNA      W 1305   0.988   3.821   0.122
 1189WNA      W 1306   1.726   4.902   1.173
 1190WNA      W 1307   2.696   3.878   2.872
 1191WNA      W 1308   1.284   5.890   2.981
 1192WNA      W 1309   2.088   5.672   3.198
 1193WNA      W 1310   2.705   5.702   3.091
 1194WNA      W 1311   1.989   3.842   3.596
 1195WNA      W 1312   1.211   4.458   1.989
 1196WNA      W 1313   0.637   4.414   1.387
 1197WNA      W 1314   0.423   7.126   1.063
 1198WNA      W 1315   1.755   6.456   3.188
 1199WNA      W 1316   0.790   5.941   0.547
 1200WNA      W 1317   2.470   5.326   1.768
 1201WNA      W 1318   2.750   5.125   2.167
 1202WNA      W 1319   1.955   5.799   2.101
 1203WNA      W 1320   2.425   6.173   0.233
 1204WNA      W 1321   2.097   4.194   1.561
 1205WNA      W 1322   3.576   4.472   0.829
 1206WNA      W 1323   0.070   7.061   2.860
 1207WNA      W 1324   0.487   6.287   2.392
 1208WNA      W 1325   0.054   7.133   0.624
 1209WNA      W 1326   1.953   4.403   2.430
 1210WNA      W 1327   1.316   6.426   0.279
 1211WNA      W 1328   3.221   6.808   0.465
 1212WNA      W 1329   2.196   5.461   0.479
 1213WNA      W 1330   1.039   4.652   0.996
 1214WNA      W 1331   1.871   4.562   0.048
 1215WNA      W 1332   2.455   6.127   3.226
 1216WNA      W 1333   2.808   4.033   0.843
 1217WNA      W 1334   0.138   3.881   0.291
 1218WNA      W 1335   1.424   6.200   2.581
 1219WNA      W 1336   1.223   6.116   1.673
 1220WNA      W 1337   0.965   6.068   0.071
 1221WNA      W 1338   0.206   6.309   0.839
 1222WNA      W 1339   0.710   5.379   3.281
 1223WNA      W 1340   1.414   3.939   3.467
 1224WNA      W 1341   2.123   4.081   2.823
 1225WNA      W 1342   1.318   3.849   1.104
 1226WNA      W 1343   2.377   3.926   0.609
 1227WNA      W 1344   0.322   3.858   2.186
 1228WNA      W 1345   0.370   4.821   1.556
 1229WNA      W 1346   3.059   3.929   1.962
 1230WNA      W 1347   0.481   4.427   0.776
 1231WNA      W 1348   3.052   4.115   2.392
 1232WNA      W 1349   3.448   5.318   0.077
 1233WNA      W 1350   0.740   4.076   1.896
 1234WNA      W 1351   1.854   4.648   2.836
 1235WNA      W 1352   0.002   4.338   0.314
 1236WNA      W 1353   0.788   5.727   2.875
 1237WNA      W 1354   2.146   5.125   2.054
 1238WNA      W 1355   2.013   7.204   0.350
 1239WNA      W 1356   0.159   5.711   0.047
 1240WNA      W 1357   0.894   6.122   3.173
 1241WNA      W 1358   0.415   5.289   2.804
 1242WNA      W 1359   1.406   5.394   2.598
 1243WNA      W 1360   3.174   3.753   2.860
 1244WNA      W 1361   3.572   5.363   2.851
 1245WNA      W 1362   3.560   5.563   0.537
 1246WNA      W 1363   2.423   5.895   0.636
 1247WNA      W 1364   2.897   7.195   0.331
 1248WNA      W 1365   2.074   5.185   3.473
 1249WNA      W 1366   0.404   6.152   3.513
 1250WNA      W 1367   3.610   4.074   3.465
 1251WNA      W 1368   3.328   5.002   2.086
 1252WNA      W 1369   1.636   7.132   3.563
 1253WNA      W 1370   1.491   3.761   0.290
 1254WNA      W 1371   3.030   6.360   0.233
 1255WNA      W 1372   0.799   4.453   3.119
 1256WNA      W 1373   1.233   6.447   2.981
 1257WNA      W 1374   3.359   4.438   2.779
 1258WNA      W 1375   2.570   7.097   0.747
 1259WNA      W 1376   2.809   5.716   2.114
 1260WNA      W 1377   1.059   4.132   2.781
 1261WNA      W 1378   1.528   5.201   3.538
 1262WNA      W 1379   1.031   6.380   0.732
 1263WNA      W 1380   2.786   5.878   0.996
 1264WNA      W 1381   0.554   4.504   2.720
 1265WNA      W 1382   1.883   6.566   1.184
 1266WNA      W 1383   3.633   5.126   1.365
 1267WNA      W 1384   1.855   3.759   3.084
 1268WNA      W 1385   2.635   6.464   2.163
 1269WNA      W 1386   2.938   6.808   1.871
 1270WNA      W 1387   2.157   6.610   0.299
 1271WNA      W 1388   0.167   6.502   3.141
 1272WNA      W 1389   0.910   4.494   2.379
 1273WNA      W 1390   0.880   3.842   1.489
 1274WNA      W 1391   2.501   4.684   2.181
 1275WNA      W 1392   1.299   5.855   0.381
 1276WNA      W 1393   3.297   5.797   1.880
 1277WNA      W 1394   0.624   6.555   3.303
 1278WNA      W 1395   3.011   7.237   1.100
 1279WNA      W 1396   1.110   4.257   1.545
 1280WNA      W 1397   0.879   5.750   1.635
 1281WNA      W 1398   1.192   7.161   2.385
 1282WNA      W 1399   3.259   7.257   3.417
 1283WNA      W 1400   2.418   5.445   2.350
 1284WNA      W 1401   0.267   5.243   0.265
 1285WNA      W 1402   3.401   6.901   0.962
 1286WNA      W 1403   3.238   4.225   0.581
 1287WNA      W 1404   1.377   3.744   2.984
 1288WNA      W 1405   3.083   6.546   1.442
 1289WNA      W 1406   3.112   5.102   1.347
 1290WNA      W 1407   1.229   4.775   1.563
 1291WNA      W 1408   1.474   5.037   2.887
 1292WNA      W 1409   2.585   6.190   2.750
 1293WNA      W 1410   1.235   4.644   2.862
 1294WNA      W 1411   1.214   7.110   1.478
 1295WNA      W 1412   0.531   7.069   3.112
 1296WNA      W 1413   0.643   6.430   0.242
 1297WNA      W 1414   3.160   6.188   1.052
 1298WNA      W 1415   0.764   4.980   2.938
 1299WNA      W 1416   3.537   4.910   0.419
 1300WNA      W 1417   1.282   5.967   0.890
 1301WNA      W 1418   2.381   5.349   2.971
 1302WNA      W 1419   2.272   4.977   2.515
 1303WNA      W 1420   0.832   5.349   2.544
 1304WNA      W 1421   3.042   7.237   2.373
 1305WNA      W 1422   2.833   3.871   3.367
 1306WNA      W 1423   0.497   4.021   2.954
 1307WNA      W 1424   0.836   5.044   2.007
 1308WNA      W 1425   1.205   4.858   0.129
 1309WNA      W 1426   0.008   6.617   2.674
 1310WNA      W 1427   1.593   5.326   2.117
 1311WNA      W 1428   1.416   4.351   0.222
 1312WNA      W 1429   0.551   5.167   1.003
 1313WNA      W 1430   0.322   7.019   2.440
 1314WNA      W 1431   3.117   5.245   0.548
 1315WNA      W 1432   3.212   4.161   3.234
 1316WNA      W 1433   2.648   6.370   1.197
 1317WNA      W 1434   0.246   5.294   3.374
 1318WNA      W 1435   3.212   3.758   0.670
 1319WNA      W 1436   2.732   6.233   0.681
 1320WNA      W 1437   1.634   5.291   0.766
 1321WNA      W 1438   2.821   4.095   0.289
 1322WNA      W 1439   2.886   4.702   2.475
 1323WNA      W 1440   0.595   5.295   1.682
 1324WNA      W 1441   0.889   6.234   1.331
 1325WNA      W 1442   2.652   4.854   1.296
 1326WNA      W 1443   1.675   4.233   1.992
 1327WNA      W 1444   3.637   6.144   2.503
 1328WNA      W 1445   3.555   4.131   2.064
 1329WNA      W 1446   0.094   6.961   1.440
 1330WNA      W 1447   0.603   6.148   0.976
 1331WNA      W 1448   0.518   3.765   3.529
 1332WNA      W 1449   1.637   6.618   3.631
 1333WNA      W 1450   3.392   5.586   1.421
 1334WNA      W 1451   2.746   5.763   0.301
 1335WNA      W 1452   2.041   7.284   2.513
 1336WNA      W 1453   2.898   6.006   3.550
 1337WNA      W 1454   1.713   3.716   0.830
 1338WNA      W 1455   2.426   4.585   1.689
 1339WNA      W 1456   0.112   6.172   2.021
 1340WNA      W 1457   1.365   4.134   0.662
 1341WNA      W 1458   1.169   5.618   3.511
 1342WNA      W 1459   2.163   4.599   1.225
 1343WNA      W 1460   2.368   6.009   2.347
 1344WNA      W 1461   0.522   6.614   2.782
 1345WNA      W 1462   1.113   6.597   3.505
 1346WNA      W 1463   0.964   4.394   0.519
 1347WNA      W 1464   2.481   4.536   0.844
 1348WNA      W 1465   2.439   6.644   3.081
 1349WNA      W 1466   1.124   5.236   1.680
 1350WNA      W 1467   0.779   6.934   2.545
 1351WNA      W 1468   3.524   7.051   0.146
 1352WNA      W 1469   0.387   5.723   3.142
 1353WNA      W 1470   2.382   5.985   1.830
 1354WNA      W 1471   0.818   5.634   1.072
 1355WNA      W 1472   1.189   6.641   2.467
 1356WNA      W 1473   1.567   4.060   1.508
 1357WNA      W 1474   0.178   6.044   0.438
 1358WNA      W 1475   1.697   4.995   0.308
 1359WNA      W 1476   0.343   5.544   1.327
 1360WNA      W 1477   1.633   4.186   2.791
 1361WNA      W 1478   3.305   3.895   0.218
 1362WNA      W 1479   3.398   5.641   3.317
 1363WNA      W 1480   2.052   6.898   3.469
 1364WNA      W 1481   3.610   5.992   2.991
 1365WNA      W 1482   3.018   6.790   3.602
 1366WNA      W 1483   0.757   7.246   2.080
 1367WNA      W 1484   3.616   5.868   0.954
 1368WNA      W 1485   2.146   5.135   1.467
 1369WNA      W 1486   1.913   3.747   1.357
 1370WNA      W 1487   0.972   6.731   1.194
 1371WNA      W 1488   1.471   4.472   2.419
 1372WNA      W 1489   1.171   3.841   1.888
 1373WNA      W 1490   0.234   6.663   0.436
 1374WNA      W 1491   2.050   6.027   1.154
 1375WNA      W 1492   0.925   6.822   3.033
 1376WNA      W 1493   0.402   5.645   0.729
 1377WNA      W 1494   0.287   4.188   1.728
 1378WNA      W 1495   1.835   6.153   1.785
 1379WNA      W 1496   0.087   4.007   0.805
 1380WNA      W 1497   2.751   5.213   2.732
 1381WNA      W 1498   2.628   4.599   0.304
 1382WNA      W 1499   3.145   6.271   1.952
 1383WNA      W 1500   1.806   6.755   1.783
 1384WNA      W 1501   1.218   6.859   0.694
 1385WNA      W 1502   0.300   7.022   1.865
 1386WNA      W 1503   2.497   4.780   3.500
 1387WNA      W 1504   0.480   4.310   3.499
 1388WNA      W 1505   0.211   4.910   0.832
 1389WNA      W 1506   0.902   4.899   0.557
 1390WNA      W 1507   2.665   5.226   3.374
 1391WNA      W 1508   1.008   5.507   2.083
 1392WNA      W 1509   2.482   3.793   1.203
 1393WNA      W 1510   1.613   7.224   1.706
 1394WNA      W 1511   2.827   6.686   2.643
 1395WNA      W 1512   2.411   6.835   1.754
 1396WNA      W 1513   2.430   5.815   1.348
 1397WNA      W 1514   1.892   4.040   0.419
 1398WNA      W 1515   3.573   3.668   1.141
 1399WNA      W 1516   1.261   5.303   0.304
 1400WNA      W 1517   3.427   4.640   1.294
 1401WNA      W 1518   2.119   5.810   0.171
 1402WNA      W 1519   3.055   6.010   2.919
 1403WNA      W 1520   2.709   6.711   0.386
 1404WNA      W 1521   1.324   4.386   3.292
 1405WNA      W 1522   1.144   4.970   2.533
 1406WNA      W 1523   3.236   6.465   2.810
 1407WNA      W 1524   2.336   4.415   3.187
 1408WNA      W 1525   0.180   4.886   2.964
 1409WNA      W 1526   1.940   5.363   2.690
 1410WNA      W 1527   0.297   6.121   1.347
 1411WNA      W 1528   0.444   5.418   2.237
 1412WNA      W 1529   2.761   5.704   2.587
 1413WNA      W 1530   2.533   7.084   3.398
 1414WNA      W 1531   2.429   4.823   2.951
 1415WNA      W 1532   2.706   6.877   1.356
 1416WNA      W 1533   1.708   6.597   2.679
 1417WNA      W 1534   1.193   6.952   1.948
 1418WNA      W 1535   2.998   6.123   2.367
 1419WNA      W 1536   2.048   6.195   3.504
 1420WNA      W 1537   0.653   6.148   1.843
 1421WNA      W 1538   2.999   5.907   1.488
 1422WNA      W 1539   2.640   6.973   2.239
 1423WNA      W 1540   0.618   6.702   2.109
 1424WNA      W 1541   1.639   4.754   3.319
 1425WNA      W 1542   2.090   6.920   0.830
 1426WNA      W 1543   1.398   6.175   3.468
 1427WNA      W 1544   1.524   6.413   0.845
 1428WNA      W 1545   0.745   5.153   0.104
 1429WNA      W 1546   0.084   7.239   7.003
 1430WNA      W 1547   0.460   6.132   6.526
 1431WNA      W 1548   3.165   5.862   4.296
 1432WNA      W 1549   3.295   6.947   6.323
 1433WNA      W 1550   1.213   6.938   3.849
 1434WNA      W 1551   1.296   5.090   4.832
 1435WNA      W 1552   0.811   4.938   4.996
 1436WNA      W 1553   1.802   5.753   4.430
 1437WNA      W 1554   1.477   6.845   6.785
 1438WNA      W 1555   0.126   4.406   6.748
 1439WNA      W 1556   0.888   3.686   6.550
 1440WNA      W 1557   2.582   4.074   5.437
 1441WNA      W 1558   2.231   4.945   4.007
 1442WNA      W 1559   2.801   4.379   7.098
 1443WNA      W 1560   0.167   4.171   6.223
 1444WNA      W 1561   0.266   6.790   7.244
 1445WNA      W 1562   1.788   6.180   3.976
 1446WNA      W 1563   0.220   4.963   5.669
 1447WNA      W 1564   1.113   4.854   6.906
 1448WNA      W 1565   3.572   4.713   5.405
 1449WNA      W 1566   3.336   5.756   6.264
 1450WNA      W 1567   1.644   5.089   5.291
 1451WNA      W 1568   2.190   6.428   5.660
 1452WNA      W 1569   0.690   5.862   5.892
 1453WNA      W 1570   0.049   5.390   5.463
 1454WNA      W 1571   1.085   5.362   6.655
 1455WNA      W 1572   3.356   5.145   6.909
 1456WNA      W 1573   0.972   6.589   5.354
 1457WNA      W 1574   2.093   6.278   6.488
 1458WNA      W 1575   1.313   4.918   5.713
 1459WNA      W 1576   1.605   5.702   5.356
 1460WNA      W 1577   2.602   6.475   7.204
 1461WNA      W 1578   1.681   5.795   7.214
 1462WNA      W 1579   1.662   5.511   6.692
 1463WNA      W 1580   0.071   4.902   7.214
 1464WNA      W 1581   2.903   6.437   6.813
 1465WNA      W 1582   0.484   4.019   4.811
 1466WNA      W 1583   1.011   6.277   5.810
 1467WNA      W 1584   3.474   6.060   5.100
 1468WNA      W 1585   2.887   4.460   5.667
 1469WNA      W 1586   3.172   4.413   3.762
 1470WNA      W 1587   3.637   5.214   6.068
 1471WNA      W 1588   1.604   6.921   5.821
 1472WNA      W 1589   3.378   6.387   4.259
 1473WNA      W 1590   0.507   7.173   4.013
 1474WNA      W 1591   0.900   7.219   4.689
 1475WNA      W 1592   0.697   3.973   6.115
 1476WNA      W 1593   3.320   4.991   6.390
 1477WNA      W 1594   2.725   5.413   4.849
 1478WNA      W 1595   2.691   5.101   3.876
 1479WNA      W 1596   1.899   6.245   6.016
 1480WNA      W 1597   1.705   4.575   5.215
 1481WNA      W 1598   2.305   6.662   6.209
 1482WNA      W 1599   3.176   5.453   4.631
 1483WNA      W 1600   2.078   4.111   4.647
 1484WNA      W 1601   0.735   6.805   4.330
 1485WNA      W 1602   0.106   4.304   4.929
 1486WNA      W 1603   2.892   4.911   5.403
 1487WNA      W 1604   0.350   6.528   5.318
 1488WNA      W 1605   1.691   6.878   4.188
 1489WNA      W 1606   3.083   4.904   3.652
 1490WNA      W 1607   0.106   6.662   5.816
 1491WNA      W 1608   0.897   6.234   6.296
 1492WNA      W 1609   1.270   5.594   4.915
 1493WNA      W 1610   1.292   3.999   6.008
 1494WNA      W 1611   3.521   3.761   5.305
 1495WNA      W 1612   0.740   5.633   3.773
 1496WNA      W 1613   0.395   4.666   3.952
 1497WNA      W 1614   0.457   6.622   4.746
 1498WNA      W 1615   1.588   6.105   4.994
 1499WNA      W 1616   2.920   6.964   6.708
 1500WNA      W 1617   1.846   4.606   4.392
 1501WNA      W 1618   3.229   7.004   5.164
 1502WNA      W 1619   2.906   4.857   6.762
 1503WNA      W 1620   3.619   6.513   4.896
 1504WNA      W 1621   2.246   5.805   6.380
 1505WNA      W 1622   0.012   5.356   4.586
 1506WNA      W 1623   1.123   5.771   6.159
 1507WNA      W 1624   2.327   5.035   4.537
 1508WNA      W 1625   2.204   5.525   4.641
 1509WNA      W 1626   0.547   4.945   6.115
 1510WNA      W 1627   0.532   4.821   7.037
 1511WNA      W 1628   0.422   3.738   5.196
 1512WNA      W 1629   2.190   4.085   5.757
 1513WNA      W 1630   1.838   4.270   6.920
 1514WNA      W 1631   2.193   4.419   4.098
 1515WNA      W 1632   3.376   6.812   6.852
 1516WNA      W 1633   2.343   3.893   6.891
 1517WNA      W 1634   3.362   6.194   7.013
 1518WNA      W 1635   2.792   4.361   6.609
 1519WNA      W 1636   2.592   4.299   4.879
 1520WNA      W 1637   2.985   5.433   7.283
 1521WNA      W 1638   0.725   7.009   5.269
 1522WNA      W 1639   1.383   4.726   4.255
 1523WNA      W 1640   0.952   4.010   6.919
 1524WNA      W 1641   3.004   4.494   4.600
 1525WNA      W 1642   3.371   4.976   4.545
 1526WNA      W 1643   1.114   7.193   7.016
 1527WNA      W 1644   1.040   3.729   4.251
 1528WNA      W 1645   3.361   4.263   5.286
 1529WNA      W 1646   3.511   6.512   3.731
 1530WNA      W 1647   0.418   5.715   5.433
 1531WNA      W 1648   2.335   4.302   3.663
 1532WNA      W 1649   3.469   6.634   5.383
 1533WNA      W 1650   3.508   3.828   6.133
 1534WNA      W 1651   1.953   5.040   6.687
 1535WNA      W 1652   2.046   6.379   4.390
 1536WNA      W 1653   2.446   5.673   7.130
 1537WNA      W 1654   2.120   3.650   5.439
 1538WNA      W 1655   0.732   4.553   5.502
 1539WNA      W 1656   0.286   5.753   6.276
 1540WNA      W 1657   2.145   6.946   4.982
 1541WNA      W 1658   3.339   4.543   5.854
 1542WNA      W 1659   1.976   6.890   6.621
 1543WNA      W 1660   3.319   5.949   3.826
 1544WNA      W 1661   1.754   5.432   4.887
 1545WNA      W 1662   3.606   3.943   6.628
 1546WNA      W 1663   1.755   5.778   6.222
 1547WNA      W 1664   1.972   4.664   5.667
 1548WNA      W 1665   2.824   4.962   4.505
 1549WNA      W 1666   3.111   4.695   4.147
 1550WNA      W 1667   2.920   6.735   4.536
 1551WNA      W 1668   2.754   6.338   5.332
 1552WNA      W 1669   2.650   5.417   4.310
 1553WNA      W 1670   2.083   5.627   5.296
 1554WNA      W 1671   2.964   5.415   5.363
 1555WNA      W 1672   0.339   4.430   5.787
 1556WNA      W 1673   3.117   5.482   6.614
 1557WNA      W 1674   3.468   7.100   5.760
 1558WNA      W 1675   1.398   6.544   5.162
 1559WNA      W 1676   2.405   7.077   6.486
 1560WNA      W 1677   2.399   4.407   6.250
 1561WNA      W 1678   1.606   7.115   6.311
 1562WNA      W 1679   3.303   4.069   4.777
 1563WNA      W 1680   3.094   5.388   6.078
 1564WNA      W 1681   0.077   4.709   6.116
 1565WNA      W 1682   2.937   4.504   5.134
 1566WNA      W 1683   3.348   4.655   6.911
 1567WNA      W 1684   2.233   6.354   5.129
 1568WNA      W 1685   1.489   6.945   4.742
 1569WNA      W 1686   0.604   4.125   4.000
 1570WNA      W 1687   1.708   3.779   5.810
 1571WNA      W 1688   0.736   6.899   3.658
 1572WNA      W 1689   1.110   5.365   4.409
 1573WNA      W 1690   1.764   5.994   6.722
 1574WNA      W 1691   1.594   4.352   4.712
 1575WNA      W 1692   2.950   3.949   5.140
 1576WNA      W 1693   2.670   7.231   5.468
 1577WNA      W 1694   2.082   6.879   5.808
 1578WNA      W 1695   1.478   5.916   5.769
 1579WNA      W 1696   3.248   6.639   5.895
 1580WNA      W 1697   0.942   4.142   4.664
 1581WNA      W 1698   1.464   6.439   5.624
 1582WNA      W 1699   0.947   4.370   3.689
 1583WNA      W 1700   1.748   4.979   6.083
 1584WNA      W 1701   2.596   3.845   5.953
 1585WNA      W 1702   0.016   5.688   5.838
 1586WNA      W 1703   1.720   5.506   3.996
 1587WNA      W 1704   0.988   3.821   3.766
 1588WNA      W 1705   1.726   4.902   4.817
 1589WNA      W 1706   2.696   3.878   6.516
 1590WNA      W 1707   1.284   5.890   6.625
 1591WNA      W 1708   2.088   5.672   6.842
 1592WNA      W 1709   2.705   5.702   6.735
 1593WNA      W 1710   1.989   3.842   7.240
 1594WNA      W 1711   1.211   4.458   5.633
 1595WNA      W 1712   0.637   4.414   5.031
 1596WNA      W 1713   0.423   7.126   4.707
 1597WNA      W 1714   1.755   6.456   6.832
 1598WNA      W 1715   0.790   5.941   4.191
 1599WNA      W 1716   2.470   5.326   5.412
 1600WNA      W 1717   2.750   5.125   5.811
 1601WNA      W 1718   1.955   5.799   5.745
 1602WNA      W 1719   2.425   6.173   3.877
 1603WNA      W 1720   2.097   4.194   5.205
 1604WNA      W 1721   3.576   4.472   4.473
 1605WNA      W 1722   0.070   7.061   6.504
 1606WNA      W 1723   0.487   6.287   6.036
 1607WNA      W 1724   0.054   7.133   4.268
 1608WNA      W 1725   1.953   4.403   6.074
 1609WNA      W 1726   1.316   6.426   3.923
 1610WNA      W 1727   3.221   6.808   4.109
 1611WNA      W 1728   2.196   5.461   4.123
 1612WNA      W 1729   1.039   4.652   4.640
 1613WNA      W 1730   1.871   4.562   3.692
 1614WNA      W 1731   2.455   6.127   6.870
 1615WNA      W 1732   2.808   4.033   4.487
 1616WNA      W 1733   0.138   3.881   3.935
 1617WNA      W 1734   1.424   6.200   6.225
 1618WNA      W 1735   1.223   6.116   5.317
 1619WNA      W 1736   0.965   6.068   3.715
 1620WNA      W 1737   0.206   6.309   4.483
 1621WNA      W 1738   0.710   5.379   6.925
 1622WNA      W 1739   1.414   3.939   7.111
 1623WNA      W 1740   2.123   4.081   6.467
 1624WNA      W 1741   1.318   3.849   4.748
 1625WNA      W 1742   2.377   3.926   4.253
 1626WNA      W 1743   0.322   3.858   5.830
 1627WNA      W 1744   0.370   4.821   5.200
 1628WNA      W 1745   3.059   3.929   5.606
 1629WNA      W 1746   0.481   4.427   4.420
 1630WNA      W 1747   3.052   4.115   6.036
 1631WNA      W 1748   3.448   5.318   3.721
 1632WNA      W 1749   0.740   4.076   5.540
 1633WNA      W 1750   1.854   4.648   6.480
 1634WNA      W 1751   0.002   4.338   3.958
 1635WNA      W 1752   0.788   5.727   6.519
 1636WNA      W 1753   2.146   5.125   5.698
 1637WNA      W 1754   2.013   7.204   3.994
 1638WNA      W 1755   0.159   5.711   3.691
 1639WNA      W 1756   0.894   6.122   6.817
 1640WNA      W 1757   0.415   5.289   6.448
 1641WNA      W 1758   1.406   5.394   6.242
 1642WNA      W 1759   3.174   3.753   6.504
 1643WNA      W 1760   3.572   5.363   6.495
 1644WNA      W 1761   3.560   5.563   4.181
 1645WNA      W 1762   2.423   5.895   4.280
 1646WNA      W 1763   2.897   7.195   3.975
 1647WNA      W 1764   2.074   5.185   7.117
 1648WNA      W 1765   0.404   6.152   7.157
 1649WNA      W 1766   3.610   4.074   7.109
 1650WNA      W 1767   3.328   5.002   5.730
 1651WNA      W 1768   1.636   7.132   7.207
 1652WNA      W 1769   1.491   3.761   3.934
 1653WNA      W 1770   3.030   6.360   3.877
 1654WNA      W 1771   0.799   4.453   6.763
 1655WNA      W 1772   1.233   6.447   6.625
 1656WNA      W 1773   3.359   4.438   6.423
 1657WNA      W 1774   2.570   7.097   4.391
 1658WNA      W 1775   2.809   5.716   5.758
 1659WNA      W 1776   1.059   4.132   6.425
 1660WNA      W 1777   1.528   5.201   7.182
 1661WNA      W 1778   1.031   6.380   4.376
 1662WNA      W 1779   2.786   5.878   4.640
 1663WNA      W 1780   0.554   4.504   6.364
 1664WNA      W 1781   1.883   6.566   4.828
 1665WNA      W 1782   3.633   5.126   5.009
 1666WNA      W 1783   1.855   3.759   6.728
 1667WNA      W 1784   2.635   6.464   5.807
 1668WNA      W 1785   2.938   6.808   5.515
 1669WNA      W 1786   2.157   6.610   3.943
 1670WNA      W 1787   0.167   6.502   6.785
 1671WNA      W 1788   0.910   4.494   6.023
 1672WNA      W 1789   0.880   3.842   5.133
 1673WNA      W 1790   2.501   4.684   5.825
 1674WNA      W 1791   1.299   5.855   4.025
 1675WNA      W 1792   3.297   5.797   5.524
 1676WNA      W 1793   0.624   6.555   6.947
 1677WNA      W 1794   3.011   7.237   4.744
 1678WNA      W 1795   1.110   4.257   5.189
 1679WNA      W 1796   0.879   5.750   5.279
 1680WNA      W 1797   1.192   7.161   6.029
 1681WNA      W 1798   3.259   7.257   7.061
 1682WNA      W 1799   2.418   5.445   5.994
 1683WNA      W 1800   0.267   5.243   3.909
 1684WNA      W 1801   3.401   6.901   4.606
 1685WNA      W 1802   3.238   4.225   4.225
 1686WNA      W 1803   1.377   3.744   6.628
 1687WNA      W 1804   3.083   6.546   5.086
 1688WNA      W 1805   3.112   5.102   4.991
 1689WNA      W 1806   1.229   4.775   5.207
 1690WNA      W 1807   1.474   5.037   6.531
 1691WNA      W 1808   2.585   6.190   6.394
 1692WNA      W 1809   1.235   4.644   6.506
 1693WNA      W 1810   1.214   7.110   5.122
 1694WNA      W 1811   0.531   7.069   6.756
 1695WNA      W 1812   0.643   6.430   3.886
 1696WNA      W 1813   3.160   6.188   4.696
 1697WNA      W 1814   0.764   4.980   6.582
 1698WNA      W 1815   3.537   4.910   4.063
 1699WNA      W 1816   1.282   5.967   4.534
 1700WNA      W 1817   2.381   5.349   6.615
 1701WNA      W 1818   2.272   4.977   6.159
 1702WNA      W 1819   0.832   5.349   6.188
 1703WNA      W 1820   3.042   7.237   6.017
 1704WNA      W 1821   2.833   3.871   7.011
 1705WNA      W 1822   0.497   4.021   6.598
 1706WNA      W 1823   0.836   5.044   5.651
 1707WNA      W 1824   1.205   4.858   3.773
 1708WNA      W 1825   0.008   6.617   6.318
 1709WNA      W 1826   1.593   5.326   5.761
 1710WNA      W 1827   1.416   4.351   3.866
 1711WNA      W 1828   0.551   5.167   4.647
 1712WNA      W 1829   0.322   7.019   6.084
 1713WNA      W 1830   3.117   5.245   4.192
 1714WNA      W 1831   3.212   4.161   6.878
 1715WNA      W 1832   2.648   6.370   4.841
 1716WNA      W 1833   0.246   5.294   7.018
 1717WNA      W 1834   3.212   3.758   4.314
 1718WNA      W 1835   2.732   6.233   4.325
 1719WNA      W 1836   1.634   5.291   4.410
 1720WNA      W 1837   2.821   4.095   3.933
 1721WNA      W 1838   2.886   4.702   6.119
 1722WNA      W 1839   0.595   5.295   5.326
 1723WNA      W 1840   0.889   6.234   4.975
 1724WNA      W 1841   2.652   4.854   4.940
 1725WNA      W 1842   1.675   4.233   5.636
 1726WNA      W 1843   3.637   6.144   6.147
 1727WNA      W 1844   3.555   4.131   5.708
 1728WNA      W 1845   0.094   6.961   5.084
 1729WNA      W 1846   0.603   6.148   4.620
 1730WNA      W 1847   0.518   3.765   7.173
 1731WNA      W 1848   1.637   6.618   7.275
 1732WNA      W 1849   3.392   5.586   5.065
 1733WNA      W 1850   2.746   5.763   3.945
 1734WNA      W 1851   2.041   7.284   6.157
 1735WNA      W 1852   2.898   6.006   7.194
 1736WNA      W 1853   1.713   3.716   4.474
 1737WNA      W 1854   2.426   4.585   5.333
 1738WNA      W 1855   0.112   6.172   5.665
 1739WNA      W 1856   1.365   4.134   4.306
 1740WNA      W 1857   1.169   5.618   7.155
 1741WNA      W 1858   2.163   4.599   4.869
 1742WNA      W 1859   2.368   6.009   5.991
 1743WNA      W 1860   0.522   6.614   6.426
 1744WNA      W 1861   1.113   6.597   7.149
 1745WNA      W 1862   0.964   4.394   4.163
 1746WNA      W 1863   2.481   4.536   4.488
 1747WNA      W 1864   2.439   6.644   6.725
 1748WNA      W 1865   1.124   5.236   5.324
 1749WNA      W 1866   0.779   6.934   6.189
 1750WNA      W 1867   3.524   7.051   3.790
 1751WNA      W 1868   0.387   5.723   6.786
 1752WNA      W 1869   2.382   5.985   5.474
 1753WNA      W 1870   0.818   5.634   4.716
 1754WNA      W 1871   1.189   6.641   6.111
 1755WNA      W 1872   1.567   4.060   5.152
 1756WNA      W 1873   0.178   6.044   4.082
 1757WNA      W 1874   1.697   4.995   3.952
 1758WNA      W 1875   0.343   5.544   4.971
 1759WNA      W 1876   1.633   4.186   6.435
 1760WNA      W 1877   3.305   3.895   3.862
 1761WNA      W 1878   3.398   5.641   6.961
 1762WNA      W 1879   2.052   6.898   7.113
 1763WNA      W 1880   3.610   5.992   6.635
 1764WNA      W 1881   3.018   6.790   7.246
 1765WNA      W 1882   0.757   7.246   5.724
 1766WNA      W 1883   3.616   5.868   4.598
 1767WNA      W 1884   2.146   5.135   5.111
 1768WNA      W 1885   1.913   3.747   5.001
 1769WNA      W 1886   0.972   6.731   4.838
 1770WNA      W 1887   1.471   4.472   6.063
 1771WNA      W 1888   1.171   3.841   5.532
 1772WNA      W 1889   0.234   6.663   4.080
 1773WNA      W 1890   2.050   6.027   4.798
 1774WNA      W 1891   0.925   6.822   6.677
 1775WNA      W 1892   0.402   5.645   4.373
 1776WNA      W 1893   0.287   4.188   5.372
 1777WNA      W 1894   1.835   6.153   5.429
 1778WNA      W 1895   0.087   4.007   4.449
 1779WNA      W 1896   2.751   5.213   6.376
 1780WNA      W 1897   2.628   4.599   3.948
 1781WNA      W 1898   3.145   6.271   5.596
 1782WNA      W 1899   1.806   6.755   5.427
 1783WNA      W 1900   1.218   6.859   4.338
 1784WNA      W 1901   2.500   3.762   3.768
 1785WNA      W 1902   0.300   7.022   5.509
 1786WNA      W 1903   2.497   4.780   7.144
 1787WNA      W 1904   0.480   4.310   7.143
 1788WNA      W 1905   0.211   4.910   4.476
 1789WNA      W 1906   0.902   4.899   4.201
 1790WNA      W 1907   2.665   5.226   7.018
 1791WNA      W 1908   1.008   5.507   5.727
 1792WNA      W 1909   2.482   3.793   4.847
 1793WNA      W 1910   1.613   7.224   5.350
 1794WNA      W 1911   2.827   6.686   6.287
 1795WNA      W 1912   2.411   6.835   5.398
 1796WNA      W 1913   2.430   5.815   4.992
 1797WNA      W 1914   1.892   4.040   4.063
 1798WNA      W 1915   3.573   3.668   4.785
 1799WNA      W 1916   1.261   5.303   3.948
 1800WNA      W 1917   3.427   4.640   4.938
 1801WNA      W 1918   2.119   5.810   3.815
 1802WNA      W 1919   3.055   6.010   6.563
 1803WNA      W 1920   2.709   6.711   4.030
 1804WNA      W 1921   1.324   4.386   6.936
 1805WNA      W 1922   1.144   4.970   6.177
 1806WNA      W 1923   3.236   6.465   6.454
 1807WNA      W 1924   2.336   4.415   6.831
 1808WNA      W 1925   0.180   4.886   6.608
 1809WNA      W 1926   1.940   5.363   6.334
 1810WNA      W 1927   0.297   6.121   4.991
 1811WNA      W 1928   0.444   5.418   5.881
 1812WNA      W 1929   2.761   5.704   6.231
 1813WNA      W 1930   2.533   7.084   7.042
 1814WNA      W 1931   2.429   4.823   6.595
 1815WNA      W 1932   2.706   6.877   5.000
 1816WNA      W 1933   1.708   6.597   6.323
 1817WNA      W 1934   1.193   6.952   5.592
 1818WNA      W 1935   2.998   6.123   6.011
 1819WNA      W 1936   2.048   6.195   7.148
 1820WNA      W 1937   0.653   6.148   5.487
 1821WNA      W 1938   2.999   5.907   5.132
 1822WNA      W 1939   2.640   6.973   5.883
 1823WNA      W 1940   0.618   6.702   5.753
 1824WNA      W 1941   1.639   4.754   6.963
 1825WNA      W 1942   2.090   6.920   4.474
 1826WNA      W 1943   1.398   6.175   7.112
 1827WNA      W 1944   1.524   6.413   4.489
 1828WNA      W 1945   0.745   5.153   3.748
 1829WNA      W 1946   3.165   5.862   7.941
 1830WNA      W 1947   1.213   6.938   7.494
 1831WNA      W 1948   1.296   5.090   8.477
 1832WNA      W 1949   0.811   4.938   8.641
 1833WNA      W 1950   1.802   5.753   8.075
 1834WNA      W 1951   2.582   4.074   9.082
 1835WNA      W 1952   2.231   4.945   7.652
 1836WNA      W 1953   0.167   4.171   9.868
 1837WNA      W 1954   1.788   6.180   7.621
 1838WNA      W 1955   0.220   4.963   9.314
 1839WNA      W 1956   3.572   4.713   9.050
 1840WNA      W 1957   1.644   5.089   8.936
 1841WNA      W 1958   2.190   6.428   9.305
 1842WNA      W 1959   0.690   5.862   9.537
 1843WNA      W 1960   0.049   5.390   9.108
 1844WNA      W 1961   0.972   6.589   8.999
 1845WNA      W 1962   1.313   4.918   9.358
 1846WNA      W 1963   1.605   5.702   9.001
 1847WNA      W 1964   0.484   4.019   8.456
 1848WNA      W 1965   1.011   6.277   9.455
 1849WNA      W 1966   3.474   6.060   8.745
 1850WNA      W 1967   2.887   4.460   9.312
 1851WNA      W 1968   3.172   4.413   7.407
 1852WNA      W 1969   3.637   5.214   9.713
 1853WNA      W 1970   1.604   6.921   9.466
 1854WNA      W 1971   3.378   6.387   7.904
 1855WNA      W 1972   0.507   7.173   7.658
 1856WNA      W 1973   0.900   7.219   8.334
 1857WNA      W 1974   0.697   3.973   9.760
 1858WNA      W 1975   2.725   5.413   8.494
 1859WNA      W 1976   2.691   5.101   7.521
 1860WNA      W 1977   1.899   6.245   9.661
 1861WNA      W 1978   1.705   4.575   8.860
 1862WNA      W 1979   2.305   6.662   9.854
 1863WNA      W 1980   3.176   5.453   8.276
 1864WNA      W 1981   2.078   4.111   8.292
 1865WNA      W 1982   0.735   6.805   7.975
 1866WNA      W 1983   0.106   4.304   8.574
 1867WNA      W 1984   2.892   4.911   9.048
 1868WNA      W 1985   0.350   6.528   8.963
 1869WNA      W 1986   1.691   6.878   7.833
 1870WNA      W 1987   3.083   4.904   7.297
 1871WNA      W 1988   0.106   6.662   9.461
 1872WNA      W 1989   1.270   5.594   8.560
 1873WNA      W 1990   1.292   3.999   9.653
 1874WNA      W 1991   3.521   3.761   8.950
 1875WNA      W 1992   0.740   5.633   7.418
 1876WNA      W 1993   0.395   4.666   7.597
 1877WNA      W 1994   0.457   6.622   8.391
 1878WNA      W 1995   1.588   6.105   8.639
 1879WNA      W 1996   1.846   4.606   8.037
 1880WNA      W 1997   3.229   7.004   8.809
 1881WNA      W 1998   3.619   6.513   8.541
 1882WNA      W 1999   0.012   5.356   8.231
 1883WNA      W 2000   1.123   5.771   9.804
 1884WNA      W 2001   2.327   5.035   8.182
 1885WNA      W 2002   2.204   5.525   8.286
 1886WNA      W 2003   0.547   4.945   9.760
 1887WNA      W 2004   0.422   3.738   8.841
 1888WNA      W 2005   2.190   4.085   9.402
 1889WNA      W 2006   2.193   4.419   7.743
 1890WNA      W 2007   2.592   4.299   8.524
 1891WNA      W 2008   0.725   7.009   8.914
 1892WNA      W 2009   1.383   4.726   7.900
 1893WNA      W 2010   3.004   4.494   8.245
 1894WNA      W 2011   3.371   4.976   8.190
 1895WNA      W 2012   1.040   3.729   7.896
 1896WNA      W 2013   3.361   4.263   8.931
 1897WNA      W 2014   3.511   6.512   7.376
 1898WNA      W 2015   0.418   5.715   9.078
 1899WNA      W 2016   2.335   4.302   7.308
 1900WNA      W 2017   3.469   6.634   9.028
 1901WNA      W 2018   3.508   3.828   9.778
 1902WNA      W 2019   2.046   6.379   8.035
 1903WNA      W 2020   2.120   3.650   9.084
 1904WNA      W 2021   0.732   4.553   9.147
 1905WNA      W 2022   2.145   6.946   8.627
 1906WNA      W 2023   3.339   4.543   9.499
 1907WNA      W 2024   3.319   5.949   7.471
 1908WNA      W 2025   1.754   5.432   8.532
 1909WNA      W 2026   1.755   5.778   9.867
 1910WNA      W 2027   1.972   4.664   9.312
 1911WNA      W 2028   2.824   4.962   8.150
 1912WNA      W 2029   3.111   4.695   7.792
 1913WNA      W 2030   2.920   6.735   8.181
 1914WNA      W 2031   2.754   6.338   8.977
 1915WNA      W 2032   2.650   5.417   7.955
 1916WNA      W 2033   2.083   5.627   8.941
 1917WNA      W 2034   2.964   5.415   9.008
 1918WNA      W 2035   0.339   4.430   9.432
 1919WNA      W 2036   3.468   7.100   9.405
 1920WNA      W 2037   1.398   6.544   8.807
 1921WNA      W 2038   2.405   7.077  10.131
 1922WNA      W 2039   1.606   7.115   9.956
 1923WNA      W 2040   3.303   4.069   8.422
 1924WNA      W 2041   3.094   5.388   9.723
 1925WNA      W 2042   0.077   4.709   9.761
 1926WNA      W 2043   2.937   4.504   8.779
 1927WNA      W 2044   2.233   6.354   8.774
 1928WNA      W 2045   1.489   6.945   8.387
 1929WNA      W 2046   0.604   4.125   7.645
 1930WNA      W 2047   1.708   3.779   9.455
 1931WNA      W 2048   0.736   6.899   7.303
 1932WNA      W 2049   1.110   5.365   8.054
 1933WNA      W 2050   1.594   4.352   8.357
 1934WNA      W 2051   2.950   3.949   8.785
 1935WNA      W 2052   2.670   7.231   9.113
 1936WNA      W 2053   2.082   6.879   9.453
 1937WNA      W 2054   1.478   5.916   9.414
 1938WNA      W 2055   3.248   6.639   9.540
 1939WNA      W 2056   0.942   4.142   8.309
 1940WNA      W 2057   1.464   6.439   9.269
 1941WNA      W 2058   0.947   4.370   7.334
 1942WNA      W 2059   1.748   4.979   9.728
 1943WNA      W 2060   2.596   3.845   9.598
 1944WNA      W 2061   0.016   5.688   9.483
 1945WNA      W 2062   1.720   5.506   7.641
 1946WNA      W 2063   0.988   3.821   7.411
 1947WNA      W 2064   1.726   4.902   8.462
 1948WNA      W 2065   1.211   4.458   9.278
 1949WNA      W 2066   0.637   4.414   8.676
 1950WNA      W 2067   0.423   7.126   8.352
 1951WNA      W 2068   0.790   5.941   7.836
 1952WNA      W 2069   2.470   5.326   9.057
 1953WNA      W 2070   2.750   5.125   9.456
 1954WNA      W 2071   1.955   5.799   9.390
 1955WNA      W 2072   2.425   6.173   7.522
 1956WNA      W 2073   2.097   4.194   8.850
 1957WNA      W 2074   3.576   4.472   8.118
 1958WNA      W 2075   0.070   7.061  10.149
 1959WNA      W 2076   0.487   6.287   9.681
 1960WNA      W 2077   1.316   6.426   7.568
 1961WNA      W 2078   3.221   6.808   7.754
 1962WNA      W 2079   2.196   5.461   7.768
 1963WNA      W 2080   1.039   4.652   8.285
 1964WNA      W 2081   1.871   4.562   7.337
 1965WNA      W 2082   2.808   4.033   8.132
 1966WNA      W 2083   0.138   3.881   7.580
 1967WNA      W 2084   1.424   6.200   9.870
 1968WNA      W 2085   1.223   6.116   8.962
 1969WNA      W 2086   0.965   6.068   7.360
 1970WNA      W 2087   0.206   6.309   8.128
 1971WNA      W 2088   0.710   5.379  10.570
 1972WNA      W 2089   1.318   3.849   8.393
 1973WNA      W 2090   2.377   3.926   7.898
 1974WNA      W 2091   0.322   3.858   9.475
 1975WNA      W 2092   0.370   4.821   8.845
 1976WNA      W 2093   3.059   3.929   9.251
 1977WNA      W 2094   0.481   4.427   8.065
 1978WNA      W 2095   3.052   4.115   9.681
 1979WNA      W 2096   3.448   5.318   7.366
 1980WNA      W 2097   0.740   4.076   9.185
 1981WNA      W 2098   0.002   4.338   7.603
 1982WNA      W 2099   2.146   5.125   9.343
 1983WNA      W 2100   2.013   7.204   7.639
 1984WNA      W 2101   0.159   5.711   7.336
 1985WNA      W 2102   1.406   5.394   9.887
 1986WNA      W 2103   3.560   5.563   7.826
 1987WNA      W 2104   2.423   5.895   7.925
 1988WNA      W 2105   2.897   7.195   7.620
 1989WNA      W 2106   3.328   5.002   9.375
 1990WNA      W 2107   1.491   3.761   7.579
 1991WNA      W 2108   3.030   6.360   7.522
 1992WNA      W 2109   2.570   7.097   8.036
 1993WNA      W 2110   2.809   5.716   9.403
 1994WNA      W 2111   1.031   6.380   8.021
 1995WNA      W 2112   2.786   5.878   8.285
 1996WNA      W 2113   1.883   6.566   8.473
 1997WNA      W 2114   3.633   5.126   8.654
 1998WNA      W 2115   2.635   6.464   9.452
 1999WNA      W 2116   2.938   6.808   9.160
 2000WNA      W 2117   2.157   6.610   7.588
 2001WNA      W 2118   0.880   3.842   8.778
 2002WNA      W 2119   2.501   4.684   9.470
 2003WNA      W 2120   1.299   5.855   7.670
 2004WNA      W 2121   3.297   5.797   9.169
 2005WNA      W 2122   3.011   7.237   8.389
 2006WNA      W 2123   1.110   4.257   8.834
 2007WNA      W 2124   0.879   5.750   8.924
 2008WNA      W 2125   1.192   7.161   9.674
 2009WNA      W 2126   2.418   5.445   9.639
 2010WNA      W 2127   0.267   5.243   7.554
 2011WNA      W 2128   3.401   6.901   8.251
 2012WNA      W 2129   3.238   4.225   7.870
 2013WNA      W 2130   3.083   6.546   8.731
 2014WNA      W 2131   3.112   5.102   8.636
 2015WNA      W 2132   1.229   4.775   8.852
 2016WNA      W 2133   1.214   7.110   8.767
 2017WNA      W 2134   0.643   6.430   7.531
 2018WNA      W 2135   3.160   6.188   8.341
 2019WNA      W 2136   3.537   4.910   7.708
 2020WNA      W 2137   1.282   5.967   8.179
 2021WNA      W 2138   2.272   4.977   9.804
 2022WNA      W 2139   3.042   7.237   9.662
 2023WNA      W 2140   0.836   5.044   9.296
 2024WNA      W 2141   1.205   4.858   7.418
 2025WNA      W 2142   0.008   6.617   9.963
 2026WNA      W 2143   1.593   5.326   9.406
 2027WNA      W 2144   1.416   4.351   7.511
 2028WNA      W 2145   0.551   5.167   8.292
 2029WNA      W 2146   0.322   7.019   9.729
 2030WNA      W 2147   3.117   5.245   7.837
 2031WNA      W 2148   2.648   6.370   8.486
 2032WNA      W 2149   3.212   3.758   7.959
 2033WNA      W 2150   2.732   6.233   7.970
 2034WNA      W 2151   1.634   5.291   8.055
 2035WNA      W 2152   2.821   4.095   7.578
 2036WNA      W 2153   0.595   5.295   8.971
 2037WNA      W 2154   0.889   6.234   8.620
 2038WNA      W 2155   2.652   4.854   8.585
 2039WNA      W 2156   1.675   4.233   9.281
 2040WNA      W 2157   3.637   6.144   9.792
 2041WNA      W 2158   3.555   4.131   9.353
 2042WNA      W 2159   0.094   6.961   8.729
 2043WNA      W 2160   0.603   6.148   8.265
 2044WNA      W 2161   3.392   5.586   8.710
 2045WNA      W 2162   2.746   5.763   7.590
 2046WNA      W 2163   2.041   7.284   9.802
 2047WNA      W 2164   1.713   3.716   8.119
 2048WNA      W 2165   2.426   4.585   8.978
 2049WNA      W 2166   0.112   6.172   9.310
 2050WNA      W 2167   1.365   4.134   7.951
 2051WNA      W 2168   2.163   4.599   8.514
 2052WNA      W 2169   2.368   6.009   9.636
 2053WNA      W 2170   0.964   4.394   7.808
 2054WNA      W 2171   2.481   4.536   8.133
 2055WNA      W 2172   1.124   5.236   8.969
 2056WNA      W 2173   3.524   7.051   7.435
 2057WNA      W 2174   2.382   5.985   9.119
 2058WNA      W 2175   0.818   5.634   8.361
 2059WNA      W 2176   1.189   6.641   9.756
 2060WNA      W 2177   1.567   4.060   8.797
 2061WNA      W 2178   0.178   6.044   7.727
 2062WNA      W 2179   1.697   4.995   7.597
 2063WNA      W 2180   0.343   5.544   8.616
 2064WNA      W 2181   3.305   3.895   7.507
 2065WNA      W 2182   0.757   7.246   9.369
 2066WNA      W 2183   3.616   5.868   8.243
 2067WNA      W 2184   2.146   5.135   8.756
 2068WNA      W 2185   1.913   3.747   8.646
 2069WNA      W 2186   0.972   6.731   8.483
 2070WNA      W 2187   1.471   4.472   9.708
 2071WNA      W 2188   1.171   3.841   9.177
 2072WNA      W 2189   0.234   6.663   7.725
 2073WNA      W 2190   2.050   6.027   8.443
 2074WNA      W 2191   0.402   5.645   8.018
 2075WNA      W 2192   0.287   4.188   9.017
 2076WNA      W 2193   1.835   6.153   9.074
 2077WNA      W 2194   0.087   4.007   8.094
 2078WNA      W 2195   2.628   4.599   7.593
 2079WNA      W 2196   3.145   6.271   9.241
 2080WNA      W 2197   1.806   6.755   9.072
 2081WNA      W 2198   1.218   6.859   7.983
 2082WNA      W 2199   2.500   3.762   7.413
 2083WNA      W 2200   0.300   7.022   9.154
 2084WNA      W 2201   0.211   4.910   8.121
 2085WNA      W 2202   0.902   4.899   7.846
 2086WNA      W 2203   1.008   5.507   9.372
 2087WNA      W 2204   2.482   3.793   8.492
 2088WNA      W 2205   1.613   7.224   8.995
 2089WNA      W 2206   2.827   6.686   9.932
 2090WNA      W 2207   2.411   6.835   9.043
 2091WNA      W 2208   2.430   5.815   8.637
 2092WNA      W 2209   1.892   4.040   7.708
 2093WNA      W 2210   3.573   3.668   8.430
 2094WNA      W 2211   1.261   5.303   7.593
 2095WNA      W 2212   3.427   4.640   8.583
 2096WNA      W 2213   2.119   5.810   7.460
 2097WNA      W 2214   2.709   6.711   7.675
 2098WNA      W 2215   1.940   5.363   9.979
 2099WNA      W 2216   0.297   6.121   8.636
 2100WNA      W 2217   0.444   5.418   9.526
 2101WNA      W 2218   2.761   5.704   9.876
 2102WNA      W 2219   2.706   6.877   8.645
 2103WNA      W 2220   1.708   6.597   9.968
 2104WNA      W 2221   1.193   6.952   9.237
 2105WNA      W 2222   2.998   6.123   9.656
 2106WNA      W 2223   0.653   6.148   9.132
 2107WNA      W 2224   2.999   5.907   8.777
 2108WNA      W 2225   2.640   6.973   9.528
 2109WNA      W 2226   0.618   6.702   9.398
 2110WNA      W 2227   2.090   6.920   8.119
 2111WNA      W 2228   1.524   6.413   8.134
 2112WNA      W 2229   0.745   5.153   7.393
 2113WNA      W 2230   0.460   9.777   2.882
 2114WNA      W 2231   3.165   9.507   0.652
 2115WNA      W 2232   1.296   8.735   1.188
 2116WNA      W 2233   0.811   8.583   1.352
 2117WNA      W 2234   0.126   8.051   3.104
 2118WNA      W 2235   0.888   7.331   2.906
 2119WNA      W 2236   2.582   7.719   1.793
 2120WNA      W 2237   2.231   8.590   0.363
 2121WNA      W 2238   2.801   8.024   3.454
 2122WNA      W 2239   0.167   7.816   2.579
 2123WNA      W 2240   0.220   8.608   2.025
 2124WNA      W 2241   1.113   8.499   3.262
 2125WNA      W 2242   3.572   8.358   1.761
 2126WNA      W 2243   3.336   9.401   2.620
 2127WNA      W 2244   1.644   8.734   1.647
 2128WNA      W 2245   0.690   9.507   2.248
 2129WNA      W 2246   1.085   9.007   3.011
 2130WNA      W 2247   3.356   8.790   3.265
 2131WNA      W 2248   1.313   8.563   2.069
 2132WNA      W 2249   1.681   9.440   3.570
 2133WNA      W 2250   1.662   9.156   3.048
 2134WNA      W 2251   0.071   8.547   3.570
 2135WNA      W 2252   0.484   7.664   1.167
 2136WNA      W 2253   1.011   9.922   2.166
 2137WNA      W 2254   3.474   9.705   1.456
 2138WNA      W 2255   2.887   8.105   2.023
 2139WNA      W 2256   3.172   8.058   0.118
 2140WNA      W 2257   3.637   8.859   2.424
 2141WNA      W 2258   0.697   7.618   2.471
 2142WNA      W 2259   3.320   8.636   2.746
 2143WNA      W 2260   2.725   9.058   1.205
 2144WNA      W 2261   2.691   8.746   0.232
 2145WNA      W 2262   1.705   8.220   1.571
 2146WNA      W 2263   3.176   9.098   0.987
 2147WNA      W 2264   2.078   7.756   1.003
 2148WNA      W 2265   0.106   7.949   1.285
 2149WNA      W 2266   2.892   8.556   1.759
 2150WNA      W 2267   3.083   8.549   0.008
 2151WNA      W 2268   1.292   7.644   2.364
 2152WNA      W 2269   3.521   7.406   1.661
 2153WNA      W 2270   0.395   8.311   0.308
 2154WNA      W 2271   1.588   9.750   1.350
 2155WNA      W 2272   1.846   8.251   0.748
 2156WNA      W 2273   2.906   8.502   3.118
 2157WNA      W 2274   2.246   9.450   2.736
 2158WNA      W 2275   0.012   9.001   0.942
 2159WNA      W 2276   1.123   9.416   2.515
 2160WNA      W 2277   2.327   8.680   0.893
 2161WNA      W 2278   2.204   9.170   0.997
 2162WNA      W 2279   0.547   8.590   2.471
 2163WNA      W 2280   0.532   8.466   3.393
 2164WNA      W 2281   0.422   7.383   1.552
 2165WNA      W 2282   2.190   7.730   2.113
 2166WNA      W 2283   1.838   7.915   3.276
 2167WNA      W 2284   2.193   8.064   0.454
 2168WNA      W 2285   2.343   7.538   3.247
 2169WNA      W 2286   3.362   9.839   3.369
 2170WNA      W 2287   2.792   8.006   2.965
 2171WNA      W 2288   2.592   7.944   1.235
 2172WNA      W 2289   2.985   9.078   3.639
 2173WNA      W 2290   1.383   8.371   0.611
 2174WNA      W 2291   0.952   7.655   3.275
 2175WNA      W 2292   3.004   8.139   0.956
 2176WNA      W 2293   3.371   8.621   0.901
 2177WNA      W 2294   1.040   7.374   0.607
 2178WNA      W 2295   3.361   7.908   1.642
 2179WNA      W 2296   0.418   9.360   1.789
 2180WNA      W 2297   2.335   7.947   0.019
 2181WNA      W 2298   3.508   7.473   2.489
 2182WNA      W 2299   1.953   8.685   3.043
 2183WNA      W 2300   2.446   9.318   3.486
 2184WNA      W 2301   2.120   7.295   1.795
 2185WNA      W 2302   0.732   8.198   1.858
 2186WNA      W 2303   0.286   9.398   2.632
 2187WNA      W 2304   3.339   8.188   2.210
 2188WNA      W 2305   3.319   9.594   0.182
 2189WNA      W 2306   3.606   7.588   2.984
 2190WNA      W 2307   1.755   9.423   2.578
 2191WNA      W 2308   1.972   8.309   2.023
 2192WNA      W 2309   2.824   8.607   0.861
 2193WNA      W 2310   3.111   8.340   0.503
 2194WNA      W 2311   2.754   9.983   1.688
 2195WNA      W 2312   2.650   9.062   0.666
 2196WNA      W 2313   2.083   9.272   1.652
 2197WNA      W 2314   2.964   9.060   1.719
 2198WNA      W 2315   0.339   8.075   2.143
 2199WNA      W 2316   3.117   9.127   2.970
 2200WNA      W 2317   2.399   8.052   2.606
 2201WNA      W 2318   3.303   7.714   1.133
 2202WNA      W 2319   3.094   9.033   2.434
 2203WNA      W 2320   0.077   8.354   2.472
 2204WNA      W 2321   2.937   8.149   1.490
 2205WNA      W 2322   3.348   8.300   3.267
 2206WNA      W 2323   0.604   7.770   0.356
 2207WNA      W 2324   1.708   7.424   2.166
 2208WNA      W 2325   1.764   9.639   3.078
 2209WNA      W 2326   1.594   7.997   1.068
 2210WNA      W 2327   2.950   7.594   1.496
 2211WNA      W 2328   1.478   9.561   2.125
 2212WNA      W 2329   0.942   7.787   1.020
 2213WNA      W 2330   0.947   8.015   0.045
 2214WNA      W 2331   1.748   8.624   2.439
 2215WNA      W 2332   2.596   7.490   2.309
 2216WNA      W 2333   0.016   9.333   2.194
 2217WNA      W 2334   1.720   9.151   0.352
 2218WNA      W 2335   0.988   7.466   0.122
 2219WNA      W 2336   1.726   8.547   1.173
 2220WNA      W 2337   2.696   7.523   2.872
 2221WNA      W 2338   1.284   9.535   2.981
 2222WNA      W 2339   2.088   9.317   3.198
 2223WNA      W 2340   2.705   9.347   3.091
 2224WNA      W 2341   1.989   7.487   3.596
 2225WNA      W 2342   1.211   8.103   1.989
 2226WNA      W 2343   0.637   8.059   1.387
 2227WNA      W 2344   2.470   8.971   1.768
 2228WNA      W 2345   2.750   8.770   2.167
 2229WNA      W 2346   1.955   9.444   2.101
 2230WNA      W 2347   2.097   7.839   1.561
 2231WNA      W 2348   3.576   8.117   0.829
 2232WNA      W 2349   1.953   8.048   2.430
 2233WNA      W 2350   2.196   9.106   0.479
 2234WNA      W 2351   1.039   8.297   0.996
 2235WNA      W 2352   1.871   8.207   0.048
 2236WNA      W 2353   2.455   9.772   3.226
 2237WNA      W 2354   2.808   7.678   0.843
 2238WNA      W 2355   0.138   7.526   0.291
 2239WNA      W 2356   1.424   9.845   2.581
 2240WNA      W 2357   0.965   9.713   0.071
 2241WNA      W 2358   0.710   9.024   3.281
 2242WNA      W 2359   1.414   7.584   3.467
 2243WNA      W 2360   2.123   7.726   2.823
 2244WNA      W 2361   1.318   7.494   1.104
 2245WNA      W 2362   2.377   7.571   0.609
 2246WNA      W 2363   0.322   7.503   2.186
 2247WNA      W 2364   0.370   8.466   1.556
 2248WNA      W 2365   3.059   7.574   1.962
 2249WNA      W 2366   0.481   8.072   0.776
 2250WNA      W 2367   3.052   7.760   2.392
 2251WNA      W 2368   3.448   8.963   0.077
 2252WNA      W 2369   0.740   7.721   1.896
 2253WNA      W 2370   1.854   8.293   2.836
 2254WNA      W 2371   0.002   7.983   0.314
 2255WNA      W 2372   0.788   9.372   2.875
 2256WNA      W 2373   2.146   8.770   2.054
 2257WNA      W 2374   0.159   9.356   0.047
 2258WNA      W 2375   0.415   8.934   2.804
 2259WNA      W 2376   1.406   9.039   2.598
 2260WNA      W 2377   3.174   7.398   2.860
 2261WNA      W 2378   3.572   9.008   2.851
 2262WNA      W 2379   3.560   9.208   0.537
 2263WNA      W 2380   2.423   9.540   0.636
 2264WNA      W 2381   2.074   8.830   3.473
 2265WNA      W 2382   3.610   7.719   3.465
 2266WNA      W 2383   3.328   8.647   2.086
 2267WNA      W 2384   1.491   7.406   0.290
 2268WNA      W 2385   0.799   8.098   3.119
 2269WNA      W 2386   3.359   8.083   2.779
 2270WNA      W 2387   2.809   9.361   2.114
 2271WNA      W 2388   1.059   7.777   2.781
 2272WNA      W 2389   1.528   8.846   3.538
 2273WNA      W 2390   2.786   9.523   0.996
 2274WNA      W 2391   0.554   8.149   2.720
 2275WNA      W 2392   3.633   8.771   1.365
 2276WNA      W 2393   1.855   7.404   3.084
 2277WNA      W 2394   0.167  10.147   3.141
 2278WNA      W 2395   0.910   8.139   2.379
 2279WNA      W 2396   0.880   7.487   1.489
 2280WNA      W 2397   2.501   8.329   2.181
 2281WNA      W 2398   3.297   9.442   1.880
 2282WNA      W 2399   1.110   7.902   1.545
 2283WNA      W 2400   0.879   9.395   1.635
 2284WNA      W 2401   2.418   9.090   2.350
 2285WNA      W 2402   0.267   8.888   0.265
 2286WNA      W 2403   3.238   7.870   0.581
 2287WNA      W 2404   1.377   7.389   2.984
 2288WNA      W 2405   3.112   8.747   1.347
 2289WNA      W 2406   1.229   8.420   1.563
 2290WNA      W 2407   1.474   8.682   2.887
 2291WNA      W 2408   2.585   9.835   2.750
 2292WNA      W 2409   1.235   8.289   2.862
 2293WNA      W 2410   3.160   9.833   1.052
 2294WNA      W 2411   0.764   8.625   2.938
 2295WNA      W 2412   3.537   8.555   0.419
 2296WNA      W 2413   1.282   9.612   0.890
 2297WNA      W 2414   2.381   8.994   2.971
 2298WNA      W 2415   2.272   8.622   2.515
 2299WNA      W 2416   0.832   8.994   2.544
 2300WNA      W 2417   2.833   7.516   3.367
 2301WNA      W 2418   0.497   7.666   2.954
 2302WNA      W 2419   0.836   8.689   2.007
 2303WNA      W 2420   1.205   8.503   0.129
 2304WNA      W 2421   1.593   8.971   2.117
 2305WNA      W 2422   1.416   7.996   0.222
 2306WNA      W 2423   0.551   8.812   1.003
 2307WNA      W 2424   3.117   8.890   0.548
 2308WNA      W 2425   3.212   7.806   3.234
 2309WNA      W 2426   0.246   8.939   3.374
 2310WNA      W 2427   3.212   7.403   0.670
 2311WNA      W 2428   2.732   9.878   0.681
 2312WNA      W 2429   2.821   7.740   0.289
 2313WNA      W 2430   2.886   8.347   2.475
 2314WNA      W 2431   0.595   8.940   1.682
 2315WNA      W 2432   2.652   8.499   1.296
 2316WNA      W 2433   1.675   7.878   1.992
 2317WNA      W 2434   3.555   7.776   2.064
 2318WNA      W 2435   0.518   7.410   3.529
 2319WNA      W 2436   3.392   9.231   1.421
 2320WNA      W 2437   2.746   9.408   0.301
 2321WNA      W 2438   2.898   9.651   3.550
 2322WNA      W 2439   1.713   7.361   0.830
 2323WNA      W 2440   2.426   8.230   1.689
 2324WNA      W 2441   0.112   9.817   2.021
 2325WNA      W 2442   1.365   7.779   0.662
 2326WNA      W 2443   1.169   9.263   3.511
 2327WNA      W 2444   2.163   8.244   1.225
 2328WNA      W 2445   2.368   9.654   2.347
 2329WNA      W 2446   0.964   8.039   0.519
 2330WNA      W 2447   2.481   8.181   0.844
 2331WNA      W 2448   0.387   9.368   3.142
 2332WNA      W 2449   2.382   9.630   1.830
 2333WNA      W 2450   0.818   9.279   1.072
 2334WNA      W 2451   1.567   7.705   1.508
 2335WNA      W 2452   0.178   9.689   0.438
 2336WNA      W 2453   1.697   8.640   0.308
 2337WNA      W 2454   1.633   7.831   2.791
 2338WNA      W 2455   3.305   7.540   0.218
 2339WNA      W 2456   3.398   9.286   3.317
 2340WNA      W 2457   3.610   9.637   2.991
 2341WNA      W 2458   3.616   9.513   0.954
 2342WNA      W 2459   2.146   8.780   1.467
 2343WNA      W 2460   1.913   7.392   1.357
 2344WNA      W 2461   1.471   8.117   2.419
 2345WNA      W 2462   1.171   7.486   1.888
 2346WNA      W 2463   2.050   9.672   1.154
 2347WNA      W 2464   0.402   9.290   0.729
 2348WNA      W 2465   0.287   7.833   1.728
 2349WNA      W 2466   0.087   7.652   0.805
 2350WNA      W 2467   2.751   8.858   2.732
 2351WNA      W 2468   2.628   8.244   0.304
 2352WNA      W 2469   2.497   8.425   3.500
 2353WNA      W 2470   0.480   7.955   3.499
 2354WNA      W 2471   0.211   8.555   0.832
 2355WNA      W 2472   0.902   8.544   0.557
 2356WNA      W 2473   2.665   8.871   3.374
 2357WNA      W 2474   1.008   9.152   2.083
 2358WNA      W 2475   2.482   7.438   1.203
 2359WNA      W 2476   2.430   9.460   1.348
 2360WNA      W 2477   1.892   7.685   0.419
 2361WNA      W 2478   3.573   7.313   1.141
 2362WNA      W 2479   3.427   8.285   1.294
 2363WNA      W 2480   3.055   9.655   2.919
 2364WNA      W 2481   1.324   8.031   3.292
 2365WNA      W 2482   1.144   8.615   2.533
 2366WNA      W 2483   2.336   8.060   3.187
 2367WNA      W 2484   0.180   8.531   2.964
 2368WNA      W 2485   1.940   9.008   2.690
 2369WNA      W 2486   0.444   9.063   2.237
 2370WNA      W 2487   2.761   9.349   2.587
 2371WNA      W 2488   2.429   8.468   2.951
 2372WNA      W 2489   2.998   9.768   2.367
 2373WNA      W 2490   0.653   9.793   1.843
 2374WNA      W 2491   2.999   9.552   1.488
 2375WNA      W 2492   1.639   8.399   3.319
 2376WNA      W 2493   1.398   9.820   3.468
 2377WNA      W 2494   0.460   9.777   6.526
 2378WNA      W 2495   3.165   9.507   4.296
 2379WNA      W 2496   1.296   8.735   4.832
 2380WNA      W 2497   0.811   8.583   4.996
 2381WNA      W 2498   1.802   9.398   4.430
 2382WNA      W 2499   0.126   8.051   6.748
 2383WNA      W 2500   0.888   7.331   6.550
 2384WNA      W 2501   2.582   7.719   5.437
 2385WNA      W 2502   2.231   8.590   4.007
 2386WNA      W 2503   2.801   8.024   7.098
 2387WNA      W 2504   0.167   7.816   6.223
 2388WNA      W 2505   0.220   8.608   5.669
 2389WNA      W 2506   1.113   8.499   6.906
 2390WNA      W 2507   3.572   8.358   5.405
 2391WNA      W 2508   3.336   9.401   6.264
 2392WNA      W 2509   1.644   8.734   5.291
 2393WNA      W 2510   0.690   9.507   5.892
 2394WNA      W 2511   0.049   9.035   5.463
 2395WNA      W 2512   1.085   9.007   6.655
 2396WNA      W 2513   3.356   8.790   6.909
 2397WNA      W 2514   1.313   8.563   5.713
 2398WNA      W 2515   1.605   9.347   5.356
 2399WNA      W 2516   1.681   9.440   7.214
 2400WNA      W 2517   1.662   9.156   6.692
 2401WNA      W 2518   0.071   8.547   7.214
 2402WNA      W 2519   0.484   7.664   4.811
 2403WNA      W 2520   1.011   9.922   5.810
 2404WNA      W 2521   3.474   9.705   5.100
 2405WNA      W 2522   2.887   8.105   5.667
 2406WNA      W 2523   3.172   8.058   3.762
 2407WNA      W 2524   3.637   8.859   6.068
 2408WNA      W 2525   0.697   7.618   6.115
 2409WNA      W 2526   3.320   8.636   6.390
 2410WNA      W 2527   2.725   9.058   4.849
 2411WNA      W 2528   2.691   8.746   3.876
 2412WNA      W 2529   1.705   8.220   5.215
 2413WNA      W 2530   3.176   9.098   4.631
 2414WNA      W 2531   2.078   7.756   4.647
 2415WNA      W 2532   0.106   7.949   4.929
 2416WNA      W 2533   2.892   8.556   5.403
 2417WNA      W 2534   3.083   8.549   3.652
 2418WNA      W 2535   1.270   9.239   4.915
 2419WNA      W 2536   1.292   7.644   6.008
 2420WNA      W 2537   3.521   7.406   5.305
 2421WNA      W 2538   0.740   9.278   3.773
 2422WNA      W 2539   0.395   8.311   3.952
 2423WNA      W 2540   1.588   9.750   4.994
 2424WNA      W 2541   1.846   8.251   4.392
 2425WNA      W 2542   2.906   8.502   6.762
 2426WNA      W 2543   2.246   9.450   6.380
 2427WNA      W 2544   0.012   9.001   4.586
 2428WNA      W 2545   1.123   9.416   6.159
 2429WNA      W 2546   2.327   8.680   4.537
 2430WNA      W 2547   2.204   9.170   4.641
 2431WNA      W 2548   0.547   8.590   6.115
 2432WNA      W 2549   0.532   8.466   7.037
 2433WNA      W 2550   0.422   7.383   5.196
 2434WNA      W 2551   2.190   7.730   5.757
 2435WNA      W 2552   1.838   7.915   6.920
 2436WNA      W 2553   2.193   8.064   4.098
 2437WNA      W 2554   2.343   7.538   6.891
 2438WNA      W 2555   3.362   9.839   7.013
 2439WNA      W 2556   2.792   8.006   6.609
 2440WNA      W 2557   2.592   7.944   4.879
 2441WNA      W 2558   2.985   9.078   7.283
 2442WNA      W 2559   1.383   8.371   4.255
 2443WNA      W 2560   0.952   7.655   6.919
 2444WNA      W 2561   3.004   8.139   4.600
 2445WNA      W 2562   3.371   8.621   4.545
 2446WNA      W 2563   1.040   7.374   4.251
 2447WNA      W 2564   3.361   7.908   5.286
 2448WNA      W 2565   0.418   9.360   5.433
 2449WNA      W 2566   2.335   7.947   3.663
 2450WNA      W 2567   3.508   7.473   6.133
 2451WNA      W 2568   1.953   8.685   6.687
 2452WNA      W 2569   2.446   9.318   7.130
 2453WNA      W 2570   2.120   7.295   5.439
 2454WNA      W 2571   0.732   8.198   5.502
 2455WNA      W 2572   0.286   9.398   6.276
 2456WNA      W 2573   3.339   8.188   5.854
 2457WNA      W 2574   3.319   9.594   3.826
 2458WNA      W 2575   1.754   9.077   4.887
 2459WNA      W 2576   3.606   7.588   6.628
 2460WNA      W 2577   1.755   9.423   6.222
 2461WNA      W 2578   1.972   8.309   5.667
 2462WNA      W 2579   2.824   8.607   4.505
 2463WNA      W 2580   3.111   8.340   4.147
 2464WNA      W 2581   2.754   9.983   5.332
 2465WNA      W 2582   2.650   9.062   4.310
 2466WNA      W 2583   2.083   9.272   5.296
 2467WNA      W 2584   2.964   9.060   5.363
 2468WNA      W 2585   0.339   8.075   5.787
 2469WNA      W 2586   3.117   9.127   6.614
 2470WNA      W 2587   2.399   8.052   6.250
 2471WNA      W 2588   3.303   7.714   4.777
 2472WNA      W 2589   3.094   9.033   6.078
 2473WNA      W 2590   0.077   8.354   6.116
 2474WNA      W 2591   2.937   8.149   5.134
 2475WNA      W 2592   3.348   8.300   6.911
 2476WNA      W 2593   0.604   7.770   4.000
 2477WNA      W 2594   1.708   7.424   5.810
 2478WNA      W 2595   1.110   9.010   4.409
 2479WNA      W 2596   1.764   9.639   6.722
 2480WNA      W 2597   1.594   7.997   4.712
 2481WNA      W 2598   2.950   7.594   5.140
 2482WNA      W 2599   1.478   9.561   5.769
 2483WNA      W 2600   0.942   7.787   4.664
 2484WNA      W 2601   0.947   8.015   3.689
 2485WNA      W 2602   1.748   8.624   6.083
 2486WNA      W 2603   2.596   7.490   5.953
 2487WNA      W 2604   0.016   9.333   5.838
 2488WNA      W 2605   1.720   9.151   3.996
 2489WNA      W 2606   0.988   7.466   3.766
 2490WNA      W 2607   1.726   8.547   4.817
 2491WNA      W 2608   2.696   7.523   6.516
 2492WNA      W 2609   1.284   9.535   6.625
 2493WNA      W 2610   2.088   9.317   6.842
 2494WNA      W 2611   2.705   9.347   6.735
 2495WNA      W 2612   1.989   7.487   7.240
 2496WNA      W 2613   1.211   8.103   5.633
 2497WNA      W 2614   0.637   8.059   5.031
 2498WNA      W 2615   0.790   9.586   4.191
 2499WNA      W 2616   2.470   8.971   5.412
 2500WNA      W 2617   2.750   8.770   5.811
 2501WNA      W 2618   1.955   9.444   5.745
 2502WNA      W 2619   2.097   7.839   5.205
 2503WNA      W 2620   3.576   8.117   4.473
 2504WNA      W 2621   1.953   8.048   6.074
 2505WNA      W 2622   2.196   9.106   4.123
 2506WNA      W 2623   1.039   8.297   4.640
 2507WNA      W 2624   1.871   8.207   3.692
 2508WNA      W 2625   2.455   9.772   6.870
 2509WNA      W 2626   2.808   7.678   4.487
 2510WNA      W 2627   0.138   7.526   3.935
 2511WNA      W 2628   1.424   9.845   6.225
 2512WNA      W 2629   1.223   9.761   5.317
 2513WNA      W 2630   0.965   9.713   3.715
 2514WNA      W 2631   0.206   9.954   4.483
 2515WNA      W 2632   0.710   9.024   6.925
 2516WNA      W 2633   1.414   7.584   7.111
 2517WNA      W 2634   2.123   7.726   6.467
 2518WNA      W 2635   1.318   7.494   4.748
 2519WNA      W 2636   2.377   7.571   4.253
 2520WNA      W 2637   0.322   7.503   5.830
 2521WNA      W 2638   0.370   8.466   5.200
 2522WNA      W 2639   3.059   7.574   5.606
 2523WNA      W 2640   0.481   8.072   4.420
 2524WNA      W 2641   3.052   7.760   6.036
 2525WNA      W 2642   3.448   8.963   3.721
 2526WNA      W 2643   0.740   7.721   5.540
 2527WNA      W 2644   1.854   8.293   6.480
 2528WNA      W 2645   0.002   7.983   3.958
 2529WNA      W 2646   0.788   9.372   6.519
 2530WNA      W 2647   2.146   8.770   5.698
 2531WNA      W 2648   0.159   9.356   3.691
 2532WNA      W 2649   0.415   8.934   6.448
 2533WNA      W 2650   1.406   9.039   6.242
 2534WNA      W 2651   3.174   7.398   6.504
 2535WNA      W 2652   3.572   9.008   6.495
 2536WNA      W 2653   3.560   9.208   4.181
 2537WNA      W 2654   2.423   9.540   4.280
 2538WNA      W 2655   2.074   8.830   7.117
 2539WNA      W 2656   3.610   7.719   7.109
 2540WNA      W 2657   3.328   8.647   5.730
 2541WNA      W 2658   1.491   7.406   3.934
 2542WNA      W 2659   0.799   8.098   6.763
 2543WNA      W 2660   3.359   8.083   6.423
 2544WNA      W 2661   2.809   9.361   5.758
 2545WNA      W 2662   1.059   7.777   6.425
 2546WNA      W 2663   1.528   8.846   7.182
 2547WNA      W 2664   2.786   9.523   4.640
 2548WNA      W 2665   0.554   8.149   6.364
 2549WNA      W 2666   3.633   8.771   5.009
 2550WNA      W 2667   1.855   7.404   6.728
 2551WNA      W 2668   0.167  10.147   6.785
 2552WNA      W 2669   0.910   8.139   6.023
 2553WNA      W 2670   0.880   7.487   5.133
 2554WNA      W 2671   2.501   8.329   5.825
 2555WNA      W 2672   1.299   9.500   4.025
 2556WNA      W 2673   3.297   9.442   5.524
 2557WNA      W 2674   1.110   7.902   5.189
 2558WNA      W 2675   0.879   9.395   5.279
 2559WNA      W 2676   2.418   9.090   5.994
 2560WNA      W 2677   0.267   8.888   3.909
 2561WNA      W 2678   3.238   7.870   4.225
 2562WNA      W 2679   1.377   7.389   6.628
 2563WNA      W 2680   3.112   8.747   4.991
 2564WNA      W 2681   1.229   8.420   5.207
 2565WNA      W 2682   1.474   8.682   6.531
 2566WNA      W 2683   2.585   9.835   6.394
 2567WNA      W 2684   1.235   8.289   6.506
 2568WNA      W 2685   3.160   9.833   4.696
 2569WNA      W 2686   0.764   8.625   6.582
 2570WNA      W 2687   3.537   8.555   4.063
 2571WNA      W 2688   1.282   9.612   4.534
 2572WNA      W 2689   2.381   8.994   6.615
 2573WNA      W 2690   2.272   8.622   6.159
 2574WNA      W 2691   0.832   8.994   6.188
 2575WNA      W 2692   2.833   7.516   7.011
 2576WNA      W 2693   0.497   7.666   6.598
 2577WNA      W 2694   0.836   8.689   5.651
 2578WNA      W 2695   1.205   8.503   3.773
 2579WNA      W 2696   1.593   8.971   5.761
 2580WNA      W 2697   1.416   7.996   3.866
 2581WNA      W 2698   0.551   8.812   4.647
 2582WNA      W 2699   3.117   8.890   4.192
 2583WNA      W 2700   3.212   7.806   6.878
 2584WNA      W 2701   0.246   8.939   7.018
 2585WNA      W 2702   3.212   7.403   4.314
 2586WNA      W 2703   2.732   9.878   4.325
 2587WNA      W 2704   1.634   8.936   4.410
 2588WNA      W 2705   2.821   7.740   3.933
 2589WNA      W 2706   2.886   8.347   6.119
 2590WNA      W 2707   0.595   8.940   5.326
 2591WNA      W 2708   2.652   8.499   4.940
 2592WNA      W 2709   1.675   7.878   5.636
 2593WNA      W 2710   3.555   7.776   5.708
 2594WNA      W 2711   0.603   9.793   4.620
 2595WNA      W 2712   0.518   7.410   7.173
 2596WNA      W 2713   3.392   9.231   5.065
 2597WNA      W 2714   2.746   9.408   3.945
 2598WNA      W 2715   2.898   9.651   7.194
 2599WNA      W 2716   1.713   7.361   4.474
 2600WNA      W 2717   2.426   8.230   5.333
 2601WNA      W 2718   0.112   9.817   5.665
 2602WNA      W 2719   1.365   7.779   4.306
 2603WNA      W 2720   1.169   9.263   7.155
 2604WNA      W 2721   2.163   8.244   4.869
 2605WNA      W 2722   2.368   9.654   5.991
 2606WNA      W 2723   0.964   8.039   4.163
 2607WNA      W 2724   2.481   8.181   4.488
 2608WNA      W 2725   1.124   8.881   5.324
 2609WNA      W 2726   0.387   9.368   6.786
 2610WNA      W 2727   2.382   9.630   5.474
 2611WNA      W 2728   0.818   9.279   4.716
 2612WNA      W 2729   1.567   7.705   5.152
 2613WNA      W 2730   0.178   9.689   4.082
 2614WNA      W 2731   1.697   8.640   3.952
 2615WNA      W 2732   0.343   9.189   4.971
 2616WNA      W 2733   1.633   7.831   6.435
 2617WNA      W 2734   3.305   7.540   3.862
 2618WNA      W 2735   3.398   9.286   6.961
 2619WNA      W 2736   3.610   9.637   6.635
 2620WNA      W 2737   3.616   9.513   4.598
 2621WNA      W 2738   2.146   8.780   5.111
 2622WNA      W 2739   1.913   7.392   5.001
 2623WNA      W 2740   1.471   8.117   6.063
 2624WNA      W 2741   1.171   7.486   5.532
 2625WNA      W 2742   2.050   9.672   4.798
 2626WNA      W 2743   0.402   9.290   4.373
 2627WNA      W 2744   0.287   7.833   5.372
 2628WNA      W 2745   0.087   7.652   4.449
 2629WNA      W 2746   2.751   8.858   6.376
 2630WNA      W 2747   2.628   8.244   3.948
 2631WNA      W 2748   2.500   7.407   3.768
 2632WNA      W 2749   2.497   8.425   7.144
 2633WNA      W 2750   0.480   7.955   7.143
 2634WNA      W 2751   0.211   8.555   4.476
 2635WNA      W 2752   0.902   8.544   4.201
 2636WNA      W 2753   2.665   8.871   7.018
 2637WNA      W 2754   1.008   9.152   5.727
 2638WNA      W 2755   2.482   7.438   4.847
 2639WNA      W 2756   2.430   9.460   4.992
 2640WNA      W 2757   1.892   7.685   4.063
 2641WNA      W 2758   3.573   7.313   4.785
 2642WNA      W 2759   1.261   8.948   3.948
 2643WNA      W 2760   3.427   8.285   4.938
 2644WNA      W 2761   2.119   9.455   3.815
 2645WNA      W 2762   3.055   9.655   6.563
 2646WNA      W 2763   1.324   8.031   6.936
 2647WNA      W 2764   1.144   8.615   6.177
 2648WNA      W 2765   2.336   8.060   6.831
 2649WNA      W 2766   0.180   8.531   6.608
 2650WNA      W 2767   1.940   9.008   6.334
 2651WNA      W 2768   0.444   9.063   5.881
 2652WNA      W 2769   2.761   9.349   6.231
 2653WNA      W 2770   2.429   8.468   6.595
 2654WNA      W 2771   2.998   9.768   6.011
 2655WNA      W 2772   0.653   9.793   5.487
 2656WNA      W 2773   2.999   9.552   5.132
 2657WNA      W 2774   1.639   8.399   6.963
 2658WNA      W 2775   1.398   9.820   7.112
 2659WNA      W 2776   0.745   8.798   3.748
 2660WNA      W 2777   3.165   9.507   7.941
 2661WNA      W 2778   1.296   8.735   8.477
 2662WNA      W 2779   1.802   9.398   8.075
 2663WNA      W 2780   2.582   7.719   9.082
 2664WNA      W 2781   2.231   8.590   7.652
 2665WNA      W 2782   0.167   7.816   9.868
 2666WNA      W 2783   0.220   8.608   9.314
 2667WNA      W 2784   3.572   8.358   9.050
 2668WNA      W 2785   1.644   8.734   8.936
 2669WNA      W 2786   0.049   9.035   9.108
 2670WNA      W 2787   1.605   9.347   9.001
 2671WNA      W 2788   0.484   7.664   8.456
 2672WNA      W 2789   3.474   9.705   8.745
 2673WNA      W 2790   2.887   8.105   9.312
 2674WNA      W 2791   3.172   8.058   7.407
 2675WNA      W 2792   3.637   8.859   9.713
 2676WNA      W 2793   0.697   7.618   9.760
 2677WNA      W 2794   2.725   9.058   8.494
 2678WNA      W 2795   2.691   8.746   7.521
 2679WNA      W 2796   1.705   8.220   8.860
 2680WNA      W 2797   3.176   9.098   8.276
 2681WNA      W 2798   2.078   7.756   8.292
 2682WNA      W 2799   0.106   7.949   8.574
 2683WNA      W 2800   2.892   8.556   9.048
 2684WNA      W 2801   3.083   8.549   7.297
 2685WNA      W 2802   1.270   9.239   8.560
 2686WNA      W 2803   1.292   7.644   9.653
 2687WNA      W 2804   3.521   7.406   8.950
 2688WNA      W 2805   0.740   9.278   7.418
 2689WNA      W 2806   0.395   8.311   7.597
 2690WNA      W 2807   1.588   9.750   8.639
 2691WNA      W 2808   1.846   8.251   8.037
 2692WNA      W 2809   0.012   9.001   8.231
 2693WNA      W 2810   2.327   8.680   8.182
 2694WNA      W 2811   2.204   9.170   8.286
 2695WNA      W 2812   0.422   7.383   8.841
 2696WNA      W 2813   2.190   7.730   9.402
 2697WNA      W 2814   2.193   8.064   7.743
 2698WNA      W 2815   2.592   7.944   8.524
 2699WNA      W 2816   1.383   8.371   7.900
 2700WNA      W 2817   3.004   8.139   8.245
 2701WNA      W 2818   3.371   8.621   8.190
 2702WNA      W 2819   1.040   7.374   7.896
 2703WNA      W 2820   3.361   7.908   8.931
 2704WNA      W 2821   0.418   9.360   9.078
 2705WNA      W 2822   2.335   7.947   7.308
 2706WNA      W 2823   3.508   7.473   9.778
 2707WNA      W 2824   2.120   7.295   9.084
 2708WNA      W 2825   0.732   8.198   9.147
 2709WNA      W 2826   3.339   8.188   9.499
 2710WNA      W 2827   3.319   9.594   7.471
 2711WNA      W 2828   1.754   9.077   8.532
 2712WNA      W 2829   1.755   9.423   9.867
 2713WNA      W 2830   1.972   8.309   9.312
 2714WNA      W 2831   2.824   8.607   8.150
 2715WNA      W 2832   3.111   8.340   7.792
 2716WNA      W 2833   2.754   9.983   8.977
 2717WNA      W 2834   2.650   9.062   7.955
 2718WNA      W 2835   2.083   9.272   8.941
 2719WNA      W 2836   2.964   9.060   9.008
 2720WNA      W 2837   0.339   8.075   9.432
 2721WNA      W 2838   3.303   7.714   8.422
 2722WNA      W 2839   0.077   8.354   9.761
 2723WNA      W 2840   2.937   8.149   8.779
 2724WNA      W 2841   0.604   7.770   7.645
 2725WNA      W 2842   1.708   7.424   9.455
 2726WNA      W 2843   1.594   7.997   8.357
 2727WNA      W 2844   2.950   7.594   8.785
 2728WNA      W 2845   1.478   9.561   9.414
 2729WNA      W 2846   0.947   8.015   7.334
 2730WNA      W 2847   2.596   7.490   9.598
 2731WNA      W 2848   0.016   9.333   9.483
 2732WNA      W 2849   1.720   9.151   7.641
 2733WNA      W 2850   0.988   7.466   7.411
 2734WNA      W 2851   1.726   8.547   8.462
 2735WNA      W 2852   1.211   8.103   9.278
 2736WNA      W 2853   0.790   9.586   7.836
 2737WNA      W 2854   2.470   8.971   9.057
 2738WNA      W 2855   2.097   7.839   8.850
 2739WNA      W 2856   3.576   8.117   8.118
 2740WNA      W 2857   2.196   9.106   7.768
 2741WNA      W 2858   1.871   8.207   7.337
 2742WNA      W 2859   2.808   7.678   8.132
 2743WNA      W 2860   0.138   7.526   7.580
 2744WNA      W 2861   1.223   9.761   8.962
 2745WNA      W 2862   0.965   9.713   7.360
 2746WNA      W 2863   0.206   9.954   8.128
 2747WNA      W 2864   0.710   9.024  10.570
 2748WNA      W 2865   1.318   7.494   8.393
 2749WNA      W 2866   2.377   7.571   7.898
 2750WNA      W 2867   0.322   7.503   9.475
 2751WNA      W 2868   3.059   7.574   9.251
 2752WNA      W 2869   0.481   8.072   8.065
 2753WNA      W 2870   3.052   7.760   9.681
 2754WNA      W 2871   3.448   8.963   7.366
 2755WNA      W 2872   0.740   7.721   9.185
 2756WNA      W 2873   0.002   7.983   7.603
 2757WNA      W 2874   0.159   9.356   7.336
 2758WNA      W 2875   3.560   9.208   7.826
 2759WNA      W 2876   2.423   9.540   7.925
 2760WNA      W 2877   3.328   8.647   9.375
 2761WNA      W 2878   1.491   7.406   7.579
 2762WNA      W 2879   2.809   9.361   9.403
 2763WNA      W 2880   2.786   9.523   8.285
 2764WNA      W 2881   3.633   8.771   8.654
 2765WNA      W 2882   0.880   7.487   8.778
 2766WNA      W 2883   2.501   8.329   9.470
 2767WNA      W 2884   1.299   9.500   7.670
 2768WNA      W 2885   3.297   9.442   9.169
 2769WNA      W 2886   1.110   7.902   8.834
 2770WNA      W 2887   0.879   9.395   8.924
 2771WNA      W 2888   0.267   8.888   7.554
 2772WNA      W 2889   3.238   7.870   7.870
 2773WNA      W 2890   3.112   8.747   8.636
 2774WNA      W 2891   1.229   8.420   8.852
 2775WNA      W 2892   3.160   9.833   8.341
 2776WNA      W 2893   3.537   8.555   7.708
 2777WNA      W 2894   1.282   9.612   8.179
 2778WNA      W 2895   2.272   8.622   9.804
 2779WNA      W 2896   1.205   8.503   7.418
 2780WNA      W 2897   1.416   7.996   7.511
 2781WNA      W 2898   0.551   8.812   8.292
 2782WNA      W 2899   3.117   8.890   7.837
 2783WNA      W 2900   3.212   7.403   7.959
 2784WNA      W 2901   2.732   9.878   7.970
 2785WNA      W 2902   1.634   8.936   8.055
 2786WNA      W 2903   2.821   7.740   7.578
 2787WNA      W 2904   0.595   8.940   8.971
 2788WNA      W 2905   2.652   8.499   8.585
 2789WNA      W 2906   1.675   7.878   9.281
 2790WNA      W 2907   3.555   7.776   9.353
 2791WNA      W 2908   0.603   9.793   8.265
 2792WNA      W 2909   3.392   9.231   8.710
 2793WNA      W 2910   2.746   9.408   7.590
 2794WNA      W 2911   1.713   7.361   8.119
 2795WNA      W 2912   2.426   8.230   8.978
 2796WNA      W 2913   0.112   9.817   9.310
 2797WNA      W 2914   1.365   7.779   7.951
 2798WNA      W 2915   2.163   8.244   8.514
 2799WNA      W 2916   0.964   8.039   7.808
 2800WNA      W 2917   2.481   8.181   8.133
 2801WNA      W 2918   1.124   8.881   8.969
 2802WNA      W 2919   2.382   9.630   9.119
 2803WNA      W 2920   0.818   9.279   8.361
 2804WNA      W 2921   1.567   7.705   8.797
 2805WNA      W 2922   0.178   9.689   7.727
 2806WNA      W 2923   1.697   8.640   7.597
 2807WNA      W 2924   0.343   9.189   8.616
 2808WNA      W 2925   3.305   7.540   7.507
 2809WNA      W 2926   3.616   9.513   8.243
 2810WNA      W 2927   2.146   8.780   8.756
 2811WNA      W 2928   1.913   7.392   8.646
 2812WNA      W 2929   1.471   8.117   9.708
 2813WNA      W 2930   1.171   7.486   9.177
 2814WNA      W 2931   2.050   9.672   8.443
 2815WNA      W 2932   0.402   9.290   8.018
 2816WNA      W 2933   0.287   7.833   9.017
 2817WNA      W 2934   2.628   8.244   7.593
 2818WNA      W 2935   2.500   7.407   7.413
 2819WNA      W 2936   0.211   8.555   8.121
 2820WNA      W 2937   0.902   8.544   7.846
 2821WNA      W 2938   2.482   7.438   8.492
 2822WNA      W 2939   2.430   9.460   8.637
 2823WNA      W 2940   1.892   7.685   7.708
 2824WNA      W 2941   3.573   7.313   8.430
 2825WNA      W 2942   3.427   8.285   8.583
 2826WNA      W 2943   2.119   9.455   7.460
 2827WNA      W 2944   1.940   9.008   9.979
 2828WNA      W 2945   0.444   9.063   9.526
 2829WNA      W 2946   2.761   9.349   9.876
 2830WNA      W 2947   0.653   9.793   9.132
 2831WNA      W 2948   2.999   9.552   8.777
 2832WNA      W 2949   0.745   8.798   7.393
 2833WNA      W 2950   3.728   3.595   3.359
 2834WNA      W 2951   4.104   2.488   2.882
 2835WNA      W 2952   6.809   2.218   0.652
 2836WNA      W 2953   6.939   3.303   2.679
 2837WNA      W 2954   4.857   3.294   0.205
 2838WNA      W 2955   4.940   1.446   1.188
 2839WNA      W 2956   4.455   1.294   1.352
 2840WNA      W 2957   5.446   2.109   0.786
 2841WNA      W 2958   5.121   3.201   3.141
 2842WNA      W 2959   3.770   0.762   3.104
 2843WNA      W 2960   4.532   0.042   2.906
 2844WNA      W 2961   6.226   0.430   1.793
 2845WNA      W 2962   5.875   1.301   0.363
 2846WNA      W 2963   6.445   0.735   3.454
 2847WNA      W 2964   3.811   0.527   2.579
 2848WNA      W 2965   3.910   3.146   3.600
 2849WNA      W 2966   5.432   2.536   0.332
 2850WNA      W 2967   3.864   1.319   2.025
 2851WNA      W 2968   4.757   1.210   3.262
 2852WNA      W 2969   7.216   1.069   1.761
 2853WNA      W 2970   6.980   2.112   2.620
 2854WNA      W 2971   5.288   1.445   1.647
 2855WNA      W 2972   5.834   2.784   2.016
 2856WNA      W 2973   4.334   2.218   2.248
 2857WNA      W 2974   3.693   1.746   1.819
 2858WNA      W 2975   4.729   1.718   3.011
 2859WNA      W 2976   7.000   1.501   3.265
 2860WNA      W 2977   4.616   2.945   1.710
 2861WNA      W 2978   5.737   2.634   2.844
 2862WNA      W 2979   4.957   1.274   2.069
 2863WNA      W 2980   5.249   2.058   1.712
 2864WNA      W 2981   6.246   2.831   3.560
 2865WNA      W 2982   5.325   2.151   3.570
 2866WNA      W 2983   5.306   1.867   3.048
 2867WNA      W 2984   3.715   1.258   3.570
 2868WNA      W 2985   6.547   2.793   3.169
 2869WNA      W 2986   4.128   0.375   1.167
 2870WNA      W 2987   4.655   2.633   2.166
 2871WNA      W 2988   7.118   2.416   1.456
 2872WNA      W 2989   6.531   0.816   2.023
 2873WNA      W 2990   6.816   0.769   0.118
 2874WNA      W 2991   7.281   1.570   2.424
 2875WNA      W 2992   5.248   3.277   2.177
 2876WNA      W 2993   7.022   2.743   0.615
 2877WNA      W 2994   4.151   3.529   0.369
 2878WNA      W 2995   4.544   3.575   1.045
 2879WNA      W 2996   4.341   0.329   2.471
 2880WNA      W 2997   6.964   1.347   2.746
 2881WNA      W 2998   6.369   1.769   1.205
 2882WNA      W 2999   6.335   1.457   0.232
 2883WNA      W 3000   5.543   2.601   2.372
 2884WNA      W 3001   5.349   0.931   1.571
 2885WNA      W 3002   5.949   3.018   2.565
 2886WNA      W 3003   6.820   1.809   0.987
 2887WNA      W 3004   5.722   0.467   1.003
 2888WNA      W 3005   4.379   3.161   0.686
 2889WNA      W 3006   3.750   0.660   1.285
 2890WNA      W 3007   6.536   1.267   1.759
 2891WNA      W 3008   3.994   2.884   1.674
 2892WNA      W 3009   5.335   3.234   0.544
 2893WNA      W 3010   6.727   1.260   0.008
 2894WNA      W 3011   3.750   3.018   2.172
 2895WNA      W 3012   4.541   2.590   2.652
 2896WNA      W 3013   4.914   1.950   1.271
 2897WNA      W 3014   4.936   0.355   2.364
 2898WNA      W 3015   7.165   0.117   1.661
 2899WNA      W 3016   4.384   1.989   0.129
 2900WNA      W 3017   4.039   1.022   0.308
 2901WNA      W 3018   4.101   2.978   1.102
 2902WNA      W 3019   5.232   2.461   1.350
 2903WNA      W 3020   6.564   3.320   3.064
 2904WNA      W 3021   5.490   0.962   0.748
 2905WNA      W 3022   6.873   3.360   1.520
 2906WNA      W 3023   6.550   1.213   3.118
 2907WNA      W 3024   7.263   2.869   1.252
 2908WNA      W 3025   5.890   2.161   2.736
 2909WNA      W 3026   3.656   1.712   0.942
 2910WNA      W 3027   4.767   2.127   2.515
 2911WNA      W 3028   5.971   1.391   0.893
 2912WNA      W 3029   5.848   1.881   0.997
 2913WNA      W 3030   4.191   1.301   2.471
 2914WNA      W 3031   4.176   1.177   3.393
 2915WNA      W 3032   4.066   0.094   1.552
 2916WNA      W 3033   5.834   0.441   2.113
 2917WNA      W 3034   5.482   0.626   3.276
 2918WNA      W 3035   5.837   0.775   0.454
 2919WNA      W 3036   7.020   3.168   3.208
 2920WNA      W 3037   5.987   0.249   3.247
 2921WNA      W 3038   7.006   2.550   3.369
 2922WNA      W 3039   6.436   0.717   2.965
 2923WNA      W 3040   6.236   0.655   1.235
 2924WNA      W 3041   6.629   1.789   3.639
 2925WNA      W 3042   4.369   3.365   1.625
 2926WNA      W 3043   5.027   1.082   0.611
 2927WNA      W 3044   4.596   0.366   3.275
 2928WNA      W 3045   6.648   0.850   0.956
 2929WNA      W 3046   7.015   1.332   0.901
 2930WNA      W 3047   4.758   3.549   3.372
 2931WNA      W 3048   4.684   0.085   0.607
 2932WNA      W 3049   7.005   0.619   1.642
 2933WNA      W 3050   7.155   2.868   0.087
 2934WNA      W 3051   4.062   2.071   1.789
 2935WNA      W 3052   5.979   0.658   0.019
 2936WNA      W 3053   7.113   2.990   1.739
 2937WNA      W 3054   7.152   0.184   2.489
 2938WNA      W 3055   5.597   1.396   3.043
 2939WNA      W 3056   5.690   2.735   0.746
 2940WNA      W 3057   6.090   2.029   3.486
 2941WNA      W 3058   5.764   0.006   1.795
 2942WNA      W 3059   4.376   0.909   1.858
 2943WNA      W 3060   3.930   2.109   2.632
 2944WNA      W 3061   5.789   3.302   1.338
 2945WNA      W 3062   6.983   0.899   2.210
 2946WNA      W 3063   5.620   3.246   2.977
 2947WNA      W 3064   6.963   2.305   0.182
 2948WNA      W 3065   5.398   1.788   1.243
 2949WNA      W 3066   7.250   0.299   2.984
 2950WNA      W 3067   5.399   2.134   2.578
 2951WNA      W 3068   5.616   1.020   2.023
 2952WNA      W 3069   6.468   1.318   0.861
 2953WNA      W 3070   6.755   1.051   0.503
 2954WNA      W 3071   6.564   3.091   0.892
 2955WNA      W 3072   6.398   2.694   1.688
 2956WNA      W 3073   6.294   1.773   0.666
 2957WNA      W 3074   5.727   1.983   1.652
 2958WNA      W 3075   6.608   1.771   1.719
 2959WNA      W 3076   3.983   0.786   2.143
 2960WNA      W 3077   6.761   1.838   2.970
 2961WNA      W 3078   7.112   3.456   2.116
 2962WNA      W 3079   5.042   2.900   1.518
 2963WNA      W 3080   6.049   3.433   2.842
 2964WNA      W 3081   6.043   0.763   2.606
 2965WNA      W 3082   5.250   3.471   2.667
 2966WNA      W 3083   6.947   0.425   1.133
 2967WNA      W 3084   6.738   1.744   2.434
 2968WNA      W 3085   3.721   1.065   2.472
 2969WNA      W 3086   6.581   0.860   1.490
 2970WNA      W 3087   6.992   1.011   3.267
 2971WNA      W 3088   5.877   2.710   1.485
 2972WNA      W 3089   5.133   3.301   1.098
 2973WNA      W 3090   4.248   0.481   0.356
 2974WNA      W 3091   5.352   0.135   2.166
 2975WNA      W 3092   4.380   3.255   0.014
 2976WNA      W 3093   4.754   1.721   0.765
 2977WNA      W 3094   5.408   2.350   3.078
 2978WNA      W 3095   5.238   0.708   1.068
 2979WNA      W 3096   6.594   0.305   1.496
 2980WNA      W 3097   6.314   3.587   1.824
 2981WNA      W 3098   5.726   3.235   2.164
 2982WNA      W 3099   5.122   2.272   2.125
 2983WNA      W 3100   6.892   2.995   2.251
 2984WNA      W 3101   4.586   0.498   1.020
 2985WNA      W 3102   5.108   2.795   1.980
 2986WNA      W 3103   4.591   0.726   0.045
 2987WNA      W 3104   5.392   1.335   2.439
 2988WNA      W 3105   6.240   0.201   2.309
 2989WNA      W 3106   3.660   2.044   2.194
 2990WNA      W 3107   5.364   1.862   0.352
 2991WNA      W 3108   4.632   0.177   0.122
 2992WNA      W 3109   5.370   1.258   1.173
 2993WNA      W 3110   6.340   0.234   2.872
 2994WNA      W 3111   4.928   2.246   2.981
 2995WNA      W 3112   5.732   2.028   3.198
 2996WNA      W 3113   6.349   2.058   3.091
 2997WNA      W 3114   5.633   0.198   3.596
 2998WNA      W 3115   4.855   0.814   1.989
 2999WNA      W 3116   4.281   0.770   1.387
 3000WNA      W 3117   4.067   3.482   1.063
 3001WNA      W 3118   5.399   2.812   3.188
 3002WNA      W 3119   4.434   2.297   0.547
 3003WNA      W 3120   6.114   1.682   1.768
 3004WNA      W 3121   6.394   1.481   2.167
 3005WNA      W 3122   5.599   2.155   2.101
 3006WNA      W 3123   6.069   2.529   0.233
 3007WNA      W 3124   5.741   0.550   1.561
 3008WNA      W 3125   7.220   0.828   0.829
 3009WNA      W 3126   3.714   3.417   2.860
 3010WNA      W 3127   4.131   2.643   2.392
 3011WNA      W 3128   3.698   3.489   0.624
 3012WNA      W 3129   5.597   0.759   2.430
 3013WNA      W 3130   4.960   2.782   0.279
 3014WNA      W 3131   6.865   3.164   0.465
 3015WNA      W 3132   5.840   1.817   0.479
 3016WNA      W 3133   4.683   1.008   0.996
 3017WNA      W 3134   5.515   0.918   0.048
 3018WNA      W 3135   6.099   2.483   3.226
 3019WNA      W 3136   6.452   0.389   0.843
 3020WNA      W 3137   3.782   0.237   0.291
 3021WNA      W 3138   5.068   2.556   2.581
 3022WNA      W 3139   4.867   2.472   1.673
 3023WNA      W 3140   4.609   2.424   0.071
 3024WNA      W 3141   3.850   2.665   0.839
 3025WNA      W 3142   4.354   1.735   3.281
 3026WNA      W 3143   5.058   0.295   3.467
 3027WNA      W 3144   5.767   0.437   2.823
 3028WNA      W 3145   4.962   0.205   1.104
 3029WNA      W 3146   6.021   0.282   0.609
 3030WNA      W 3147   3.966   0.214   2.186
 3031WNA      W 3148   4.014   1.177   1.556
 3032WNA      W 3149   6.703   0.285   1.962
 3033WNA      W 3150   4.125   0.783   0.776
 3034WNA      W 3151   6.696   0.471   2.392
 3035WNA      W 3152   7.092   1.674   0.077
 3036WNA      W 3153   4.384   0.432   1.896
 3037WNA      W 3154   5.498   1.004   2.836
 3038WNA      W 3155   3.646   0.694   0.314
 3039WNA      W 3156   4.432   2.083   2.875
 3040WNA      W 3157   5.790   1.481   2.054
 3041WNA      W 3158   5.657   3.560   0.350
 3042WNA      W 3159   3.803   2.067   0.047
 3043WNA      W 3160   4.538   2.478   3.173
 3044WNA      W 3161   4.059   1.645   2.804
 3045WNA      W 3162   5.050   1.750   2.598
 3046WNA      W 3163   6.818   0.109   2.860
 3047WNA      W 3164   7.216   1.719   2.851
 3048WNA      W 3165   7.204   1.919   0.537
 3049WNA      W 3166   6.067   2.251   0.636
 3050WNA      W 3167   6.541   3.551   0.331
 3051WNA      W 3168   5.718   1.541   3.473
 3052WNA      W 3169   4.048   2.508   3.513
 3053WNA      W 3170   7.254   0.430   3.465
 3054WNA      W 3171   6.972   1.358   2.086
 3055WNA      W 3172   5.280   3.488   3.563
 3056WNA      W 3173   5.135   0.117   0.290
 3057WNA      W 3174   6.674   2.716   0.233
 3058WNA      W 3175   4.443   0.809   3.119
 3059WNA      W 3176   4.877   2.803   2.981
 3060WNA      W 3177   7.003   0.794   2.779
 3061WNA      W 3178   6.214   3.453   0.747
 3062WNA      W 3179   6.453   2.072   2.114
 3063WNA      W 3180   4.703   0.488   2.781
 3064WNA      W 3181   5.172   1.557   3.538
 3065WNA      W 3182   4.675   2.736   0.732
 3066WNA      W 3183   6.430   2.234   0.996
 3067WNA      W 3184   4.198   0.860   2.720
 3068WNA      W 3185   5.527   2.922   1.184
 3069WNA      W 3186   7.277   1.482   1.365
 3070WNA      W 3187   5.499   0.115   3.084
 3071WNA      W 3188   6.279   2.820   2.163
 3072WNA      W 3189   6.582   3.164   1.871
 3073WNA      W 3190   5.801   2.966   0.299
 3074WNA      W 3191   3.811   2.858   3.141
 3075WNA      W 3192   4.554   0.850   2.379
 3076WNA      W 3193   4.524   0.198   1.489
 3077WNA      W 3194   6.145   1.040   2.181
 3078WNA      W 3195   4.943   2.211   0.381
 3079WNA      W 3196   6.941   2.153   1.880
 3080WNA      W 3197   4.268   2.911   3.303
 3081WNA      W 3198   6.655   3.593   1.100
 3082WNA      W 3199   4.754   0.613   1.545
 3083WNA      W 3200   4.523   2.106   1.635
 3084WNA      W 3201   4.836   3.517   2.385
 3085WNA      W 3202   6.903   3.613   3.417
 3086WNA      W 3203   6.062   1.801   2.350
 3087WNA      W 3204   3.911   1.599   0.265
 3088WNA      W 3205   7.045   3.257   0.962
 3089WNA      W 3206   6.882   0.581   0.581
 3090WNA      W 3207   5.021   0.100   2.984
 3091WNA      W 3208   6.727   2.902   1.442
 3092WNA      W 3209   6.756   1.458   1.347
 3093WNA      W 3210   4.873   1.131   1.563
 3094WNA      W 3211   5.118   1.393   2.887
 3095WNA      W 3212   6.229   2.546   2.750
 3096WNA      W 3213   4.879   1.000   2.862
 3097WNA      W 3214   4.858   3.466   1.478
 3098WNA      W 3215   4.175   3.425   3.112
 3099WNA      W 3216   4.287   2.786   0.242
 3100WNA      W 3217   6.804   2.544   1.052
 3101WNA      W 3218   4.408   1.336   2.938
 3102WNA      W 3219   7.181   1.266   0.419
 3103WNA      W 3220   4.926   2.323   0.890
 3104WNA      W 3221   6.025   1.705   2.971
 3105WNA      W 3222   5.916   1.333   2.515
 3106WNA      W 3223   4.476   1.705   2.544
 3107WNA      W 3224   6.686   3.593   2.373
 3108WNA      W 3225   6.477   0.227   3.367
 3109WNA      W 3226   4.141   0.377   2.954
 3110WNA      W 3227   4.480   1.400   2.007
 3111WNA      W 3228   4.849   1.214   0.129
 3112WNA      W 3229   3.652   2.973   2.674
 3113WNA      W 3230   5.237   1.682   2.117
 3114WNA      W 3231   5.060   0.707   0.222
 3115WNA      W 3232   4.195   1.523   1.003
 3116WNA      W 3233   3.966   3.375   2.440
 3117WNA      W 3234   6.761   1.601   0.548
 3118WNA      W 3235   6.856   0.517   3.234
 3119WNA      W 3236   6.292   2.726   1.197
 3120WNA      W 3237   3.890   1.650   3.374
 3121WNA      W 3238   6.856   0.114   0.670
 3122WNA      W 3239   6.376   2.589   0.681
 3123WNA      W 3240   5.278   1.647   0.766
 3124WNA      W 3241   6.465   0.451   0.289
 3125WNA      W 3242   6.530   1.058   2.475
 3126WNA      W 3243   4.239   1.651   1.682
 3127WNA      W 3244   4.533   2.590   1.331
 3128WNA      W 3245   6.296   1.210   1.296
 3129WNA      W 3246   5.319   0.589   1.992
 3130WNA      W 3247   7.281   2.500   2.503
 3131WNA      W 3248   7.199   0.487   2.064
 3132WNA      W 3249   3.738   3.317   1.440
 3133WNA      W 3250   4.247   2.504   0.976
 3134WNA      W 3251   4.162   0.121   3.529
 3135WNA      W 3252   5.281   2.974   3.631
 3136WNA      W 3253   7.036   1.942   1.421
 3137WNA      W 3254   6.390   2.119   0.301
 3138WNA      W 3255   5.685   3.640   2.513
 3139WNA      W 3256   6.542   2.362   3.550
 3140WNA      W 3257   5.357   0.072   0.830
 3141WNA      W 3258   6.070   0.941   1.689
 3142WNA      W 3259   3.756   2.528   2.021
 3143WNA      W 3260   5.009   0.490   0.662
 3144WNA      W 3261   4.813   1.974   3.511
 3145WNA      W 3262   5.807   0.955   1.225
 3146WNA      W 3263   6.012   2.365   2.347
 3147WNA      W 3264   4.166   2.970   2.782
 3148WNA      W 3265   4.757   2.953   3.505
 3149WNA      W 3266   4.608   0.750   0.519
 3150WNA      W 3267   6.125   0.892   0.844
 3151WNA      W 3268   6.083   3.000   3.081
 3152WNA      W 3269   4.768   1.592   1.680
 3153WNA      W 3270   4.423   3.290   2.545
 3154WNA      W 3271   7.168   3.407   0.146
 3155WNA      W 3272   4.031   2.079   3.142
 3156WNA      W 3273   6.026   2.341   1.830
 3157WNA      W 3274   4.462   1.990   1.072
 3158WNA      W 3275   4.833   2.997   2.467
 3159WNA      W 3276   5.211   0.416   1.508
 3160WNA      W 3277   3.822   2.400   0.438
 3161WNA      W 3278   5.341   1.351   0.308
 3162WNA      W 3279   3.987   1.900   1.327
 3163WNA      W 3280   5.277   0.542   2.791
 3164WNA      W 3281   6.949   0.251   0.218
 3165WNA      W 3282   7.042   1.997   3.317
 3166WNA      W 3283   5.696   3.254   3.469
 3167WNA      W 3284   7.254   2.348   2.991
 3168WNA      W 3285   6.662   3.146   3.602
 3169WNA      W 3286   4.401   3.602   2.080
 3170WNA      W 3287   7.260   2.224   0.954
 3171WNA      W 3288   5.790   1.491   1.467
 3172WNA      W 3289   5.557   0.103   1.357
 3173WNA      W 3290   4.616   3.087   1.194
 3174WNA      W 3291   5.115   0.828   2.419
 3175WNA      W 3292   4.815   0.197   1.888
 3176WNA      W 3293   3.878   3.019   0.436
 3177WNA      W 3294   5.694   2.383   1.154
 3178WNA      W 3295   4.569   3.178   3.033
 3179WNA      W 3296   4.046   2.001   0.729
 3180WNA      W 3297   3.931   0.544   1.728
 3181WNA      W 3298   5.479   2.509   1.785
 3182WNA      W 3299   3.731   0.363   0.805
 3183WNA      W 3300   6.395   1.569   2.732
 3184WNA      W 3301   6.272   0.955   0.304
 3185WNA      W 3302   6.789   2.627   1.952
 3186WNA      W 3303   5.450   3.111   1.783
 3187WNA      W 3304   4.862   3.215   0.694
 3188WNA      W 3305   6.144   0.118   0.124
 3189WNA      W 3306   3.944   3.378   1.865
 3190WNA      W 3307   6.141   1.136   3.500
 3191WNA      W 3308   4.124   0.666   3.499
 3192WNA      W 3309   3.855   1.266   0.832
 3193WNA      W 3310   4.546   1.255   0.557
 3194WNA      W 3311   6.309   1.582   3.374
 3195WNA      W 3312   4.652   1.863   2.083
 3196WNA      W 3313   6.126   0.149   1.203
 3197WNA      W 3314   5.257   3.580   1.706
 3198WNA      W 3315   6.471   3.042   2.643
 3199WNA      W 3316   6.055   3.191   1.754
 3200WNA      W 3317   6.074   2.171   1.348
 3201WNA      W 3318   5.536   0.396   0.419
 3202WNA      W 3319   7.217   0.024   1.141
 3203WNA      W 3320   4.905   1.659   0.304
 3204WNA      W 3321   7.071   0.996   1.294
 3205WNA      W 3322   5.763   2.166   0.171
 3206WNA      W 3323   6.699   2.366   2.919
 3207WNA      W 3324   6.353   3.067   0.386
 3208WNA      W 3325   4.968   0.742   3.292
 3209WNA      W 3326   4.788   1.326   2.533
 3210WNA      W 3327   6.880   2.821   2.810
 3211WNA      W 3328   5.980   0.771   3.187
 3212WNA      W 3329   3.824   1.242   2.964
 3213WNA      W 3330   5.584   1.719   2.690
 3214WNA      W 3331   3.941   2.477   1.347
 3215WNA      W 3332   4.088   1.774   2.237
 3216WNA      W 3333   6.405   2.060   2.587
 3217WNA      W 3334   6.177   3.440   3.398
 3218WNA      W 3335   6.073   1.179   2.951
 3219WNA      W 3336   6.350   3.233   1.356
 3220WNA      W 3337   5.352   2.953   2.679
 3221WNA      W 3338   4.837   3.308   1.948
 3222WNA      W 3339   6.642   2.479   2.367
 3223WNA      W 3340   5.692   2.551   3.504
 3224WNA      W 3341   4.297   2.504   1.843
 3225WNA      W 3342   6.643   2.263   1.488
 3226WNA      W 3343   6.284   3.329   2.239
 3227WNA      W 3344   4.262   3.058   2.109
 3228WNA      W 3345   5.283   1.110   3.319
 3229WNA      W 3346   5.734   3.276   0.830
 3230WNA      W 3347   5.042   2.531   3.468
 3231WNA      W 3348   5.168   2.769   0.845
 3232WNA      W 3349   4.389   1.509   0.104
 3233WNA      W 3350   3.728   3.595   7.003
 3234WNA      W 3351   4.104   2.488   6.526
 3235WNA      W 3352   6.809   2.218   4.296
 3236WNA      W 3353   6.939   3.303   6.323
 3237WNA      W 3354   4.857   3.294   3.849
 3238WNA      W 3355   4.940   1.446   4.832
 3239WNA      W 3356   4.455   1.294   4.996
 3240WNA      W 3357   5.446   2.109   4.430
 3241WNA      W 3358   5.121   3.201   6.785
 3242WNA      W 3359   3.770   0.762   6.748
 3243WNA      W 3360   4.532   0.042   6.550
 3244WNA      W 3361   6.226   0.430   5.437
 3245WNA      W 3362   5.875   1.301   4.007
 3246WNA      W 3363   6.445   0.735   7.098
 3247WNA      W 3364   3.811   0.527   6.223
 3248WNA      W 3365   3.910   3.146   7.244
 3249WNA      W 3366   5.432   2.536   3.976
 3250WNA      W 3367   3.864   1.319   5.669
 3251WNA      W 3368   4.757   1.210   6.906
 3252WNA      W 3369   7.216   1.069   5.405
 3253WNA      W 3370   6.980   2.112   6.264
 3254WNA      W 3371   5.288   1.445   5.291
 3255WNA      W 3372   5.834   2.784   5.660
 3256WNA      W 3373   4.334   2.218   5.892
 3257WNA      W 3374   3.693   1.746   5.463
 3258WNA      W 3375   4.729   1.718   6.655
 3259WNA      W 3376   7.000   1.501   6.909
 3260WNA      W 3377   4.616   2.945   5.354
 3261WNA      W 3378   5.737   2.634   6.488
 3262WNA      W 3379   4.957   1.274   5.713
 3263WNA      W 3380   5.249   2.058   5.356
 3264WNA      W 3381   6.246   2.831   7.204
 3265WNA      W 3382   5.325   2.151   7.214
 3266WNA      W 3383   5.306   1.867   6.692
 3267WNA      W 3384   3.715   1.258   7.214
 3268WNA      W 3385   6.547   2.793   6.813
 3269WNA      W 3386   4.128   0.375   4.811
 3270WNA      W 3387   4.655   2.633   5.810
 3271WNA      W 3388   7.118   2.416   5.100
 3272WNA      W 3389   6.531   0.816   5.667
 3273WNA      W 3390   6.816   0.769   3.762
 3274WNA      W 3391   7.281   1.570   6.068
 3275WNA      W 3392   5.248   3.277   5.821
 3276WNA      W 3393   7.022   2.743   4.259
 3277WNA      W 3394   4.151   3.529   4.013
 3278WNA      W 3395   4.544   3.575   4.689
 3279WNA      W 3396   4.341   0.329   6.115
 3280WNA      W 3397   6.964   1.347   6.390
 3281WNA      W 3398   6.369   1.769   4.849
 3282WNA      W 3399   6.335   1.457   3.876
 3283WNA      W 3400   5.543   2.601   6.016
 3284WNA      W 3401   5.349   0.931   5.215
 3285WNA      W 3402   5.949   3.018   6.209
 3286WNA      W 3403   6.820   1.809   4.631
 3287WNA      W 3404   5.722   0.467   4.647
 3288WNA      W 3405   4.379   3.161   4.330
 3289WNA      W 3406   3.750   0.660   4.929
 3290WNA      W 3407   6.536   1.267   5.403
 3291WNA      W 3408   3.994   2.884   5.318
 3292WNA      W 3409   5.335   3.234   4.188
 3293WNA      W 3410   6.727   1.260   3.652
 3294WNA      W 3411   3.750   3.018   5.816
 3295WNA      W 3412   4.541   2.590   6.296
 3296WNA      W 3413   4.914   1.950   4.915
 3297WNA      W 3414   4.936   0.355   6.008
 3298WNA      W 3415   7.165   0.117   5.305
 3299WNA      W 3416   4.384   1.989   3.773
 3300WNA      W 3417   4.039   1.022   3.952
 3301WNA      W 3418   4.101   2.978   4.746
 3302WNA      W 3419   5.232   2.461   4.994
 3303WNA      W 3420   6.564   3.320   6.708
 3304WNA      W 3421   5.490   0.962   4.392
 3305WNA      W 3422   6.873   3.360   5.164
 3306WNA      W 3423   6.550   1.213   6.762
 3307WNA      W 3424   7.263   2.869   4.896
 3308WNA      W 3425   5.890   2.161   6.380
 3309WNA      W 3426   3.656   1.712   4.586
 3310WNA      W 3427   4.767   2.127   6.159
 3311WNA      W 3428   5.971   1.391   4.537
 3312WNA      W 3429   5.848   1.881   4.641
 3313WNA      W 3430   4.191   1.301   6.115
 3314WNA      W 3431   4.176   1.177   7.037
 3315WNA      W 3432   4.066   0.094   5.196
 3316WNA      W 3433   5.834   0.441   5.757
 3317WNA      W 3434   5.482   0.626   6.920
 3318WNA      W 3435   5.837   0.775   4.098
 3319WNA      W 3436   7.020   3.168   6.852
 3320WNA      W 3437   5.987   0.249   6.891
 3321WNA      W 3438   7.006   2.550   7.013
 3322WNA      W 3439   6.436   0.717   6.609
 3323WNA      W 3440   6.236   0.655   4.879
 3324WNA      W 3441   6.629   1.789   7.283
 3325WNA      W 3442   4.369   3.365   5.269
 3326WNA      W 3443   5.027   1.082   4.255
 3327WNA      W 3444   4.596   0.366   6.919
 3328WNA      W 3445   6.648   0.850   4.600
 3329WNA      W 3446   7.015   1.332   4.545
 3330WNA      W 3447   4.758   3.549   7.016
 3331WNA      W 3448   4.684   0.085   4.251
 3332WNA      W 3449   7.005   0.619   5.286
 3333WNA      W 3450   7.155   2.868   3.731
 3334WNA      W 3451   4.062   2.071   5.433
 3335WNA      W 3452   5.979   0.658   3.663
 3336WNA      W 3453   7.113   2.990   5.383
 3337WNA      W 3454   7.152   0.184   6.133
 3338WNA      W 3455   5.597   1.396   6.687
 3339WNA      W 3456   5.690   2.735   4.390
 3340WNA      W 3457   6.090   2.029   7.130
 3341WNA      W 3458   5.764   0.006   5.439
 3342WNA      W 3459   4.376   0.909   5.502
 3343WNA      W 3460   3.930   2.109   6.276
 3344WNA      W 3461   5.789   3.302   4.982
 3345WNA      W 3462   6.983   0.899   5.854
 3346WNA      W 3463   5.620   3.246   6.621
 3347WNA      W 3464   6.963   2.305   3.826
 3348WNA      W 3465   5.398   1.788   4.887
 3349WNA      W 3466   7.250   0.299   6.628
 3350WNA      W 3467   5.399   2.134   6.222
 3351WNA      W 3468   5.616   1.020   5.667
 3352WNA      W 3469   6.468   1.318   4.505
 3353WNA      W 3470   6.755   1.051   4.147
 3354WNA      W 3471   6.564   3.091   4.536
 3355WNA      W 3472   6.398   2.694   5.332
 3356WNA      W 3473   6.294   1.773   4.310
 3357WNA      W 3474   5.727   1.983   5.296
 3358WNA      W 3475   6.608   1.771   5.363
 3359WNA      W 3476   3.983   0.786   5.787
 3360WNA      W 3477   6.761   1.838   6.614
 3361WNA      W 3478   7.112   3.456   5.760
 3362WNA      W 3479   5.042   2.900   5.162
 3363WNA      W 3480   6.049   3.433   6.486
 3364WNA      W 3481   6.043   0.763   6.250
 3365WNA      W 3482   5.250   3.471   6.311
 3366WNA      W 3483   6.947   0.425   4.777
 3367WNA      W 3484   6.738   1.744   6.078
 3368WNA      W 3485   3.721   1.065   6.116
 3369WNA      W 3486   6.581   0.860   5.134
 3370WNA      W 3487   6.992   1.011   6.911
 3371WNA      W 3488   5.877   2.710   5.129
 3372WNA      W 3489   5.133   3.301   4.742
 3373WNA      W 3490   4.248   0.481   4.000
 3374WNA      W 3491   5.352   0.135   5.810
 3375WNA      W 3492   4.380   3.255   3.658
 3376WNA      W 3493   4.754   1.721   4.409
 3377WNA      W 3494   5.408   2.350   6.722
 3378WNA      W 3495   5.238   0.708   4.712
 3379WNA      W 3496   6.594   0.305   5.140
 3380WNA      W 3497   6.314   3.587   5.468
 3381WNA      W 3498   5.726   3.235   5.808
 3382WNA      W 3499   5.122   2.272   5.769
 3383WNA      W 3500   6.892   2.995   5.895
 3384WNA      W 3501   4.586   0.498   4.664
 3385WNA      W 3502   5.108   2.795   5.624
 3386WNA      W 3503   4.591   0.726   3.689
 3387WNA      W 3504   5.392   1.335   6.083
 3388WNA      W 3505   6.240   0.201   5.953
 3389WNA      W 3506   3.660   2.044   5.838
 3390WNA      W 3507   5.364   1.862   3.996
 3391WNA      W 3508   4.632   0.177   3.766
 3392WNA      W 3509   5.370   1.258   4.817
 3393WNA      W 3510   6.340   0.234   6.516
 3394WNA      W 3511   4.928   2.246   6.625
 3395WNA      W 3512   5.732   2.028   6.842
 3396WNA      W 3513   6.349   2.058   6.735
 3397WNA      W 3514   5.633   0.198   7.240
 3398WNA      W 3515   4.855   0.814   5.633
 3399WNA      W 3516   4.281   0.770   5.031
 3400WNA      W 3517   4.067   3.482   4.707
 3401WNA      W 3518   5.399   2.812   6.832
 3402WNA      W 3519   4.434   2.297   4.191
 3403WNA      W 3520   6.114   1.682   5.412
 3404WNA      W 3521   6.394   1.481   5.811
 3405WNA      W 3522   5.599   2.155   5.745
 3406WNA      W 3523   6.069   2.529   3.877
 3407WNA      W 3524   5.741   0.550   5.205
 3408WNA      W 3525   7.220   0.828   4.473
 3409WNA      W 3526   3.714   3.417   6.504
 3410WNA      W 3527   4.131   2.643   6.036
 3411WNA      W 3528   3.698   3.489   4.268
 3412WNA      W 3529   5.597   0.759   6.074
 3413WNA      W 3530   4.960   2.782   3.923
 3414WNA      W 3531   6.865   3.164   4.109
 3415WNA      W 3532   5.840   1.817   4.123
 3416WNA      W 3533   4.683   1.008   4.640
 3417WNA      W 3534   5.515   0.918   3.692
 3418WNA      W 3535   6.099   2.483   6.870
 3419WNA      W 3536   6.452   0.389   4.487
 3420WNA      W 3537   3.782   0.237   3.935
 3421WNA      W 3538   5.068   2.556   6.225
 3422WNA      W 3539   4.867   2.472   5.317
 3423WNA      W 3540   4.609   2.424   3.715
 3424WNA      W 3541   3.850   2.665   4.483
 3425WNA      W 3542   4.354   1.735   6.925
 3426WNA      W 3543   5.058   0.295   7.111
 3427WNA      W 3544   5.767   0.437   6.467
 3428WNA      W 3545   4.962   0.205   4.748
 3429WNA      W 3546   6.021   0.282   4.253
 3430WNA      W 3547   3.966   0.214   5.830
 3431WNA      W 3548   4.014   1.177   5.200
 3432WNA      W 3549   6.703   0.285   5.606
 3433WNA      W 3550   4.125   0.783   4.420
 3434WNA      W 3551   6.696   0.471   6.036
 3435WNA      W 3552   7.092   1.674   3.721
 3436WNA      W 3553   4.384   0.432   5.540
 3437WNA      W 3554   5.498   1.004   6.480
 3438WNA      W 3555   3.646   0.694   3.958
 3439WNA      W 3556   4.432   2.083   6.519
 3440WNA      W 3557   5.790   1.481   5.698
 3441WNA      W 3558   5.657   3.560   3.994
 3442WNA      W 3559   3.803   2.067   3.691
 3443WNA      W 3560   4.538   2.478   6.817
 3444WNA      W 3561   4.059   1.645   6.448
 3445WNA      W 3562   5.050   1.750   6.242
 3446WNA      W 3563   6.818   0.109   6.504
 3447WNA      W 3564   7.216   1.719   6.495
 3448WNA      W 3565   7.204   1.919   4.181
 3449WNA      W 3566   6.067   2.251   4.280
 3450WNA      W 3567   6.541   3.551   3.975
 3451WNA      W 3568   5.718   1.541   7.117
 3452WNA      W 3569   4.048   2.508   7.157
 3453WNA      W 3570   7.254   0.430   7.109
 3454WNA      W 3571   6.972   1.358   5.730
 3455WNA      W 3572   5.280   3.488   7.207
 3456WNA      W 3573   5.135   0.117   3.934
 3457WNA      W 3574   6.674   2.716   3.877
 3458WNA      W 3575   4.443   0.809   6.763
 3459WNA      W 3576   4.877   2.803   6.625
 3460WNA      W 3577   7.003   0.794   6.423
 3461WNA      W 3578   6.214   3.453   4.391
 3462WNA      W 3579   6.453   2.072   5.758
 3463WNA      W 3580   4.703   0.488   6.425
 3464WNA      W 3581   5.172   1.557   7.182
 3465WNA      W 3582   4.675   2.736   4.376
 3466WNA      W 3583   6.430   2.234   4.640
 3467WNA      W 3584   4.198   0.860   6.364
 3468WNA      W 3585   5.527   2.922   4.828
 3469WNA      W 3586   7.277   1.482   5.009
 3470WNA      W 3587   5.499   0.115   6.728
 3471WNA      W 3588   6.279   2.820   5.807
 3472WNA      W 3589   6.582   3.164   5.515
 3473WNA      W 3590   5.801   2.966   3.943
 3474WNA      W 3591   3.811   2.858   6.785
 3475WNA      W 3592   4.554   0.850   6.023
 3476WNA      W 3593   4.524   0.198   5.133
 3477WNA      W 3594   6.145   1.040   5.825
 3478WNA      W 3595   4.943   2.211   4.025
 3479WNA      W 3596   6.941   2.153   5.524
 3480WNA      W 3597   4.268   2.911   6.947
 3481WNA      W 3598   6.655   3.593   4.744
 3482WNA      W 3599   4.754   0.613   5.189
 3483WNA      W 3600   4.523   2.106   5.279
 3484WNA      W 3601   4.836   3.517   6.029
 3485WNA      W 3602   6.903   3.613   7.061
 3486WNA      W 3603   6.062   1.801   5.994
 3487WNA      W 3604   3.911   1.599   3.909
 3488WNA      W 3605   7.045   3.257   4.606
 3489WNA      W 3606   6.882   0.581   4.225
 3490WNA      W 3607   5.021   0.100   6.628
 3491WNA      W 3608   6.727   2.902   5.086
 3492WNA      W 3609   6.756   1.458   4.991
 3493WNA      W 3610   4.873   1.131   5.207
 3494WNA      W 3611   5.118   1.393   6.531
 3495WNA      W 3612   6.229   2.546   6.394
 3496WNA      W 3613   4.879   1.000   6.506
 3497WNA      W 3614   4.858   3.466   5.122
 3498WNA      W 3615   4.175   3.425   6.756
 3499WNA      W 3616   4.287   2.786   3.886
 3500WNA      W 3617   6.804   2.544   4.696
 3501WNA      W 3618   4.408   1.336   6.582
 3502WNA      W 3619   7.181   1.266   4.063
 3503WNA      W 3620   4.926   2.323   4.534
 3504WNA      W 3621   6.025   1.705   6.615
 3505WNA      W 3622   5.916   1.333   6.159
 3506WNA      W 3623   4.476   1.705   6.188
 3507WNA      W 3624   6.686   3.593   6.017
 3508WNA      W 3625   6.477   0.227   7.011
 3509WNA      W 3626   4.141   0.377   6.598
 3510WNA      W 3627   4.480   1.400   5.651
 3511WNA      W 3628   4.849   1.214   3.773
 3512WNA      W 3629   3.652   2.973   6.318
 3513WNA      W 3630   5.237   1.682   5.761
 3514WNA      W 3631   5.060   0.707   3.866
 3515WNA      W 3632   4.195   1.523   4.647
 3516WNA      W 3633   3.966   3.375   6.084
 3517WNA      W 3634   6.761   1.601   4.192
 3518WNA      W 3635   6.856   0.517   6.878
 3519WNA      W 3636   6.292   2.726   4.841
 3520WNA      W 3637   3.890   1.650   7.018
 3521WNA      W 3638   6.856   0.114   4.314
 3522WNA      W 3639   6.376   2.589   4.325
 3523WNA      W 3640   5.278   1.647   4.410
 3524WNA      W 3641   6.465   0.451   3.933
 3525WNA      W 3642   6.530   1.058   6.119
 3526WNA      W 3643   4.239   1.651   5.326
 3527WNA      W 3644   4.533   2.590   4.975
 3528WNA      W 3645   6.296   1.210   4.940
 3529WNA      W 3646   5.319   0.589   5.636
 3530WNA      W 3647   7.281   2.500   6.147
 3531WNA      W 3648   7.199   0.487   5.708
 3532WNA      W 3649   3.738   3.317   5.084
 3533WNA      W 3650   4.247   2.504   4.620
 3534WNA      W 3651   4.162   0.121   7.173
 3535WNA      W 3652   5.281   2.974   7.275
 3536WNA      W 3653   7.036   1.942   5.065
 3537WNA      W 3654   6.390   2.119   3.945
 3538WNA      W 3655   5.685   3.640   6.157
 3539WNA      W 3656   6.542   2.362   7.194
 3540WNA      W 3657   5.357   0.072   4.474
 3541WNA      W 3658   6.070   0.941   5.333
 3542WNA      W 3659   3.756   2.528   5.665
 3543WNA      W 3660   5.009   0.490   4.306
 3544WNA      W 3661   4.813   1.974   7.155
 3545WNA      W 3662   5.807   0.955   4.869
 3546WNA      W 3663   6.012   2.365   5.991
 3547WNA      W 3664   4.166   2.970   6.426
 3548WNA      W 3665   4.757   2.953   7.149
 3549WNA      W 3666   4.608   0.750   4.163
 3550WNA      W 3667   6.125   0.892   4.488
 3551WNA      W 3668   6.083   3.000   6.725
 3552WNA      W 3669   4.768   1.592   5.324
 3553WNA      W 3670   4.423   3.290   6.189
 3554WNA      W 3671   7.168   3.407   3.790
 3555WNA      W 3672   4.031   2.079   6.786
 3556WNA      W 3673   6.026   2.341   5.474
 3557WNA      W 3674   4.462   1.990   4.716
 3558WNA      W 3675   4.833   2.997   6.111
 3559WNA      W 3676   5.211   0.416   5.152
 3560WNA      W 3677   3.822   2.400   4.082
 3561WNA      W 3678   5.341   1.351   3.952
 3562WNA      W 3679   3.987   1.900   4.971
 3563WNA      W 3680   5.277   0.542   6.435
 3564WNA      W 3681   6.949   0.251   3.862
 3565WNA      W 3682   7.042   1.997   6.961
 3566WNA      W 3683   5.696   3.254   7.113
 3567WNA      W 3684   7.254   2.348   6.635
 3568WNA      W 3685   6.662   3.146   7.246
 3569WNA      W 3686   4.401   3.602   5.724
 3570WNA      W 3687   7.260   2.224   4.598
 3571WNA      W 3688   5.790   1.491   5.111
 3572WNA      W 3689   5.557   0.103   5.001
 3573WNA      W 3690   4.616   3.087   4.838
 3574WNA      W 3691   5.115   0.828   6.063
 3575WNA      W 3692   4.815   0.197   5.532
 3576WNA      W 3693   3.878   3.019   4.080
 3577WNA      W 3694   5.694   2.383   4.798
 3578WNA      W 3695   4.569   3.178   6.677
 3579WNA      W 3696   4.046   2.001   4.373
 3580WNA      W 3697   3.931   0.544   5.372
 3581WNA      W 3698   5.479   2.509   5.429
 3582WNA      W 3699   3.731   0.363   4.449
 3583WNA      W 3700   6.395   1.569   6.376
 3584WNA      W 3701   6.272   0.955   3.948
 3585WNA      W 3702   6.789   2.627   5.596
 3586WNA      W 3703   5.450   3.111   5.427
 3587WNA      W 3704   4.862   3.215   4.338
 3588WNA      W 3705   6.144   0.118   3.768
 3589WNA      W 3706   3.944   3.378   5.509
 3590WNA      W 3707   6.141   1.136   7.144
 3591WNA      W 3708   4.124   0.666   7.143
 3592WNA      W 3709   3.855   1.266   4.476
 3593WNA      W 3710   4.546   1.255   4.201
 3594WNA      W 3711   6.309   1.582   7.018
 3595WNA      W 3712   4.652   1.863   5.727
 3596WNA      W 3713   6.126   0.149   4.847
 3597WNA      W 3714   5.257   3.580   5.350
 3598WNA      W 3715   6.471   3.042   6.287
 3599WNA      W 3716   6.055   3.191   5.398
 3600WNA      W 3717   6.074   2.171   4.992
 3601WNA      W 3718   5.536   0.396   4.063
 3602WNA      W 3719   7.217   0.024   4.785
 3603WNA      W 3720   4.905   1.659   3.948
 3604WNA      W 3721   7.071   0.996   4.938
 3605WNA      W 3722   5.763   2.166   3.815
 3606WNA      W 3723   6.699   2.366   6.563
 3607WNA      W 3724   6.353   3.067   4.030
 3608WNA      W 3725   4.968   0.742   6.936
 3609WNA      W 3726   4.788   1.326   6.177
 3610WNA      W 3727   6.880   2.821   6.454
 3611WNA      W 3728   5.980   0.771   6.831
 3612WNA      W 3729   3.824   1.242   6.608
 3613WNA      W 3730   5.584   1.719   6.334
 3614WNA      W 3731   3.941   2.477   4.991
 3615WNA      W 3732   4.088   1.774   5.881
 3616WNA      W 3733   6.405   2.060   6.231
 3617WNA      W 3734   6.177   3.440   7.042
 3618WNA      W 3735   6.073   1.179   6.595
 3619WNA      W 3736   6.350   3.233   5.000
 3620WNA      W 3737   5.352   2.953   6.323
 3621WNA      W 3738   4.837   3.308   5.592
 3622WNA      W 3739   6.642   2.479   6.011
 3623WNA      W 3740   5.692   2.551   7.148
 3624WNA      W 3741   4.297   2.504   5.487
 3625WNA      W 3742   6.643   2.263   5.132
 3626WNA      W 3743   6.284   3.329   5.883
 3627WNA      W 3744   4.262   3.058   5.753
 3628WNA      W 3745   5.283   1.110   6.963
 3629WNA      W 3746   5.734   3.276   4.474
 3630WNA      W 3747   5.042   2.531   7.112
 3631WNA      W 3748   5.168   2.769   4.489
 3632WNA      W 3749   4.389   1.509   3.748
 3633WNA      W 3750   6.809   2.218   7.941
 3634WNA      W 3751   4.857   3.294   7.494
 3635WNA      W 3752   4.940   1.446   8.477
 3636WNA      W 3753   4.455   1.294   8.641
 3637WNA      W 3754   5.446   2.109   8.075
 3638WNA      W 3755   6.226   0.430   9.082
 3639WNA      W 3756   5.875   1.301   7.652
 3640WNA      W 3757   3.811   0.527   9.868
 3641WNA      W 3758   5.432   2.536   7.621
 3642WNA      W 3759   3.864   1.319   9.314
 3643WNA      W 3760   7.216   1.069   9.050
 3644WNA      W 3761   5.288   1.445   8.936
 3645WNA      W 3762   5.834   2.784   9.305
 3646WNA      W 3763   4.334   2.218   9.537
 3647WNA      W 3764   3.693   1.746   9.108
 3648WNA      W 3765   4.616   2.945   8.999
 3649WNA      W 3766   4.957   1.274   9.358
 3650WNA      W 3767   5.249   2.058   9.001
 3651WNA      W 3768   4.128   0.375   8.456
 3652WNA      W 3769   4.655   2.633   9.455
 3653WNA      W 3770   7.118   2.416   8.745
 3654WNA      W 3771   6.531   0.816   9.312
 3655WNA      W 3772   6.816   0.769   7.407
 3656WNA      W 3773   7.281   1.570   9.713
 3657WNA      W 3774   5.248   3.277   9.466
 3658WNA      W 3775   7.022   2.743   7.904
 3659WNA      W 3776   4.151   3.529   7.658
 3660WNA      W 3777   4.544   3.575   8.334
 3661WNA      W 3778   4.341   0.329   9.760
 3662WNA      W 3779   6.369   1.769   8.494
 3663WNA      W 3780   6.335   1.457   7.521
 3664WNA      W 3781   5.543   2.601   9.661
 3665WNA      W 3782   5.349   0.931   8.860
 3666WNA      W 3783   5.949   3.018   9.854
 3667WNA      W 3784   6.820   1.809   8.276
 3668WNA      W 3785   5.722   0.467   8.292
 3669WNA      W 3786   4.379   3.161   7.975
 3670WNA      W 3787   3.750   0.660   8.574
 3671WNA      W 3788   6.536   1.267   9.048
 3672WNA      W 3789   3.994   2.884   8.963
 3673WNA      W 3790   5.335   3.234   7.833
 3674WNA      W 3791   6.727   1.260   7.297
 3675WNA      W 3792   3.750   3.018   9.461
 3676WNA      W 3793   4.914   1.950   8.560
 3677WNA      W 3794   4.936   0.355   9.653
 3678WNA      W 3795   7.165   0.117   8.950
 3679WNA      W 3796   4.384   1.989   7.418
 3680WNA      W 3797   4.039   1.022   7.597
 3681WNA      W 3798   4.101   2.978   8.391
 3682WNA      W 3799   5.232   2.461   8.639
 3683WNA      W 3800   5.490   0.962   8.037
 3684WNA      W 3801   6.873   3.360   8.809
 3685WNA      W 3802   7.263   2.869   8.541
 3686WNA      W 3803   3.656   1.712   8.231
 3687WNA      W 3804   4.767   2.127   9.804
 3688WNA      W 3805   5.971   1.391   8.182
 3689WNA      W 3806   5.848   1.881   8.286
 3690WNA      W 3807   4.191   1.301   9.760
 3691WNA      W 3808   4.066   0.094   8.841
 3692WNA      W 3809   5.834   0.441   9.402
 3693WNA      W 3810   5.837   0.775   7.743
 3694WNA      W 3811   6.236   0.655   8.524
 3695WNA      W 3812   4.369   3.365   8.914
 3696WNA      W 3813   5.027   1.082   7.900
 3697WNA      W 3814   6.648   0.850   8.245
 3698WNA      W 3815   7.015   1.332   8.190
 3699WNA      W 3816   4.684   0.085   7.896
 3700WNA      W 3817   7.005   0.619   8.931
 3701WNA      W 3818   7.155   2.868   7.376
 3702WNA      W 3819   4.062   2.071   9.078
 3703WNA      W 3820   5.979   0.658   7.308
 3704WNA      W 3821   7.113   2.990   9.028
 3705WNA      W 3822   7.152   0.184   9.778
 3706WNA      W 3823   5.690   2.735   8.035
 3707WNA      W 3824   5.764   0.006   9.084
 3708WNA      W 3825   4.376   0.909   9.147
 3709WNA      W 3826   5.789   3.302   8.627
 3710WNA      W 3827   6.983   0.899   9.499
 3711WNA      W 3828   6.963   2.305   7.471
 3712WNA      W 3829   5.398   1.788   8.532
 3713WNA      W 3830   5.399   2.134   9.867
 3714WNA      W 3831   5.616   1.020   9.312
 3715WNA      W 3832   6.468   1.318   8.150
 3716WNA      W 3833   6.755   1.051   7.792
 3717WNA      W 3834   6.564   3.091   8.181
 3718WNA      W 3835   6.398   2.694   8.977
 3719WNA      W 3836   6.294   1.773   7.955
 3720WNA      W 3837   5.727   1.983   8.941
 3721WNA      W 3838   6.608   1.771   9.008
 3722WNA      W 3839   3.983   0.786   9.432
 3723WNA      W 3840   7.112   3.456   9.405
 3724WNA      W 3841   5.042   2.900   8.807
 3725WNA      W 3842   6.049   3.433  10.131
 3726WNA      W 3843   5.250   3.471   9.956
 3727WNA      W 3844   6.947   0.425   8.422
 3728WNA      W 3845   6.738   1.744   9.723
 3729WNA      W 3846   3.721   1.065   9.761
 3730WNA      W 3847   6.581   0.860   8.779
 3731WNA      W 3848   5.877   2.710   8.774
 3732WNA      W 3849   5.133   3.301   8.387
 3733WNA      W 3850   4.248   0.481   7.645
 3734WNA      W 3851   5.352   0.135   9.455
 3735WNA      W 3852   4.380   3.255   7.303
 3736WNA      W 3853   4.754   1.721   8.054
 3737WNA      W 3854   5.238   0.708   8.357
 3738WNA      W 3855   6.594   0.305   8.785
 3739WNA      W 3856   6.314   3.587   9.113
 3740WNA      W 3857   5.726   3.235   9.453
 3741WNA      W 3858   5.122   2.272   9.414
 3742WNA      W 3859   6.892   2.995   9.540
 3743WNA      W 3860   4.586   0.498   8.309
 3744WNA      W 3861   5.108   2.795   9.269
 3745WNA      W 3862   4.591   0.726   7.334
 3746WNA      W 3863   5.392   1.335   9.728
 3747WNA      W 3864   6.240   0.201   9.598
 3748WNA      W 3865   3.660   2.044   9.483
 3749WNA      W 3866   5.364   1.862   7.641
 3750WNA      W 3867   4.632   0.177   7.411
 3751WNA      W 3868   5.370   1.258   8.462
 3752WNA      W 3869   4.855   0.814   9.278
 3753WNA      W 3870   4.281   0.770   8.676
 3754WNA      W 3871   4.067   3.482   8.352
 3755WNA      W 3872   4.434   2.297   7.836
 3756WNA      W 3873   6.114   1.682   9.057
 3757WNA      W 3874   6.394   1.481   9.456
 3758WNA      W 3875   5.599   2.155   9.390
 3759WNA      W 3876   6.069   2.529   7.522
 3760WNA      W 3877   5.741   0.550   8.850
 3761WNA      W 3878   7.220   0.828   8.118
 3762WNA      W 3879   4.131   2.643   9.681
 3763WNA      W 3880   3.698   3.489   7.913
 3764WNA      W 3881   4.960   2.782   7.568
 3765WNA      W 3882   6.865   3.164   7.754
 3766WNA      W 3883   5.840   1.817   7.768
 3767WNA      W 3884   4.683   1.008   8.285
 3768WNA      W 3885   5.515   0.918   7.337
 3769WNA      W 3886   6.452   0.389   8.132
 3770WNA      W 3887   3.782   0.237   7.580
 3771WNA      W 3888   5.068   2.556   9.870
 3772WNA      W 3889   4.867   2.472   8.962
 3773WNA      W 3890   4.609   2.424   7.360
 3774WNA      W 3891   3.850   2.665   8.128
 3775WNA      W 3892   4.354   1.735  10.570
 3776WNA      W 3893   4.962   0.205   8.393
 3777WNA      W 3894   6.021   0.282   7.898
 3778WNA      W 3895   3.966   0.214   9.475
 3779WNA      W 3896   4.014   1.177   8.845
 3780WNA      W 3897   6.703   0.285   9.251
 3781WNA      W 3898   4.125   0.783   8.065
 3782WNA      W 3899   6.696   0.471   9.681
 3783WNA      W 3900   7.092   1.674   7.366
 3784WNA      W 3901   4.384   0.432   9.185
 3785WNA      W 3902   3.646   0.694   7.603
 3786WNA      W 3903   5.790   1.481   9.343
 3787WNA      W 3904   5.657   3.560   7.639
 3788WNA      W 3905   3.803   2.067   7.336
 3789WNA      W 3906   5.050   1.750   9.887
 3790WNA      W 3907   7.204   1.919   7.826
 3791WNA      W 3908   6.067   2.251   7.925
 3792WNA      W 3909   6.541   3.551   7.620
 3793WNA      W 3910   6.972   1.358   9.375
 3794WNA      W 3911   5.135   0.117   7.579
 3795WNA      W 3912   6.674   2.716   7.522
 3796WNA      W 3913   6.214   3.453   8.036
 3797WNA      W 3914   6.453   2.072   9.403
 3798WNA      W 3915   4.675   2.736   8.021
 3799WNA      W 3916   6.430   2.234   8.285
 3800WNA      W 3917   5.527   2.922   8.473
 3801WNA      W 3918   7.277   1.482   8.654
 3802WNA      W 3919   6.279   2.820   9.452
 3803WNA      W 3920   6.582   3.164   9.160
 3804WNA      W 3921   5.801   2.966   7.588
 3805WNA      W 3922   4.524   0.198   8.778
 3806WNA      W 3923   6.145   1.040   9.470
 3807WNA      W 3924   4.943   2.211   7.670
 3808WNA      W 3925   6.941   2.153   9.169
 3809WNA      W 3926   6.655   3.593   8.389
 3810WNA      W 3927   4.754   0.613   8.834
 3811WNA      W 3928   4.523   2.106   8.924
 3812WNA      W 3929   4.836   3.517   9.674
 3813WNA      W 3930   6.062   1.801   9.639
 3814WNA      W 3931   3.911   1.599   7.554
 3815WNA      W 3932   7.045   3.257   8.251
 3816WNA      W 3933   6.882   0.581   7.870
 3817WNA      W 3934   6.727   2.902   8.731
 3818WNA      W 3935   6.756   1.458   8.636
 3819WNA      W 3936   4.873   1.131   8.852
 3820WNA      W 3937   4.858   3.466   8.767
 3821WNA      W 3938   4.287   2.786   7.531
 3822WNA      W 3939   6.804   2.544   8.341
 3823WNA      W 3940   7.181   1.266   7.708
 3824WNA      W 3941   4.926   2.323   8.179
 3825WNA      W 3942   5.916   1.333   9.804
 3826WNA      W 3943   6.686   3.593   9.662
 3827WNA      W 3944   4.480   1.400   9.296
 3828WNA      W 3945   4.849   1.214   7.418
 3829WNA      W 3946   5.237   1.682   9.406
 3830WNA      W 3947   5.060   0.707   7.511
 3831WNA      W 3948   4.195   1.523   8.292
 3832WNA      W 3949   3.966   3.375   9.729
 3833WNA      W 3950   6.761   1.601   7.837
 3834WNA      W 3951   6.292   2.726   8.486
 3835WNA      W 3952   6.856   0.114   7.959
 3836WNA      W 3953   6.376   2.589   7.970
 3837WNA      W 3954   5.278   1.647   8.055
 3838WNA      W 3955   6.465   0.451   7.578
 3839WNA      W 3956   4.239   1.651   8.971
 3840WNA      W 3957   4.533   2.590   8.620
 3841WNA      W 3958   6.296   1.210   8.585
 3842WNA      W 3959   5.319   0.589   9.281
 3843WNA      W 3960   7.281   2.500   9.792
 3844WNA      W 3961   7.199   0.487   9.353
 3845WNA      W 3962   3.738   3.317   8.729
 3846WNA      W 3963   4.247   2.504   8.265
 3847WNA      W 3964   7.036   1.942   8.710
 3848WNA      W 3965   6.390   2.119   7.590
 3849WNA      W 3966   5.685   3.640   9.802
 3850WNA      W 3967   5.357   0.072   8.119
 3851WNA      W 3968   6.070   0.941   8.978
 3852WNA      W 3969   3.756   2.528   9.310
 3853WNA      W 3970   5.009   0.490   7.951
 3854WNA      W 3971   5.807   0.955   8.514
 3855WNA      W 3972   6.012   2.365   9.636
 3856WNA      W 3973   4.608   0.750   7.808
 3857WNA      W 3974   6.125   0.892   8.133
 3858WNA      W 3975   4.768   1.592   8.969
 3859WNA      W 3976   7.168   3.407   7.435
 3860WNA      W 3977   6.026   2.341   9.119
 3861WNA      W 3978   4.462   1.990   8.361
 3862WNA      W 3979   4.833   2.997   9.756
 3863WNA      W 3980   5.211   0.416   8.797
 3864WNA      W 3981   3.822   2.400   7.727
 3865WNA      W 3982   5.341   1.351   7.597
 3866WNA      W 3983   3.987   1.900   8.616
 3867WNA      W 3984   6.949   0.251   7.507
 3868WNA      W 3985   4.401   3.602   9.369
 3869WNA      W 3986   7.260   2.224   8.243
 3870WNA      W 3987   5.790   1.491   8.756
 3871WNA      W 3988   5.557   0.103   8.646
 3872WNA      W 3989   4.616   3.087   8.483
 3873WNA      W 3990   5.115   0.828   9.708
 3874WNA      W 3991   4.815   0.197   9.177
 3875WNA      W 3992   3.878   3.019   7.725
 3876WNA      W 3993   5.694   2.383   8.443
 3877WNA      W 3994   4.046   2.001   8.018
 3878WNA      W 3995   3.931   0.544   9.017
 3879WNA      W 3996   5.479   2.509   9.074
 3880WNA      W 3997   3.731   0.363   8.094
 3881WNA      W 3998   6.272   0.955   7.593
 3882WNA      W 3999   6.789   2.627   9.241
 3883WNA      W 4000   5.450   3.111   9.072
 3884WNA      W 4001   4.862   3.215   7.983
 3885WNA      W 4002   6.144   0.118   7.413
 3886WNA      W 4003   3.944   3.378   9.154
 3887WNA      W 4004   3.855   1.266   8.121
 3888WNA      W 4005   4.546   1.255   7.846
 3889WNA      W 4006   4.652   1.863   9.372
 3890WNA      W 4007   6.126   0.149   8.492
 3891WNA      W 4008   5.257   3.580   8.995
 3892WNA      W 4009   6.471   3.042   9.932
 3893WNA      W 4010   6.055   3.191   9.043
 3894WNA      W 4011   6.074   2.171   8.637
 3895WNA      W 4012   5.536   0.396   7.708
 3896WNA      W 4013   7.217   0.024   8.430
 3897WNA      W 4014   4.905   1.659   7.593
 3898WNA      W 4015   7.071   0.996   8.583
 3899WNA      W 4016   5.763   2.166   7.460
 3900WNA      W 4017   6.353   3.067   7.675
 3901WNA      W 4018   5.584   1.719   9.979
 3902WNA      W 4019   3.941   2.477   8.636
 3903WNA      W 4020   4.088   1.774   9.526
 3904WNA      W 4021   6.405   2.060   9.876
 3905WNA      W 4022   6.350   3.233   8.645
 3906WNA      W 4023   5.352   2.953   9.968
 3907WNA      W 4024   4.837   3.308   9.237
 3908WNA      W 4025   6.642   2.479   9.656
 3909WNA      W 4026   4.297   2.504   9.132
 3910WNA      W 4027   6.643   2.263   8.777
 3911WNA      W 4028   6.284   3.329   9.528
 3912WNA      W 4029   4.262   3.058   9.398
 3913WNA      W 4030   5.734   3.276   8.119
 3914WNA      W 4031   5.168   2.769   8.134
 3915WNA      W 4032   4.389   1.509   7.393
 3916WNA      W 4033   3.728   7.239   3.359
 3917WNA      W 4034   4.104   6.132   2.882
 3918WNA      W 4035   6.809   5.862   0.652
 3919WNA      W 4036   6.939   6.947   2.679
 3920WNA      W 4037   4.857   6.938   0.205
 3921WNA      W 4038   4.940   5.090   1.188
 3922WNA      W 4039   4.455   4.938   1.352
 3923WNA      W 4040   5.446   5.753   0.786
 3924WNA      W 4041   5.121   6.845   3.141
 3925WNA      W 4042   3.770   4.406   3.104
 3926WNA      W 4043   4.532   3.686   2.906
 3927WNA      W 4044   6.226   4.074   1.793
 3928WNA      W 4045   5.875   4.945   0.363
 3929WNA      W 4046   6.445   4.379   3.454
 3930WNA      W 4047   3.811   4.171   2.579
 3931WNA      W 4048   3.910   6.790   3.600
 3932WNA      W 4049   5.432   6.180   0.332
 3933WNA      W 4050   3.864   4.963   2.025
 3934WNA      W 4051   4.757   4.854   3.262
 3935WNA      W 4052   7.216   4.713   1.761
 3936WNA      W 4053   6.980   5.756   2.620
 3937WNA      W 4054   5.288   5.089   1.647
 3938WNA      W 4055   5.834   6.428   2.016
 3939WNA      W 4056   4.334   5.862   2.248
 3940WNA      W 4057   3.693   5.390   1.819
 3941WNA      W 4058   4.729   5.362   3.011
 3942WNA      W 4059   7.000   5.145   3.265
 3943WNA      W 4060   4.616   6.589   1.710
 3944WNA      W 4061   5.737   6.278   2.844
 3945WNA      W 4062   4.957   4.918   2.069
 3946WNA      W 4063   5.249   5.702   1.712
 3947WNA      W 4064   6.246   6.475   3.560
 3948WNA      W 4065   5.325   5.795   3.570
 3949WNA      W 4066   5.306   5.511   3.048
 3950WNA      W 4067   3.715   4.902   3.570
 3951WNA      W 4068   6.547   6.437   3.169
 3952WNA      W 4069   4.128   4.019   1.167
 3953WNA      W 4070   4.655   6.277   2.166
 3954WNA      W 4071   7.118   6.060   1.456
 3955WNA      W 4072   6.531   4.460   2.023
 3956WNA      W 4073   6.816   4.413   0.118
 3957WNA      W 4074   7.281   5.214   2.424
 3958WNA      W 4075   5.248   6.921   2.177
 3959WNA      W 4076   7.022   6.387   0.615
 3960WNA      W 4077   4.151   7.173   0.369
 3961WNA      W 4078   4.544   7.219   1.045
 3962WNA      W 4079   4.341   3.973   2.471
 3963WNA      W 4080   6.964   4.991   2.746
 3964WNA      W 4081   6.369   5.413   1.205
 3965WNA      W 4082   6.335   5.101   0.232
 3966WNA      W 4083   5.543   6.245   2.372
 3967WNA      W 4084   5.349   4.575   1.571
 3968WNA      W 4085   5.949   6.662   2.565
 3969WNA      W 4086   6.820   5.453   0.987
 3970WNA      W 4087   5.722   4.111   1.003
 3971WNA      W 4088   4.379   6.805   0.686
 3972WNA      W 4089   3.750   4.304   1.285
 3973WNA      W 4090   6.536   4.911   1.759
 3974WNA      W 4091   3.994   6.528   1.674
 3975WNA      W 4092   5.335   6.878   0.544
 3976WNA      W 4093   6.727   4.904   0.008
 3977WNA      W 4094   3.750   6.662   2.172
 3978WNA      W 4095   4.541   6.234   2.652
 3979WNA      W 4096   4.914   5.594   1.271
 3980WNA      W 4097   4.936   3.999   2.364
 3981WNA      W 4098   7.165   3.761   1.661
 3982WNA      W 4099   4.384   5.633   0.129
 3983WNA      W 4100   4.039   4.666   0.308
 3984WNA      W 4101   4.101   6.622   1.102
 3985WNA      W 4102   5.232   6.105   1.350
 3986WNA      W 4103   6.564   6.964   3.064
 3987WNA      W 4104   5.490   4.606   0.748
 3988WNA      W 4105   6.873   7.004   1.520
 3989WNA      W 4106   6.550   4.857   3.118
 3990WNA      W 4107   7.263   6.513   1.252
 3991WNA      W 4108   5.890   5.805   2.736
 3992WNA      W 4109   3.656   5.356   0.942
 3993WNA      W 4110   4.767   5.771   2.515
 3994WNA      W 4111   5.971   5.035   0.893
 3995WNA      W 4112   5.848   5.525   0.997
 3996WNA      W 4113   4.191   4.945   2.471
 3997WNA      W 4114   4.176   4.821   3.393
 3998WNA      W 4115   4.066   3.738   1.552
 3999WNA      W 4116   5.834   4.085   2.113
 4000WNA      W 4117   5.482   4.270   3.276
 4001WNA      W 4118   5.837   4.419   0.454
 4002WNA      W 4119   7.020   6.812   3.208
 4003WNA      W 4120   5.987   3.893   3.247
 4004WNA      W 4121   7.006   6.194   3.369
 4005WNA      W 4122   6.436   4.361   2.965
 4006WNA      W 4123   6.236   4.299   1.235
 4007WNA      W 4124   6.629   5.433   3.639
 4008WNA      W 4125   4.369   7.009   1.625
 4009WNA      W 4126   5.027   4.726   0.611
 4010WNA      W 4127   4.596   4.010   3.275
 4011WNA      W 4128   6.648   4.494   0.956
 4012WNA      W 4129   7.015   4.976   0.901
 4013WNA      W 4130   4.758   7.193   3.372
 4014WNA      W 4131   4.684   3.729   0.607
 4015WNA      W 4132   7.005   4.263   1.642
 4016WNA      W 4133   7.155   6.512   0.087
 4017WNA      W 4134   4.062   5.715   1.789
 4018WNA      W 4135   5.979   4.302   0.019
 4019WNA      W 4136   7.113   6.634   1.739
 4020WNA      W 4137   7.152   3.828   2.489
 4021WNA      W 4138   5.597   5.040   3.043
 4022WNA      W 4139   5.690   6.379   0.746
 4023WNA      W 4140   6.090   5.673   3.486
 4024WNA      W 4141   5.764   3.650   1.795
 4025WNA      W 4142   4.376   4.553   1.858
 4026WNA      W 4143   3.930   5.753   2.632
 4027WNA      W 4144   5.789   6.946   1.338
 4028WNA      W 4145   6.983   4.543   2.210
 4029WNA      W 4146   5.620   6.890   2.977
 4030WNA      W 4147   6.963   5.949   0.182
 4031WNA      W 4148   5.398   5.432   1.243
 4032WNA      W 4149   7.250   3.943   2.984
 4033WNA      W 4150   5.399   5.778   2.578
 4034WNA      W 4151   5.616   4.664   2.023
 4035WNA      W 4152   6.468   4.962   0.861
 4036WNA      W 4153   6.755   4.695   0.503
 4037WNA      W 4154   6.564   6.735   0.892
 4038WNA      W 4155   6.398   6.338   1.688
 4039WNA      W 4156   6.294   5.417   0.666
 4040WNA      W 4157   5.727   5.627   1.652
 4041WNA      W 4158   6.608   5.415   1.719
 4042WNA      W 4159   3.983   4.430   2.143
 4043WNA      W 4160   6.761   5.482   2.970
 4044WNA      W 4161   7.112   7.100   2.116
 4045WNA      W 4162   5.042   6.544   1.518
 4046WNA      W 4163   6.049   7.077   2.842
 4047WNA      W 4164   6.043   4.407   2.606
 4048WNA      W 4165   5.250   7.115   2.667
 4049WNA      W 4166   6.947   4.069   1.133
 4050WNA      W 4167   6.738   5.388   2.434
 4051WNA      W 4168   3.721   4.709   2.472
 4052WNA      W 4169   6.581   4.504   1.490
 4053WNA      W 4170   6.992   4.655   3.267
 4054WNA      W 4171   5.877   6.354   1.485
 4055WNA      W 4172   5.133   6.945   1.098
 4056WNA      W 4173   4.248   4.125   0.356
 4057WNA      W 4174   5.352   3.779   2.166
 4058WNA      W 4175   4.380   6.899   0.014
 4059WNA      W 4176   4.754   5.365   0.765
 4060WNA      W 4177   5.408   5.994   3.078
 4061WNA      W 4178   5.238   4.352   1.068
 4062WNA      W 4179   6.594   3.949   1.496
 4063WNA      W 4180   6.314   7.231   1.824
 4064WNA      W 4181   5.726   6.879   2.164
 4065WNA      W 4182   5.122   5.916   2.125
 4066WNA      W 4183   6.892   6.639   2.251
 4067WNA      W 4184   4.586   4.142   1.020
 4068WNA      W 4185   5.108   6.439   1.980
 4069WNA      W 4186   4.591   4.370   0.045
 4070WNA      W 4187   5.392   4.979   2.439
 4071WNA      W 4188   6.240   3.845   2.309
 4072WNA      W 4189   3.660   5.688   2.194
 4073WNA      W 4190   5.364   5.506   0.352
 4074WNA      W 4191   4.632   3.821   0.122
 4075WNA      W 4192   5.370   4.902   1.173
 4076WNA      W 4193   6.340   3.878   2.872
 4077WNA      W 4194   4.928   5.890   2.981
 4078WNA      W 4195   5.732   5.672   3.198
 4079WNA      W 4196   6.349   5.702   3.091
 4080WNA      W 4197   5.633   3.842   3.596
 4081WNA      W 4198   4.855   4.458   1.989
 4082WNA      W 4199   4.281   4.414   1.387
 4083WNA      W 4200   4.067   7.126   1.063
 4084WNA      W 4201   5.399   6.456   3.188
 4085WNA      W 4202   4.434   5.941   0.547
 4086WNA      W 4203   6.114   5.326   1.768
 4087WNA      W 4204   6.394   5.125   2.167
 4088WNA      W 4205   5.599   5.799   2.101
 4089WNA      W 4206   6.069   6.173   0.233
 4090WNA      W 4207   5.741   4.194   1.561
 4091WNA      W 4208   7.220   4.472   0.829
 4092WNA      W 4209   3.714   7.061   2.860
 4093WNA      W 4210   4.131   6.287   2.392
 4094WNA      W 4211   3.698   7.133   0.624
 4095WNA      W 4212   5.597   4.403   2.430
 4096WNA      W 4213   4.960   6.426   0.279
 4097WNA      W 4214   6.865   6.808   0.465
 4098WNA      W 4215   5.840   5.461   0.479
 4099WNA      W 4216   4.683   4.652   0.996
 4100WNA      W 4217   5.515   4.562   0.048
 4101WNA      W 4218   6.099   6.127   3.226
 4102WNA      W 4219   6.452   4.033   0.843
 4103WNA      W 4220   3.782   3.881   0.291
 4104WNA      W 4221   5.068   6.200   2.581
 4105WNA      W 4222   4.867   6.116   1.673
 4106WNA      W 4223   4.609   6.068   0.071
 4107WNA      W 4224   3.850   6.309   0.839
 4108WNA      W 4225   4.354   5.379   3.281
 4109WNA      W 4226   5.058   3.939   3.467
 4110WNA      W 4227   5.767   4.081   2.823
 4111WNA      W 4228   4.962   3.849   1.104
 4112WNA      W 4229   6.021   3.926   0.609
 4113WNA      W 4230   3.966   3.858   2.186
 4114WNA      W 4231   4.014   4.821   1.556
 4115WNA      W 4232   6.703   3.929   1.962
 4116WNA      W 4233   4.125   4.427   0.776
 4117WNA      W 4234   6.696   4.115   2.392
 4118WNA      W 4235   7.092   5.318   0.077
 4119WNA      W 4236   4.384   4.076   1.896
 4120WNA      W 4237   5.498   4.648   2.836
 4121WNA      W 4238   3.646   4.338   0.314
 4122WNA      W 4239   4.432   5.727   2.875
 4123WNA      W 4240   5.790   5.125   2.054
 4124WNA      W 4241   5.657   7.204   0.350
 4125WNA      W 4242   3.803   5.711   0.047
 4126WNA      W 4243   4.538   6.122   3.173
 4127WNA      W 4244   4.059   5.289   2.804
 4128WNA      W 4245   5.050   5.394   2.598
 4129WNA      W 4246   6.818   3.753   2.860
 4130WNA      W 4247   7.216   5.363   2.851
 4131WNA      W 4248   7.204   5.563   0.537
 4132WNA      W 4249   6.067   5.895   0.636
 4133WNA      W 4250   6.541   7.195   0.331
 4134WNA      W 4251   5.718   5.185   3.473
 4135WNA      W 4252   4.048   6.152   3.513
 4136WNA      W 4253   7.254   4.074   3.465
 4137WNA      W 4254   6.972   5.002   2.086
 4138WNA      W 4255   5.280   7.132   3.563
 4139WNA      W 4256   5.135   3.761   0.290
 4140WNA      W 4257   6.674   6.360   0.233
 4141WNA      W 4258   4.443   4.453   3.119
 4142WNA      W 4259   4.877   6.447   2.981
 4143WNA      W 4260   7.003   4.438   2.779
 4144WNA      W 4261   6.214   7.097   0.747
 4145WNA      W 4262   6.453   5.716   2.114
 4146WNA      W 4263   4.703   4.132   2.781
 4147WNA      W 4264   5.172   5.201   3.538
 4148WNA      W 4265   4.675   6.380   0.732
 4149WNA      W 4266   6.430   5.878   0.996
 4150WNA      W 4267   4.198   4.504   2.720
 4151WNA      W 4268   5.527   6.566   1.184
 4152WNA      W 4269   7.277   5.126   1.365
 4153WNA      W 4270   5.499   3.759   3.084
 4154WNA      W 4271   6.279   6.464   2.163
 4155WNA      W 4272   6.582   6.808   1.871
 4156WNA      W 4273   5.801   6.610   0.299
 4157WNA      W 4274   3.811   6.502   3.141
 4158WNA      W 4275   4.554   4.494   2.379
 4159WNA      W 4276   4.524   3.842   1.489
 4160WNA      W 4277   6.145   4.684   2.181
 4161WNA      W 4278   4.943   5.855   0.381
 4162WNA      W 4279   6.941   5.797   1.880
 4163WNA      W 4280   4.268   6.555   3.303
 4164WNA      W 4281   6.655   7.237   1.100
 4165WNA      W 4282   4.754   4.257   1.545
 4166WNA      W 4283   4.523   5.750   1.635
 4167WNA      W 4284   4.836   7.161   2.385
 4168WNA      W 4285   6.903   7.257   3.417
 4169WNA      W 4286   6.062   5.445   2.350
 4170WNA      W 4287   3.911   5.243   0.265
 4171WNA      W 4288   7.045   6.901   0.962
 4172WNA      W 4289   6.882   4.225   0.581
 4173WNA      W 4290   5.021   3.744   2.984
 4174WNA      W 4291   6.727   6.546   1.442
 4175WNA      W 4292   6.756   5.102   1.347
 4176WNA      W 4293   4.873   4.775   1.563
 4177WNA      W 4294   5.118   5.037   2.887
 4178WNA      W 4295   6.229   6.190   2.750
 4179WNA      W 4296   4.879   4.644   2.862
 4180WNA      W 4297   4.858   7.110   1.478
 4181WNA      W 4298   4.175   7.069   3.112
 4182WNA      W 4299   4.287   6.430   0.242
 4183WNA      W 4300   6.804   6.188   1.052
 4184WNA      W 4301   4.408   4.980   2.938
 4185WNA      W 4302   7.181   4.910   0.419
 4186WNA      W 4303   4.926   5.967   0.890
 4187WNA      W 4304   6.025   5.349   2.971
 4188WNA      W 4305   5.916   4.977   2.515
 4189WNA      W 4306   4.476   5.349   2.544
 4190WNA      W 4307   6.686   7.237   2.373
 4191WNA      W 4308   6.477   3.871   3.367
 4192WNA      W 4309   4.141   4.021   2.954
 4193WNA      W 4310   4.480   5.044   2.007
 4194WNA      W 4311   4.849   4.858   0.129
 4195WNA      W 4312   3.652   6.617   2.674
 4196WNA      W 4313   5.237   5.326   2.117
 4197WNA      W 4314   5.060   4.351   0.222
 4198WNA      W 4315   4.195   5.167   1.003
 4199WNA      W 4316   3.966   7.019   2.440
 4200WNA      W 4317   6.761   5.245   0.548
 4201WNA      W 4318   6.856   4.161   3.234
 4202WNA      W 4319   6.292   6.370   1.197
 4203WNA      W 4320   3.890   5.294   3.374
 4204WNA      W 4321   6.856   3.758   0.670
 4205WNA      W 4322   6.376   6.233   0.681
 4206WNA      W 4323   5.278   5.291   0.766
 4207WNA      W 4324   6.465   4.095   0.289
 4208WNA      W 4325   6.530   4.702   2.475
 4209WNA      W 4326   4.239   5.295   1.682
 4210WNA      W 4327   4.533   6.234   1.331
 4211WNA      W 4328   6.296   4.854   1.296
 4212WNA      W 4329   5.319   4.233   1.992
 4213WNA      W 4330   7.281   6.144   2.503
 4214WNA      W 4331   7.199   4.131   2.064
 4215WNA      W 4332   3.738   6.961   1.440
 4216WNA      W 4333   4.247   6.148   0.976
 4217WNA      W 4334   4.162   3.765   3.529
 4218WNA      W 4335   5.281   6.618   3.631
 4219WNA      W 4336   7.036   5.586   1.421
 4220WNA      W 4337   6.390   5.763   0.301
 4221WNA      W 4338   5.685   7.284   2.513
 4222WNA      W 4339   6.542   6.006   3.550
 4223WNA      W 4340   5.357   3.716   0.830
 4224WNA      W 4341   6.070   4.585   1.689
 4225WNA      W 4342   3.756   6.172   2.021
 4226WNA      W 4343   5.009   4.134   0.662
 4227WNA      W 4344   4.813   5.618   3.511
 4228WNA      W 4345   5.807   4.599   1.225
 4229WNA      W 4346   6.012   6.009   2.347
 4230WNA      W 4347   4.166   6.614   2.782
 4231WNA      W 4348   4.757   6.597   3.505
 4232WNA      W 4349   4.608   4.394   0.519
 4233WNA      W 4350   6.125   4.536   0.844
 4234WNA      W 4351   6.083   6.644   3.081
 4235WNA      W 4352   4.768   5.236   1.680
 4236WNA      W 4353   4.423   6.934   2.545
 4237WNA      W 4354   7.168   7.051   0.146
 4238WNA      W 4355   4.031   5.723   3.142
 4239WNA      W 4356   6.026   5.985   1.830
 4240WNA      W 4357   4.462   5.634   1.072
 4241WNA      W 4358   4.833   6.641   2.467
 4242WNA      W 4359   5.211   4.060   1.508
 4243WNA      W 4360   3.822   6.044   0.438
 4244WNA      W 4361   5.341   4.995   0.308
 4245WNA      W 4362   3.987   5.544   1.327
 4246WNA      W 4363   5.277   4.186   2.791
 4247WNA      W 4364   6.949   3.895   0.218
 4248WNA      W 4365   7.042   5.641   3.317
 4249WNA      W 4366   5.696   6.898   3.469
 4250WNA      W 4367   7.254   5.992   2.991
 4251WNA      W 4368   6.662   6.790   3.602
 4252WNA      W 4369   4.401   7.246   2.080
 4253WNA      W 4370   7.260   5.868   0.954
 4254WNA      W 4371   5.790   5.135   1.467
 4255WNA      W 4372   5.557   3.747   1.357
 4256WNA      W 4373   4.616   6.731   1.194
 4257WNA      W 4374   5.115   4.472   2.419
 4258WNA      W 4375   4.815   3.841   1.888
 4259WNA      W 4376   3.878   6.663   0.436
 4260WNA      W 4377   5.694   6.027   1.154
 4261WNA      W 4378   4.569   6.822   3.033
 4262WNA      W 4379   4.046   5.645   0.729
 4263WNA      W 4380   3.931   4.188   1.728
 4264WNA      W 4381   5.479   6.153   1.785
 4265WNA      W 4382   3.731   4.007   0.805
 4266WNA      W 4383   6.395   5.213   2.732
 4267WNA      W 4384   6.272   4.599   0.304
 4268WNA      W 4385   6.789   6.271   1.952
 4269WNA      W 4386   5.450   6.755   1.783
 4270WNA      W 4387   4.862   6.859   0.694
 4271WNA      W 4388   3.944   7.022   1.865
 4272WNA      W 4389   6.141   4.780   3.500
 4273WNA      W 4390   4.124   4.310   3.499
 4274WNA      W 4391   3.855   4.910   0.832
 4275WNA      W 4392   4.546   4.899   0.557
 4276WNA      W 4393   6.309   5.226   3.374
 4277WNA      W 4394   4.652   5.507   2.083
 4278WNA      W 4395   6.126   3.793   1.203
 4279WNA      W 4396   5.257   7.224   1.706
 4280WNA      W 4397   6.471   6.686   2.643
 4281WNA      W 4398   6.055   6.835   1.754
 4282WNA      W 4399   6.074   5.815   1.348
 4283WNA      W 4400   5.536   4.040   0.419
 4284WNA      W 4401   7.217   3.668   1.141
 4285WNA      W 4402   4.905   5.303   0.304
 4286WNA      W 4403   7.071   4.640   1.294
 4287WNA      W 4404   5.763   5.810   0.171
 4288WNA      W 4405   6.699   6.010   2.919
 4289WNA      W 4406   6.353   6.711   0.386
 4290WNA      W 4407   4.968   4.386   3.292
 4291WNA      W 4408   4.788   4.970   2.533
 4292WNA      W 4409   6.880   6.465   2.810
 4293WNA      W 4410   5.980   4.415   3.187
 4294WNA      W 4411   3.824   4.886   2.964
 4295WNA      W 4412   5.584   5.363   2.690
 4296WNA      W 4413   3.941   6.121   1.347
 4297WNA      W 4414   4.088   5.418   2.237
 4298WNA      W 4415   6.405   5.704   2.587
 4299WNA      W 4416   6.177   7.084   3.398
 4300WNA      W 4417   6.073   4.823   2.951
 4301WNA      W 4418   6.350   6.877   1.356
 4302WNA      W 4419   5.352   6.597   2.679
 4303WNA      W 4420   4.837   6.952   1.948
 4304WNA      W 4421   6.642   6.123   2.367
 4305WNA      W 4422   5.692   6.195   3.504
 4306WNA      W 4423   4.297   6.148   1.843
 4307WNA      W 4424   6.643   5.907   1.488
 4308WNA      W 4425   6.284   6.973   2.239
 4309WNA      W 4426   4.262   6.702   2.109
 4310WNA      W 4427   5.283   4.754   3.319
 4311WNA      W 4428   5.734   6.920   0.830
 4312WNA      W 4429   5.042   6.175   3.468
 4313WNA      W 4430   5.168   6.413   0.845
 4314WNA      W 4431   4.389   5.153   0.104
 4315WNA      W 4432   3.728   7.239   7.003
 4316WNA      W 4433   4.104   6.132   6.526
 4317WNA      W 4434   6.809   5.862   4.296
 4318WNA      W 4435   6.939   6.947   6.323
 4319WNA      W 4436   4.857   6.938   3.849
 4320WNA      W 4437   4.940   5.090   4.832
 4321WNA      W 4438   4.455   4.938   4.996
 4322WNA      W 4439   5.446   5.753   4.430
 4323WNA      W 4440   5.121   6.845   6.785
 4324WNA      W 4441   3.770   4.406   6.748
 4325WNA      W 4442   4.532   3.686   6.550
 4326WNA      W 4443   6.226   4.074   5.437
 4327WNA      W 4444   5.875   4.945   4.007
 4328WNA      W 4445   6.445   4.379   7.098
 4329WNA      W 4446   3.811   4.171   6.223
 4330WNA      W 4447   3.910   6.790   7.244
 4331WNA      W 4448   5.432   6.180   3.976
 4332WNA      W 4449   3.864   4.963   5.669
 4333WNA      W 4450   4.757   4.854   6.906
 4334WNA      W 4451   7.216   4.713   5.405
 4335WNA      W 4452   6.980   5.756   6.264
 4336WNA      W 4453   5.288   5.089   5.291
 4337WNA      W 4454   5.834   6.428   5.660
 4338WNA      W 4455   4.334   5.862   5.892
 4339WNA      W 4456   3.693   5.390   5.463
 4340WNA      W 4457   4.729   5.362   6.655
 4341WNA      W 4458   7.000   5.145   6.909
 4342WNA      W 4459   4.616   6.589   5.354
 4343WNA      W 4460   5.737   6.278   6.488
 4344WNA      W 4461   4.957   4.918   5.713
 4345WNA      W 4462   5.249   5.702   5.356
 4346WNA      W 4463   6.246   6.475   7.204
 4347WNA      W 4464   5.325   5.795   7.214
 4348WNA      W 4465   5.306   5.511   6.692
 4349WNA      W 4466   3.715   4.902   7.214
 4350WNA      W 4467   6.547   6.437   6.813
 4351WNA      W 4468   4.128   4.019   4.811
 4352WNA      W 4469   4.655   6.277   5.810
 4353WNA      W 4470   7.118   6.060   5.100
 4354WNA      W 4471   6.531   4.460   5.667
 4355WNA      W 4472   6.816   4.413   3.762
 4356WNA      W 4473   7.281   5.214   6.068
 4357WNA      W 4474   5.248   6.921   5.821
 4358WNA      W 4475   7.022   6.387   4.259
 4359WNA      W 4476   4.151   7.173   4.013
 4360WNA      W 4477   4.544   7.219   4.689
 4361WNA      W 4478   4.341   3.973   6.115
 4362WNA      W 4479   6.964   4.991   6.390
 4363WNA      W 4480   6.369   5.413   4.849
 4364WNA      W 4481   6.335   5.101   3.876
 4365WNA      W 4482   5.543   6.245   6.016
 4366WNA      W 4483   5.349   4.575   5.215
 4367WNA      W 4484   5.949   6.662   6.209
 4368WNA      W 4485   6.820   5.453   4.631
 4369WNA      W 4486   5.722   4.111   4.647
 4370WNA      W 4487   4.379   6.805   4.330
 4371WNA      W 4488   3.750   4.304   4.929
 4372WNA      W 4489   6.536   4.911   5.403
 4373WNA      W 4490   3.994   6.528   5.318
 4374WNA      W 4491   5.335   6.878   4.188
 4375WNA      W 4492   6.727   4.904   3.652
 4376WNA      W 4493   3.750   6.662   5.816
 4377WNA      W 4494   4.541   6.234   6.296
 4378WNA      W 4495   4.914   5.594   4.915
 4379WNA      W 4496   4.936   3.999   6.008
 4380WNA      W 4497   7.165   3.761   5.305
 4381WNA      W 4498   4.384   5.633   3.773
 4382WNA      W 4499   4.039   4.666   3.952
 4383WNA      W 4500   4.101   6.622   4.746
 4384WNA      W 4501   5.232   6.105   4.994
 4385WNA      W 4502   6.564   6.964   6.708
 4386WNA      W 4503   5.490   4.606   4.392
 4387WNA      W 4504   6.873   7.004   5.164
 4388WNA      W 4505   6.550   4.857   6.762
 4389WNA      W 4506   7.263   6.513   4.896
 4390WNA      W 4507   5.890   5.805   6.380
 4391WNA      W 4508   3.656   5.356   4.586
 4392WNA      W 4509   4.767   5.771   6.159
 4393WNA      W 4510   5.971   5.035   4.537
 4394WNA      W 4511   5.848   5.525   4.641
 4395WNA      W 4512   4.191   4.945   6.115
 4396WNA      W 4513   4.176   4.821   7.037
 4397WNA      W 4514   4.066   3.738   5.196
 4398WNA      W 4515   5.834   4.085   5.757
 4399WNA      W 4516   5.482   4.270   6.920
 4400WNA      W 4517   5.837   4.419   4.098
 4401WNA      W 4518   7.020   6.812   6.852
 4402WNA      W 4519   5.987   3.893   6.891
 4403WNA      W 4520   7.006   6.194   7.013
 4404WNA      W 4521   6.436   4.361   6.609
 4405WNA      W 4522   6.236   4.299   4.879
 4406WNA      W 4523   6.629   5.433   7.283
 4407WNA      W 4524   4.369   7.009   5.269
 4408WNA      W 4525   5.027   4.726   4.255
 4409WNA      W 4526   4.596   4.010   6.919
 4410WNA      W 4527   6.648   4.494   4.600
 4411WNA      W 4528   7.015   4.976   4.545
 4412WNA      W 4529   4.758   7.193   7.016
 4413WNA      W 4530   4.684   3.729   4.251
 4414WNA      W 4531   7.005   4.263   5.286
 4415WNA      W 4532   7.155   6.512   3.731
 4416WNA      W 4533   4.062   5.715   5.433
 4417WNA      W 4534   5.979   4.302   3.663
 4418WNA      W 4535   7.113   6.634   5.383
 4419WNA      W 4536   7.152   3.828   6.133
 4420WNA      W 4537   5.597   5.040   6.687
 4421WNA      W 4538   5.690   6.379   4.390
 4422WNA      W 4539   6.090   5.673   7.130
 4423WNA      W 4540   5.764   3.650   5.439
 4424WNA      W 4541   4.376   4.553   5.502
 4425WNA      W 4542   3.930   5.753   6.276
 4426WNA      W 4543   5.789   6.946   4.982
 4427WNA      W 4544   6.983   4.543   5.854
 4428WNA      W 4545   5.620   6.890   6.621
 4429WNA      W 4546   6.963   5.949   3.826
 4430WNA      W 4547   5.398   5.432   4.887
 4431WNA      W 4548   7.250   3.943   6.628
 4432WNA      W 4549   5.399   5.778   6.222
 4433WNA      W 4550   5.616   4.664   5.667
 4434WNA      W 4551   6.468   4.962   4.505
 4435WNA      W 4552   6.755   4.695   4.147
 4436WNA      W 4553   6.564   6.735   4.536
 4437WNA      W 4554   6.398   6.338   5.332
 4438WNA      W 4555   6.294   5.417   4.310
 4439WNA      W 4556   5.727   5.627   5.296
 4440WNA      W 4557   6.608   5.415   5.363
 4441WNA      W 4558   3.983   4.430   5.787
 4442WNA      W 4559   6.761   5.482   6.614
 4443WNA      W 4560   7.112   7.100   5.760
 4444WNA      W 4561   5.042   6.544   5.162
 4445WNA      W 4562   6.049   7.077   6.486
 4446WNA      W 4563   6.043   4.407   6.250
 4447WNA      W 4564   5.250   7.115   6.311
 4448WNA      W 4565   6.947   4.069   4.777
 4449WNA      W 4566   6.738   5.388   6.078
 4450WNA      W 4567   3.721   4.709   6.116
 4451WNA      W 4568   6.581   4.504   5.134
 4452WNA      W 4569   6.992   4.655   6.911
 4453WNA      W 4570   5.877   6.354   5.129
 4454WNA      W 4571   5.133   6.945   4.742
 4455WNA      W 4572   4.248   4.125   4.000
 4456WNA      W 4573   5.352   3.779   5.810
 4457WNA      W 4574   4.380   6.899   3.658
 4458WNA      W 4575   4.754   5.365   4.409
 4459WNA      W 4576   5.408   5.994   6.722
 4460WNA      W 4577   5.238   4.352   4.712
 4461WNA      W 4578   6.594   3.949   5.140
 4462WNA      W 4579   6.314   7.231   5.468
 4463WNA      W 4580   5.726   6.879   5.808
 4464WNA      W 4581   5.122   5.916   5.769
 4465WNA      W 4582   6.892   6.639   5.895
 4466WNA      W 4583   4.586   4.142   4.664
 4467WNA      W 4584   5.108   6.439   5.624
 4468WNA      W 4585   4.591   4.370   3.689
 4469WNA      W 4586   5.392   4.979   6.083
 4470WNA      W 4587   6.240   3.845   5.953
 4471WNA      W 4588   3.660   5.688   5.838
 4472WNA      W 4589   5.364   5.506   3.996
 4473WNA      W 4590   4.632   3.821   3.766
 4474WNA      W 4591   5.370   4.902   4.817
 4475WNA      W 4592   6.340   3.878   6.516
 4476WNA      W 4593   4.928   5.890   6.625
 4477WNA      W 4594   5.732   5.672   6.842
 4478WNA      W 4595   6.349   5.702   6.735
 4479WNA      W 4596   5.633   3.842   7.240
 4480WNA      W 4597   4.855   4.458   5.633
 4481WNA      W 4598   4.281   4.414   5.031
 4482WNA      W 4599   4.067   7.126   4.707
 4483WNA      W 4600   5.399   6.456   6.832
 4484WNA      W 4601   4.434   5.941   4.191
 4485WNA      W 4602   6.114   5.326   5.412
 4486WNA      W 4603   6.394   5.125   5.811
 4487WNA      W 4604   5.599   5.799   5.745
 4488WNA      W 4605   6.069   6.173   3.877
 4489WNA      W 4606   5.741   4.194   5.205
 4490WNA      W 4607   7.220   4.472   4.473
 4491WNA      W 4608   3.714   7.061   6.504
 4492WNA      W 4609   4.131   6.287   6.036
 4493WNA      W 4610   3.698   7.133   4.268
 4494WNA      W 4611   5.597   4.403   6.074
 4495WNA      W 4612   4.960   6.426   3.923
 4496WNA      W 4613   6.865   6.808   4.109
 4497WNA      W 4614   5.840   5.461   4.123
 4498WNA      W 4615   4.683   4.652   4.640
 4499WNA      W 4616   5.515   4.562   3.692
 4500WNA      W 4617   6.099   6.127   6.870
 4501WNA      W 4618   6.452   4.033   4.487
 4502WNA      W 4619   3.782   3.881   3.935
 4503WNA      W 4620   5.068   6.200   6.225
 4504WNA      W 4621   4.867   6.116   5.317
 4505WNA      W 4622   4.609   6.068   3.715
 4506WNA      W 4623   3.850   6.309   4.483
 4507WNA      W 4624   4.354   5.379   6.925
 4508WNA      W 4625   5.058   3.939   7.111
 4509WNA      W 4626   5.767   4.081   6.467
 4510WNA      W 4627   4.962   3.849   4.748
 4511WNA      W 4628   6.021   3.926   4.253
 4512WNA      W 4629   3.966   3.858   5.830
 4513WNA      W 4630   4.014   4.821   5.200
 4514WNA      W 4631   6.703   3.929   5.606
 4515WNA      W 4632   4.125   4.427   4.420
 4516WNA      W 4633   6.696   4.115   6.036
 4517WNA      W 4634   7.092   5.318   3.721
 4518WNA      W 4635   4.384   4.076   5.540
 4519WNA      W 4636   5.498   4.648   6.480
 4520WNA      W 4637   3.646   4.338   3.958
 4521WNA      W 4638   4.432   5.727   6.519
 4522WNA      W 4639   5.790   5.125   5.698
 4523WNA      W 4640   5.657   7.204   3.994
 4524WNA      W 4641   3.803   5.711   3.691
 4525WNA      W 4642   4.538   6.122   6.817
 4526WNA      W 4643   4.059   5.289   6.448
 4527WNA      W 4644   5.050   5.394   6.242
 4528WNA      W 4645   6.818   3.753   6.504
 4529WNA      W 4646   7.216   5.363   6.495
 4530WNA      W 4647   7.204   5.563   4.181
 4531WNA      W 4648   6.067   5.895   4.280
 4532WNA      W 4649   6.541   7.195   3.975
 4533WNA      W 4650   5.718   5.185   7.117
 4534WNA      W 4651   4.048   6.152   7.157
 4535WNA      W 4652   7.254   4.074   7.109
 4536WNA      W 4653   6.972   5.002   5.730
 4537WNA      W 4654   5.280   7.132   7.207
 4538WNA      W 4655   5.135   3.761   3.934
 4539WNA      W 4656   6.674   6.360   3.877
 4540WNA      W 4657   4.443   4.453   6.763
 4541WNA      W 4658   4.877   6.447   6.625
 4542WNA      W 4659   7.003   4.438   6.423
 4543WNA      W 4660   6.214   7.097   4.391
 4544WNA      W 4661   6.453   5.716   5.758
 4545WNA      W 4662   4.703   4.132   6.425
 4546WNA      W 4663   5.172   5.201   7.182
 4547WNA      W 4664   4.675   6.380   4.376
 4548WNA      W 4665   6.430   5.878   4.640
 4549WNA      W 4666   4.198   4.504   6.364
 4550WNA      W 4667   5.527   6.566   4.828
 4551WNA      W 4668   7.277   5.126   5.009
 4552WNA      W 4669   5.499   3.759   6.728
 4553WNA      W 4670   6.279   6.464   5.807
 4554WNA      W 4671   6.582   6.808   5.515
 4555WNA      W 4672   5.801   6.610   3.943
 4556WNA      W 4673   3.811   6.502   6.785
 4557WNA      W 4674   4.554   4.494   6.023
 4558WNA      W 4675   4.524   3.842   5.133
 4559WNA      W 4676   6.145   4.684   5.825
 4560WNA      W 4677   4.943   5.855   4.025
 4561WNA      W 4678   6.941   5.797   5.524
 4562WNA      W 4679   4.268   6.555   6.947
 4563WNA      W 4680   6.655   7.237   4.744
 4564WNA      W 4681   4.754   4.257   5.189
 4565WNA      W 4682   4.523   5.750   5.279
 4566WNA      W 4683   4.836   7.161   6.029
 4567WNA      W 4684   6.903   7.257   7.061
 4568WNA      W 4685   6.062   5.445   5.994
 4569WNA      W 4686   3.911   5.243   3.909
 4570WNA      W 4687   7.045   6.901   4.606
 4571WNA      W 4688   6.882   4.225   4.225
 4572WNA      W 4689   5.021   3.744   6.628
 4573WNA      W 4690   6.727   6.546   5.086
 4574WNA      W 4691   6.756   5.102   4.991
 4575WNA      W 4692   4.873   4.775   5.207
 4576WNA      W 4693   5.118   5.037   6.531
 4577WNA      W 4694   6.229   6.190   6.394
 4578WNA      W 4695   4.879   4.644   6.506
 4579WNA      W 4696   4.858   7.110   5.122
 4580WNA      W 4697   4.175   7.069   6.756
 4581WNA      W 4698   4.287   6.430   3.886
 4582WNA      W 4699   6.804   6.188   4.696
 4583WNA      W 4700   4.408   4.980   6.582
 4584WNA      W 4701   7.181   4.910   4.063
 4585WNA      W 4702   4.926   5.967   4.534
 4586WNA      W 4703   6.025   5.349   6.615
 4587WNA      W 4704   5.916   4.977   6.159
 4588WNA      W 4705   4.476   5.349   6.188
 4589WNA      W 4706   6.686   7.237   6.017
 4590WNA      W 4707   6.477   3.871   7.011
 4591WNA      W 4708   4.141   4.021   6.598
 4592WNA      W 4709   4.480   5.044   5.651
 4593WNA      W 4710   4.849   4.858   3.773
 4594WNA      W 4711   3.652   6.617   6.318
 4595WNA      W 4712   5.237   5.326   5.761
 4596WNA      W 4713   5.060   4.351   3.866
 4597WNA      W 4714   4.195   5.167   4.647
 4598WNA      W 4715   3.966   7.019   6.084
 4599WNA      W 4716   6.761   5.245   4.192
 4600WNA      W 4717   6.856   4.161   6.878
 4601WNA      W 4718   6.292   6.370   4.841
 4602WNA      W 4719   3.890   5.294   7.018
 4603WNA      W 4720   6.856   3.758   4.314
 4604WNA      W 4721   6.376   6.233   4.325
 4605WNA      W 4722   5.278   5.291   4.410
 4606WNA      W 4723   6.465   4.095   3.933
 4607WNA      W 4724   6.530   4.702   6.119
 4608WNA      W 4725   4.239   5.295   5.326
 4609WNA      W 4726   4.533   6.234   4.975
 4610WNA      W 4727   6.296   4.854   4.940
 4611WNA      W 4728   5.319   4.233   5.636
 4612WNA      W 4729   7.281   6.144   6.147
 4613WNA      W 4730   7.199   4.131   5.708
 4614WNA      W 4731   3.738   6.961   5.084
 4615WNA      W 4732   4.247   6.148   4.620
 4616WNA      W 4733   4.162   3.765   7.173
 4617WNA      W 4734   5.281   6.618   7.275
 4618WNA      W 4735   7.036   5.586   5.065
 4619WNA      W 4736   6.390   5.763   3.945
 4620WNA      W 4737   5.685   7.284   6.157
 4621WNA      W 4738   6.542   6.006   7.194
 4622WNA      W 4739   5.357   3.716   4.474
 4623WNA      W 4740   6.070   4.585   5.333
 4624WNA      W 4741   3.756   6.172   5.665
 4625WNA      W 4742   5.009   4.134   4.306
 4626WNA      W 4743   4.813   5.618   7.155
 4627WNA      W 4744   5.807   4.599   4.869
 4628WNA      W 4745   6.012   6.009   5.991
 4629WNA      W 4746   4.166   6.614   6.426
 4630WNA      W 4747   4.757   6.597   7.149
 4631WNA      W 4748   4.608   4.394   4.163
 4632WNA      W 4749   6.125   4.536   4.488
 4633WNA      W 4750   6.083   6.644   6.725
 4634WNA      W 4751   4.768   5.236   5.324
 4635WNA      W 4752   4.423   6.934   6.189
 4636WNA      W 4753   7.168   7.051   3.790
 4637WNA      W 4754   4.031   5.723   6.786
 4638WNA      W 4755   6.026   5.985   5.474
 4639WNA      W 4756   4.462   5.634   4.716
 4640WNA      W 4757   4.833   6.641   6.111
 4641WNA      W 4758   5.211   4.060   5.152
 4642WNA      W 4759   3.822   6.044   4.082
 4643WNA      W 4760   5.341   4.995   3.952
 4644WNA      W 4761   3.987   5.544   4.971
 4645WNA      W 4762   5.277   4.186   6.435
 4646WNA      W 4763   6.949   3.895   3.862
 4647WNA      W 4764   7.042   5.641   6.961
 4648WNA      W 4765   5.696   6.898   7.113
 4649WNA      W 4766   7.254   5.992   6.635
 4650WNA      W 4767   6.662   6.790   7.246
 4651WNA      W 4768   4.401   7.246   5.724
 4652WNA      W 4769   7.260   5.868   4.598
 4653WNA      W 4770   5.790   5.135   5.111
 4654WNA      W 4771   5.557   3.747   5.001
 4655WNA      W 4772   4.616   6.731   4.838
 4656WNA      W 4773   5.115   4.472   6.063
 4657WNA      W 4774   4.815   3.841   5.532
 4658WNA      W 4775   3.878   6.663   4.080
 4659WNA      W 4776   5.694   6.027   4.798
 4660WNA      W 4777   4.569   6.822   6.677
 4661WNA      W 4778   4.046   5.645   4.373
 4662WNA      W 4779   3.931   4.188   5.372
 4663WNA      W 4780   5.479   6.153   5.429
 4664WNA      W 4781   3.731   4.007   4.449
 4665WNA      W 4782   6.395   5.213   6.376
 4666WNA      W 4783   6.272   4.599   3.948
 4667WNA      W 4784   6.789   6.271   5.596
 4668WNA      W 4785   5.450   6.755   5.427
 4669WNA      W 4786   4.862   6.859   4.338
 4670WNA      W 4787   6.144   3.762   3.768
 4671WNA      W 4788   3.944   7.022   5.509
 4672WNA      W 4789   6.141   4.780   7.144
 4673WNA      W 4790   4.124   4.310   7.143
 4674WNA      W 4791   3.855   4.910   4.476
 4675WNA      W 4792   4.546   4.899   4.201
 4676WNA      W 4793   6.309   5.226   7.018
 4677WNA      W 4794   4.652   5.507   5.727
 4678WNA      W 4795   6.126   3.793   4.847
 4679WNA      W 4796   5.257   7.224   5.350
 4680WNA      W 4797   6.471   6.686   6.287
 4681WNA      W 4798   6.055   6.835   5.398
 4682WNA      W 4799   6.074   5.815   4.992
 4683WNA      W 4800   5.536   4.040   4.063
 4684WNA      W 4801   7.217   3.668   4.785
 4685WNA      W 4802   4.905   5.303   3.948
 4686WNA      W 4803   7.071   4.640   4.938
 4687WNA      W 4804   5.763   5.810   3.815
 4688WNA      W 4805   6.699   6.010   6.563
 4689WNA      W 4806   6.353   6.711   4.030
 4690WNA      W 4807   4.968   4.386   6.936
 4691WNA      W 4808   4.788   4.970   6.177
 4692WNA      W 4809   6.880   6.465   6.454
 4693WNA      W 4810   5.980   4.415   6.831
 4694WNA      W 4811   3.824   4.886   6.608
 4695WNA      W 4812   5.584   5.363   6.334
 4696WNA      W 4813   3.941   6.121   4.991
 4697WNA      W 4814   4.088   5.418   5.881
 4698WNA      W 4815   6.405   5.704   6.231
 4699WNA      W 4816   6.177   7.084   7.042
 4700WNA      W 4817   6.073   4.823   6.595
 4701WNA      W 4818   6.350   6.877   5.000
 4702WNA      W 4819   5.352   6.597   6.323
 4703WNA      W 4820   4.837   6.952   5.592
 4704WNA      W 4821   6.642   6.123   6.011
 4705WNA      W 4822   5.692   6.195   7.148
 4706WNA      W 4823   4.297   6.148   5.487
 4707WNA      W 4824   6.643   5.907   5.132
 4708WNA      W 4825   6.284   6.973   5.883
 4709WNA      W 4826   4.262   6.702   5.753
 4710WNA      W 4827   5.283   4.754   6.963
 4711WNA      W 4828   5.734   6.920   4.474
 4712WNA      W 4829   5.042   6.175   7.112
 4713WNA      W 4830   5.168   6.413   4.489
 4714WNA      W 4831   4.389   5.153   3.748
 4715WNA      W 4832   6.809   5.862   7.941
 4716WNA      W 4833   4.857   6.938   7.494
 4717WNA      W 4834   4.940   5.090   8.477
 4718WNA      W 4835   4.455   4.938   8.641
 4719WNA      W 4836   5.446   5.753   8.075
 4720WNA      W 4837   6.226   4.074   9.082
 4721WNA      W 4838   5.875   4.945   7.652
 4722WNA      W 4839   3.811   4.171   9.868
 4723WNA      W 4840   5.432   6.180   7.621
 4724WNA      W 4841   3.864   4.963   9.314
 4725WNA      W 4842   7.216   4.713   9.050
 4726WNA      W 4843   5.288   5.089   8.936
 4727WNA      W 4844   5.834   6.428   9.305
 4728WNA      W 4845   4.334   5.862   9.537
 4729WNA      W 4846   3.693   5.390   9.108
 4730WNA      W 4847   4.616   6.589   8.999
 4731WNA      W 4848   4.957   4.918   9.358
 4732WNA      W 4849   5.249   5.702   9.001
 4733WNA      W 4850   4.128   4.019   8.456
 4734WNA      W 4851   4.655   6.277   9.455
 4735WNA      W 4852   7.118   6.060   8.745
 4736WNA      W 4853   6.531   4.460   9.312
 4737WNA      W 4854   6.816   4.413   7.407
 4738WNA      W 4855   7.281   5.214   9.713
 4739WNA      W 4856   5.248   6.921   9.466
 4740WNA      W 4857   7.022   6.387   7.904
 4741WNA      W 4858   4.151   7.173   7.658
 4742WNA      W 4859   4.544   7.219   8.334
 4743WNA      W 4860   4.341   3.973   9.760
 4744WNA      W 4861   6.369   5.413   8.494
 4745WNA      W 4862   6.335   5.101   7.521
 4746WNA      W 4863   5.543   6.245   9.661
 4747WNA      W 4864   5.349   4.575   8.860
 4748WNA      W 4865   5.949   6.662   9.854
 4749WNA      W 4866   6.820   5.453   8.276
 4750WNA      W 4867   5.722   4.111   8.292
 4751WNA      W 4868   4.379   6.805   7.975
 4752WNA      W 4869   3.750   4.304   8.574
 4753WNA      W 4870   6.536   4.911   9.048
 4754WNA      W 4871   3.994   6.528   8.963
 4755WNA      W 4872   5.335   6.878   7.833
 4756WNA      W 4873   6.727   4.904   7.297
 4757WNA      W 4874   3.750   6.662   9.461
 4758WNA      W 4875   4.914   5.594   8.560
 4759WNA      W 4876   4.936   3.999   9.653
 4760WNA      W 4877   7.165   3.761   8.950
 4761WNA      W 4878   4.384   5.633   7.418
 4762WNA      W 4879   4.039   4.666   7.597
 4763WNA      W 4880   4.101   6.622   8.391
 4764WNA      W 4881   5.232   6.105   8.639
 4765WNA      W 4882   5.490   4.606   8.037
 4766WNA      W 4883   6.873   7.004   8.809
 4767WNA      W 4884   7.263   6.513   8.541
 4768WNA      W 4885   3.656   5.356   8.231
 4769WNA      W 4886   4.767   5.771   9.804
 4770WNA      W 4887   5.971   5.035   8.182
 4771WNA      W 4888   5.848   5.525   8.286
 4772WNA      W 4889   4.191   4.945   9.760
 4773WNA      W 4890   4.066   3.738   8.841
 4774WNA      W 4891   5.834   4.085   9.402
 4775WNA      W 4892   5.837   4.419   7.743
 4776WNA      W 4893   6.236   4.299   8.524
 4777WNA      W 4894   4.369   7.009   8.914
 4778WNA      W 4895   5.027   4.726   7.900
 4779WNA      W 4896   6.648   4.494   8.245
 4780WNA      W 4897   7.015   4.976   8.190
 4781WNA      W 4898   4.684   3.729   7.896
 4782WNA      W 4899   7.005   4.263   8.931
 4783WNA      W 4900   7.155   6.512   7.376
 4784WNA      W 4901   4.062   5.715   9.078
 4785WNA      W 4902   5.979   4.302   7.308
 4786WNA      W 4903   7.113   6.634   9.028
 4787WNA      W 4904   7.152   3.828   9.778
 4788WNA      W 4905   5.690   6.379   8.035
 4789WNA      W 4906   5.764   3.650   9.084
 4790WNA      W 4907   4.376   4.553   9.147
 4791WNA      W 4908   5.789   6.946   8.627
 4792WNA      W 4909   6.983   4.543   9.499
 4793WNA      W 4910   6.963   5.949   7.471
 4794WNA      W 4911   5.398   5.432   8.532
 4795WNA      W 4912   5.399   5.778   9.867
 4796WNA      W 4913   5.616   4.664   9.312
 4797WNA      W 4914   6.468   4.962   8.150
 4798WNA      W 4915   6.755   4.695   7.792
 4799WNA      W 4916   6.564   6.735   8.181
 4800WNA      W 4917   6.398   6.338   8.977
 4801WNA      W 4918   6.294   5.417   7.955
 4802WNA      W 4919   5.727   5.627   8.941
 4803WNA      W 4920   6.608   5.415   9.008
 4804WNA      W 4921   3.983   4.430   9.432
 4805WNA      W 4922   7.112   7.100   9.405
 4806WNA      W 4923   5.042   6.544   8.807
 4807WNA      W 4924   6.049   7.077  10.131
 4808WNA      W 4925   5.250   7.115   9.956
 4809WNA      W 4926   6.947   4.069   8.422
 4810WNA      W 4927   6.738   5.388   9.723
 4811WNA      W 4928   3.721   4.709   9.761
 4812WNA      W 4929   6.581   4.504   8.779
 4813WNA      W 4930   5.877   6.354   8.774
 4814WNA      W 4931   5.133   6.945   8.387
 4815WNA      W 4932   4.248   4.125   7.645
 4816WNA      W 4933   5.352   3.779   9.455
 4817WNA      W 4934   4.380   6.899   7.303
 4818WNA      W 4935   4.754   5.365   8.054
 4819WNA      W 4936   5.238   4.352   8.357
 4820WNA      W 4937   6.594   3.949   8.785
 4821WNA      W 4938   6.314   7.231   9.113
 4822WNA      W 4939   5.726   6.879   9.453
 4823WNA      W 4940   5.122   5.916   9.414
 4824WNA      W 4941   6.892   6.639   9.540
 4825WNA      W 4942   4.586   4.142   8.309
 4826WNA      W 4943   5.108   6.439   9.269
 4827WNA      W 4944   4.591   4.370   7.334
 4828WNA      W 4945   5.392   4.979   9.728
 4829WNA      W 4946   6.240   3.845   9.598
 4830WNA      W 4947   3.660   5.688   9.483
 4831WNA      W 4948   5.364   5.506   7.641
 4832WNA      W 4949   4.632   3.821   7.411
 4833WNA      W 4950   5.370   4.902   8.462
 4834WNA      W 4951   4.855   4.458   9.278
 4835WNA      W 4952   4.281   4.414   8.676
 4836WNA      W 4953   4.067   7.126   8.352
 4837WNA      W 4954   4.434   5.941   7.836
 4838WNA      W 4955   6.114   5.326   9.057
 4839WNA      W 4956   6.394   5.125   9.456
 4840WNA      W 4957   5.599   5.799   9.390
 4841WNA      W 4958   6.069   6.173   7.522
 4842WNA      W 4959   5.741   4.194   8.850
 4843WNA      W 4960   7.220   4.472   8.118
 4844WNA      W 4961   4.131   6.287   9.681
 4845WNA      W 4962   3.698   7.133   7.913
 4846WNA      W 4963   4.960   6.426   7.568
 4847WNA      W 4964   6.865   6.808   7.754
 4848WNA      W 4965   5.840   5.461   7.768
 4849WNA      W 4966   4.683   4.652   8.285
 4850WNA      W 4967   5.515   4.562   7.337
 4851WNA      W 4968   6.452   4.033   8.132
 4852WNA      W 4969   3.782   3.881   7.580
 4853WNA      W 4970   5.068   6.200   9.870
 4854WNA      W 4971   4.867   6.116   8.962
 4855WNA      W 4972   4.609   6.068   7.360
 4856WNA      W 4973   3.850   6.309   8.128
 4857WNA      W 4974   4.354   5.379  10.570
 4858WNA      W 4975   4.962   3.849   8.393
 4859WNA      W 4976   6.021   3.926   7.898
 4860WNA      W 4977   3.966   3.858   9.475
 4861WNA      W 4978   4.014   4.821   8.845
 4862WNA      W 4979   6.703   3.929   9.251
 4863WNA      W 4980   4.125   4.427   8.065
 4864WNA      W 4981   6.696   4.115   9.681
 4865WNA      W 4982   7.092   5.318   7.366
 4866WNA      W 4983   4.384   4.076   9.185
 4867WNA      W 4984   3.646   4.338   7.603
 4868WNA      W 4985   5.790   5.125   9.343
 4869WNA      W 4986   5.657   7.204   7.639
 4870WNA      W 4987   3.803   5.711   7.336
 4871WNA      W 4988   5.050   5.394   9.887
 4872WNA      W 4989   7.204   5.563   7.826
 4873WNA      W 4990   6.067   5.895   7.925
 4874WNA      W 4991   6.541   7.195   7.620
 4875WNA      W 4992   6.972   5.002   9.375
 4876WNA      W 4993   5.135   3.761   7.579
 4877WNA      W 4994   6.674   6.360   7.522
 4878WNA      W 4995   6.214   7.097   8.036
 4879WNA      W 4996   6.453   5.716   9.403
 4880WNA      W 4997   4.675   6.380   8.021
 4881WNA      W 4998   6.430   5.878   8.285
 4882WNA      W 4999   5.527   6.566   8.473
 4883WNA      W 5000   7.277   5.126   8.654
 4884WNA      W 5001   6.279   6.464   9.452
 4885WNA      W 5002   6.582   6.808   9.160
 4886WNA      W 5003   5.801   6.610   7.588
 4887WNA      W 5004   4.524   3.842   8.778
 4888WNA      W 5005   6.145   4.684   9.470
 4889WNA      W 5006   4.943   5.855   7.670
 4890WNA      W 5007   6.941   5.797   9.169
 4891WNA      W 5008   6.655   7.237   8.389
 4892WNA      W 5009   4.754   4.257   8.834
 4893WNA      W 5010   4.523   5.750   8.924
 4894WNA      W 5011   4.836   7.161   9.674
 4895WNA      W 5012   6.062   5.445   9.639
 4896WNA      W 5013   3.911   5.243   7.554
 4897WNA      W 5014   7.045   6.901   8.251
 4898WNA      W 5015   6.882   4.225   7.870
 4899WNA      W 5016   6.727   6.546   8.731
 4900WNA      W 5017   6.756   5.102   8.636
 4901WNA      W 5018   4.873   4.775   8.852
 4902WNA      W 5019   4.858   7.110   8.767
 4903WNA      W 5020   4.287   6.430   7.531
 4904WNA      W 5021   6.804   6.188   8.341
 4905WNA      W 5022   7.181   4.910   7.708
 4906WNA      W 5023   4.926   5.967   8.179
 4907WNA      W 5024   5.916   4.977   9.804
 4908WNA      W 5025   6.686   7.237   9.662
 4909WNA      W 5026   4.480   5.044   9.296
 4910WNA      W 5027   4.849   4.858   7.418
 4911WNA      W 5028   5.237   5.326   9.406
 4912WNA      W 5029   5.060   4.351   7.511
 4913WNA      W 5030   4.195   5.167   8.292
 4914WNA      W 5031   3.966   7.019   9.729
 4915WNA      W 5032   6.761   5.245   7.837
 4916WNA      W 5033   6.292   6.370   8.486
 4917WNA      W 5034   6.856   3.758   7.959
 4918WNA      W 5035   6.376   6.233   7.970
 4919WNA      W 5036   5.278   5.291   8.055
 4920WNA      W 5037   6.465   4.095   7.578
 4921WNA      W 5038   4.239   5.295   8.971
 4922WNA      W 5039   4.533   6.234   8.620
 4923WNA      W 5040   6.296   4.854   8.585
 4924WNA      W 5041   5.319   4.233   9.281
 4925WNA      W 5042   7.281   6.144   9.792
 4926WNA      W 5043   7.199   4.131   9.353
 4927WNA      W 5044   3.738   6.961   8.729
 4928WNA      W 5045   4.247   6.148   8.265
 4929WNA      W 5046   7.036   5.586   8.710
 4930WNA      W 5047   6.390   5.763   7.590
 4931WNA      W 5048   5.685   7.284   9.802
 4932WNA      W 5049   5.357   3.716   8.119
 4933WNA      W 5050   6.070   4.585   8.978
 4934WNA      W 5051   3.756   6.172   9.310
 4935WNA      W 5052   5.009   4.134   7.951
 4936WNA      W 5053   5.807   4.599   8.514
 4937WNA      W 5054   6.012   6.009   9.636
 4938WNA      W 5055   4.608   4.394   7.808
 4939WNA      W 5056   6.125   4.536   8.133
 4940WNA      W 5057   4.768   5.236   8.969
 4941WNA      W 5058   7.168   7.051   7.435
 4942WNA      W 5059   6.026   5.985   9.119
 4943WNA      W 5060   4.462   5.634   8.361
 4944WNA      W 5061   4.833   6.641   9.756
 4945WNA      W 5062   5.211   4.060   8.797
 4946WNA      W 5063   3.822   6.044   7.727
 4947WNA      W 5064   5.341   4.995   7.597
 4948WNA      W 5065   3.987   5.544   8.616
 4949WNA      W 5066   6.949   3.895   7.507
 4950WNA      W 5067   4.401   7.246   9.369
 4951WNA      W 5068   7.260   5.868   8.243
 4952WNA      W 5069   5.790   5.135   8.756
 4953WNA      W 5070   5.557   3.747   8.646
 4954WNA      W 5071   4.616   6.731   8.483
 4955WNA      W 5072   5.115   4.472   9.708
 4956WNA      W 5073   4.815   3.841   9.177
 4957WNA      W 5074   3.878   6.663   7.725
 4958WNA      W 5075   5.694   6.027   8.443
 4959WNA      W 5076   4.046   5.645   8.018
 4960WNA      W 5077   3.931   4.188   9.017
 4961WNA      W 5078   5.479   6.153   9.074
 4962WNA      W 5079   3.731   4.007   8.094
 4963WNA      W 5080   6.272   4.599   7.593
 4964WNA      W 5081   6.789   6.271   9.241
 4965WNA      W 5082   5.450   6.755   9.072
 4966WNA      W 5083   4.862   6.859   7.983
 4967WNA      W 5084   6.144   3.762   7.413
 4968WNA      W 5085   3.944   7.022   9.154
 4969WNA      W 5086   3.855   4.910   8.121
 4970WNA      W 5087   4.546   4.899   7.846
 4971WNA      W 5088   4.652   5.507   9.372
 4972WNA      W 5089   6.126   3.793   8.492
 4973WNA      W 5090   5.257   7.224   8.995
 4974WNA      W 5091   6.471   6.686   9.932
 4975WNA      W 5092   6.055   6.835   9.043
 4976WNA      W 5093   6.074   5.815   8.637
 4977WNA      W 5094   5.536   4.040   7.708
 4978WNA      W 5095   7.217   3.668   8.430
 4979WNA      W 5096   4.905   5.303   7.593
 4980WNA      W 5097   7.071   4.640   8.583
 4981WNA      W 5098   5.763   5.810   7.460
 4982WNA      W 5099   6.353   6.711   7.675
 4983WNA      W 5100   5.584   5.363   9.979
 4984WNA      W 5101   3.941   6.121   8.636
 4985WNA      W 5102   4.088   5.418   9.526
 4986WNA      W 5103   6.405   5.704   9.876
 4987WNA      W 5104   6.350   6.877   8.645
 4988WNA      W 5105   5.352   6.597   9.968
 4989WNA      W 5106   4.837   6.952   9.237
 4990WNA      W 5107   6.642   6.123   9.656
 4991WNA      W 5108   4.297   6.148   9.132
 4992WNA      W 5109   6.643   5.907   8.777
 4993WNA      W 5110   6.284   6.973   9.528
 4994WNA      W 5111   4.262   6.702   9.398
 4995WNA      W 5112   5.734   6.920   8.119
 4996WNA      W 5113   5.168   6.413   8.134
 4997WNA      W 5114   4.389   5.153   7.393
 4998WNA      W 5115   4.104   9.777   2.882
 4999WNA      W 5116   6.809   9.507   0.652
 5000WNA      W 5117   4.940   8.735   1.188
 5001WNA      W 5118   4.455   8.583   1.352
 5002WNA      W 5119   5.446   9.398   0.786
 5003WNA      W 5120   3.770   8.051   3.104
 5004WNA      W 5121   4.532   7.331   2.906
 5005WNA      W 5122   6.226   7.719   1.793
 5006WNA      W 5123   5.875   8.590   0.363
 5007WNA      W 5124   6.445   8.024   3.454
 5008WNA      W 5125   3.811   7.816   2.579
 5009WNA      W 5126   3.864   8.608   2.025
 5010WNA      W 5127   4.757   8.499   3.262
 5011WNA      W 5128   7.216   8.358   1.761
 5012WNA      W 5129   6.980   9.401   2.620
 5013WNA      W 5130   5.288   8.734   1.647
 5014WNA      W 5131   4.334   9.507   2.248
 5015WNA      W 5132   3.693   9.035   1.819
 5016WNA      W 5133   4.729   9.007   3.011
 5017WNA      W 5134   7.000   8.790   3.265
 5018WNA      W 5135   4.957   8.563   2.069
 5019WNA      W 5136   5.249   9.347   1.712
 5020WNA      W 5137   5.325   9.440   3.570
 5021WNA      W 5138   5.306   9.156   3.048
 5022WNA      W 5139   3.715   8.547   3.570
 5023WNA      W 5140   4.128   7.664   1.167
 5024WNA      W 5141   4.655   9.922   2.166
 5025WNA      W 5142   7.118   9.705   1.456
 5026WNA      W 5143   6.531   8.105   2.023
 5027WNA      W 5144   6.816   8.058   0.118
 5028WNA      W 5145   7.281   8.859   2.424
 5029WNA      W 5146   4.341   7.618   2.471
 5030WNA      W 5147   6.964   8.636   2.746
 5031WNA      W 5148   6.369   9.058   1.205
 5032WNA      W 5149   6.335   8.746   0.232
 5033WNA      W 5150   5.349   8.220   1.571
 5034WNA      W 5151   6.820   9.098   0.987
 5035WNA      W 5152   5.722   7.756   1.003
 5036WNA      W 5153   3.750   7.949   1.285
 5037WNA      W 5154   6.536   8.556   1.759
 5038WNA      W 5155   6.727   8.549   0.008
 5039WNA      W 5156   4.914   9.239   1.271
 5040WNA      W 5157   4.936   7.644   2.364
 5041WNA      W 5158   7.165   7.406   1.661
 5042WNA      W 5159   4.384   9.278   0.129
 5043WNA      W 5160   4.039   8.311   0.308
 5044WNA      W 5161   5.232   9.750   1.350
 5045WNA      W 5162   5.490   8.251   0.748
 5046WNA      W 5163   6.550   8.502   3.118
 5047WNA      W 5164   5.890   9.450   2.736
 5048WNA      W 5165   3.656   9.001   0.942
 5049WNA      W 5166   4.767   9.416   2.515
 5050WNA      W 5167   5.971   8.680   0.893
 5051WNA      W 5168   5.848   9.170   0.997
 5052WNA      W 5169   4.191   8.590   2.471
 5053WNA      W 5170   4.176   8.466   3.393
 5054WNA      W 5171   4.066   7.383   1.552
 5055WNA      W 5172   5.834   7.730   2.113
 5056WNA      W 5173   5.482   7.915   3.276
 5057WNA      W 5174   5.837   8.064   0.454
 5058WNA      W 5175   5.987   7.538   3.247
 5059WNA      W 5176   7.006   9.839   3.369
 5060WNA      W 5177   6.436   8.006   2.965
 5061WNA      W 5178   6.236   7.944   1.235
 5062WNA      W 5179   6.629   9.078   3.639
 5063WNA      W 5180   5.027   8.371   0.611
 5064WNA      W 5181   4.596   7.655   3.275
 5065WNA      W 5182   6.648   8.139   0.956
 5066WNA      W 5183   7.015   8.621   0.901
 5067WNA      W 5184   4.684   7.374   0.607
 5068WNA      W 5185   7.005   7.908   1.642
 5069WNA      W 5186   4.062   9.360   1.789
 5070WNA      W 5187   5.979   7.947   0.019
 5071WNA      W 5188   7.152   7.473   2.489
 5072WNA      W 5189   5.597   8.685   3.043
 5073WNA      W 5190   6.090   9.318   3.486
 5074WNA      W 5191   5.764   7.295   1.795
 5075WNA      W 5192   4.376   8.198   1.858
 5076WNA      W 5193   3.930   9.398   2.632
 5077WNA      W 5194   6.983   8.188   2.210
 5078WNA      W 5195   6.963   9.594   0.182
 5079WNA      W 5196   5.398   9.077   1.243
 5080WNA      W 5197   7.250   7.588   2.984
 5081WNA      W 5198   5.399   9.423   2.578
 5082WNA      W 5199   5.616   8.309   2.023
 5083WNA      W 5200   6.468   8.607   0.861
 5084WNA      W 5201   6.755   8.340   0.503
 5085WNA      W 5202   6.398   9.983   1.688
 5086WNA      W 5203   6.294   9.062   0.666
 5087WNA      W 5204   5.727   9.272   1.652
 5088WNA      W 5205   6.608   9.060   1.719
 5089WNA      W 5206   3.983   8.075   2.143
 5090WNA      W 5207   6.761   9.127   2.970
 5091WNA      W 5208   6.043   8.052   2.606
 5092WNA      W 5209   6.947   7.714   1.133
 5093WNA      W 5210   6.738   9.033   2.434
 5094WNA      W 5211   3.721   8.354   2.472
 5095WNA      W 5212   6.581   8.149   1.490
 5096WNA      W 5213   6.992   8.300   3.267
 5097WNA      W 5214   4.248   7.770   0.356
 5098WNA      W 5215   5.352   7.424   2.166
 5099WNA      W 5216   4.754   9.010   0.765
 5100WNA      W 5217   5.408   9.639   3.078
 5101WNA      W 5218   5.238   7.997   1.068
 5102WNA      W 5219   6.594   7.594   1.496
 5103WNA      W 5220   5.122   9.561   2.125
 5104WNA      W 5221   4.586   7.787   1.020
 5105WNA      W 5222   4.591   8.015   0.045
 5106WNA      W 5223   5.392   8.624   2.439
 5107WNA      W 5224   6.240   7.490   2.309
 5108WNA      W 5225   3.660   9.333   2.194
 5109WNA      W 5226   5.364   9.151   0.352
 5110WNA      W 5227   4.632   7.466   0.122
 5111WNA      W 5228   5.370   8.547   1.173
 5112WNA      W 5229   6.340   7.523   2.872
 5113WNA      W 5230   4.928   9.535   2.981
 5114WNA      W 5231   5.732   9.317   3.198
 5115WNA      W 5232   6.349   9.347   3.091
 5116WNA      W 5233   5.633   7.487   3.596
 5117WNA      W 5234   4.855   8.103   1.989
 5118WNA      W 5235   4.281   8.059   1.387
 5119WNA      W 5236   4.434   9.586   0.547
 5120WNA      W 5237   6.114   8.971   1.768
 5121WNA      W 5238   6.394   8.770   2.167
 5122WNA      W 5239   5.599   9.444   2.101
 5123WNA      W 5240   5.741   7.839   1.561
 5124WNA      W 5241   7.220   8.117   0.829
 5125WNA      W 5242   5.597   8.048   2.430
 5126WNA      W 5243   5.840   9.106   0.479
 5127WNA      W 5244   4.683   8.297   0.996
 5128WNA      W 5245   5.515   8.207   0.048
 5129WNA      W 5246   6.099   9.772   3.226
 5130WNA      W 5247   6.452   7.678   0.843
 5131WNA      W 5248   3.782   7.526   0.291
 5132WNA      W 5249   5.068   9.845   2.581
 5133WNA      W 5250   4.867   9.761   1.673
 5134WNA      W 5251   4.609   9.713   0.071
 5135WNA      W 5252   4.354   9.024   3.281
 5136WNA      W 5253   5.058   7.584   3.467
 5137WNA      W 5254   5.767   7.726   2.823
 5138WNA      W 5255   4.962   7.494   1.104
 5139WNA      W 5256   6.021   7.571   0.609
 5140WNA      W 5257   3.966   7.503   2.186
 5141WNA      W 5258   4.014   8.466   1.556
 5142WNA      W 5259   6.703   7.574   1.962
 5143WNA      W 5260   4.125   8.072   0.776
 5144WNA      W 5261   6.696   7.760   2.392
 5145WNA      W 5262   7.092   8.963   0.077
 5146WNA      W 5263   4.384   7.721   1.896
 5147WNA      W 5264   5.498   8.293   2.836
 5148WNA      W 5265   3.646   7.983   0.314
 5149WNA      W 5266   4.432   9.372   2.875
 5150WNA      W 5267   5.790   8.770   2.054
 5151WNA      W 5268   3.803   9.356   0.047
 5152WNA      W 5269   4.059   8.934   2.804
 5153WNA      W 5270   5.050   9.039   2.598
 5154WNA      W 5271   6.818   7.398   2.860
 5155WNA      W 5272   7.216   9.008   2.851
 5156WNA      W 5273   7.204   9.208   0.537
 5157WNA      W 5274   6.067   9.540   0.636
 5158WNA      W 5275   5.718   8.830   3.473
 5159WNA      W 5276   7.254   7.719   3.465
 5160WNA      W 5277   6.972   8.647   2.086
 5161WNA      W 5278   5.135   7.406   0.290
 5162WNA      W 5279   4.443   8.098   3.119
 5163WNA      W 5280   7.003   8.083   2.779
 5164WNA      W 5281   6.453   9.361   2.114
 5165WNA      W 5282   4.703   7.777   2.781
 5166WNA      W 5283   5.172   8.846   3.538
 5167WNA      W 5284   6.430   9.523   0.996
 5168WNA      W 5285   4.198   8.149   2.720
 5169WNA      W 5286   7.277   8.771   1.365
 5170WNA      W 5287   5.499   7.404   3.084
 5171WNA      W 5288   4.554   8.139   2.379
 5172WNA      W 5289   4.524   7.487   1.489
 5173WNA      W 5290   6.145   8.329   2.181
 5174WNA      W 5291   4.943   9.500   0.381
 5175WNA      W 5292   6.941   9.442   1.880
 5176WNA      W 5293   4.754   7.902   1.545
 5177WNA      W 5294   4.523   9.395   1.635
 5178WNA      W 5295   6.062   9.090   2.350
 5179WNA      W 5296   3.911   8.888   0.265
 5180WNA      W 5297   6.882   7.870   0.581
 5181WNA      W 5298   5.021   7.389   2.984
 5182WNA      W 5299   6.756   8.747   1.347
 5183WNA      W 5300   4.873   8.420   1.563
 5184WNA      W 5301   5.118   8.682   2.887
 5185WNA      W 5302   6.229   9.835   2.750
 5186WNA      W 5303   4.879   8.289   2.862
 5187WNA      W 5304   6.804   9.833   1.052
 5188WNA      W 5305   4.408   8.625   2.938
 5189WNA      W 5306   7.181   8.555   0.419
 5190WNA      W 5307   4.926   9.612   0.890
 5191WNA      W 5308   6.025   8.994   2.971
 5192WNA      W 5309   5.916   8.622   2.515
 5193WNA      W 5310   4.476   8.994   2.544
 5194WNA      W 5311   6.477   7.516   3.367
 5195WNA      W 5312   4.141   7.666   2.954
 5196WNA      W 5313   4.480   8.689   2.007
 5197WNA      W 5314   4.849   8.503   0.129
 5198WNA      W 5315   5.237   8.971   2.117
 5199WNA      W 5316   5.060   7.996   0.222
 5200WNA      W 5317   4.195   8.812   1.003
 5201WNA      W 5318   6.761   8.890   0.548
 5202WNA      W 5319   6.856   7.806   3.234
 5203WNA      W 5320   3.890   8.939   3.374
 5204WNA      W 5321   6.856   7.403   0.670
 5205WNA      W 5322   6.376   9.878   0.681
 5206WNA      W 5323   5.278   8.936   0.766
 5207WNA      W 5324   6.465   7.740   0.289
 5208WNA      W 5325   6.530   8.347   2.475
 5209WNA      W 5326   4.239   8.940   1.682
 5210WNA      W 5327   6.296   8.499   1.296
 5211WNA      W 5328   5.319   7.878   1.992
 5212WNA      W 5329   7.199   7.776   2.064
 5213WNA      W 5330   4.247   9.793   0.976
 5214WNA      W 5331   4.162   7.410   3.529
 5215WNA      W 5332   7.036   9.231   1.421
 5216WNA      W 5333   6.390   9.408   0.301
 5217WNA      W 5334   6.542   9.651   3.550
 5218WNA      W 5335   5.357   7.361   0.830
 5219WNA      W 5336   6.070   8.230   1.689
 5220WNA      W 5337   3.756   9.817   2.021
 5221WNA      W 5338   5.009   7.779   0.662
 5222WNA      W 5339   4.813   9.263   3.511
 5223WNA      W 5340   5.807   8.244   1.225
 5224WNA      W 5341   6.012   9.654   2.347
 5225WNA      W 5342   4.608   8.039   0.519
 5226WNA      W 5343   6.125   8.181   0.844
 5227WNA      W 5344   4.768   8.881   1.680
 5228WNA      W 5345   4.031   9.368   3.142
 5229WNA      W 5346   6.026   9.630   1.830
 5230WNA      W 5347   4.462   9.279   1.072
 5231WNA      W 5348   5.211   7.705   1.508
 5232WNA      W 5349   3.822   9.689   0.438
 5233WNA      W 5350   5.341   8.640   0.308
 5234WNA      W 5351   3.987   9.189   1.327
 5235WNA      W 5352   5.277   7.831   2.791
 5236WNA      W 5353   6.949   7.540   0.218
 5237WNA      W 5354   7.042   9.286   3.317
 5238WNA      W 5355   7.254   9.637   2.991
 5239WNA      W 5356   7.260   9.513   0.954
 5240WNA      W 5357   5.790   8.780   1.467
 5241WNA      W 5358   5.557   7.392   1.357
 5242WNA      W 5359   5.115   8.117   2.419
 5243WNA      W 5360   4.815   7.486   1.888
 5244WNA      W 5361   5.694   9.672   1.154
 5245WNA      W 5362   4.046   9.290   0.729
 5246WNA      W 5363   3.931   7.833   1.728
 5247WNA      W 5364   3.731   7.652   0.805
 5248WNA      W 5365   6.395   8.858   2.732
 5249WNA      W 5366   6.272   8.244   0.304
 5250WNA      W 5367   6.141   8.425   3.500
 5251WNA      W 5368   4.124   7.955   3.499
 5252WNA      W 5369   3.855   8.555   0.832
 5253WNA      W 5370   4.546   8.544   0.557
 5254WNA      W 5371   6.309   8.871   3.374
 5255WNA      W 5372   4.652   9.152   2.083
 5256WNA      W 5373   6.126   7.438   1.203
 5257WNA      W 5374   6.074   9.460   1.348
 5258WNA      W 5375   5.536   7.685   0.419
 5259WNA      W 5376   7.217   7.313   1.141
 5260WNA      W 5377   4.905   8.948   0.304
 5261WNA      W 5378   7.071   8.285   1.294
 5262WNA      W 5379   5.763   9.455   0.171
 5263WNA      W 5380   6.699   9.655   2.919
 5264WNA      W 5381   4.968   8.031   3.292
 5265WNA      W 5382   4.788   8.615   2.533
 5266WNA      W 5383   5.980   8.060   3.187
 5267WNA      W 5384   3.824   8.531   2.964
 5268WNA      W 5385   5.584   9.008   2.690
 5269WNA      W 5386   4.088   9.063   2.237
 5270WNA      W 5387   6.405   9.349   2.587
 5271WNA      W 5388   6.073   8.468   2.951
 5272WNA      W 5389   6.642   9.768   2.367
 5273WNA      W 5390   4.297   9.793   1.843
 5274WNA      W 5391   6.643   9.552   1.488
 5275WNA      W 5392   5.283   8.399   3.319
 5276WNA      W 5393   5.042   9.820   3.468
 5277WNA      W 5394   4.389   8.798   0.104
 5278WNA      W 5395   4.104   9.777   6.526
 5279WNA      W 5396   6.809   9.507   4.296
 5280WNA      W 5397   4.940   8.735   4.832
 5281WNA      W 5398   4.455   8.583   4.996
 5282WNA      W 5399   5.446   9.398   4.430
 5283WNA      W 5400   3.770   8.051   6.748
 5284WNA      W 5401   4.532   7.331   6.550
 5285WNA      W 5402   6.226   7.719   5.437
 5286WNA      W 5403   5.875   8.590   4.007
 5287WNA      W 5404   6.445   8.024   7.098
 5288WNA      W 5405   3.811   7.816   6.223
 5289WNA      W 5406   3.864   8.608   5.669
 5290WNA      W 5407   4.757   8.499   6.906
 5291WNA      W 5408   7.216   8.358   5.405
 5292WNA      W 5409   6.980   9.401   6.264
 5293WNA      W 5410   5.288   8.734   5.291
 5294WNA      W 5411   4.334   9.507   5.892
 5295WNA      W 5412   3.693   9.035   5.463
 5296WNA      W 5413   4.729   9.007   6.655
 5297WNA      W 5414   7.000   8.790   6.909
 5298WNA      W 5415   4.957   8.563   5.713
 5299WNA      W 5416   5.249   9.347   5.356
 5300WNA      W 5417   5.325   9.440   7.214
 5301WNA      W 5418   5.306   9.156   6.692
 5302WNA      W 5419   3.715   8.547   7.214
 5303WNA      W 5420   4.128   7.664   4.811
 5304WNA      W 5421   4.655   9.922   5.810
 5305WNA      W 5422   7.118   9.705   5.100
 5306WNA      W 5423   6.531   8.105   5.667
 5307WNA      W 5424   6.816   8.058   3.762
 5308WNA      W 5425   7.281   8.859   6.068
 5309WNA      W 5426   4.341   7.618   6.115
 5310WNA      W 5427   6.964   8.636   6.390
 5311WNA      W 5428   6.369   9.058   4.849
 5312WNA      W 5429   6.335   8.746   3.876
 5313WNA      W 5430   5.349   8.220   5.215
 5314WNA      W 5431   6.820   9.098   4.631
 5315WNA      W 5432   5.722   7.756   4.647
 5316WNA      W 5433   3.750   7.949   4.929
 5317WNA      W 5434   6.536   8.556   5.403
 5318WNA      W 5435   6.727   8.549   3.652
 5319WNA      W 5436   4.914   9.239   4.915
 5320WNA      W 5437   4.936   7.644   6.008
 5321WNA      W 5438   7.165   7.406   5.305
 5322WNA      W 5439   4.384   9.278   3.773
 5323WNA      W 5440   4.039   8.311   3.952
 5324WNA      W 5441   5.232   9.750   4.994
 5325WNA      W 5442   5.490   8.251   4.392
 5326WNA      W 5443   6.550   8.502   6.762
 5327WNA      W 5444   5.890   9.450   6.380
 5328WNA      W 5445   3.656   9.001   4.586
 5329WNA      W 5446   4.767   9.416   6.159
 5330WNA      W 5447   5.971   8.680   4.537
 5331WNA      W 5448   5.848   9.170   4.641
 5332WNA      W 5449   4.191   8.590   6.115
 5333WNA      W 5450   4.176   8.466   7.037
 5334WNA      W 5451   4.066   7.383   5.196
 5335WNA      W 5452   5.834   7.730   5.757
 5336WNA      W 5453   5.482   7.915   6.920
 5337WNA      W 5454   5.837   8.064   4.098
 5338WNA      W 5455   5.987   7.538   6.891
 5339WNA      W 5456   7.006   9.839   7.013
 5340WNA      W 5457   6.436   8.006   6.609
 5341WNA      W 5458   6.236   7.944   4.879
 5342WNA      W 5459   6.629   9.078   7.283
 5343WNA      W 5460   5.027   8.371   4.255
 5344WNA      W 5461   4.596   7.655   6.919
 5345WNA      W 5462   6.648   8.139   4.600
 5346WNA      W 5463   7.015   8.621   4.545
 5347WNA      W 5464   4.684   7.374   4.251
 5348WNA      W 5465   7.005   7.908   5.286
 5349WNA      W 5466   4.062   9.360   5.433
 5350WNA      W 5467   5.979   7.947   3.663
 5351WNA      W 5468   7.152   7.473   6.133
 5352WNA      W 5469   5.597   8.685   6.687
 5353WNA      W 5470   6.090   9.318   7.130
 5354WNA      W 5471   5.764   7.295   5.439
 5355WNA      W 5472   4.376   8.198   5.502
 5356WNA      W 5473   3.930   9.398   6.276
 5357WNA      W 5474   6.983   8.188   5.854
 5358WNA      W 5475   6.963   9.594   3.826
 5359WNA      W 5476   5.398   9.077   4.887
 5360WNA      W 5477   7.250   7.588   6.628
 5361WNA      W 5478   5.399   9.423   6.222
 5362WNA      W 5479   5.616   8.309   5.667
 5363WNA      W 5480   6.468   8.607   4.505
 5364WNA      W 5481   6.755   8.340   4.147
 5365WNA      W 5482   6.398   9.983   5.332
 5366WNA      W 5483   6.294   9.062   4.310
 5367WNA      W 5484   5.727   9.272   5.296
 5368WNA      W 5485   6.608   9.060   5.363
 5369WNA      W 5486   3.983   8.075   5.787
 5370WNA      W 5487   6.761   9.127   6.614
 5371WNA      W 5488   6.043   8.052   6.250
 5372WNA      W 5489   6.947   7.714   4.777
 5373WNA      W 5490   6.738   9.033   6.078
 5374WNA      W 5491   3.721   8.354   6.116
 5375WNA      W 5492   6.581   8.149   5.134
 5376WNA      W 5493   6.992   8.300   6.911
 5377WNA      W 5494   4.248   7.770   4.000
 5378WNA      W 5495   5.352   7.424   5.810
 5379WNA      W 5496   4.754   9.010   4.409
 5380WNA      W 5497   5.408   9.639   6.722
 5381WNA      W 5498   5.238   7.997   4.712
 5382WNA      W 5499   6.594   7.594   5.140
 5383WNA      W 5500   5.122   9.561   5.769
 5384WNA      W 5501   4.586   7.787   4.664
 5385WNA      W 5502   4.591   8.015   3.689
 5386WNA      W 5503   5.392   8.624   6.083
 5387WNA      W 5504   6.240   7.490   5.953
 5388WNA      W 5505   3.660   9.333   5.838
 5389WNA      W 5506   5.364   9.151   3.996
 5390WNA      W 5507   4.632   7.466   3.766
 5391WNA      W 5508   5.370   8.547   4.817
 5392WNA      W 5509   6.340   7.523   6.516
 5393WNA      W 5510   4.928   9.535   6.625
 5394WNA      W 5511   5.732   9.317   6.842
 5395WNA      W 5512   6.349   9.347   6.735
 5396WNA      W 5513   5.633   7.487   7.240
 5397WNA      W 5514   4.855   8.103   5.633
 5398WNA      W 5515   4.281   8.059   5.031
 5399WNA      W 5516   4.434   9.586   4.191
 5400WNA      W 5517   6.114   8.971   5.412
 5401WNA      W 5518   6.394   8.770   5.811
 5402WNA      W 5519   5.599   9.444   5.745
 5403WNA      W 5520   5.741   7.839   5.205
 5404WNA      W 5521   7.220   8.117   4.473
 5405WNA      W 5522   5.597   8.048   6.074
 5406WNA      W 5523   5.840   9.106   4.123
 5407WNA      W 5524   4.683   8.297   4.640
 5408WNA      W 5525   5.515   8.207   3.692
 5409WNA      W 5526   6.099   9.772   6.870
 5410WNA      W 5527   6.452   7.678   4.487
 5411WNA      W 5528   3.782   7.526   3.935
 5412WNA      W 5529   5.068   9.845   6.225
 5413WNA      W 5530   4.867   9.761   5.317
 5414WNA      W 5531   4.609   9.713   3.715
 5415WNA      W 5532   4.354   9.024   6.925
 5416WNA      W 5533   5.058   7.584   7.111
 5417WNA      W 5534   5.767   7.726   6.467
 5418WNA      W 5535   4.962   7.494   4.748
 5419WNA      W 5536   6.021   7.571   4.253
 5420WNA      W 5537   3.966   7.503   5.830
 5421WNA      W 5538   4.014   8.466   5.200
 5422WNA      W 5539   6.703   7.574   5.606
 5423WNA      W 5540   4.125   8.072   4.420
 5424WNA      W 5541   6.696   7.760   6.036
 5425WNA      W 5542   7.092   8.963   3.721
 5426WNA      W 5543   4.384   7.721   5.540
 5427WNA      W 5544   5.498   8.293   6.480
 5428WNA      W 5545   3.646   7.983   3.958
 5429WNA      W 5546   4.432   9.372   6.519
 5430WNA      W 5547   5.790   8.770   5.698
 5431WNA      W 5548   3.803   9.356   3.691
 5432WNA      W 5549   4.059   8.934   6.448
 5433WNA      W 5550   5.050   9.039   6.242
 5434WNA      W 5551   6.818   7.398   6.504
 5435WNA      W 5552   7.216   9.008   6.495
 5436WNA      W 5553   7.204   9.208   4.181
 5437WNA      W 5554   6.067   9.540   4.280
 5438WNA      W 5555   5.718   8.830   7.117
 5439WNA      W 5556   7.254   7.719   7.109
 5440WNA      W 5557   6.972   8.647   5.730
 5441WNA      W 5558   5.135   7.406   3.934
 5442WNA      W 5559   4.443   8.098   6.763
 5443WNA      W 5560   7.003   8.083   6.423
 5444WNA      W 5561   6.453   9.361   5.758
 5445WNA      W 5562   4.703   7.777   6.425
 5446WNA      W 5563   5.172   8.846   7.182
 5447WNA      W 5564   6.430   9.523   4.640
 5448WNA      W 5565   4.198   8.149   6.364
 5449WNA      W 5566   7.277   8.771   5.009
 5450WNA      W 5567   5.499   7.404   6.728
 5451WNA      W 5568   4.554   8.139   6.023
 5452WNA      W 5569   4.524   7.487   5.133
 5453WNA      W 5570   6.145   8.329   5.825
 5454WNA      W 5571   4.943   9.500   4.025
 5455WNA      W 5572   6.941   9.442   5.524
 5456WNA      W 5573   4.754   7.902   5.189
 5457WNA      W 5574   4.523   9.395   5.279
 5458WNA      W 5575   6.062   9.090   5.994
 5459WNA      W 5576   3.911   8.888   3.909
 5460WNA      W 5577   6.882   7.870   4.225
 5461WNA      W 5578   5.021   7.389   6.628
 5462WNA      W 5579   6.756   8.747   4.991
 5463WNA      W 5580   4.873   8.420   5.207
 5464WNA      W 5581   5.118   8.682   6.531
 5465WNA      W 5582   6.229   9.835   6.394
 5466WNA      W 5583   4.879   8.289   6.506
 5467WNA      W 5584   6.804   9.833   4.696
 5468WNA      W 5585   4.408   8.625   6.582
 5469WNA      W 5586   7.181   8.555   4.063
 5470WNA      W 5587   4.926   9.612   4.534
 5471WNA      W 5588   6.025   8.994   6.615
 5472WNA      W 5589   5.916   8.622   6.159
 5473WNA      W 5590   4.476   8.994   6.188
 5474WNA      W 5591   6.477   7.516   7.011
 5475WNA      W 5592   4.141   7.666   6.598
 5476WNA      W 5593   4.480   8.689   5.651
 5477WNA      W 5594   4.849   8.503   3.773
 5478WNA      W 5595   5.237   8.971   5.761
 5479WNA      W 5596   5.060   7.996   3.866
 5480WNA      W 5597   4.195   8.812   4.647
 5481WNA      W 5598   6.761   8.890   4.192
 5482WNA      W 5599   6.856   7.806   6.878
 5483WNA      W 5600   3.890   8.939   7.018
 5484WNA      W 5601   6.856   7.403   4.314
 5485WNA      W 5602   6.376   9.878   4.325
 5486WNA      W 5603   5.278   8.936   4.410
 5487WNA      W 5604   6.465   7.740   3.933
 5488WNA      W 5605   6.530   8.347   6.119
 5489WNA      W 5606   4.239   8.940   5.326
 5490WNA      W 5607   6.296   8.499   4.940
 5491WNA      W 5608   5.319   7.878   5.636
 5492WNA      W 5609   7.199   7.776   5.708
 5493WNA      W 5610   4.247   9.793   4.620
 5494WNA      W 5611   4.162   7.410   7.173
 5495WNA      W 5612   7.036   9.231   5.065
 5496WNA      W 5613   6.390   9.408   3.945
 5497WNA      W 5614   6.542   9.651   7.194
 5498WNA      W 5615   5.357   7.361   4.474
 5499WNA      W 5616   6.070   8.230   5.333
 5500WNA      W 5617   3.756   9.817   5.665
 5501WNA      W 5618   5.009   7.779   4.306
 5502WNA      W 5619   4.813   9.263   7.155
 5503WNA      W 5620   5.807   8.244   4.869
 5504WNA      W 5621   6.012   9.654   5.991
 5505WNA      W 5622   4.608   8.039   4.163
 5506WNA      W 5623   6.125   8.181   4.488
 5507WNA      W 5624   4.768   8.881   5.324
 5508WNA      W 5625   4.031   9.368   6.786
 5509WNA      W 5626   6.026   9.630   5.474
 5510WNA      W 5627   4.462   9.279   4.716
 5511WNA      W 5628   5.211   7.705   5.152
 5512WNA      W 5629   3.822   9.689   4.082
 5513WNA      W 5630   5.341   8.640   3.952
 5514WNA      W 5631   3.987   9.189   4.971
 5515WNA      W 5632   5.277   7.831   6.435
 5516WNA      W 5633   6.949   7.540   3.862
 5517WNA      W 5634   7.042   9.286   6.961
 5518WNA      W 5635   7.254   9.637   6.635
 5519WNA      W 5636   7.260   9.513   4.598
 5520WNA      W 5637   5.790   8.780   5.111
 5521WNA      W 5638   5.557   7.392   5.001
 5522WNA      W 5639   5.115   8.117   6.063
 5523WNA      W 5640   4.815   7.486   5.532
 5524WNA      W 5641   5.694   9.672   4.798
 5525WNA      W 5642   4.046   9.290   4.373
 5526WNA      W 5643   3.931   7.833   5.372
 5527WNA      W 5644   3.731   7.652   4.449
 5528WNA      W 5645   6.395   8.858   6.376
 5529WNA      W 5646   6.272   8.244   3.948
 5530WNA      W 5647   6.144   7.407   3.768
 5531WNA      W 5648   6.141   8.425   7.144
 5532WNA      W 5649   4.124   7.955   7.143
 5533WNA      W 5650   3.855   8.555   4.476
 5534WNA      W 5651   4.546   8.544   4.201
 5535WNA      W 5652   6.309   8.871   7.018
 5536WNA      W 5653   4.652   9.152   5.727
 5537WNA      W 5654   6.126   7.438   4.847
 5538WNA      W 5655   6.074   9.460   4.992
 5539WNA      W 5656   5.536   7.685   4.063
 5540WNA      W 5657   7.217   7.313   4.785
 5541WNA      W 5658   4.905   8.948   3.948
 5542WNA      W 5659   7.071   8.285   4.938
 5543WNA      W 5660   5.763   9.455   3.815
 5544WNA      W 5661   6.699   9.655   6.563
 5545WNA      W 5662   4.968   8.031   6.936
 5546WNA      W 5663   4.788   8.615   6.177
 5547WNA      W 5664   5.980   8.060   6.831
 5548WNA      W 5665   3.824   8.531   6.608
 5549WNA      W 5666   5.584   9.008   6.334
 5550WNA      W 5667   4.088   9.063   5.881
 5551WNA      W 5668   6.405   9.349   6.231
 5552WNA      W 5669   6.073   8.468   6.595
 5553WNA      W 5670   6.642   9.768   6.011
 5554WNA      W 5671   4.297   9.793   5.487
 5555WNA      W 5672   6.643   9.552   5.132
 5556WNA      W 5673   5.283   8.399   6.963
 5557WNA      W 5674   5.042   9.820   7.112
 5558WNA      W 5675   4.389   8.798   3.748
 5559WNA      W 5676   6.809   9.507   7.941
 5560WNA      W 5677   4.940   8.735   8.477
 5561WNA      W 5678   4.455   8.583   8.641
 5562WNA      W 5679   5.446   9.398   8.075
 5563WNA      W 5680   6.226   7.719   9.082
 5564WNA      W 5681   5.875   8.590   7.652
 5565WNA      W 5682   3.811   7.816   9.868
 5566WNA      W 5683   3.864   8.608   9.314
 5567WNA      W 5684   7.216   8.358   9.050
 5568WNA      W 5685   5.288   8.734   8.936
 5569WNA      W 5686   4.334   9.507   9.537
 5570WNA      W 5687   3.693   9.035   9.108
 5571WNA      W 5688   5.737   9.923  10.133
 5572WNA      W 5689   4.957   8.563   9.358
 5573WNA      W 5690   5.249   9.347   9.001
 5574WNA      W 5691   4.128   7.664   8.456
 5575WNA      W 5692   4.655   9.922   9.455
 5576WNA      W 5693   7.118   9.705   8.745
 5577WNA      W 5694   6.531   8.105   9.312
 5578WNA      W 5695   6.816   8.058   7.407
 5579WNA      W 5696   7.281   8.859   9.713
 5580WNA      W 5697   4.341   7.618   9.760
 5581WNA      W 5698   6.369   9.058   8.494
 5582WNA      W 5699   6.335   8.746   7.521
 5583WNA      W 5700   5.349   8.220   8.860
 5584WNA      W 5701   6.820   9.098   8.276
 5585WNA      W 5702   5.722   7.756   8.292
 5586WNA      W 5703   3.750   7.949   8.574
 5587WNA      W 5704   6.536   8.556   9.048
 5588WNA      W 5705   6.727   8.549   7.297
 5589WNA      W 5706   4.914   9.239   8.560
 5590WNA      W 5707   4.936   7.644   9.653
 5591WNA      W 5708   7.165   7.406   8.950
 5592WNA      W 5709   4.384   9.278   7.418
 5593WNA      W 5710   4.039   8.311   7.597
 5594WNA      W 5711   5.232   9.750   8.639
 5595WNA      W 5712   5.490   8.251   8.037
 5596WNA      W 5713   3.656   9.001   8.231
 5597WNA      W 5714   4.767   9.416   9.804
 5598WNA      W 5715   5.971   8.680   8.182
 5599WNA      W 5716   5.848   9.170   8.286
 5600WNA      W 5717   4.191   8.590   9.760
 5601WNA      W 5718   4.066   7.383   8.841
 5602WNA      W 5719   5.834   7.730   9.402
 5603WNA      W 5720   5.837   8.064   7.743
 5604WNA      W 5721   6.236   7.944   8.524
 5605WNA      W 5722   5.027   8.371   7.900
 5606WNA      W 5723   6.648   8.139   8.245
 5607WNA      W 5724   7.015   8.621   8.190
 5608WNA      W 5725   4.684   7.374   7.896
 5609WNA      W 5726   7.005   7.908   8.931
 5610WNA      W 5727   4.062   9.360   9.078
 5611WNA      W 5728   5.979   7.947   7.308
 5612WNA      W 5729   7.152   7.473   9.778
 5613WNA      W 5730   5.764   7.295   9.084
 5614WNA      W 5731   4.376   8.198   9.147
 5615WNA      W 5732   6.983   8.188   9.499
 5616WNA      W 5733   6.963   9.594   7.471
 5617WNA      W 5734   5.398   9.077   8.532
 5618WNA      W 5735   5.399   9.423   9.867
 5619WNA      W 5736   5.616   8.309   9.312
 5620WNA      W 5737   6.468   8.607   8.150
 5621WNA      W 5738   6.755   8.340   7.792
 5622WNA      W 5739   6.398   9.983   8.977
 5623WNA      W 5740   6.294   9.062   7.955
 5624WNA      W 5741   5.727   9.272   8.941
 5625WNA      W 5742   6.608   9.060   9.008
 5626WNA      W 5743   3.983   8.075   9.432
 5627WNA      W 5744   6.947   7.714   8.422
 5628WNA      W 5745   6.738   9.033   9.723
 5629WNA      W 5746   3.721   8.354   9.761
 5630WNA      W 5747   6.581   8.149   8.779
 5631WNA      W 5748   4.248   7.770   7.645
 5632WNA      W 5749   5.352   7.424   9.455
 5633WNA      W 5750   4.754   9.010   8.054
 5634WNA      W 5751   5.408   9.639  10.367
 5635WNA      W 5752   5.238   7.997   8.357
 5636WNA      W 5753   6.594   7.594   8.785
 5637WNA      W 5754   5.122   9.561   9.414
 5638WNA      W 5755   4.586   7.787   8.309
 5639WNA      W 5756   4.591   8.015   7.334
 5640WNA      W 5757   5.392   8.624   9.728
 5641WNA      W 5758   6.240   7.490   9.598
 5642WNA      W 5759   3.660   9.333   9.483
 5643WNA      W 5760   5.364   9.151   7.641
 5644WNA      W 5761   4.632   7.466   7.411
 5645WNA      W 5762   5.370   8.547   8.462
 5646WNA      W 5763   4.855   8.103   9.278
 5647WNA      W 5764   4.281   8.059   8.676
 5648WNA      W 5765   4.434   9.586   7.836
 5649WNA      W 5766   6.114   8.971   9.057
 5650WNA      W 5767   6.394   8.770   9.456
 5651WNA      W 5768   5.599   9.444   9.390
 5652WNA      W 5769   5.741   7.839   8.850
 5653WNA      W 5770   7.220   8.117   8.118
 5654WNA      W 5771   5.840   9.106   7.768
 5655WNA      W 5772   4.683   8.297   8.285
 5656WNA      W 5773   5.515   8.207   7.337
 5657WNA      W 5774   6.452   7.678   8.132
 5658WNA      W 5775   3.782   7.526   7.580
 5659WNA      W 5776   5.068   9.845   9.870
 5660WNA      W 5777   4.867   9.761   8.962
 5661WNA      W 5778   4.609   9.713   7.360
 5662WNA      W 5779   4.354   9.024  10.570
 5663WNA      W 5780   4.962   7.494   8.393
 5664WNA      W 5781   6.021   7.571   7.898
 5665WNA      W 5782   3.966   7.503   9.475
 5666WNA      W 5783   4.014   8.466   8.845
 5667WNA      W 5784   6.703   7.574   9.251
 5668WNA      W 5785   4.125   8.072   8.065
 5669WNA      W 5786   6.696   7.760   9.681
 5670WNA      W 5787   7.092   8.963   7.366
 5671WNA      W 5788   4.384   7.721   9.185
 5672WNA      W 5789   3.646   7.983   7.603
 5673WNA      W 5790   5.790   8.770   9.343
 5674WNA      W 5791   3.803   9.356   7.336
 5675WNA      W 5792   5.050   9.039   9.887
 5676WNA      W 5793   7.204   9.208   7.826
 5677WNA      W 5794   6.067   9.540   7.925
 5678WNA      W 5795   6.972   8.647   9.375
 5679WNA      W 5796   5.135   7.406   7.579
 5680WNA      W 5797   6.453   9.361   9.403
 5681WNA      W 5798   6.430   9.523   8.285
 5682WNA      W 5799   7.277   8.771   8.654
 5683WNA      W 5800   4.524   7.487   8.778
 5684WNA      W 5801   6.145   8.329   9.470
 5685WNA      W 5802   4.943   9.500   7.670
 5686WNA      W 5803   6.941   9.442   9.169
 5687WNA      W 5804   4.754   7.902   8.834
 5688WNA      W 5805   4.523   9.395   8.924
 5689WNA      W 5806   6.062   9.090   9.639
 5690WNA      W 5807   3.911   8.888   7.554
 5691WNA      W 5808   6.882   7.870   7.870
 5692WNA      W 5809   6.756   8.747   8.636
 5693WNA      W 5810   4.873   8.420   8.852
 5694WNA      W 5811   6.804   9.833   8.341
 5695WNA      W 5812   7.181   8.555   7.708
 5696WNA      W 5813   4.926   9.612   8.179
 5697WNA      W 5814   5.916   8.622   9.804
 5698WNA      W 5815   4.480   8.689   9.296
 5699WNA      W 5816   4.849   8.503   7.418
 5700WNA      W 5817   5.237   8.971   9.406
 5701WNA      W 5818   5.060   7.996   7.511
 5702WNA      W 5819   4.195   8.812   8.292
 5703WNA      W 5820   6.761   8.890   7.837
 5704WNA      W 5821   6.856   7.403   7.959
 5705WNA      W 5822   6.376   9.878   7.970
 5706WNA      W 5823   5.278   8.936   8.055
 5707WNA      W 5824   6.465   7.740   7.578
 5708WNA      W 5825   4.239   8.940   8.971
 5709WNA      W 5826   6.296   8.499   8.585
 5710WNA      W 5827   5.319   7.878   9.281
 5711WNA      W 5828   7.199   7.776   9.353
 5712WNA      W 5829   4.247   9.793   8.265
 5713WNA      W 5830   7.036   9.231   8.710
 5714WNA      W 5831   6.390   9.408   7.590
 5715WNA      W 5832   5.357   7.361   8.119
 5716WNA      W 5833   6.070   8.230   8.978
 5717WNA      W 5834   3.756   9.817   9.310
 5718WNA      W 5835   5.009   7.779   7.951
 5719WNA      W 5836   5.807   8.244   8.514
 5720WNA      W 5837   6.012   9.654   9.636
 5721WNA      W 5838   4.608   8.039   7.808
 5722WNA      W 5839   6.125   8.181   8.133
 5723WNA      W 5840   4.768   8.881   8.969
 5724WNA      W 5841   6.026   9.630   9.119
 5725WNA      W 5842   4.462   9.279   8.361
 5726WNA      W 5843   5.211   7.705   8.797
 5727WNA      W 5844   3.822   9.689   7.727
 5728WNA      W 5845   5.341   8.640   7.597
 5729WNA      W 5846   3.987   9.189   8.616
 5730WNA      W 5847   6.949   7.540   7.507
 5731WNA      W 5848   7.260   9.513   8.243
 5732WNA      W 5849   5.790   8.780   8.756
 5733WNA      W 5850   5.557   7.392   8.646
 5734WNA      W 5851   5.115   8.117   9.708
 5735WNA      W 5852   4.815   7.486   9.177
 5736WNA      W 5853   5.694   9.672   8.443
 5737WNA      W 5854   4.046   9.290   8.018
 5738WNA      W 5855   3.931   7.833   9.017
 5739WNA      W 5856   3.731   7.652   8.094
 5740WNA      W 5857   6.272   8.244   7.593
 5741WNA      W 5858   6.144   7.407   7.413
 5742WNA      W 5859   3.855   8.555   8.121
 5743WNA      W 5860   4.546   8.544   7.846
 5744WNA      W 5861   4.652   9.152   9.372
 5745WNA      W 5862   6.126   7.438   8.492
 5746WNA      W 5863   6.074   9.460   8.637
 5747WNA      W 5864   5.536   7.685   7.708
 5748WNA      W 5865   7.217   7.313   8.430
 5749WNA      W 5866   4.905   8.948   7.593
 5750WNA      W 5867   7.071   8.285   8.583
 5751WNA      W 5868   5.763   9.455   7.460
 5752WNA      W 5869   5.584   9.008   9.979
 5753WNA      W 5870   4.088   9.063   9.526
 5754WNA      W 5871   6.405   9.349   9.876
 5755WNA      W 5872   6.642   9.768   9.656
 5756WNA      W 5873   4.297   9.793   9.132
 5757WNA      W 5874   6.643   9.552   8.777
 5758WNA      W 5875   4.389   8.798   7.393
 5759WNA      W 5876   7.373   3.595   3.359
 5760WNA      W 5877   7.749   2.488   2.882
 5761WNA      W 5878   8.502   3.294   0.205
 5762WNA      W 5879   8.585   1.446   1.188
 5763WNA      W 5880   8.100   1.294   1.352
 5764WNA      W 5881   9.091   2.109   0.786
 5765WNA      W 5882   8.766   3.201   3.141
 5766WNA      W 5883   7.415   0.762   3.104
 5767WNA      W 5884   8.177   0.042   2.906
 5768WNA      W 5885   9.871   0.430   1.793
 5769WNA      W 5886   7.456   0.527   2.579
 5770WNA      W 5887   7.555   3.146   3.600
 5771WNA      W 5888   9.077   2.536   0.332
 5772WNA      W 5889   7.509   1.319   2.025
 5773WNA      W 5890   8.402   1.210   3.262
 5774WNA      W 5891   8.933   1.445   1.647
 5775WNA      W 5892   9.479   2.784   2.016
 5776WNA      W 5893   7.979   2.218   2.248
 5777WNA      W 5894   7.338   1.746   1.819
 5778WNA      W 5895   8.374   1.718   3.011
 5779WNA      W 5896   8.261   2.945   1.710
 5780WNA      W 5897   9.382   2.634   2.844
 5781WNA      W 5898   8.602   1.274   2.069
 5782WNA      W 5899   8.894   2.058   1.712
 5783WNA      W 5900   9.891   2.831   3.560
 5784WNA      W 5901   8.970   2.151   3.570
 5785WNA      W 5902   8.951   1.867   3.048
 5786WNA      W 5903   7.360   1.258   3.570
 5787WNA      W 5904   7.773   0.375   1.167
 5788WNA      W 5905   8.300   2.633   2.166
 5789WNA      W 5906   8.893   3.277   2.177
 5790WNA      W 5907   7.796   3.529   0.369
 5791WNA      W 5908   8.189   3.575   1.045
 5792WNA      W 5909   7.986   0.329   2.471
 5793WNA      W 5910   9.188   2.601   2.372
 5794WNA      W 5911   8.994   0.931   1.571
 5795WNA      W 5912   9.594   3.018   2.565
 5796WNA      W 5913   8.024   3.161   0.686
 5797WNA      W 5914   7.395   0.660   1.285
 5798WNA      W 5915   7.639   2.884   1.674
 5799WNA      W 5916   8.980   3.234   0.544
 5800WNA      W 5917   7.395   3.018   2.172
 5801WNA      W 5918   8.186   2.590   2.652
 5802WNA      W 5919   8.559   1.950   1.271
 5803WNA      W 5920   8.581   0.355   2.364
 5804WNA      W 5921   8.029   1.989   0.129
 5805WNA      W 5922   7.684   1.022   0.308
 5806WNA      W 5923   7.746   2.978   1.102
 5807WNA      W 5924   8.877   2.461   1.350
 5808WNA      W 5925   9.535   2.161   2.736
 5809WNA      W 5926   7.301   1.712   0.942
 5810WNA      W 5927   8.412   2.127   2.515
 5811WNA      W 5928   9.616   1.391   0.893
 5812WNA      W 5929   9.493   1.881   0.997
 5813WNA      W 5930   7.836   1.301   2.471
 5814WNA      W 5931   7.821   1.177   3.393
 5815WNA      W 5932   7.711   0.094   1.552
 5816WNA      W 5933   9.479   0.441   2.113
 5817WNA      W 5934   9.127   0.626   3.276
 5818WNA      W 5935   9.482   0.775   0.454
 5819WNA      W 5936   9.632   0.249   3.247
 5820WNA      W 5937   8.014   3.365   1.625
 5821WNA      W 5938   8.672   1.082   0.611
 5822WNA      W 5939   8.241   0.366   3.275
 5823WNA      W 5940   8.403   3.549   3.372
 5824WNA      W 5941   8.329   0.085   0.607
 5825WNA      W 5942   7.707   2.071   1.789
 5826WNA      W 5943   9.242   1.396   3.043
 5827WNA      W 5944   9.335   2.735   0.746
 5828WNA      W 5945   9.735   2.029   3.486
 5829WNA      W 5946   9.409   0.006   1.795
 5830WNA      W 5947   8.021   0.909   1.858
 5831WNA      W 5948   7.575   2.109   2.632
 5832WNA      W 5949   9.434   3.302   1.338
 5833WNA      W 5950   9.265   3.246   2.977
 5834WNA      W 5951   9.043   1.788   1.243
 5835WNA      W 5952   9.044   2.134   2.578
 5836WNA      W 5953   9.261   1.020   2.023
 5837WNA      W 5954   9.372   1.983   1.652
 5838WNA      W 5955   7.628   0.786   2.143
 5839WNA      W 5956   8.687   2.900   1.518
 5840WNA      W 5957   9.688   0.763   2.606
 5841WNA      W 5958   8.895   3.471   2.667
 5842WNA      W 5959   7.366   1.065   2.472
 5843WNA      W 5960   9.522   2.710   1.485
 5844WNA      W 5961   8.778   3.301   1.098
 5845WNA      W 5962   7.893   0.481   0.356
 5846WNA      W 5963   8.997   0.135   2.166
 5847WNA      W 5964   8.025   3.255   0.014
 5848WNA      W 5965   8.399   1.721   0.765
 5849WNA      W 5966   9.053   2.350   3.078
 5850WNA      W 5967   9.371   3.235   2.164
 5851WNA      W 5968   8.767   2.272   2.125
 5852WNA      W 5969   8.231   0.498   1.020
 5853WNA      W 5970   8.753   2.795   1.980
 5854WNA      W 5971   8.236   0.726   0.045
 5855WNA      W 5972   9.037   1.335   2.439
 5856WNA      W 5973   9.885   0.201   2.309
 5857WNA      W 5974   7.305   2.044   2.194
 5858WNA      W 5975   9.009   1.862   0.352
 5859WNA      W 5976   8.277   0.177   0.122
 5860WNA      W 5977   9.015   1.258   1.173
 5861WNA      W 5978   8.573   2.246   2.981
 5862WNA      W 5979   9.377   2.028   3.198
 5863WNA      W 5980   9.278   0.198   3.596
 5864WNA      W 5981   8.500   0.814   1.989
 5865WNA      W 5982   7.926   0.770   1.387
 5866WNA      W 5983   7.712   3.482   1.063
 5867WNA      W 5984   9.044   2.812   3.188
 5868WNA      W 5985   8.079   2.297   0.547
 5869WNA      W 5986   9.244   2.155   2.101
 5870WNA      W 5987   9.714   2.529   0.233
 5871WNA      W 5988   9.386   0.550   1.561
 5872WNA      W 5989   7.359   3.417   2.860
 5873WNA      W 5990   7.776   2.643   2.392
 5874WNA      W 5991   7.343   3.489   0.624
 5875WNA      W 5992   9.242   0.759   2.430
 5876WNA      W 5993   8.605   2.782   0.279
 5877WNA      W 5994   8.328   1.008   0.996
 5878WNA      W 5995   9.160   0.918   0.048
 5879WNA      W 5996   9.744   2.483   3.226
 5880WNA      W 5997   7.427   0.237   0.291
 5881WNA      W 5998   8.713   2.556   2.581
 5882WNA      W 5999   8.512   2.472   1.673
 5883WNA      W 6000   8.254   2.424   0.071
 5884WNA      W 6001   7.495   2.665   0.839
 5885WNA      W 6002   7.999   1.735   3.281
 5886WNA      W 6003   8.703   0.295   3.467
 5887WNA      W 6004   9.412   0.437   2.823
 5888WNA      W 6005   8.607   0.205   1.104
 5889WNA      W 6006   7.611   0.214   2.186
 5890WNA      W 6007   7.659   1.177   1.556
 5891WNA      W 6008   7.770   0.783   0.776
 5892WNA      W 6009   8.029   0.432   1.896
 5893WNA      W 6010   9.143   1.004   2.836
 5894WNA      W 6011   7.291   0.694   0.314
 5895WNA      W 6012   8.077   2.083   2.875
 5896WNA      W 6013   9.435   1.481   2.054
 5897WNA      W 6014   9.302   3.560   0.350
 5898WNA      W 6015   7.448   2.067   0.047
 5899WNA      W 6016   8.183   2.478   3.173
 5900WNA      W 6017   7.704   1.645   2.804
 5901WNA      W 6018   8.695   1.750   2.598
 5902WNA      W 6019   9.712   2.251   0.636
 5903WNA      W 6020   9.363   1.541   3.473
 5904WNA      W 6021   7.693   2.508   3.513
 5905WNA      W 6022   8.925   3.488   3.563
 5906WNA      W 6023   8.088   0.809   3.119
 5907WNA      W 6024   8.522   2.803   2.981
 5908WNA      W 6025   8.348   0.488   2.781
 5909WNA      W 6026   8.817   1.557   3.538
 5910WNA      W 6027   8.320   2.736   0.732
 5911WNA      W 6028  10.075   2.234   0.996
 5912WNA      W 6029   7.843   0.860   2.720
 5913WNA      W 6030   9.172   2.922   1.184
 5914WNA      W 6031   9.144   0.115   3.084
 5915WNA      W 6032   9.446   2.966   0.299
 5916WNA      W 6033   7.456   2.858   3.141
 5917WNA      W 6034   8.199   0.850   2.379
 5918WNA      W 6035   8.169   0.198   1.489
 5919WNA      W 6036   8.588   2.211   0.381
 5920WNA      W 6037   7.913   2.911   3.303
 5921WNA      W 6038   8.399   0.613   1.545
 5922WNA      W 6039   8.168   2.106   1.635
 5923WNA      W 6040   8.481   3.517   2.385
 5924WNA      W 6041   9.707   1.801   2.350
 5925WNA      W 6042   7.556   1.599   0.265
 5926WNA      W 6043   8.666   0.100   2.984
 5927WNA      W 6044   8.518   1.131   1.563
 5928WNA      W 6045   8.763   1.393   2.887
 5929WNA      W 6046   9.874   2.546   2.750
 5930WNA      W 6047   8.524   1.000   2.862
 5931WNA      W 6048   8.503   3.466   1.478
 5932WNA      W 6049   7.820   3.425   3.112
 5933WNA      W 6050   7.932   2.786   0.242
 5934WNA      W 6051   8.053   1.336   2.938
 5935WNA      W 6052   8.571   2.323   0.890
 5936WNA      W 6053   9.670   1.705   2.971
 5937WNA      W 6054   9.561   1.333   2.515
 5938WNA      W 6055   8.121   1.705   2.544
 5939WNA      W 6056   7.786   0.377   2.954
 5940WNA      W 6057   8.125   1.400   2.007
 5941WNA      W 6058   8.494   1.214   0.129
 5942WNA      W 6059   7.297   2.973   2.674
 5943WNA      W 6060   8.882   1.682   2.117
 5944WNA      W 6061   7.840   1.523   1.003
 5945WNA      W 6062   7.611   3.375   2.440
 5946WNA      W 6063   9.937   2.726   1.197
 5947WNA      W 6064   7.535   1.650   3.374
 5948WNA      W 6065   8.923   1.647   0.766
 5949WNA      W 6066   7.884   1.651   1.682
 5950WNA      W 6067   8.178   2.590   1.331
 5951WNA      W 6068   9.941   1.210   1.296
 5952WNA      W 6069   8.964   0.589   1.992
 5953WNA      W 6070   7.383   3.317   1.440
 5954WNA      W 6071   7.892   2.504   0.976
 5955WNA      W 6072   7.807   0.121   3.529
 5956WNA      W 6073   8.926   2.974   3.631
 5957WNA      W 6074   9.330   3.640   2.513
 5958WNA      W 6075   9.002   0.072   0.830
 5959WNA      W 6076   9.715   0.941   1.689
 5960WNA      W 6077   7.401   2.528   2.021
 5961WNA      W 6078   8.458   1.974   3.511
 5962WNA      W 6079   9.452   0.955   1.225
 5963WNA      W 6080   9.657   2.365   2.347
 5964WNA      W 6081   7.811   2.970   2.782
 5965WNA      W 6082   8.402   2.953   3.505
 5966WNA      W 6083   8.253   0.750   0.519
 5967WNA      W 6084   9.770   0.892   0.844
 5968WNA      W 6085   9.728   3.000   3.081
 5969WNA      W 6086   8.413   1.592   1.680
 5970WNA      W 6087   8.068   3.290   2.545
 5971WNA      W 6088   7.676   2.079   3.142
 5972WNA      W 6089   9.671   2.341   1.830
 5973WNA      W 6090   8.107   1.990   1.072
 5974WNA      W 6091   8.478   2.997   2.467
 5975WNA      W 6092   8.856   0.416   1.508
 5976WNA      W 6093   7.467   2.400   0.438
 5977WNA      W 6094   8.986   1.351   0.308
 5978WNA      W 6095   7.632   1.900   1.327
 5979WNA      W 6096   8.922   0.542   2.791
 5980WNA      W 6097   9.341   3.254   3.469
 5981WNA      W 6098   8.046   3.602   2.080
 5982WNA      W 6099   9.435   1.491   1.467
 5983WNA      W 6100   9.202   0.103   1.357
 5984WNA      W 6101   8.261   3.087   1.194
 5985WNA      W 6102   8.760   0.828   2.419
 5986WNA      W 6103   8.460   0.197   1.888
 5987WNA      W 6104   7.523   3.019   0.436
 5988WNA      W 6105   9.339   2.383   1.154
 5989WNA      W 6106   8.214   3.178   3.033
 5990WNA      W 6107   7.691   2.001   0.729
 5991WNA      W 6108   7.576   0.544   1.728
 5992WNA      W 6109   9.124   2.509   1.785
 5993WNA      W 6110   7.376   0.363   0.805
 5994WNA      W 6111   9.095   3.111   1.783
 5995WNA      W 6112   8.507   3.215   0.694
 5996WNA      W 6113   7.589   3.378   1.865
 5997WNA      W 6114   7.769   0.666   3.499
 5998WNA      W 6115   7.500   1.266   0.832
 5999WNA      W 6116   8.191   1.255   0.557
 6000WNA      W 6117   8.297   1.863   2.083
 6001WNA      W 6118   9.771   0.149   1.203
 6002WNA      W 6119   8.902   3.580   1.706
 6003WNA      W 6120   9.700   3.191   1.754
 6004WNA      W 6121   9.719   2.171   1.348
 6005WNA      W 6122   9.181   0.396   0.419
 6006WNA      W 6123   8.550   1.659   0.304
 6007WNA      W 6124   9.408   2.166   0.171
 6008WNA      W 6125   8.613   0.742   3.292
 6009WNA      W 6126   8.433   1.326   2.533
 6010WNA      W 6127   9.625   0.771   3.187
 6011WNA      W 6128   7.469   1.242   2.964
 6012WNA      W 6129   9.229   1.719   2.690
 6013WNA      W 6130   7.586   2.477   1.347
 6014WNA      W 6131   7.733   1.774   2.237
 6015WNA      W 6132   9.718   1.179   2.951
 6016WNA      W 6133   8.997   2.953   2.679
 6017WNA      W 6134   8.482   3.308   1.948
 6018WNA      W 6135   9.337   2.551   3.504
 6019WNA      W 6136   7.942   2.504   1.843
 6020WNA      W 6137   7.907   3.058   2.109
 6021WNA      W 6138   8.928   1.110   3.319
 6022WNA      W 6139   9.379   3.276   0.830
 6023WNA      W 6140   8.687   2.531   3.468
 6024WNA      W 6141   8.813   2.769   0.845
 6025WNA      W 6142   8.034   1.509   0.104
 6026WNA      W 6143   7.373   3.595   7.003
 6027WNA      W 6144   7.749   2.488   6.526
 6028WNA      W 6145   8.502   3.294   3.849
 6029WNA      W 6146   8.585   1.446   4.832
 6030WNA      W 6147   8.100   1.294   4.996
 6031WNA      W 6148   9.091   2.109   4.430
 6032WNA      W 6149   8.766   3.201   6.785
 6033WNA      W 6150   7.415   0.762   6.748
 6034WNA      W 6151   8.177   0.042   6.550
 6035WNA      W 6152   9.871   0.430   5.437
 6036WNA      W 6153   9.520   1.301   4.007
 6037WNA      W 6154   7.456   0.527   6.223
 6038WNA      W 6155   7.555   3.146   7.244
 6039WNA      W 6156   9.077   2.536   3.976
 6040WNA      W 6157   7.509   1.319   5.669
 6041WNA      W 6158   8.402   1.210   6.906
 6042WNA      W 6159   8.933   1.445   5.291
 6043WNA      W 6160   9.479   2.784   5.660
 6044WNA      W 6161   7.979   2.218   5.892
 6045WNA      W 6162   7.338   1.746   5.463
 6046WNA      W 6163   8.374   1.718   6.655
 6047WNA      W 6164   8.261   2.945   5.354
 6048WNA      W 6165   9.382   2.634   6.488
 6049WNA      W 6166   8.602   1.274   5.713
 6050WNA      W 6167   8.894   2.058   5.356
 6051WNA      W 6168   9.891   2.831   7.204
 6052WNA      W 6169   8.970   2.151   7.214
 6053WNA      W 6170   8.951   1.867   6.692
 6054WNA      W 6171   7.360   1.258   7.214
 6055WNA      W 6172   7.773   0.375   4.811
 6056WNA      W 6173   8.300   2.633   5.810
 6057WNA      W 6174   8.893   3.277   5.821
 6058WNA      W 6175   7.796   3.529   4.013
 6059WNA      W 6176   8.189   3.575   4.689
 6060WNA      W 6177   7.986   0.329   6.115
 6061WNA      W 6178   9.188   2.601   6.016
 6062WNA      W 6179   8.994   0.931   5.215
 6063WNA      W 6180   9.594   3.018   6.209
 6064WNA      W 6181   9.367   0.467   4.647
 6065WNA      W 6182   8.024   3.161   4.330
 6066WNA      W 6183   7.395   0.660   4.929
 6067WNA      W 6184   7.639   2.884   5.318
 6068WNA      W 6185   8.980   3.234   4.188
 6069WNA      W 6186   7.395   3.018   5.816
 6070WNA      W 6187   8.186   2.590   6.296
 6071WNA      W 6188   8.559   1.950   4.915
 6072WNA      W 6189   8.581   0.355   6.008
 6073WNA      W 6190   8.029   1.989   3.773
 6074WNA      W 6191   7.684   1.022   3.952
 6075WNA      W 6192   7.746   2.978   4.746
 6076WNA      W 6193   8.877   2.461   4.994
 6077WNA      W 6194   9.135   0.962   4.392
 6078WNA      W 6195   9.535   2.161   6.380
 6079WNA      W 6196   7.301   1.712   4.586
 6080WNA      W 6197   8.412   2.127   6.159
 6081WNA      W 6198   9.616   1.391   4.537
 6082WNA      W 6199   9.493   1.881   4.641
 6083WNA      W 6200   7.836   1.301   6.115
 6084WNA      W 6201   7.821   1.177   7.037
 6085WNA      W 6202   7.711   0.094   5.196
 6086WNA      W 6203   9.479   0.441   5.757
 6087WNA      W 6204   9.127   0.626   6.920
 6088WNA      W 6205   9.482   0.775   4.098
 6089WNA      W 6206   9.632   0.249   6.891
 6090WNA      W 6207   8.014   3.365   5.269
 6091WNA      W 6208   8.672   1.082   4.255
 6092WNA      W 6209   8.241   0.366   6.919
 6093WNA      W 6210   8.403   3.549   7.016
 6094WNA      W 6211   8.329   0.085   4.251
 6095WNA      W 6212   7.707   2.071   5.433
 6096WNA      W 6213   9.624   0.658   3.663
 6097WNA      W 6214   9.242   1.396   6.687
 6098WNA      W 6215   9.335   2.735   4.390
 6099WNA      W 6216   9.735   2.029   7.130
 6100WNA      W 6217   9.409   0.006   5.439
 6101WNA      W 6218   8.021   0.909   5.502
 6102WNA      W 6219   7.575   2.109   6.276
 6103WNA      W 6220   9.434   3.302   4.982
 6104WNA      W 6221   9.265   3.246   6.621
 6105WNA      W 6222   9.043   1.788   4.887
 6106WNA      W 6223   9.044   2.134   6.222
 6107WNA      W 6224   9.261   1.020   5.667
 6108WNA      W 6225   9.372   1.983   5.296
 6109WNA      W 6226   7.628   0.786   5.787
 6110WNA      W 6227   8.687   2.900   5.162
 6111WNA      W 6228   9.688   0.763   6.250
 6112WNA      W 6229   8.895   3.471   6.311
 6113WNA      W 6230   7.366   1.065   6.116
 6114WNA      W 6231   9.522   2.710   5.129
 6115WNA      W 6232   8.778   3.301   4.742
 6116WNA      W 6233   7.893   0.481   4.000
 6117WNA      W 6234   8.997   0.135   5.810
 6118WNA      W 6235   8.025   3.255   3.658
 6119WNA      W 6236   8.399   1.721   4.409
 6120WNA      W 6237   9.053   2.350   6.722
 6121WNA      W 6238   8.883   0.708   4.712
 6122WNA      W 6239   9.371   3.235   5.808
 6123WNA      W 6240   8.767   2.272   5.769
 6124WNA      W 6241   8.231   0.498   4.664
 6125WNA      W 6242   8.753   2.795   5.624
 6126WNA      W 6243   8.236   0.726   3.689
 6127WNA      W 6244   9.037   1.335   6.083
 6128WNA      W 6245   9.885   0.201   5.953
 6129WNA      W 6246   7.305   2.044   5.838
 6130WNA      W 6247   9.009   1.862   3.996
 6131WNA      W 6248   8.277   0.177   3.766
 6132WNA      W 6249   9.015   1.258   4.817
 6133WNA      W 6250   8.573   2.246   6.625
 6134WNA      W 6251   9.377   2.028   6.842
 6135WNA      W 6252   9.278   0.198   7.240
 6136WNA      W 6253   8.500   0.814   5.633
 6137WNA      W 6254   7.926   0.770   5.031
 6138WNA      W 6255   7.712   3.482   4.707
 6139WNA      W 6256   9.044   2.812   6.832
 6140WNA      W 6257   8.079   2.297   4.191
 6141WNA      W 6258   9.244   2.155   5.745
 6142WNA      W 6259   9.714   2.529   3.877
 6143WNA      W 6260   9.386   0.550   5.205
 6144WNA      W 6261   7.359   3.417   6.504
 6145WNA      W 6262   7.776   2.643   6.036
 6146WNA      W 6263   7.343   3.489   4.268
 6147WNA      W 6264   9.242   0.759   6.074
 6148WNA      W 6265   8.605   2.782   3.923
 6149WNA      W 6266   9.485   1.817   4.123
 6150WNA      W 6267   8.328   1.008   4.640
 6151WNA      W 6268   9.160   0.918   3.692
 6152WNA      W 6269   9.744   2.483   6.870
 6153WNA      W 6270   7.427   0.237   3.935
 6154WNA      W 6271   8.713   2.556   6.225
 6155WNA      W 6272   8.512   2.472   5.317
 6156WNA      W 6273   8.254   2.424   3.715
 6157WNA      W 6274   7.495   2.665   4.483
 6158WNA      W 6275   7.999   1.735   6.925
 6159WNA      W 6276   8.703   0.295   7.111
 6160WNA      W 6277   9.412   0.437   6.467
 6161WNA      W 6278   8.607   0.205   4.748
 6162WNA      W 6279   9.666   0.282   4.253
 6163WNA      W 6280   7.611   0.214   5.830
 6164WNA      W 6281   7.659   1.177   5.200
 6165WNA      W 6282   7.770   0.783   4.420
 6166WNA      W 6283   8.029   0.432   5.540
 6167WNA      W 6284   9.143   1.004   6.480
 6168WNA      W 6285   7.291   0.694   3.958
 6169WNA      W 6286   8.077   2.083   6.519
 6170WNA      W 6287   9.435   1.481   5.698
 6171WNA      W 6288   9.302   3.560   3.994
 6172WNA      W 6289   7.448   2.067   3.691
 6173WNA      W 6290   8.183   2.478   6.817
 6174WNA      W 6291   7.704   1.645   6.448
 6175WNA      W 6292   8.695   1.750   6.242
 6176WNA      W 6293   9.712   2.251   4.280
 6177WNA      W 6294   9.363   1.541   7.117
 6178WNA      W 6295   7.693   2.508   7.157
 6179WNA      W 6296   8.925   3.488   7.207
 6180WNA      W 6297   8.780   0.117   3.934
 6181WNA      W 6298   8.088   0.809   6.763
 6182WNA      W 6299   8.522   2.803   6.625
 6183WNA      W 6300   8.348   0.488   6.425
 6184WNA      W 6301   8.817   1.557   7.182
 6185WNA      W 6302   8.320   2.736   4.376
 6186WNA      W 6303  10.075   2.234   4.640
 6187WNA      W 6304   7.843   0.860   6.364
 6188WNA      W 6305   9.172   2.922   4.828
 6189WNA      W 6306   9.144   0.115   6.728
 6190WNA      W 6307   9.446   2.966   3.943
 6191WNA      W 6308   7.456   2.858   6.785
 6192WNA      W 6309   8.199   0.850   6.023
 6193WNA      W 6310   8.169   0.198   5.133
 6194WNA      W 6311   8.588   2.211   4.025
 6195WNA      W 6312   7.913   2.911   6.947
 6196WNA      W 6313   8.399   0.613   5.189
 6197WNA      W 6314   8.168   2.106   5.279
 6198WNA      W 6315   8.481   3.517   6.029
 6199WNA      W 6316   9.707   1.801   5.994
 6200WNA      W 6317   7.556   1.599   3.909
 6201WNA      W 6318   8.666   0.100   6.628
 6202WNA      W 6319   8.518   1.131   5.207
 6203WNA      W 6320   8.763   1.393   6.531
 6204WNA      W 6321   9.874   2.546   6.394
 6205WNA      W 6322   8.524   1.000   6.506
 6206WNA      W 6323   8.503   3.466   5.122
 6207WNA      W 6324   7.820   3.425   6.756
 6208WNA      W 6325   7.932   2.786   3.886
 6209WNA      W 6326   8.053   1.336   6.582
 6210WNA      W 6327   8.571   2.323   4.534
 6211WNA      W 6328   9.670   1.705   6.615
 6212WNA      W 6329   9.561   1.333   6.159
 6213WNA      W 6330   8.121   1.705   6.188
 6214WNA      W 6331   7.786   0.377   6.598
 6215WNA      W 6332   8.125   1.400   5.651
 6216WNA      W 6333   8.494   1.214   3.773
 6217WNA      W 6334   7.297   2.973   6.318
 6218WNA      W 6335   8.882   1.682   5.761
 6219WNA      W 6336   8.705   0.707   3.866
 6220WNA      W 6337   7.840   1.523   4.647
 6221WNA      W 6338   7.611   3.375   6.084
 6222WNA      W 6339   9.937   2.726   4.841
 6223WNA      W 6340   7.535   1.650   7.018
 6224WNA      W 6341   8.923   1.647   4.410
 6225WNA      W 6342   7.884   1.651   5.326
 6226WNA      W 6343   8.178   2.590   4.975
 6227WNA      W 6344   9.941   1.210   4.940
 6228WNA      W 6345   8.964   0.589   5.636
 6229WNA      W 6346   7.383   3.317   5.084
 6230WNA      W 6347   7.892   2.504   4.620
 6231WNA      W 6348   7.807   0.121   7.173
 6232WNA      W 6349   8.926   2.974   7.275
 6233WNA      W 6350   9.330   3.640   6.157
 6234WNA      W 6351   9.002   0.072   4.474
 6235WNA      W 6352   9.715   0.941   5.333
 6236WNA      W 6353   7.401   2.528   5.665
 6237WNA      W 6354   8.654   0.490   4.306
 6238WNA      W 6355   8.458   1.974   7.155
 6239WNA      W 6356   9.452   0.955   4.869
 6240WNA      W 6357   9.657   2.365   5.991
 6241WNA      W 6358   7.811   2.970   6.426
 6242WNA      W 6359   8.402   2.953   7.149
 6243WNA      W 6360   8.253   0.750   4.163
 6244WNA      W 6361   9.770   0.892   4.488
 6245WNA      W 6362   9.728   3.000   6.725
 6246WNA      W 6363   8.413   1.592   5.324
 6247WNA      W 6364   8.068   3.290   6.189
 6248WNA      W 6365   7.676   2.079   6.786
 6249WNA      W 6366   9.671   2.341   5.474
 6250WNA      W 6367   8.107   1.990   4.716
 6251WNA      W 6368   8.478   2.997   6.111
 6252WNA      W 6369   8.856   0.416   5.152
 6253WNA      W 6370   7.467   2.400   4.082
 6254WNA      W 6371   8.986   1.351   3.952
 6255WNA      W 6372   7.632   1.900   4.971
 6256WNA      W 6373   8.922   0.542   6.435
 6257WNA      W 6374   9.341   3.254   7.113
 6258WNA      W 6375   8.046   3.602   5.724
 6259WNA      W 6376   9.435   1.491   5.111
 6260WNA      W 6377   9.202   0.103   5.001
 6261WNA      W 6378   8.261   3.087   4.838
 6262WNA      W 6379   8.760   0.828   6.063
 6263WNA      W 6380   8.460   0.197   5.532
 6264WNA      W 6381   7.523   3.019   4.080
 6265WNA      W 6382   9.339   2.383   4.798
 6266WNA      W 6383   8.214   3.178   6.677
 6267WNA      W 6384   7.691   2.001   4.373
 6268WNA      W 6385   7.576   0.544   5.372
 6269WNA      W 6386   9.124   2.509   5.429
 6270WNA      W 6387   7.376   0.363   4.449
 6271WNA      W 6388   9.095   3.111   5.427
 6272WNA      W 6389   8.507   3.215   4.338
 6273WNA      W 6390   7.589   3.378   5.509
 6274WNA      W 6391   7.769   0.666   7.143
 6275WNA      W 6392   7.500   1.266   4.476
 6276WNA      W 6393   8.191   1.255   4.201
 6277WNA      W 6394   8.297   1.863   5.727
 6278WNA      W 6395   9.771   0.149   4.847
 6279WNA      W 6396   8.902   3.580   5.350
 6280WNA      W 6397   9.700   3.191   5.398
 6281WNA      W 6398   9.719   2.171   4.992
 6282WNA      W 6399   9.181   0.396   4.063
 6283WNA      W 6400   8.550   1.659   3.948
 6284WNA      W 6401   9.408   2.166   3.815
 6285WNA      W 6402   8.613   0.742   6.936
 6286WNA      W 6403   8.433   1.326   6.177
 6287WNA      W 6404   9.625   0.771   6.831
 6288WNA      W 6405   7.469   1.242   6.608
 6289WNA      W 6406   9.229   1.719   6.334
 6290WNA      W 6407   7.586   2.477   4.991
 6291WNA      W 6408   7.733   1.774   5.881
 6292WNA      W 6409   9.718   1.179   6.595
 6293WNA      W 6410   8.997   2.953   6.323
 6294WNA      W 6411   8.482   3.308   5.592
 6295WNA      W 6412   9.337   2.551   7.148
 6296WNA      W 6413   7.942   2.504   5.487
 6297WNA      W 6414   7.907   3.058   5.753
 6298WNA      W 6415   8.928   1.110   6.963
 6299WNA      W 6416   9.379   3.276   4.474
 6300WNA      W 6417   8.687   2.531   7.112
 6301WNA      W 6418   8.813   2.769   4.489
 6302WNA      W 6419   8.034   1.509   3.748
 6303WNA      W 6420   8.502   3.294   7.494
 6304WNA      W 6421   8.585   1.446   8.477
 6305WNA      W 6422   8.100   1.294   8.641
 6306WNA      W 6423   9.091   2.109   8.075
 6307WNA      W 6424   9.871   0.430   9.082
 6308WNA      W 6425   9.520   1.301   7.652
 6309WNA      W 6426   7.456   0.527   9.868
 6310WNA      W 6427   9.077   2.536   7.621
 6311WNA      W 6428   7.509   1.319   9.314
 6312WNA      W 6429   8.933   1.445   8.936
 6313WNA      W 6430   9.479   2.784   9.305
 6314WNA      W 6431   7.979   2.218   9.537
 6315WNA      W 6432   7.338   1.746   9.108
 6316WNA      W 6433   8.261   2.945   8.999
 6317WNA      W 6434   8.602   1.274   9.358
 6318WNA      W 6435   8.894   2.058   9.001
 6319WNA      W 6436   7.773   0.375   8.456
 6320WNA      W 6437   8.300   2.633   9.455
 6321WNA      W 6438   8.893   3.277   9.466
 6322WNA      W 6439   7.796   3.529   7.658
 6323WNA      W 6440   8.189   3.575   8.334
 6324WNA      W 6441   7.986   0.329   9.760
 6325WNA      W 6442   9.188   2.601   9.661
 6326WNA      W 6443   8.994   0.931   8.860
 6327WNA      W 6444   9.594   3.018   9.854
 6328WNA      W 6445   9.367   0.467   8.292
 6329WNA      W 6446   8.024   3.161   7.975
 6330WNA      W 6447   7.395   0.660   8.574
 6331WNA      W 6448   7.639   2.884   8.963
 6332WNA      W 6449   8.980   3.234   7.833
 6333WNA      W 6450   7.395   3.018   9.461
 6334WNA      W 6451   8.559   1.950   8.560
 6335WNA      W 6452   8.581   0.355   9.653
 6336WNA      W 6453   8.029   1.989   7.418
 6337WNA      W 6454   7.684   1.022   7.597
 6338WNA      W 6455   7.746   2.978   8.391
 6339WNA      W 6456   8.877   2.461   8.639
 6340WNA      W 6457   9.135   0.962   8.037
 6341WNA      W 6458   7.301   1.712   8.231
 6342WNA      W 6459   8.412   2.127   9.804
 6343WNA      W 6460   9.616   1.391   8.182
 6344WNA      W 6461   9.493   1.881   8.286
 6345WNA      W 6462   7.836   1.301   9.760
 6346WNA      W 6463   7.711   0.094   8.841
 6347WNA      W 6464   9.479   0.441   9.402
 6348WNA      W 6465   9.482   0.775   7.743
 6349WNA      W 6466   8.014   3.365   8.914
 6350WNA      W 6467   8.672   1.082   7.900
 6351WNA      W 6468   8.329   0.085   7.896
 6352WNA      W 6469   7.707   2.071   9.078
 6353WNA      W 6470   9.624   0.658   7.308
 6354WNA      W 6471   9.335   2.735   8.035
 6355WNA      W 6472   9.409   0.006   9.084
 6356WNA      W 6473   8.021   0.909   9.147
 6357WNA      W 6474   9.434   3.302   8.627
 6358WNA      W 6475   9.043   1.788   8.532
 6359WNA      W 6476   9.044   2.134   9.867
 6360WNA      W 6477   9.261   1.020   9.312
 6361WNA      W 6478   9.372   1.983   8.941
 6362WNA      W 6479   7.628   0.786   9.432
 6363WNA      W 6480   8.687   2.900   8.807
 6364WNA      W 6481   8.895   3.471   9.956
 6365WNA      W 6482   7.366   1.065   9.761
 6366WNA      W 6483   9.522   2.710   8.774
 6367WNA      W 6484   8.778   3.301   8.387
 6368WNA      W 6485   7.893   0.481   7.645
 6369WNA      W 6486   8.997   0.135   9.455
 6370WNA      W 6487   8.025   3.255   7.303
 6371WNA      W 6488   8.399   1.721   8.054
 6372WNA      W 6489   8.883   0.708   8.357
 6373WNA      W 6490   9.371   3.235   9.453
 6374WNA      W 6491   8.767   2.272   9.414
 6375WNA      W 6492   8.231   0.498   8.309
 6376WNA      W 6493   8.753   2.795   9.269
 6377WNA      W 6494   8.236   0.726   7.334
 6378WNA      W 6495   9.885   0.201   9.598
 6379WNA      W 6496   7.305   2.044   9.483
 6380WNA      W 6497   9.009   1.862   7.641
 6381WNA      W 6498   8.277   0.177   7.411
 6382WNA      W 6499   9.015   1.258   8.462
 6383WNA      W 6500   8.500   0.814   9.278
 6384WNA      W 6501   7.926   0.770   8.676
 6385WNA      W 6502   7.712   3.482   8.352
 6386WNA      W 6503   8.079   2.297   7.836
 6387WNA      W 6504   9.244   2.155   9.390
 6388WNA      W 6505   9.714   2.529   7.522
 6389WNA      W 6506   9.386   0.550   8.850
 6390WNA      W 6507   7.776   2.643   9.681
 6391WNA      W 6508   7.343   3.489   7.913
 6392WNA      W 6509   8.605   2.782   7.568
 6393WNA      W 6510   9.485   1.817   7.768
 6394WNA      W 6511   8.328   1.008   8.285
 6395WNA      W 6512   9.160   0.918   7.337
 6396WNA      W 6513   7.427   0.237   7.580
 6397WNA      W 6514   8.713   2.556   9.870
 6398WNA      W 6515   8.512   2.472   8.962
 6399WNA      W 6516   8.254   2.424   7.360
 6400WNA      W 6517   7.495   2.665   8.128
 6401WNA      W 6518   7.999   1.735  10.570
 6402WNA      W 6519   8.607   0.205   8.393
 6403WNA      W 6520   9.666   0.282   7.898
 6404WNA      W 6521   7.611   0.214   9.475
 6405WNA      W 6522   7.659   1.177   8.845
 6406WNA      W 6523   7.770   0.783   8.065
 6407WNA      W 6524   8.029   0.432   9.185
 6408WNA      W 6525   7.291   0.694   7.603
 6409WNA      W 6526   9.435   1.481   9.343
 6410WNA      W 6527   9.302   3.560   7.639
 6411WNA      W 6528   7.448   2.067   7.336
 6412WNA      W 6529   8.695   1.750   9.887
 6413WNA      W 6530   9.712   2.251   7.925
 6414WNA      W 6531   8.780   0.117   7.579
 6415WNA      W 6532   8.320   2.736   8.021
 6416WNA      W 6533  10.075   2.234   8.285
 6417WNA      W 6534   9.172   2.922   8.473
 6418WNA      W 6535   9.446   2.966   7.588
 6419WNA      W 6536   8.169   0.198   8.778
 6420WNA      W 6537   8.588   2.211   7.670
 6421WNA      W 6538   8.399   0.613   8.834
 6422WNA      W 6539   8.168   2.106   8.924
 6423WNA      W 6540   8.481   3.517   9.674
 6424WNA      W 6541   9.707   1.801   9.639
 6425WNA      W 6542   7.556   1.599   7.554
 6426WNA      W 6543   8.518   1.131   8.852
 6427WNA      W 6544   8.503   3.466   8.767
 6428WNA      W 6545   7.932   2.786   7.531
 6429WNA      W 6546   8.571   2.323   8.179
 6430WNA      W 6547   8.125   1.400   9.296
 6431WNA      W 6548   8.494   1.214   7.418
 6432WNA      W 6549   8.882   1.682   9.406
 6433WNA      W 6550   8.705   0.707   7.511
 6434WNA      W 6551   7.840   1.523   8.292
 6435WNA      W 6552   7.611   3.375   9.729
 6436WNA      W 6553   9.937   2.726   8.486
 6437WNA      W 6554   8.923   1.647   8.055
 6438WNA      W 6555   7.884   1.651   8.971
 6439WNA      W 6556   8.178   2.590   8.620
 6440WNA      W 6557   9.941   1.210   8.585
 6441WNA      W 6558   8.964   0.589   9.281
 6442WNA      W 6559   7.383   3.317   8.729
 6443WNA      W 6560   7.892   2.504   8.265
 6444WNA      W 6561   9.330   3.640   9.802
 6445WNA      W 6562   9.002   0.072   8.119
 6446WNA      W 6563   9.715   0.941   8.978
 6447WNA      W 6564   7.401   2.528   9.310
 6448WNA      W 6565   8.654   0.490   7.951
 6449WNA      W 6566   9.452   0.955   8.514
 6450WNA      W 6567   9.657   2.365   9.636
 6451WNA      W 6568   8.253   0.750   7.808
 6452WNA      W 6569   9.770   0.892   8.133
 6453WNA      W 6570   8.413   1.592   8.969
 6454WNA      W 6571   9.671   2.341   9.119
 6455WNA      W 6572   8.107   1.990   8.361
 6456WNA      W 6573   8.478   2.997   9.756
 6457WNA      W 6574   8.856   0.416   8.797
 6458WNA      W 6575   7.467   2.400   7.727
 6459WNA      W 6576   8.986   1.351   7.597
 6460WNA      W 6577   7.632   1.900   8.616
 6461WNA      W 6578   8.046   3.602   9.369
 6462WNA      W 6579   9.435   1.491   8.756
 6463WNA      W 6580   9.202   0.103   8.646
 6464WNA      W 6581   8.261   3.087   8.483
 6465WNA      W 6582   8.760   0.828   9.708
 6466WNA      W 6583   8.460   0.197   9.177
 6467WNA      W 6584   7.523   3.019   7.725
 6468WNA      W 6585   9.339   2.383   8.443
 6469WNA      W 6586   7.691   2.001   8.018
 6470WNA      W 6587   7.576   0.544   9.017
 6471WNA      W 6588   9.124   2.509   9.074
 6472WNA      W 6589   7.376   0.363   8.094
 6473WNA      W 6590   9.095   3.111   9.072
 6474WNA      W 6591   8.507   3.215   7.983
 6475WNA      W 6592   7.589   3.378   9.154
 6476WNA      W 6593   7.500   1.266   8.121
 6477WNA      W 6594   8.191   1.255   7.846
 6478WNA      W 6595   8.297   1.863   9.372
 6479WNA      W 6596   9.771   0.149   8.492
 6480WNA      W 6597   8.902   3.580   8.995
 6481WNA      W 6598   9.700   3.191   9.043
 6482WNA      W 6599   9.719   2.171   8.637
 6483WNA      W 6600   9.181   0.396   7.708
 6484WNA      W 6601   8.550   1.659   7.593
 6485WNA      W 6602   9.408   2.166   7.460
 6486WNA      W 6603   7.586   2.477   8.636
 6487WNA      W 6604   7.733   1.774   9.526
 6488WNA      W 6605   8.997   2.953   9.968
 6489WNA      W 6606   8.482   3.308   9.237
 6490WNA      W 6607   7.942   2.504   9.132
 6491WNA      W 6608   7.907   3.058   9.398
 6492WNA      W 6609   9.379   3.276   8.119
 6493WNA      W 6610   8.813   2.769   8.134
 6494WNA      W 6611   8.034   1.509   7.393
 6495WNA      W 6612   7.373   7.239   3.359
 6496WNA      W 6613   7.749   6.132   2.882
 6497WNA      W 6614   8.502   6.938   0.205
 6498WNA      W 6615   8.585   5.090   1.188
 6499WNA      W 6616   8.100   4.938   1.352
 6500WNA      W 6617   9.091   5.753   0.786
 6501WNA      W 6618   8.766   6.845   3.141
 6502WNA      W 6619   7.415   4.406   3.104
 6503WNA      W 6620   8.177   3.686   2.906
 6504WNA      W 6621   9.871   4.074   1.793
 6505WNA      W 6622   9.520   4.945   0.363
 6506WNA      W 6623   7.456   4.171   2.579
 6507WNA      W 6624   7.555   6.790   3.600
 6508WNA      W 6625   9.077   6.180   0.332
 6509WNA      W 6626   7.509   4.963   2.025
 6510WNA      W 6627   8.402   4.854   3.262
 6511WNA      W 6628   8.933   5.089   1.647
 6512WNA      W 6629   9.479   6.428   2.016
 6513WNA      W 6630   7.979   5.862   2.248
 6514WNA      W 6631   7.338   5.390   1.819
 6515WNA      W 6632   8.374   5.362   3.011
 6516WNA      W 6633   8.261   6.589   1.710
 6517WNA      W 6634   9.382   6.278   2.844
 6518WNA      W 6635   8.602   4.918   2.069
 6519WNA      W 6636   8.894   5.702   1.712
 6520WNA      W 6637   9.891   6.475   3.560
 6521WNA      W 6638   8.970   5.795   3.570
 6522WNA      W 6639   8.951   5.511   3.048
 6523WNA      W 6640   7.360   4.902   3.570
 6524WNA      W 6641   7.773   4.019   1.167
 6525WNA      W 6642   8.300   6.277   2.166
 6526WNA      W 6643   8.893   6.921   2.177
 6527WNA      W 6644   7.796   7.173   0.369
 6528WNA      W 6645   8.189   7.219   1.045
 6529WNA      W 6646   7.986   3.973   2.471
 6530WNA      W 6647   9.188   6.245   2.372
 6531WNA      W 6648   8.994   4.575   1.571
 6532WNA      W 6649   9.594   6.662   2.565
 6533WNA      W 6650   9.367   4.111   1.003
 6534WNA      W 6651   8.024   6.805   0.686
 6535WNA      W 6652   7.395   4.304   1.285
 6536WNA      W 6653   7.639   6.528   1.674
 6537WNA      W 6654   8.980   6.878   0.544
 6538WNA      W 6655   7.395   6.662   2.172
 6539WNA      W 6656   8.186   6.234   2.652
 6540WNA      W 6657   8.559   5.594   1.271
 6541WNA      W 6658   8.581   3.999   2.364
 6542WNA      W 6659   8.029   5.633   0.129
 6543WNA      W 6660   7.684   4.666   0.308
 6544WNA      W 6661   7.746   6.622   1.102
 6545WNA      W 6662   8.877   6.105   1.350
 6546WNA      W 6663   9.135   4.606   0.748
 6547WNA      W 6664   9.535   5.805   2.736
 6548WNA      W 6665   7.301   5.356   0.942
 6549WNA      W 6666   8.412   5.771   2.515
 6550WNA      W 6667   9.616   5.035   0.893
 6551WNA      W 6668   9.493   5.525   0.997
 6552WNA      W 6669   7.836   4.945   2.471
 6553WNA      W 6670   7.821   4.821   3.393
 6554WNA      W 6671   7.711   3.738   1.552
 6555WNA      W 6672   9.479   4.085   2.113
 6556WNA      W 6673   9.127   4.270   3.276
 6557WNA      W 6674   9.482   4.419   0.454
 6558WNA      W 6675   9.632   3.893   3.247
 6559WNA      W 6676   8.014   7.009   1.625
 6560WNA      W 6677   8.672   4.726   0.611
 6561WNA      W 6678   8.241   4.010   3.275
 6562WNA      W 6679   8.403   7.193   3.372
 6563WNA      W 6680   8.329   3.729   0.607
 6564WNA      W 6681   7.707   5.715   1.789
 6565WNA      W 6682   9.624   4.302   0.019
 6566WNA      W 6683   9.242   5.040   3.043
 6567WNA      W 6684   9.335   6.379   0.746
 6568WNA      W 6685   9.735   5.673   3.486
 6569WNA      W 6686   9.409   3.650   1.795
 6570WNA      W 6687   8.021   4.553   1.858
 6571WNA      W 6688   7.575   5.753   2.632
 6572WNA      W 6689   9.434   6.946   1.338
 6573WNA      W 6690   9.265   6.890   2.977
 6574WNA      W 6691   9.043   5.432   1.243
 6575WNA      W 6692   9.044   5.778   2.578
 6576WNA      W 6693   9.261   4.664   2.023
 6577WNA      W 6694   9.372   5.627   1.652
 6578WNA      W 6695   7.628   4.430   2.143
 6579WNA      W 6696   8.687   6.544   1.518
 6580WNA      W 6697   9.688   4.407   2.606
 6581WNA      W 6698   8.895   7.115   2.667
 6582WNA      W 6699   7.366   4.709   2.472
 6583WNA      W 6700   9.522   6.354   1.485
 6584WNA      W 6701   8.778   6.945   1.098
 6585WNA      W 6702   7.893   4.125   0.356
 6586WNA      W 6703   8.997   3.779   2.166
 6587WNA      W 6704   8.025   6.899   0.014
 6588WNA      W 6705   8.399   5.365   0.765
 6589WNA      W 6706   9.053   5.994   3.078
 6590WNA      W 6707   8.883   4.352   1.068
 6591WNA      W 6708   9.371   6.879   2.164
 6592WNA      W 6709   8.767   5.916   2.125
 6593WNA      W 6710   8.231   4.142   1.020
 6594WNA      W 6711   8.753   6.439   1.980
 6595WNA      W 6712   8.236   4.370   0.045
 6596WNA      W 6713   9.037   4.979   2.439
 6597WNA      W 6714   9.885   3.845   2.309
 6598WNA      W 6715   7.305   5.688   2.194
 6599WNA      W 6716   9.009   5.506   0.352
 6600WNA      W 6717   8.277   3.821   0.122
 6601WNA      W 6718   9.015   4.902   1.173
 6602WNA      W 6719   9.985   3.878   2.872
 6603WNA      W 6720   8.573   5.890   2.981
 6604WNA      W 6721   9.377   5.672   3.198
 6605WNA      W 6722   9.278   3.842   3.596
 6606WNA      W 6723   8.500   4.458   1.989
 6607WNA      W 6724   7.926   4.414   1.387
 6608WNA      W 6725   7.712   7.126   1.063
 6609WNA      W 6726   9.044   6.456   3.188
 6610WNA      W 6727   8.079   5.941   0.547
 6611WNA      W 6728   9.244   5.799   2.101
 6612WNA      W 6729   9.714   6.173   0.233
 6613WNA      W 6730   9.386   4.194   1.561
 6614WNA      W 6731   7.359   7.061   2.860
 6615WNA      W 6732   7.776   6.287   2.392
 6616WNA      W 6733   7.343   7.133   0.624
 6617WNA      W 6734   9.242   4.403   2.430
 6618WNA      W 6735   8.605   6.426   0.279
 6619WNA      W 6736   9.485   5.461   0.479
 6620WNA      W 6737   8.328   4.652   0.996
 6621WNA      W 6738   9.160   4.562   0.048
 6622WNA      W 6739   9.744   6.127   3.226
 6623WNA      W 6740   7.427   3.881   0.291
 6624WNA      W 6741   8.713   6.200   2.581
 6625WNA      W 6742   8.512   6.116   1.673
 6626WNA      W 6743   8.254   6.068   0.071
 6627WNA      W 6744   7.495   6.309   0.839
 6628WNA      W 6745   7.999   5.379   3.281
 6629WNA      W 6746   8.703   3.939   3.467
 6630WNA      W 6747   9.412   4.081   2.823
 6631WNA      W 6748   8.607   3.849   1.104
 6632WNA      W 6749   9.666   3.926   0.609
 6633WNA      W 6750   7.611   3.858   2.186
 6634WNA      W 6751   7.659   4.821   1.556
 6635WNA      W 6752   7.770   4.427   0.776
 6636WNA      W 6753   8.029   4.076   1.896
 6637WNA      W 6754   9.143   4.648   2.836
 6638WNA      W 6755   7.291   4.338   0.314
 6639WNA      W 6756   8.077   5.727   2.875
 6640WNA      W 6757   9.435   5.125   2.054
 6641WNA      W 6758   9.302   7.204   0.350
 6642WNA      W 6759   7.448   5.711   0.047
 6643WNA      W 6760   8.183   6.122   3.173
 6644WNA      W 6761   7.704   5.289   2.804
 6645WNA      W 6762   8.695   5.394   2.598
 6646WNA      W 6763   9.712   5.895   0.636
 6647WNA      W 6764   9.363   5.185   3.473
 6648WNA      W 6765   7.693   6.152   3.513
 6649WNA      W 6766   8.925   7.132   3.563
 6650WNA      W 6767   8.780   3.761   0.290
 6651WNA      W 6768   8.088   4.453   3.119
 6652WNA      W 6769   8.522   6.447   2.981
 6653WNA      W 6770   8.348   4.132   2.781
 6654WNA      W 6771   8.817   5.201   3.538
 6655WNA      W 6772   8.320   6.380   0.732
 6656WNA      W 6773  10.075   5.878   0.996
 6657WNA      W 6774   7.843   4.504   2.720
 6658WNA      W 6775   9.172   6.566   1.184
 6659WNA      W 6776   9.144   3.759   3.084
 6660WNA      W 6777   9.446   6.610   0.299
 6661WNA      W 6778   7.456   6.502   3.141
 6662WNA      W 6779   8.199   4.494   2.379
 6663WNA      W 6780   8.169   3.842   1.489
 6664WNA      W 6781   8.588   5.855   0.381
 6665WNA      W 6782   7.913   6.555   3.303
 6666WNA      W 6783   8.399   4.257   1.545
 6667WNA      W 6784   8.168   5.750   1.635
 6668WNA      W 6785   8.481   7.161   2.385
 6669WNA      W 6786   9.707   5.445   2.350
 6670WNA      W 6787   7.556   5.243   0.265
 6671WNA      W 6788   8.666   3.744   2.984
 6672WNA      W 6789   8.518   4.775   1.563
 6673WNA      W 6790   8.763   5.037   2.887
 6674WNA      W 6791   9.874   6.190   2.750
 6675WNA      W 6792   8.524   4.644   2.862
 6676WNA      W 6793   8.503   7.110   1.478
 6677WNA      W 6794   7.820   7.069   3.112
 6678WNA      W 6795   7.932   6.430   0.242
 6679WNA      W 6796   8.053   4.980   2.938
 6680WNA      W 6797   8.571   5.967   0.890
 6681WNA      W 6798   9.670   5.349   2.971
 6682WNA      W 6799   9.561   4.977   2.515
 6683WNA      W 6800   8.121   5.349   2.544
 6684WNA      W 6801   7.786   4.021   2.954
 6685WNA      W 6802   8.125   5.044   2.007
 6686WNA      W 6803   8.494   4.858   0.129
 6687WNA      W 6804   7.297   6.617   2.674
 6688WNA      W 6805   8.882   5.326   2.117
 6689WNA      W 6806   8.705   4.351   0.222
 6690WNA      W 6807   7.840   5.167   1.003
 6691WNA      W 6808   7.611   7.019   2.440
 6692WNA      W 6809   9.937   6.370   1.197
 6693WNA      W 6810   7.535   5.294   3.374
 6694WNA      W 6811   8.923   5.291   0.766
 6695WNA      W 6812   7.884   5.295   1.682
 6696WNA      W 6813   8.178   6.234   1.331
 6697WNA      W 6814   9.941   4.854   1.296
 6698WNA      W 6815   8.964   4.233   1.992
 6699WNA      W 6816   7.383   6.961   1.440
 6700WNA      W 6817   7.892   6.148   0.976
 6701WNA      W 6818   7.807   3.765   3.529
 6702WNA      W 6819   8.926   6.618   3.631
 6703WNA      W 6820   9.330   7.284   2.513
 6704WNA      W 6821   9.002   3.716   0.830
 6705WNA      W 6822   9.715   4.585   1.689
 6706WNA      W 6823   7.401   6.172   2.021
 6707WNA      W 6824   8.654   4.134   0.662
 6708WNA      W 6825   8.458   5.618   3.511
 6709WNA      W 6826   9.452   4.599   1.225
 6710WNA      W 6827   9.657   6.009   2.347
 6711WNA      W 6828   7.811   6.614   2.782
 6712WNA      W 6829   8.402   6.597   3.505
 6713WNA      W 6830   8.253   4.394   0.519
 6714WNA      W 6831   9.770   4.536   0.844
 6715WNA      W 6832   9.728   6.644   3.081
 6716WNA      W 6833   8.413   5.236   1.680
 6717WNA      W 6834   8.068   6.934   2.545
 6718WNA      W 6835   7.676   5.723   3.142
 6719WNA      W 6836   9.671   5.985   1.830
 6720WNA      W 6837   8.107   5.634   1.072
 6721WNA      W 6838   8.478   6.641   2.467
 6722WNA      W 6839   8.856   4.060   1.508
 6723WNA      W 6840   7.467   6.044   0.438
 6724WNA      W 6841   8.986   4.995   0.308
 6725WNA      W 6842   7.632   5.544   1.327
 6726WNA      W 6843   8.922   4.186   2.791
 6727WNA      W 6844   9.341   6.898   3.469
 6728WNA      W 6845   8.046   7.246   2.080
 6729WNA      W 6846   9.435   5.135   1.467
 6730WNA      W 6847   9.202   3.747   1.357
 6731WNA      W 6848   8.261   6.731   1.194
 6732WNA      W 6849   8.760   4.472   2.419
 6733WNA      W 6850   8.460   3.841   1.888
 6734WNA      W 6851   7.523   6.663   0.436
 6735WNA      W 6852   9.339   6.027   1.154
 6736WNA      W 6853   8.214   6.822   3.033
 6737WNA      W 6854   7.691   5.645   0.729
 6738WNA      W 6855   7.576   4.188   1.728
 6739WNA      W 6856   9.124   6.153   1.785
 6740WNA      W 6857   7.376   4.007   0.805
 6741WNA      W 6858   9.095   6.755   1.783
 6742WNA      W 6859   8.507   6.859   0.694
 6743WNA      W 6860   7.589   7.022   1.865
 6744WNA      W 6861   7.769   4.310   3.499
 6745WNA      W 6862   7.500   4.910   0.832
 6746WNA      W 6863   8.191   4.899   0.557
 6747WNA      W 6864   8.297   5.507   2.083
 6748WNA      W 6865   9.771   3.793   1.203
 6749WNA      W 6866   8.902   7.224   1.706
 6750WNA      W 6867   9.700   6.835   1.754
 6751WNA      W 6868   9.719   5.815   1.348
 6752WNA      W 6869   9.181   4.040   0.419
 6753WNA      W 6870   8.550   5.303   0.304
 6754WNA      W 6871   9.408   5.810   0.171
 6755WNA      W 6872   8.613   4.386   3.292
 6756WNA      W 6873   8.433   4.970   2.533
 6757WNA      W 6874   9.625   4.415   3.187
 6758WNA      W 6875   7.469   4.886   2.964
 6759WNA      W 6876   9.229   5.363   2.690
 6760WNA      W 6877   7.586   6.121   1.347
 6761WNA      W 6878   7.733   5.418   2.237
 6762WNA      W 6879   9.718   4.823   2.951
 6763WNA      W 6880   8.997   6.597   2.679
 6764WNA      W 6881   8.482   6.952   1.948
 6765WNA      W 6882   9.337   6.195   3.504
 6766WNA      W 6883   7.942   6.148   1.843
 6767WNA      W 6884   7.907   6.702   2.109
 6768WNA      W 6885   8.928   4.754   3.319
 6769WNA      W 6886   9.379   6.920   0.830
 6770WNA      W 6887   8.687   6.175   3.468
 6771WNA      W 6888   8.813   6.413   0.845
 6772WNA      W 6889   8.034   5.153   0.104
 6773WNA      W 6890   7.373   7.239   7.003
 6774WNA      W 6891   7.749   6.132   6.526
 6775WNA      W 6892   8.502   6.938   3.849
 6776WNA      W 6893   8.585   5.090   4.832
 6777WNA      W 6894   8.100   4.938   4.996
 6778WNA      W 6895   9.091   5.753   4.430
 6779WNA      W 6896   8.766   6.845   6.785
 6780WNA      W 6897   7.415   4.406   6.748
 6781WNA      W 6898   8.177   3.686   6.550
 6782WNA      W 6899   9.871   4.074   5.437
 6783WNA      W 6900   9.520   4.945   4.007
 6784WNA      W 6901   7.456   4.171   6.223
 6785WNA      W 6902   7.555   6.790   7.244
 6786WNA      W 6903   9.077   6.180   3.976
 6787WNA      W 6904   7.509   4.963   5.669
 6788WNA      W 6905   8.402   4.854   6.906
 6789WNA      W 6906   8.933   5.089   5.291
 6790WNA      W 6907   9.479   6.428   5.660
 6791WNA      W 6908   7.979   5.862   5.892
 6792WNA      W 6909   7.338   5.390   5.463
 6793WNA      W 6910   8.374   5.362   6.655
 6794WNA      W 6911   8.261   6.589   5.354
 6795WNA      W 6912   9.382   6.278   6.488
 6796WNA      W 6913   8.602   4.918   5.713
 6797WNA      W 6914   8.894   5.702   5.356
 6798WNA      W 6915   9.891   6.475   7.204
 6799WNA      W 6916   8.970   5.795   7.214
 6800WNA      W 6917   8.951   5.511   6.692
 6801WNA      W 6918   7.360   4.902   7.214
 6802WNA      W 6919   7.773   4.019   4.811
 6803WNA      W 6920   8.300   6.277   5.810
 6804WNA      W 6921   8.893   6.921   5.821
 6805WNA      W 6922   7.796   7.173   4.013
 6806WNA      W 6923   8.189   7.219   4.689
 6807WNA      W 6924   7.986   3.973   6.115
 6808WNA      W 6925   9.188   6.245   6.016
 6809WNA      W 6926   8.994   4.575   5.215
 6810WNA      W 6927   9.594   6.662   6.209
 6811WNA      W 6928   9.367   4.111   4.647
 6812WNA      W 6929   8.024   6.805   4.330
 6813WNA      W 6930   7.395   4.304   4.929
 6814WNA      W 6931   7.639   6.528   5.318
 6815WNA      W 6932   8.980   6.878   4.188
 6816WNA      W 6933   7.395   6.662   5.816
 6817WNA      W 6934   8.186   6.234   6.296
 6818WNA      W 6935   8.559   5.594   4.915
 6819WNA      W 6936   8.581   3.999   6.008
 6820WNA      W 6937   8.029   5.633   3.773
 6821WNA      W 6938   7.684   4.666   3.952
 6822WNA      W 6939   7.746   6.622   4.746
 6823WNA      W 6940   8.877   6.105   4.994
 6824WNA      W 6941   9.135   4.606   4.392
 6825WNA      W 6942   9.535   5.805   6.380
 6826WNA      W 6943   7.301   5.356   4.586
 6827WNA      W 6944   8.412   5.771   6.159
 6828WNA      W 6945   9.616   5.035   4.537
 6829WNA      W 6946   9.493   5.525   4.641
 6830WNA      W 6947   7.836   4.945   6.115
 6831WNA      W 6948   7.821   4.821   7.037
 6832WNA      W 6949   7.711   3.738   5.196
 6833WNA      W 6950   9.479   4.085   5.757
 6834WNA      W 6951   9.127   4.270   6.920
 6835WNA      W 6952   9.482   4.419   4.098
 6836WNA      W 6953   9.632   3.893   6.891
 6837WNA      W 6954   8.014   7.009   5.269
 6838WNA      W 6955   8.672   4.726   4.255
 6839WNA      W 6956   8.241   4.010   6.919
 6840WNA      W 6957   8.403   7.193   7.016
 6841WNA      W 6958   8.329   3.729   4.251
 6842WNA      W 6959   7.707   5.715   5.433
 6843WNA      W 6960   9.624   4.302   3.663
 6844WNA      W 6961   9.242   5.040   6.687
 6845WNA      W 6962   9.335   6.379   4.390
 6846WNA      W 6963   9.735   5.673   7.130
 6847WNA      W 6964   9.409   3.650   5.439
 6848WNA      W 6965   8.021   4.553   5.502
 6849WNA      W 6966   7.575   5.753   6.276
 6850WNA      W 6967   9.434   6.946   4.982
 6851WNA      W 6968   9.265   6.890   6.621
 6852WNA      W 6969   9.043   5.432   4.887
 6853WNA      W 6970   9.044   5.778   6.222
 6854WNA      W 6971   9.261   4.664   5.667
 6855WNA      W 6972   9.372   5.627   5.296
 6856WNA      W 6973   7.628   4.430   5.787
 6857WNA      W 6974   8.687   6.544   5.162
 6858WNA      W 6975   9.688   4.407   6.250
 6859WNA      W 6976   8.895   7.115   6.311
 6860WNA      W 6977   7.366   4.709   6.116
 6861WNA      W 6978   9.522   6.354   5.129
 6862WNA      W 6979   8.778   6.945   4.742
 6863WNA      W 6980   7.893   4.125   4.000
 6864WNA      W 6981   8.997   3.779   5.810
 6865WNA      W 6982   8.025   6.899   3.658
 6866WNA      W 6983   8.399   5.365   4.409
 6867WNA      W 6984   9.053   5.994   6.722
 6868WNA      W 6985   8.883   4.352   4.712
 6869WNA      W 6986   9.371   6.879   5.808
 6870WNA      W 6987   8.767   5.916   5.769
 6871WNA      W 6988   8.231   4.142   4.664
 6872WNA      W 6989   8.753   6.439   5.624
 6873WNA      W 6990   8.236   4.370   3.689
 6874WNA      W 6991   9.037   4.979   6.083
 6875WNA      W 6992   9.885   3.845   5.953
 6876WNA      W 6993   7.305   5.688   5.838
 6877WNA      W 6994   9.009   5.506   3.996
 6878WNA      W 6995   8.277   3.821   3.766
 6879WNA      W 6996   9.015   4.902   4.817
 6880WNA      W 6997   9.985   3.878   6.516
 6881WNA      W 6998   8.573   5.890   6.625
 6882WNA      W 6999   9.377   5.672   6.842
 6883WNA      W 7000   9.278   3.842   7.240
 6884WNA      W 7001   8.500   4.458   5.633
 6885WNA      W 7002   7.926   4.414   5.031
 6886WNA      W 7003   7.712   7.126   4.707
 6887WNA      W 7004   9.044   6.456   6.832
 6888WNA      W 7005   8.079   5.941   4.191
 6889WNA      W 7006   9.244   5.799   5.745
 6890WNA      W 7007   9.714   6.173   3.877
 6891WNA      W 7008   9.386   4.194   5.205
 6892WNA      W 7009   7.359   7.061   6.504
 6893WNA      W 7010   7.776   6.287   6.036
 6894WNA      W 7011   7.343   7.133   4.268
 6895WNA      W 7012   9.242   4.403   6.074
 6896WNA      W 7013   8.605   6.426   3.923
 6897WNA      W 7014   9.485   5.461   4.123
 6898WNA      W 7015   8.328   4.652   4.640
 6899WNA      W 7016   9.160   4.562   3.692
 6900WNA      W 7017   9.744   6.127   6.870
 6901WNA      W 7018   7.427   3.881   3.935
 6902WNA      W 7019   8.713   6.200   6.225
 6903WNA      W 7020   8.512   6.116   5.317
 6904WNA      W 7021   8.254   6.068   3.715
 6905WNA      W 7022   7.495   6.309   4.483
 6906WNA      W 7023   7.999   5.379   6.925
 6907WNA      W 7024   8.703   3.939   7.111
 6908WNA      W 7025   9.412   4.081   6.467
 6909WNA      W 7026   8.607   3.849   4.748
 6910WNA      W 7027   9.666   3.926   4.253
 6911WNA      W 7028   7.611   3.858   5.830
 6912WNA      W 7029   7.659   4.821   5.200
 6913WNA      W 7030   7.770   4.427   4.420
 6914WNA      W 7031   8.029   4.076   5.540
 6915WNA      W 7032   9.143   4.648   6.480
 6916WNA      W 7033   7.291   4.338   3.958
 6917WNA      W 7034   8.077   5.727   6.519
 6918WNA      W 7035   9.435   5.125   5.698
 6919WNA      W 7036   9.302   7.204   3.994
 6920WNA      W 7037   7.448   5.711   3.691
 6921WNA      W 7038   8.183   6.122   6.817
 6922WNA      W 7039   7.704   5.289   6.448
 6923WNA      W 7040   8.695   5.394   6.242
 6924WNA      W 7041   9.712   5.895   4.280
 6925WNA      W 7042   9.363   5.185   7.117
 6926WNA      W 7043   7.693   6.152   7.157
 6927WNA      W 7044   8.925   7.132   7.207
 6928WNA      W 7045   8.780   3.761   3.934
 6929WNA      W 7046   8.088   4.453   6.763
 6930WNA      W 7047   8.522   6.447   6.625
 6931WNA      W 7048   8.348   4.132   6.425
 6932WNA      W 7049   8.817   5.201   7.182
 6933WNA      W 7050   8.320   6.380   4.376
 6934WNA      W 7051  10.075   5.878   4.640
 6935WNA      W 7052   7.843   4.504   6.364
 6936WNA      W 7053   9.172   6.566   4.828
 6937WNA      W 7054   9.144   3.759   6.728
 6938WNA      W 7055   9.446   6.610   3.943
 6939WNA      W 7056   7.456   6.502   6.785
 6940WNA      W 7057   8.199   4.494   6.023
 6941WNA      W 7058   8.169   3.842   5.133
 6942WNA      W 7059   8.588   5.855   4.025
 6943WNA      W 7060   7.913   6.555   6.947
 6944WNA      W 7061   8.399   4.257   5.189
 6945WNA      W 7062   8.168   5.750   5.279
 6946WNA      W 7063   8.481   7.161   6.029
 6947WNA      W 7064   9.707   5.445   5.994
 6948WNA      W 7065   7.556   5.243   3.909
 6949WNA      W 7066   8.666   3.744   6.628
 6950WNA      W 7067   8.518   4.775   5.207
 6951WNA      W 7068   8.763   5.037   6.531
 6952WNA      W 7069   9.874   6.190   6.394
 6953WNA      W 7070   8.524   4.644   6.506
 6954WNA      W 7071   8.503   7.110   5.122
 6955WNA      W 7072   7.820   7.069   6.756
 6956WNA      W 7073   7.932   6.430   3.886
 6957WNA      W 7074   8.053   4.980   6.582
 6958WNA      W 7075   8.571   5.967   4.534
 6959WNA      W 7076   9.670   5.349   6.615
 6960WNA      W 7077   9.561   4.977   6.159
 6961WNA      W 7078   8.121   5.349   6.188
 6962WNA      W 7079   7.786   4.021   6.598
 6963WNA      W 7080   8.125   5.044   5.651
 6964WNA      W 7081   8.494   4.858   3.773
 6965WNA      W 7082   7.297   6.617   6.318
 6966WNA      W 7083   8.882   5.326   5.761
 6967WNA      W 7084   8.705   4.351   3.866
 6968WNA      W 7085   7.840   5.167   4.647
 6969WNA      W 7086   7.611   7.019   6.084
 6970WNA      W 7087   9.937   6.370   4.841
 6971WNA      W 7088   7.535   5.294   7.018
 6972WNA      W 7089   8.923   5.291   4.410
 6973WNA      W 7090   7.884   5.295   5.326
 6974WNA      W 7091   8.178   6.234   4.975
 6975WNA      W 7092   9.941   4.854   4.940
 6976WNA      W 7093   8.964   4.233   5.636
 6977WNA      W 7094   7.383   6.961   5.084
 6978WNA      W 7095   7.892   6.148   4.620
 6979WNA      W 7096   7.807   3.765   7.173
 6980WNA      W 7097   8.926   6.618   7.275
 6981WNA      W 7098   9.330   7.284   6.157
 6982WNA      W 7099   9.002   3.716   4.474
 6983WNA      W 7100   9.715   4.585   5.333
 6984WNA      W 7101   7.401   6.172   5.665
 6985WNA      W 7102   8.654   4.134   4.306
 6986WNA      W 7103   8.458   5.618   7.155
 6987WNA      W 7104   9.452   4.599   4.869
 6988WNA      W 7105   9.657   6.009   5.991
 6989WNA      W 7106   7.811   6.614   6.426
 6990WNA      W 7107   8.402   6.597   7.149
 6991WNA      W 7108   8.253   4.394   4.163
 6992WNA      W 7109   9.770   4.536   4.488
 6993WNA      W 7110   9.728   6.644   6.725
 6994WNA      W 7111   8.413   5.236   5.324
 6995WNA      W 7112   8.068   6.934   6.189
 6996WNA      W 7113   7.676   5.723   6.786
 6997WNA      W 7114   9.671   5.985   5.474
 6998WNA      W 7115   8.107   5.634   4.716
 6999WNA      W 7116   8.478   6.641   6.111
 7000WNA      W 7117   8.856   4.060   5.152
 7001WNA      W 7118   7.467   6.044   4.082
 7002WNA      W 7119   8.986   4.995   3.952
 7003WNA      W 7120   7.632   5.544   4.971
 7004WNA      W 7121   8.922   4.186   6.435
 7005WNA      W 7122   9.341   6.898   7.113
 7006WNA      W 7123   8.046   7.246   5.724
 7007WNA      W 7124   9.435   5.135   5.111
 7008WNA      W 7125   9.202   3.747   5.001
 7009WNA      W 7126   8.261   6.731   4.838
 7010WNA      W 7127   8.760   4.472   6.063
 7011WNA      W 7128   8.460   3.841   5.532
 7012WNA      W 7129   7.523   6.663   4.080
 7013WNA      W 7130   9.339   6.027   4.798
 7014WNA      W 7131   8.214   6.822   6.677
 7015WNA      W 7132   7.691   5.645   4.373
 7016WNA      W 7133   7.576   4.188   5.372
 7017WNA      W 7134   9.124   6.153   5.429
 7018WNA      W 7135   7.376   4.007   4.449
 7019WNA      W 7136   9.095   6.755   5.427
 7020WNA      W 7137   8.507   6.859   4.338
 7021WNA      W 7138   7.589   7.022   5.509
 7022WNA      W 7139   7.769   4.310   7.143
 7023WNA      W 7140   7.500   4.910   4.476
 7024WNA      W 7141   8.191   4.899   4.201
 7025WNA      W 7142   8.297   5.507   5.727
 7026WNA      W 7143   9.771   3.793   4.847
 7027WNA      W 7144   8.902   7.224   5.350
 7028WNA      W 7145   9.700   6.835   5.398
 7029WNA      W 7146   9.719   5.815   4.992
 7030WNA      W 7147   9.181   4.040   4.063
 7031WNA      W 7148   8.550   5.303   3.948
 7032WNA      W 7149   9.408   5.810   3.815
 7033WNA      W 7150   8.613   4.386   6.936
 7034WNA      W 7151   8.433   4.970   6.177
 7035WNA      W 7152   9.625   4.415   6.831
 7036WNA      W 7153   7.469   4.886   6.608
 7037WNA      W 7154   9.229   5.363   6.334
 7038WNA      W 7155   7.586   6.121   4.991
 7039WNA      W 7156   7.733   5.418   5.881
 7040WNA      W 7157   9.718   4.823   6.595
 7041WNA      W 7158   8.997   6.597   6.323
 7042WNA      W 7159   8.482   6.952   5.592
 7043WNA      W 7160   9.337   6.195   7.148
 7044WNA      W 7161   7.942   6.148   5.487
 7045WNA      W 7162   7.907   6.702   5.753
 7046WNA      W 7163   8.928   4.754   6.963
 7047WNA      W 7164   9.379   6.920   4.474
 7048WNA      W 7165   8.687   6.175   7.112
 7049WNA      W 7166   8.813   6.413   4.489
 7050WNA      W 7167   8.034   5.153   3.748
 7051WNA      W 7168   8.502   6.938   7.494
 7052WNA      W 7169   8.585   5.090   8.477
 7053WNA      W 7170   8.100   4.938   8.641
 7054WNA      W 7171   9.091   5.753   8.075
 7055WNA      W 7172   9.871   4.074   9.082
 7056WNA      W 7173   9.520   4.945   7.652
 7057WNA      W 7174   7.456   4.171   9.868
 7058WNA      W 7175   9.077   6.180   7.621
 7059WNA      W 7176   7.509   4.963   9.314
 7060WNA      W 7177   8.933   5.089   8.936
 7061WNA      W 7178   9.479   6.428   9.305
 7062WNA      W 7179   7.979   5.862   9.537
 7063WNA      W 7180   7.338   5.390   9.108
 7064WNA      W 7181   8.261   6.589   8.999
 7065WNA      W 7182   8.602   4.918   9.358
 7066WNA      W 7183   8.894   5.702   9.001
 7067WNA      W 7184   7.773   4.019   8.456
 7068WNA      W 7185   8.300   6.277   9.455
 7069WNA      W 7186   8.893   6.921   9.466
 7070WNA      W 7187   7.796   7.173   7.658
 7071WNA      W 7188   8.189   7.219   8.334
 7072WNA      W 7189   7.986   3.973   9.760
 7073WNA      W 7190   9.188   6.245   9.661
 7074WNA      W 7191   8.994   4.575   8.860
 7075WNA      W 7192   9.594   6.662   9.854
 7076WNA      W 7193   9.367   4.111   8.292
 7077WNA      W 7194   8.024   6.805   7.975
 7078WNA      W 7195   7.395   4.304   8.574
 7079WNA      W 7196   7.639   6.528   8.963
 7080WNA      W 7197   8.980   6.878   7.833
 7081WNA      W 7198   7.395   6.662   9.461
 7082WNA      W 7199   8.559   5.594   8.560
 7083WNA      W 7200   8.581   3.999   9.653
 7084WNA      W 7201   8.029   5.633   7.418
 7085WNA      W 7202   7.684   4.666   7.597
 7086WNA      W 7203   7.746   6.622   8.391
 7087WNA      W 7204   8.877   6.105   8.639
 7088WNA      W 7205   9.135   4.606   8.037
 7089WNA      W 7206   7.301   5.356   8.231
 7090WNA      W 7207   8.412   5.771   9.804
 7091WNA      W 7208   9.616   5.035   8.182
 7092WNA      W 7209   9.493   5.525   8.286
 7093WNA      W 7210   7.836   4.945   9.760
 7094WNA      W 7211   7.711   3.738   8.841
 7095WNA      W 7212   9.479   4.085   9.402
 7096WNA      W 7213   9.482   4.419   7.743
 7097WNA      W 7214   8.014   7.009   8.914
 7098WNA      W 7215   8.672   4.726   7.900
 7099WNA      W 7216   8.329   3.729   7.896
 7100WNA      W 7217   7.707   5.715   9.078
 7101WNA      W 7218   9.624   4.302   7.308
 7102WNA      W 7219   9.335   6.379   8.035
 7103WNA      W 7220   9.409   3.650   9.084
 7104WNA      W 7221   8.021   4.553   9.147
 7105WNA      W 7222   9.434   6.946   8.627
 7106WNA      W 7223   9.043   5.432   8.532
 7107WNA      W 7224   9.044   5.778   9.867
 7108WNA      W 7225   9.261   4.664   9.312
 7109WNA      W 7226   9.372   5.627   8.941
 7110WNA      W 7227   7.628   4.430   9.432
 7111WNA      W 7228   8.687   6.544   8.807
 7112WNA      W 7229   8.895   7.115   9.956
 7113WNA      W 7230   7.366   4.709   9.761
 7114WNA      W 7231   9.522   6.354   8.774
 7115WNA      W 7232   8.778   6.945   8.387
 7116WNA      W 7233   7.893   4.125   7.645
 7117WNA      W 7234   8.997   3.779   9.455
 7118WNA      W 7235   8.025   6.899   7.303
 7119WNA      W 7236   8.399   5.365   8.054
 7120WNA      W 7237   8.883   4.352   8.357
 7121WNA      W 7238   9.371   6.879   9.453
 7122WNA      W 7239   8.767   5.916   9.414
 7123WNA      W 7240   8.231   4.142   8.309
 7124WNA      W 7241   8.753   6.439   9.269
 7125WNA      W 7242   8.236   4.370   7.334
 7126WNA      W 7243   9.037   4.979   9.728
 7127WNA      W 7244   9.885   3.845   9.598
 7128WNA      W 7245   7.305   5.688   9.483
 7129WNA      W 7246   9.009   5.506   7.641
 7130WNA      W 7247   8.277   3.821   7.411
 7131WNA      W 7248   9.015   4.902   8.462
 7132WNA      W 7249   8.500   4.458   9.278
 7133WNA      W 7250   7.926   4.414   8.676
 7134WNA      W 7251   7.712   7.126   8.352
 7135WNA      W 7252   8.079   5.941   7.836
 7136WNA      W 7253   9.244   5.799   9.390
 7137WNA      W 7254   9.714   6.173   7.522
 7138WNA      W 7255   9.386   4.194   8.850
 7139WNA      W 7256   7.776   6.287   9.681
 7140WNA      W 7257   7.343   7.133   7.913
 7141WNA      W 7258   8.605   6.426   7.568
 7142WNA      W 7259   9.485   5.461   7.768
 7143WNA      W 7260   8.328   4.652   8.285
 7144WNA      W 7261   9.160   4.562   7.337
 7145WNA      W 7262   7.427   3.881   7.580
 7146WNA      W 7263   8.713   6.200   9.870
 7147WNA      W 7264   8.512   6.116   8.962
 7148WNA      W 7265   8.254   6.068   7.360
 7149WNA      W 7266   7.495   6.309   8.128
 7150WNA      W 7267   7.999   5.379  10.570
 7151WNA      W 7268   8.607   3.849   8.393
 7152WNA      W 7269   9.666   3.926   7.898
 7153WNA      W 7270   7.611   3.858   9.475
 7154WNA      W 7271   7.659   4.821   8.845
 7155WNA      W 7272   7.770   4.427   8.065
 7156WNA      W 7273   8.029   4.076   9.185
 7157WNA      W 7274   7.291   4.338   7.603
 7158WNA      W 7275   9.435   5.125   9.343
 7159WNA      W 7276   7.448   5.711   7.336
 7160WNA      W 7277   8.695   5.394   9.887
 7161WNA      W 7278   9.712   5.895   7.925
 7162WNA      W 7279   8.780   3.761   7.579
 7163WNA      W 7280   8.320   6.380   8.021
 7164WNA      W 7281  10.075   5.878   8.285
 7165WNA      W 7282   9.172   6.566   8.473
 7166WNA      W 7283   9.446   6.610   7.588
 7167WNA      W 7284   8.169   3.842   8.778
 7168WNA      W 7285   8.588   5.855   7.670
 7169WNA      W 7286   8.399   4.257   8.834
 7170WNA      W 7287   8.168   5.750   8.924
 7171WNA      W 7288   8.481   7.161   9.674
 7172WNA      W 7289   9.707   5.445   9.639
 7173WNA      W 7290   7.556   5.243   7.554
 7174WNA      W 7291   8.518   4.775   8.852
 7175WNA      W 7292   8.503   7.110   8.767
 7176WNA      W 7293   7.932   6.430   7.531
 7177WNA      W 7294   8.571   5.967   8.179
 7178WNA      W 7295   9.561   4.977   9.804
 7179WNA      W 7296   8.125   5.044   9.296
 7180WNA      W 7297   8.494   4.858   7.418
 7181WNA      W 7298   8.882   5.326   9.406
 7182WNA      W 7299   8.705   4.351   7.511
 7183WNA      W 7300   7.840   5.167   8.292
 7184WNA      W 7301   7.611   7.019   9.729
 7185WNA      W 7302   9.937   6.370   8.486
 7186WNA      W 7303   8.923   5.291   8.055
 7187WNA      W 7304   7.884   5.295   8.971
 7188WNA      W 7305   8.178   6.234   8.620
 7189WNA      W 7306   9.941   4.854   8.585
 7190WNA      W 7307   8.964   4.233   9.281
 7191WNA      W 7308   7.383   6.961   8.729
 7192WNA      W 7309   7.892   6.148   8.265
 7193WNA      W 7310   9.330   7.284   9.802
 7194WNA      W 7311   9.002   3.716   8.119
 7195WNA      W 7312   9.715   4.585   8.978
 7196WNA      W 7313   7.401   6.172   9.310
 7197WNA      W 7314   8.654   4.134   7.951
 7198WNA      W 7315   9.452   4.599   8.514
 7199WNA      W 7316   9.657   6.009   9.636
 7200WNA      W 7317   8.253   4.394   7.808
 7201WNA      W 7318   9.770   4.536   8.133
 7202WNA      W 7319   8.413   5.236   8.969
 7203WNA      W 7320   9.671   5.985   9.119
 7204WNA      W 7321   8.107   5.634   8.361
 7205WNA      W 7322   8.478   6.641   9.756
 7206WNA      W 7323   8.856   4.060   8.797
 7207WNA      W 7324   7.467   6.044   7.727
 7208WNA      W 7325   8.986   4.995   7.597
 7209WNA      W 7326   7.632   5.544   8.616
 7210WNA      W 7327   8.046   7.246   9.369
 7211WNA      W 7328   9.435   5.135   8.756
 7212WNA      W 7329   9.202   3.747   8.646
 7213WNA      W 7330   8.261   6.731   8.483
 7214WNA      W 7331   8.760   4.472   9.708
 7215WNA      W 7332   8.460   3.841   9.177
 7216WNA      W 7333   7.523   6.663   7.725
 7217WNA      W 7334   9.339   6.027   8.443
 7218WNA      W 7335   7.691   5.645   8.018
 7219WNA      W 7336   7.576   4.188   9.017
 7220WNA      W 7337   9.124   6.153   9.074
 7221WNA      W 7338   7.376   4.007   8.094
 7222WNA      W 7339   9.095   6.755   9.072
 7223WNA      W 7340   8.507   6.859   7.983
 7224WNA      W 7341   7.589   7.022   9.154
 7225WNA      W 7342   7.500   4.910   8.121
 7226WNA      W 7343   8.191   4.899   7.846
 7227WNA      W 7344   8.297   5.507   9.372
 7228WNA      W 7345   9.771   3.793   8.492
 7229WNA      W 7346   8.902   7.224   8.995
 7230WNA      W 7347   9.700   6.835   9.043
 7231WNA      W 7348   9.719   5.815   8.637
 7232WNA      W 7349   9.181   4.040   7.708
 7233WNA      W 7350   8.550   5.303   7.593
 7234WNA      W 7351   9.408   5.810   7.460
 7235WNA      W 7352   9.229   5.363   9.979
 7236WNA      W 7353   7.586   6.121   8.636
 7237WNA      W 7354   7.733   5.418   9.526
 7238WNA      W 7355   8.997   6.597   9.968
 7239WNA      W 7356   8.482   6.952   9.237
 7240WNA      W 7357   7.942   6.148   9.132
 7241WNA      W 7358   7.907   6.702   9.398
 7242WNA      W 7359   9.379   6.920   8.119
 7243WNA      W 7360   8.813   6.413   8.134
 7244WNA      W 7361   8.034   5.153   7.393
 7245WNA      W 7362   7.749   9.777   2.882
 7246WNA      W 7363   8.585   8.735   1.188
 7247WNA      W 7364   8.100   8.583   1.352
 7248WNA      W 7365   9.091   9.398   0.786
 7249WNA      W 7366   7.415   8.051   3.104
 7250WNA      W 7367   8.177   7.331   2.906
 7251WNA      W 7368   9.871   7.719   1.793
 7252WNA      W 7369   9.520   8.590   0.363
 7253WNA      W 7370   7.456   7.816   2.579
 7254WNA      W 7371   7.509   8.608   2.025
 7255WNA      W 7372   8.402   8.499   3.262
 7256WNA      W 7373   8.933   8.734   1.647
 7257WNA      W 7374   7.979   9.507   2.248
 7258WNA      W 7375   7.338   9.035   1.819
 7259WNA      W 7376   8.374   9.007   3.011
 7260WNA      W 7377   8.602   8.563   2.069
 7261WNA      W 7378   8.894   9.347   1.712
 7262WNA      W 7379   9.891  10.120   3.560
 7263WNA      W 7380   8.970   9.440   3.570
 7264WNA      W 7381   8.951   9.156   3.048
 7265WNA      W 7382   7.360   8.547   3.570
 7266WNA      W 7383   7.773   7.664   1.167
 7267WNA      W 7384   8.300   9.922   2.166
 7268WNA      W 7385   7.986   7.618   2.471
 7269WNA      W 7386   8.994   8.220   1.571
 7270WNA      W 7387   9.367   7.756   1.003
 7271WNA      W 7388   7.395   7.949   1.285
 7272WNA      W 7389   8.559   9.239   1.271
 7273WNA      W 7390   8.581   7.644   2.364
 7274WNA      W 7391   8.029   9.278   0.129
 7275WNA      W 7392   7.684   8.311   0.308
 7276WNA      W 7393   8.877   9.750   1.350
 7277WNA      W 7394   9.135   8.251   0.748
 7278WNA      W 7395   9.535   9.450   2.736
 7279WNA      W 7396   7.301   9.001   0.942
 7280WNA      W 7397   8.412   9.416   2.515
 7281WNA      W 7398   9.616   8.680   0.893
 7282WNA      W 7399   9.493   9.170   0.997
 7283WNA      W 7400   7.836   8.590   2.471
 7284WNA      W 7401   7.821   8.466   3.393
 7285WNA      W 7402   7.711   7.383   1.552
 7286WNA      W 7403   9.479   7.730   2.113
 7287WNA      W 7404   9.127   7.915   3.276
 7288WNA      W 7405   9.482   8.064   0.454
 7289WNA      W 7406   9.632   7.538   3.247
 7290WNA      W 7407   8.672   8.371   0.611
 7291WNA      W 7408   8.241   7.655   3.275
 7292WNA      W 7409   8.329   7.374   0.607
 7293WNA      W 7410   7.707   9.360   1.789
 7294WNA      W 7411   9.624   7.947   0.019
 7295WNA      W 7412   9.242   8.685   3.043
 7296WNA      W 7413   9.735   9.318   3.486
 7297WNA      W 7414   9.409   7.295   1.795
 7298WNA      W 7415   8.021   8.198   1.858
 7299WNA      W 7416   7.575   9.398   2.632
 7300WNA      W 7417   9.043   9.077   1.243
 7301WNA      W 7418   9.044   9.423   2.578
 7302WNA      W 7419   9.261   8.309   2.023
 7303WNA      W 7420   9.372   9.272   1.652
 7304WNA      W 7421   7.628   8.075   2.143
 7305WNA      W 7422   9.688   8.052   2.606
 7306WNA      W 7423   7.366   8.354   2.472
 7307WNA      W 7424   7.893   7.770   0.356
 7308WNA      W 7425   8.997   7.424   2.166
 7309WNA      W 7426   8.399   9.010   0.765
 7310WNA      W 7427   9.053   9.639   3.078
 7311WNA      W 7428   8.883   7.997   1.068
 7312WNA      W 7429   8.767   9.561   2.125
 7313WNA      W 7430   8.231   7.787   1.020
 7314WNA      W 7431   8.236   8.015   0.045
 7315WNA      W 7432   9.037   8.624   2.439
 7316WNA      W 7433   9.885   7.490   2.309
 7317WNA      W 7434   7.305   9.333   2.194
 7318WNA      W 7435   9.009   9.151   0.352
 7319WNA      W 7436   8.277   7.466   0.122
 7320WNA      W 7437   9.015   8.547   1.173
 7321WNA      W 7438   9.985   7.523   2.872
 7322WNA      W 7439   8.573   9.535   2.981
 7323WNA      W 7440   9.377   9.317   3.198
 7324WNA      W 7441   9.278   7.487   3.596
 7325WNA      W 7442   8.500   8.103   1.989
 7326WNA      W 7443   7.926   8.059   1.387
 7327WNA      W 7444   8.079   9.586   0.547
 7328WNA      W 7445   9.244   9.444   2.101
 7329WNA      W 7446   9.714   9.818   0.233
 7330WNA      W 7447   9.386   7.839   1.561
 7331WNA      W 7448   9.242   8.048   2.430
 7332WNA      W 7449   9.485   9.106   0.479
 7333WNA      W 7450   8.328   8.297   0.996
 7334WNA      W 7451   9.160   8.207   0.048
 7335WNA      W 7452   9.744   9.772   3.226
 7336WNA      W 7453   7.427   7.526   0.291
 7337WNA      W 7454   8.713   9.845   2.581
 7338WNA      W 7455   8.512   9.761   1.673
 7339WNA      W 7456   8.254   9.713   0.071
 7340WNA      W 7457   7.999   9.024   3.281
 7341WNA      W 7458   8.703   7.584   3.467
 7342WNA      W 7459   9.412   7.726   2.823
 7343WNA      W 7460   8.607   7.494   1.104
 7344WNA      W 7461   9.666   7.571   0.609
 7345WNA      W 7462   7.611   7.503   2.186
 7346WNA      W 7463   7.659   8.466   1.556
 7347WNA      W 7464   7.770   8.072   0.776
 7348WNA      W 7465   8.029   7.721   1.896
 7349WNA      W 7466   9.143   8.293   2.836
 7350WNA      W 7467   7.291   7.983   0.314
 7351WNA      W 7468   8.077   9.372   2.875
 7352WNA      W 7469   9.435   8.770   2.054
 7353WNA      W 7470   7.448   9.356   0.047
 7354WNA      W 7471   7.704   8.934   2.804
 7355WNA      W 7472   8.695   9.039   2.598
 7356WNA      W 7473   9.363   8.830   3.473
 7357WNA      W 7474   8.780   7.406   0.290
 7358WNA      W 7475   8.088   8.098   3.119
 7359WNA      W 7476   8.348   7.777   2.781
 7360WNA      W 7477   8.817   8.846   3.538
 7361WNA      W 7478  10.075   9.523   0.996
 7362WNA      W 7479   7.843   8.149   2.720
 7363WNA      W 7480   9.144   7.404   3.084
 7364WNA      W 7481   8.199   8.139   2.379
 7365WNA      W 7482   8.169   7.487   1.489
 7366WNA      W 7483   8.588   9.500   0.381
 7367WNA      W 7484   8.399   7.902   1.545
 7368WNA      W 7485   8.168   9.395   1.635
 7369WNA      W 7486   9.707   9.090   2.350
 7370WNA      W 7487   7.556   8.888   0.265
 7371WNA      W 7488   8.666   7.389   2.984
 7372WNA      W 7489   8.518   8.420   1.563
 7373WNA      W 7490   8.763   8.682   2.887
 7374WNA      W 7491   9.874   9.835   2.750
 7375WNA      W 7492   8.524   8.289   2.862
 7376WNA      W 7493   8.053   8.625   2.938
 7377WNA      W 7494   8.571   9.612   0.890
 7378WNA      W 7495   9.670   8.994   2.971
 7379WNA      W 7496   9.561   8.622   2.515
 7380WNA      W 7497   8.121   8.994   2.544
 7381WNA      W 7498   7.786   7.666   2.954
 7382WNA      W 7499   8.125   8.689   2.007
 7383WNA      W 7500   8.494   8.503   0.129
 7384WNA      W 7501   8.882   8.971   2.117
 7385WNA      W 7502   8.705   7.996   0.222
 7386WNA      W 7503   7.840   8.812   1.003
 7387WNA      W 7504   7.535   8.939   3.374
 7388WNA      W 7505   8.923   8.936   0.766
 7389WNA      W 7506   7.884   8.940   1.682
 7390WNA      W 7507   9.941   8.499   1.296
 7391WNA      W 7508   8.964   7.878   1.992
 7392WNA      W 7509   7.892   9.793   0.976
 7393WNA      W 7510   7.807   7.410   3.529
 7394WNA      W 7511   9.002   7.361   0.830
 7395WNA      W 7512   9.715   8.230   1.689
 7396WNA      W 7513   7.401   9.817   2.021
 7397WNA      W 7514   8.654   7.779   0.662
 7398WNA      W 7515   8.458   9.263   3.511
 7399WNA      W 7516   9.452   8.244   1.225
 7400WNA      W 7517   9.657   9.654   2.347
 7401WNA      W 7518   8.253   8.039   0.519
 7402WNA      W 7519   9.770   8.181   0.844
 7403WNA      W 7520   8.413   8.881   1.680
 7404WNA      W 7521   7.676   9.368   3.142
 7405WNA      W 7522   9.671   9.630   1.830
 7406WNA      W 7523   8.107   9.279   1.072
 7407WNA      W 7524   8.856   7.705   1.508
 7408WNA      W 7525   7.467   9.689   0.438
 7409WNA      W 7526   8.986   8.640   0.308
 7410WNA      W 7527   7.632   9.189   1.327
 7411WNA      W 7528   8.922   7.831   2.791
 7412WNA      W 7529   9.435   8.780   1.467
 7413WNA      W 7530   9.202   7.392   1.357
 7414WNA      W 7531   8.760   8.117   2.419
 7415WNA      W 7532   8.460   7.486   1.888
 7416WNA      W 7533   9.339   9.672   1.154
 7417WNA      W 7534   7.691   9.290   0.729
 7418WNA      W 7535   7.576   7.833   1.728
 7419WNA      W 7536   7.376   7.652   0.805
 7420WNA      W 7537   7.769   7.955   3.499
 7421WNA      W 7538   7.500   8.555   0.832
 7422WNA      W 7539   8.191   8.544   0.557
 7423WNA      W 7540   8.297   9.152   2.083
 7424WNA      W 7541   9.771   7.438   1.203
 7425WNA      W 7542   9.719   9.460   1.348
 7426WNA      W 7543   9.181   7.685   0.419
 7427WNA      W 7544   8.550   8.948   0.304
 7428WNA      W 7545   8.613   8.031   3.292
 7429WNA      W 7546   8.433   8.615   2.533
 7430WNA      W 7547   9.625   8.060   3.187
 7431WNA      W 7548   7.469   8.531   2.964
 7432WNA      W 7549   9.229   9.008   2.690
 7433WNA      W 7550   7.733   9.063   2.237
 7434WNA      W 7551   9.718   8.468   2.951
 7435WNA      W 7552   7.942   9.793   1.843
 7436WNA      W 7553   9.929  10.618   2.239
 7437WNA      W 7554   8.928   8.399   3.319
 7438WNA      W 7555   8.687   9.820   3.468
 7439WNA      W 7556   8.034   8.798   0.104
 7440WNA      W 7557   7.749   9.777   6.526
 7441WNA      W 7558   8.585   8.735   4.832
 7442WNA      W 7559   8.100   8.583   4.996
 7443WNA      W 7560   9.091   9.398   4.430
 7444WNA      W 7561   7.415   8.051   6.748
 7445WNA      W 7562   8.177   7.331   6.550
 7446WNA      W 7563   9.871   7.719   5.437
 7447WNA      W 7564   9.520   8.590   4.007
 7448WNA      W 7565   7.456   7.816   6.223
 7449WNA      W 7566   7.509   8.608   5.669
 7450WNA      W 7567   8.402   8.499   6.906
 7451WNA      W 7568   8.933   8.734   5.291
 7452WNA      W 7569   7.979   9.507   5.892
 7453WNA      W 7570   7.338   9.035   5.463
 7454WNA      W 7571   8.374   9.007   6.655
 7455WNA      W 7572   8.602   8.563   5.713
 7456WNA      W 7573   8.894   9.347   5.356
 7457WNA      W 7574   9.891  10.120   7.204
 7458WNA      W 7575   8.970   9.440   7.214
 7459WNA      W 7576   8.951   9.156   6.692
 7460WNA      W 7577   7.360   8.547   7.214
 7461WNA      W 7578   7.773   7.664   4.811
 7462WNA      W 7579   8.300   9.922   5.810
 7463WNA      W 7580   7.986   7.618   6.115
 7464WNA      W 7581   8.994   8.220   5.215
 7465WNA      W 7582   9.367   7.756   4.647
 7466WNA      W 7583   7.395   7.949   4.929
 7467WNA      W 7584   8.559   9.239   4.915
 7468WNA      W 7585   8.581   7.644   6.008
 7469WNA      W 7586   8.029   9.278   3.773
 7470WNA      W 7587   7.684   8.311   3.952
 7471WNA      W 7588   8.877   9.750   4.994
 7472WNA      W 7589   9.135   8.251   4.392
 7473WNA      W 7590   9.535   9.450   6.380
 7474WNA      W 7591   7.301   9.001   4.586
 7475WNA      W 7592   8.412   9.416   6.159
 7476WNA      W 7593   9.616   8.680   4.537
 7477WNA      W 7594   9.493   9.170   4.641
 7478WNA      W 7595   7.836   8.590   6.115
 7479WNA      W 7596   7.821   8.466   7.037
 7480WNA      W 7597   7.711   7.383   5.196
 7481WNA      W 7598   9.479   7.730   5.757
 7482WNA      W 7599   9.127   7.915   6.920
 7483WNA      W 7600   9.482   8.064   4.098
 7484WNA      W 7601   9.632   7.538   6.891
 7485WNA      W 7602   8.672   8.371   4.255
 7486WNA      W 7603   8.241   7.655   6.919
 7487WNA      W 7604   8.329   7.374   4.251
 7488WNA      W 7605   7.707   9.360   5.433
 7489WNA      W 7606   9.624   7.947   3.663
 7490WNA      W 7607   9.242   8.685   6.687
 7491WNA      W 7608   9.735   9.318   7.130
 7492WNA      W 7609   9.409   7.295   5.439
 7493WNA      W 7610   8.021   8.198   5.502
 7494WNA      W 7611   7.575   9.398   6.276
 7495WNA      W 7612   9.043   9.077   4.887
 7496WNA      W 7613   9.044   9.423   6.222
 7497WNA      W 7614   9.261   8.309   5.667
 7498WNA      W 7615   9.372   9.272   5.296
 7499WNA      W 7616   7.628   8.075   5.787
 7500WNA      W 7617   9.688   8.052   6.250
 7501WNA      W 7618   7.366   8.354   6.116
 7502WNA      W 7619   7.893   7.770   4.000
 7503WNA      W 7620   8.997   7.424   5.810
 7504WNA      W 7621   8.399   9.010   4.409
 7505WNA      W 7622   9.053   9.639   6.722
 7506WNA      W 7623   8.883   7.997   4.712
 7507WNA      W 7624   8.767   9.561   5.769
 7508WNA      W 7625   8.231   7.787   4.664
 7509WNA      W 7626   8.236   8.015   3.689
 7510WNA      W 7627   9.037   8.624   6.083
 7511WNA      W 7628   9.885   7.490   5.953
 7512WNA      W 7629   7.305   9.333   5.838
 7513WNA      W 7630   9.009   9.151   3.996
 7514WNA      W 7631   8.277   7.466   3.766
 7515WNA      W 7632   9.015   8.547   4.817
 7516WNA      W 7633   9.985   7.523   6.516
 7517WNA      W 7634   8.573   9.535   6.625
 7518WNA      W 7635   9.377   9.317   6.842
 7519WNA      W 7636   8.500   8.103   5.633
 7520WNA      W 7637   7.926   8.059   5.031
 7521WNA      W 7638   8.079   9.586   4.191
 7522WNA      W 7639   9.244   9.444   5.745
 7523WNA      W 7640   9.714   9.818   3.877
 7524WNA      W 7641   9.386   7.839   5.205
 7525WNA      W 7642   9.242   8.048   6.074
 7526WNA      W 7643   9.485   9.106   4.123
 7527WNA      W 7644   8.328   8.297   4.640
 7528WNA      W 7645   9.160   8.207   3.692
 7529WNA      W 7646   9.744   9.772   6.870
 7530WNA      W 7647   7.427   7.526   3.935
 7531WNA      W 7648   8.713   9.845   6.225
 7532WNA      W 7649   8.512   9.761   5.317
 7533WNA      W 7650   8.254   9.713   3.715
 7534WNA      W 7651   7.999   9.024   6.925
 7535WNA      W 7652   8.703   7.584   7.111
 7536WNA      W 7653   9.412   7.726   6.467
 7537WNA      W 7654   8.607   7.494   4.748
 7538WNA      W 7655   9.666   7.571   4.253
 7539WNA      W 7656   7.611   7.503   5.830
 7540WNA      W 7657   7.659   8.466   5.200
 7541WNA      W 7658   7.770   8.072   4.420
 7542WNA      W 7659   8.029   7.721   5.540
 7543WNA      W 7660   9.143   8.293   6.480
 7544WNA      W 7661   7.291   7.983   3.958
 7545WNA      W 7662   8.077   9.372   6.519
 7546WNA      W 7663   9.435   8.770   5.698
 7547WNA      W 7664   7.448   9.356   3.691
 7548WNA      W 7665   7.704   8.934   6.448
 7549WNA      W 7666   8.695   9.039   6.242
 7550WNA      W 7667   9.712   9.540   4.280
 7551WNA      W 7668   9.363   8.830   7.117
 7552WNA      W 7669   8.780   7.406   3.934
 7553WNA      W 7670   8.088   8.098   6.763
 7554WNA      W 7671   8.348   7.777   6.425
 7555WNA      W 7672   8.817   8.846   7.182
 7556WNA      W 7673  10.075   9.523   4.640
 7557WNA      W 7674   7.843   8.149   6.364
 7558WNA      W 7675   9.144   7.404   6.728
 7559WNA      W 7676   8.199   8.139   6.023
 7560WNA      W 7677   8.169   7.487   5.133
 7561WNA      W 7678   8.588   9.500   4.025
 7562WNA      W 7679   8.399   7.902   5.189
 7563WNA      W 7680   8.168   9.395   5.279
 7564WNA      W 7681   9.707   9.090   5.994
 7565WNA      W 7682   7.556   8.888   3.909
 7566WNA      W 7683   8.666   7.389   6.628
 7567WNA      W 7684   8.518   8.420   5.207
 7568WNA      W 7685   8.763   8.682   6.531
 7569WNA      W 7686   9.874   9.835   6.394
 7570WNA      W 7687   8.524   8.289   6.506
 7571WNA      W 7688   8.053   8.625   6.582
 7572WNA      W 7689   8.571   9.612   4.534
 7573WNA      W 7690   9.670   8.994   6.615
 7574WNA      W 7691   9.561   8.622   6.159
 7575WNA      W 7692   8.121   8.994   6.188
 7576WNA      W 7693   7.786   7.666   6.598
 7577WNA      W 7694   8.125   8.689   5.651
 7578WNA      W 7695   8.494   8.503   3.773
 7579WNA      W 7696   8.882   8.971   5.761
 7580WNA      W 7697   8.705   7.996   3.866
 7581WNA      W 7698   7.840   8.812   4.647
 7582WNA      W 7699   7.535   8.939   7.018
 7583WNA      W 7700   8.923   8.936   4.410
 7584WNA      W 7701   7.884   8.940   5.326
 7585WNA      W 7702   9.941   8.499   4.940
 7586WNA      W 7703   8.964   7.878   5.636
 7587WNA      W 7704   7.892   9.793   4.620
 7588WNA      W 7705   7.807   7.410   7.173
 7589WNA      W 7706   9.002   7.361   4.474
 7590WNA      W 7707   9.715   8.230   5.333
 7591WNA      W 7708   7.401   9.817   5.665
 7592WNA      W 7709   8.654   7.779   4.306
 7593WNA      W 7710   8.458   9.263   7.155
 7594WNA      W 7711   9.452   8.244   4.869
 7595WNA      W 7712   9.657   9.654   5.991
 7596WNA      W 7713   8.253   8.039   4.163
 7597WNA      W 7714   9.770   8.181   4.488
 7598WNA      W 7715   8.413   8.881   5.324
 7599WNA      W 7716   7.676   9.368   6.786
 7600WNA      W 7717   9.671   9.630   5.474
 7601WNA      W 7718   8.107   9.279   4.716
 7602WNA      W 7719   8.856   7.705   5.152
 7603WNA      W 7720   7.467   9.689   4.082
 7604WNA      W 7721   8.986   8.640   3.952
 7605WNA      W 7722   7.632   9.189   4.971
 7606WNA      W 7723   8.922   7.831   6.435
 7607WNA      W 7724   9.435   8.780   5.111
 7608WNA      W 7725   9.202   7.392   5.001
 7609WNA      W 7726   8.760   8.117   6.063
 7610WNA      W 7727   8.460   7.486   5.532
 7611WNA      W 7728   9.339   9.672   4.798
 7612WNA      W 7729   7.691   9.290   4.373
 7613WNA      W 7730   7.576   7.833   5.372
 7614WNA      W 7731   7.376   7.652   4.449
 7615WNA      W 7732   7.769   7.955   7.143
 7616WNA      W 7733   7.500   8.555   4.476
 7617WNA      W 7734   8.191   8.544   4.201
 7618WNA      W 7735   8.297   9.152   5.727
 7619WNA      W 7736   9.771   7.438   4.847
 7620WNA      W 7737   9.719   9.460   4.992
 7621WNA      W 7738   9.181   7.685   4.063
 7622WNA      W 7739   8.550   8.948   3.948
 7623WNA      W 7740   9.408   9.455   3.815
 7624WNA      W 7741   8.613   8.031   6.936
 7625WNA      W 7742   8.433   8.615   6.177
 7626WNA      W 7743   9.625   8.060   6.831
 7627WNA      W 7744   7.469   8.531   6.608
 7628WNA      W 7745   9.229   9.008   6.334
 7629WNA      W 7746   7.733   9.063   5.881
 7630WNA      W 7747   9.718   8.468   6.595
 7631WNA      W 7748   7.942   9.793   5.487
 7632WNA      W 7749   9.929  10.618   5.883
 7633WNA      W 7750   8.928   8.399   6.963
 7634WNA      W 7751   8.687   9.820   7.112
 7635WNA      W 7752   8.034   8.798   3.748
 7636WNA      W 7753   8.585   8.735   8.477
 7637WNA      W 7754   8.100   8.583   8.641
 7638WNA      W 7755   9.091   9.398   8.075
 7639WNA      W 7756   9.871   7.719   9.082
 7640WNA      W 7757   9.520   8.590   7.652
 7641WNA      W 7758   7.456   7.816   9.868
 7642WNA      W 7759   7.509   8.608   9.314
 7643WNA      W 7760   8.933   8.734   8.936
 7644WNA      W 7761   7.979   9.507   9.537
 7645WNA      W 7762   7.338   9.035   9.108
 7646WNA      W 7763   8.602   8.563   9.358
 7647WNA      W 7764   8.894   9.347   9.001
 7648WNA      W 7765   7.773   7.664   8.456
 7649WNA      W 7766   8.300   9.922   9.455
 7650WNA      W 7767   7.986   7.618   9.760
 7651WNA      W 7768   8.994   8.220   8.860
 7652WNA      W 7769   9.367   7.756   8.292
 7653WNA      W 7770   7.395   7.949   8.574
 7654WNA      W 7771   8.559   9.239   8.560
 7655WNA      W 7772   8.581   7.644   9.653
 7656WNA      W 7773   8.029   9.278   7.418
 7657WNA      W 7774   7.684   8.311   7.597
 7658WNA      W 7775   8.877   9.750   8.639
 7659WNA      W 7776   9.135   8.251   8.037
 7660WNA      W 7777   7.301   9.001   8.231
 7661WNA      W 7778   8.412   9.416   9.804
 7662WNA      W 7779   9.616   8.680   8.182
 7663WNA      W 7780   9.493   9.170   8.286
 7664WNA      W 7781   7.836   8.590   9.760
 7665WNA      W 7782   7.711   7.383   8.841
 7666WNA      W 7783   9.479   7.730   9.402
 7667WNA      W 7784   9.482   8.064   7.743
 7668WNA      W 7785   8.672   8.371   7.900
 7669WNA      W 7786   8.329   7.374   7.896
 7670WNA      W 7787   7.707   9.360   9.078
 7671WNA      W 7788   9.409   7.295   9.084
 7672WNA      W 7789   8.021   8.198   9.147
 7673WNA      W 7790   9.043   9.077   8.532
 7674WNA      W 7791   9.261   8.309   9.312
 7675WNA      W 7792   9.372   9.272   8.941
 7676WNA      W 7793   7.628   8.075   9.432
 7677WNA      W 7794   7.366   8.354   9.761
 7678WNA      W 7795   7.893   7.770   7.645
 7679WNA      W 7796   8.997   7.424   9.455
 7680WNA      W 7797   8.399   9.010   8.054
 7681WNA      W 7798   9.053   9.639  10.367
 7682WNA      W 7799   8.883   7.997   8.357
 7683WNA      W 7800   8.767   9.561   9.414
 7684WNA      W 7801   8.231   7.787   8.309
 7685WNA      W 7802   8.236   8.015   7.334
 7686WNA      W 7803   9.037   8.624   9.728
 7687WNA      W 7804   9.885   7.490   9.598
 7688WNA      W 7805   7.305   9.333   9.483
 7689WNA      W 7806   9.009   9.151   7.641
 7690WNA      W 7807   8.277   7.466   7.411
 7691WNA      W 7808   9.015   8.547   8.462
 7692WNA      W 7809   8.500   8.103   9.278
 7693WNA      W 7810   7.926   8.059   8.676
 7694WNA      W 7811   8.079   9.586   7.836
 7695WNA      W 7812   9.244   9.444   9.390
 7696WNA      W 7813   9.714   9.818   7.522
 7697WNA      W 7814   9.386   7.839   8.850
 7698WNA      W 7815   9.485   9.106   7.768
 7699WNA      W 7816   8.328   8.297   8.285
 7700WNA      W 7817   7.427   7.526   7.580
 7701WNA      W 7818   8.512   9.761   8.962
 7702WNA      W 7819   8.254   9.713   7.360
 7703WNA      W 7820   7.999   9.024  10.570
 7704WNA      W 7821   8.607   7.494   8.393
 7705WNA      W 7822   7.611   7.503   9.475
 7706WNA      W 7823   7.659   8.466   8.845
 7707WNA      W 7824   7.770   8.072   8.065
 7708WNA      W 7825   8.029   7.721   9.185
 7709WNA      W 7826   7.291   7.983   7.603
 7710WNA      W 7827   9.435   8.770   9.343
 7711WNA      W 7828   7.448   9.356   7.336
 7712WNA      W 7829   8.695   9.039   9.887
 7713WNA      W 7830   9.712   9.540   7.925
 7714WNA      W 7831   8.780   7.406   7.579
 7715WNA      W 7832  10.075   9.523   8.285
 7716WNA      W 7833   8.169   7.487   8.778
 7717WNA      W 7834   8.588   9.500   7.670
 7718WNA      W 7835   8.399   7.902   8.834
 7719WNA      W 7836   8.168   9.395   8.924
 7720WNA      W 7837   7.556   8.888   7.554
 7721WNA      W 7838   8.518   8.420   8.852
 7722WNA      W 7839   8.571   9.612   8.179
 7723WNA      W 7840   9.561   8.622   9.804
 7724WNA      W 7841   8.125   8.689   9.296
 7725WNA      W 7842   8.494   8.503   7.418
 7726WNA      W 7843   8.882   8.971   9.406
 7727WNA      W 7844   8.705   7.996   7.511
 7728WNA      W 7845   7.840   8.812   8.292
 7729WNA      W 7846   8.923   8.936   8.055
 7730WNA      W 7847   7.884   8.940   8.971
 7731WNA      W 7848   9.941   8.499   8.585
 7732WNA      W 7849   8.964   7.878   9.281
 7733WNA      W 7850   7.892   9.793   8.265
 7734WNA      W 7851   9.002   7.361   8.119
 7735WNA      W 7852   7.401   9.817   9.310
 7736WNA      W 7853   8.654   7.779   7.951
 7737WNA      W 7854   9.452   8.244   8.514
 7738WNA      W 7855   9.657   9.654   9.636
 7739WNA      W 7856   8.253   8.039   7.808
 7740WNA      W 7857   9.770   8.181   8.133
 7741WNA      W 7858   8.413   8.881   8.969
 7742WNA      W 7859   9.671   9.630   9.119
 7743WNA      W 7860   8.107   9.279   8.361
 7744WNA      W 7861   8.856   7.705   8.797
 7745WNA      W 7862   7.467   9.689   7.727
 7746WNA      W 7863   8.986   8.640   7.597
 7747WNA      W 7864   7.632   9.189   8.616
 7748WNA      W 7865   9.435   8.780   8.756
 7749WNA      W 7866   9.202   7.392   8.646
 7750WNA      W 7867   8.760   8.117   9.708
 7751WNA      W 7868   8.460   7.486   9.177
 7752WNA      W 7869   9.339   9.672   8.443
 7753WNA      W 7870   7.691   9.290   8.018
 7754WNA      W 7871   7.576   7.833   9.017
 7755WNA      W 7872   7.376   7.652   8.094
 7756WNA      W 7873   7.500   8.555   8.121
 7757WNA      W 7874   8.191   8.544   7.846
 7758WNA      W 7875   8.297   9.152   9.372
 7759WNA      W 7876   9.771   7.438   8.492
 7760WNA      W 7877   9.719   9.460   8.637
 7761WNA      W 7878   8.550   8.948   7.593
 7762WNA      W 7879   9.408   9.455   7.460
 7763WNA      W 7880   9.229   9.008   9.979
 7764WNA      W 7881   7.733   9.063   9.526
 7765WNA      W 7882   7.942   9.793   9.132
 7766WNA      W 7883   9.929  10.618   9.528
 7767WNA      W 7884   8.034   8.798   7.393
  10.00000  10.00000  10.00000
