# Supplementary material for: Closing the Gap between Experiment and Simulation—A Holistic Study on the Complexation of Small Interfering RNAs with Polyethylenimine
Source: Mol Pharm. Author manuscript; Available in PMC 2024 Oct 29. (PMC7616749; doi:10.1021/acs.molpharmaceut.3c00747)
Supplement: Supplementary code [file EMS199501-supplement-Supplementary_code.zip › closingthegap-main/Part 2: Simulation of titratableMartini setups/2_base_titration_adapted_PEI_5kDa_58.4%/start.gro]

titratable MARTINI 
       23652
    1PEI    SN4    1   0.000   0.000   0.000
    1PEI     DN    2  -0.042   0.057   0.155
    1PEI     DP    3   0.042  -0.057  -0.155
    1PEI   SN3a    4   0.430   0.000   0.000
    1PEI     DN    5   0.385  -0.164   0.004
    1PEI     DP    6   0.475   0.164  -0.004
    1PEI   SN3a    7  -0.430   0.000   0.000
    1PEI     DN    8  -0.456  -0.095   0.139
    1PEI     DP    9  -0.404   0.095  -0.139
    1PEI    SN4   10   0.638   0.361  -0.106
    1PEI     DN   11   0.676   0.257   0.023
    1PEI     DP   12   0.600   0.465  -0.235
    1PEI    SN4   13   0.643  -0.368   0.064
    1PEI     DN   14   0.488  -0.430   0.031
    1PEI     DP   15   0.798  -0.306   0.097
    1PEI   SN3a   16  -0.665  -0.406  -0.029
    1PEI     DN   17  -0.680  -0.311   0.111
    1PEI     DP   18  -0.650  -0.501  -0.169
    1PEI   SN3a   19  -0.663   0.404   0.055
    1PEI     DN   20  -0.620   0.459   0.210
    1PEI     DP   21  -0.706   0.349  -0.100
    1PEI   SN3a   22   0.850   0.728  -0.180
    1PEI     DN   23   0.791   0.571  -0.208
    1PEI     DP   24   0.909   0.885  -0.152
    1PEI   SN3a   25   0.856  -0.739   0.020
    1PEI     DN   26   0.688  -0.763   0.023
    1PEI     DP   27   1.024  -0.715   0.017
    1PEI    SN4   28  -0.456  -0.767  -0.135
    1PEI     DN   29  -0.443  -0.845   0.016
    1PEI     DP   30  -0.469  -0.689  -0.286
    1PEI   TN6d   31  -1.059  -0.406  -0.038
    1PEI     DN   32  -1.015  -0.502  -0.171
    1PEI     DP   33  -1.103  -0.310   0.095
    1PEI    SN4   34  -1.067   0.404   0.204
    1PEI     DN   35  -1.081   0.359   0.041
    1PEI     DP   36  -1.053   0.449   0.367
    1PEI   SN3a   37  -0.429   0.811   0.038
    1PEI     DN   38  -0.462   0.948  -0.058
    1PEI     DP   39  -0.396   0.674   0.134
    1PEI    SN4   40   0.654   1.068  -0.354
    1PEI     DN   41   0.543   1.090  -0.227
    1PEI     DP   42   0.765   1.046  -0.481
    1PEI    SN4   43   1.272   0.728  -0.263
    1PEI     DN   44   1.172   0.598  -0.218
    1PEI     DP   45   1.372   0.858  -0.308
    1PEI   TN6d   46   1.251  -0.739   0.044
    1PEI     DN   47   1.349  -0.657   0.156
    1PEI     DP   48   1.153  -0.821  -0.068
    1PEI   TN6d   49   0.660  -1.079  -0.019
    1PEI     DN   50   0.799  -1.046   0.073
    1PEI     DP   51   0.521  -1.112  -0.111
    1PEI    SN4   52  -0.270  -1.089  -0.308
    1PEI     DN   53  -0.283  -1.175  -0.162
    1PEI     DP   54  -0.257  -1.003  -0.454
    1PEI   TN6d   55  -1.413   0.404   0.319
    1PEI     DN   56  -1.543   0.450   0.220
    1PEI     DP   57  -1.283   0.358   0.418
    1PEI    SN4   58  -0.642   1.180  -0.020
    1PEI     DN   59  -0.692   1.125  -0.173
    1PEI     DP   60  -0.592   1.235   0.133
    1PEI    SN4   61   0.001   0.811   0.031
    1PEI     DN   62   0.140   0.844   0.123
    1PEI     DP   63  -0.138   0.778  -0.061
    1PEI   TN6d   64   0.482   1.365  -0.478
    1PEI     DN   65   0.336   1.370  -0.565
    1PEI     DP   66   0.628   1.360  -0.391
    1PEI   SN3a   67   1.702   0.728  -0.278
    1PEI     DN   68   1.552   0.648  -0.273
    1PEI     DP   69   1.852   0.808  -0.283
    1PEI    SN4   70  -0.110  -1.367  -0.563
    1PEI     DN   71   0.015  -1.258  -0.525
    1PEI     DP   72  -0.235  -1.476  -0.601
    1PEI   TN6d   73  -0.817   1.485  -0.117
    1PEI     DN   74  -0.978   1.533  -0.094
    1PEI     DP   75  -0.656   1.437  -0.140
    1PEI   SN3a   76   0.424   0.811   0.113
    1PEI     DN   77   0.525   0.815  -0.024
    1PEI     DP   78   0.323   0.807   0.250
    1PEI   TN6d   79   1.897   1.067  -0.332
    1PEI     DN   80   1.988   1.119  -0.199
    1PEI     DP   81   1.806   1.015  -0.465
    1PEI   SN3a   82   1.931   0.331  -0.383
    1PEI     DN   83   1.815   0.337  -0.259
    1PEI     DP   84   2.047   0.325  -0.507
    1PEI   SN3a   85   0.047  -1.638  -0.858
    1PEI     DN   86  -0.054  -1.750  -0.778
    1PEI     DP   87   0.148  -1.526  -0.938
    1PEI   SN3a   88   0.658   1.218   0.134
    1PEI     DN   89   0.585   1.228   0.287
    1PEI     DP   90   0.731   1.208  -0.019
    1PEI   SN3a   91   0.639   0.438   0.301
    1PEI     DN   92   0.652   0.582   0.390
    1PEI     DP   93   0.626   0.294   0.212
    1PEI   TN6d   94   2.302   0.331  -0.517
    1PEI     DN   95   2.452   0.260  -0.478
    1PEI     DP   96   2.152   0.402  -0.556
    1PEI   SN3a   97   1.697  -0.075  -0.421
    1PEI     DN   98   1.819   0.040  -0.449
    1PEI     DP   99   1.575  -0.190  -0.393
    1PEI    SN4  100   0.345  -1.638  -1.167
    1PEI     DN  101   0.418  -1.516  -1.260
    1PEI     DP  102   0.272  -1.760  -1.074
    1PEI    SN4  103  -0.083  -1.863  -1.201
    1PEI     DN  104   0.018  -1.900  -1.069
    1PEI     DP  105  -0.184  -1.826  -1.333
    1PEI   SN3a  106   0.424   1.623   0.092
    1PEI     DN  107   0.487   1.699  -0.046
    1PEI     DP  108   0.361   1.547   0.230
    1PEI   SN3a  109   1.108   1.218   0.269
    1PEI     DN  110   1.138   1.080   0.363
    1PEI     DP  111   1.078   1.356   0.175
    1PEI   SN3a  112   1.096   0.438   0.409
    1PEI     DN  113   1.029   0.556   0.306
    1PEI     DP  114   1.163   0.320   0.512
    1PEI   SN3a  115   0.444   0.099   0.562
    1PEI     DN  116   0.352   0.161   0.691
    1PEI     DP  117   0.536   0.037   0.433
    1PEI   SN3a  118   1.931  -0.481  -0.443
    1PEI     DN  119   1.941  -0.473  -0.273
    1PEI     DP  120   1.921  -0.489  -0.613
    1PEI   TN6d  121   1.303  -0.075  -0.394
    1PEI     DN  122   1.183   0.034  -0.343
    1PEI     DP  123   1.423  -0.184  -0.445
    1PEI   SN3a  124   0.681  -1.638  -1.436
    1PEI     DN  125   0.687  -1.677  -1.601
    1PEI     DP  126   0.675  -1.599  -1.271
    1PEI    SN4  127  -0.186  -2.042  -1.555
    1PEI     DN  128  -0.174  -2.211  -1.537
    1PEI     DP  129  -0.198  -1.873  -1.573
    1PEI    SN4  130  -0.006   1.623   0.080
    1PEI     DN  131  -0.014   1.457   0.046
    1PEI     DP  132   0.002   1.789   0.114
    1PEI   SN3a  133   0.651   2.016  -0.032
    1PEI     DN  134   0.792   1.929  -0.070
    1PEI     DP  135   0.510   2.103   0.006
    1PEI    SN4  136   1.293   1.538   0.489
    1PEI     DN  137   1.211   1.462   0.617
    1PEI     DP  138   1.375   1.614   0.361
    1PEI   SN3a  139   1.340   0.817   0.353
    1PEI     DN  140   1.510   0.819   0.363
    1PEI     DP  141   1.170   0.815   0.343
    1PEI    SN4  142   1.298   0.788   0.556
    1PEI     DN  143   1.278   0.751   0.391
    1PEI     DP  144   1.318   0.825   0.721
    1PEI   SN3a  145   1.331   0.031   0.403
    1PEI     DN  146   1.321   0.015   0.234
    1PEI     DP  147   1.341   0.047   0.572
    1PEI   SN3a  148   0.648  -0.254   0.795
    1PEI     DN  149   0.700  -0.335   0.935
    1PEI     DP  150   0.596  -0.173   0.655
    1PEI    SN4  151   0.035   0.099   0.695
    1PEI     DN  152  -0.105   0.092   0.791
    1PEI     DP  153   0.175   0.106   0.599
    1PEI   SN3a  154   2.392  -0.481  -0.348
    1PEI     DN  155   2.500  -0.482  -0.216
    1PEI     DP  156   2.284  -0.480  -0.480
    1PEI   SN3a  157   1.701  -0.881  -0.531
    1PEI     DN  158   1.871  -0.879  -0.521
    1PEI     DP  159   1.531  -0.883  -0.541
    1PEI    SN4  160   0.829  -1.382  -1.748
    1PEI     DN  161   0.961  -1.461  -1.821
    1PEI     DP  162   0.697  -1.303  -1.675
    1PEI   TN6d  163   0.845  -1.922  -1.655
    1PEI     DN  164   0.982  -1.994  -1.586
    1PEI     DP  165   0.708  -1.850  -1.724
    1PEI   SN3a  166  -0.325  -2.283  -1.883
    1PEI     DN  167  -0.479  -2.293  -1.953
    1PEI     DP  168  -0.171  -2.273  -1.813
    1PEI   TN6d  169  -0.362   1.623   0.158
    1PEI     DN  170  -0.310   1.777   0.207
    1PEI     DP  171  -0.414   1.469   0.109
    1PEI   TN6d  172   0.467   2.334  -0.176
    1PEI     DN  173   0.506   2.345  -0.341
    1PEI     DP  174   0.428   2.323  -0.011
    1PEI   SN3a  175   1.116   2.016  -0.102
    1PEI     DN  176   1.048   1.862  -0.078
    1PEI     DP  177   1.184   2.170  -0.126
    1PEI    SN4  178   1.462   1.829   0.723
    1PEI     DN  179   1.356   1.855   0.592
    1PEI     DP  180   1.568   1.803   0.854
    1PEI   SN3a  181   1.788   0.817   0.495
    1PEI     DN  182   1.813   0.984   0.515
    1PEI     DP  183   1.763   0.650   0.475
    1PEI   TN6d  184   1.159   0.504   0.512
    1PEI     DN  185   1.145   0.374   0.403
    1PEI     DP  186   1.173   0.634   0.621
    1PEI   SN3a  187   1.509   1.152   0.646
    1PEI     DN  188   1.529   1.130   0.479
    1PEI     DP  189   1.489   1.174   0.813
    1PEI   SN3a  190   1.800   0.031   0.374
    1PEI     DN  191   1.857   0.035   0.534
    1PEI     DP  192   1.743   0.027   0.214
    1PEI   SN3a  193   1.101  -0.368   0.499
    1PEI     DN  194   0.970  -0.386   0.606
    1PEI     DP  195   1.232  -0.350   0.392
    1PEI   SN3a  196   1.018  -0.254   1.084
    1PEI     DN  197   0.926  -0.258   1.227
    1PEI     DP  198   1.110  -0.250   0.941
    1PEI    SN4  199   0.474  -0.555   1.048
    1PEI     DN  200   0.594  -0.438   1.072
    1PEI     DP  201   0.354  -0.672   1.024
    1PEI   SN3a  202  -0.395   0.099   0.718
    1PEI     DN  203  -0.435  -0.006   0.591
    1PEI     DP  204  -0.355   0.204   0.845
    1PEI   SN3a  205   2.624  -0.079  -0.278
    1PEI     DN  206   2.642   0.080  -0.220
    1PEI     DP  207   2.606  -0.238  -0.336
    1PEI    SN4  208   2.607  -0.853  -0.360
    1PEI     DN  209   2.545  -0.893  -0.513
    1PEI     DP  210   2.669  -0.813  -0.207
    1PEI   TN6d  211   1.898  -1.222  -0.557
    1PEI     DN  212   1.907  -1.134  -0.702
    1PEI     DP  213   1.889  -1.310  -0.412
    1PEI   SN3a  214   1.231  -0.881  -0.550
    1PEI     DN  215   1.223  -0.893  -0.719
    1PEI     DP  216   1.239  -0.869  -0.381
    1PEI    SN4  217   0.986  -1.111  -2.012
    1PEI     DN  218   0.865  -1.175  -2.113
    1PEI     DP  219   1.107  -1.047  -1.911
    1PEI   TN6d  220  -0.180  -2.535  -2.150
    1PEI     DN  221  -0.127  -2.488  -1.996
    1PEI     DP  222  -0.233  -2.582  -2.304
    1PEI   SN3a  223  -0.614  -2.283  -2.254
    1PEI     DN  224  -0.673  -2.317  -2.098
    1PEI     DP  225  -0.555  -2.249  -2.410
    1PEI    SN4  226   1.330   2.388  -0.113
    1PEI     DN  227   1.434   2.494  -0.196
    1PEI     DP  228   1.226   2.282  -0.030
    1PEI    SN4  229   1.314   1.672  -0.269
    1PEI     DN  230   1.432   1.795  -0.269
    1PEI     DP  231   1.196   1.549  -0.269
    1PEI    SN4  232   1.636   2.132   0.937
    1PEI     DN  233   1.486   2.211   0.953
    1PEI     DP  234   1.786   2.053   0.921
    1PEI   SN3a  235   2.020   1.219   0.567
    1PEI     DN  236   2.156   1.178   0.473
    1PEI     DP  237   1.884   1.260   0.661
    1PEI   TN6d  238   1.977   0.489   0.605
    1PEI     DN  239   1.999   0.414   0.454
    1PEI     DP  240   1.955   0.564   0.756
    1PEI   SN3a  241   1.281   1.547   0.760
    1PEI     DN  242   1.376   1.631   0.873
    1PEI     DP  243   1.186   1.463   0.647
    1PEI   TN6d  244   1.891   1.152   0.745
    1PEI     DN  245   1.781   1.134   0.616
    1PEI     DP  246   2.001   1.170   0.874
    1PEI   TN6d  247   1.994   0.366   0.453
    1PEI     DN  248   2.101   0.244   0.403
    1PEI     DP  249   1.887   0.488   0.503
    1PEI    SN4  250   2.006  -0.325   0.246
    1PEI     DN  251   1.894  -0.313   0.374
    1PEI     DP  252   2.118  -0.337   0.118
    1PEI   SN3a  253   1.317  -0.742   0.682
    1PEI     DN  254   1.375  -0.677   0.536
    1PEI     DP  255   1.259  -0.807   0.828
    1PEI   TN6d  256   0.716  -0.368   0.586
    1PEI     DN  257   0.759  -0.459   0.723
    1PEI     DP  258   0.673  -0.277   0.449
    1PEI   SN3a  259   1.184   0.032   1.418
    1PEI     DN  260   1.269  -0.039   1.547
    1PEI     DP  261   1.099   0.103   1.289
    1PEI    SN4  262   1.164  -0.506   1.401
    1PEI     DN  263   1.278  -0.393   1.346
    1PEI     DP  264   1.050  -0.619   1.456
    1PEI    SN4  265   0.299  -0.858   1.263
    1PEI     DN  266   0.401  -0.722   1.276
    1PEI     DP  267   0.197  -0.994   1.250
    1PEI   TN6d  268  -0.592  -0.242   0.688
    1PEI     DN  269  -0.481  -0.272   0.814
    1PEI     DP  270  -0.703  -0.212   0.562
    1PEI    SN4  271  -0.609   0.471   0.752
    1PEI     DN  272  -0.456   0.425   0.693
    1PEI     DP  273  -0.762   0.517   0.811
    1PEI   SN3a  274   2.406   0.299  -0.104
    1PEI     DN  275   2.264   0.275  -0.194
    1PEI     DP  276   2.548   0.323  -0.014
    1PEI    SN4  277   3.050  -0.079  -0.218
    1PEI     DN  278   3.173  -0.183  -0.163
    1PEI     DP  279   2.927   0.025  -0.273
    1PEI   TN6d  280   2.781  -1.156  -0.467
    1PEI     DN  281   2.648  -1.057  -0.507
    1PEI     DP  282   2.914  -1.255  -0.427
    1PEI   TN6d  283   1.040  -1.212  -0.450
    1PEI     DN  284   0.949  -1.074  -0.412
    1PEI     DP  285   1.131  -1.350  -0.488
    1PEI   TN6d  286   1.034  -0.539  -0.573
    1PEI     DN  287   1.145  -0.647  -0.502
    1PEI     DP  288   0.923  -0.431  -0.644
    1PEI   TN6d  289   1.119  -0.880  -2.262
    1PEI     DN  290   1.137  -0.716  -2.219
    1PEI     DP  291   1.101  -1.044  -2.305
    1PEI   TN6d  292  -0.722  -2.469  -2.585
    1PEI     DN  293  -0.883  -2.455  -2.533
    1PEI     DP  294  -0.561  -2.483  -2.637
    1PEI   TN6d  295  -0.719  -2.102  -2.589
    1PEI     DN  296  -0.648  -2.228  -2.499
    1PEI     DP  297  -0.790  -1.976  -2.679
    1PEI   TN6d  298   1.511   2.700  -0.053
    1PEI     DN  299   1.464   2.863  -0.066
    1PEI     DP  300   1.558   2.537  -0.040
    1PEI   TN6d  301   1.470   1.401  -0.456
    1PEI     DN  302   1.440   1.234  -0.468
    1PEI     DP  303   1.500   1.568  -0.444
    1PEI   TN6d  304   1.775   2.372   1.175
    1PEI     DN  305   1.714   2.474   1.296
    1PEI     DP  306   1.836   2.270   1.054
    1PEI   TN6d  307   1.837   1.536   0.717
    1PEI     DN  308   1.704   1.456   0.787
    1PEI     DP  309   1.970   1.616   0.647
    1PEI   TN6d  310   2.415   1.219   0.567
    1PEI     DN  311   2.269   1.135   0.590
    1PEI     DP  312   2.561   1.303   0.544
    1PEI   TN6d  313   0.886   1.547   0.751
    1PEI     DN  314   0.877   1.709   0.700
    1PEI     DP  315   0.895   1.385   0.802
    1PEI   TN6d  316   1.470   1.876   0.869
    1PEI     DN  317   1.478   1.964   1.014
    1PEI     DP  318   1.462   1.788   0.724
    1PEI   TN6d  319   2.173  -0.615   0.102
    1PEI     DN  320   2.153  -0.626   0.270
    1PEI     DP  321   2.193  -0.604  -0.066
    1PEI   TN6d  322   1.636  -0.742   0.915
    1PEI     DN  323   1.648  -0.911   0.933
    1PEI     DP  324   1.624  -0.573   0.897
    1PEI   TN6d  325   1.125  -1.075   0.774
    1PEI     DN  326   1.177  -1.156   0.914
    1PEI     DP  327   1.073  -0.994   0.634
    1PEI   TN6d  328   1.059   0.249   1.724
    1PEI     DN  329   0.953   0.298   1.847
    1PEI     DP  330   1.165   0.200   1.601
    1PEI   TN6d  331   1.433   0.032   1.724
    1PEI     DN  332   1.453   0.010   1.557
    1PEI     DP  333   1.413   0.054   1.891
    1PEI   TN6d  334   1.320  -0.776   1.590
    1PEI     DN  335   1.458  -0.780   1.490
    1PEI     DP  336   1.182  -0.772   1.690
    1PEI   TN6d  337   0.152  -1.112   1.479
    1PEI     DN  338   0.238  -1.105   1.333
    1PEI     DP  339   0.066  -1.119   1.625
    1PEI   TN6d  340  -0.781   0.768   0.877
    1PEI     DN  341  -0.826   0.868   0.747
    1PEI     DP  342  -0.736   0.668   1.007
    1PEI   TN6d  343   2.028   0.299   0.010
    1PEI     DN  344   2.132   0.254   0.136
    1PEI     DP  345   1.924   0.344  -0.116
    1PEI   TN6d  346   2.600   0.636  -0.035
    1PEI     DN  347   2.555   0.635  -0.199
    1PEI     DP  348   2.645   0.637   0.129
    1PEI   TN6d  349   3.415  -0.079  -0.222
    1PEI     DN  350   3.298  -0.030  -0.335
    1PEI     DP  351   3.532  -0.128  -0.109
    2WNA      W  352   0.084   3.595   3.359
    2WNA     DN  353  -0.078   3.638   3.328
    3WNA      W  354   0.460   2.488   2.882
    3WNA     DN  355   0.602   2.401   2.915
    4WNA      W  356   3.165   2.218   0.652
    4WNA     DN  357   3.239   2.065   0.655
    5WNA      W  358   3.295   3.303   2.679
    5WNA     DN  359   3.164   3.195   2.678
    6WNA      W  360   1.213   3.294   0.205
    6WNA     DN  361   1.053   3.317   0.258
    7WNA      W  362   1.296   1.446   1.188
    7WNA     DN  363   1.192   1.580   1.173
    8WNA      W  364   0.811   1.294   1.352
    8WNA     DN  365   0.822   1.146   1.270
    9WNA      W  366   1.477   3.201   3.141
    9WNA     DN  367   1.570   3.190   2.999
   10WNA      W  368   0.126   0.762   3.104
   10WNA     DN  369   0.147   0.745   3.272
   11WNA      W  370   0.888   0.042   2.906
   11WNA     DN  371   1.022   0.108   2.824
   12WNA      W  372   2.582   0.430   1.793
   12WNA     DN  373   2.448   0.474   1.699
   13WNA      W  374   2.801   0.735   3.454
   13WNA     DN  375   2.750   0.737   3.292
   14WNA      W  376   0.167   0.527   2.579
   14WNA     DN  377   0.095   0.429   2.698
   15WNA      W  378   0.266   3.146   3.600
   15WNA     DN  379   0.329   3.298   3.644
   16WNA      W  380   1.788   2.536   0.332
   16WNA     DN  381   1.949   2.483   0.350
   17WNA      W  382   0.220   1.319   2.025
   17WNA     DN  383   0.290   1.177   2.087
   18WNA      W  384   1.113   1.210   3.262
   18WNA     DN  385   1.097   1.241   3.096
   19WNA      W  386   3.572   1.069   1.761
   19WNA     DN  387   3.657   0.923   1.741
   20WNA      W  388   3.336   2.112   2.620
   20WNA     DN  389   3.280   1.962   2.564
   21WNA      W  390   1.644   1.445   1.647
   21WNA     DN  391   1.674   1.295   1.573
   22WNA      W  392   2.190   2.784   2.016
   22WNA     DN  393   2.314   2.880   2.082
   23WNA      W  394   0.690   2.218   2.248
   23WNA     DN  395   0.534   2.225   2.315
   24WNA      W  396   0.049   1.746   1.819
   24WNA     DN  397   0.147   1.885   1.829
   25WNA      W  398   1.085   1.718   3.011
   25WNA     DN  399   1.082   1.793   2.858
   26WNA      W  400   3.356   1.501   3.265
   26WNA     DN  401   3.387   1.348   3.332
   27WNA      W  402   0.972   2.945   1.710
   27WNA     DN  403   1.086   3.058   1.767
   28WNA      W  404   2.093   2.634   2.844
   28WNA     DN  405   2.156   2.598   2.690
   29WNA      W  406   1.313   1.274   2.069
   29WNA     DN  407   1.412   1.240   1.935
   30WNA      W  408   1.605   2.058   1.712
   30WNA     DN  409   1.567   1.910   1.636
   31WNA      W  410   2.602   2.831   3.560
   31WNA     DN  411   2.636   2.995   3.587
   32WNA      W  412   1.681   2.151   3.570
   32WNA     DN  413   1.736   2.133   3.730
   33WNA      W  414   1.662   1.867   3.048
   33WNA     DN  415   1.583   2.017   3.033
   34WNA      W  416   0.071   1.258   3.570
   34WNA     DN  417   0.185   1.354   3.488
   35WNA      W  418   2.903   2.793   3.169
   35WNA     DN  419   2.777   2.893   3.115
   36WNA      W  420   0.484   0.375   1.167
   36WNA     DN  421   0.586   0.269   1.082
   37WNA      W  422   1.011   2.633   2.166
   37WNA     DN  423   1.110   2.579   2.293
   38WNA      W  424   3.474   2.416   1.456
   38WNA     DN  425   3.312   2.436   1.408
   39WNA      W  426   2.887   0.816   2.023
   39WNA     DN  427   3.051   0.819   2.067
   40WNA      W  428   3.172   0.769   0.118
   40WNA     DN  429   3.215   0.692  -0.028
   41WNA      W  430   3.637   1.570   2.424
   41WNA     DN  431   3.539   1.540   2.289
   42WNA      W  432   1.604   3.277   2.177
   42WNA     DN  433   1.475   3.250   2.285
   43WNA      W  434   3.378   2.743   0.615
   43WNA     DN  435   3.306   2.645   0.734
   44WNA      W  436   0.507   3.529   0.369
   44WNA     DN  437   0.467   3.689   0.327
   45WNA      W  438   0.900   3.575   1.045
   45WNA     DN  439   0.987   3.716   1.007
   46WNA      W  440   0.697   0.329   2.471
   46WNA     DN  441   0.536   0.304   2.424
   47WNA      W  442   3.320   1.347   2.746
   47WNA     DN  443   3.332   1.254   2.888
   48WNA      W  444   2.725   1.769   1.205
   48WNA     DN  445   2.767   1.787   1.041
   49WNA      W  446   2.691   1.457   0.232
   49WNA     DN  447   2.709   1.292   0.268
   50WNA      W  448   1.899   2.601   2.372
   50WNA     DN  449   2.064   2.571   2.347
   51WNA      W  450   1.705   0.931   1.571
   51WNA     DN  451   1.649   0.809   1.675
   52WNA      W  452   2.305   3.018   2.565
   52WNA     DN  453   2.445   3.081   2.492
   53WNA      W  454   3.176   1.809   0.987
   53WNA     DN  455   3.085   1.889   1.107
   54WNA      W  456   0.735   3.161   0.686
   54WNA     DN  457   0.682   3.275   0.571
   55WNA      W  458   0.106   0.660   1.285
   55WNA     DN  459   0.119   0.498   1.236
   56WNA      W  460   2.892   1.267   1.759
   56WNA     DN  461   2.931   1.292   1.595
   57WNA      W  462   0.350   2.884   1.674
   57WNA     DN  463   0.380   2.763   1.790
   58WNA      W  464   1.691   3.234   0.544
   58WNA     DN  465   1.622   3.384   0.585
   59WNA      W  466   3.083   1.260   0.008
   59WNA     DN  467   3.036   1.118  -0.073
   60WNA      W  468   0.106   3.018   2.172
   60WNA     DN  469   0.163   3.173   2.133
   61WNA      W  470   0.897   2.590   2.652
   61WNA     DN  471   0.965   2.647   2.507
   62WNA      W  472   1.270   1.950   1.271
   62WNA     DN  473   1.405   1.914   1.175
   63WNA      W  474   1.292   0.355   2.364
   63WNA     DN  475   1.215   0.294   2.225
   64WNA      W  476   3.521   0.117   1.661
   64WNA     DN  477   3.598   0.182   1.524
   65WNA      W  478   0.457   2.978   1.102
   65WNA     DN  479   0.372   2.914   1.235
   66WNA      W  480   2.920   3.320   3.064
   66WNA     DN  481   2.990   3.467   3.014
   67WNA      W  482   3.229   3.360   1.520
   67WNA     DN  483   3.064   3.364   1.479
   68WNA      W  484   2.906   1.213   3.118
   68WNA     DN  485   3.050   1.152   3.051
   69WNA      W  486   3.619   2.869   1.252
   69WNA     DN  487   3.632   2.905   1.086
   70WNA      W  488   2.246   2.161   2.736
   70WNA     DN  489   2.182   2.286   2.832
   71WNA      W  490   0.012   1.712   0.942
   71WNA     DN  491  -0.139   1.704   1.019
   72WNA      W  492   1.123   2.127   2.515
   72WNA     DN  493   1.126   2.268   2.420
   73WNA      W  494   2.204   1.881   0.997
   73WNA     DN  495   2.192   1.737   1.086
   74WNA      W  496   0.547   1.301   2.471
   74WNA     DN  497   0.589   1.207   2.336
   75WNA      W  498   0.532   1.177   3.393
   75WNA     DN  499   0.583   1.107   3.539
   76WNA      W  500   0.422   0.094   1.552
   76WNA     DN  501   0.408   0.213   1.672
   77WNA      W  502   2.190   0.441   2.113
   77WNA     DN  503   2.100   0.419   2.255
   78WNA      W  504   1.838   0.626   3.276
   78WNA     DN  505   1.987   0.648   3.356
   79WNA      W  506   3.376   3.168   3.208
   79WNA     DN  507   3.464   3.026   3.174
   80WNA      W  508   2.343   0.249   3.247
   80WNA     DN  509   2.303   0.151   3.380
   81WNA      W  510   3.362   2.550   3.369
   81WNA     DN  511   3.383   2.605   3.528
   82WNA      W  512   2.792   0.717   2.965
   82WNA     DN  513   2.715   0.656   2.826
   83WNA      W  514   2.592   0.655   1.235
   83WNA     DN  515   2.552   0.603   1.078
   84WNA      W  516   2.985   1.789   3.639
   84WNA     DN  517   2.864   1.713   3.547
   85WNA      W  518   0.725   3.365   1.625
   85WNA     DN  519   0.597   3.469   1.668
   86WNA      W  520   0.952   0.366   3.275
   86WNA     DN  521   0.832   0.336   3.392
   87WNA      W  522   3.004   0.850   0.956
   87WNA     DN  523   2.892   0.955   1.029
   88WNA      W  524   3.371   1.332   0.901
   88WNA     DN  525   3.228   1.357   0.813
   89WNA      W  526   1.114   3.549   3.372
   89WNA     DN  527   1.198   3.685   3.315
   90WNA      W  528   1.040   0.085   0.607
   90WNA     DN  529   1.002  -0.044   0.503
   91WNA      W  530   3.361   0.619   1.642
   91WNA     DN  531   3.257   0.523   1.548
   92WNA      W  532   3.511   2.868   0.087
   92WNA     DN  533   3.370   2.824   0.003
   93WNA      W  534   0.418   2.071   1.789
   93WNA     DN  535   0.562   2.153   1.825
   94WNA      W  536   3.469   2.990   1.739
   94WNA     DN  537   3.568   2.923   1.860
   95WNA      W  538   3.508   0.184   2.489
   95WNA     DN  539   3.592   0.304   2.403
   96WNA      W  540   1.953   1.396   3.043
   96WNA     DN  541   1.919   1.499   3.174
   97WNA      W  542   2.046   2.735   0.746
   97WNA     DN  543   1.909   2.711   0.844
   98WNA      W  544   2.446   2.029   3.486
   98WNA     DN  545   2.344   1.913   3.415
   99WNA      W  546   2.120   0.006   1.795
   99WNA     DN  547   2.066   0.026   1.955
  100WNA      W  548   0.732   0.909   1.858
  100WNA     DN  549   0.760   0.880   1.693
  101WNA      W  550   0.286   2.109   2.632
  101WNA     DN  551   0.212   1.977   2.709
  102WNA      W  552   2.145   3.302   1.338
  102WNA     DN  553   2.031   3.411   1.274
  103WNA      W  554   3.339   0.899   2.210
  103WNA     DN  555   3.290   0.974   2.354
  104WNA      W  556   1.976   3.246   2.977
  104WNA     DN  557   1.841   3.264   2.876
  105WNA      W  558   3.319   2.305   0.182
  105WNA     DN  559   3.246   2.159   0.230
  106WNA      W  560   1.754   1.788   1.243
  106WNA     DN  561   1.749   1.620   1.267
  107WNA      W  562   3.606   0.299   2.984
  107WNA     DN  563   3.664   0.163   2.899
  108WNA      W  564   1.755   2.134   2.578
  108WNA     DN  565   1.642   2.156   2.703
  109WNA      W  566   1.972   1.020   2.023
  109WNA     DN  567   2.129   1.058   1.971
  110WNA      W  568   2.824   1.318   0.861
  110WNA     DN  569   2.994   1.306   0.862
  111WNA      W  570   3.111   1.051   0.503
  111WNA     DN  571   3.272   1.092   0.468
  112WNA      W  572   2.920   3.091   0.892
  112WNA     DN  573   3.012   2.960   0.835
  113WNA      W  574   2.754   2.694   1.688
  113WNA     DN  575   2.767   2.530   1.731
  114WNA      W  576   2.650   1.773   0.666
  114WNA     DN  577   2.638   1.874   0.802
  115WNA      W  578   2.083   1.983   1.652
  115WNA     DN  579   2.224   2.059   1.597
  116WNA      W  580   2.964   1.771   1.719
  116WNA     DN  581   2.795   1.773   1.734
  117WNA      W  582   0.339   0.786   2.143
  117WNA     DN  583   0.404   0.924   2.218
  118WNA      W  584   3.117   1.838   2.970
  118WNA     DN  585   3.125   1.889   2.808
  119WNA      W  586   3.468   3.456   2.116
  119WNA     DN  587   3.610   3.542   2.080
  120WNA      W  588   1.398   2.900   1.518
  120WNA     DN  589   1.480   3.047   1.495
  121WNA      W  590   2.405   3.433   2.842
  121WNA     DN  591   2.550   3.522   2.839
  122WNA      W  592   2.399   0.763   2.606
  122WNA     DN  593   2.375   0.814   2.766
  123WNA      W  594   1.606   3.471   2.667
  123WNA     DN  595   1.447   3.457   2.609
  124WNA      W  596   3.303   0.425   1.133
  124WNA     DN  597   3.168   0.393   1.231
  125WNA      W  598   3.094   1.744   2.434
  125WNA     DN  599   3.090   1.577   2.464
  126WNA      W  600   0.077   1.065   2.472
  126WNA     DN  601   0.026   0.933   2.379
  127WNA      W  602   2.937   0.860   1.490
  127WNA     DN  603   3.001   0.854   1.333
  128WNA      W  604   3.348   1.011   3.267
  128WNA     DN  605   3.379   0.875   3.364
  129WNA      W  606   2.233   2.710   1.485
  129WNA     DN  607   2.185   2.669   1.643
  130WNA      W  608   1.489   3.301   1.098
  130WNA     DN  609   1.582   3.272   1.237
  131WNA      W  610   1.708   0.135   2.166
  131WNA     DN  611   1.622  -0.007   2.128
  132WNA      W  612   0.736   3.255   0.014
  132WNA     DN  613   0.635   3.118   0.015
  133WNA      W  614   1.764   2.350   3.078
  133WNA     DN  615   1.832   2.196   3.101
  134WNA      W  616   1.594   0.708   1.068
  134WNA     DN  617   1.607   0.817   0.938
  135WNA      W  618   2.950   0.305   1.496
  135WNA     DN  619   3.040   0.161   1.493
  136WNA      W  620   2.670   3.587   1.824
  136WNA     DN  621   2.613   3.510   1.965
  137WNA      W  622   2.082   3.235   2.164
  137WNA     DN  623   2.151   3.280   2.015
  138WNA      W  624   1.478   2.272   2.125
  138WNA     DN  625   1.541   2.425   2.087
  139WNA      W  626   3.248   2.995   2.251
  139WNA     DN  627   3.212   2.900   2.115
  140WNA      W  628   0.942   0.498   1.020
  140WNA     DN  629   0.877   0.344   0.991
  141WNA      W  630   1.464   2.795   1.980
  141WNA     DN  631   1.342   2.752   1.870
  142WNA      W  632   1.748   1.335   2.439
  142WNA     DN  633   1.766   1.423   2.583
  143WNA      W  634   2.596   0.201   2.309
  143WNA     DN  635   2.495   0.106   2.210
  144WNA      W  636   0.016   2.044   2.194
  144WNA     DN  637   0.103   2.085   2.334
  145WNA      W  638   1.720   1.862   0.352
  145WNA     DN  639   1.652   1.731   0.436
  146WNA      W  640   0.988   0.177   0.122
  146WNA     DN  641   1.003   0.342   0.083
  147WNA      W  642   1.726   1.258   1.173
  147WNA     DN  643   1.568   1.194   1.170
  148WNA      W  644   2.696   0.234   2.872
  148WNA     DN  645   2.754   0.103   2.963
  149WNA      W  646   1.284   2.246   2.981
  149WNA     DN  647   1.169   2.130   3.027
  150WNA      W  648   2.088   2.028   3.198
  150WNA     DN  649   2.209   2.144   3.173
  151WNA      W  650   2.705   2.058   3.091
  151WNA     DN  651   2.744   2.216   3.042
  152WNA      W  652   1.989   0.198   3.596
  152WNA     DN  653   2.014   0.040   3.538
  153WNA      W  654   1.211   0.814   1.989
  153WNA     DN  655   1.353   0.826   1.897
  154WNA      W  656   0.637   0.770   1.387
  154WNA     DN  657   0.474   0.807   1.357
  155WNA      W  658   0.423   3.482   1.063
  155WNA     DN  659   0.391   3.516   1.226
  156WNA      W  660   1.755   2.812   3.188
  156WNA     DN  661   1.752   2.897   3.041
  157WNA      W  662   0.790   2.297   0.547
  157WNA     DN  663   0.697   2.155   0.529
  158WNA      W  664   2.470   1.682   1.768
  158WNA     DN  665   2.554   1.828   1.788
  159WNA      W  666   2.750   1.481   2.167
  159WNA     DN  667   2.828   1.454   2.316
  160WNA      W  668   1.955   2.155   2.101
  160WNA     DN  669   1.900   2.242   2.237
  161WNA      W  670   2.425   2.529   0.233
  161WNA     DN  671   2.536   2.528   0.361
  162WNA      W  672   2.097   0.550   1.561
  162WNA     DN  673   1.966   0.492   1.653
  163WNA      W  674   3.576   0.828   0.829
  163WNA     DN  675   3.586   0.874   0.666
  164WNA      W  676   0.070   3.417   2.860
  164WNA     DN  677   0.227   3.379   2.808
  165WNA      W  678   0.487   2.643   2.392
  165WNA     DN  679   0.470   2.590   2.553
  166WNA      W  680   0.054   3.489   0.624
  166WNA     DN  681   0.009   3.333   0.575
  167WNA      W  682   1.953   0.759   2.430
  167WNA     DN  683   2.082   0.829   2.515
  168WNA      W  684   3.221   3.164   0.465
  168WNA     DN  685   3.371   3.229   0.513
  169WNA      W  686   2.196   1.817   0.479
  169WNA     DN  687   2.215   1.653   0.521
  170WNA      W  688   1.039   1.008   0.996
  170WNA     DN  689   0.916   0.908   0.935
  171WNA      W  690   2.455   2.483   3.226
  171WNA     DN  691   2.589   2.564   3.160
  172WNA      W  692   2.808   0.389   0.843
  172WNA     DN  693   2.852   0.270   0.957
  173WNA      W  694   0.138   0.237   0.291
  173WNA     DN  695   0.192   0.262   0.132
  174WNA      W  696   1.424   2.556   2.581
  174WNA     DN  697   1.457   2.392   2.610
  175WNA      W  698   1.223   2.472   1.673
  175WNA     DN  699   1.368   2.427   1.750
  176WNA      W  700   0.965   2.424   0.071
  176WNA     DN  701   1.056   2.436   0.214
  177WNA      W  702   0.206   2.665   0.839
  177WNA     DN  703   0.088   2.654   0.718
  178WNA      W  704   0.710   1.735   3.281
  178WNA     DN  705   0.643   1.663   3.142
  179WNA      W  706   1.414   0.295   3.467
  179WNA     DN  707   1.397   0.351   3.627
  180WNA      W  708   2.123   0.437   2.823
  180WNA     DN  709   2.050   0.400   2.674
  181WNA      W  710   1.318   0.205   1.104
  181WNA     DN  711   1.202   0.328   1.121
  182WNA      W  712   2.377   0.282   0.609
  182WNA     DN  713   2.307   0.432   0.569
  183WNA      W  714   0.322   0.214   2.186
  183WNA     DN  715   0.451   0.111   2.145
  184WNA      W  716   0.370   1.177   1.556
  184WNA     DN  717   0.270   1.215   1.688
  185WNA      W  718   3.059   0.285   1.962
  185WNA     DN  719   2.968   0.291   2.105
  186WNA      W  720   0.481   0.783   0.776
  186WNA     DN  721   0.493   0.898   0.900
  187WNA      W  722   3.052   0.471   2.392
  187WNA     DN  723   3.211   0.472   2.331
  188WNA      W  724   3.448   1.674   0.077
  188WNA     DN  725   3.280   1.674   0.053
  189WNA      W  726   1.854   1.004   2.836
  189WNA     DN  727   1.734   1.113   2.888
  190WNA      W  728   0.788   2.083   2.875
  190WNA     DN  729   0.721   2.061   2.720
  191WNA      W  730   2.146   1.481   2.054
  191WNA     DN  731   2.023   1.597   2.072
  192WNA      W  732   2.013   3.560   0.350
  192WNA     DN  733   2.180   3.527   0.346
  193WNA      W  734   0.159   2.067   0.047
  193WNA     DN  735   0.040   2.186   0.073
  194WNA      W  736   0.894   2.478   3.173
  194WNA     DN  737   0.772   2.583   3.227
  195WNA      W  738   0.415   1.645   2.804
  195WNA     DN  739   0.260   1.641   2.874
  196WNA      W  740   1.406   1.750   2.598
  196WNA     DN  741   1.370   1.850   2.465
  197WNA      W  742   3.174   0.109   2.860
  197WNA     DN  743   3.195   0.046   2.703
  198WNA      W  744   3.572   1.719   2.851
  198WNA     DN  745   3.683   1.846   2.870
  199WNA      W  746   3.560   1.919   0.537
  199WNA     DN  747   3.468   2.008   0.649
  200WNA      W  748   2.423   2.251   0.636
  200WNA     DN  749   2.507   2.340   0.754
  201WNA      W  750   2.897   3.551   0.331
  201WNA     DN  751   2.793   3.455   0.237
  202WNA      W  752   2.074   1.541   3.473
  202WNA     DN  753   1.945   1.571   3.580
  203WNA      W  754   0.404   2.508   3.513
  203WNA     DN  755   0.341   2.446   3.368
  204WNA      W  756   3.610   0.430   3.465
  204WNA     DN  757   3.698   0.328   3.362
  205WNA      W  758   3.328   1.358   2.086
  205WNA     DN  759   3.443   1.235   2.061
  206WNA      W  760   1.636   3.488   3.563
  206WNA     DN  761   1.624   3.461   3.396
  207WNA      W  762   3.030   2.716   0.233
  207WNA     DN  763   3.147   2.739   0.112
  208WNA      W  764   0.799   0.809   3.119
  208WNA     DN  765   0.962   0.762   3.135
  209WNA      W  766   1.233   2.803   2.981
  209WNA     DN  767   1.350   2.735   2.878
  210WNA      W  768   3.359   0.794   2.779
  210WNA     DN  769   3.221   0.694   2.776
  211WNA      W  770   2.570   3.453   0.747
  211WNA     DN  771   2.638   3.512   0.891
  212WNA      W  772   2.809   2.072   2.114
  212WNA     DN  773   2.859   2.102   1.954
  213WNA      W  774   1.059   0.488   2.781
  213WNA     DN  775   0.957   0.618   2.822
  214WNA      W  776   1.528   1.557   3.538
  214WNA     DN  777   1.639   1.446   3.473
  215WNA      W  778   1.031   2.736   0.732
  215WNA     DN  779   1.155   2.773   0.621
  216WNA      W  780   2.786   2.234   0.996
  216WNA     DN  781   2.894   2.223   1.127
  217WNA      W  782   0.554   0.860   2.720
  217WNA     DN  783   0.496   1.001   2.644
  218WNA      W  784   1.883   2.922   1.184
  218WNA     DN  785   1.980   3.001   1.299
  219WNA      W  786   3.633   1.482   1.365
  219WNA     DN  787   3.504   1.554   1.281
  220WNA      W  788   1.855   0.115   3.084
  220WNA     DN  789   1.692   0.152   3.054
  221WNA      W  790   2.635   2.820   2.163
  221WNA     DN  791   2.675   2.867   2.322
  222WNA      W  792   2.938   3.164   1.871
  222WNA     DN  793   2.866   3.317   1.884
  223WNA      W  794   2.157   2.966   0.299
  223WNA     DN  795   2.084   2.847   0.203
  224WNA      W  796   0.167   2.858   3.141
  224WNA     DN  797   0.191   2.958   3.006
  225WNA      W  798   0.910   0.850   2.379
  225WNA     DN  799   0.806   0.735   2.450
  226WNA      W  800   2.501   1.040   2.181
  226WNA     DN  801   2.385   0.987   2.068
  227WNA      W  802   1.299   2.211   0.381
  227WNA     DN  803   1.293   2.370   0.322
  228WNA      W  804   3.297   2.153   1.880
  228WNA     DN  805   3.288   2.182   2.047
  229WNA      W  806   0.624   2.911   3.303
  229WNA     DN  807   0.468   2.844   3.309
  230WNA      W  808   3.011   3.593   1.100
  230WNA     DN  809   2.871   3.498   1.084
  231WNA      W  810   0.879   2.106   1.635
  231WNA     DN  811   0.923   2.149   1.794
  232WNA      W  812   1.192   3.517   2.385
  232WNA     DN  813   1.024   3.538   2.400
  233WNA      W  814   3.259   3.613   3.417
  233WNA     DN  815   3.128   3.584   3.312
  234WNA      W  816   2.418   1.801   2.350
  234WNA     DN  817   2.308   1.930   2.352
  235WNA      W  818   3.401   3.257   0.962
  235WNA     DN  819   3.436   3.137   1.078
  236WNA      W  820   3.238   0.581   0.581
  236WNA     DN  821   3.123   0.491   0.495
  237WNA      W  822   1.377   0.100   2.984
  237WNA     DN  823   1.446  -0.021   2.887
  238WNA      W  824   3.083   2.902   1.442
  238WNA     DN  825   3.111   2.931   1.607
  239WNA      W  826   3.112   1.458   1.347
  239WNA     DN  827   2.952   1.510   1.323
  240WNA      W  828   1.229   1.131   1.563
  240WNA     DN  829   1.176   1.290   1.533
  241WNA      W  830   1.474   1.393   2.887
  241WNA     DN  831   1.448   1.554   2.936
  242WNA      W  832   2.585   2.546   2.750
  242WNA     DN  833   2.592   2.683   2.649
  243WNA      W  834   1.235   1.000   2.862
  243WNA     DN  835   1.190   0.906   2.996
  244WNA      W  836   1.214   3.466   1.478
  244WNA     DN  837   1.183   3.612   1.397
  245WNA      W  838   0.531   3.425   3.112
  245WNA     DN  839   0.473   3.305   3.006
  246WNA      W  840   0.643   2.786   0.242
  246WNA     DN  841   0.729   2.933   0.234
  247WNA      W  842   3.160   2.544   1.052
  247WNA     DN  843   3.311   2.617   1.023
  248WNA      W  844   0.764   1.336   2.938
  248WNA     DN  845   0.793   1.361   2.772
  249WNA      W  846   3.537   1.266   0.419
  249WNA     DN  847   3.576   1.112   0.359
  250WNA      W  848   1.282   2.323   0.890
  250WNA     DN  849   1.226   2.465   0.965
  251WNA      W  850   2.381   1.705   2.971
  251WNA     DN  851   2.532   1.775   2.935
  252WNA      W  852   2.272   1.333   2.515
  252WNA     DN  853   2.132   1.399   2.586
  253WNA      W  854   0.832   1.705   2.544
  253WNA     DN  855   0.786   1.548   2.499
  254WNA      W  856   3.042   3.593   2.373
  254WNA     DN  857   2.929   3.504   2.282
  255WNA      W  858   2.833   0.227   3.367
  255WNA     DN  859   2.708   0.272   3.473
  256WNA      W  860   0.497   0.377   2.954
  256WNA     DN  861   0.589   0.244   2.901
  257WNA      W  862   0.836   1.400   2.007
  257WNA     DN  863   0.970   1.296   1.989
  258WNA      W  864   0.008   2.973   2.674
  258WNA     DN  865  -0.158   2.981   2.638
  259WNA      W  866   1.593   1.682   2.117
  259WNA     DN  867   1.706   1.600   2.020
  260WNA      W  868   0.322   3.375   2.440
  260WNA     DN  869   0.187   3.421   2.348
  261WNA      W  870   3.117   1.601   0.548
  261WNA     DN  871   3.051   1.460   0.618
  262WNA      W  872   3.212   0.517   3.234
  262WNA     DN  873   3.157   0.655   3.152
  263WNA      W  874   2.648   2.726   1.197
  263WNA     DN  875   2.548   2.855   1.149
  264WNA      W  876   0.246   1.650   3.374
  264WNA     DN  877   0.226   1.496   3.443
  265WNA      W  878   3.212   0.114   0.670
  265WNA     DN  879   3.253  -0.047   0.636
  266WNA      W  880   2.732   2.589   0.681
  266WNA     DN  881   2.766   2.534   0.524
  267WNA      W  882   2.821   0.451   0.289
  267WNA     DN  883   2.663   0.511   0.272
  268WNA      W  884   2.886   1.058   2.475
  268WNA     DN  885   2.911   0.892   2.450
  269WNA      W  886   0.595   1.651   1.682
  269WNA     DN  887   0.556   1.640   1.517
  270WNA      W  888   0.889   2.590   1.331
  270WNA     DN  889   0.781   2.713   1.376
  271WNA      W  890   2.652   1.210   1.296
  271WNA     DN  891   2.541   1.133   1.193
  272WNA      W  892   1.675   0.589   1.992
  272WNA     DN  893   1.603   0.489   2.109
  273WNA      W  894   3.637   2.500   2.503
  273WNA     DN  895   3.536   2.438   2.625
  274WNA      W  896   3.555   0.487   2.064
  274WNA     DN  897   3.504   0.348   1.981
  275WNA      W  898   0.094   3.317   1.440
  275WNA     DN  899  -0.057   3.391   1.464
  276WNA      W  900   0.603   2.504   0.976
  276WNA     DN  901   0.442   2.474   0.930
  277WNA      W  902   0.518   0.121   3.529
  277WNA     DN  903   0.529  -0.025   3.615
  278WNA      W  904   1.637   2.974   3.631
  278WNA     DN  905   1.781   3.059   3.600
  279WNA      W  906   3.392   1.942   1.421
  279WNA     DN  907   3.352   2.106   1.404
  280WNA      W  908   2.746   2.119   0.301
  280WNA     DN  909   2.709   2.115   0.135
  281WNA      W  910   2.041   3.640   2.513
  281WNA     DN  911   1.999   3.802   2.481
  282WNA      W  912   2.898   2.362   3.550
  282WNA     DN  913   2.983   2.397   3.693
  283WNA      W  914   1.713   0.072   0.830
  283WNA     DN  915   1.620   0.166   0.937
  284WNA      W  916   2.426   0.941   1.689
  284WNA     DN  917   2.500   0.828   1.586
  285WNA      W  918   0.112   2.528   2.021
  285WNA     DN  919   0.197   2.675   2.032
  286WNA      W  920   1.169   1.974   3.511
  286WNA     DN  921   1.337   1.974   3.485
  287WNA      W  922   2.163   0.955   1.225
  287WNA     DN  923   2.316   0.950   1.298
  288WNA      W  924   2.368   2.365   2.347
  288WNA     DN  925   2.443   2.220   2.299
  289WNA      W  926   0.522   2.970   2.782
  289WNA     DN  927   0.522   2.800   2.793
  290WNA      W  928   1.113   2.953   3.505
  290WNA     DN  929   1.061   2.797   3.549
  291WNA      W  930   2.481   0.892   0.844
  291WNA     DN  931   2.645   0.868   0.882
  292WNA      W  932   2.439   3.000   3.081
  292WNA     DN  933   2.552   3.023   2.956
  293WNA      W  934   1.124   1.592   1.680
  293WNA     DN  935   1.242   1.714   1.684
  294WNA      W  936   0.779   3.290   2.545
  294WNA     DN  937   0.863   3.289   2.397
  295WNA      W  938   3.524   3.407   0.146
  295WNA     DN  939   3.594   3.254   0.170
  296WNA      W  940   0.387   2.079   3.142
  296WNA     DN  941   0.437   1.941   3.056
  297WNA      W  942   2.382   2.341   1.830
  297WNA     DN  943   2.284   2.296   1.699
  298WNA      W  944   0.818   1.990   1.072
  298WNA     DN  945   0.843   1.899   0.931
  299WNA      W  946   1.189   2.997   2.467
  299WNA     DN  947   1.238   3.150   2.412
  300WNA      W  948   1.567   0.416   1.508
  300WNA     DN  949   1.454   0.390   1.632
  301WNA      W  950   0.178   2.400   0.438
  301WNA     DN  951   0.069   2.415   0.568
  302WNA      W  952   1.697   1.351   0.308
  302WNA     DN  953   1.732   1.507   0.250
  303WNA      W  954   0.343   1.900   1.327
  303WNA     DN  955   0.268   1.859   1.180
  304WNA      W  956   1.633   0.542   2.791
  304WNA     DN  957   1.801   0.550   2.765
  305WNA      W  958   3.305   0.251   0.218
  305WNA     DN  959   3.396   0.264   0.075
  306WNA      W  960   3.398   1.997   3.317
  306WNA     DN  961   3.418   1.848   3.237
  307WNA      W  962   2.052   3.254   3.469
  307WNA     DN  963   2.029   3.419   3.438
  308WNA      W  964   3.610   2.348   2.991
  308WNA     DN  965   3.621   2.369   3.159
  309WNA      W  966   3.018   3.146   3.602
  309WNA     DN  967   3.059   3.240   3.738
  310WNA      W  968   0.757   3.602   2.080
  310WNA     DN  969   0.771   3.546   1.920
  311WNA      W  970   3.616   2.224   0.954
  311WNA     DN  971   3.771   2.237   0.885
  312WNA      W  972   2.146   1.491   1.467
  312WNA     DN  973   2.065   1.508   1.319
  313WNA      W  974   1.913   0.103   1.357
  313WNA     DN  975   1.870   0.039   1.509
  314WNA      W  976   0.972   3.087   1.194
  314WNA     DN  977   0.839   3.167   1.124
  315WNA      W  978   1.471   0.828   2.419
  315WNA     DN  979   1.624   0.868   2.357
  316WNA      W  980   0.234   3.019   0.436
  316WNA     DN  981   0.153   2.947   0.305
  317WNA      W  982   0.925   3.178   3.033
  317WNA     DN  983   1.012   3.157   3.177
  318WNA      W  984   0.402   2.001   0.729
  318WNA     DN  985   0.451   1.909   0.594
  319WNA      W  986   0.287   0.544   1.728
  319WNA     DN  987   0.271   0.486   1.887
  320WNA      W  988   1.835   2.509   1.785
  320WNA     DN  989   1.865   2.395   1.908
  321WNA      W  990   2.751   1.569   2.732
  321WNA     DN  991   2.872   1.661   2.809
  322WNA      W  992   2.628   0.955   0.304
  322WNA     DN  993   2.733   1.011   0.183
  323WNA      W  994   3.145   2.627   1.952
  323WNA     DN  995   3.140   2.472   1.883
  324WNA      W  996   1.806   3.111   1.783
  324WNA     DN  997   1.907   2.992   1.850
  325WNA      W  998   1.218   3.215   0.694
  325WNA     DN  999   1.253   3.371   0.636
  326WNA      W 1000   0.300   3.378   1.865
  326WNA     DN 1001   0.298   3.536   1.928
  327WNA      W 1002   2.497   1.136   3.500
  327WNA     DN 1003   2.524   0.990   3.583
  328WNA      W 1004   0.480   0.666   3.499
  328WNA     DN 1005   0.451   0.614   3.340
  329WNA      W 1006   0.211   1.266   0.832
  329WNA     DN 1007   0.113   1.221   0.701
  330WNA      W 1008   2.665   1.582   3.374
  330WNA     DN 1009   2.677   1.544   3.539
  331WNA      W 1010   1.008   1.863   2.083
  331WNA     DN 1011   1.076   1.846   1.928
  332WNA      W 1012   2.482   0.149   1.203
  332WNA     DN 1013   2.582   0.034   1.127
  333WNA      W 1014   1.613   3.580   1.706
  333WNA     DN 1015   1.754   3.557   1.614
  334WNA      W 1016   2.827   3.042   2.643
  334WNA     DN 1017   2.894   3.131   2.771
  335WNA      W 1018   2.411   3.191   1.754
  335WNA     DN 1019   2.533   3.113   1.843
  336WNA      W 1020   2.430   2.171   1.348
  336WNA     DN 1021   2.536   2.302   1.371
  337WNA      W 1022   3.573   0.024   1.141
  337WNA     DN 1023   3.430  -0.020   1.061
  338WNA      W 1024   3.427   0.996   1.294
  338WNA     DN 1025   3.374   0.980   1.133
  339WNA      W 1026   2.119   2.166   0.171
  339WNA     DN 1027   2.129   2.149   0.340
  340WNA      W 1028   3.055   2.366   2.919
  340WNA     DN 1029   3.213   2.428   2.912
  341WNA      W 1030   2.709   3.067   0.386
  341WNA     DN 1031   2.685   3.075   0.554
  342WNA      W 1032   1.324   0.742   3.292
  342WNA     DN 1033   1.295   0.690   3.133
  343WNA      W 1034   1.144   1.326   2.533
  343WNA     DN 1035   1.239   1.424   2.431
  344WNA      W 1036   3.236   2.821   2.810
  344WNA     DN 1037   3.374   2.723   2.830
  345WNA      W 1038   2.336   0.771   3.187
  345WNA     DN 1039   2.192   0.699   3.134
  346WNA      W 1040   0.180   1.242   2.964
  346WNA     DN 1041   0.155   1.373   3.069
  347WNA      W 1042   1.940   1.719   2.690
  347WNA     DN 1043   2.087   1.739   2.607
  348WNA      W 1044   0.297   2.477   1.347
  348WNA     DN 1045   0.371   2.630   1.354
  349WNA      W 1046   0.444   1.774   2.237
  349WNA     DN 1047   0.413   1.677   2.373
  350WNA      W 1048   2.761   2.060   2.587
  350WNA     DN 1049   2.726   2.147   2.445
  351WNA      W 1050   2.533   3.440   3.398
  351WNA     DN 1051   2.387   3.525   3.416
  352WNA      W 1052   2.429   1.179   2.951
  352WNA     DN 1053   2.549   1.143   2.836
  353WNA      W 1054   2.706   3.233   1.356
  353WNA     DN 1055   2.819   3.151   1.259
  354WNA      W 1056   1.708   2.953   2.679
  354WNA     DN 1057   1.876   2.931   2.684
  355WNA      W 1058   1.193   3.308   1.948
  355WNA     DN 1059   1.272   3.447   2.005
  356WNA      W 1060   2.998   2.479   2.367
  356WNA     DN 1061   2.982   2.555   2.216
  357WNA      W 1062   2.048   2.551   3.504
  357WNA     DN 1063   2.075   2.389   3.462
  358WNA      W 1064   0.653   2.504   1.843
  358WNA     DN 1065   0.756   2.620   1.912
  359WNA      W 1066   2.999   2.263   1.488
  359WNA     DN 1067   3.023   2.113   1.411
  360WNA      W 1068   2.640   3.329   2.239
  360WNA     DN 1069   2.625   3.370   2.075
  361WNA      W 1070   0.618   3.058   2.109
  361WNA     DN 1071   0.679   3.061   2.268
  362WNA      W 1072   1.639   1.110   3.319
  362WNA     DN 1073   1.782   1.116   3.227
  363WNA      W 1074   2.090   3.276   0.830
  363WNA     DN 1075   2.020   3.136   0.895
  364WNA      W 1076   1.398   2.531   3.468
  364WNA     DN 1077   1.429   2.684   3.400
  365WNA      W 1078   1.524   2.769   0.845
  365WNA     DN 1079   1.456   2.759   1.001
  366WNA      W 1080   0.084   3.595   7.003
  366WNA     DN 1081   0.109   3.436   7.058
  367WNA      W 1082   0.460   2.488   6.526
  367WNA     DN 1083   0.550   2.452   6.387
  368WNA      W 1084   3.165   2.218   4.296
  368WNA     DN 1085   3.322   2.155   4.282
  369WNA      W 1086   3.295   3.303   6.323
  369WNA     DN 1087   3.246   3.256   6.479
  370WNA      W 1088   1.213   3.294   3.849
  370WNA     DN 1089   1.342   3.186   3.823
  371WNA      W 1090   1.296   1.446   4.832
  371WNA     DN 1091   1.383   1.530   4.951
  372WNA      W 1092   0.811   1.294   4.996
  372WNA     DN 1093   0.711   1.399   5.084
  373WNA      W 1094   1.802   2.109   4.430
  373WNA     DN 1095   1.967   2.081   4.400
  374WNA      W 1096   1.477   3.201   6.785
  374WNA     DN 1097   1.462   3.074   6.897
  375WNA      W 1098   0.126   0.762   6.748
  375WNA     DN 1099   0.131   0.870   6.617
  376WNA      W 1100   0.888   0.042   6.550
  376WNA     DN 1101   1.016   0.000   6.654
  377WNA      W 1102   2.582   0.430   5.437
  377WNA     DN 1103   2.488   0.361   5.314
  378WNA      W 1104   2.231   1.301   4.007
  378WNA     DN 1105   2.121   1.171   4.006
  379WNA      W 1106   2.801   0.735   7.098
  379WNA     DN 1107   2.844   0.871   7.005
  380WNA      W 1108   0.167   0.527   6.223
  380WNA     DN 1109   0.083   0.630   6.117
  381WNA      W 1110   0.266   3.146   7.244
  381WNA     DN 1111   0.313   3.170   7.082
  382WNA      W 1112   1.788   2.536   3.976
  382WNA     DN 1113   1.952   2.532   4.020
  383WNA      W 1114   0.220   1.319   5.669
  383WNA     DN 1115   0.321   1.198   5.733
  384WNA      W 1116   1.113   1.210   6.906
  384WNA     DN 1117   1.138   1.223   7.074
  385WNA      W 1118   3.572   1.069   5.405
  385WNA     DN 1119   3.633   0.939   5.314
  386WNA      W 1120   3.336   2.112   6.264
  386WNA     DN 1121   3.225   2.151   6.386
  387WNA      W 1122   1.644   1.445   5.291
  387WNA     DN 1123   1.588   1.604   5.309
  388WNA      W 1124   2.190   2.784   5.660
  388WNA     DN 1125   2.072   2.890   5.600
  389WNA      W 1126   0.690   2.218   5.892
  389WNA     DN 1127   0.724   2.382   5.919
  390WNA      W 1128   0.049   1.746   5.463
  390WNA     DN 1129   0.049   1.906   5.520
  391WNA      W 1130   1.085   1.718   6.655
  391WNA     DN 1131   1.090   1.870   6.580
  392WNA      W 1132   3.356   1.501   6.909
  392WNA     DN 1133   3.473   1.510   6.786
  393WNA      W 1134   0.972   2.945   5.354
  393WNA     DN 1135   1.054   2.987   5.211
  394WNA      W 1136   2.093   2.634   6.488
  394WNA     DN 1137   2.029   2.603   6.334
  395WNA      W 1138   1.313   1.274   5.713
  395WNA     DN 1139   1.243   1.268   5.868
  396WNA      W 1140   1.605   2.058   5.356
  396WNA     DN 1141   1.482   1.958   5.295
  397WNA      W 1142   2.602   2.831   7.204
  397WNA     DN 1143   2.509   2.718   7.291
  398WNA      W 1144   1.681   2.151   7.214
  398WNA     DN 1145   1.570   2.198   7.334
  399WNA      W 1146   1.662   1.867   6.692
  399WNA     DN 1147   1.758   1.729   6.719
  400WNA      W 1148   0.071   1.258   7.214
  400WNA     DN 1149   0.134   1.140   7.319
  401WNA      W 1150   2.903   2.793   6.813
  401WNA     DN 1151   3.015   2.675   6.764
  402WNA      W 1152   0.484   0.375   4.811
  402WNA     DN 1153   0.559   0.492   4.909
  403WNA      W 1154   1.011   2.633   5.810
  403WNA     DN 1155   1.080   2.530   5.927
  404WNA      W 1156   3.474   2.416   5.100
  404WNA     DN 1157   3.593   2.324   5.179
  405WNA      W 1158   2.887   0.816   5.667
  405WNA     DN 1159   2.851   0.937   5.553
  406WNA      W 1160   3.172   0.769   3.762
  406WNA     DN 1161   3.238   0.682   3.632
  407WNA      W 1162   3.637   1.570   6.068
  407WNA     DN 1163   3.668   1.408   6.109
  408WNA      W 1164   1.604   3.277   5.821
  408WNA     DN 1165   1.769   3.302   5.855
  409WNA      W 1166   3.378   2.743   4.259
  409WNA     DN 1167   3.356   2.577   4.228
  410WNA      W 1168   0.507   3.529   4.013
  410WNA     DN 1169   0.614   3.639   4.086
  411WNA      W 1170   0.900   3.575   4.689
  411WNA     DN 1171   0.743   3.631   4.654
  412WNA      W 1172   0.697   0.329   6.115
  412WNA     DN 1173   0.791   0.418   6.005
  413WNA      W 1174   3.320   1.347   6.390
  413WNA     DN 1175   3.350   1.485   6.484
  414WNA      W 1176   2.725   1.769   4.849
  414WNA     DN 1177   2.630   1.680   4.740
  415WNA      W 1178   2.691   1.457   3.876
  415WNA     DN 1179   2.618   1.420   3.727
  416WNA      W 1180   1.899   2.601   6.016
  416WNA     DN 1181   1.759   2.566   6.106
  417WNA      W 1182   1.705   0.931   5.215
  417WNA     DN 1183   1.768   1.084   5.177
  418WNA      W 1184   2.305   3.018   6.209
  418WNA     DN 1185   2.355   3.181   6.208
  419WNA      W 1186   3.176   1.809   4.631
  419WNA     DN 1187   3.216   1.905   4.496
  420WNA      W 1188   2.078   0.467   4.647
  420WNA     DN 1189   2.058   0.610   4.557
  421WNA      W 1190   0.735   3.161   4.330
  421WNA     DN 1191   0.755   3.310   4.250
  422WNA      W 1192   0.106   0.660   4.929
  422WNA     DN 1193  -0.051   0.716   4.894
  423WNA      W 1194   2.892   1.267   5.403
  423WNA     DN 1195   2.768   1.202   5.306
  424WNA      W 1196   0.350   2.884   5.318
  424WNA     DN 1197   0.210   2.980   5.326
  425WNA      W 1198   1.691   3.234   4.188
  425WNA     DN 1199   1.795   3.171   4.069
  426WNA      W 1200   3.083   1.260   3.652
  426WNA     DN 1201   3.199   1.359   3.576
  427WNA      W 1202   0.106   3.018   5.816
  427WNA     DN 1203   0.222   3.107   5.902
  428WNA      W 1204   0.897   2.590   6.296
  428WNA     DN 1205   0.863   2.755   6.319
  429WNA      W 1206   1.270   1.950   4.915
  429WNA     DN 1207   1.195   2.020   4.779
  430WNA      W 1208   1.292   0.355   6.008
  430WNA     DN 1209   1.355   0.490   5.926
  431WNA      W 1210   3.521   0.117   5.305
  431WNA     DN 1211   3.624   0.146   5.437
  432WNA      W 1212   0.740   1.989   3.773
  432WNA     DN 1213   0.723   2.042   3.934
  433WNA      W 1214   0.395   1.022   3.952
  433WNA     DN 1215   0.418   1.180   4.009
  434WNA      W 1216   0.457   2.978   4.746
  434WNA     DN 1217   0.420   3.142   4.721
  435WNA      W 1218   1.588   2.461   4.994
  435WNA     DN 1219   1.508   2.530   5.127
  436WNA      W 1220   2.920   3.320   6.708
  436WNA     DN 1221   2.788   3.322   6.601
  437WNA      W 1222   1.846   0.962   4.392
  437WNA     DN 1223   1.768   0.881   4.265
  438WNA      W 1224   3.229   3.360   5.164
  438WNA     DN 1225   3.213   3.192   5.142
  439WNA      W 1226   2.906   1.213   6.762
  439WNA     DN 1227   2.911   1.121   6.619
  440WNA      W 1228   3.619   2.869   4.896
  440WNA     DN 1229   3.634   2.700   4.898
  441WNA      W 1230   2.246   2.161   6.380
  441WNA     DN 1231   2.345   2.147   6.243
  442WNA      W 1232   0.012   1.712   4.586
  442WNA     DN 1233   0.086   1.838   4.499
  443WNA      W 1234   1.123   2.127   6.159
  443WNA     DN 1235   0.957   2.161   6.164
  444WNA      W 1236   2.327   1.391   4.537
  444WNA     DN 1237   2.312   1.432   4.373
  445WNA      W 1238   2.204   1.881   4.641
  445WNA     DN 1239   2.087   1.993   4.590
  446WNA      W 1240   0.547   1.301   6.115
  446WNA     DN 1241   0.402   1.308   6.204
  447WNA      W 1242   0.532   1.177   7.037
  447WNA     DN 1243   0.462   1.327   6.997
  448WNA      W 1244   0.422   0.094   5.196
  448WNA     DN 1245   0.507   0.196   5.090
  449WNA      W 1246   2.190   0.441   5.757
  449WNA     DN 1247   2.253   0.593   5.801
  450WNA      W 1248   1.838   0.626   6.920
  450WNA     DN 1249   1.864   0.459   6.938
  451WNA      W 1250   2.193   0.775   4.098
  451WNA     DN 1251   2.080   0.788   3.972
  452WNA      W 1252   3.376   3.168   6.852
  452WNA     DN 1253   3.377   3.154   6.683
  453WNA      W 1254   2.343   0.249   6.891
  453WNA     DN 1255   2.362   0.416   6.915
  454WNA      W 1256   3.362   2.550   7.013
  454WNA     DN 1257   3.345   2.456   6.872
  455WNA      W 1258   2.792   0.717   6.609
  455WNA     DN 1259   2.674   0.823   6.549
  456WNA      W 1260   2.592   0.655   4.879
  456WNA     DN 1261   2.633   0.490   4.880
  457WNA      W 1262   2.985   1.789   7.283
  457WNA     DN 1263   2.845   1.885   7.270
  458WNA      W 1264   0.725   3.365   5.269
  458WNA     DN 1265   0.822   3.498   5.228
  459WNA      W 1266   1.383   1.082   4.255
  459WNA     DN 1267   1.446   1.031   4.106
  460WNA      W 1268   0.952   0.366   6.919
  460WNA     DN 1269   0.963   0.269   6.779
  461WNA      W 1270   3.004   0.850   4.600
  461WNA     DN 1271   3.104   0.714   4.621
  462WNA      W 1272   3.371   1.332   4.545
  462WNA     DN 1273   3.438   1.326   4.389
  463WNA      W 1274   1.114   3.549   7.016
  463WNA     DN 1275   0.975   3.597   6.931
  464WNA      W 1276   1.040   0.085   4.251
  464WNA     DN 1277   0.918   0.070   4.368
  465WNA      W 1278   3.361   0.619   5.286
  465WNA     DN 1279   3.428   0.521   5.165
  466WNA      W 1280   3.511   2.868   3.731
  466WNA     DN 1281   3.524   3.036   3.751
  467WNA      W 1282   0.418   2.071   5.433
  467WNA     DN 1283   0.371   1.915   5.384
  468WNA      W 1284   2.335   0.658   3.663
  468WNA     DN 1285   2.168   0.644   3.632
  469WNA      W 1286   3.469   2.990   5.383
  469WNA     DN 1287   3.591   3.076   5.302
  470WNA      W 1288   3.508   0.184   6.133
  470WNA     DN 1289   3.620   0.238   6.249
  471WNA      W 1290   1.953   1.396   6.687
  471WNA     DN 1291   1.843   1.266   6.686
  472WNA      W 1292   2.046   2.735   4.390
  472WNA     DN 1293   2.191   2.811   4.345
  473WNA      W 1294   2.446   2.029   7.130
  473WNA     DN 1295   2.489   1.917   7.250
  474WNA      W 1296   2.120   0.006   5.439
  474WNA     DN 1297   2.108   0.107   5.575
  475WNA      W 1298   0.732   0.909   5.502
  475WNA     DN 1299   0.570   0.956   5.519
  476WNA      W 1300   0.286   2.109   6.276
  476WNA     DN 1301   0.289   2.119   6.106
  477WNA      W 1302   2.145   3.302   4.982
  477WNA     DN 1303   2.047   3.400   4.884
  478WNA      W 1304   3.339   0.899   5.854
  478WNA     DN 1305   3.387   0.906   5.691
  479WNA      W 1306   1.976   3.246   6.621
  479WNA     DN 1307   1.886   3.299   6.487
  480WNA      W 1308   3.319   2.305   3.826
  480WNA     DN 1309   3.215   2.431   3.873
  481WNA      W 1310   1.754   1.788   4.887
  481WNA     DN 1311   1.801   1.812   4.725
  482WNA      W 1312   3.606   0.299   6.628
  482WNA     DN 1313   3.550   0.330   6.471
  483WNA      W 1314   1.755   2.134   6.222
  483WNA     DN 1315   1.884   2.023   6.221
  484WNA      W 1316   1.972   1.020   5.667
  484WNA     DN 1317   1.912   1.179   5.656
  485WNA      W 1318   2.824   1.318   4.505
  485WNA     DN 1319   2.973   1.384   4.554
  486WNA      W 1320   3.111   1.051   4.147
  486WNA     DN 1321   3.005   1.073   4.278
  487WNA      W 1322   2.920   3.091   4.536
  487WNA     DN 1323   2.874   3.146   4.382
  488WNA      W 1324   2.754   2.694   5.332
  488WNA     DN 1325   2.661   2.553   5.354
  489WNA      W 1326   2.650   1.773   4.310
  489WNA     DN 1327   2.629   1.846   4.462
  490WNA      W 1328   2.083   1.983   5.296
  490WNA     DN 1329   2.086   2.032   5.459
  491WNA      W 1330   2.964   1.771   5.363
  491WNA     DN 1331   2.895   1.704   5.223
  492WNA      W 1332   0.339   0.786   5.787
  492WNA     DN 1333   0.436   0.682   5.695
  493WNA      W 1334   3.117   1.838   6.614
  493WNA     DN 1335   2.988   1.923   6.543
  494WNA      W 1336   3.468   3.456   5.760
  494WNA     DN 1337   3.410   3.305   5.707
  495WNA      W 1338   1.398   2.900   5.162
  495WNA     DN 1339   1.309   2.939   5.023
  496WNA      W 1340   2.405   3.433   6.486
  496WNA     DN 1341   2.507   3.301   6.455
  497WNA      W 1342   2.399   0.763   6.250
  497WNA     DN 1343   2.347   0.920   6.211
  498WNA      W 1344   1.606   3.471   6.311
  498WNA     DN 1345   1.617   3.640   6.328
  499WNA      W 1346   3.303   0.425   4.777
  499WNA     DN 1347   3.192   0.374   4.895
  500WNA      W 1348   3.094   1.744   6.078
  500WNA     DN 1349   3.115   1.878   5.976
  501WNA      W 1350   0.077   1.065   6.116
  501WNA     DN 1351   0.180   1.033   6.247
  502WNA      W 1352   2.937   0.860   5.134
  502WNA     DN 1353   3.046   0.896   5.260
  503WNA      W 1354   3.348   1.011   6.911
  503WNA     DN 1355   3.489   1.087   6.856
  504WNA      W 1356   2.233   2.710   5.129
  504WNA     DN 1357   2.222   2.550   5.072
  505WNA      W 1358   1.489   3.301   4.742
  505WNA     DN 1359   1.628   3.330   4.648
  506WNA      W 1360   0.604   0.481   4.000
  506WNA     DN 1361   0.647   0.369   4.120
  507WNA      W 1362   1.708   0.135   5.810
  507WNA     DN 1363   1.555   0.102   5.743
  508WNA      W 1364   0.736   3.255   3.658
  508WNA     DN 1365   0.577   3.314   3.643
  509WNA      W 1366   1.110   1.721   4.409
  509WNA     DN 1367   1.016   1.652   4.286
  510WNA      W 1368   1.764   2.350   6.722
  510WNA     DN 1369   1.819   2.371   6.881
  511WNA      W 1370   1.594   0.708   4.712
  511WNA     DN 1371   1.662   0.803   4.836
  512WNA      W 1372   2.950   0.305   5.140
  512WNA     DN 1373   2.938   0.470   5.181
  513WNA      W 1374   2.670   3.587   5.468
  513WNA     DN 1375   2.531   3.672   5.419
  514WNA      W 1376   2.082   3.235   5.808
  514WNA     DN 1377   2.123   3.077   5.855
  515WNA      W 1378   1.478   2.272   5.769
  515WNA     DN 1379   1.371   2.328   5.888
  516WNA      W 1380   3.248   2.995   5.895
  516WNA     DN 1381   3.219   3.161   5.918
  517WNA      W 1382   0.942   0.498   4.664
  517WNA     DN 1383   0.796   0.551   4.733
  518WNA      W 1384   1.464   2.795   5.624
  518WNA     DN 1385   1.413   2.945   5.563
  519WNA      W 1386   0.947   0.726   3.689
  519WNA     DN 1387   0.973   0.875   3.612
  520WNA      W 1388   1.748   1.335   6.083
  520WNA     DN 1389   1.830   1.482   6.060
  521WNA      W 1390   2.596   0.201   5.953
  521WNA     DN 1391   2.558   0.072   5.849
  522WNA      W 1392   0.016   2.044   5.838
  522WNA     DN 1393  -0.018   1.989   5.995
  523WNA      W 1394   1.720   1.862   3.996
  523WNA     DN 1395   1.729   2.013   3.918
  524WNA      W 1396   0.988   0.177   3.766
  524WNA     DN 1397   0.960   0.180   3.934
  525WNA      W 1398   1.726   1.258   4.817
  525WNA     DN 1399   1.887   1.216   4.781
  526WNA      W 1400   2.696   0.234   6.516
  526WNA     DN 1401   2.556   0.264   6.424
  527WNA      W 1402   1.284   2.246   6.625
  527WNA     DN 1403   1.303   2.082   6.667
  528WNA      W 1404   2.088   2.028   6.842
  528WNA     DN 1405   2.116   1.982   6.681
  529WNA      W 1406   2.705   2.058   6.735
  529WNA     DN 1407   2.639   2.211   6.769
  530WNA      W 1408   1.989   0.198   7.240
  530WNA     DN 1409   1.830   0.138   7.249
  531WNA      W 1410   1.211   0.814   5.633
  531WNA     DN 1411   1.307   0.861   5.501
  532WNA      W 1412   0.637   0.770   5.031
  532WNA     DN 1413   0.650   0.938   5.051
  533WNA      W 1414   0.423   3.482   4.707
  533WNA     DN 1415   0.427   3.339   4.798
  534WNA      W 1416   1.755   2.812   6.832
  534WNA     DN 1417   1.914   2.852   6.789
  535WNA      W 1418   0.790   2.297   4.191
  535WNA     DN 1419   0.898   2.253   4.068
  536WNA      W 1420   2.470   1.682   5.412
  536WNA     DN 1421   2.529   1.824   5.484
  537WNA      W 1422   2.750   1.481   5.811
  537WNA     DN 1423   2.886   1.426   5.725
  538WNA      W 1424   1.955   2.155   5.745
  538WNA     DN 1425   2.057   2.206   5.619
  539WNA      W 1426   2.425   2.529   3.877
  539WNA     DN 1427   2.287   2.493   3.785
  540WNA      W 1428   2.097   0.550   5.205
  540WNA     DN 1429   2.150   0.711   5.211
  541WNA      W 1430   3.576   0.828   4.473
  541WNA     DN 1431   3.657   0.738   4.354
  542WNA      W 1432   0.070   3.417   6.504
  542WNA     DN 1433   0.231   3.375   6.468
  543WNA      W 1434   0.487   2.643   6.036
  543WNA     DN 1435   0.517   2.529   6.159
  544WNA      W 1436   0.054   3.489   4.268
  544WNA     DN 1437   0.124   3.438   4.414
  545WNA      W 1438   1.953   0.759   6.074
  545WNA     DN 1439   2.075   0.845   5.993
  546WNA      W 1440   1.316   2.782   3.923
  546WNA     DN 1441   1.467   2.842   3.972
  547WNA      W 1442   3.221   3.164   4.109
  547WNA     DN 1443   3.057   3.150   4.151
  548WNA      W 1444   2.196   1.817   4.123
  548WNA     DN 1445   2.098   1.848   4.258
  549WNA      W 1446   1.039   1.008   4.640
  549WNA     DN 1447   1.161   1.088   4.727
  550WNA      W 1448   1.871   0.918   3.692
  550WNA     DN 1449   1.866   0.958   3.527
  551WNA      W 1450   2.455   2.483   6.870
  551WNA     DN 1451   2.460   2.327   6.937
  552WNA      W 1452   2.808   0.389   4.487
  552WNA     DN 1453   2.780   0.348   4.650
  553WNA      W 1454   0.138   0.237   3.935
  553WNA     DN 1455   0.305   0.250   3.905
  554WNA      W 1456   1.424   2.556   6.225
  554WNA     DN 1457   1.542   2.446   6.171
  555WNA      W 1458   1.223   2.472   5.317
  555WNA     DN 1459   1.154   2.622   5.358
  556WNA      W 1460   0.965   2.424   3.715
  556WNA     DN 1461   0.960   2.265   3.774
  557WNA      W 1462   0.206   2.665   4.483
  557WNA     DN 1463   0.267   2.803   4.561
  558WNA      W 1464   0.710   1.735   6.925
  558WNA     DN 1465   0.793   1.658   7.052
  559WNA      W 1466   1.414   0.295   7.111
  559WNA     DN 1467   1.482   0.451   7.113
  560WNA      W 1468   2.123   0.437   6.467
  560WNA     DN 1469   2.157   0.382   6.310
  561WNA      W 1470   1.318   0.205   4.748
  561WNA     DN 1471   1.188   0.097   4.763
  562WNA      W 1472   2.377   0.282   4.253
  562WNA     DN 1473   2.277   0.398   4.180
  563WNA      W 1474   0.322   0.214   5.830
  563WNA     DN 1475   0.382   0.055   5.841
  564WNA      W 1476   0.370   1.177   5.200
  564WNA     DN 1477   0.320   1.118   5.049
  565WNA      W 1478   3.059   0.285   5.606
  565WNA     DN 1479   2.916   0.194   5.601
  566WNA      W 1480   0.481   0.783   4.420
  566WNA     DN 1481   0.351   0.884   4.464
  567WNA      W 1482   3.052   0.471   6.036
  567WNA     DN 1483   2.975   0.356   6.134
  568WNA      W 1484   3.448   1.674   3.721
  568WNA     DN 1485   3.596   1.634   3.648
  569WNA      W 1486   0.740   0.432   5.540
  569WNA     DN 1487   0.840   0.319   5.462
  570WNA      W 1488   1.854   1.004   6.480
  570WNA     DN 1489   1.977   0.947   6.377
  571WNA      W 1490   0.002   0.694   3.958
  571WNA     DN 1491   0.043   0.590   4.086
  572WNA      W 1492   0.788   2.083   6.519
  572WNA     DN 1493   0.760   2.249   6.540
  573WNA      W 1494   2.146   1.481   5.698
  573WNA     DN 1495   2.228   1.627   5.670
  574WNA      W 1496   2.013   3.560   3.994
  574WNA     DN 1497   2.022   3.679   4.115
  575WNA      W 1498   0.159   2.067   3.691
  575WNA     DN 1499   0.273   1.963   3.619
  576WNA      W 1500   0.894   2.478   6.817
  576WNA     DN 1501   1.039   2.445   6.735
  577WNA      W 1502   0.415   1.645   6.448
  577WNA     DN 1503   0.471   1.630   6.288
  578WNA      W 1504   1.406   1.750   6.242
  578WNA     DN 1505   1.509   1.645   6.327
  579WNA      W 1506   3.174   0.109   6.504
  579WNA     DN 1507   3.017   0.118   6.569
  580WNA      W 1508   3.572   1.719   6.495
  580WNA     DN 1509   3.513   1.843   6.395
  581WNA      W 1510   3.560   1.919   4.181
  581WNA     DN 1511   3.647   1.960   4.321
  582WNA      W 1512   2.423   2.251   4.280
  582WNA     DN 1513   2.263   2.197   4.298
  583WNA      W 1514   2.897   3.551   3.975
  583WNA     DN 1515   2.988   3.619   4.102
  584WNA      W 1516   2.074   1.541   7.117
  584WNA     DN 1517   2.220   1.489   7.047
  585WNA      W 1518   0.404   2.508   7.157
  585WNA     DN 1519   0.360   2.530   7.320
  586WNA      W 1520   3.610   0.430   7.109
  586WNA     DN 1521   3.507   0.316   7.182
  587WNA      W 1522   3.328   1.358   5.730
  587WNA     DN 1523   3.253   1.212   5.684
  588WNA      W 1524   1.636   3.488   7.207
  588WNA     DN 1525   1.650   3.332   7.274
  589WNA      W 1526   1.491   0.117   3.934
  589WNA     DN 1527   1.476   0.282   3.895
  590WNA      W 1528   3.030   2.716   3.877
  590WNA     DN 1529   3.187   2.776   3.906
  591WNA      W 1530   0.799   0.809   6.763
  591WNA     DN 1531   0.820   0.965   6.828
  592WNA      W 1532   1.233   2.803   6.625
  592WNA     DN 1533   1.193   2.949   6.547
  593WNA      W 1534   3.359   0.794   6.423
  593WNA     DN 1535   3.400   0.888   6.559
  594WNA      W 1536   2.570   3.453   4.391
  594WNA     DN 1537   2.605   3.619   4.391
  595WNA      W 1538   2.809   2.072   5.758
  595WNA     DN 1539   2.761   1.918   5.813
  596WNA      W 1540   1.059   0.488   6.425
  596WNA     DN 1541   1.023   0.393   6.289
  597WNA      W 1542   1.528   1.557   7.182
  597WNA     DN 1543   1.673   1.571   7.094
  598WNA      W 1544   1.031   2.736   4.376
  598WNA     DN 1545   1.169   2.716   4.279
  599WNA      W 1546   2.786   2.234   4.640
  599WNA     DN 1547   2.836   2.385   4.701
  600WNA      W 1548   0.554   0.860   6.364
  600WNA     DN 1549   0.593   0.962   6.233
  601WNA      W 1550   1.883   2.922   4.828
  601WNA     DN 1551   1.812   2.814   4.718
  602WNA      W 1552   3.633   1.482   5.009
  602WNA     DN 1553   3.783   1.499   4.930
  603WNA      W 1554   1.855   0.115   6.728
  603WNA     DN 1555   1.797   0.051   6.581
  604WNA      W 1556   2.635   2.820   5.807
  604WNA     DN 1557   2.655   2.761   5.965
  605WNA      W 1558   2.938   3.164   5.515
  605WNA     DN 1559   2.985   3.327   5.515
  606WNA      W 1560   2.157   2.966   3.943
  606WNA     DN 1561   2.253   2.861   4.036
  607WNA      W 1562   0.167   2.858   6.785
  607WNA     DN 1563   0.133   2.961   6.916
  608WNA      W 1564   0.910   0.850   6.023
  608WNA     DN 1565   0.897   0.798   5.862
  609WNA      W 1566   0.880   0.198   5.133
  609WNA     DN 1567   0.808   0.341   5.190
  610WNA      W 1568   2.501   1.040   5.825
  610WNA     DN 1569   2.371   0.932   5.840
  611WNA      W 1570   1.299   2.211   4.025
  611WNA     DN 1571   1.252   2.167   3.868
  612WNA      W 1572   3.297   2.153   5.524
  612WNA     DN 1573   3.170   2.182   5.633
  613WNA      W 1574   0.624   2.911   6.947
  613WNA     DN 1575   0.461   2.954   6.925
  614WNA      W 1576   3.011   3.593   4.744
  614WNA     DN 1577   3.136   3.609   4.630
  615WNA      W 1578   1.110   0.613   5.189
  615WNA     DN 1579   1.074   0.536   5.336
  616WNA      W 1580   0.879   2.106   5.279
  616WNA     DN 1581   0.849   2.134   5.114
  617WNA      W 1582   1.192   3.517   6.029
  617WNA     DN 1583   1.219   3.661   6.115
  618WNA      W 1584   3.259   3.613   7.061
  618WNA     DN 1585   3.265   3.696   6.912
  619WNA      W 1586   2.418   1.801   5.994
  619WNA     DN 1587   2.313   1.932   6.018
  620WNA      W 1588   0.267   1.599   3.909
  620WNA     DN 1589   0.432   1.631   3.933
  621WNA      W 1590   3.401   3.257   4.606
  621WNA     DN 1591   3.497   3.160   4.708
  622WNA      W 1592   3.238   0.581   4.225
  622WNA     DN 1593   3.334   0.484   4.327
  623WNA      W 1594   1.377   0.100   6.628
  623WNA     DN 1595   1.504   0.084   6.740
  624WNA      W 1596   3.083   2.902   5.086
  624WNA     DN 1597   3.028   2.743   5.062
  625WNA      W 1598   3.112   1.458   4.991
  625WNA     DN 1599   2.977   1.360   5.024
  626WNA      W 1600   1.229   1.131   5.207
  626WNA     DN 1601   1.348   1.207   5.301
  627WNA      W 1602   1.474   1.393   6.531
  627WNA     DN 1603   1.506   1.454   6.686
  628WNA      W 1604   2.585   2.546   6.394
  628WNA     DN 1605   2.580   2.432   6.268
  629WNA      W 1606   1.235   1.000   6.506
  629WNA     DN 1607   1.345   1.080   6.608
  630WNA      W 1608   1.214   3.466   5.122
  630WNA     DN 1609   1.167   3.303   5.130
  631WNA      W 1610   0.531   3.425   6.756
  631WNA     DN 1611   0.491   3.589   6.739
  632WNA      W 1612   0.643   2.786   3.886
  632WNA     DN 1613   0.652   2.802   4.055
  633WNA      W 1614   3.160   2.544   4.696
  633WNA     DN 1615   3.037   2.649   4.749
  634WNA      W 1616   0.764   1.336   6.582
  634WNA     DN 1617   0.876   1.362   6.457
  635WNA      W 1618   3.537   1.266   4.063
  635WNA     DN 1619   3.492   1.312   4.220
  636WNA      W 1620   1.282   2.323   4.534
  636WNA     DN 1621   1.363   2.411   4.655
  637WNA      W 1622   2.381   1.705   6.615
  637WNA     DN 1623   2.397   1.645   6.457
  638WNA      W 1624   2.272   1.333   6.159
  638WNA     DN 1625   2.109   1.370   6.129
  639WNA      W 1626   0.832   1.705   6.188
  639WNA     DN 1627   0.896   1.556   6.137
  640WNA      W 1628   3.042   3.593   6.017
  640WNA     DN 1629   3.134   3.456   6.056
  641WNA      W 1630   2.833   0.227   7.011
  641WNA     DN 1631   2.665   0.254   7.017
  642WNA      W 1632   0.497   0.377   6.598
  642WNA     DN 1633   0.483   0.251   6.484
  643WNA      W 1634   0.836   1.400   5.651
  643WNA     DN 1635   0.992   1.403   5.718
  644WNA      W 1636   1.205   1.214   3.773
  644WNA     DN 1637   1.287   1.203   3.625
  645WNA      W 1638   0.008   2.973   6.318
  645WNA     DN 1639   0.057   3.131   6.277
  646WNA      W 1640   1.593   1.682   5.761
  646WNA     DN 1641   1.427   1.673   5.724
  647WNA      W 1642   1.416   0.707   3.866
  647WNA     DN 1643   1.490   0.860   3.873
  648WNA      W 1644   0.551   1.523   4.647
  648WNA     DN 1645   0.543   1.541   4.816
  649WNA      W 1646   0.322   3.375   6.084
  649WNA     DN 1647   0.376   3.526   6.027
  650WNA      W 1648   3.117   1.601   4.192
  650WNA     DN 1649   2.994   1.513   4.114
  651WNA      W 1650   3.212   0.517   6.878
  651WNA     DN 1651   3.139   0.377   6.940
  652WNA      W 1652   2.648   2.726   4.841
  652WNA     DN 1653   2.486   2.769   4.810
  653WNA      W 1654   0.246   1.650   7.018
  653WNA     DN 1655   0.167   1.540   6.915
  654WNA      W 1656   3.212   0.114   4.314
  654WNA     DN 1657   3.167  -0.044   4.359
  655WNA      W 1658   2.732   2.589   4.325
  655WNA     DN 1659   2.736   2.576   4.494
  656WNA      W 1660   1.634   1.647   4.410
  656WNA     DN 1661   1.644   1.526   4.529
  657WNA      W 1662   2.821   0.451   3.933
  657WNA     DN 1663   2.679   0.498   3.852
  658WNA      W 1664   2.886   1.058   6.119
  658WNA     DN 1665   2.824   0.940   6.013
  659WNA      W 1666   0.595   1.651   5.326
  659WNA     DN 1667   0.651   1.666   5.486
  660WNA      W 1668   0.889   2.590   4.975
  660WNA     DN 1669   0.731   2.528   4.981
  661WNA      W 1670   2.652   1.210   4.940
  661WNA     DN 1671   2.518   1.246   4.842
  662WNA      W 1672   1.675   0.589   5.636
  662WNA     DN 1673   1.523   0.625   5.570
  663WNA      W 1674   3.637   2.500   6.147
  663WNA     DN 1675   3.640   2.579   5.996
  664WNA      W 1676   3.555   0.487   5.708
  664WNA     DN 1677   3.449   0.559   5.820
  665WNA      W 1678   0.094   3.317   5.084
  665WNA     DN 1679   0.181   3.401   5.203
  666WNA      W 1680   0.603   2.504   4.620
  666WNA     DN 1681   0.757   2.503   4.548
  667WNA      W 1682   0.518   0.121   7.173
  667WNA     DN 1683   0.654   0.218   7.205
  668WNA      W 1684   1.637   2.974   7.275
  668WNA     DN 1685   1.482   2.931   7.331
  669WNA      W 1686   3.392   1.942   5.065
  669WNA     DN 1687   3.493   1.909   4.932
  670WNA      W 1688   2.746   2.119   3.945
  670WNA     DN 1689   2.637   2.138   4.074
  671WNA      W 1690   2.041   3.640   6.157
  671WNA     DN 1691   2.132   3.708   6.284
  672WNA      W 1692   2.898   2.362   7.194
  672WNA     DN 1693   2.903   2.502   7.290
  673WNA      W 1694   1.713   0.072   4.474
  673WNA     DN 1695   1.576  -0.029   4.475
  674WNA      W 1696   2.426   0.941   5.333
  674WNA     DN 1697   2.494   0.816   5.241
  675WNA      W 1698   0.112   2.528   5.665
  675WNA     DN 1699   0.072   2.390   5.574
  676WNA      W 1700   1.365   0.490   4.306
  676WNA     DN 1701   1.240   0.584   4.374
  677WNA      W 1702   1.169   1.974   7.155
  677WNA     DN 1703   1.093   2.122   7.190
  678WNA      W 1704   2.163   0.955   4.869
  678WNA     DN 1705   2.158   1.104   4.788
  679WNA      W 1706   2.368   2.365   5.991
  679WNA     DN 1707   2.450   2.472   5.887
  680WNA      W 1708   0.522   2.970   6.426
  680WNA     DN 1709   0.620   2.958   6.288
  681WNA      W 1710   1.113   2.953   7.149
  681WNA     DN 1711   1.129   3.091   7.246
  682WNA      W 1712   0.964   0.750   4.163
  682WNA     DN 1713   1.055   0.725   4.305
  683WNA      W 1714   2.481   0.892   4.488
  683WNA     DN 1715   2.441   1.052   4.446
  684WNA      W 1716   2.439   3.000   6.725
  684WNA     DN 1717   2.331   3.082   6.827
  685WNA      W 1718   1.124   1.592   5.324
  685WNA     DN 1719   1.229   1.471   5.382
  686WNA      W 1720   0.779   3.290   6.189
  686WNA     DN 1721   0.834   3.448   6.218
  687WNA      W 1722   3.524   3.407   3.790
  687WNA     DN 1723   3.449   3.365   3.936
  688WNA      W 1724   0.387   2.079   6.786
  688WNA     DN 1725   0.478   2.092   6.643
  689WNA      W 1726   2.382   2.341   5.474
  689WNA     DN 1727   2.301   2.400   5.611
  690WNA      W 1728   0.818   1.990   4.716
  690WNA     DN 1729   0.831   2.097   4.585
  691WNA      W 1730   1.189   2.997   6.111
  691WNA     DN 1731   1.206   2.868   6.220
  692WNA      W 1732   1.567   0.416   5.152
  692WNA     DN 1733   1.474   0.510   5.259
  693WNA      W 1734   0.178   2.400   4.082
  693WNA     DN 1735   0.321   2.473   4.025
  694WNA      W 1736   1.697   1.351   3.952
  694WNA     DN 1737   1.568   1.268   3.879
  695WNA      W 1738   0.343   1.900   4.971
  695WNA     DN 1739   0.405   1.999   5.094
  696WNA      W 1740   1.633   0.542   6.435
  696WNA     DN 1741   1.736   0.658   6.504
  697WNA      W 1742   3.305   0.251   3.862
  697WNA     DN 1743   3.253   0.329   3.720
  698WNA      W 1744   3.398   1.997   6.961
  698WNA     DN 1745   3.411   1.851   6.876
  699WNA      W 1746   2.052   3.254   7.113
  699WNA     DN 1747   1.967   3.397   7.080
  700WNA      W 1748   3.610   2.348   6.635
  700WNA     DN 1749   3.575   2.405   6.479
  701WNA      W 1750   3.018   3.146   7.246
  701WNA     DN 1751   3.119   3.105   7.376
  702WNA      W 1752   0.757   3.602   5.724
  702WNA     DN 1753   0.651   3.492   5.649
  703WNA      W 1754   3.616   2.224   4.598
  703WNA     DN 1755   3.521   2.348   4.665
  704WNA      W 1756   2.146   1.491   5.111
  704WNA     DN 1757   2.097   1.468   5.272
  705WNA      W 1758   1.913   0.103   5.001
  705WNA     DN 1759   1.951   0.037   5.153
  706WNA      W 1760   0.972   3.087   4.838
  706WNA     DN 1761   0.868   3.011   4.727
  707WNA      W 1762   1.471   0.828   6.063
  707WNA     DN 1763   1.471   0.862   5.896
  708WNA      W 1764   1.171   0.197   5.532
  708WNA     DN 1765   1.065   0.100   5.441
  709WNA      W 1766   0.234   3.019   4.080
  709WNA     DN 1767   0.306   3.100   4.211
  710WNA      W 1768   2.050   2.383   4.798
  710WNA     DN 1769   1.950   2.488   4.886
  711WNA      W 1770   0.925   3.178   6.677
  711WNA     DN 1771   0.786   3.086   6.710
  712WNA      W 1772   0.402   2.001   4.373
  712WNA     DN 1773   0.314   2.062   4.505
  713WNA      W 1774   0.287   0.544   5.372
  713WNA     DN 1775   0.410   0.606   5.471
  714WNA      W 1776   1.835   2.509   5.429
  714WNA     DN 1777   1.849   2.451   5.588
  715WNA      W 1778   0.087   0.363   4.449
  715WNA     DN 1779  -0.027   0.468   4.520
  716WNA      W 1780   2.751   1.569   6.376
  716WNA     DN 1781   2.733   1.626   6.217
  717WNA      W 1782   2.628   0.955   3.948
  717WNA     DN 1783   2.621   0.861   4.090
  718WNA      W 1784   3.145   2.627   5.596
  718WNA     DN 1785   3.292   2.574   5.530
  719WNA      W 1786   1.806   3.111   5.427
  719WNA     DN 1787   1.681   3.083   5.539
  720WNA      W 1788   1.218   3.215   4.338
  720WNA     DN 1789   1.152   3.067   4.288
  721WNA      W 1790   2.500   0.118   3.768
  721WNA     DN 1791   2.464  -0.047   3.747
  722WNA      W 1792   0.300   3.378   5.509
  722WNA     DN 1793   0.199   3.283   5.410
  723WNA      W 1794   2.497   1.136   7.144
  723WNA     DN 1795   2.637   1.191   7.065
  724WNA      W 1796   0.480   0.666   7.143
  724WNA     DN 1797   0.515   0.794   7.249
  725WNA      W 1798   0.211   1.266   4.476
  725WNA     DN 1799   0.345   1.189   4.546
  726WNA      W 1800   0.902   1.255   4.201
  726WNA     DN 1801   0.747   1.324   4.204
  727WNA      W 1802   2.665   1.582   7.018
  727WNA     DN 1803   2.520   1.659   6.975
  728WNA      W 1804   1.008   1.863   5.727
  728WNA     DN 1805   0.978   1.943   5.580
  729WNA      W 1806   2.482   0.149   4.847
  729WNA     DN 1807   2.478   0.161   4.677
  730WNA      W 1808   1.613   3.580   5.350
  730WNA     DN 1809   1.782   3.585   5.335
  731WNA      W 1810   2.827   3.042   6.287
  731WNA     DN 1811   2.797   2.878   6.319
  732WNA      W 1812   2.411   3.191   5.398
  732WNA     DN 1813   2.546   3.238   5.306
  733WNA      W 1814   2.430   2.171   4.992
  733WNA     DN 1815   2.563   2.242   5.070
  734WNA      W 1816   1.892   0.396   4.063
  734WNA     DN 1817   1.962   0.450   4.208
  735WNA      W 1818   3.573   0.024   4.785
  735WNA     DN 1819   3.709   0.023   4.887
  736WNA      W 1820   1.261   1.659   3.948
  736WNA     DN 1821   1.184   1.514   3.993
  737WNA      W 1822   3.427   0.996   4.938
  737WNA     DN 1823   3.568   0.974   4.846
  738WNA      W 1824   2.119   2.166   3.815
  738WNA     DN 1825   2.047   2.260   3.937
  739WNA      W 1826   3.055   2.366   6.563
  739WNA     DN 1827   2.993   2.474   6.679
  740WNA      W 1828   2.709   3.067   4.030
  740WNA     DN 1829   2.809   2.988   4.143
  741WNA      W 1830   1.324   0.742   6.936
  741WNA     DN 1831   1.379   0.891   6.997
  742WNA      W 1832   1.144   1.326   6.177
  742WNA     DN 1833   1.307   1.322   6.226
  743WNA      W 1834   3.236   2.821   6.454
  743WNA     DN 1835   3.270   2.982   6.412
  744WNA      W 1836   2.336   0.771   6.831
  744WNA     DN 1837   2.440   0.901   6.800
  745WNA      W 1838   0.180   1.242   6.608
  745WNA     DN 1839   0.292   1.357   6.551
  746WNA      W 1840   1.940   1.719   6.334
  746WNA     DN 1841   1.772   1.708   6.360
  747WNA      W 1842   0.297   2.477   4.991
  747WNA     DN 1843   0.328   2.588   5.116
  748WNA      W 1844   0.444   1.774   5.881
  748WNA     DN 1845   0.540   1.855   5.767
  749WNA      W 1846   2.761   2.060   6.231
  749WNA     DN 1847   2.922   2.077   6.282
  750WNA      W 1848   2.533   3.440   7.042
  750WNA     DN 1849   2.688   3.373   7.065
  751WNA      W 1850   2.429   1.179   6.595
  751WNA     DN 1851   2.491   1.336   6.577
  752WNA      W 1852   2.706   3.233   5.000
  752WNA     DN 1853   2.818   3.259   4.875
  753WNA      W 1854   1.708   2.953   6.323
  753WNA     DN 1855   1.718   2.905   6.160
  754WNA      W 1856   1.193   3.308   5.592
  754WNA     DN 1857   1.265   3.363   5.736
  755WNA      W 1858   2.998   2.479   6.011
  755WNA     DN 1859   2.885   2.492   5.885
  756WNA      W 1860   2.048   2.551   7.148
  756WNA     DN 1861   2.003   2.715   7.138
  757WNA      W 1862   0.653   2.504   5.487
  757WNA     DN 1863   0.721   2.607   5.370
  758WNA      W 1864   2.999   2.263   5.132
  758WNA     DN 1865   3.054   2.205   5.282
  759WNA      W 1866   2.640   3.329   5.883
  759WNA     DN 1867   2.552   3.187   5.917
  760WNA      W 1868   0.618   3.058   5.753
  760WNA     DN 1869   0.457   3.034   5.704
  761WNA      W 1870   1.639   1.110   6.963
  761WNA     DN 1871   1.668   1.164   6.804
  762WNA      W 1872   2.090   3.276   4.474
  762WNA     DN 1873   2.160   3.159   4.575
  763WNA      W 1874   1.398   2.531   7.112
  763WNA     DN 1875   1.516   2.473   7.219
  764WNA      W 1876   1.524   2.769   4.489
  764WNA     DN 1877   1.635   2.651   4.437
  765WNA      W 1878   0.745   1.509   3.748
  765WNA     DN 1879   0.881   1.417   3.793
  766WNA      W 1880   3.165   2.218   7.941
  766WNA     DN 1881   3.186   2.052   7.911
  767WNA      W 1882   1.213   3.294   7.494
  767WNA     DN 1883   1.265   3.352   7.343
  768WNA      W 1884   1.296   1.446   8.477
  768WNA     DN 1885   1.136   1.403   8.438
  769WNA      W 1886   0.811   1.294   8.641
  769WNA     DN 1887   0.709   1.424   8.682
  770WNA      W 1888   1.802   2.109   8.075
  770WNA     DN 1889   1.797   2.095   8.244
  771WNA      W 1890   2.582   0.430   9.082
  771WNA     DN 1891   2.629   0.584   9.028
  772WNA      W 1892   2.231   1.301   7.652
  772WNA     DN 1893   2.071   1.278   7.599
  773WNA      W 1894   0.167   0.527   9.868
  773WNA     DN 1895   0.161   0.686   9.809
  774WNA      W 1896   1.788   2.536   7.621
  774WNA     DN 1897   1.691   2.453   7.509
  775WNA      W 1898   3.572   1.069   9.050
  775WNA     DN 1899   3.451   1.171   8.987
  776WNA      W 1900   1.644   1.445   8.936
  776WNA     DN 1901   1.645   1.431   8.767
  777WNA      W 1902   2.190   2.784   9.305
  777WNA     DN 1903   2.272   2.748   9.161
  778WNA      W 1904   0.049   1.746   9.108
  778WNA     DN 1905  -0.082   1.794   9.010
  779WNA      W 1906   0.972   2.945   8.999
  779WNA     DN 1907   0.812   2.888   9.010
  780WNA      W 1908   1.605   2.058   9.001
  780WNA     DN 1909   1.685   1.917   9.052
  781WNA      W 1910   0.484   0.375   8.456
  781WNA     DN 1911   0.340   0.456   8.418
  782WNA      W 1912   1.011   2.633   9.455
  782WNA     DN 1913   0.954   2.775   9.380
  783WNA      W 1914   3.474   2.416   8.745
  783WNA     DN 1915   3.375   2.325   8.850
  784WNA      W 1916   2.887   0.816   9.312
  784WNA     DN 1917   2.802   0.696   9.397
  785WNA      W 1918   3.172   0.769   7.407
  785WNA     DN 1919   3.063   0.894   7.370
  786WNA      W 1920   3.637   1.570   9.713
  786WNA     DN 1921   3.475   1.613   9.682
  787WNA      W 1922   1.604   3.277   9.466
  787WNA     DN 1923   1.549   3.424   9.532
  788WNA      W 1924   3.378   2.743   7.904
  788WNA     DN 1925   3.409   2.853   8.029
  789WNA      W 1926   0.507   3.529   7.658
  789WNA     DN 1927   0.577   3.676   7.608
  790WNA      W 1928   0.900   3.575   8.334
  790WNA     DN 1929   0.739   3.521   8.327
  791WNA      W 1930   2.725   1.769   8.494
  791WNA     DN 1931   2.627   1.783   8.356
  792WNA      W 1932   2.691   1.457   7.521
  792WNA     DN 1933   2.526   1.465   7.480
  793WNA      W 1934   1.899   2.601   9.661
  793WNA     DN 1935   1.797   2.570   9.793
  794WNA      W 1936   1.705   0.931   8.860
  794WNA     DN 1937   1.636   0.790   8.926
  795WNA      W 1938   2.305   3.018   9.854
  795WNA     DN 1939   2.204   2.970   9.982
  796WNA      W 1940   3.176   1.809   8.276
  796WNA     DN 1941   3.302   1.695   8.278
  797WNA      W 1942   2.078   0.467   8.292
  797WNA     DN 1943   2.060   0.604   8.391
  798WNA      W 1944   0.735   3.161   7.975
  798WNA     DN 1945   0.630   3.082   7.868
  799WNA      W 1946   0.106   0.660   8.574
  799WNA     DN 1947  -0.028   0.760   8.544
  800WNA      W 1948   2.892   1.267   9.048
  800WNA     DN 1949   2.820   1.305   8.899
  801WNA      W 1950   0.350   2.884   8.963
  801WNA     DN 1951   0.251   2.809   9.079
  802WNA      W 1952   1.691   3.234   7.833
  802WNA     DN 1953   1.549   3.280   7.752
  803WNA      W 1954   3.083   1.260   7.297
  803WNA     DN 1955   3.053   1.266   7.464
  804WNA      W 1956   0.106   3.018   9.461
  804WNA     DN 1957  -0.011   3.041   9.340
  805WNA      W 1958   1.270   1.950   8.560
  805WNA     DN 1959   1.416   1.967   8.646
  806WNA      W 1960   1.292   0.355   9.653
  806WNA     DN 1961   1.184   0.425   9.542
  807WNA      W 1962   3.521   0.117   8.950
  807WNA     DN 1963   3.603   0.081   8.806
  808WNA      W 1964   0.740   1.989   7.418
  808WNA     DN 1965   0.738   1.859   7.309
  809WNA      W 1966   0.395   1.022   7.597
  809WNA     DN 1967   0.278   0.921   7.667
  810WNA      W 1968   0.457   2.978   8.391
  810WNA     DN 1969   0.363   3.110   8.442
  811WNA      W 1970   1.588   2.461   8.639
  811WNA     DN 1971   1.741   2.522   8.681
  812WNA      W 1972   1.846   0.962   8.037
  812WNA     DN 1973   1.683   0.949   7.989
  813WNA      W 1974   3.229   3.360   8.809
  813WNA     DN 1975   3.165   3.321   8.656
  814WNA      W 1976   3.619   2.869   8.541
  814WNA     DN 1977   3.460   2.835   8.492
  815WNA      W 1978   0.012   1.712   8.231
  815WNA     DN 1979   0.098   1.578   8.291
  816WNA      W 1980   2.327   1.391   8.182
  816WNA     DN 1981   2.470   1.464   8.125
  817WNA      W 1982   2.204   1.881   8.286
  817WNA     DN 1983   2.134   1.947   8.146
  818WNA      W 1984   0.422   0.094   8.841
  818WNA     DN 1985   0.275   0.009   8.830
  819WNA      W 1986   2.193   0.775   7.743
  819WNA     DN 1987   2.194   0.875   7.605
  820WNA      W 1988   2.592   0.655   8.524
  820WNA     DN 1989   2.523   0.611   8.375
  821WNA      W 1990   0.725   3.365   8.914
  821WNA     DN 1991   0.774   3.273   8.779
  822WNA      W 1992   1.383   1.082   7.900
  822WNA     DN 1993   1.316   1.004   7.765
  823WNA      W 1994   3.004   0.850   8.245
  823WNA     DN 1995   2.891   0.847   8.118
  824WNA      W 1996   3.371   1.332   8.190
  824WNA     DN 1997   3.323   1.353   8.352
  825WNA      W 1998   1.040   0.085   7.896
  825WNA     DN 1999   0.927   0.035   8.013
  826WNA      W 2000   3.361   0.619   8.931
  826WNA     DN 2001   3.404   0.542   8.785
  827WNA      W 2002   3.511   2.868   7.376
  827WNA     DN 2003   3.554   3.032   7.389
  828WNA      W 2004   0.418   2.071   9.078
  828WNA     DN 2005   0.475   2.200   8.983
  829WNA      W 2006   2.335   0.658   7.308
  829WNA     DN 2007   2.222   0.608   7.425
  830WNA      W 2008   3.469   2.990   9.028
  830WNA     DN 2009   3.580   2.864   9.002
  831WNA      W 2010   2.046   2.735   8.035
  831WNA     DN 2011   2.021   2.903   8.042
  832WNA      W 2012   2.120   0.006   9.084
  832WNA     DN 2013   2.021  -0.069   9.200
  833WNA      W 2014   0.732   0.909   9.147
  833WNA     DN 2015   0.874   0.822   9.180
  834WNA      W 2016   2.145   3.302   8.627
  834WNA     DN 2017   2.044   3.305   8.491
  835WNA      W 2018   3.339   0.899   9.499
  835WNA     DN 2019   3.272   0.743   9.485
  836WNA      W 2020   3.319   2.305   7.471
  836WNA     DN 2021   3.349   2.443   7.565
  837WNA      W 2022   1.754   1.788   8.532
  837WNA     DN 2023   1.653   1.878   8.429
  838WNA      W 2024   1.755   2.134   9.867
  838WNA     DN 2025   1.620   2.102   9.965
  839WNA      W 2026   2.824   1.318   8.150
  839WNA     DN 2027   2.699   1.421   8.201
  840WNA      W 2028   3.111   1.051   7.792
  840WNA     DN 2029   2.947   1.093   7.778
  841WNA      W 2030   2.920   3.091   8.181
  841WNA     DN 2031   2.850   3.122   8.029
  842WNA      W 2032   2.754   2.694   8.977
  842WNA     DN 2033   2.912   2.635   8.956
  843WNA      W 2034   2.650   1.773   7.955
  843WNA     DN 2035   2.816   1.755   7.987
  844WNA      W 2036   2.083   1.983   8.941
  844WNA     DN 2037   2.143   1.824   8.929
  845WNA      W 2038   2.964   1.771   9.008
  845WNA     DN 2039   3.101   1.766   8.907
  846WNA      W 2040   0.339   0.786   9.432
  846WNA     DN 2041   0.279   0.716   9.575
  847WNA      W 2042   3.468   3.456   9.405
  847WNA     DN 2043   3.498   3.594   9.499
  848WNA      W 2044   1.398   2.900   8.807
  848WNA     DN 2045   1.391   2.748   8.731
  849WNA      W 2046   2.405   3.433  10.131
  849WNA     DN 2047   2.476   3.458   9.979
  850WNA      W 2048   1.606   3.471   9.956
  850WNA     DN 2049   1.507   3.477  10.094
  851WNA      W 2050   3.303   0.425   8.422
  851WNA     DN 2051   3.382   0.303   8.333
  852WNA      W 2052   3.094   1.744   9.723
  852WNA     DN 2053   2.981   1.837   9.637
  853WNA      W 2054   0.077   1.065   9.761
  853WNA     DN 2055   0.240   1.016   9.752
  854WNA      W 2056   2.937   0.860   8.779
  854WNA     DN 2057   2.951   0.866   8.610
  855WNA      W 2058   2.233   2.710   8.774
  855WNA     DN 2059   2.380   2.667   8.848
  856WNA      W 2060   1.489   3.301   8.387
  856WNA     DN 2061   1.619   3.379   8.310
  857WNA      W 2062   0.604   0.481   7.645
  857WNA     DN 2063   0.684   0.630   7.663
  858WNA      W 2064   0.736   3.255   7.303
  858WNA     DN 2065   0.794   3.205   7.455
  859WNA      W 2066   1.110   1.721   8.054
  859WNA     DN 2067   1.239   1.611   8.041
  860WNA      W 2068   1.594   0.708   8.357
  860WNA     DN 2069   1.587   0.861   8.431
  861WNA      W 2070   2.950   0.305   8.785
  861WNA     DN 2071   3.045   0.395   8.893
  862WNA      W 2072   2.670   3.587   9.113
  862WNA     DN 2073   2.752   3.711   9.031
  863WNA      W 2074   2.082   3.235   9.453
  863WNA     DN 2075   1.915   3.240   9.485
  864WNA      W 2076   1.478   2.272   9.414
  864WNA     DN 2077   1.605   2.314   9.309
  865WNA      W 2078   3.248   2.995   9.540
  865WNA     DN 2079   3.114   2.970   9.438
  866WNA      W 2080   0.942   0.498   8.309
  866WNA     DN 2081   1.016   0.345   8.312
  867WNA      W 2082   1.464   2.795   9.269
  867WNA     DN 2083   1.529   2.883   9.399
  868WNA      W 2084   0.947   0.726   7.334
  868WNA     DN 2085   0.945   0.751   7.166
  869WNA      W 2086   0.016   2.044   9.483
  869WNA     DN 2087  -0.021   2.210   9.481
  870WNA      W 2088   1.720   1.862   7.641
  870WNA     DN 2089   1.565   1.931   7.644
  871WNA      W 2090   0.988   0.177   7.411
  871WNA     DN 2091   1.135   0.134   7.485
  872WNA      W 2092   1.726   1.258   8.462
  872WNA     DN 2093   1.852   1.213   8.357
  873WNA      W 2094   1.211   0.814   9.278
  873WNA     DN 2095   1.356   0.769   9.355
  874WNA      W 2096   0.637   0.770   8.676
  874WNA     DN 2097   0.728   0.913   8.685
  875WNA      W 2098   0.423   3.482   8.352
  875WNA     DN 2099   0.441   3.363   8.472
  876WNA      W 2100   0.790   2.297   7.836
  876WNA     DN 2101   0.864   2.372   7.702
  877WNA      W 2102   2.470   1.682   9.057
  877WNA     DN 2103   2.436   1.520   9.096
  878WNA      W 2104   2.750   1.481   9.456
  878WNA     DN 2105   2.665   1.624   9.423
  879WNA      W 2106   1.955   2.155   9.390
  879WNA     DN 2107   2.034   2.026   9.468
  880WNA      W 2108   2.425   2.529   7.522
  880WNA     DN 2109   2.594   2.517   7.527
  881WNA      W 2110   2.097   0.550   8.850
  881WNA     DN 2111   2.116   0.415   8.952
  882WNA      W 2112   3.576   0.828   8.118
  882WNA     DN 2113   3.578   0.814   8.287
  883WNA      W 2114   0.070   3.417  10.149
  883WNA     DN 2115  -0.076   3.470  10.218
  884WNA      W 2116   0.054   3.489   7.913
  884WNA     DN 2117   0.117   3.406   8.047
  885WNA      W 2118   1.316   2.782   7.568
  885WNA     DN 2119   1.433   2.892   7.623
  886WNA      W 2120   3.221   3.164   7.754
  886WNA     DN 2121   3.180   3.148   7.590
  887WNA      W 2122   2.196   1.817   7.768
  887WNA     DN 2123   2.255   1.959   7.840
  888WNA      W 2124   1.039   1.008   8.285
  888WNA     DN 2125   0.962   0.866   8.232
  889WNA      W 2126   1.871   0.918   7.337
  889WNA     DN 2127   2.029   0.888   7.393
  890WNA      W 2128   2.808   0.389   8.132
  890WNA     DN 2129   2.895   0.430   8.272
  891WNA      W 2130   0.138   0.237   7.580
  891WNA     DN 2131   0.164   0.393   7.516
  892WNA      W 2132   1.223   2.472   8.962
  892WNA     DN 2133   1.095   2.362   8.941
  893WNA      W 2134   0.965   2.424   7.360
  893WNA     DN 2135   1.121   2.378   7.311
  894WNA      W 2136   0.206   2.665   8.128
  894WNA     DN 2137   0.185   2.712   8.290
  895WNA      W 2138   1.318   0.205   8.393
  895WNA     DN 2139   1.258   0.049   8.424
  896WNA      W 2140   2.377   0.282   7.898
  896WNA     DN 2141   2.247   0.269   7.789
  897WNA      W 2142   0.322   0.214   9.475
  897WNA     DN 2143   0.347   0.112   9.608
  898WNA      W 2144   0.370   1.177   8.845
  898WNA     DN 2145   0.315   1.044   8.935
  899WNA      W 2146   3.059   0.285   9.251
  899WNA     DN 2147   3.073   0.189   9.391
  900WNA      W 2148   0.481   0.783   8.065
  900WNA     DN 2149   0.374   0.834   8.187
  901WNA      W 2150   3.052   0.471   9.681
  901WNA     DN 2151   3.053   0.641   9.669
  902WNA      W 2152   3.448   1.674   7.366
  902WNA     DN 2153   3.564   1.750   7.464
  903WNA      W 2154   0.740   0.432   9.185
  903WNA     DN 2155   0.776   0.352   9.330
  904WNA      W 2156   0.002   0.694   7.603
  904WNA     DN 2157   0.144   0.600   7.606
  905WNA      W 2158   2.146   1.481   9.343
  905WNA     DN 2159   2.039   1.373   9.419
  906WNA      W 2160   2.013   3.560   7.639
  906WNA     DN 2161   2.158   3.618   7.573
  907WNA      W 2162   0.159   2.067   7.336
  907WNA     DN 2163   0.308   2.148   7.346
  908WNA      W 2164   3.560   1.919   7.826
  908WNA     DN 2165   3.456   1.871   7.951
  909WNA      W 2166   2.423   2.251   7.925
  909WNA     DN 2167   2.573   2.278   7.850
  910WNA      W 2168   2.897   3.551   7.620
  910WNA     DN 2169   3.023   3.597   7.724
  911WNA      W 2170   3.328   1.358   9.375
  911WNA     DN 2171   3.438   1.438   9.477
  912WNA      W 2172   1.491   0.117   7.579
  912WNA     DN 2173   1.332   0.060   7.560
  913WNA      W 2174   3.030   2.716   7.522
  913WNA     DN 2175   3.040   2.851   7.419
  914WNA      W 2176   2.570   3.453   8.036
  914WNA     DN 2177   2.466   3.377   7.925
  915WNA      W 2178   2.809   2.072   9.403
  915WNA     DN 2179   2.657   2.074   9.480
  916WNA      W 2180   1.031   2.736   8.021
  916WNA     DN 2181   1.043   2.732   7.851
  917WNA      W 2182   2.786   2.234   8.285
  917WNA     DN 2183   2.697   2.263   8.427
  918WNA      W 2184   1.883   2.922   8.473
  918WNA     DN 2185   1.877   3.017   8.614
  919WNA      W 2186   3.633   1.482   8.654
  919WNA     DN 2187   3.561   1.576   8.776
  920WNA      W 2188   2.635   2.820   9.452
  920WNA     DN 2189   2.722   2.935   9.542
  921WNA      W 2190   2.938   3.164   9.160
  921WNA     DN 2191   2.782   3.213   9.113
  922WNA      W 2192   2.157   2.966   7.588
  922WNA     DN 2193   2.072   2.846   7.673
  923WNA      W 2194   0.880   0.198   8.778
  923WNA     DN 2195   0.723   0.212   8.713
  924WNA      W 2196   2.501   1.040   9.470
  924WNA     DN 2197   2.606   1.169   9.505
  925WNA      W 2198   1.299   2.211   7.670
  925WNA     DN 2199   1.321   2.050   7.619
  926WNA      W 2200   3.297   2.153   9.169
  926WNA     DN 2201   3.297   2.263   9.040
  927WNA      W 2202   3.011   3.593   8.389
  927WNA     DN 2203   3.033   3.698   8.521
  928WNA      W 2204   1.110   0.613   8.834
  928WNA     DN 2205   1.202   0.754   8.810
  929WNA      W 2206   0.879   2.106   8.924
  929WNA     DN 2207   0.734   2.189   8.891
  930WNA      W 2208   1.192   3.517   9.674
  930WNA     DN 2209   1.059   3.412   9.689
  931WNA      W 2210   2.418   1.801   9.639
  931WNA     DN 2211   2.580   1.774   9.683
  932WNA      W 2212   0.267   1.599   7.554
  932WNA     DN 2213   0.396   1.637   7.450
  933WNA      W 2214   3.401   3.257   8.251
  933WNA     DN 2215   3.248   3.231   8.181
  934WNA      W 2216   3.238   0.581   7.870
  934WNA     DN 2217   3.114   0.612   7.982
  935WNA      W 2218   3.083   2.902   8.731
  935WNA     DN 2219   3.068   3.057   8.800
  936WNA      W 2220   3.112   1.458   8.636
  936WNA     DN 2221   2.957   1.527   8.639
  937WNA      W 2222   1.229   1.131   8.852
  937WNA     DN 2223   1.208   1.291   8.798
  938WNA      W 2224   1.214   3.466   8.767
  938WNA     DN 2225   1.307   3.592   8.833
  939WNA      W 2226   0.643   2.786   7.531
  939WNA     DN 2227   0.782   2.815   7.437
  940WNA      W 2228   3.160   2.544   8.341
  940WNA     DN 2229   3.040   2.424   8.354
  941WNA      W 2230   3.537   1.266   7.708
  941WNA     DN 2231   3.637   1.151   7.632
  942WNA      W 2232   1.282   2.323   8.179
  942WNA     DN 2233   1.352   2.330   8.024
  943WNA      W 2234   2.272   1.333   9.804
  943WNA     DN 2235   2.112   1.378   9.840
  944WNA      W 2236   3.042   3.593   9.662
  944WNA     DN 2237   3.176   3.550   9.758
  945WNA      W 2238   0.836   1.400   9.296
  945WNA     DN 2239   0.836   1.566   9.334
  946WNA      W 2240   1.205   1.214   7.418
  946WNA     DN 2241   1.269   1.158   7.565
  947WNA      W 2242   0.008   2.973   9.963
  947WNA     DN 2243  -0.068   2.968   9.811
  948WNA      W 2244   1.416   0.707   7.511
  948WNA     DN 2245   1.554   0.608   7.516
  949WNA      W 2246   0.551   1.523   8.292
  949WNA     DN 2247   0.436   1.447   8.192
  950WNA      W 2248   0.322   3.375   9.729
  950WNA     DN 2249   0.308   3.408   9.895
  951WNA      W 2250   3.117   1.601   7.837
  951WNA     DN 2251   3.092   1.761   7.888
  952WNA      W 2252   2.648   2.726   8.486
  952WNA     DN 2253   2.745   2.781   8.358
  953WNA      W 2254   3.212   0.114   7.959
  953WNA     DN 2255   3.297  -0.027   7.917
  954WNA      W 2256   2.732   2.589   7.970
  954WNA     DN 2257   2.809   2.456   7.897
  955WNA      W 2258   1.634   1.647   8.055
  955WNA     DN 2259   1.755   1.645   7.936
  956WNA      W 2260   2.821   0.451   7.578
  956WNA     DN 2261   2.833   0.534   7.726
  957WNA      W 2262   0.595   1.651   8.971
  957WNA     DN 2263   0.690   1.597   8.840
  958WNA      W 2264   0.889   2.590   8.620
  958WNA     DN 2265   0.928   2.692   8.489
  959WNA      W 2266   2.652   1.210   8.585
  959WNA     DN 2267   2.808   1.209   8.653
  960WNA      W 2268   1.675   0.589   9.281
  960WNA     DN 2269   1.764   0.721   9.339
  961WNA      W 2270   3.637   2.500   9.792
  961WNA     DN 2271   3.665   2.529   9.957
  962WNA      W 2272   3.555   0.487   9.353
  962WNA     DN 2273   3.719   0.443   9.353
  963WNA      W 2274   0.094   3.317   8.729
  963WNA     DN 2275   0.231   3.320   8.829
  964WNA      W 2276   0.603   2.504   8.265
  964WNA     DN 2277   0.440   2.533   8.225
  965WNA      W 2278   3.392   1.942   8.710
  965WNA     DN 2279   3.554   1.993   8.698
  966WNA      W 2280   2.746   2.119   7.590
  966WNA     DN 2281   2.796   2.001   7.702
  967WNA      W 2282   2.041   3.640   9.802
  967WNA     DN 2283   2.096   3.798   9.831
  968WNA      W 2284   1.713   0.072   8.119
  968WNA     DN 2285   1.721   0.074   7.949
  969WNA      W 2286   2.426   0.941   8.978
  969WNA     DN 2287   2.515   0.863   9.100
  970WNA      W 2288   0.112   2.528   9.310
  970WNA     DN 2289   0.047   2.441   9.179
  971WNA      W 2290   1.365   0.490   7.951
  971WNA     DN 2291   1.309   0.368   8.055
  972WNA      W 2292   2.163   0.955   8.514
  972WNA     DN 2293   2.209   0.888   8.663
  973WNA      W 2294   2.368   2.365   9.636
  973WNA     DN 2295   2.417   2.207   9.595
  974WNA      W 2296   0.964   0.750   7.808
  974WNA     DN 2297   0.830   0.853   7.792
  975WNA      W 2298   2.481   0.892   8.133
  975WNA     DN 2299   2.524   0.974   7.990
  976WNA      W 2300   1.124   1.592   8.969
  976WNA     DN 2301   1.005   1.633   8.855
  977WNA      W 2302   3.524   3.407   7.435
  977WNA     DN 2303   3.473   3.567   7.410
  978WNA      W 2304   2.382   2.341   9.119
  978WNA     DN 2305   2.403   2.506   9.082
  979WNA      W 2306   0.818   1.990   8.361
  979WNA     DN 2307   0.845   2.073   8.215
  980WNA      W 2308   1.189   2.997   9.756
  980WNA     DN 2309   1.063   3.097   9.702
  981WNA      W 2310   1.567   0.416   8.797
  981WNA     DN 2311   1.461   0.446   8.668
  982WNA      W 2312   0.178   2.400   7.727
  982WNA     DN 2313   0.186   2.426   7.559
  983WNA      W 2314   1.697   1.351   7.597
  983WNA     DN 2315   1.776   1.495   7.553
  984WNA      W 2316   0.343   1.900   8.616
  984WNA     DN 2317   0.412   1.797   8.733
  985WNA      W 2318   3.305   0.251   7.507
  985WNA     DN 2319   3.225   0.116   7.573
  986WNA      W 2320   0.757   3.602   9.369
  986WNA     DN 2321   0.776   3.769   9.393
  987WNA      W 2322   3.616   2.224   8.243
  987WNA     DN 2323   3.735   2.303   8.335
  988WNA      W 2324   2.146   1.491   8.756
  988WNA     DN 2325   2.277   1.415   8.680
  989WNA      W 2326   1.913   0.103   8.646
  989WNA     DN 2327   2.049   0.097   8.748
  990WNA      W 2328   0.972   3.087   8.483
  990WNA     DN 2329   0.879   3.168   8.365
  991WNA      W 2330   1.171   0.197   9.177
  991WNA     DN 2331   1.288   0.110   9.089
  992WNA      W 2332   0.234   3.019   7.725
  992WNA     DN 2333   0.215   3.021   7.556
  993WNA      W 2334   2.050   2.383   8.443
  993WNA     DN 2335   1.932   2.320   8.338
  994WNA      W 2336   0.402   2.001   8.018
  994WNA     DN 2337   0.260   1.909   8.003
  995WNA      W 2338   0.287   0.544   9.017
  995WNA     DN 2339   0.342   0.526   9.177
  996WNA      W 2340   1.835   2.509   9.074
  996WNA     DN 2341   1.954   2.388   9.071
  997WNA      W 2342   0.087   0.363   8.094
  997WNA     DN 2343   0.092   0.265   8.233
  998WNA      W 2344   2.628   0.955   7.593
  998WNA     DN 2345   2.757   0.852   7.552
  999WNA      W 2346   3.145   2.627   9.241
  999WNA     DN 2347   3.274   2.613   9.131
 1000WNA      W 2348   1.806   3.111   9.072
 1000WNA     DN 2349   1.941   3.075   8.976
 1001WNA      W 2350   1.218   3.215   7.983
 1001WNA     DN 2351   1.144   3.288   7.849
 1002WNA      W 2352   2.500   0.118   7.413
 1002WNA     DN 2353   2.358   0.030   7.380
 1003WNA      W 2354   0.300   3.378   9.154
 1003WNA     DN 2355   0.339   3.251   9.259
 1004WNA      W 2356   0.211   1.266   8.121
 1004WNA     DN 2357   0.137   1.134   8.198
 1005WNA      W 2358   0.902   1.255   7.846
 1005WNA     DN 2359   0.865   1.335   7.991
 1006WNA      W 2360   1.008   1.863   9.372
 1006WNA     DN 2361   1.158   1.901   9.301
 1007WNA      W 2362   2.482   0.149   8.492
 1007WNA     DN 2363   2.332   0.217   8.451
 1008WNA      W 2364   1.613   3.580   8.995
 1008WNA     DN 2365   1.746   3.580   8.889
 1009WNA      W 2366   2.827   3.042   9.932
 1009WNA     DN 2367   2.691   3.141   9.957
 1010WNA      W 2368   2.411   3.191   9.043
 1010WNA     DN 2369   2.276   3.226   8.945
 1011WNA      W 2370   2.430   2.171   8.637
 1011WNA     DN 2371   2.339   2.029   8.657
 1012WNA      W 2372   1.892   0.396   7.708
 1012WNA     DN 2373   2.038   0.324   7.758
 1013WNA      W 2374   3.573   0.024   8.430
 1013WNA     DN 2375   3.564   0.080   8.270
 1014WNA      W 2376   1.261   1.659   7.593
 1014WNA     DN 2377   1.260   1.800   7.498
 1015WNA      W 2378   3.427   0.996   8.583
 1015WNA     DN 2379   3.527   0.966   8.449
 1016WNA      W 2380   2.119   2.166   7.460
 1016WNA     DN 2381   2.018   2.104   7.582
 1017WNA      W 2382   2.709   3.067   7.675
 1017WNA     DN 2383   2.781   2.993   7.810
 1018WNA      W 2384   1.940   1.719   9.979
 1018WNA     DN 2385   1.810   1.611   9.994
 1019WNA      W 2386   0.297   2.477   8.636
 1019WNA     DN 2387   0.138   2.452   8.581
 1020WNA      W 2388   2.761   2.060   9.876
 1020WNA     DN 2389   2.616   2.137   9.833
 1021WNA      W 2390   2.706   3.233   8.645
 1021WNA     DN 2391   2.653   3.223   8.484
 1022WNA      W 2392   1.193   3.308   9.237
 1022WNA     DN 2393   1.174   3.476   9.250
 1023WNA      W 2394   2.998   2.479   9.656
 1023WNA     DN 2395   2.968   2.607   9.549
 1024WNA      W 2396   0.653   2.504   9.132
 1024WNA     DN 2397   0.501   2.506   9.209
 1025WNA      W 2398   2.999   2.263   8.777
 1025WNA     DN 2399   2.914   2.381   8.864
 1026WNA      W 2400   2.640   3.329   9.528
 1026WNA     DN 2401   2.649   3.470   9.622
 1027WNA      W 2402   0.618   3.058   9.398
 1027WNA     DN 2403   0.649   2.952   9.527
 1028WNA      W 2404   2.090   3.276   8.119
 1028WNA     DN 2405   2.194   3.406   8.085
 1029WNA      W 2406   1.524   2.769   8.134
 1029WNA     DN 2407   1.391   2.793   8.236
 1030WNA      W 2408   0.745   1.509   7.393
 1030WNA     DN 2409   0.711   1.454   7.550
 1031WNA      W 2410   0.084   7.239   3.359
 1031WNA     DN 2411   0.055   7.323   3.214
 1032WNA      W 2412   0.460   6.132   2.882
 1032WNA     DN 2413   0.479   6.281   2.962
 1033WNA      W 2414   3.165   5.862   0.652
 1033WNA     DN 2415   3.334   5.878   0.659
 1034WNA      W 2416   3.295   6.947   2.679
 1034WNA     DN 2417   3.218   7.080   2.606
 1035WNA      W 2418   1.213   6.938   0.205
 1035WNA     DN 2419   1.151   6.916   0.362
 1036WNA      W 2420   1.296   5.090   1.188
 1036WNA     DN 2421   1.198   4.955   1.155
 1037WNA      W 2422   0.811   4.938   1.352
 1037WNA     DN 2423   0.646   4.956   1.315
 1038WNA      W 2424   1.802   5.753   0.786
 1038WNA     DN 2425   1.872   5.890   0.713
 1039WNA      W 2426   1.477   6.845   3.141
 1039WNA     DN 2427   1.471   6.728   3.265
 1040WNA      W 2428   0.126   4.406   3.104
 1040WNA     DN 2429   0.123   4.481   2.951
 1041WNA      W 2430   0.888   3.686   2.906
 1041WNA     DN 2431   1.038   3.726   2.975
 1042WNA      W 2432   2.582   4.074   1.793
 1042WNA     DN 2433   2.724   4.133   1.721
 1043WNA      W 2434   2.231   4.945   0.363
 1043WNA     DN 2435   2.108   4.922   0.248
 1044WNA      W 2436   2.801   4.379   3.454
 1044WNA     DN 2437   2.874   4.261   3.552
 1045WNA      W 2438   0.167   4.171   2.579
 1045WNA     DN 2439   0.263   4.032   2.595
 1046WNA      W 2440   0.266   6.790   3.600
 1046WNA     DN 2441   0.303   6.877   3.458
 1047WNA      W 2442   1.788   6.180   0.332
 1047WNA     DN 2443   1.733   6.047   0.422
 1048WNA      W 2444   0.220   4.963   2.025
 1048WNA     DN 2445   0.144   5.026   1.887
 1049WNA      W 2446   1.113   4.854   3.262
 1049WNA     DN 2447   0.989   4.885   3.374
 1050WNA      W 2448   3.572   4.713   1.761
 1050WNA     DN 2449   3.562   4.659   1.922
 1051WNA      W 2450   3.336   5.756   2.620
 1051WNA     DN 2451   3.280   5.864   2.739
 1052WNA      W 2452   1.644   5.089   1.647
 1052WNA     DN 2453   1.531   5.111   1.772
 1053WNA      W 2454   2.190   6.428   2.016
 1053WNA     DN 2455   2.357   6.448   2.037
 1054WNA      W 2456   0.690   5.862   2.248
 1054WNA     DN 2457   0.585   5.801   2.129
 1055WNA      W 2458   0.049   5.390   1.819
 1055WNA     DN 2459   0.018   5.512   1.933
 1056WNA      W 2460   1.085   5.362   3.011
 1056WNA     DN 2461   0.948   5.261   3.012
 1057WNA      W 2462   3.356   5.145   3.265
 1057WNA     DN 2463   3.394   5.001   3.347
 1058WNA      W 2464   0.972   6.589   1.710
 1058WNA     DN 2465   0.948   6.756   1.728
 1059WNA      W 2466   2.093   6.278   2.844
 1059WNA     DN 2467   2.004   6.408   2.780
 1060WNA      W 2468   1.313   4.918   2.069
 1060WNA     DN 2469   1.168   4.925   2.158
 1061WNA      W 2470   1.605   5.702   1.712
 1061WNA     DN 2471   1.712   5.586   1.649
 1062WNA      W 2472   2.602   6.475   3.560
 1062WNA     DN 2473   2.710   6.585   3.487
 1063WNA      W 2474   1.681   5.795   3.570
 1063WNA     DN 2475   1.792   5.684   3.505
 1064WNA      W 2476   1.662   5.511   3.048
 1064WNA     DN 2477   1.728   5.444   3.189
 1065WNA      W 2478   0.071   4.902   3.570
 1065WNA     DN 2479   0.128   4.815   3.436
 1066WNA      W 2480   2.903   6.437   3.169
 1066WNA     DN 2481   2.776   6.477   3.275
 1067WNA      W 2482   0.484   4.019   1.167
 1067WNA     DN 2483   0.400   4.155   1.109
 1068WNA      W 2484   1.011   6.277   2.166
 1068WNA     DN 2485   1.014   6.356   2.015
 1069WNA      W 2486   3.474   6.060   1.456
 1069WNA     DN 2487   3.604   6.083   1.563
 1070WNA      W 2488   2.887   4.460   2.023
 1070WNA     DN 2489   2.914   4.318   1.933
 1071WNA      W 2490   3.172   4.413   0.118
 1071WNA     DN 2491   3.169   4.563   0.198
 1072WNA      W 2492   3.637   5.214   2.424
 1072WNA     DN 2493   3.721   5.240   2.570
 1073WNA      W 2494   1.604   6.921   2.177
 1073WNA     DN 2495   1.752   6.952   2.255
 1074WNA      W 2496   3.378   6.387   0.615
 1074WNA     DN 2497   3.289   6.484   0.722
 1075WNA      W 2498   0.507   7.173   0.369
 1075WNA     DN 2499   0.670   7.207   0.337
 1076WNA      W 2500   0.900   7.219   1.045
 1076WNA     DN 2501   0.998   7.134   1.155
 1077WNA      W 2502   0.697   3.973   2.471
 1077WNA     DN 2503   0.704   3.926   2.308
 1078WNA      W 2504   3.320   4.991   2.746
 1078WNA     DN 2505   3.432   4.879   2.684
 1079WNA      W 2506   2.725   5.413   1.205
 1079WNA     DN 2507   2.831   5.506   1.300
 1080WNA      W 2508   2.691   5.101   0.232
 1080WNA     DN 2509   2.805   5.212   0.171
 1081WNA      W 2510   1.899   6.245   2.372
 1081WNA     DN 2511   1.914   6.113   2.265
 1082WNA      W 2512   1.705   4.575   1.571
 1082WNA     DN 2513   1.773   4.420   1.553
 1083WNA      W 2514   2.305   6.662   2.565
 1083WNA     DN 2515   2.337   6.751   2.706
 1084WNA      W 2516   3.176   5.453   0.987
 1084WNA     DN 2517   3.038   5.353   0.984
 1085WNA      W 2518   2.078   4.111   1.003
 1085WNA     DN 2519   2.185   4.015   0.913
 1086WNA      W 2520   0.735   6.805   0.686
 1086WNA     DN 2521   0.819   6.925   0.600
 1087WNA      W 2522   0.106   4.304   1.285
 1087WNA     DN 2523   0.081   4.234   1.438
 1088WNA      W 2524   2.892   4.911   1.759
 1088WNA     DN 2525   3.016   4.948   1.648
 1089WNA      W 2526   0.350   6.528   1.674
 1089WNA     DN 2527   0.469   6.608   1.582
 1090WNA      W 2528   1.691   6.878   0.544
 1090WNA     DN 2529   1.521   6.871   0.543
 1091WNA      W 2530   3.083   4.904   0.008
 1091WNA     DN 2531   2.996   4.935  -0.135
 1092WNA      W 2532   0.106   6.662   2.172
 1092WNA     DN 2533   0.228   6.748   2.091
 1093WNA      W 2534   0.897   6.234   2.652
 1093WNA     DN 2535   0.846   6.317   2.512
 1094WNA      W 2536   1.270   5.594   1.271
 1094WNA     DN 2537   1.106   5.628   1.300
 1095WNA      W 2538   1.292   3.999   2.364
 1095WNA     DN 2539   1.448   4.002   2.431
 1096WNA      W 2540   3.521   3.761   1.661
 1096WNA     DN 2541   3.363   3.778   1.600
 1097WNA      W 2542   0.740   5.633   0.129
 1097WNA     DN 2543   0.903   5.589   0.146
 1098WNA      W 2544   0.395   4.666   0.308
 1098WNA     DN 2545   0.527   4.602   0.222
 1099WNA      W 2546   0.457   6.622   1.102
 1099WNA     DN 2547   0.452   6.454   1.126
 1100WNA      W 2548   1.588   6.105   1.350
 1100WNA     DN 2549   1.652   6.250   1.289
 1101WNA      W 2550   2.920   6.964   3.064
 1101WNA     DN 2551   2.976   6.879   3.200
 1102WNA      W 2552   1.846   4.606   0.748
 1102WNA     DN 2553   1.905   4.447   0.762
 1103WNA      W 2554   3.229   7.004   1.520
 1103WNA     DN 2555   3.270   6.874   1.419
 1104WNA      W 2556   2.906   4.857   3.118
 1104WNA     DN 2557   2.848   5.012   3.077
 1105WNA      W 2558   3.619   6.513   1.252
 1105WNA     DN 2559   3.628   6.674   1.304
 1106WNA      W 2560   2.246   5.805   2.736
 1106WNA     DN 2561   2.325   5.892   2.859
 1107WNA      W 2562   0.012   5.356   0.942
 1107WNA     DN 2563   0.032   5.297   1.100
 1108WNA      W 2564   1.123   5.771   2.515
 1108WNA     DN 2565   1.162   5.652   2.400
 1109WNA      W 2566   2.327   5.035   0.893
 1109WNA     DN 2567   2.402   5.036   1.045
 1110WNA      W 2568   2.204   5.525   0.997
 1110WNA     DN 2569   2.171   5.360   1.021
 1111WNA      W 2570   0.547   4.945   2.471
 1111WNA     DN 2571   0.568   5.079   2.369
 1112WNA      W 2572   0.532   4.821   3.393
 1112WNA     DN 2573   0.631   4.787   3.259
 1113WNA      W 2574   0.422   3.738   1.552
 1113WNA     DN 2575   0.591   3.723   1.565
 1114WNA      W 2576   2.190   4.085   2.113
 1114WNA     DN 2577   2.162   4.251   2.134
 1115WNA      W 2578   1.838   4.270   3.276
 1115WNA     DN 2579   1.938   4.377   3.362
 1116WNA      W 2580   2.193   4.419   0.454
 1116WNA     DN 2581   2.292   4.320   0.357
 1117WNA      W 2582   3.376   6.812   3.208
 1117WNA     DN 2583   3.332   6.683   3.106
 1118WNA      W 2584   2.343   3.893   3.247
 1118WNA     DN 2585   2.432   3.750   3.225
 1119WNA      W 2586   3.362   6.194   3.369
 1119WNA     DN 2587   3.306   6.254   3.518
 1120WNA      W 2588   2.792   4.361   2.965
 1120WNA     DN 2589   2.873   4.212   2.970
 1121WNA      W 2590   2.592   4.299   1.235
 1121WNA     DN 2591   2.620   4.420   1.351
 1122WNA      W 2592   2.985   5.433   3.639
 1122WNA     DN 2593   2.949   5.554   3.525
 1123WNA      W 2594   0.725   7.009   1.625
 1123WNA     DN 2595   0.844   7.101   1.704
 1124WNA      W 2596   1.383   4.726   0.611
 1124WNA     DN 2597   1.552   4.731   0.596
 1125WNA      W 2598   0.952   4.010   3.275
 1125WNA     DN 2599   1.015   4.049   3.428
 1126WNA      W 2600   3.004   4.494   0.956
 1126WNA     DN 2601   2.868   4.595   0.944
 1127WNA      W 2602   3.371   4.976   0.901
 1127WNA     DN 2603   3.335   4.811   0.923
 1128WNA      W 2604   1.114   7.193   3.372
 1128WNA     DN 2605   1.049   7.072   3.472
 1129WNA      W 2606   1.040   3.729   0.607
 1129WNA     DN 2607   1.032   3.561   0.633
 1130WNA      W 2608   3.361   4.263   1.642
 1130WNA     DN 2609   3.444   4.378   1.548
 1131WNA      W 2610   3.511   6.512   0.087
 1131WNA     DN 2611   3.681   6.507   0.096
 1132WNA      W 2612   0.418   5.715   1.789
 1132WNA     DN 2613   0.450   5.776   1.944
 1133WNA      W 2614   2.335   4.302   0.019
 1133WNA     DN 2615   2.364   4.327  -0.147
 1134WNA      W 2616   3.469   6.634   1.739
 1134WNA     DN 2617   3.617   6.575   1.681
 1135WNA      W 2618   3.508   3.828   2.489
 1135WNA     DN 2619   3.422   3.686   2.451
 1136WNA      W 2620   1.953   5.040   3.043
 1136WNA     DN 2621   2.018   4.971   3.184
 1137WNA      W 2622   2.046   6.379   0.746
 1137WNA     DN 2623   1.908   6.312   0.819
 1138WNA      W 2624   2.446   5.673   3.486
 1138WNA     DN 2625   2.420   5.834   3.535
 1139WNA      W 2626   2.120   3.650   1.795
 1139WNA     DN 2627   2.259   3.596   1.876
 1140WNA      W 2628   0.732   4.553   1.858
 1140WNA     DN 2629   0.629   4.558   1.723
 1141WNA      W 2630   0.286   5.753   2.632
 1141WNA     DN 2631   0.386   5.674   2.745
 1142WNA      W 2632   2.145   6.946   1.338
 1142WNA     DN 2633   2.266   6.944   1.219
 1143WNA      W 2634   3.339   4.543   2.210
 1143WNA     DN 2635   3.206   4.498   2.306
 1144WNA      W 2636   1.976   6.890   2.977
 1144WNA     DN 2637   1.966   6.722   3.002
 1145WNA      W 2638   3.319   5.949   0.182
 1145WNA     DN 2639   3.155   5.983   0.211
 1146WNA      W 2640   1.754   5.432   1.243
 1146WNA     DN 2641   1.797   5.375   1.089
 1147WNA      W 2642   3.606   3.943   2.984
 1147WNA     DN 2643   3.718   3.997   3.100
 1148WNA      W 2644   1.755   5.778   2.578
 1148WNA     DN 2645   1.899   5.748   2.663
 1149WNA      W 2646   1.972   4.664   2.023
 1149WNA     DN 2647   1.899   4.783   1.926
 1150WNA      W 2648   2.824   4.962   0.861
 1150WNA     DN 2649   2.978   4.961   0.789
 1151WNA      W 2650   3.111   4.695   0.503
 1151WNA     DN 2651   2.947   4.681   0.462
 1152WNA      W 2652   2.920   6.735   0.892
 1152WNA     DN 2653   3.009   6.609   0.821
 1153WNA      W 2654   2.754   6.338   1.688
 1153WNA     DN 2655   2.695   6.279   1.836
 1154WNA      W 2656   2.650   5.417   0.666
 1154WNA     DN 2657   2.733   5.300   0.575
 1155WNA      W 2658   2.083   5.627   1.652
 1155WNA     DN 2659   1.942   5.541   1.614
 1156WNA      W 2660   2.964   5.415   1.719
 1156WNA     DN 2661   3.117   5.366   1.663
 1157WNA      W 2662   0.339   4.430   2.143
 1157WNA     DN 2663   0.483   4.412   2.232
 1158WNA      W 2664   3.117   5.482   2.970
 1158WNA     DN 2665   2.981   5.581   2.995
 1159WNA      W 2666   3.468   7.100   2.116
 1159WNA     DN 2667   3.482   7.044   1.956
 1160WNA      W 2668   1.398   6.544   1.518
 1160WNA     DN 2669   1.537   6.501   1.429
 1161WNA      W 2670   2.405   7.077   2.842
 1161WNA     DN 2671   2.382   6.993   2.988
 1162WNA      W 2672   2.399   4.407   2.606
 1162WNA     DN 2673   2.437   4.553   2.527
 1163WNA      W 2674   1.606   7.115   2.667
 1163WNA     DN 2675   1.619   6.954   2.720
 1164WNA      W 2676   3.303   4.069   1.133
 1164WNA     DN 2677   3.470   4.040   1.125
 1165WNA      W 2678   3.094   5.388   2.434
 1165WNA     DN 2679   3.053   5.521   2.336
 1166WNA      W 2680   0.077   4.709   2.472
 1166WNA     DN 2681  -0.031   4.791   2.574
 1167WNA      W 2682   2.937   4.504   1.490
 1167WNA     DN 2683   2.931   4.620   1.615
 1168WNA      W 2684   3.348   4.655   3.267
 1168WNA     DN 2685   3.514   4.622   3.276
 1169WNA      W 2686   2.233   6.354   1.485
 1169WNA     DN 2687   2.225   6.186   1.511
 1170WNA      W 2688   1.489   6.945   1.098
 1170WNA     DN 2689   1.634   6.857   1.104
 1171WNA      W 2690   0.604   4.125   0.356
 1171WNA     DN 2691   0.653   4.283   0.315
 1172WNA      W 2692   1.708   3.779   2.166
 1172WNA     DN 2693   1.856   3.719   2.109
 1173WNA      W 2694   0.736   6.899   0.014
 1173WNA     DN 2695   0.628   6.984  -0.087
 1174WNA      W 2696   1.110   5.365   0.765
 1174WNA     DN 2697   1.003   5.310   0.645
 1175WNA      W 2698   1.764   5.994   3.078
 1175WNA     DN 2699   1.857   6.030   3.216
 1176WNA      W 2700   1.594   4.352   1.068
 1176WNA     DN 2701   1.599   4.460   0.937
 1177WNA      W 2702   2.950   3.949   1.496
 1177WNA     DN 2703   2.918   4.021   1.345
 1178WNA      W 2704   2.670   7.231   1.824
 1178WNA     DN 2705   2.647   7.162   1.670
 1179WNA      W 2706   2.082   6.879   2.164
 1179WNA     DN 2707   2.103   7.048   2.170
 1180WNA      W 2708   1.478   5.916   2.125
 1180WNA     DN 2709   1.596   5.801   2.166
 1181WNA      W 2710   3.248   6.639   2.251
 1181WNA     DN 2711   3.321   6.757   2.153
 1182WNA      W 2712   0.942   4.142   1.020
 1182WNA     DN 2713   0.872   4.059   0.889
 1183WNA      W 2714   1.464   6.439   1.980
 1183WNA     DN 2715   1.387   6.334   2.089
 1184WNA      W 2716   0.947   4.370   0.045
 1184WNA     DN 2717   0.952   4.522  -0.030
 1185WNA      W 2718   1.748   4.979   2.439
 1185WNA     DN 2719   1.667   5.030   2.299
 1186WNA      W 2720   2.596   3.845   2.309
 1186WNA     DN 2721   2.688   3.715   2.367
 1187WNA      W 2722   0.016   5.688   2.194
 1187WNA     DN 2723   0.166   5.768   2.186
 1188WNA      W 2724   1.720   5.506   0.352
 1188WNA     DN 2725   1.715   5.543   0.186
 1189WNA      W 2726   0.988   3.821   0.122
 1189WNA     DN 2727   0.971   3.872   0.283
 1190WNA      W 2728   1.726   4.902   1.173
 1190WNA     DN 2729   1.700   4.735   1.194
 1191WNA      W 2730   2.696   3.878   2.872
 1191WNA     DN 2731   2.620   3.949   3.007
 1192WNA      W 2732   1.284   5.890   2.981
 1192WNA     DN 2733   1.200   5.810   2.857
 1193WNA      W 2734   2.088   5.672   3.198
 1193WNA     DN 2735   2.172   5.698   3.344
 1194WNA      W 2736   2.705   5.702   3.091
 1194WNA     DN 2737   2.791   5.786   3.211
 1195WNA      W 2738   1.989   3.842   3.596
 1195WNA     DN 2739   2.005   3.975   3.701
 1196WNA      W 2740   1.211   4.458   1.989
 1196WNA     DN 2741   1.134   4.591   1.916
 1197WNA      W 2742   0.637   4.414   1.387
 1197WNA     DN 2743   0.657   4.486   1.540
 1198WNA      W 2744   0.423   7.126   1.063
 1198WNA     DN 2745   0.277   7.111   1.150
 1199WNA      W 2746   1.755   6.456   3.188
 1199WNA     DN 2747   1.664   6.333   3.261
 1200WNA      W 2748   0.790   5.941   0.547
 1200WNA     DN 2749   0.809   5.777   0.589
 1201WNA      W 2750   2.470   5.326   1.768
 1201WNA     DN 2751   2.471   5.446   1.648
 1202WNA      W 2752   2.750   5.125   2.167
 1202WNA     DN 2753   2.841   5.243   2.249
 1203WNA      W 2754   1.955   5.799   2.101
 1203WNA     DN 2755   1.966   5.951   2.026
 1204WNA      W 2756   2.425   6.173   0.233
 1204WNA     DN 2757   2.256   6.184   0.226
 1205WNA      W 2758   2.097   4.194   1.561
 1205WNA     DN 2759   2.056   4.029   1.556
 1206WNA      W 2760   3.576   4.472   0.829
 1206WNA     DN 2761   3.609   4.552   0.976
 1207WNA      W 2762   0.070   7.061   2.860
 1207WNA     DN 2763   0.096   6.943   2.979
 1208WNA      W 2764   0.487   6.287   2.392
 1208WNA     DN 2765   0.628   6.300   2.486
 1209WNA      W 2766   0.054   7.133   0.624
 1209WNA     DN 2767  -0.055   7.086   0.746
 1210WNA      W 2768   1.953   4.403   2.430
 1210WNA     DN 2769   1.826   4.427   2.541
 1211WNA      W 2770   1.316   6.426   0.279
 1211WNA     DN 2771   1.272   6.343   0.420
 1212WNA      W 2772   3.221   6.808   0.465
 1212WNA     DN 2773   3.138   6.906   0.576
 1213WNA      W 2774   2.196   5.461   0.479
 1213WNA     DN 2775   2.245   5.488   0.640
 1214WNA      W 2776   1.039   4.652   0.996
 1214WNA     DN 2777   1.040   4.494   1.059
 1215WNA      W 2778   1.871   4.562   0.048
 1215WNA     DN 2779   2.031   4.577   0.103
 1216WNA      W 2780   2.455   6.127   3.226
 1216WNA     DN 2781   2.317   6.091   3.134
 1217WNA      W 2782   2.808   4.033   0.843
 1217WNA     DN 2783   2.850   3.879   0.784
 1218WNA      W 2784   0.138   3.881   0.291
 1218WNA     DN 2785   0.002   3.982   0.279
 1219WNA      W 2786   1.424   6.200   2.581
 1219WNA     DN 2787   1.526   6.251   2.455
 1220WNA      W 2788   1.223   6.116   1.673
 1220WNA     DN 2789   1.336   6.140   1.549
 1221WNA      W 2790   0.965   6.068   0.071
 1221WNA     DN 2791   0.917   6.089   0.233
 1222WNA      W 2792   0.206   6.309   0.839
 1222WNA     DN 2793   0.325   6.428   0.814
 1223WNA      W 2794   0.710   5.379   3.281
 1223WNA     DN 2795   0.777   5.534   3.258
 1224WNA      W 2796   1.414   3.939   3.467
 1224WNA     DN 2797   1.341   3.982   3.614
 1225WNA      W 2798   2.123   4.081   2.823
 1225WNA     DN 2799   2.239   4.161   2.728
 1226WNA      W 2800   1.318   3.849   1.104
 1226WNA     DN 2801   1.354   3.897   0.945
 1227WNA      W 2802   2.377   3.926   0.609
 1227WNA     DN 2803   2.377   4.095   0.592
 1228WNA      W 2804   0.322   3.858   2.186
 1228WNA     DN 2805   0.419   3.754   2.094
 1229WNA      W 2806   0.370   4.821   1.556
 1229WNA     DN 2807   0.531   4.791   1.602
 1230WNA      W 2808   3.059   3.929   1.962
 1230WNA     DN 2809   3.090   3.789   1.870
 1231WNA      W 2810   0.481   4.427   0.776
 1231WNA     DN 2811   0.636   4.416   0.707
 1232WNA      W 2812   3.052   4.115   2.392
 1232WNA     DN 2813   3.001   3.957   2.429
 1233WNA      W 2814   3.448   5.318   0.077
 1233WNA     DN 2815   3.287   5.278   0.113
 1234WNA      W 2816   0.740   4.076   1.896
 1234WNA     DN 2817   0.699   4.241   1.902
 1235WNA      W 2818   1.854   4.648   2.836
 1235WNA     DN 2819   1.787   4.570   2.701
 1236WNA      W 2820   0.002   4.338   0.314
 1236WNA     DN 2821  -0.034   4.309   0.150
 1237WNA      W 2822   0.788   5.727   2.875
 1237WNA     DN 2823   0.887   5.753   2.739
 1238WNA      W 2824   2.146   5.125   2.054
 1238WNA     DN 2825   2.002   5.053   2.001
 1239WNA      W 2826   2.013   7.204   0.350
 1239WNA     DN 2827   2.069   7.075   0.446
 1240WNA      W 2828   0.159   5.711   0.047
 1240WNA     DN 2829   0.291   5.619  -0.008
 1241WNA      W 2830   0.894   6.122   3.173
 1241WNA     DN 2831   0.985   6.265   3.174
 1242WNA      W 2832   0.415   5.289   2.804
 1242WNA     DN 2833   0.355   5.368   2.942
 1243WNA      W 2834   1.406   5.394   2.598
 1243WNA     DN 2835   1.391   5.555   2.651
 1244WNA      W 2836   3.174   3.753   2.860
 1244WNA     DN 2837   3.078   3.887   2.902
 1245WNA      W 2838   3.572   5.363   2.851
 1245WNA     DN 2839   3.449   5.340   2.736
 1246WNA      W 2840   3.560   5.563   0.537
 1246WNA     DN 2841   3.477   5.665   0.429
 1247WNA      W 2842   2.423   5.895   0.636
 1247WNA     DN 2843   2.381   6.059   0.646
 1248WNA      W 2844   2.897   7.195   0.331
 1248WNA     DN 2845   2.948   7.300   0.207
 1249WNA      W 2846   2.074   5.185   3.473
 1249WNA     DN 2847   2.161   5.226   3.613
 1250WNA      W 2848   0.404   6.152   3.513
 1250WNA     DN 2849   0.564   6.193   3.553
 1251WNA      W 2850   3.610   4.074   3.465
 1251WNA     DN 2851   3.585   4.085   3.297
 1252WNA      W 2852   3.328   5.002   2.086
 1252WNA     DN 2853   3.342   4.888   2.211
 1253WNA      W 2854   1.636   7.132   3.563
 1253WNA     DN 2855   1.530   7.127   3.431
 1254WNA      W 2856   1.491   3.761   0.290
 1254WNA     DN 2857   1.378   3.755   0.163
 1255WNA      W 2858   3.030   6.360   0.233
 1255WNA     DN 2859   2.900   6.251   0.245
 1256WNA      W 2860   0.799   4.453   3.119
 1256WNA     DN 2861   0.793   4.313   3.023
 1257WNA      W 2862   1.233   6.447   2.981
 1257WNA     DN 2863   1.165   6.292   2.995
 1258WNA      W 2864   3.359   4.438   2.779
 1258WNA     DN 2865   3.369   4.277   2.725
 1259WNA      W 2866   2.570   7.097   0.747
 1259WNA     DN 2867   2.601   7.042   0.589
 1260WNA      W 2868   2.809   5.716   2.114
 1260WNA     DN 2869   2.677   5.616   2.153
 1261WNA      W 2870   1.059   4.132   2.781
 1261WNA     DN 2871   1.067   4.061   2.935
 1262WNA      W 2872   1.528   5.201   3.538
 1262WNA     DN 2873   1.640   5.089   3.476
 1263WNA      W 2874   1.031   6.380   0.732
 1263WNA     DN 2875   1.118   6.305   0.857
 1264WNA      W 2876   2.786   5.878   0.996
 1264WNA     DN 2877   2.833   6.041   0.996
 1265WNA      W 2878   0.554   4.504   2.720
 1265WNA     DN 2879   0.514   4.605   2.589
 1266WNA      W 2880   1.883   6.566   1.184
 1266WNA     DN 2881   1.832   6.600   1.025
 1267WNA      W 2882   3.633   5.126   1.365
 1267WNA     DN 2883   3.520   5.100   1.489
 1268WNA      W 2884   1.855   3.759   3.084
 1268WNA     DN 2885   1.698   3.693   3.083
 1269WNA      W 2886   2.635   6.464   2.163
 1269WNA     DN 2887   2.644   6.338   2.277
 1270WNA      W 2888   2.938   6.808   1.871
 1270WNA     DN 2889   3.067   6.705   1.828
 1271WNA      W 2890   2.157   6.610   0.299
 1271WNA     DN 2891   2.298   6.516   0.289
 1272WNA      W 2892   0.167   6.502   3.141
 1272WNA     DN 2893   0.116   6.355   3.073
 1273WNA      W 2894   0.910   4.494   2.379
 1273WNA     DN 2895   1.009   4.519   2.243
 1274WNA      W 2896   0.880   3.842   1.489
 1274WNA     DN 2897   0.797   3.941   1.600
 1275WNA      W 2898   2.501   4.684   2.181
 1275WNA     DN 2899   2.640   4.647   2.271
 1276WNA      W 2900   1.299   5.855   0.381
 1276WNA     DN 2901   1.212   5.849   0.527
 1277WNA      W 2902   3.297   5.797   1.880
 1277WNA     DN 2903   3.129   5.825   1.879
 1278WNA      W 2904   0.624   6.555   3.303
 1278WNA     DN 2905   0.583   6.539   3.139
 1279WNA      W 2906   3.011   7.237   1.100
 1279WNA     DN 2907   2.871   7.324   1.059
 1280WNA      W 2908   1.110   4.257   1.545
 1280WNA     DN 2909   1.102   4.426   1.563
 1281WNA      W 2910   0.879   5.750   1.635
 1281WNA     DN 2911   0.867   5.594   1.701
 1282WNA      W 2912   1.192   7.161   2.385
 1282WNA     DN 2913   1.297   7.200   2.513
 1283WNA      W 2914   3.259   7.257   3.417
 1283WNA     DN 2915   3.314   7.158   3.544
 1284WNA      W 2916   2.418   5.445   2.350
 1284WNA     DN 2917   2.571   5.479   2.284
 1285WNA      W 2918   0.267   5.243   0.265
 1285WNA     DN 2919   0.433   5.252   0.228
 1286WNA      W 2920   3.401   6.901   0.962
 1286WNA     DN 2921   3.454   7.060   0.934
 1287WNA      W 2922   3.238   4.225   0.581
 1287WNA     DN 2923   3.145   4.360   0.535
 1288WNA      W 2924   1.377   3.744   2.984
 1288WNA     DN 2925   1.254   3.683   3.084
 1289WNA      W 2926   3.083   6.546   1.442
 1289WNA     DN 2927   3.066   6.439   1.573
 1290WNA      W 2928   3.112   5.102   1.347
 1290WNA     DN 2929   3.238   5.200   1.288
 1291WNA      W 2930   1.229   4.775   1.563
 1291WNA     DN 2931   1.141   4.920   1.553
 1292WNA      W 2932   1.474   5.037   2.887
 1292WNA     DN 2933   1.537   5.001   2.733
 1293WNA      W 2934   2.585   6.190   2.750
 1293WNA     DN 2935   2.731   6.207   2.836
 1294WNA      W 2936   1.235   4.644   2.862
 1294WNA     DN 2937   1.276   4.540   2.990
 1295WNA      W 2938   1.214   7.110   1.478
 1295WNA     DN 2939   1.344   7.029   1.404
 1296WNA      W 2940   0.531   7.069   3.112
 1296WNA     DN 2941   0.435   7.209   3.104
 1297WNA      W 2942   0.643   6.430   0.242
 1297WNA     DN 2943   0.574   6.527   0.121
 1298WNA      W 2944   3.160   6.188   1.052
 1298WNA     DN 2945   3.277   6.189   0.929
 1299WNA      W 2946   0.764   4.980   2.938
 1299WNA     DN 2947   0.922   5.026   2.894
 1300WNA      W 2948   3.537   4.910   0.419
 1300WNA     DN 2949   3.493   4.827   0.560
 1301WNA      W 2950   1.282   5.967   0.890
 1301WNA     DN 2951   1.432   6.006   0.959
 1302WNA      W 2952   2.381   5.349   2.971
 1302WNA     DN 2953   2.465   5.243   3.074
 1303WNA      W 2954   2.272   4.977   2.515
 1303WNA     DN 2955   2.148   4.957   2.400
 1304WNA      W 2956   0.832   5.349   2.544
 1304WNA     DN 2957   0.714   5.313   2.661
 1305WNA      W 2958   3.042   7.237   2.373
 1305WNA     DN 2959   3.156   7.350   2.430
 1306WNA      W 2960   2.833   3.871   3.367
 1306WNA     DN 2961   2.949   3.848   3.245
 1307WNA      W 2962   0.497   4.021   2.954
 1307WNA     DN 2963   0.340   3.959   2.975
 1308WNA      W 2964   0.836   5.044   2.007
 1308WNA     DN 2965   0.739   5.125   2.121
 1309WNA      W 2966   1.205   4.858   0.129
 1309WNA     DN 2967   1.134   4.950   0.005
 1310WNA      W 2968   0.008   6.617   2.674
 1310WNA     DN 2969  -0.090   6.587   2.539
 1311WNA      W 2970   1.593   5.326   2.117
 1311WNA     DN 2971   1.473   5.325   2.238
 1312WNA      W 2972   1.416   4.351   0.222
 1312WNA     DN 2973   1.331   4.205   0.238
 1313WNA      W 2974   0.551   5.167   1.003
 1313WNA     DN 2975   0.697   5.132   1.083
 1314WNA      W 2976   0.322   7.019   2.440
 1314WNA     DN 2977   0.436   6.974   2.558
 1315WNA      W 2978   3.117   5.245   0.548
 1315WNA     DN 2979   3.256   5.252   0.451
 1316WNA      W 2980   3.212   4.161   3.234
 1316WNA     DN 2981   3.246   4.082   3.381
 1317WNA      W 2982   2.648   6.370   1.197
 1317WNA     DN 2983   2.503   6.377   1.286
 1318WNA      W 2984   0.246   5.294   3.374
 1318WNA     DN 2985   0.374   5.406   3.385
 1319WNA      W 2986   3.212   3.758   0.670
 1319WNA     DN 2987   3.072   3.739   0.576
 1320WNA      W 2988   2.732   6.233   0.681
 1320WNA     DN 2989   2.722   6.065   0.706
 1321WNA      W 2990   1.634   5.291   0.766
 1321WNA     DN 2991   1.487   5.221   0.717
 1322WNA      W 2992   2.821   4.095   0.289
 1322WNA     DN 2993   2.816   4.044   0.451
 1323WNA      W 2994   2.886   4.702   2.475
 1323WNA     DN 2995   2.906   4.553   2.554
 1324WNA      W 2996   0.595   5.295   1.682
 1324WNA     DN 2997   0.450   5.320   1.598
 1325WNA      W 2998   0.889   6.234   1.331
 1325WNA     DN 2999   0.752   6.133   1.332
 1326WNA      W 3000   2.652   4.854   1.296
 1326WNA     DN 3001   2.740   4.996   1.326
 1327WNA      W 3002   1.675   4.233   1.992
 1327WNA     DN 3003   1.745   4.182   2.138
 1328WNA      W 3004   3.637   6.144   2.503
 1328WNA     DN 3005   3.697   5.988   2.470
 1329WNA      W 3006   3.555   4.131   2.064
 1329WNA     DN 3007   3.518   3.976   2.123
 1330WNA      W 3008   0.094   6.961   1.440
 1330WNA     DN 3009   0.041   6.945   1.279
 1331WNA      W 3010   0.603   6.148   0.976
 1331WNA     DN 3011   0.466   6.047   0.977
 1332WNA      W 3012   0.518   3.765   3.529
 1332WNA     DN 3013   0.573   3.860   3.400
 1333WNA      W 3014   1.637   6.618   3.631
 1333WNA     DN 3015   1.604   6.702   3.775
 1334WNA      W 3016   3.392   5.586   1.421
 1334WNA     DN 3017   3.559   5.556   1.431
 1335WNA      W 3018   2.746   5.763   0.301
 1335WNA     DN 3019   2.795   5.857   0.168
 1336WNA      W 3020   2.041   7.284   2.513
 1336WNA     DN 3021   1.939   7.393   2.432
 1337WNA      W 3022   2.898   6.006   3.550
 1337WNA     DN 3023   3.017   5.899   3.491
 1338WNA      W 3024   1.713   3.716   0.830
 1338WNA     DN 3025   1.838   3.758   0.937
 1339WNA      W 3026   2.426   4.585   1.689
 1339WNA     DN 3027   2.283   4.502   1.729
 1340WNA      W 3028   0.112   6.172   2.021
 1340WNA     DN 3029   0.141   6.071   1.888
 1341WNA      W 3030   1.365   4.134   0.662
 1341WNA     DN 3031   1.308   4.294   0.651
 1342WNA      W 3032   1.169   5.618   3.511
 1342WNA     DN 3033   1.261   5.488   3.569
 1343WNA      W 3034   2.163   4.599   1.225
 1343WNA     DN 3035   2.209   4.530   1.373
 1344WNA      W 3036   2.368   6.009   2.347
 1344WNA     DN 3037   2.214   5.993   2.276
 1345WNA      W 3038   0.522   6.614   2.782
 1345WNA     DN 3039   0.680   6.584   2.838
 1346WNA      W 3040   1.113   6.597   3.505
 1346WNA     DN 3041   1.259   6.539   3.439
 1347WNA      W 3042   0.964   4.394   0.519
 1347WNA     DN 3043   1.079   4.447   0.633
 1348WNA      W 3044   2.481   4.536   0.844
 1348WNA     DN 3045   2.398   4.624   0.963
 1349WNA      W 3046   2.439   6.644   3.081
 1349WNA     DN 3047   2.310   6.617   3.189
 1350WNA      W 3048   1.124   5.236   1.680
 1350WNA     DN 3049   1.135   5.402   1.715
 1351WNA      W 3050   0.779   6.934   2.545
 1351WNA     DN 3051   0.812   6.945   2.379
 1352WNA      W 3052   3.524   7.051   0.146
 1352WNA     DN 3053   3.426   7.149   0.048
 1353WNA      W 3054   0.387   5.723   3.142
 1353WNA     DN 3055   0.387   5.893   3.151
 1354WNA      W 3056   2.382   5.985   1.830
 1354WNA     DN 3057   2.490   6.084   1.915
 1355WNA      W 3058   0.818   5.634   1.072
 1355WNA     DN 3059   0.712   5.718   1.175
 1356WNA      W 3060   1.189   6.641   2.467
 1356WNA     DN 3061   1.336   6.700   2.405
 1357WNA      W 3062   1.567   4.060   1.508
 1357WNA     DN 3063   1.689   3.994   1.409
 1358WNA      W 3064   0.178   6.044   0.438
 1358WNA     DN 3065   0.290   5.931   0.497
 1359WNA      W 3066   1.697   4.995   0.308
 1359WNA     DN 3067   1.726   5.162   0.315
 1360WNA      W 3068   0.343   5.544   1.327
 1360WNA     DN 3069   0.250   5.403   1.349
 1361WNA      W 3070   1.633   4.186   2.791
 1361WNA     DN 3071   1.509   4.197   2.675
 1362WNA      W 3072   3.305   3.895   0.218
 1362WNA     DN 3073   3.284   4.055   0.164
 1363WNA      W 3074   3.398   5.641   3.317
 1363WNA     DN 3075   3.556   5.702   3.305
 1364WNA      W 3076   2.052   6.898   3.469
 1364WNA     DN 3077   2.079   6.924   3.635
 1365WNA      W 3078   3.610   5.992   2.991
 1365WNA     DN 3079   3.505   6.124   2.971
 1366WNA      W 3080   3.018   6.790   3.602
 1366WNA     DN 3081   3.134   6.879   3.688
 1367WNA      W 3082   0.757   7.246   2.080
 1367WNA     DN 3083   0.763   7.156   2.224
 1368WNA      W 3084   3.616   5.868   0.954
 1368WNA     DN 3085   3.493   5.752   0.940
 1369WNA      W 3086   2.146   5.135   1.467
 1369WNA     DN 3087   2.017   5.188   1.370
 1370WNA      W 3088   1.913   3.747   1.357
 1370WNA     DN 3089   2.064   3.771   1.283
 1371WNA      W 3090   0.972   6.731   1.194
 1371WNA     DN 3091   1.139   6.702   1.187
 1372WNA      W 3092   1.471   4.472   2.419
 1372WNA     DN 3093   1.567   4.421   2.550
 1373WNA      W 3094   1.171   3.841   1.888
 1373WNA     DN 3095   1.141   3.677   1.920
 1374WNA      W 3096   0.234   6.663   0.436
 1374WNA     DN 3097   0.215   6.694   0.270
 1375WNA      W 3098   2.050   6.027   1.154
 1375WNA     DN 3099   2.051   5.857   1.156
 1376WNA      W 3100   0.925   6.822   3.033
 1376WNA     DN 3101   1.050   6.838   2.919
 1377WNA      W 3102   0.402   5.645   0.729
 1377WNA     DN 3103   0.364   5.620   0.565
 1378WNA      W 3104   0.287   4.188   1.728
 1378WNA     DN 3105   0.251   4.288   1.595
 1379WNA      W 3106   1.835   6.153   1.785
 1379WNA     DN 3107   1.974   6.087   1.713
 1380WNA      W 3108   0.087   4.007   0.805
 1380WNA     DN 3109   0.094   4.121   0.679
 1381WNA      W 3110   2.751   5.213   2.732
 1381WNA     DN 3111   2.684   5.237   2.577
 1382WNA      W 3112   2.628   4.599   0.304
 1382WNA     DN 3113   2.629   4.703   0.169
 1383WNA      W 3114   3.145   6.271   1.952
 1383WNA     DN 3115   3.049   6.364   2.057
 1384WNA      W 3116   1.806   6.755   1.783
 1384WNA     DN 3117   1.713   6.871   1.700
 1385WNA      W 3118   1.218   6.859   0.694
 1385WNA     DN 3119   1.083   6.891   0.595
 1386WNA      W 3120   0.300   7.022   1.865
 1386WNA     DN 3121   0.256   7.186   1.879
 1387WNA      W 3122   2.497   4.780   3.500
 1387WNA     DN 3123   2.424   4.823   3.647
 1388WNA      W 3124   0.480   4.310   3.499
 1388WNA     DN 3125   0.443   4.215   3.363
 1389WNA      W 3126   0.211   4.910   0.832
 1389WNA     DN 3127   0.049   4.860   0.847
 1390WNA      W 3128   0.902   4.899   0.557
 1390WNA     DN 3129   0.933   5.010   0.682
 1391WNA      W 3130   2.665   5.226   3.374
 1391WNA     DN 3131   2.498   5.212   3.343
 1392WNA      W 3132   1.008   5.507   2.083
 1392WNA     DN 3133   1.151   5.495   2.174
 1393WNA      W 3134   2.482   3.793   1.203
 1393WNA     DN 3135   2.376   3.815   1.334
 1394WNA      W 3136   1.613   7.224   1.706
 1394WNA     DN 3137   1.700   7.089   1.762
 1395WNA      W 3138   2.827   6.686   2.643
 1395WNA     DN 3139   2.798   6.770   2.498
 1396WNA      W 3140   2.411   6.835   1.754
 1396WNA     DN 3141   2.516   6.846   1.621
 1397WNA      W 3142   2.430   5.815   1.348
 1397WNA     DN 3143   2.579   5.751   1.297
 1398WNA      W 3144   1.892   4.040   0.419
 1398WNA     DN 3145   2.037   3.952   0.425
 1399WNA      W 3146   3.573   3.668   1.141
 1399WNA     DN 3147   3.447   3.655   1.027
 1400WNA      W 3148   1.261   5.303   0.304
 1400WNA     DN 3149   1.275   5.147   0.371
 1401WNA      W 3150   3.427   4.640   1.294
 1401WNA     DN 3151   3.403   4.757   1.415
 1402WNA      W 3152   2.119   5.810   0.171
 1402WNA     DN 3153   2.242   5.877   0.075
 1403WNA      W 3154   3.055   6.010   2.919
 1403WNA     DN 3155   3.039   6.086   2.768
 1404WNA      W 3156   2.709   6.711   0.386
 1404WNA     DN 3157   2.632   6.659   0.528
 1405WNA      W 3158   1.324   4.386   3.292
 1405WNA     DN 3159   1.390   4.299   3.162
 1406WNA      W 3160   1.144   4.970   2.533
 1406WNA     DN 3161   1.103   4.805   2.528
 1407WNA      W 3162   3.236   6.465   2.810
 1407WNA     DN 3163   3.078   6.520   2.780
 1408WNA      W 3164   2.336   4.415   3.187
 1408WNA     DN 3165   2.378   4.321   3.052
 1409WNA      W 3166   0.180   4.886   2.964
 1409WNA     DN 3167   0.279   4.832   3.091
 1410WNA      W 3168   1.940   5.363   2.690
 1410WNA     DN 3169   1.883   5.476   2.576
 1411WNA      W 3170   0.297   6.121   1.347
 1411WNA     DN 3171   0.232   5.998   1.249
 1412WNA      W 3172   0.444   5.418   2.237
 1412WNA     DN 3173   0.393   5.452   2.078
 1413WNA      W 3174   2.761   5.704   2.587
 1413WNA     DN 3175   2.928   5.717   2.557
 1414WNA      W 3176   2.533   7.084   3.398
 1414WNA     DN 3177   2.673   7.149   3.327
 1415WNA      W 3178   2.429   4.823   2.951
 1415WNA     DN 3179   2.478   4.981   2.910
 1416WNA      W 3180   2.706   6.877   1.356
 1416WNA     DN 3181   2.875   6.871   1.367
 1417WNA      W 3182   1.708   6.597   2.679
 1417WNA     DN 3183   1.539   6.609   2.663
 1418WNA      W 3184   1.193   6.952   1.948
 1418WNA     DN 3185   1.200   7.114   2.000
 1419WNA      W 3186   2.998   6.123   2.367
 1419WNA     DN 3187   2.839   6.089   2.318
 1420WNA      W 3188   2.048   6.195   3.504
 1420WNA     DN 3189   2.217   6.200   3.482
 1421WNA      W 3190   0.653   6.148   1.843
 1421WNA     DN 3191   0.584   6.081   1.703
 1422WNA      W 3192   2.999   5.907   1.488
 1422WNA     DN 3193   2.838   5.853   1.481
 1423WNA      W 3194   2.640   6.973   2.239
 1423WNA     DN 3195   2.708   6.848   2.147
 1424WNA      W 3196   0.618   6.702   2.109
 1424WNA     DN 3197   0.512   6.697   1.977
 1425WNA      W 3198   1.639   4.754   3.319
 1425WNA     DN 3199   1.773   4.711   3.415
 1426WNA      W 3200   2.090   6.920   0.830
 1426WNA     DN 3201   2.177   7.004   0.949
 1427WNA      W 3202   1.398   6.175   3.468
 1427WNA     DN 3203   1.530   6.211   3.569
 1428WNA      W 3204   1.524   6.413   0.845
 1428WNA     DN 3205   1.478   6.262   0.908
 1429WNA      W 3206   0.745   5.153   0.104
 1429WNA     DN 3207   0.654   5.077   0.226
 1430WNA      W 3208   0.084   7.239   7.003
 1430WNA     DN 3209   0.224   7.302   6.930
 1431WNA      W 3210   0.460   6.132   6.526
 1431WNA     DN 3211   0.352   6.043   6.623
 1432WNA      W 3212   3.165   5.862   4.296
 1432WNA     DN 3213   3.175   5.756   4.164
 1433WNA      W 3214   3.295   6.947   6.323
 1433WNA     DN 3215   3.305   7.025   6.172
 1434WNA      W 3216   1.213   6.938   3.849
 1434WNA     DN 3217   1.081   7.045   3.853
 1435WNA      W 3218   1.296   5.090   4.832
 1435WNA     DN 3219   1.260   5.190   4.699
 1436WNA      W 3220   0.811   4.938   4.996
 1436WNA     DN 3221   0.892   4.822   4.902
 1437WNA      W 3222   1.802   5.753   4.430
 1437WNA     DN 3223   1.893   5.885   4.373
 1438WNA      W 3224   1.477   6.845   6.785
 1438WNA     DN 3225   1.340   6.904   6.704
 1439WNA      W 3226   0.126   4.406   6.748
 1439WNA     DN 3227   0.046   4.260   6.782
 1440WNA      W 3228   0.888   3.686   6.550
 1440WNA     DN 3229   0.951   3.785   6.427
 1441WNA      W 3230   2.582   4.074   5.437
 1441WNA     DN 3231   2.585   4.153   5.286
 1442WNA      W 3232   2.231   4.945   4.007
 1442WNA     DN 3233   2.112   5.034   3.925
 1443WNA      W 3234   2.801   4.379   7.098
 1443WNA     DN 3235   2.836   4.220   7.147
 1444WNA      W 3236   0.167   4.171   6.223
 1444WNA     DN 3237   0.269   4.133   6.092
 1445WNA      W 3238   0.266   6.790   7.244
 1445WNA     DN 3239   0.350   6.910   7.158
 1446WNA      W 3240   1.788   6.180   3.976
 1446WNA     DN 3241   1.680   6.139   4.100
 1447WNA      W 3242   0.220   4.963   5.669
 1447WNA     DN 3243   0.060   4.906   5.680
 1448WNA      W 3244   1.113   4.854   6.906
 1448WNA     DN 3245   0.962   4.786   6.867
 1449WNA      W 3246   3.572   4.713   5.405
 1449WNA     DN 3247   3.572   4.882   5.388
 1450WNA      W 3248   3.336   5.756   6.264
 1450WNA     DN 3249   3.401   5.839   6.131
 1451WNA      W 3250   1.644   5.089   5.291
 1451WNA     DN 3251   1.485   5.144   5.269
 1452WNA      W 3252   2.190   6.428   5.660
 1452WNA     DN 3253   2.035   6.486   5.700
 1453WNA      W 3254   0.690   5.862   5.892
 1453WNA     DN 3255   0.848   5.923   5.880
 1454WNA      W 3256   0.049   5.390   5.463
 1454WNA     DN 3257   0.104   5.263   5.561
 1455WNA      W 3258   1.085   5.362   6.655
 1455WNA     DN 3259   0.919   5.370   6.619
 1456WNA      W 3260   3.356   5.145   6.909
 1456WNA     DN 3261   3.255   5.204   6.786
 1457WNA      W 3262   0.972   6.589   5.354
 1457WNA     DN 3263   0.974   6.419   5.359
 1458WNA      W 3264   2.093   6.278   6.488
 1458WNA     DN 3265   1.959   6.322   6.394
 1459WNA      W 3266   1.313   4.918   5.713
 1459WNA     DN 3267   1.145   4.939   5.728
 1460WNA      W 3268   1.605   5.702   5.356
 1460WNA     DN 3269   1.655   5.786   5.217
 1461WNA      W 3270   2.602   6.475   7.204
 1461WNA     DN 3271   2.473   6.364   7.196
 1462WNA      W 3272   1.681   5.795   7.214
 1462WNA     DN 3273   1.700   5.964   7.217
 1463WNA      W 3274   1.662   5.511   6.692
 1463WNA     DN 3275   1.596   5.664   6.726
 1464WNA      W 3276   0.071   4.902   7.214
 1464WNA     DN 3277   0.084   4.938   7.048
 1465WNA      W 3278   2.903   6.437   6.813
 1465WNA     DN 3279   2.930   6.463   6.979
 1466WNA      W 3280   0.484   4.019   4.811
 1466WNA     DN 3281   0.329   4.089   4.804
 1467WNA      W 3282   1.011   6.277   5.810
 1467WNA     DN 3283   1.041   6.389   5.934
 1468WNA      W 3284   3.474   6.060   5.100
 1468WNA     DN 3285   3.394   6.166   4.994
 1469WNA      W 3286   2.887   4.460   5.667
 1469WNA     DN 3287   2.802   4.326   5.727
 1470WNA      W 3288   3.172   4.413   3.762
 1470WNA     DN 3289   3.132   4.514   3.631
 1471WNA      W 3290   3.637   5.214   6.068
 1471WNA     DN 3291   3.616   5.198   6.236
 1472WNA      W 3292   1.604   6.921   5.821
 1472WNA     DN 3293   1.773   6.936   5.832
 1473WNA      W 3294   3.378   6.387   4.259
 1473WNA     DN 3295   3.546   6.387   4.233
 1474WNA      W 3296   0.507   7.173   4.013
 1474WNA     DN 3297   0.411   7.313   4.005
 1475WNA      W 3298   0.900   7.219   4.689
 1475WNA     DN 3299   0.863   7.150   4.538
 1476WNA      W 3300   0.697   3.973   6.115
 1476WNA     DN 3301   0.637   4.042   5.972
 1477WNA      W 3302   3.320   4.991   6.390
 1477WNA     DN 3303   3.373   4.849   6.468
 1478WNA      W 3304   2.725   5.413   4.849
 1478WNA     DN 3305   2.607   5.519   4.911
 1479WNA      W 3306   2.691   5.101   3.876
 1479WNA     DN 3307   2.696   5.136   3.710
 1480WNA      W 3308   1.899   6.245   6.016
 1480WNA     DN 3309   1.995   6.148   6.118
 1481WNA      W 3310   1.705   4.575   5.215
 1481WNA     DN 3311   1.775   4.672   5.336
 1482WNA      W 3312   2.305   6.662   6.209
 1482WNA     DN 3313   2.474   6.656   6.220
 1483WNA      W 3314   3.176   5.453   4.631
 1483WNA     DN 3315   3.141   5.511   4.475
 1484WNA      W 3316   2.078   4.111   4.647
 1484WNA     DN 3317   1.950   4.100   4.535
 1485WNA      W 3318   0.735   6.805   4.330
 1485WNA     DN 3319   0.637   6.767   4.463
 1486WNA      W 3320   0.106   4.304   4.929
 1486WNA     DN 3321   0.031   4.171   5.004
 1487WNA      W 3322   2.892   4.911   5.403
 1487WNA     DN 3323   2.986   5.032   5.476
 1488WNA      W 3324   0.350   6.528   5.318
 1488WNA     DN 3325   0.513   6.516   5.365
 1489WNA      W 3326   1.691   6.878   4.188
 1489WNA     DN 3327   1.672   7.047   4.176
 1490WNA      W 3328   3.083   4.904   3.652
 1490WNA     DN 3329   3.233   4.917   3.731
 1491WNA      W 3330   0.106   6.662   5.816
 1491WNA     DN 3331  -0.052   6.676   5.755
 1492WNA      W 3332   0.897   6.234   6.296
 1492WNA     DN 3333   0.926   6.267   6.460
 1493WNA      W 3334   1.270   5.594   4.915
 1493WNA     DN 3335   1.134   5.534   4.998
 1494WNA      W 3336   1.292   3.999   6.008
 1494WNA     DN 3337   1.342   4.120   6.116
 1495WNA      W 3338   3.521   3.761   5.305
 1495WNA     DN 3339   3.651   3.690   5.222
 1496WNA      W 3340   0.740   5.633   3.773
 1496WNA     DN 3341   0.815   5.786   3.768
 1497WNA      W 3342   0.395   4.666   3.952
 1497WNA     DN 3343   0.477   4.765   4.063
 1498WNA      W 3344   0.457   6.622   4.746
 1498WNA     DN 3345   0.573   6.642   4.868
 1499WNA      W 3346   1.588   6.105   4.994
 1499WNA     DN 3347   1.480   6.187   5.096
 1500WNA      W 3348   2.920   6.964   6.708
 1500WNA     DN 3349   2.858   6.983   6.865
 1501WNA      W 3350   1.846   4.606   4.392
 1501WNA     DN 3351   1.847   4.675   4.237
 1502WNA      W 3352   3.229   7.004   5.164
 1502WNA     DN 3353   3.063   6.997   5.201
 1503WNA      W 3354   2.906   4.857   6.762
 1503WNA     DN 3355   2.963   4.704   6.714
 1504WNA      W 3356   3.619   6.513   4.896
 1504WNA     DN 3357   3.661   6.664   4.830
 1505WNA      W 3358   2.246   5.805   6.380
 1505WNA     DN 3359   2.261   5.935   6.489
 1506WNA      W 3360   0.012   5.356   4.586
 1506WNA     DN 3361   0.145   5.277   4.516
 1507WNA      W 3362   1.123   5.771   6.159
 1507WNA     DN 3363   1.035   5.838   6.288
 1508WNA      W 3364   2.327   5.035   4.537
 1508WNA     DN 3365   2.269   5.088   4.386
 1509WNA      W 3366   2.204   5.525   4.641
 1509WNA     DN 3367   2.045   5.552   4.589
 1510WNA      W 3368   0.547   4.945   6.115
 1510WNA     DN 3369   0.658   5.026   6.015
 1511WNA      W 3370   0.532   4.821   7.037
 1511WNA     DN 3371   0.394   4.721   7.034
 1512WNA      W 3372   0.422   3.738   5.196
 1512WNA     DN 3373   0.476   3.697   5.352
 1513WNA      W 3374   2.190   4.085   5.757
 1513WNA     DN 3375   2.327   4.088   5.857
 1514WNA      W 3376   1.838   4.270   6.920
 1514WNA     DN 3377   1.960   4.340   7.015
 1515WNA      W 3378   2.193   4.419   4.098
 1515WNA     DN 3379   2.029   4.405   4.057
 1516WNA      W 3380   3.376   6.812   6.852
 1516WNA     DN 3381   3.409   6.649   6.885
 1517WNA      W 3382   2.343   3.893   6.891
 1517WNA     DN 3383   2.278   3.750   6.825
 1518WNA      W 3384   3.362   6.194   7.013
 1518WNA     DN 3385   3.222   6.129   6.942
 1519WNA      W 3386   2.792   4.361   6.609
 1519WNA     DN 3387   2.701   4.489   6.544
 1520WNA      W 3388   2.592   4.299   4.879
 1520WNA     DN 3389   2.437   4.357   4.919
 1521WNA      W 3390   2.985   5.433   7.283
 1521WNA     DN 3391   3.019   5.275   7.230
 1522WNA      W 3392   0.725   7.009   5.269
 1522WNA     DN 3393   0.680   6.991   5.106
 1523WNA      W 3394   1.383   4.726   4.255
 1523WNA     DN 3395   1.326   4.784   4.404
 1524WNA      W 3396   0.952   4.010   6.919
 1524WNA     DN 3397   0.809   4.035   6.831
 1525WNA      W 3398   3.004   4.494   4.600
 1525WNA     DN 3399   3.098   4.522   4.461
 1526WNA      W 3400   3.371   4.976   4.545
 1526WNA     DN 3401   3.474   4.938   4.675
 1527WNA      W 3402   1.114   7.193   7.016
 1527WNA     DN 3403   1.138   7.296   7.149
 1528WNA      W 3404   1.040   3.729   4.251
 1528WNA     DN 3405   1.004   3.863   4.153
 1529WNA      W 3406   3.361   4.263   5.286
 1529WNA     DN 3407   3.298   4.141   5.386
 1530WNA      W 3408   3.511   6.512   3.731
 1530WNA     DN 3409   3.436   6.470   3.877
 1531WNA      W 3410   0.418   5.715   5.433
 1531WNA     DN 3411   0.379   5.634   5.289
 1532WNA      W 3412   2.335   4.302   3.663
 1532WNA     DN 3413   2.478   4.269   3.577
 1533WNA      W 3414   3.469   6.634   5.383
 1533WNA     DN 3415   3.589   6.686   5.275
 1534WNA      W 3416   3.508   3.828   6.133
 1534WNA     DN 3417   3.472   3.854   5.969
 1535WNA      W 3418   1.953   5.040   6.687
 1535WNA     DN 3419   2.016   5.175   6.605
 1536WNA      W 3420   2.046   6.379   4.390
 1536WNA     DN 3421   1.998   6.338   4.548
 1537WNA      W 3422   2.446   5.673   7.130
 1537WNA     DN 3423   2.409   5.516   7.183
 1538WNA      W 3424   2.120   3.650   5.439
 1538WNA     DN 3425   2.065   3.592   5.589
 1539WNA      W 3426   0.732   4.553   5.502
 1539WNA     DN 3427   0.679   4.701   5.437
 1540WNA      W 3428   0.286   5.753   6.276
 1540WNA     DN 3429   0.176   5.836   6.375
 1541WNA      W 3430   2.145   6.946   4.982
 1541WNA     DN 3431   2.068   7.024   4.852
 1542WNA      W 3432   3.339   4.543   5.854
 1542WNA     DN 3433   3.426   4.627   5.973
 1543WNA      W 3434   1.976   6.890   6.621
 1543WNA     DN 3435   2.045   6.824   6.480
 1544WNA      W 3436   3.319   5.949   3.826
 1544WNA     DN 3437   3.286   5.792   3.882
 1545WNA      W 3438   1.754   5.432   4.887
 1545WNA     DN 3439   1.747   5.585   4.961
 1546WNA      W 3440   3.606   3.943   6.628
 1546WNA     DN 3441   3.440   3.951   6.591
 1547WNA      W 3442   1.755   5.778   6.222
 1547WNA     DN 3443   1.861   5.895   6.160
 1548WNA      W 3444   1.972   4.664   5.667
 1548WNA     DN 3445   1.903   4.747   5.536
 1549WNA      W 3446   2.824   4.962   4.505
 1549WNA     DN 3447   2.986   5.013   4.493
 1550WNA      W 3448   3.111   4.695   4.147
 1550WNA     DN 3449   3.121   4.678   4.316
 1551WNA      W 3450   2.920   6.735   4.536
 1551WNA     DN 3451   3.038   6.707   4.655
 1552WNA      W 3452   2.754   6.338   5.332
 1552WNA     DN 3453   2.707   6.495   5.378
 1553WNA      W 3454   2.650   5.417   4.310
 1553WNA     DN 3455   2.495   5.370   4.257
 1554WNA      W 3456   2.083   5.627   5.296
 1554WNA     DN 3457   1.996   5.519   5.198
 1555WNA      W 3458   2.964   5.415   5.363
 1555WNA     DN 3459   3.097   5.336   5.293
 1556WNA      W 3460   0.339   4.430   5.787
 1556WNA     DN 3461   0.186   4.386   5.845
 1557WNA      W 3462   3.117   5.482   6.614
 1557WNA     DN 3463   3.152   5.328   6.677
 1558WNA      W 3464   3.468   7.100   5.760
 1558WNA     DN 3465   3.500   7.109   5.927
 1559WNA      W 3466   1.398   6.544   5.162
 1559WNA     DN 3467   1.406   6.570   4.994
 1560WNA      W 3468   2.405   7.077   6.486
 1560WNA     DN 3469   2.388   7.067   6.317
 1561WNA      W 3470   2.399   4.407   6.250
 1561WNA     DN 3471   2.374   4.575   6.257
 1562WNA      W 3472   1.606   7.115   6.311
 1562WNA     DN 3473   1.636   7.012   6.443
 1563WNA      W 3474   3.303   4.069   4.777
 1563WNA     DN 3475   3.437   4.123   4.687
 1564WNA      W 3476   3.094   5.388   6.078
 1564WNA     DN 3477   3.125   5.262   6.188
 1565WNA      W 3478   0.077   4.709   6.116
 1565WNA     DN 3479   0.199   4.779   6.211
 1566WNA      W 3480   2.937   4.504   5.134
 1566WNA     DN 3481   2.956   4.340   5.176
 1567WNA      W 3482   3.348   4.655   6.911
 1567WNA     DN 3483   3.297   4.805   6.850
 1568WNA      W 3484   2.233   6.354   5.129
 1568WNA     DN 3485   2.371   6.424   5.060
 1569WNA      W 3486   1.489   6.945   4.742
 1569WNA     DN 3487   1.509   6.796   4.663
 1570WNA      W 3488   0.604   4.125   4.000
 1570WNA     DN 3489   0.762   4.104   3.941
 1571WNA      W 3490   1.708   3.779   5.810
 1571WNA     DN 3491   1.855   3.704   5.852
 1572WNA      W 3492   0.736   6.899   3.658
 1572WNA     DN 3493   0.881   6.957   3.592
 1573WNA      W 3494   1.110   5.365   4.409
 1573WNA     DN 3495   0.990   5.251   4.446
 1574WNA      W 3496   1.764   5.994   6.722
 1574WNA     DN 3497   1.752   6.161   6.691
 1575WNA      W 3498   1.594   4.352   4.712
 1575WNA     DN 3499   1.663   4.447   4.834
 1576WNA      W 3500   2.950   3.949   5.140
 1576WNA     DN 3501   2.845   4.081   5.120
 1577WNA      W 3502   2.670   7.231   5.468
 1577WNA     DN 3503   2.532   7.145   5.516
 1578WNA      W 3504   2.082   6.879   5.808
 1578WNA     DN 3505   2.012   6.796   5.677
 1579WNA      W 3506   1.478   5.916   5.769
 1579WNA     DN 3507   1.619   5.823   5.787
 1580WNA      W 3508   3.248   6.639   5.895
 1580WNA     DN 3509   3.304   6.624   5.735
 1581WNA      W 3510   0.942   4.142   4.664
 1581WNA     DN 3511   0.911   4.203   4.820
 1582WNA      W 3512   1.464   6.439   5.624
 1582WNA     DN 3513   1.366   6.453   5.486
 1583WNA      W 3514   0.947   4.370   3.689
 1583WNA     DN 3515   1.085   4.315   3.606
 1584WNA      W 3516   1.748   4.979   6.083
 1584WNA     DN 3517   1.664   5.016   6.226
 1585WNA      W 3518   2.596   3.845   5.953
 1585WNA     DN 3519   2.630   3.960   6.073
 1586WNA      W 3520   0.016   5.688   5.838
 1586WNA     DN 3521  -0.021   5.593   5.702
 1587WNA      W 3522   1.720   5.506   3.996
 1587WNA     DN 3523   1.879   5.478   3.944
 1588WNA      W 3524   0.988   3.821   3.766
 1588WNA     DN 3525   0.900   3.953   3.826
 1589WNA      W 3526   1.726   4.902   4.817
 1589WNA     DN 3527   1.651   4.860   4.963
 1590WNA      W 3528   2.696   3.878   6.516
 1590WNA     DN 3529   2.738   3.752   6.623
 1591WNA      W 3530   1.284   5.890   6.625
 1591WNA     DN 3531   1.313   5.848   6.787
 1592WNA      W 3532   2.088   5.672   6.842
 1592WNA     DN 3533   2.233   5.583   6.832
 1593WNA      W 3534   2.705   5.702   6.735
 1593WNA     DN 3535   2.577   5.691   6.623
 1594WNA      W 3536   1.989   3.842   7.240
 1594WNA     DN 3537   1.883   3.955   7.170
 1595WNA      W 3538   1.211   4.458   5.633
 1595WNA     DN 3539   1.171   4.400   5.788
 1596WNA      W 3540   0.637   4.414   5.031
 1596WNA     DN 3541   0.538   4.279   5.000
 1597WNA      W 3542   0.423   7.126   4.707
 1597WNA     DN 3543   0.542   7.113   4.586
 1598WNA      W 3544   1.755   6.456   6.832
 1598WNA     DN 3545   1.874   6.548   6.911
 1599WNA      W 3546   0.790   5.941   4.191
 1599WNA     DN 3547   0.833   6.056   4.308
 1600WNA      W 3548   2.470   5.326   5.412
 1600WNA     DN 3549   2.370   5.431   5.500
 1601WNA      W 3550   2.750   5.125   5.811
 1601WNA     DN 3551   2.603   5.148   5.729
 1602WNA      W 3552   1.955   5.799   5.745
 1602WNA     DN 3553   2.060   5.810   5.612
 1603WNA      W 3554   2.425   6.173   3.877
 1603WNA     DN 3555   2.432   6.306   3.983
 1604WNA      W 3556   2.097   4.194   5.205
 1604WNA     DN 3557   2.143   4.316   5.096
 1605WNA      W 3558   3.576   4.472   4.473
 1605WNA     DN 3559   3.734   4.536   4.474
 1606WNA      W 3560   0.070   7.061   6.504
 1606WNA     DN 3561   0.189   6.961   6.573
 1607WNA      W 3562   0.487   6.287   6.036
 1607WNA     DN 3563   0.345   6.299   6.128
 1608WNA      W 3564   0.054   7.133   4.268
 1608WNA     DN 3565   0.181   7.197   4.175
 1609WNA      W 3566   1.953   4.403   6.074
 1609WNA     DN 3567   1.980   4.481   6.222
 1610WNA      W 3568   1.316   6.426   3.923
 1610WNA     DN 3569   1.278   6.277   3.994
 1611WNA      W 3570   3.221   6.808   4.109
 1611WNA     DN 3571   3.313   6.897   4.221
 1612WNA      W 3572   2.196   5.461   4.123
 1612WNA     DN 3573   2.202   5.544   3.974
 1613WNA      W 3574   1.039   4.652   4.640
 1613WNA     DN 3575   1.071   4.515   4.545
 1614WNA      W 3576   1.871   4.562   3.692
 1614WNA     DN 3577   1.927   4.696   3.781
 1615WNA      W 3578   2.455   6.127   6.870
 1615WNA     DN 3579   2.573   6.005   6.870
 1616WNA      W 3580   2.808   4.033   4.487
 1616WNA     DN 3581   2.878   4.104   4.625
 1617WNA      W 3582   0.138   3.881   3.935
 1617WNA     DN 3583   0.083   3.741   4.014
 1618WNA      W 3584   1.424   6.200   6.225
 1618WNA     DN 3585   1.446   6.053   6.307
 1619WNA      W 3586   1.223   6.116   5.317
 1619WNA     DN 3587   1.341   6.188   5.218
 1620WNA      W 3588   0.965   6.068   3.715
 1620WNA     DN 3589   1.122   6.126   3.683
 1621WNA      W 3590   0.206   6.309   4.483
 1621WNA     DN 3591   0.247   6.217   4.620
 1622WNA      W 3592   0.710   5.379   6.925
 1622WNA     DN 3593   0.641   5.448   7.064
 1623WNA      W 3594   1.414   3.939   7.111
 1623WNA     DN 3595   1.448   3.998   6.955
 1624WNA      W 3596   2.123   4.081   6.467
 1624WNA     DN 3597   2.046   4.159   6.337
 1625WNA      W 3598   1.318   3.849   4.748
 1625WNA     DN 3599   1.386   3.760   4.876
 1626WNA      W 3600   2.377   3.926   4.253
 1626WNA     DN 3601   2.322   3.767   4.229
 1627WNA      W 3602   0.322   3.858   5.830
 1627WNA     DN 3603   0.466   3.778   5.872
 1628WNA      W 3604   0.370   4.821   5.200
 1628WNA     DN 3605   0.354   4.652   5.199
 1629WNA      W 3606   3.059   3.929   5.606
 1629WNA     DN 3607   3.205   3.877   5.536
 1630WNA      W 3608   0.481   4.427   4.420
 1630WNA     DN 3609   0.522   4.267   4.381
 1631WNA      W 3610   3.052   4.115   6.036
 1631WNA     DN 3611   2.897   4.170   6.080
 1632WNA      W 3612   3.448   5.318   3.721
 1632WNA     DN 3613   3.579   5.426   3.722
 1633WNA      W 3614   0.740   4.076   5.540
 1633WNA     DN 3615   0.652   4.221   5.530
 1634WNA      W 3616   1.854   4.648   6.480
 1634WNA     DN 3617   1.800   4.807   6.504
 1635WNA      W 3618   0.002   4.338   3.958
 1635WNA     DN 3619   0.135   4.276   4.045
 1636WNA      W 3620   0.788   5.727   6.519
 1636WNA     DN 3621   0.891   5.837   6.441
 1637WNA      W 3622   2.146   5.125   5.698
 1637WNA     DN 3623   1.987   5.131   5.638
 1638WNA      W 3624   2.013   7.204   3.994
 1638WNA     DN 3625   2.087   7.279   3.860
 1639WNA      W 3626   0.159   5.711   3.691
 1639WNA     DN 3627   0.013   5.696   3.778
 1640WNA      W 3628   0.894   6.122   6.817
 1640WNA     DN 3629   0.944   6.283   6.839
 1641WNA      W 3630   0.415   5.289   6.448
 1641WNA     DN 3631   0.524   5.244   6.570
 1642WNA      W 3632   1.406   5.394   6.242
 1642WNA     DN 3633   1.417   5.560   6.277
 1643WNA      W 3634   3.174   3.753   6.504
 1643WNA     DN 3635   3.063   3.748   6.376
 1644WNA      W 3636   3.572   5.363   6.495
 1644WNA     DN 3637   3.687   5.305   6.606
 1645WNA      W 3638   3.560   5.563   4.181
 1645WNA     DN 3639   3.567   5.516   4.018
 1646WNA      W 3640   2.423   5.895   4.280
 1646WNA     DN 3641   2.311   5.850   4.161
 1647WNA      W 3642   2.897   7.195   3.975
 1647WNA     DN 3643   2.769   7.216   4.085
 1648WNA      W 3644   2.074   5.185   7.117
 1648WNA     DN 3645   1.944   5.076   7.129
 1649WNA      W 3646   0.404   6.152   7.157
 1649WNA     DN 3647   0.275   6.237   7.086
 1650WNA      W 3648   3.610   4.074   7.109
 1650WNA     DN 3649   3.448   4.094   7.061
 1651WNA      W 3650   3.328   5.002   5.730
 1651WNA     DN 3651   3.339   5.162   5.786
 1652WNA      W 3652   1.636   7.132   7.207
 1652WNA     DN 3653   1.618   6.963   7.204
 1653WNA      W 3654   1.491   3.761   3.934
 1653WNA     DN 3655   1.654   3.792   3.970
 1654WNA      W 3656   3.030   6.360   3.877
 1654WNA     DN 3657   2.946   6.461   3.769
 1655WNA      W 3658   0.799   4.453   6.763
 1655WNA     DN 3659   0.761   4.287   6.757
 1656WNA      W 3660   1.233   6.447   6.625
 1656WNA     DN 3661   1.353   6.411   6.510
 1657WNA      W 3662   3.359   4.438   6.423
 1657WNA     DN 3663   3.455   4.298   6.420
 1658WNA      W 3664   2.570   7.097   4.391
 1658WNA     DN 3665   2.729   7.145   4.356
 1659WNA      W 3666   2.809   5.716   5.758
 1659WNA     DN 3667   2.917   5.829   5.690
 1660WNA      W 3668   1.059   4.132   6.425
 1660WNA     DN 3669   0.930   4.049   6.352
 1661WNA      W 3670   1.528   5.201   7.182
 1661WNA     DN 3671   1.586   5.352   7.235
 1662WNA      W 3672   1.031   6.380   4.376
 1662WNA     DN 3673   0.882   6.304   4.405
 1663WNA      W 3674   2.786   5.878   4.640
 1663WNA     DN 3675   2.765   5.899   4.807
 1664WNA      W 3676   0.554   4.504   6.364
 1664WNA     DN 3677   0.639   4.358   6.344
 1665WNA      W 3678   1.883   6.566   4.828
 1665WNA     DN 3679   1.924   6.408   4.875
 1666WNA      W 3680   3.633   5.126   5.009
 1666WNA     DN 3681   3.578   5.273   5.075
 1667WNA      W 3682   1.855   3.759   6.728
 1667WNA     DN 3683   1.778   3.837   6.598
 1668WNA      W 3684   2.635   6.464   5.807
 1668WNA     DN 3685   2.551   6.322   5.765
 1669WNA      W 3686   2.938   6.808   5.515
 1669WNA     DN 3687   2.968   6.784   5.349
 1670WNA      W 3688   2.157   6.610   3.943
 1670WNA     DN 3689   2.294   6.521   3.991
 1671WNA      W 3690   0.167   6.502   6.785
 1671WNA     DN 3691   0.020   6.534   6.864
 1672WNA      W 3692   0.910   4.494   6.023
 1672WNA     DN 3693   0.792   4.616   6.025
 1673WNA      W 3694   0.880   3.842   5.133
 1673WNA     DN 3695   0.941   3.768   5.273
 1674WNA      W 3696   2.501   4.684   5.825
 1674WNA     DN 3697   2.626   4.799   5.813
 1675WNA      W 3698   1.299   5.855   4.025
 1675WNA     DN 3699   1.212   5.969   3.933
 1676WNA      W 3700   3.297   5.797   5.524
 1676WNA     DN 3701   3.233   5.690   5.409
 1677WNA      W 3702   0.624   6.555   6.947
 1677WNA     DN 3703   0.743   6.530   7.066
 1678WNA      W 3704   3.011   7.237   4.744
 1678WNA     DN 3705   2.893   7.343   4.806
 1679WNA      W 3706   1.110   4.257   5.189
 1679WNA     DN 3707   1.034   4.189   5.053
 1680WNA      W 3708   0.879   5.750   5.279
 1680WNA     DN 3709   0.837   5.732   5.443
 1681WNA      W 3710   1.192   7.161   6.029
 1681WNA     DN 3711   1.308   7.250   6.115
 1682WNA      W 3712   3.259   7.257   7.061
 1682WNA     DN 3713   3.417   7.294   7.010
 1683WNA      W 3714   2.418   5.445   5.994
 1683WNA     DN 3715   2.540   5.356   6.072
 1684WNA      W 3716   0.267   5.243   3.909
 1684WNA     DN 3717   0.392   5.198   4.015
 1685WNA      W 3718   3.401   6.901   4.606
 1685WNA     DN 3719   3.344   7.061   4.595
 1686WNA      W 3720   3.238   4.225   4.225
 1686WNA     DN 3721   3.269   4.289   4.380
 1687WNA      W 3722   1.377   3.744   6.628
 1687WNA     DN 3723   1.535   3.808   6.629
 1688WNA      W 3724   3.083   6.546   5.086
 1688WNA     DN 3725   3.185   6.659   5.162
 1689WNA      W 3726   3.112   5.102   4.991
 1689WNA     DN 3727   3.061   5.240   5.076
 1690WNA      W 3728   1.229   4.775   5.207
 1690WNA     DN 3729   1.325   4.643   5.161
 1691WNA      W 3730   1.474   5.037   6.531
 1691WNA     DN 3731   1.629   4.970   6.554
 1692WNA      W 3732   2.585   6.190   6.394
 1692WNA     DN 3733   2.570   6.209   6.226
 1693WNA      W 3734   1.235   4.644   6.506
 1693WNA     DN 3735   1.136   4.509   6.475
 1694WNA      W 3736   1.214   7.110   5.122
 1694WNA     DN 3737   1.271   7.169   4.973
 1695WNA      W 3738   0.531   7.069   6.756
 1695WNA     DN 3739   0.466   6.971   6.879
 1696WNA      W 3740   0.643   6.430   3.886
 1696WNA     DN 3741   0.530   6.424   3.759
 1697WNA      W 3742   3.160   6.188   4.696
 1697WNA     DN 3743   3.297   6.195   4.596
 1698WNA      W 3744   0.764   4.980   6.582
 1698WNA     DN 3745   0.710   4.908   6.726
 1699WNA      W 3746   3.537   4.910   4.063
 1699WNA     DN 3747   3.598   4.977   4.207
 1700WNA      W 3748   1.282   5.967   4.534
 1700WNA     DN 3749   1.231   5.820   4.466
 1701WNA      W 3750   2.381   5.349   6.615
 1701WNA     DN 3751   2.219   5.297   6.621
 1702WNA      W 3752   2.272   4.977   6.159
 1702WNA     DN 3753   2.286   5.016   5.994
 1703WNA      W 3754   0.832   5.349   6.188
 1703WNA     DN 3755   0.828   5.180   6.202
 1704WNA      W 3756   3.042   7.237   6.017
 1704WNA     DN 3757   2.878   7.223   5.976
 1705WNA      W 3758   2.833   3.871   7.011
 1705WNA     DN 3759   2.813   3.751   7.130
 1706WNA      W 3760   0.497   4.021   6.598
 1706WNA     DN 3761   0.436   4.054   6.753
 1707WNA      W 3762   0.836   5.044   5.651
 1707WNA     DN 3763   0.894   5.034   5.492
 1708WNA      W 3764   1.205   4.858   3.773
 1708WNA     DN 3765   1.290   4.893   3.916
 1709WNA      W 3766   0.008   6.617   6.318
 1709WNA     DN 3767  -0.025   6.753   6.221
 1710WNA      W 3768   1.593   5.326   5.761
 1710WNA     DN 3769   1.499   5.458   5.812
 1711WNA      W 3770   1.416   4.351   3.866
 1711WNA     DN 3771   1.261   4.290   3.832
 1712WNA      W 3772   0.551   5.167   4.647
 1712WNA     DN 3773   0.565   5.297   4.755
 1713WNA      W 3774   0.322   7.019   6.084
 1713WNA     DN 3775   0.435   6.937   5.987
 1714WNA      W 3776   3.117   5.245   4.192
 1714WNA     DN 3777   3.196   5.129   4.097
 1715WNA      W 3778   3.212   4.161   6.878
 1715WNA     DN 3779   3.183   4.326   6.847
 1716WNA      W 3780   2.648   6.370   4.841
 1716WNA     DN 3781   2.764   6.361   4.717
 1717WNA      W 3782   0.246   5.294   7.018
 1717WNA     DN 3783   0.213   5.244   7.177
 1718WNA      W 3784   3.212   3.758   4.314
 1718WNA     DN 3785   3.125   3.903   4.292
 1719WNA      W 3786   2.732   6.233   4.325
 1719WNA     DN 3787   2.807   6.234   4.477
 1720WNA      W 3788   1.634   5.291   4.410
 1720WNA     DN 3789   1.720   5.155   4.354
 1721WNA      W 3790   2.821   4.095   3.933
 1721WNA     DN 3791   2.764   4.146   4.085
 1722WNA      W 3792   2.886   4.702   6.119
 1722WNA     DN 3793   2.749   4.761   6.038
 1723WNA      W 3794   0.595   5.295   5.326
 1723WNA     DN 3795   0.488   5.328   5.198
 1724WNA      W 3796   0.889   6.234   4.975
 1724WNA     DN 3797   0.915   6.262   5.141
 1725WNA      W 3798   2.652   4.854   4.940
 1725WNA     DN 3799   2.572   4.923   5.073
 1726WNA      W 3800   1.675   4.233   5.636
 1726WNA     DN 3801   1.808   4.183   5.542
 1727WNA      W 3802   3.637   6.144   6.147
 1727WNA     DN 3803   3.682   5.989   6.092
 1728WNA      W 3804   3.555   4.131   5.708
 1728WNA     DN 3805   3.644   4.196   5.837
 1729WNA      W 3806   0.094   6.961   5.084
 1729WNA     DN 3807   0.077   6.831   5.192
 1730WNA      W 3808   0.603   6.148   4.620
 1730WNA     DN 3809   0.510   6.007   4.642
 1731WNA      W 3810   0.518   3.765   7.173
 1731WNA     DN 3811   0.485   3.930   7.195
 1732WNA      W 3812   1.637   6.618   7.275
 1732WNA     DN 3813   1.644   6.780   7.327
 1733WNA      W 3814   3.392   5.586   5.065
 1733WNA     DN 3815   3.335   5.746   5.054
 1734WNA      W 3816   2.746   5.763   3.945
 1734WNA     DN 3817   2.833   5.742   4.089
 1735WNA      W 3818   2.041   7.284   6.157
 1735WNA     DN 3819   1.966   7.151   6.232
 1736WNA      W 3820   2.898   6.006   7.194
 1736WNA     DN 3821   2.989   6.149   7.203
 1737WNA      W 3822   1.713   3.716   4.474
 1737WNA     DN 3823   1.674   3.600   4.592
 1738WNA      W 3824   2.426   4.585   5.333
 1738WNA     DN 3825   2.267   4.637   5.302
 1739WNA      W 3826   0.112   6.172   5.665
 1739WNA     DN 3827  -0.006   6.136   5.782
 1740WNA      W 3828   1.365   4.134   4.306
 1740WNA     DN 3829   1.278   4.057   4.182
 1741WNA      W 3830   1.169   5.618   7.155
 1741WNA     DN 3831   1.138   5.740   7.269
 1742WNA      W 3832   2.163   4.599   4.869
 1742WNA     DN 3833   2.300   4.512   4.920
 1743WNA      W 3834   2.368   6.009   5.991
 1743WNA     DN 3835   2.440   5.935   6.126
 1744WNA      W 3836   0.522   6.614   6.426
 1744WNA     DN 3837   0.404   6.585   6.545
 1745WNA      W 3838   1.113   6.597   7.149
 1745WNA     DN 3839   1.268   6.649   7.101
 1746WNA      W 3840   0.964   4.394   4.163
 1746WNA     DN 3841   0.873   4.522   4.098
 1747WNA      W 3842   2.481   4.536   4.488
 1747WNA     DN 3843   2.545   4.399   4.411
 1748WNA      W 3844   2.439   6.644   6.725
 1748WNA     DN 3845   2.533   6.595   6.592
 1749WNA      W 3846   1.124   5.236   5.324
 1749WNA     DN 3847   1.109   5.147   5.180
 1750WNA      W 3848   0.779   6.934   6.189
 1750WNA     DN 3849   0.905   6.989   6.089
 1751WNA      W 3850   3.524   7.051   3.790
 1751WNA     DN 3851   3.641   7.060   3.667
 1752WNA      W 3852   0.387   5.723   6.786
 1752WNA     DN 3853   0.509   5.793   6.881
 1753WNA      W 3854   2.382   5.985   5.474
 1753WNA     DN 3855   2.532   6.055   5.514
 1754WNA      W 3856   0.818   5.634   4.716
 1754WNA     DN 3857   0.679   5.682   4.631
 1755WNA      W 3858   1.189   6.641   6.111
 1755WNA     DN 3859   1.166   6.482   6.054
 1756WNA      W 3860   1.567   4.060   5.152
 1756WNA     DN 3861   1.465   3.924   5.159
 1757WNA      W 3862   0.178   6.044   4.082
 1757WNA     DN 3863   0.337   6.025   4.138
 1758WNA      W 3864   1.697   4.995   3.952
 1758WNA     DN 3865   1.813   5.091   4.031
 1759WNA      W 3866   0.343   5.544   4.971
 1759WNA     DN 3867   0.330   5.687   4.880
 1760WNA      W 3868   1.633   4.186   6.435
 1760WNA     DN 3869   1.690   4.345   6.415
 1761WNA      W 3870   3.305   3.895   3.862
 1761WNA     DN 3871   3.202   3.781   3.935
 1762WNA      W 3872   3.398   5.641   6.961
 1762WNA     DN 3873   3.468   5.506   7.037
 1763WNA      W 3874   2.052   6.898   7.113
 1763WNA     DN 3875   2.169   7.018   7.084
 1764WNA      W 3876   3.610   5.992   6.635
 1764WNA     DN 3877   3.686   5.996   6.787
 1765WNA      W 3878   3.018   6.790   7.246
 1765WNA     DN 3879   2.927   6.844   7.113
 1766WNA      W 3880   0.757   7.246   5.724
 1766WNA     DN 3881   0.794   7.185   5.878
 1767WNA      W 3882   3.616   5.868   4.598
 1767WNA     DN 3883   3.564   5.960   4.465
 1768WNA      W 3884   2.146   5.135   5.111
 1768WNA     DN 3885   1.981   5.098   5.098
 1769WNA      W 3886   1.913   3.747   5.001
 1769WNA     DN 3887   1.928   3.891   4.911
 1770WNA      W 3888   0.972   6.731   4.838
 1770WNA     DN 3889   0.867   6.821   4.937
 1771WNA      W 3890   1.471   4.472   6.063
 1771WNA     DN 3891   1.564   4.416   5.932
 1772WNA      W 3892   1.171   3.841   5.532
 1772WNA     DN 3893   1.312   3.862   5.440
 1773WNA      W 3894   0.234   6.663   4.080
 1773WNA     DN 3895   0.204   6.824   4.124
 1774WNA      W 3896   2.050   6.027   4.798
 1774WNA     DN 3897   2.098   5.916   4.918
 1775WNA      W 3898   0.925   6.822   6.677
 1775WNA     DN 3899   0.944   6.934   6.550
 1776WNA      W 3900   0.402   5.645   4.373
 1776WNA     DN 3901   0.450   5.534   4.493
 1777WNA      W 3902   0.287   4.188   5.372
 1777WNA     DN 3903   0.347   4.029   5.383
 1778WNA      W 3904   1.835   6.153   5.429
 1778WNA     DN 3905   1.712   6.129   5.314
 1779WNA      W 3906   0.087   4.007   4.449
 1779WNA     DN 3907   0.059   4.139   4.346
 1780WNA      W 3908   2.751   5.213   6.376
 1780WNA     DN 3909   2.820   5.114   6.257
 1781WNA      W 3910   2.628   4.599   3.948
 1781WNA     DN 3911   2.740   4.485   3.890
 1782WNA      W 3912   3.145   6.271   5.596
 1782WNA     DN 3913   3.171   6.284   5.763
 1783WNA      W 3914   1.806   6.755   5.427
 1783WNA     DN 3915   1.839   6.714   5.266
 1784WNA      W 3916   1.218   6.859   4.338
 1784WNA     DN 3917   1.122   6.956   4.236
 1785WNA      W 3918   2.500   3.762   3.768
 1785WNA     DN 3919   2.364   3.665   3.737
 1786WNA      W 3920   0.300   7.022   5.509
 1786WNA     DN 3921   0.154   7.103   5.474
 1787WNA      W 3922   2.497   4.780   7.144
 1787WNA     DN 3923   2.515   4.868   7.288
 1788WNA      W 3924   0.480   4.310   7.143
 1788WNA     DN 3925   0.536   4.225   7.279
 1789WNA      W 3926   0.211   4.910   4.476
 1789WNA     DN 3927   0.081   5.020   4.480
 1790WNA      W 3928   0.902   4.899   4.201
 1790WNA     DN 3929   0.781   4.780   4.216
 1791WNA      W 3930   2.665   5.226   7.018
 1791WNA     DN 3931   2.676   5.316   6.874
 1792WNA      W 3932   1.008   5.507   5.727
 1792WNA     DN 3933   0.985   5.339   5.732
 1793WNA      W 3934   2.482   3.793   4.847
 1793WNA     DN 3935   2.487   3.719   4.694
 1794WNA      W 3936   1.613   7.224   5.350
 1794WNA     DN 3937   1.470   7.169   5.425
 1795WNA      W 3938   2.827   6.686   6.287
 1795WNA     DN 3939   2.997   6.681   6.277
 1796WNA      W 3940   2.411   6.835   5.398
 1796WNA     DN 3941   2.418   6.937   5.262
 1797WNA      W 3942   2.430   5.815   4.992
 1797WNA     DN 3943   2.467   5.840   4.828
 1798WNA      W 3944   1.892   4.040   4.063
 1798WNA     DN 3945   2.000   4.158   4.006
 1799WNA      W 3946   3.573   3.668   4.785
 1799WNA     DN 3947   3.441   3.627   4.884
 1800WNA      W 3948   1.261   5.303   3.948
 1800WNA     DN 3949   1.267   5.263   4.113
 1801WNA      W 3950   3.427   4.640   4.938
 1801WNA     DN 3951   3.358   4.596   4.789
 1802WNA      W 3952   2.119   5.810   3.815
 1802WNA     DN 3953   2.148   5.766   3.977
 1803WNA      W 3954   3.055   6.010   6.563
 1803WNA     DN 3955   2.910   5.923   6.578
 1804WNA      W 3956   2.709   6.711   4.030
 1804WNA     DN 3957   2.852   6.781   4.090
 1805WNA      W 3958   1.324   4.386   6.936
 1805WNA     DN 3959   1.168   4.320   6.933
 1806WNA      W 3960   1.144   4.970   6.177
 1806WNA     DN 3961   1.033   4.919   6.295
 1807WNA      W 3962   3.236   6.465   6.454
 1807WNA     DN 3963   3.290   6.616   6.397
 1808WNA      W 3964   2.336   4.415   6.831
 1808WNA     DN 3965   2.209   4.469   6.731
 1809WNA      W 3966   0.180   4.886   6.608
 1809WNA     DN 3967   0.192   4.882   6.438
 1810WNA      W 3968   1.940   5.363   6.334
 1810WNA     DN 3969   2.010   5.370   6.179
 1811WNA      W 3970   0.297   6.121   4.991
 1811WNA     DN 3971   0.136   6.141   4.939
 1812WNA      W 3972   0.444   5.418   5.881
 1812WNA     DN 3973   0.604   5.475   5.873
 1813WNA      W 3974   2.761   5.704   6.231
 1813WNA     DN 3975   2.695   5.834   6.143
 1814WNA      W 3976   2.533   7.084   7.042
 1814WNA     DN 3977   2.671   7.064   6.945
 1815WNA      W 3978   2.429   4.823   6.595
 1815WNA     DN 3979   2.490   4.961   6.673
 1816WNA      W 3980   2.706   6.877   5.000
 1816WNA     DN 3981   2.554   6.874   4.925
 1817WNA      W 3982   1.708   6.597   6.323
 1817WNA     DN 3983   1.654   6.630   6.481
 1818WNA      W 3984   1.193   6.952   5.592
 1818WNA     DN 3985   1.224   7.066   5.470
 1819WNA      W 3986   2.998   6.123   6.011
 1819WNA     DN 3987   3.080   6.222   6.122
 1820WNA      W 3988   2.048   6.195   7.148
 1820WNA     DN 3989   1.921   6.102   7.084
 1821WNA      W 3990   0.653   6.148   5.487
 1821WNA     DN 3991   0.596   6.308   5.476
 1822WNA      W 3992   2.999   5.907   5.132
 1822WNA     DN 3993   2.849   5.896   5.211
 1823WNA      W 3994   2.640   6.973   5.883
 1823WNA     DN 3995   2.633   6.879   6.025
 1824WNA      W 3996   0.618   6.702   5.753
 1824WNA     DN 3997   0.614   6.824   5.871
 1825WNA      W 3998   1.639   4.754   6.963
 1825WNA     DN 3999   1.805   4.783   6.988
 1826WNA      W 4000   2.090   6.920   4.474
 1826WNA     DN 4001   2.062   7.086   4.495
 1827WNA      W 4002   1.398   6.175   7.112
 1827WNA     DN 4003   1.478   6.036   7.169
 1828WNA      W 4004   1.524   6.413   4.489
 1828WNA     DN 4005   1.365   6.371   4.532
 1829WNA      W 4006   0.745   5.153   3.748
 1829WNA     DN 4007   0.839   5.198   3.883
 1830WNA      W 4008   3.165   5.862   7.941
 1830WNA     DN 4009   3.282   5.806   8.050
 1831WNA      W 4010   1.213   6.938   7.494
 1831WNA     DN 4011   1.190   6.849   7.351
 1832WNA      W 4012   1.296   5.090   8.477
 1832WNA     DN 4013   1.329   5.180   8.617
 1833WNA      W 4014   0.811   4.938   8.641
 1833WNA     DN 4015   0.739   5.021   8.771
 1834WNA      W 4016   1.802   5.753   8.075
 1834WNA     DN 4017   1.909   5.748   8.207
 1835WNA      W 4018   2.582   4.074   9.082
 1835WNA     DN 4019   2.751   4.069   9.069
 1836WNA      W 4020   2.231   4.945   7.652
 1836WNA     DN 4021   2.192   4.864   7.508
 1837WNA      W 4022   0.167   4.171   9.868
 1837WNA     DN 4023   0.280   4.282   9.930
 1838WNA      W 4024   1.788   6.180   7.621
 1838WNA     DN 4025   1.672   6.058   7.648
 1839WNA      W 4026   0.220   4.963   9.314
 1839WNA     DN 4027   0.379   4.944   9.370
 1840WNA      W 4028   3.572   4.713   9.050
 1840WNA     DN 4029   3.455   4.836   9.062
 1841WNA      W 4030   1.644   5.089   8.936
 1841WNA     DN 4031   1.804   5.038   8.962
 1842WNA      W 4032   2.190   6.428   9.305
 1842WNA     DN 4033   2.044   6.512   9.280
 1843WNA      W 4034   0.690   5.862   9.537
 1843WNA     DN 4035   0.848   5.841   9.478
 1844WNA      W 4036   0.049   5.390   9.108
 1844WNA     DN 4037   0.132   5.334   8.971
 1845WNA      W 4038   0.972   6.589   8.999
 1845WNA     DN 4039   0.830   6.631   8.916
 1846WNA      W 4040   1.313   4.918   9.358
 1846WNA     DN 4041   1.400   5.000   9.237
 1847WNA      W 4042   1.605   5.702   9.001
 1847WNA     DN 4043   1.586   5.867   9.038
 1848WNA      W 4044   0.484   4.019   8.456
 1848WNA     DN 4045   0.634   4.059   8.525
 1849WNA      W 4046   1.011   6.277   9.455
 1849WNA     DN 4047   0.941   6.169   9.344
 1850WNA      W 4048   3.474   6.060   8.745
 1850WNA     DN 4049   3.451   6.228   8.749
 1851WNA      W 4050   2.887   4.460   9.312
 1851WNA     DN 4051   2.927   4.625   9.310
 1852WNA      W 4052   3.172   4.413   7.407
 1852WNA     DN 4053   3.172   4.447   7.240
 1853WNA      W 4054   3.637   5.214   9.713
 1853WNA     DN 4055   3.483   5.270   9.668
 1854WNA      W 4056   1.604   6.921   9.466
 1854WNA     DN 4057   1.686   7.064   9.425
 1855WNA      W 4058   3.378   6.387   7.904
 1855WNA     DN 4059   3.361   6.506   8.024
 1856WNA      W 4060   0.507   7.173   7.658
 1856WNA     DN 4061   0.590   7.061   7.560
 1857WNA      W 4062   0.900   7.219   8.334
 1857WNA     DN 4063   1.046   7.305   8.348
 1858WNA      W 4064   0.697   3.973   9.760
 1858WNA     DN 4065   0.652   4.132   9.798
 1859WNA      W 4066   2.725   5.413   8.494
 1859WNA     DN 4067   2.749   5.263   8.417
 1860WNA      W 4068   2.691   5.101   7.521
 1860WNA     DN 4069   2.667   5.193   7.662
 1861WNA      W 4070   1.899   6.245   9.661
 1861WNA     DN 4071   2.040   6.289   9.577
 1862WNA      W 4072   1.705   4.575   8.860
 1862WNA     DN 4073   1.792   4.440   8.916
 1863WNA      W 4074   2.305   6.662   9.854
 1863WNA     DN 4075   2.203   6.541   9.917
 1864WNA      W 4076   3.176   5.453   8.276
 1864WNA     DN 4077   3.113   5.391   8.131
 1865WNA      W 4078   2.078   4.111   8.292
 1865WNA     DN 4079   2.028   4.017   8.425
 1866WNA      W 4080   0.735   6.805   7.975
 1866WNA     DN 4081   0.697   6.880   8.123
 1867WNA      W 4082   0.106   4.304   8.574
 1867WNA     DN 4083   0.217   4.308   8.445
 1868WNA      W 4084   2.892   4.911   9.048
 1868WNA     DN 4085   2.889   5.061   8.968
 1869WNA      W 4086   0.350   6.528   8.963
 1869WNA     DN 4087   0.510   6.483   8.925
 1870WNA      W 4088   1.691   6.878   7.833
 1870WNA     DN 4089   1.692   6.947   7.678
 1871WNA      W 4090   3.083   4.904   7.297
 1871WNA     DN 4091   3.151   4.749   7.279
 1872WNA      W 4092   0.106   6.662   9.461
 1872WNA     DN 4093   0.104   6.725   9.619
 1873WNA      W 4094   1.270   5.594   8.560
 1873WNA     DN 4095   1.134   5.495   8.534
 1874WNA      W 4096   1.292   3.999   9.653
 1874WNA     DN 4097   1.173   4.040   9.539
 1875WNA      W 4098   3.521   3.761   8.950
 1875WNA     DN 4099   3.633   3.875   8.894
 1876WNA      W 4100   0.740   5.633   7.418
 1876WNA     DN 4101   0.625   5.514   7.457
 1877WNA      W 4102   0.395   4.666   7.597
 1877WNA     DN 4103   0.352   4.731   7.748
 1878WNA      W 4104   0.457   6.622   8.391
 1878WNA     DN 4105   0.520   6.775   8.353
 1879WNA      W 4106   1.588   6.105   8.639
 1879WNA     DN 4107   1.722   6.104   8.743
 1880WNA      W 4108   1.846   4.606   8.037
 1880WNA     DN 4109   1.797   4.566   7.879
 1881WNA      W 4110   3.229   7.004   8.809
 1881WNA     DN 4111   3.265   7.162   8.758
 1882WNA      W 4112   3.619   6.513   8.541
 1882WNA     DN 4113   3.478   6.576   8.611
 1883WNA      W 4114   0.012   5.356   8.231
 1883WNA     DN 4115  -0.075   5.491   8.287
 1884WNA      W 4116   1.123   5.771   9.804
 1884WNA     DN 4117   1.097   5.686   9.659
 1885WNA      W 4118   2.327   5.035   8.182
 1885WNA     DN 4119   2.193   5.087   8.092
 1886WNA      W 4120   2.204   5.525   8.286
 1886WNA     DN 4121   2.212   5.360   8.246
 1887WNA      W 4122   0.547   4.945   9.760
 1887WNA     DN 4123   0.682   4.988   9.854
 1888WNA      W 4124   0.422   3.738   8.841
 1888WNA     DN 4125   0.518   3.653   8.729
 1889WNA      W 4126   2.190   4.085   9.402
 1889WNA     DN 4127   2.168   4.252   9.426
 1890WNA      W 4128   2.193   4.419   7.743
 1890WNA     DN 4129   2.125   4.306   7.636
 1891WNA      W 4130   2.592   4.299   8.524
 1891WNA     DN 4131   2.451   4.215   8.480
 1892WNA      W 4132   0.725   7.009   8.914
 1892WNA     DN 4133   0.810   7.111   8.808
 1893WNA      W 4134   1.383   4.726   7.900
 1893WNA     DN 4135   1.546   4.754   7.938
 1894WNA      W 4136   3.004   4.494   8.245
 1894WNA     DN 4137   3.015   4.646   8.170
 1895WNA      W 4138   3.371   4.976   8.190
 1895WNA     DN 4139   3.385   4.982   8.021
 1896WNA      W 4140   1.040   3.729   7.896
 1896WNA     DN 4141   0.991   3.786   7.744
 1897WNA      W 4142   3.361   4.263   8.931
 1897WNA     DN 4143   3.224   4.167   8.961
 1898WNA      W 4144   3.511   6.512   7.376
 1898WNA     DN 4145   3.391   6.392   7.389
 1899WNA      W 4146   0.418   5.715   9.078
 1899WNA     DN 4147   0.475   5.628   8.944
 1900WNA      W 4148   2.335   4.302   7.308
 1900WNA     DN 4149   2.356   4.465   7.350
 1901WNA      W 4150   3.469   6.634   9.028
 1901WNA     DN 4151   3.586   6.737   9.095
 1902WNA      W 4152   3.508   3.828   9.778
 1902WNA     DN 4153   3.352   3.775   9.736
 1903WNA      W 4154   2.046   6.379   8.035
 1903WNA     DN 4155   2.203   6.421   7.984
 1904WNA      W 4156   2.120   3.650   9.084
 1904WNA     DN 4157   1.960   3.705   9.070
 1905WNA      W 4158   0.732   4.553   9.147
 1905WNA     DN 4159   0.679   4.559   9.308
 1906WNA      W 4160   2.145   6.946   8.627
 1906WNA     DN 4161   2.052   7.087   8.647
 1907WNA      W 4162   3.339   4.543   9.499
 1907WNA     DN 4163   3.185   4.484   9.541
 1908WNA      W 4164   3.319   5.949   7.471
 1908WNA     DN 4165   3.387   5.794   7.456
 1909WNA      W 4166   1.754   5.432   8.532
 1909WNA     DN 4167   1.587   5.456   8.554
 1910WNA      W 4168   1.755   5.778   9.867
 1910WNA     DN 4169   1.714   5.816   9.707
 1911WNA      W 4170   1.972   4.664   9.312
 1911WNA     DN 4171   1.998   4.574   9.454
 1912WNA      W 4172   2.824   4.962   8.150
 1912WNA     DN 4173   2.810   4.952   8.319
 1913WNA      W 4174   3.111   4.695   7.792
 1913WNA     DN 4175   2.954   4.739   7.839
 1914WNA      W 4176   2.920   6.735   8.181
 1914WNA     DN 4177   3.053   6.814   8.111
 1915WNA      W 4178   2.754   6.338   8.977
 1915WNA     DN 4179   2.880   6.442   9.024
 1916WNA      W 4180   2.650   5.417   7.955
 1916WNA     DN 4181   2.699   5.333   7.815
 1917WNA      W 4182   2.083   5.627   8.941
 1917WNA     DN 4183   2.228   5.666   9.021
 1918WNA      W 4184   2.964   5.415   9.008
 1918WNA     DN 4185   2.888   5.325   8.885
 1919WNA      W 4186   0.339   4.430   9.432
 1919WNA     DN 4187   0.432   4.302   9.369
 1920WNA      W 4188   3.468   7.100   9.405
 1920WNA     DN 4189   3.542   7.230   9.485
 1921WNA      W 4190   1.398   6.544   8.807
 1921WNA     DN 4191   1.464   6.457   8.677
 1922WNA      W 4192   2.405   7.077  10.131
 1922WNA     DN 4193   2.373   7.111  10.294
 1923WNA      W 4194   1.606   7.115   9.956
 1923WNA     DN 4195   1.703   7.170   9.828
 1924WNA      W 4196   3.303   4.069   8.422
 1924WNA     DN 4197   3.210   3.951   8.343
 1925WNA      W 4198   3.094   5.388   9.723
 1925WNA     DN 4199   3.174   5.239   9.708
 1926WNA      W 4200   0.077   4.709   9.761
 1926WNA     DN 4201   0.188   4.598   9.696
 1927WNA      W 4202   2.937   4.504   8.779
 1927WNA     DN 4203   2.892   4.668   8.790
 1928WNA      W 4204   2.233   6.354   8.774
 1928WNA     DN 4205   2.221   6.327   8.607
 1929WNA      W 4206   1.489   6.945   8.387
 1929WNA     DN 4207   1.525   6.809   8.483
 1930WNA      W 4208   0.604   4.125   7.645
 1930WNA     DN 4209   0.551   4.010   7.531
 1931WNA      W 4210   1.708   3.779   9.455
 1931WNA     DN 4211   1.804   3.868   9.564
 1932WNA      W 4212   0.736   6.899   7.303
 1932WNA     DN 4213   0.617   7.018   7.329
 1933WNA      W 4214   1.110   5.365   8.054
 1933WNA     DN 4215   1.165   5.271   7.923
 1934WNA      W 4216   1.594   4.352   8.357
 1934WNA     DN 4217   1.733   4.309   8.268
 1935WNA      W 4218   2.950   3.949   8.785
 1935WNA     DN 4219   2.943   3.781   8.757
 1936WNA      W 4220   2.670   7.231   9.113
 1936WNA     DN 4221   2.804   7.304   9.189
 1937WNA      W 4222   2.082   6.879   9.453
 1937WNA     DN 4223   1.974   6.949   9.342
 1938WNA      W 4224   1.478   5.916   9.414
 1938WNA     DN 4225   1.576   6.055   9.406
 1939WNA      W 4226   3.248   6.639   9.540
 1939WNA     DN 4227   3.279   6.549   9.681
 1940WNA      W 4228   0.942   4.142   8.309
 1940WNA     DN 4229   0.985   4.278   8.216
 1941WNA      W 4230   1.464   6.439   9.269
 1941WNA     DN 4231   1.483   6.554   9.393
 1942WNA      W 4232   0.947   4.370   7.334
 1942WNA     DN 4233   0.925   4.305   7.490
 1943WNA      W 4234   1.748   4.979   9.728
 1943WNA     DN 4235   1.695   4.833   9.659
 1944WNA      W 4236   2.596   3.845   9.598
 1944WNA     DN 4237   2.465   3.737   9.597
 1945WNA      W 4238   0.016   5.688   9.483
 1945WNA     DN 4239   0.150   5.738   9.392
 1946WNA      W 4240   1.720   5.506   7.641
 1946WNA     DN 4241   1.615   5.634   7.603
 1947WNA      W 4242   0.988   3.821   7.411
 1947WNA     DN 4243   0.923   3.908   7.280
 1948WNA      W 4244   1.726   4.902   8.462
 1948WNA     DN 4245   1.666   4.981   8.600
 1949WNA      W 4246   1.211   4.458   9.278
 1949WNA     DN 4247   1.063   4.537   9.303
 1950WNA      W 4248   0.637   4.414   8.676
 1950WNA     DN 4249   0.729   4.557   8.674
 1951WNA      W 4250   0.423   7.126   8.352
 1951WNA     DN 4251   0.547   7.010   8.353
 1952WNA      W 4252   0.790   5.941   7.836
 1952WNA     DN 4253   0.948   5.922   7.896
 1953WNA      W 4254   2.470   5.326   9.057
 1953WNA     DN 4255   2.559   5.344   8.913
 1954WNA      W 4256   2.750   5.125   9.456
 1954WNA     DN 4257   2.789   4.966   9.411
 1955WNA      W 4258   1.955   5.799   9.390
 1955WNA     DN 4259   2.065   5.764   9.265
 1956WNA      W 4260   2.425   6.173   7.522
 1956WNA     DN 4261   2.438   6.011   7.473
 1957WNA      W 4262   2.097   4.194   8.850
 1957WNA     DN 4263   2.127   4.080   8.973
 1958WNA      W 4264   3.576   4.472   8.118
 1958WNA     DN 4265   3.485   4.539   7.991
 1959WNA      W 4266   0.070   7.061  10.149
 1959WNA     DN 4267   0.135   6.916  10.089
 1960WNA      W 4268   0.487   6.287   9.681
 1960WNA     DN 4269   0.585   6.275   9.543
 1961WNA      W 4270   1.316   6.426   7.568
 1961WNA     DN 4271   1.147   6.437   7.561
 1962WNA      W 4272   3.221   6.808   7.754
 1962WNA     DN 4273   3.368   6.736   7.798
 1963WNA      W 4274   2.196   5.461   7.768
 1963WNA     DN 4275   2.315   5.540   7.860
 1964WNA      W 4276   1.039   4.652   8.285
 1964WNA     DN 4277   1.093   4.677   8.126
 1965WNA      W 4278   1.871   4.562   7.337
 1965WNA     DN 4279   1.987   4.449   7.286
 1966WNA      W 4280   2.808   4.033   8.132
 1966WNA     DN 4281   2.888   4.182   8.150
 1967WNA      W 4282   0.138   3.881   7.580
 1967WNA     DN 4283   0.287   3.819   7.634
 1968WNA      W 4284   1.424   6.200   9.870
 1968WNA     DN 4285   1.393   6.066   9.770
 1969WNA      W 4286   1.223   6.116   8.962
 1969WNA     DN 4287   1.363   6.033   8.913
 1970WNA      W 4288   0.965   6.068   7.360
 1970WNA     DN 4289   1.135   6.064   7.369
 1971WNA      W 4290   0.206   6.309   8.128
 1971WNA     DN 4291   0.130   6.410   8.241
 1972WNA      W 4292   0.710   5.379  10.570
 1972WNA     DN 4293   0.554   5.327  10.612
 1973WNA      W 4294   1.318   3.849   8.393
 1973WNA     DN 4295   1.437   3.742   8.334
 1974WNA      W 4296   2.377   3.926   7.898
 1974WNA     DN 4297   2.242   4.030   7.900
 1975WNA      W 4298   0.322   3.858   9.475
 1975WNA     DN 4299   0.421   3.884   9.339
 1976WNA      W 4300   0.370   4.821   8.845
 1976WNA     DN 4301   0.336   4.872   9.003
 1977WNA      W 4302   3.059   3.929   9.251
 1977WNA     DN 4303   3.151   4.068   9.218
 1978WNA      W 4304   0.481   4.427   8.065
 1978WNA     DN 4305   0.359   4.537   8.111
 1979WNA      W 4306   3.052   4.115   9.681
 1979WNA     DN 4307   2.889   4.164   9.688
 1980WNA      W 4308   3.448   5.318   7.366
 1980WNA     DN 4309   3.565   5.433   7.323
 1981WNA      W 4310   0.740   4.076   9.185
 1981WNA     DN 4311   0.678   4.184   9.301
 1982WNA      W 4312   0.002   4.338   7.603
 1982WNA     DN 4313  -0.125   4.404   7.695
 1983WNA      W 4314   2.146   5.125   9.343
 1983WNA     DN 4315   2.154   4.969   9.411
 1984WNA      W 4316   2.013   7.204   7.639
 1984WNA     DN 4317   2.029   7.123   7.788
 1985WNA      W 4318   0.159   5.711   7.336
 1985WNA     DN 4319   0.042   5.823   7.285
 1986WNA      W 4320   1.406   5.394   9.887
 1986WNA     DN 4321   1.278   5.417   9.996
 1987WNA      W 4322   3.560   5.563   7.826
 1987WNA     DN 4323   3.431   5.635   7.742
 1988WNA      W 4324   2.423   5.895   7.925
 1988WNA     DN 4325   2.447   5.822   8.077
 1989WNA      W 4326   2.897   7.195   7.620
 1989WNA     DN 4327   2.859   7.029   7.617
 1990WNA      W 4328   3.328   5.002   9.375
 1990WNA     DN 4329   3.177   5.073   9.405
 1991WNA      W 4330   1.491   3.761   7.579
 1991WNA     DN 4331   1.501   3.719   7.415
 1992WNA      W 4332   3.030   6.360   7.522
 1992WNA     DN 4333   2.977   6.350   7.361
 1993WNA      W 4334   2.570   7.097   8.036
 1993WNA     DN 4335   2.531   7.173   8.183
 1994WNA      W 4336   2.809   5.716   9.403
 1994WNA     DN 4337   2.960   5.649   9.363
 1995WNA      W 4338   1.031   6.380   8.021
 1995WNA     DN 4339   1.133   6.245   8.011
 1996WNA      W 4340   2.786   5.878   8.285
 1996WNA     DN 4341   2.920   5.835   8.381
 1997WNA      W 4342   1.883   6.566   8.473
 1997WNA     DN 4343   1.953   6.431   8.549
 1998WNA      W 4344   3.633   5.126   8.654
 1998WNA     DN 4345   3.715   5.090   8.510
 1999WNA      W 4346   2.635   6.464   9.452
 1999WNA     DN 4347   2.467   6.458   9.474
 2000WNA      W 4348   2.938   6.808   9.160
 2000WNA     DN 4349   3.035   6.946   9.183
 2001WNA      W 4350   2.157   6.610   7.588
 2001WNA     DN 4351   2.083   6.535   7.721
 2002WNA      W 4352   0.880   3.842   8.778
 2002WNA     DN 4353   0.937   3.971   8.683
 2003WNA      W 4354   2.501   4.684   9.470
 2003WNA     DN 4355   2.429   4.722   9.321
 2004WNA      W 4356   1.299   5.855   7.670
 2004WNA     DN 4357   1.222   5.988   7.598
 2005WNA      W 4358   3.297   5.797   9.169
 2005WNA     DN 4359   3.143   5.861   9.135
 2006WNA      W 4360   3.011   7.237   8.389
 2006WNA     DN 4361   2.926   7.133   8.285
 2007WNA      W 4362   1.110   4.257   8.834
 2007WNA     DN 4363   1.276   4.245   8.868
 2008WNA      W 4364   0.879   5.750   8.924
 2008WNA     DN 4365   0.923   5.631   9.038
 2009WNA      W 4366   1.192   7.161   9.674
 2009WNA     DN 4367   1.053   7.252   9.641
 2010WNA      W 4368   2.418   5.445   9.639
 2010WNA     DN 4369   2.412   5.277   9.611
 2011WNA      W 4370   0.267   5.243   7.554
 2011WNA     DN 4371   0.389   5.154   7.632
 2012WNA      W 4372   3.401   6.901   8.251
 2012WNA     DN 4373   3.394   7.027   8.365
 2013WNA      W 4374   3.238   4.225   7.870
 2013WNA     DN 4375   3.279   4.144   7.726
 2014WNA      W 4376   3.083   6.546   8.731
 2014WNA     DN 4377   3.212   6.651   8.766
 2015WNA      W 4378   3.112   5.102   8.636
 2015WNA     DN 4379   3.099   5.251   8.555
 2016WNA      W 4380   1.229   4.775   8.852
 2016WNA     DN 4381   1.165   4.821   8.701
 2017WNA      W 4382   1.214   7.110   8.767
 2017WNA     DN 4383   1.336   7.190   8.679
 2018WNA      W 4384   0.643   6.430   7.531
 2018WNA     DN 4385   0.589   6.421   7.370
 2019WNA      W 4386   3.160   6.188   8.341
 2019WNA     DN 4387   3.001   6.145   8.383
 2020WNA      W 4388   3.537   4.910   7.708
 2020WNA     DN 4389   3.602   4.993   7.575
 2021WNA      W 4390   1.282   5.967   8.179
 2021WNA     DN 4391   1.439   6.005   8.127
 2022WNA      W 4392   2.272   4.977   9.804
 2022WNA     DN 4393   2.240   5.049   9.653
 2023WNA      W 4394   3.042   7.237   9.662
 2023WNA     DN 4395   2.930   7.224   9.534
 2024WNA      W 4396   0.836   5.044   9.296
 2024WNA     DN 4397   0.736   5.181   9.313
 2025WNA      W 4398   1.205   4.858   7.418
 2025WNA     DN 4399   1.206   4.690   7.442
 2026WNA      W 4400   0.008   6.617   9.963
 2026WNA     DN 4401  -0.138   6.702   9.981
 2027WNA      W 4402   1.593   5.326   9.406
 2027WNA     DN 4403   1.494   5.230   9.505
 2028WNA      W 4404   1.416   4.351   7.511
 2028WNA     DN 4405   1.390   4.184   7.532
 2029WNA      W 4406   0.551   5.167   8.292
 2029WNA     DN 4407   0.633   5.034   8.225
 2030WNA      W 4408   0.322   7.019   9.729
 2030WNA     DN 4409   0.207   7.140   9.698
 2031WNA      W 4410   3.117   5.245   7.837
 2031WNA     DN 4411   3.077   5.405   7.795
 2032WNA      W 4412   2.648   6.370   8.486
 2032WNA     DN 4413   2.487   6.319   8.464
 2033WNA      W 4414   3.212   3.758   7.959
 2033WNA     DN 4415   3.206   3.874   8.084
 2034WNA      W 4416   2.732   6.233   7.970
 2034WNA     DN 4417   2.682   6.143   7.835
 2035WNA      W 4418   1.634   5.291   8.055
 2035WNA     DN 4419   1.735   5.258   7.922
 2036WNA      W 4420   2.821   4.095   7.578
 2036WNA     DN 4421   2.950   4.165   7.663
 2037WNA      W 4422   0.595   5.295   8.971
 2037WNA     DN 4423   0.582   5.429   9.075
 2038WNA      W 4424   0.889   6.234   8.620
 2038WNA     DN 4425   0.755   6.339   8.617
 2039WNA      W 4426   2.652   4.854   8.585
 2039WNA     DN 4427   2.616   4.988   8.487
 2040WNA      W 4428   1.675   4.233   9.281
 2040WNA     DN 4429   1.661   4.094   9.185
 2041WNA      W 4430   3.637   6.144   9.792
 2041WNA     DN 4431   3.667   6.150   9.625
 2042WNA      W 4432   3.555   4.131   9.353
 2042WNA     DN 4433   3.637   3.984   9.374
 2043WNA      W 4434   0.094   6.961   8.729
 2043WNA     DN 4435   0.022   6.999   8.580
 2044WNA      W 4436   0.603   6.148   8.265
 2044WNA     DN 4437   0.767   6.150   8.310
 2045WNA      W 4438   3.392   5.586   8.710
 2045WNA     DN 4439   3.372   5.432   8.779
 2046WNA      W 4440   2.746   5.763   7.590
 2046WNA     DN 4441   2.738   5.610   7.665
 2047WNA      W 4442   2.041   7.284   9.802
 2047WNA     DN 4443   1.957   7.142   9.760
 2048WNA      W 4444   1.713   3.716   8.119
 2048WNA     DN 4445   1.550   3.765   8.126
 2049WNA      W 4446   2.426   4.585   8.978
 2049WNA     DN 4447   2.470   4.566   8.815
 2050WNA      W 4448   0.112   6.172   9.310
 2050WNA     DN 4449   0.123   6.024   9.228
 2051WNA      W 4450   1.365   4.134   7.951
 2051WNA     DN 4451   1.316   4.075   8.103
 2052WNA      W 4452   2.163   4.599   8.514
 2052WNA     DN 4453   2.254   4.456   8.516
 2053WNA      W 4454   2.368   6.009   9.636
 2053WNA     DN 4455   2.500   6.034   9.740
 2054WNA      W 4456   0.964   4.394   7.808
 2054WNA     DN 4457   0.947   4.247   7.892
 2055WNA      W 4458   2.481   4.536   8.133
 2055WNA     DN 4459   2.340   4.442   8.114
 2056WNA      W 4460   1.124   5.236   8.969
 2056WNA     DN 4461   0.997   5.295   9.066
 2057WNA      W 4462   3.524   7.051   7.435
 2057WNA     DN 4463   3.469   7.198   7.500
 2058WNA      W 4464   2.382   5.985   9.119
 2058WNA     DN 4465   2.330   6.137   9.064
 2059WNA      W 4466   0.818   5.634   8.361
 2059WNA     DN 4467   0.898   5.738   8.253
 2060WNA      W 4468   1.189   6.641   9.756
 2060WNA     DN 4469   1.085   6.553   9.654
 2061WNA      W 4470   1.567   4.060   8.797
 2061WNA     DN 4471   1.594   4.223   8.757
 2062WNA      W 4472   0.178   6.044   7.727
 2062WNA     DN 4473   0.055   5.983   7.827
 2063WNA      W 4474   1.697   4.995   7.597
 2063WNA     DN 4475   1.744   5.106   7.717
 2064WNA      W 4476   0.343   5.544   8.616
 2064WNA     DN 4477   0.356   5.712   8.642
 2065WNA      W 4478   3.305   3.895   7.507
 2065WNA     DN 4479   3.396   3.757   7.546
 2066WNA      W 4480   0.757   7.246   9.369
 2066WNA     DN 4481   0.716   7.081   9.364
 2067WNA      W 4482   3.616   5.868   8.243
 2067WNA     DN 4483   3.648   5.808   8.399
 2068WNA      W 4484   2.146   5.135   8.756
 2068WNA     DN 4485   2.143   5.121   8.587
 2069WNA      W 4486   1.913   3.747   8.646
 2069WNA     DN 4487   1.847   3.900   8.680
 2070WNA      W 4488   0.972   6.731   8.483
 2070WNA     DN 4489   0.934   6.602   8.379
 2071WNA      W 4490   1.471   4.472   9.708
 2071WNA     DN 4491   1.532   4.464   9.867
 2072WNA      W 4492   1.171   3.841   9.177
 2072WNA     DN 4493   1.205   3.956   9.297
 2073WNA      W 4494   0.234   6.663   7.725
 2073WNA     DN 4495   0.250   6.644   7.557
 2074WNA      W 4496   2.050   6.027   8.443
 2074WNA     DN 4497   1.997   5.915   8.326
 2075WNA      W 4498   0.402   5.645   8.018
 2075WNA     DN 4499   0.515   5.756   8.080
 2076WNA      W 4500   0.287   4.188   9.017
 2076WNA     DN 4501   0.423   4.215   9.115
 2077WNA      W 4502   1.835   6.153   9.074
 2077WNA     DN 4503   1.748   6.076   8.950
 2078WNA      W 4504   0.087   4.007   8.094
 2078WNA     DN 4505   0.088   4.115   8.226
 2079WNA      W 4506   2.628   4.599   7.593
 2079WNA     DN 4507   2.594   4.654   7.750
 2080WNA      W 4508   3.145   6.271   9.241
 2080WNA     DN 4509   3.183   6.389   9.125
 2081WNA      W 4510   1.806   6.755   9.072
 2081WNA     DN 4511   1.869   6.628   9.166
 2082WNA      W 4512   1.218   6.859   7.983
 2082WNA     DN 4513   1.270   6.939   7.842
 2083WNA      W 4514   2.500   3.762   7.413
 2083WNA     DN 4515   2.536   3.745   7.578
 2084WNA      W 4516   0.300   7.022   9.154
 2084WNA     DN 4517   0.267   6.857   9.178
 2085WNA      W 4518   0.211   4.910   8.121
 2085WNA     DN 4519   0.240   5.032   8.006
 2086WNA      W 4520   0.902   4.899   7.846
 2086WNA     DN 4521   0.803   5.033   7.879
 2087WNA      W 4522   1.008   5.507   9.372
 2087WNA     DN 4523   1.033   5.520   9.540
 2088WNA      W 4524   2.482   3.793   8.492
 2088WNA     DN 4525   2.351   3.793   8.600
 2089WNA      W 4526   1.613   7.224   8.995
 2089WNA     DN 4527   1.671   7.286   8.847
 2090WNA      W 4528   2.827   6.686   9.932
 2090WNA     DN 4529   2.703   6.802   9.935
 2091WNA      W 4530   2.411   6.835   9.043
 2091WNA     DN 4531   2.501   6.888   9.177
 2092WNA      W 4532   2.430   5.815   8.637
 2092WNA     DN 4533   2.389   5.834   8.801
 2093WNA      W 4534   1.892   4.040   7.708
 2093WNA     DN 4535   1.966   4.115   7.574
 2094WNA      W 4536   3.573   3.668   8.430
 2094WNA     DN 4537   3.583   3.699   8.597
 2095WNA      W 4538   1.261   5.303   7.593
 2095WNA     DN 4539   1.216   5.298   7.757
 2096WNA      W 4540   3.427   4.640   8.583
 2096WNA     DN 4541   3.553   4.571   8.492
 2097WNA      W 4542   2.119   5.810   7.460
 2097WNA     DN 4543   2.247   5.892   7.384
 2098WNA      W 4544   2.709   6.711   7.675
 2098WNA     DN 4545   2.657   6.868   7.636
 2099WNA      W 4546   1.940   5.363   9.979
 2099WNA     DN 4547   1.996   5.468   9.858
 2100WNA      W 4548   0.297   6.121   8.636
 2100WNA     DN 4549   0.336   6.223   8.505
 2101WNA      W 4550   0.444   5.418   9.526
 2101WNA     DN 4551   0.277   5.400   9.502
 2102WNA      W 4552   2.761   5.704   9.876
 2102WNA     DN 4553   2.900   5.650   9.957
 2103WNA      W 4554   2.706   6.877   8.645
 2103WNA     DN 4555   2.685   6.832   8.483
 2104WNA      W 4556   1.708   6.597   9.968
 2104WNA     DN 4557   1.557   6.668   9.998
 2105WNA      W 4558   1.193   6.952   9.237
 2105WNA     DN 4559   1.037   6.899   9.195
 2106WNA      W 4560   2.998   6.123   9.656
 2106WNA     DN 4561   2.958   6.250   9.551
 2107WNA      W 4562   0.653   6.148   9.132
 2107WNA     DN 4563   0.735   6.079   9.000
 2108WNA      W 4564   2.999   5.907   8.777
 2108WNA     DN 4565   3.053   5.814   8.645
 2109WNA      W 4566   2.640   6.973   9.528
 2109WNA     DN 4567   2.625   6.846   9.640
 2110WNA      W 4568   0.618   6.702   9.398
 2110WNA     DN 4569   0.606   6.777   9.246
 2111WNA      W 4570   2.090   6.920   8.119
 2111WNA     DN 4571   2.246   6.912   8.051
 2112WNA      W 4572   1.524   6.413   8.134
 2112WNA     DN 4573   1.489   6.389   7.969
 2113WNA      W 4574   0.745   5.153   7.393
 2113WNA     DN 4575   0.880   5.254   7.414
 2114WNA      W 4576   0.460   9.777   2.882
 2114WNA     DN 4577   0.560   9.914   2.875
 2115WNA      W 4578   3.165   9.507   0.652
 2115WNA     DN 4579   3.003   9.554   0.675
 2116WNA      W 4580   1.296   8.735   1.188
 2116WNA     DN 4581   1.375   8.585   1.179
 2117WNA      W 4582   0.811   8.583   1.352
 2117WNA     DN 4583   0.887   8.672   1.229
 2118WNA      W 4584   0.126   8.051   3.104
 2118WNA     DN 4585   0.263   7.962   3.152
 2119WNA      W 4586   0.888   7.331   2.906
 2119WNA     DN 4587   0.761   7.368   2.800
 2120WNA      W 4588   2.582   7.719   1.793
 2120WNA     DN 4589   2.501   7.745   1.940
 2121WNA      W 4590   2.231   8.590   0.363
 2121WNA     DN 4591   2.275   8.427   0.347
 2122WNA      W 4592   2.801   8.024   3.454
 2122WNA     DN 4593   2.776   8.187   3.493
 2123WNA      W 4594   0.167   7.816   2.579
 2123WNA     DN 4595   0.064   7.861   2.707
 2124WNA      W 4596   0.220   8.608   2.025
 2124WNA     DN 4597   0.099   8.532   1.933
 2125WNA      W 4598   1.113   8.499   3.262
 2125WNA     DN 4599   1.138   8.397   3.395
 2126WNA      W 4600   3.572   8.358   1.761
 2126WNA     DN 4601   3.556   8.338   1.593
 2127WNA      W 4602   3.336   9.401   2.620
 2127WNA     DN 4603   3.210   9.350   2.722
 2128WNA      W 4604   1.644   8.734   1.647
 2128WNA     DN 4605   1.625   8.566   1.664
 2129WNA      W 4606   0.690   9.507   2.248
 2129WNA     DN 4607   0.849   9.547   2.205
 2130WNA      W 4608   1.085   9.007   3.011
 2130WNA     DN 4609   1.020   9.083   3.148
 2131WNA      W 4610   3.356   8.790   3.265
 2131WNA     DN 4611   3.189   8.772   3.241
 2132WNA      W 4612   1.313   8.563   2.069
 2132WNA     DN 4613   1.455   8.657   2.072
 2133WNA      W 4614   1.681   9.440   3.570
 2133WNA     DN 4615   1.819   9.510   3.501
 2134WNA      W 4616   1.662   9.156   3.048
 2134WNA     DN 4617   1.769   9.252   2.958
 2135WNA      W 4618   0.071   8.547   3.570
 2135WNA     DN 4619   0.031   8.711   3.553
 2136WNA      W 4620   0.484   7.664   1.167
 2136WNA     DN 4621   0.352   7.564   1.206
 2137WNA      W 4622   1.011   9.922   2.166
 2137WNA     DN 4623   1.067   9.800   2.271
 2138WNA      W 4624   3.474   9.705   1.456
 2138WNA     DN 4625   3.568   9.799   1.350
 2139WNA      W 4626   2.887   8.105   2.023
 2139WNA     DN 4627   2.978   8.010   1.916
 2140WNA      W 4628   3.172   8.058   0.118
 2140WNA     DN 4629   3.022   7.982   0.095
 2141WNA      W 4630   3.637   8.859   2.424
 2141WNA     DN 4631   3.621   8.890   2.258
 2142WNA      W 4632   0.697   7.618   2.471
 2142WNA     DN 4633   0.763   7.638   2.626
 2143WNA      W 4634   3.320   8.636   2.746
 2143WNA     DN 4635   3.456   8.733   2.778
 2144WNA      W 4636   2.725   9.058   1.205
 2144WNA     DN 4637   2.559   9.049   1.168
 2145WNA      W 4638   2.691   8.746   0.232
 2145WNA     DN 4639   2.524   8.736   0.199
 2146WNA      W 4640   1.705   8.220   1.571
 2146WNA     DN 4641   1.850   8.261   1.492
 2147WNA      W 4642   3.176   9.098   0.987
 2147WNA     DN 4643   3.053   9.203   1.040
 2148WNA      W 4644   2.078   7.756   1.003
 2148WNA     DN 4645   2.174   7.659   1.105
 2149WNA      W 4646   0.106   7.949   1.285
 2149WNA     DN 4647   0.147   8.013   1.133
 2150WNA      W 4648   2.892   8.556   1.759
 2150WNA     DN 4649   2.880   8.529   1.592
 2151WNA      W 4650   3.083   8.549   0.008
 2151WNA     DN 4651   2.971   8.449  -0.072
 2152WNA      W 4652   1.292   7.644   2.364
 2152WNA     DN 4653   1.191   7.677   2.497
 2153WNA      W 4654   3.521   7.406   1.661
 2153WNA     DN 4655   3.431   7.384   1.803
 2154WNA      W 4656   0.395   8.311   0.308
 2154WNA     DN 4657   0.382   8.454   0.217
 2155WNA      W 4658   1.588   9.750   1.350
 2155WNA     DN 4659   1.534   9.678   1.494
 2156WNA      W 4660   1.846   8.251   0.748
 2156WNA     DN 4661   1.897   8.356   0.624
 2157WNA      W 4662   2.906   8.502   3.118
 2157WNA     DN 4663   2.922   8.442   2.960
 2158WNA      W 4664   2.246   9.450   2.736
 2158WNA     DN 4665   2.360   9.461   2.862
 2159WNA      W 4666   0.012   9.001   0.942
 2159WNA     DN 4667  -0.024   8.971   1.105
 2160WNA      W 4668   1.123   9.416   2.515
 2160WNA     DN 4669   1.179   9.331   2.651
 2161WNA      W 4670   2.327   8.680   0.893
 2161WNA     DN 4671   2.376   8.800   0.783
 2162WNA      W 4672   2.204   9.170   0.997
 2162WNA     DN 4673   2.282   9.166   0.846
 2163WNA      W 4674   0.547   8.590   2.471
 2163WNA     DN 4675   0.593   8.536   2.625
 2164WNA      W 4676   0.532   8.466   3.393
 2164WNA     DN 4677   0.421   8.566   3.312
 2165WNA      W 4678   0.422   7.383   1.552
 2165WNA     DN 4679   0.538   7.403   1.674
 2166WNA      W 4680   2.190   7.730   2.113
 2166WNA     DN 4681   2.324   7.674   2.024
 2167WNA      W 4682   1.838   7.915   3.276
 2167WNA     DN 4683   1.919   7.972   3.414
 2168WNA      W 4684   2.193   8.064   0.454
 2168WNA     DN 4685   2.324   8.108   0.355
 2169WNA      W 4686   2.343   7.538   3.247
 2169WNA     DN 4687   2.311   7.705   3.255
 2170WNA      W 4688   3.362   9.839   3.369
 2170WNA     DN 4689   3.304   9.863   3.527
 2171WNA      W 4690   2.792   8.006   2.965
 2171WNA     DN 4691   2.684   7.890   2.904
 2172WNA      W 4692   2.592   7.944   1.235
 2172WNA     DN 4693   2.758   7.911   1.244
 2173WNA      W 4694   2.985   9.078   3.639
 2173WNA     DN 4695   2.884   8.968   3.557
 2174WNA      W 4696   1.383   8.371   0.611
 2174WNA     DN 4697   1.229   8.355   0.540
 2175WNA      W 4698   0.952   7.655   3.275
 2175WNA     DN 4699   1.022   7.809   3.261
 2176WNA      W 4700   3.004   8.139   0.956
 2176WNA     DN 4701   3.053   8.055   0.816
 2177WNA      W 4702   3.371   8.621   0.901
 2177WNA     DN 4703   3.217   8.571   0.849
 2178WNA      W 4704   1.040   7.374   0.607
 2178WNA     DN 4705   1.023   7.493   0.727
 2179WNA      W 4706   3.361   7.908   1.642
 2179WNA     DN 4707   3.385   7.781   1.531
 2180WNA      W 4708   0.418   9.360   1.789
 2180WNA     DN 4709   0.306   9.394   1.912
 2181WNA      W 4710   2.335   7.947   0.019
 2181WNA     DN 4711   2.424   8.079   0.077
 2182WNA      W 4712   3.508   7.473   2.489
 2182WNA     DN 4713   3.501   7.395   2.338
 2183WNA      W 4714   1.953   8.685   3.043
 2183WNA     DN 4715   1.993   8.601   3.186
 2184WNA      W 4716   2.446   9.318   3.486
 2184WNA     DN 4717   2.379   9.354   3.638
 2185WNA      W 4718   2.120   7.295   1.795
 2185WNA     DN 4719   2.127   7.457   1.847
 2186WNA      W 4720   0.732   8.198   1.858
 2186WNA     DN 4721   0.603   8.148   1.759
 2187WNA      W 4722   0.286   9.398   2.632
 2187WNA     DN 4723   0.131   9.353   2.579
 2188WNA      W 4724   3.339   8.188   2.210
 2188WNA     DN 4725   3.450   8.248   2.324
 2189WNA      W 4726   3.319   9.594   0.182
 2189WNA     DN 4727   3.202   9.716   0.164
 2190WNA      W 4728   3.606   7.588   2.984
 2190WNA     DN 4729   3.671   7.726   3.059
 2191WNA      W 4730   1.755   9.423   2.578
 2191WNA     DN 4731   1.587   9.402   2.559
 2192WNA      W 4732   1.972   8.309   2.023
 2192WNA     DN 4733   2.109   8.220   2.071
 2193WNA      W 4734   2.824   8.607   0.861
 2193WNA     DN 4735   2.705   8.726   0.887
 2194WNA      W 4736   3.111   8.340   0.503
 2194WNA     DN 4737   3.056   8.326   0.343
 2195WNA      W 4738   2.754   9.983   1.688
 2195WNA     DN 4739   2.902   9.974   1.770
 2196WNA      W 4740   2.650   9.062   0.666
 2196WNA     DN 4741   2.518   8.957   0.643
 2197WNA      W 4742   2.083   9.272   1.652
 2197WNA     DN 4743   1.979   9.398   1.699
 2198WNA      W 4744   2.964   9.060   1.719
 2198WNA     DN 4745   2.797   9.042   1.695
 2199WNA      W 4746   0.339   8.075   2.143
 2199WNA     DN 4747   0.409   8.129   2.288
 2200WNA      W 4748   3.117   9.127   2.970
 2200WNA     DN 4749   2.953   9.169   2.956
 2201WNA      W 4750   2.399   8.052   2.606
 2201WNA     DN 4751   2.487   8.198   2.603
 2202WNA      W 4752   3.303   7.714   1.133
 2202WNA     DN 4753   3.347   7.865   1.198
 2203WNA      W 4754   3.094   9.033   2.434
 2203WNA     DN 4755   3.236   9.045   2.342
 2204WNA      W 4756   0.077   8.354   2.472
 2204WNA     DN 4757   0.087   8.195   2.531
 2205WNA      W 4758   2.937   8.149   1.490
 2205WNA     DN 4759   2.801   8.093   1.575
 2206WNA      W 4760   3.348   8.300   3.267
 2206WNA     DN 4761   3.179   8.318   3.265
 2207WNA      W 4762   0.604   7.770   0.356
 2207WNA     DN 4763   0.480   7.730   0.247
 2208WNA      W 4764   1.708   7.424   2.166
 2208WNA     DN 4765   1.732   7.297   2.055
 2209WNA      W 4766   1.764   9.639   3.078
 2209WNA     DN 4767   1.827   9.512   2.983
 2210WNA      W 4768   1.594   7.997   1.068
 2210WNA     DN 4769   1.433   8.045   1.040
 2211WNA      W 4770   2.950   7.594   1.496
 2211WNA     DN 4771   2.914   7.694   1.363
 2212WNA      W 4772   1.478   9.561   2.125
 2212WNA     DN 4773   1.475   9.661   1.987
 2213WNA      W 4774   0.942   7.787   1.020
 2213WNA     DN 4775   1.027   7.780   1.167
 2214WNA      W 4776   0.947   8.015   0.045
 2214WNA     DN 4777   0.786   8.063   0.071
 2215WNA      W 4778   1.748   8.624   2.439
 2215WNA     DN 4779   1.840   8.534   2.550
 2216WNA      W 4780   2.596   7.490   2.309
 2216WNA     DN 4781   2.518   7.409   2.182
 2217WNA      W 4782   0.016   9.333   2.194
 2217WNA     DN 4783  -0.095   9.282   2.312
 2218WNA      W 4784   1.720   9.151   0.352
 2218WNA     DN 4785   1.878   9.108   0.400
 2219WNA      W 4786   0.988   7.466   0.122
 2219WNA     DN 4787   0.881   7.517   0.244
 2220WNA      W 4788   1.726   8.547   1.173
 2220WNA     DN 4789   1.613   8.465   1.270
 2221WNA      W 4790   2.696   7.523   2.872
 2221WNA     DN 4791   2.672   7.574   3.032
 2222WNA      W 4792   1.284   9.535   2.981
 2222WNA     DN 4793   1.315   9.409   3.091
 2223WNA      W 4794   2.088   9.317   3.198
 2223WNA     DN 4795   2.055   9.482   3.219
 2224WNA      W 4796   2.705   9.347   3.091
 2224WNA     DN 4797   2.758   9.191   3.049
 2225WNA      W 4798   1.989   7.487   3.596
 2225WNA     DN 4799   1.903   7.578   3.481
 2226WNA      W 4800   1.211   8.103   1.989
 2226WNA     DN 4801   1.279   7.954   1.944
 2227WNA      W 4802   0.637   8.059   1.387
 2227WNA     DN 4803   0.793   8.058   1.455
 2228WNA      W 4804   2.470   8.971   1.768
 2228WNA     DN 4805   2.619   9.052   1.778
 2229WNA      W 4806   2.750   8.770   2.167
 2229WNA     DN 4807   2.608   8.677   2.169
 2230WNA      W 4808   1.955   9.444   2.101
 2230WNA     DN 4809   1.880   9.403   1.954
 2231WNA      W 4810   2.097   7.839   1.561
 2231WNA     DN 4811   2.154   7.702   1.477
 2232WNA      W 4812   3.576   8.117   0.829
 2232WNA     DN 4813   3.676   8.101   0.692
 2233WNA      W 4814   1.953   8.048   2.430
 2233WNA     DN 4815   1.817   8.010   2.525
 2234WNA      W 4816   2.196   9.106   0.479
 2234WNA     DN 4817   2.136   8.951   0.445
 2235WNA      W 4818   1.039   8.297   0.996
 2235WNA     DN 4819   0.944   8.166   1.048
 2236WNA      W 4820   1.871   8.207   0.048
 2236WNA     DN 4821   1.807   8.070  -0.030
 2237WNA      W 4822   2.455   9.772   3.226
 2237WNA     DN 4823   2.391   9.813   3.074
 2238WNA      W 4824   2.808   7.678   0.843
 2238WNA     DN 4825   2.819   7.514   0.798
 2239WNA      W 4826   0.138   7.526   0.291
 2239WNA     DN 4827   0.206   7.621   0.415
 2240WNA      W 4828   1.424   9.845   2.581
 2240WNA     DN 4829   1.281   9.754   2.576
 2241WNA      W 4830   0.965   9.713   0.071
 2241WNA     DN 4831   1.019   9.738  -0.088
 2242WNA      W 4832   0.710   9.024   3.281
 2242WNA     DN 4833   0.731   9.189   3.244
 2243WNA      W 4834   1.414   7.584   3.467
 2243WNA     DN 4835   1.420   7.601   3.636
 2244WNA      W 4836   2.123   7.726   2.823
 2244WNA     DN 4837   2.115   7.623   2.688
 2245WNA      W 4838   1.318   7.494   1.104
 2245WNA     DN 4839   1.425   7.398   1.014
 2246WNA      W 4840   2.377   7.571   0.609
 2246WNA     DN 4841   2.226   7.497   0.632
 2247WNA      W 4842   0.322   7.503   2.186
 2247WNA     DN 4843   0.417   7.449   2.055
 2248WNA      W 4844   0.370   8.466   1.556
 2248WNA     DN 4845   0.358   8.635   1.572
 2249WNA      W 4846   3.059   7.574   1.962
 2249WNA     DN 4847   2.892   7.542   1.962
 2250WNA      W 4848   0.481   8.072   0.776
 2250WNA     DN 4849   0.342   8.006   0.704
 2251WNA      W 4850   3.052   7.760   2.392
 2251WNA     DN 4851   3.152   7.845   2.500
 2252WNA      W 4852   3.448   8.963   0.077
 2252WNA     DN 4853   3.525   9.029  -0.060
 2253WNA      W 4854   0.740   7.721   1.896
 2253WNA     DN 4855   0.585   7.693   1.833
 2254WNA      W 4856   1.854   8.293   2.836
 2254WNA     DN 4857   1.927   8.411   2.738
 2255WNA      W 4858   0.002   7.983   0.314
 2255WNA     DN 4859  -0.050   8.145   0.315
 2256WNA      W 4860   0.788   9.372   2.875
 2256WNA     DN 4861   0.929   9.448   2.820
 2257WNA      W 4862   2.146   8.770   2.054
 2257WNA     DN 4863   2.245   8.876   1.966
 2258WNA      W 4864   0.159   9.356   0.047
 2258WNA     DN 4865   0.173   9.333   0.215
 2259WNA      W 4866   0.415   8.934   2.804
 2259WNA     DN 4867   0.434   9.042   2.934
 2260WNA      W 4868   1.406   9.039   2.598
 2260WNA     DN 4869   1.434   8.874   2.567
 2261WNA      W 4870   3.174   7.398   2.860
 2261WNA     DN 4871   3.154   7.547   2.940
 2262WNA      W 4872   3.572   9.008   2.851
 2262WNA     DN 4873   3.597   8.992   2.684
 2263WNA      W 4874   3.560   9.208   0.537
 2263WNA     DN 4875   3.658   9.123   0.647
 2264WNA      W 4876   2.423   9.540   0.636
 2264WNA     DN 4877   2.590   9.507   0.632
 2265WNA      W 4878   2.074   8.830   3.473
 2265WNA     DN 4879   2.197   8.841   3.356
 2266WNA      W 4880   3.610   7.719   3.465
 2266WNA     DN 4881   3.502   7.842   3.510
 2267WNA      W 4882   3.328   8.647   2.086
 2267WNA     DN 4883   3.413   8.761   1.992
 2268WNA      W 4884   1.491   7.406   0.290
 2268WNA     DN 4885   1.476   7.567   0.343
 2269WNA      W 4886   0.799   8.098   3.119
 2269WNA     DN 4887   0.836   8.180   3.263
 2270WNA      W 4888   3.359   8.083   2.779
 2270WNA     DN 4889   3.529   8.082   2.786
 2271WNA      W 4890   2.809   9.361   2.114
 2271WNA     DN 4891   2.731   9.392   2.262
 2272WNA      W 4892   1.059   7.777   2.781
 2272WNA     DN 4893   1.131   7.832   2.925
 2273WNA      W 4894   1.528   8.846   3.538
 2273WNA     DN 4895   1.487   8.897   3.695
 2274WNA      W 4896   2.786   9.523   0.996
 2274WNA     DN 4897   2.945   9.571   0.961
 2275WNA      W 4898   0.554   8.149   2.720
 2275WNA     DN 4899   0.475   8.250   2.831
 2276WNA      W 4900   3.633   8.771   1.365
 2276WNA     DN 4901   3.736   8.753   1.499
 2277WNA      W 4902   1.855   7.404   3.084
 2277WNA     DN 4903   1.974   7.379   3.203
 2278WNA      W 4904   0.167  10.147   3.141
 2278WNA     DN 4905   0.171  10.004   3.232
 2279WNA      W 4906   0.910   8.139   2.379
 2279WNA     DN 4907   0.823   8.202   2.510
 2280WNA      W 4908   0.880   7.487   1.489
 2280WNA     DN 4909   0.900   7.559   1.642
 2281WNA      W 4910   2.501   8.329   2.181
 2281WNA     DN 4911   2.662   8.298   2.227
 2282WNA      W 4912   3.297   9.442   1.880
 2282WNA     DN 4913   3.407   9.572   1.881
 2283WNA      W 4914   1.110   7.902   1.545
 2283WNA     DN 4915   1.243   7.852   1.451
 2284WNA      W 4916   0.879   9.395   1.635
 2284WNA     DN 4917   0.910   9.259   1.732
 2285WNA      W 4918   2.418   9.090   2.350
 2285WNA     DN 4919   2.341   9.031   2.211
 2286WNA      W 4920   0.267   8.888   0.265
 2286WNA     DN 4921   0.358   8.798   0.377
 2287WNA      W 4922   3.238   7.870   0.581
 2287WNA     DN 4923   3.310   7.716   0.583
 2288WNA      W 4924   1.377   7.389   2.984
 2288WNA     DN 4925   1.496   7.275   3.025
 2289WNA      W 4926   3.112   8.747   1.347
 2289WNA     DN 4927   3.271   8.748   1.286
 2290WNA      W 4928   1.229   8.420   1.563
 2290WNA     DN 4929   1.221   8.252   1.536
 2291WNA      W 4930   1.474   8.682   2.887
 2291WNA     DN 4931   1.527   8.546   2.974
 2292WNA      W 4932   2.585   9.835   2.750
 2292WNA     DN 4933   2.459   9.934   2.695
 2293WNA      W 4934   1.235   8.289   2.862
 2293WNA     DN 4935   1.304   8.144   2.917
 2294WNA      W 4936   3.160   9.833   1.052
 2294WNA     DN 4937   3.304   9.753   1.094
 2295WNA      W 4938   0.764   8.625   2.938
 2295WNA     DN 4939   0.609   8.564   2.973
 2296WNA      W 4940   3.537   8.555   0.419
 2296WNA     DN 4941   3.618   8.473   0.293
 2297WNA      W 4942   1.282   9.612   0.890
 2297WNA     DN 4943   1.445   9.646   0.858
 2298WNA      W 4944   2.381   8.994   2.971
 2298WNA     DN 4945   2.486   9.127   2.956
 2299WNA      W 4946   2.272   8.622   2.515
 2299WNA     DN 4947   2.286   8.512   2.644
 2300WNA      W 4948   0.832   8.994   2.544
 2300WNA     DN 4949   0.868   9.059   2.697
 2301WNA      W 4950   2.833   7.516   3.367
 2301WNA     DN 4951   2.807   7.583   3.213
 2302WNA      W 4952   0.497   7.666   2.954
 2302WNA     DN 4953   0.363   7.751   3.014
 2303WNA      W 4954   0.836   8.689   2.007
 2303WNA     DN 4955   0.907   8.679   2.161
 2304WNA      W 4956   1.205   8.503   0.129
 2304WNA     DN 4957   1.216   8.524   0.297
 2305WNA      W 4958   1.593   8.971   2.117
 2305WNA     DN 4959   1.734   8.984   2.211
 2306WNA      W 4960   1.416   7.996   0.222
 2306WNA     DN 4961   1.303   7.946   0.339
 2307WNA      W 4962   0.551   8.812   1.003
 2307WNA     DN 4963   0.548   8.704   0.872
 2308WNA      W 4964   3.117   8.890   0.548
 2308WNA     DN 4965   3.161   8.797   0.413
 2309WNA      W 4966   3.212   7.806   3.234
 2309WNA     DN 4967   3.176   7.927   3.120
 2310WNA      W 4968   0.246   8.939   3.374
 2310WNA     DN 4969   0.258   9.054   3.498
 2311WNA      W 4970   3.212   7.403   0.670
 2311WNA     DN 4971   3.280   7.557   0.694
 2312WNA      W 4972   2.732   9.878   0.681
 2312WNA     DN 4973   2.647  10.016   0.630
 2313WNA      W 4974   2.821   7.740   0.289
 2313WNA     DN 4975   2.757   7.866   0.383
 2314WNA      W 4976   2.886   8.347   2.475
 2314WNA     DN 4977   2.941   8.507   2.491
 2315WNA      W 4978   0.595   8.940   1.682
 2315WNA     DN 4979   0.564   8.877   1.527
 2316WNA      W 4980   2.652   8.499   1.296
 2316WNA     DN 4981   2.655   8.602   1.161
 2317WNA      W 4982   1.675   7.878   1.992
 2317WNA     DN 4983   1.706   7.988   2.117
 2318WNA      W 4984   3.555   7.776   2.064
 2318WNA     DN 4985   3.676   7.881   2.007
 2319WNA      W 4986   0.518   7.410   3.529
 2319WNA     DN 4987   0.402   7.335   3.628
 2320WNA      W 4988   3.392   9.231   1.421
 2320WNA     DN 4989   3.538   9.169   1.482
 2321WNA      W 4990   2.746   9.408   0.301
 2321WNA     DN 4991   2.580   9.410   0.267
 2322WNA      W 4992   2.898   9.651   3.550
 2322WNA     DN 4993   2.873   9.499   3.478
 2323WNA      W 4994   1.713   7.361   0.830
 2323WNA     DN 4995   1.848   7.430   0.753
 2324WNA      W 4996   2.426   8.230   1.689
 2324WNA     DN 4997   2.453   8.088   1.599
 2325WNA      W 4998   0.112   9.817   2.021
 2325WNA     DN 4999   0.176   9.680   1.944
 2326WNA      W 5000   1.365   7.779   0.662
 2326WNA     DN 5001   1.377   7.723   0.822
 2327WNA      W 5002   1.169   9.263   3.511
 2327WNA     DN 5003   1.249   9.114   3.496
 2328WNA      W 5004   2.163   8.244   1.225
 2328WNA     DN 5005   2.072   8.227   1.082
 2329WNA      W 5006   2.368   9.654   2.347
 2329WNA     DN 5007   2.369   9.758   2.212
 2330WNA      W 5008   0.964   8.039   0.519
 2330WNA     DN 5009   1.064   7.924   0.443
 2331WNA      W 5010   2.481   8.181   0.844
 2331WNA     DN 5011   2.600   8.273   0.923
 2332WNA      W 5012   0.387   9.368   3.142
 2332WNA     DN 5013   0.402   9.241   3.030
 2333WNA      W 5014   2.382   9.630   1.830
 2333WNA     DN 5015   2.514   9.545   1.765
 2334WNA      W 5016   0.818   9.279   1.072
 2334WNA     DN 5017   0.895   9.154   0.986
 2335WNA      W 5018   1.567   7.705   1.508
 2335WNA     DN 5019   1.709   7.791   1.472
 2336WNA      W 5020   0.178   9.689   0.438
 2336WNA     DN 5021   0.064   9.708   0.562
 2337WNA      W 5022   1.697   8.640   0.308
 2337WNA     DN 5023   1.682   8.513   0.420
 2338WNA      W 5024   1.633   7.831   2.791
 2338WNA     DN 5025   1.767   7.897   2.709
 2339WNA      W 5026   3.305   7.540   0.218
 2339WNA     DN 5027   3.401   7.413   0.159
 2340WNA      W 5028   3.398   9.286   3.317
 2340WNA     DN 5029   3.262   9.296   3.215
 2341WNA      W 5030   3.610   9.637   2.991
 2341WNA     DN 5031   3.591   9.469   3.008
 2342WNA      W 5032   3.616   9.513   0.954
 2342WNA     DN 5033   3.476   9.609   0.962
 2343WNA      W 5034   2.146   8.780   1.467
 2343WNA     DN 5035   1.990   8.847   1.467
 2344WNA      W 5036   1.913   7.392   1.357
 2344WNA     DN 5037   2.000   7.507   1.447
 2345WNA      W 5038   1.471   8.117   2.419
 2345WNA     DN 5039   1.526   8.212   2.290
 2346WNA      W 5040   1.171   7.486   1.888
 2346WNA     DN 5041   1.012   7.429   1.869
 2347WNA      W 5042   2.050   9.672   1.154
 2347WNA     DN 5043   2.203   9.694   1.083
 2348WNA      W 5044   0.402   9.290   0.729
 2348WNA     DN 5045   0.522   9.174   0.762
 2349WNA      W 5046   0.287   7.833   1.728
 2349WNA     DN 5047   0.162   7.843   1.843
 2350WNA      W 5048   0.087   7.652   0.805
 2350WNA     DN 5049   0.223   7.712   0.723
 2351WNA      W 5050   2.751   8.858   2.732
 2351WNA     DN 5051   2.623   8.881   2.841
 2352WNA      W 5052   2.628   8.244   0.304
 2352WNA     DN 5053   2.590   8.116   0.410
 2353WNA      W 5054   2.497   8.425   3.500
 2353WNA     DN 5055   2.526   8.327   3.364
 2354WNA      W 5056   0.480   7.955   3.499
 2354WNA     DN 5057   0.620   7.960   3.596
 2355WNA      W 5058   0.211   8.555   0.832
 2355WNA     DN 5059   0.161   8.465   0.697
 2356WNA      W 5060   0.902   8.544   0.557
 2356WNA     DN 5061   0.900   8.607   0.715
 2357WNA      W 5062   2.665   8.871   3.374
 2357WNA     DN 5063   2.516   8.793   3.401
 2358WNA      W 5064   1.008   9.152   2.083
 2358WNA     DN 5065   1.119   9.260   2.153
 2359WNA      W 5066   2.482   7.438   1.203
 2359WNA     DN 5067   2.592   7.341   1.290
 2360WNA      W 5068   2.430   9.460   1.348
 2360WNA     DN 5069   2.568   9.361   1.346
 2361WNA      W 5070   1.892   7.685   0.419
 2361WNA     DN 5071   1.952   7.791   0.538
 2362WNA      W 5072   3.573   7.313   1.141
 2362WNA     DN 5073   3.620   7.424   1.261
 2363WNA      W 5074   3.427   8.285   1.294
 2363WNA     DN 5075   3.515   8.321   1.153
 2364WNA      W 5076   3.055   9.655   2.919
 2364WNA     DN 5077   3.050   9.516   2.821
 2365WNA      W 5078   1.324   8.031   3.292
 2365WNA     DN 5079   1.292   8.177   3.211
 2366WNA      W 5080   1.144   8.615   2.533
 2366WNA     DN 5081   1.053   8.682   2.406
 2367WNA      W 5082   2.336   8.060   3.187
 2367WNA     DN 5083   2.371   7.906   3.250
 2368WNA      W 5084   0.180   8.531   2.964
 2368WNA     DN 5085   0.173   8.492   2.799
 2369WNA      W 5086   1.940   9.008   2.690
 2369WNA     DN 5087   1.907   9.140   2.792
 2370WNA      W 5088   0.444   9.063   2.237
 2370WNA     DN 5089   0.406   8.914   2.308
 2371WNA      W 5090   2.761   9.349   2.587
 2371WNA     DN 5091   2.783   9.197   2.513
 2372WNA      W 5092   2.429   8.468   2.951
 2372WNA     DN 5093   2.491   8.559   2.821
 2373WNA      W 5094   2.998   9.768   2.367
 2373WNA     DN 5095   2.878   9.889   2.376
 2374WNA      W 5096   0.653   9.793   1.843
 2374WNA     DN 5097   0.675   9.897   1.975
 2375WNA      W 5098   2.999   9.552   1.488
 2375WNA     DN 5099   2.946   9.666   1.373
 2376WNA      W 5100   1.639   8.399   3.319
 2376WNA     DN 5101   1.556   8.368   3.464
 2377WNA      W 5102   1.398   9.820   3.468
 2377WNA     DN 5103   1.465   9.799   3.623
 2378WNA      W 5104   0.460   9.777   6.526
 2378WNA     DN 5105   0.428   9.811   6.689
 2379WNA      W 5106   3.165   9.507   4.296
 2379WNA     DN 5107   3.131   9.501   4.462
 2380WNA      W 5108   1.296   8.735   4.832
 2380WNA     DN 5109   1.160   8.697   4.927
 2381WNA      W 5110   0.811   8.583   4.996
 2381WNA     DN 5111   0.774   8.426   5.049
 2382WNA      W 5112   1.802   9.398   4.430
 2382WNA     DN 5113   1.790   9.479   4.579
 2383WNA      W 5114   0.126   8.051   6.748
 2383WNA     DN 5115   0.089   7.950   6.880
 2384WNA      W 5116   0.888   7.331   6.550
 2384WNA     DN 5117   0.783   7.462   6.574
 2385WNA      W 5118   2.582   7.719   5.437
 2385WNA     DN 5119   2.516   7.849   5.349
 2386WNA      W 5120   2.231   8.590   4.007
 2386WNA     DN 5121   2.365   8.585   3.903
 2387WNA      W 5122   2.801   8.024   7.098
 2387WNA     DN 5123   2.941   8.119   7.079
 2388WNA      W 5124   0.167   7.816   6.223
 2388WNA     DN 5125   0.023   7.896   6.183
 2389WNA      W 5126   0.220   8.608   5.669
 2389WNA     DN 5127   0.170   8.753   5.596
 2390WNA      W 5128   1.113   8.499   6.906
 2390WNA     DN 5129   1.197   8.571   7.035
 2391WNA      W 5130   3.572   8.358   5.405
 2391WNA     DN 5131   3.566   8.336   5.237
 2392WNA      W 5132   3.336   9.401   6.264
 2392WNA     DN 5133   3.493   9.343   6.294
 2393WNA      W 5134   1.644   8.734   5.291
 2393WNA     DN 5135   1.529   8.609   5.293
 2394WNA      W 5136   0.690   9.507   5.892
 2394WNA     DN 5137   0.831   9.416   5.865
 2395WNA      W 5138   0.049   9.035   5.463
 2395WNA     DN 5139   0.006   8.908   5.358
 2396WNA      W 5140   1.085   9.007   6.655
 2396WNA     DN 5141   1.047   9.097   6.794
 2397WNA      W 5142   3.356   8.790   6.909
 2397WNA     DN 5143   3.422   8.783   7.066
 2398WNA      W 5144   1.313   8.563   5.713
 2398WNA     DN 5145   1.299   8.731   5.731
 2399WNA      W 5146   1.605   9.347   5.356
 2399WNA     DN 5147   1.689   9.419   5.485
 2400WNA      W 5148   1.681   9.440   7.214
 2400WNA     DN 5149   1.520   9.491   7.194
 2401WNA      W 5150   1.662   9.156   6.692
 2401WNA     DN 5151   1.581   9.215   6.830
 2402WNA      W 5152   0.071   8.547   7.214
 2402WNA     DN 5153   0.101   8.707   7.261
 2403WNA      W 5154   0.484   7.664   4.811
 2403WNA     DN 5155   0.347   7.763   4.794
 2404WNA      W 5156   1.011   9.922   5.810
 2404WNA     DN 5157   0.844   9.889   5.815
 2405WNA      W 5158   3.474   9.705   5.100
 2405WNA     DN 5159   3.304   9.708   5.099
 2406WNA      W 5160   2.887   8.105   5.667
 2406WNA     DN 5161   2.743   8.186   5.629
 2407WNA      W 5162   3.172   8.058   3.762
 2407WNA     DN 5163   3.058   8.161   3.689
 2408WNA      W 5164   3.637   8.859   6.068
 2408WNA     DN 5165   3.712   8.719   6.008
 2409WNA      W 5166   0.697   7.618   6.115
 2409WNA     DN 5167   0.667   7.734   5.994
 2410WNA      W 5168   3.320   8.636   6.390
 2410WNA     DN 5169   3.486   8.616   6.357
 2411WNA      W 5170   2.725   9.058   4.849
 2411WNA     DN 5171   2.874   9.078   4.769
 2412WNA      W 5172   2.691   8.746   3.876
 2412WNA     DN 5173   2.545   8.675   3.826
 2413WNA      W 5174   1.705   8.220   5.215
 2413WNA     DN 5175   1.547   8.237   5.154
 2414WNA      W 5176   3.176   9.098   4.631
 2414WNA     DN 5177   3.128   8.990   4.753
 2415WNA      W 5178   2.078   7.756   4.647
 2415WNA     DN 5179   1.939   7.854   4.644
 2416WNA      W 5180   0.106   7.949   4.929
 2416WNA     DN 5181   0.271   7.984   4.947
 2417WNA      W 5182   2.892   8.556   5.403
 2417WNA     DN 5183   2.902   8.443   5.276
 2418WNA      W 5184   3.083   8.549   3.652
 2418WNA     DN 5185   3.049   8.698   3.726
 2419WNA      W 5186   1.270   9.239   4.915
 2419WNA     DN 5187   1.125   9.174   4.854
 2420WNA      W 5188   1.292   7.644   6.008
 2420WNA     DN 5189   1.406   7.755   5.947
 2421WNA      W 5190   3.521   7.406   5.305
 2421WNA     DN 5191   3.490   7.522   5.185
 2422WNA      W 5192   0.740   9.278   3.773
 2422WNA     DN 5193   0.893   9.300   3.702
 2423WNA      W 5194   0.395   8.311   3.952
 2423WNA     DN 5195   0.382   8.230   3.803
 2424WNA      W 5196   1.588   9.750   4.994
 2424WNA     DN 5197   1.587   9.613   5.095
 2425WNA      W 5198   1.846   8.251   4.392
 2425WNA     DN 5199   1.974   8.215   4.287
 2426WNA      W 5200   2.906   8.502   6.762
 2426WNA     DN 5201   2.916   8.504   6.592
 2427WNA      W 5202   2.246   9.450   6.380
 2427WNA     DN 5203   2.132   9.553   6.307
 2428WNA      W 5204   0.012   9.001   4.586
 2428WNA     DN 5205  -0.093   8.922   4.479
 2429WNA      W 5206   1.123   9.416   6.159
 2429WNA     DN 5207   1.170   9.435   5.997
 2430WNA      W 5208   2.327   8.680   4.537
 2430WNA     DN 5209   2.362   8.560   4.653
 2431WNA      W 5210   2.204   9.170   4.641
 2431WNA     DN 5211   2.102   9.139   4.773
 2432WNA      W 5212   0.547   8.590   6.115
 2432WNA     DN 5213   0.684   8.597   6.015
 2433WNA      W 5214   0.532   8.466   7.037
 2433WNA     DN 5215   0.626   8.560   6.931
 2434WNA      W 5216   0.422   7.383   5.196
 2434WNA     DN 5217   0.488   7.308   5.334
 2435WNA      W 5218   2.190   7.730   5.757
 2435WNA     DN 5219   2.133   7.653   5.898
 2436WNA      W 5220   1.838   7.915   6.920
 2436WNA     DN 5221   1.802   8.049   6.822
 2437WNA      W 5222   2.193   8.064   4.098
 2437WNA     DN 5223   2.251   7.928   4.013
 2438WNA      W 5224   2.343   7.538   6.891
 2438WNA     DN 5225   2.183   7.553   6.945
 2439WNA      W 5226   3.362   9.839   7.013
 2439WNA     DN 5227   3.443   9.736   6.905
 2440WNA      W 5228   2.792   8.006   6.609
 2440WNA     DN 5229   2.799   8.168   6.661
 2441WNA      W 5230   2.592   7.944   4.879
 2441WNA     DN 5231   2.694   7.838   4.794
 2442WNA      W 5232   2.985   9.078   7.283
 2442WNA     DN 5233   2.936   8.917   7.305
 2443WNA      W 5234   1.383   8.371   4.255
 2443WNA     DN 5235   1.269   8.345   4.378
 2444WNA      W 5236   0.952   7.655   6.919
 2444WNA     DN 5237   0.851   7.518   6.915
 2445WNA      W 5238   3.004   8.139   4.600
 2445WNA     DN 5239   3.009   8.123   4.431
 2446WNA      W 5240   3.371   8.621   4.545
 2446WNA     DN 5241   3.320   8.655   4.386
 2447WNA      W 5242   1.040   7.374   4.251
 2447WNA     DN 5243   1.033   7.335   4.086
 2448WNA      W 5244   3.361   7.908   5.286
 2448WNA     DN 5245   3.477   7.909   5.410
 2449WNA      W 5246   0.418   9.360   5.433
 2449WNA     DN 5247   0.387   9.421   5.589
 2450WNA      W 5248   2.335   7.947   3.663
 2450WNA     DN 5249   2.182   7.996   3.606
 2451WNA      W 5250   3.508   7.473   6.133
 2451WNA     DN 5251   3.646   7.374   6.119
 2452WNA      W 5252   1.953   8.685   6.687
 2452WNA     DN 5253   2.089   8.748   6.608
 2453WNA      W 5254   2.446   9.318   7.130
 2453WNA     DN 5255   2.586   9.383   7.059
 2454WNA      W 5256   2.120   7.295   5.439
 2454WNA     DN 5257   2.018   7.264   5.571
 2455WNA      W 5258   0.732   8.198   5.502
 2455WNA     DN 5259   0.809   8.288   5.624
 2456WNA      W 5260   0.286   9.398   6.276
 2456WNA     DN 5261   0.338   9.456   6.125
 2457WNA      W 5262   3.339   8.188   5.854
 2457WNA     DN 5263   3.290   8.141   6.010
 2458WNA      W 5264   3.319   9.594   3.826
 2458WNA     DN 5265   3.478   9.545   3.790
 2459WNA      W 5266   1.754   9.077   4.887
 2459WNA     DN 5267   1.654   9.123   5.017
 2460WNA      W 5268   3.606   7.588   6.628
 2460WNA     DN 5269   3.472   7.673   6.688
 2461WNA      W 5270   1.755   9.423   6.222
 2461WNA     DN 5271   1.697   9.272   6.169
 2462WNA      W 5272   1.972   8.309   5.667
 2462WNA     DN 5273   2.021   8.336   5.828
 2463WNA      W 5274   2.824   8.607   4.505
 2463WNA     DN 5275   2.792   8.443   4.475
 2464WNA      W 5276   3.111   8.340   4.147
 2464WNA     DN 5277   3.190   8.486   4.184
 2465WNA      W 5278   2.754   9.983   5.332
 2465WNA     DN 5279   2.913  10.042   5.346
 2466WNA      W 5280   2.650   9.062   4.310
 2466WNA     DN 5281   2.648   8.987   4.462
 2467WNA      W 5282   2.083   9.272   5.296
 2467WNA     DN 5283   1.979   9.403   5.326
 2468WNA      W 5284   2.964   9.060   5.363
 2468WNA     DN 5285   2.849   9.180   5.396
 2469WNA      W 5286   0.339   8.075   5.787
 2469WNA     DN 5287   0.345   8.158   5.638
 2470WNA      W 5288   3.117   9.127   6.614
 2470WNA     DN 5289   3.148   9.037   6.755
 2471WNA      W 5290   2.399   8.052   6.250
 2471WNA     DN 5291   2.318   8.111   6.388
 2472WNA      W 5292   3.303   7.714   4.777
 2472WNA     DN 5293   3.277   7.547   4.798
 2473WNA      W 5294   3.094   9.033   6.078
 2473WNA     DN 5295   2.973   8.914   6.093
 2474WNA      W 5296   0.077   8.354   6.116
 2474WNA     DN 5297  -0.030   8.224   6.139
 2475WNA      W 5298   2.937   8.149   5.134
 2475WNA     DN 5299   2.802   8.184   5.036
 2476WNA      W 5300   3.348   8.300   6.911
 2476WNA     DN 5301   3.264   8.435   6.850
 2477WNA      W 5302   0.604   7.770   4.000
 2477WNA     DN 5303   0.559   7.816   4.157
 2478WNA      W 5304   1.708   7.424   5.810
 2478WNA     DN 5305   1.854   7.467   5.887
 2479WNA      W 5306   1.110   9.010   4.409
 2479WNA     DN 5307   1.254   9.089   4.453
 2480WNA      W 5308   1.764   9.639   6.722
 2480WNA     DN 5309   1.858   9.501   6.754
 2481WNA      W 5310   1.594   7.997   4.712
 2481WNA     DN 5311   1.747   7.936   4.671
 2482WNA      W 5312   2.950   7.594   5.140
 2482WNA     DN 5313   3.044   7.639   5.275
 2483WNA      W 5314   1.478   9.561   5.769
 2483WNA     DN 5315   1.551   9.703   5.828
 2484WNA      W 5316   0.942   7.787   4.664
 2484WNA     DN 5317   0.799   7.723   4.598
 2485WNA      W 5318   0.947   8.015   3.689
 2485WNA     DN 5319   0.825   8.060   3.580
 2486WNA      W 5320   1.748   8.624   6.083
 2486WNA     DN 5321   1.865   8.722   6.158
 2487WNA      W 5322   2.596   7.490   5.953
 2487WNA     DN 5323   2.738   7.401   5.926
 2488WNA      W 5324   0.016   9.333   5.838
 2488WNA     DN 5325  -0.025   9.317   5.674
 2489WNA      W 5326   1.720   9.151   3.996
 2489WNA     DN 5327   1.676   9.306   3.943
 2490WNA      W 5328   0.988   7.466   3.766
 2490WNA     DN 5329   1.131   7.430   3.851
 2491WNA      W 5330   1.726   8.547   4.817
 2491WNA     DN 5331   1.645   8.434   4.914
 2492WNA      W 5332   2.696   7.523   6.516
 2492WNA     DN 5333   2.639   7.637   6.404
 2493WNA      W 5334   1.284   9.535   6.625
 2493WNA     DN 5335   1.416   9.483   6.719
 2494WNA      W 5336   2.088   9.317   6.842
 2494WNA     DN 5337   2.071   9.153   6.801
 2495WNA      W 5338   2.705   9.347   6.735
 2495WNA     DN 5339   2.549   9.414   6.725
 2496WNA      W 5340   1.989   7.487   7.240
 2496WNA     DN 5341   1.968   7.647   7.186
 2497WNA      W 5342   1.211   8.103   5.633
 2497WNA     DN 5343   1.176   8.190   5.491
 2498WNA      W 5344   0.637   8.059   5.031
 2498WNA     DN 5345   0.593   7.896   5.054
 2499WNA      W 5346   0.790   9.586   4.191
 2499WNA     DN 5347   0.876   9.439   4.194
 2500WNA      W 5348   2.470   8.971   5.412
 2500WNA     DN 5349   2.415   9.130   5.384
 2501WNA      W 5350   2.750   8.770   5.811
 2501WNA     DN 5351   2.781   8.880   5.936
 2502WNA      W 5352   1.955   9.444   5.745
 2502WNA     DN 5353   2.063   9.337   5.820
 2503WNA      W 5354   2.097   7.839   5.205
 2503WNA     DN 5355   2.139   8.003   5.221
 2504WNA      W 5356   3.576   8.117   4.473
 2504WNA     DN 5357   3.454   8.205   4.394
 2505WNA      W 5358   1.953   8.048   6.074
 2505WNA     DN 5359   1.979   7.901   6.155
 2506WNA      W 5360   2.196   9.106   4.123
 2506WNA     DN 5361   2.261   9.084   3.968
 2507WNA      W 5362   1.039   8.297   4.640
 2507WNA     DN 5363   1.158   8.389   4.719
 2508WNA      W 5364   1.871   8.207   3.692
 2508WNA     DN 5365   1.703   8.183   3.681
 2509WNA      W 5366   2.455   9.772   6.870
 2509WNA     DN 5367   2.576   9.864   6.947
 2510WNA      W 5368   2.808   7.678   4.487
 2510WNA     DN 5369   2.771   7.658   4.652
 2511WNA      W 5370   0.138   7.526   3.935
 2511WNA     DN 5371   0.297   7.477   3.899
 2512WNA      W 5372   1.424   9.845   6.225
 2512WNA     DN 5373   1.489   9.725   6.124
 2513WNA      W 5374   1.223   9.761   5.317
 2513WNA     DN 5375   1.278   9.910   5.378
 2514WNA      W 5376   0.965   9.713   3.715
 2514WNA     DN 5377   1.085   9.593   3.713
 2515WNA      W 5378   0.206   9.954   4.483
 2515WNA     DN 5379   0.266   9.799   4.447
 2516WNA      W 5380   0.710   9.024   6.925
 2516WNA     DN 5381   0.615   8.883   6.918
 2517WNA      W 5382   1.414   7.584   7.111
 2517WNA     DN 5383   1.576   7.629   7.085
 2518WNA      W 5384   2.123   7.726   6.467
 2518WNA     DN 5385   2.143   7.577   6.546
 2519WNA      W 5386   1.318   7.494   4.748
 2519WNA     DN 5387   1.207   7.541   4.868
 2520WNA      W 5388   2.377   7.571   4.253
 2520WNA     DN 5389   2.317   7.640   4.110
 2521WNA      W 5390   0.322   7.503   5.830
 2521WNA     DN 5391   0.423   7.633   5.789
 2522WNA      W 5392   0.370   8.466   5.200
 2522WNA     DN 5393   0.316   8.613   5.134
 2523WNA      W 5394   3.059   7.574   5.606
 2523WNA     DN 5395   3.122   7.517   5.753
 2524WNA      W 5396   0.481   8.072   4.420
 2524WNA     DN 5397   0.347   7.969   4.433
 2525WNA      W 5398   3.052   7.760   6.036
 2525WNA     DN 5399   3.137   7.678   6.158
 2526WNA      W 5400   3.448   8.963   3.721
 2526WNA     DN 5401   3.595   9.038   3.679
 2527WNA      W 5402   0.740   7.721   5.540
 2527WNA     DN 5403   0.797   7.723   5.380
 2528WNA      W 5404   1.854   8.293   6.480
 2528WNA     DN 5405   1.734   8.235   6.374
 2529WNA      W 5406   0.002   7.983   3.958
 2529WNA     DN 5407  -0.082   7.903   3.834
 2530WNA      W 5408   0.788   9.372   6.519
 2530WNA     DN 5409   0.710   9.328   6.663
 2531WNA      W 5410   2.146   8.770   5.698
 2531WNA     DN 5411   2.218   8.917   5.742
 2532WNA      W 5412   0.159   9.356   3.691
 2532WNA     DN 5413   0.144   9.437   3.542
 2533WNA      W 5414   0.415   8.934   6.448
 2533WNA     DN 5415   0.428   9.041   6.317
 2534WNA      W 5416   1.406   9.039   6.242
 2534WNA     DN 5417   1.324   9.180   6.289
 2535WNA      W 5418   3.174   7.398   6.504
 2535WNA     DN 5419   3.124   7.409   6.666
 2536WNA      W 5420   3.572   9.008   6.495
 2536WNA     DN 5421   3.653   8.866   6.447
 2537WNA      W 5422   3.560   9.208   4.181
 2537WNA     DN 5423   3.505   9.355   4.246
 2538WNA      W 5424   2.423   9.540   4.280
 2538WNA     DN 5425   2.513   9.511   4.421
 2539WNA      W 5426   2.074   8.830   7.117
 2539WNA     DN 5427   1.998   8.901   7.252
 2540WNA      W 5428   3.610   7.719   7.109
 2540WNA     DN 5429   3.593   7.838   7.229
 2541WNA      W 5430   3.328   8.647   5.730
 2541WNA     DN 5431   3.479   8.671   5.656
 2542WNA      W 5432   1.491   7.406   3.934
 2542WNA     DN 5433   1.404   7.500   4.046
 2543WNA      W 5434   0.799   8.098   6.763
 2543WNA     DN 5435   0.817   7.979   6.883
 2544WNA      W 5436   3.359   8.083   6.423
 2544WNA     DN 5437   3.367   8.085   6.253
 2545WNA      W 5438   2.809   9.361   5.758
 2545WNA     DN 5439   2.678   9.396   5.860
 2546WNA      W 5440   1.059   7.777   6.425
 2546WNA     DN 5441   0.930   7.836   6.331
 2547WNA      W 5442   1.528   8.846   7.182
 2547WNA     DN 5443   1.668   8.941   7.163
 2548WNA      W 5444   2.786   9.523   4.640
 2548WNA     DN 5445   2.644   9.565   4.557
 2549WNA      W 5446   0.554   8.149   6.364
 2549WNA     DN 5447   0.432   8.106   6.254
 2550WNA      W 5448   3.633   8.771   5.009
 2550WNA     DN 5449   3.775   8.684   5.042
 2551WNA      W 5450   1.855   7.404   6.728
 2551WNA     DN 5451   1.909   7.302   6.603
 2552WNA      W 5452   0.167  10.147   6.785
 2552WNA     DN 5453   0.218  10.039   6.664
 2553WNA      W 5454   0.910   8.139   6.023
 2553WNA     DN 5455   0.863   8.003   5.933
 2554WNA      W 5456   0.880   7.487   5.133
 2554WNA     DN 5457   0.931   7.491   4.971
 2555WNA      W 5458   2.501   8.329   5.825
 2555WNA     DN 5459   2.671   8.336   5.828
 2556WNA      W 5460   1.299   9.500   4.025
 2556WNA     DN 5461   1.291   9.528   3.858
 2557WNA      W 5462   3.297   9.442   5.524
 2557WNA     DN 5463   3.244   9.282   5.506
 2558WNA      W 5464   1.110   7.902   5.189
 2558WNA     DN 5465   0.955   7.859   5.245
 2559WNA      W 5466   0.879   9.395   5.279
 2559WNA     DN 5467   0.781   9.357   5.412
 2560WNA      W 5468   2.418   9.090   5.994
 2560WNA     DN 5469   2.473   8.962   5.896
 2561WNA      W 5470   0.267   8.888   3.909
 2561WNA     DN 5471   0.302   8.768   4.025
 2562WNA      W 5472   3.238   7.870   4.225
 2562WNA     DN 5473   3.321   8.015   4.258
 2563WNA      W 5474   1.377   7.389   6.628
 2563WNA     DN 5475   1.543   7.380   6.591
 2564WNA      W 5476   3.112   8.747   4.991
 2564WNA     DN 5477   3.144   8.642   4.861
 2565WNA      W 5478   1.229   8.420   5.207
 2565WNA     DN 5479   1.153   8.330   5.084
 2566WNA      W 5480   1.474   8.682   6.531
 2566WNA     DN 5481   1.444   8.843   6.575
 2567WNA      W 5482   2.585   9.835   6.394
 2567WNA     DN 5483   2.679   9.924   6.284
 2568WNA      W 5484   1.235   8.289   6.506
 2568WNA     DN 5485   1.100   8.383   6.548
 2569WNA      W 5486   3.160   9.833   4.696
 2569WNA     DN 5487   3.122   9.923   4.835
 2570WNA      W 5488   0.764   8.625   6.582
 2570WNA     DN 5489   0.785   8.794   6.578
 2571WNA      W 5490   3.537   8.555   4.063
 2571WNA     DN 5491   3.700   8.524   4.099
 2572WNA      W 5492   1.282   9.612   4.534
 2572WNA     DN 5493   1.395   9.595   4.409
 2573WNA      W 5494   2.381   8.994   6.615
 2573WNA     DN 5495   2.427   8.927   6.764
 2574WNA      W 5496   2.272   8.622   6.159
 2574WNA     DN 5497   2.422   8.623   6.238
 2575WNA      W 5498   0.832   8.994   6.188
 2575WNA     DN 5499   0.662   8.997   6.187
 2576WNA      W 5500   2.833   7.516   7.011
 2576WNA     DN 5501   2.987   7.457   6.969
 2577WNA      W 5502   0.497   7.666   6.598
 2577WNA     DN 5503   0.629   7.702   6.699
 2578WNA      W 5504   0.836   8.689   5.651
 2578WNA     DN 5505   0.695   8.595   5.632
 2579WNA      W 5506   1.205   8.503   3.773
 2579WNA     DN 5507   1.156   8.615   3.891
 2580WNA      W 5508   1.593   8.971   5.761
 2580WNA     DN 5509   1.559   9.022   5.919
 2581WNA      W 5510   1.416   7.996   3.866
 2581WNA     DN 5511   1.277   8.081   3.817
 2582WNA      W 5512   0.551   8.812   4.647
 2582WNA     DN 5513   0.705   8.759   4.696
 2583WNA      W 5514   3.117   8.890   4.192
 2583WNA     DN 5515   3.281   8.872   4.231
 2584WNA      W 5516   3.212   7.806   6.878
 2584WNA     DN 5517   3.098   7.911   6.949
 2585WNA      W 5518   0.246   8.939   7.018
 2585WNA     DN 5519   0.332   8.941   7.165
 2586WNA      W 5520   3.212   7.403   4.314
 2586WNA     DN 5521   3.179   7.275   4.207
 2587WNA      W 5522   2.732   9.878   4.325
 2587WNA     DN 5523   2.586   9.959   4.290
 2588WNA      W 5524   1.634   8.936   4.410
 2588WNA     DN 5525   1.615   8.802   4.308
 2589WNA      W 5526   2.821   7.740   3.933
 2589WNA     DN 5527   2.944   7.802   4.032
 2590WNA      W 5528   2.886   8.347   6.119
 2590WNA     DN 5529   2.983   8.249   6.019
 2591WNA      W 5530   0.595   8.940   5.326
 2591WNA     DN 5531   0.623   9.061   5.442
 2592WNA      W 5532   2.652   8.499   4.940
 2592WNA     DN 5533   2.597   8.626   5.039
 2593WNA      W 5534   1.675   7.878   5.636
 2593WNA     DN 5535   1.773   7.957   5.522
 2594WNA      W 5536   3.555   7.776   5.708
 2594WNA     DN 5537   3.442   7.789   5.582
 2595WNA      W 5538   0.603   9.793   4.620
 2595WNA     DN 5539   0.547   9.824   4.463
 2596WNA      W 5540   0.518   7.410   7.173
 2596WNA     DN 5541   0.537   7.518   7.303
 2597WNA      W 5542   3.392   9.231   5.065
 2597WNA     DN 5543   3.509   9.283   4.954
 2598WNA      W 5544   2.746   9.408   3.945
 2598WNA     DN 5545   2.884   9.333   3.880
 2599WNA      W 5546   2.898   9.651   7.194
 2599WNA     DN 5547   2.758   9.747   7.181
 2600WNA      W 5548   1.713   7.361   4.474
 2600WNA     DN 5549   1.655   7.259   4.597
 2601WNA      W 5550   2.426   8.230   5.333
 2601WNA     DN 5551   2.504   8.226   5.182
 2602WNA      W 5552   0.112   9.817   5.665
 2602WNA     DN 5553   0.278   9.799   5.697
 2603WNA      W 5554   1.365   7.779   4.306
 2603WNA     DN 5555   1.379   7.880   4.170
 2604WNA      W 5556   1.169   9.263   7.155
 2604WNA     DN 5557   1.223   9.170   7.023
 2605WNA      W 5558   2.163   8.244   4.869
 2605WNA     DN 5559   2.289   8.290   4.973
 2606WNA      W 5560   2.368   9.654   5.991
 2606WNA     DN 5561   2.304   9.517   5.913
 2607WNA      W 5562   0.964   8.039   4.163
 2607WNA     DN 5563   0.869   7.945   4.058
 2608WNA      W 5564   2.481   8.181   4.488
 2608WNA     DN 5565   2.438   8.117   4.640
 2609WNA      W 5566   1.124   8.881   5.324
 2609WNA     DN 5567   1.051   8.967   5.451
 2610WNA      W 5568   0.387   9.368   6.786
 2610WNA     DN 5569   0.376   9.268   6.649
 2611WNA      W 5570   2.382   9.630   5.474
 2611WNA     DN 5571   2.458   9.640   5.322
 2612WNA      W 5572   0.818   9.279   4.716
 2612WNA     DN 5573   0.742   9.143   4.647
 2613WNA      W 5574   1.567   7.705   5.152
 2613WNA     DN 5575   1.568   7.691   4.983
 2614WNA      W 5576   0.178   9.689   4.082
 2614WNA     DN 5577   0.172   9.667   3.914
 2615WNA      W 5578   1.697   8.640   3.952
 2615WNA     DN 5579   1.722   8.750   4.079
 2616WNA      W 5580   0.343   9.189   4.971
 2616WNA     DN 5581   0.202   9.281   4.996
 2617WNA      W 5582   1.633   7.831   6.435
 2617WNA     DN 5583   1.761   7.942   6.439
 2618WNA      W 5584   3.305   7.540   3.862
 2618WNA     DN 5585   3.189   7.496   3.978
 2619WNA      W 5586   3.398   9.286   6.961
 2619WNA     DN 5587   3.420   9.387   6.826
 2620WNA      W 5588   3.610   9.637   6.635
 2620WNA     DN 5589   3.477   9.562   6.709
 2621WNA      W 5590   3.616   9.513   4.598
 2621WNA     DN 5591   3.673   9.360   4.550
 2622WNA      W 5592   2.146   8.780   5.111
 2622WNA     DN 5593   2.139   8.789   4.941
 2623WNA      W 5594   1.913   7.392   5.001
 2623WNA     DN 5595   1.957   7.518   4.895
 2624WNA      W 5596   1.471   8.117   6.063
 2624WNA     DN 5597   1.600   8.015   6.106
 2625WNA      W 5598   1.171   7.486   5.532
 2625WNA     DN 5599   1.132   7.499   5.697
 2626WNA      W 5600   2.050   9.672   4.798
 2626WNA     DN 5601   1.885   9.635   4.785
 2627WNA      W 5602   0.402   9.290   4.373
 2627WNA     DN 5603   0.544   9.234   4.447
 2628WNA      W 5604   0.287   7.833   5.372
 2628WNA     DN 5605   0.448   7.881   5.347
 2629WNA      W 5606   0.087   7.652   4.449
 2629WNA     DN 5607   0.151   7.656   4.291
 2630WNA      W 5608   2.751   8.858   6.376
 2630WNA     DN 5609   2.647   8.946   6.274
 2631WNA      W 5610   2.628   8.244   3.948
 2631WNA     DN 5611   2.771   8.208   4.033
 2632WNA      W 5612   2.500   7.407   3.768
 2632WNA     DN 5613   2.400   7.544   3.785
 2633WNA      W 5614   2.497   8.425   7.144
 2633WNA     DN 5615   2.646   8.498   7.108
 2634WNA      W 5616   0.480   7.955   7.143
 2634WNA     DN 5617   0.611   7.877   7.219
 2635WNA      W 5618   0.211   8.555   4.476
 2635WNA     DN 5619   0.226   8.699   4.386
 2636WNA      W 5620   0.902   8.544   4.201
 2636WNA     DN 5621   0.993   8.454   4.313
 2637WNA      W 5622   2.665   8.871   7.018
 2637WNA     DN 5623   2.731   8.804   7.159
 2638WNA      W 5624   1.008   9.152   5.727
 2638WNA     DN 5625   0.979   9.317   5.696
 2639WNA      W 5626   2.482   7.438   4.847
 2639WNA     DN 5627   2.364   7.374   4.951
 2640WNA      W 5628   2.430   9.460   4.992
 2640WNA     DN 5629   2.580   9.525   5.040
 2641WNA      W 5630   1.892   7.685   4.063
 2641WNA     DN 5631   1.852   7.587   4.196
 2642WNA      W 5632   3.573   7.313   4.785
 2642WNA     DN 5633   3.673   7.179   4.756
 2643WNA      W 5634   1.261   8.948   3.948
 2643WNA     DN 5635   1.141   9.057   4.000
 2644WNA      W 5636   3.427   8.285   4.938
 2644WNA     DN 5637   3.317   8.409   4.901
 2645WNA      W 5638   2.119   9.455   3.815
 2645WNA     DN 5639   2.161   9.395   3.969
 2646WNA      W 5640   3.055   9.655   6.563
 2646WNA     DN 5641   2.968   9.799   6.540
 2647WNA      W 5642   1.324   8.031   6.936
 2647WNA     DN 5643   1.432   8.020   7.067
 2648WNA      W 5644   1.144   8.615   6.177
 2648WNA     DN 5645   1.061   8.717   6.069
 2649WNA      W 5646   2.336   8.060   6.831
 2649WNA     DN 5647   2.319   7.953   6.962
 2650WNA      W 5648   0.180   8.531   6.608
 2650WNA     DN 5649   0.219   8.556   6.444
 2651WNA      W 5650   1.940   9.008   6.334
 2651WNA     DN 5651   1.909   9.088   6.481
 2652WNA      W 5652   0.444   9.063   5.881
 2652WNA     DN 5653   0.295   9.142   5.862
 2653WNA      W 5654   2.761   9.349   6.231
 2653WNA     DN 5655   2.876   9.403   6.344
 2654WNA      W 5656   2.429   8.468   6.595
 2654WNA     DN 5657   2.587   8.436   6.649
 2655WNA      W 5658   2.998   9.768   6.011
 2655WNA     DN 5659   2.863   9.872   6.013
 2656WNA      W 5660   0.653   9.793   5.487
 2656WNA     DN 5661   0.793   9.864   5.423
 2657WNA      W 5662   2.999   9.552   5.132
 2657WNA     DN 5663   2.892   9.497   5.012
 2658WNA      W 5664   1.639   8.399   6.963
 2658WNA     DN 5665   1.650   8.538   7.060
 2659WNA      W 5666   1.398   9.820   7.112
 2659WNA     DN 5667   1.564   9.787   7.131
 2660WNA      W 5668   0.745   8.798   3.748
 2660WNA     DN 5669   0.822   8.863   3.611
 2661WNA      W 5670   3.165   9.507   7.941
 2661WNA     DN 5671   3.263   9.374   7.979
 2662WNA      W 5672   1.296   8.735   8.477
 2662WNA     DN 5673   1.223   8.656   8.608
 2663WNA      W 5674   1.802   9.398   8.075
 2663WNA     DN 5675   1.824   9.238   8.127
 2664WNA      W 5676   2.582   7.719   9.082
 2664WNA     DN 5677   2.743   7.666   9.100
 2665WNA      W 5678   2.231   8.590   7.652
 2665WNA     DN 5679   2.288   8.566   7.810
 2666WNA      W 5680   0.167   7.816   9.868
 2666WNA     DN 5681   0.246   7.906   9.747
 2667WNA      W 5682   0.220   8.608   9.314
 2667WNA     DN 5683   0.131   8.573   9.173
 2668WNA      W 5684   3.572   8.358   9.050
 2668WNA     DN 5685   3.703   8.274   9.117
 2669WNA      W 5686   1.644   8.734   8.936
 2669WNA     DN 5687   1.721   8.594   8.879
 2670WNA      W 5688   0.049   9.035   9.108
 2670WNA     DN 5689  -0.113   9.078   9.077
 2671WNA      W 5690   1.605   9.347   9.001
 2671WNA     DN 5691   1.526   9.497   8.986
 2672WNA      W 5692   0.484   7.664   8.456
 2672WNA     DN 5693   0.518   7.506   8.403
 2673WNA      W 5694   3.474   9.705   8.745
 2673WNA     DN 5695   3.371   9.750   8.873
 2674WNA      W 5696   2.887   8.105   9.312
 2674WNA     DN 5697   2.825   8.148   9.160
 2675WNA      W 5698   3.172   8.058   7.407
 2675WNA     DN 5699   3.283   8.166   7.477
 2676WNA      W 5700   3.637   8.859   9.713
 2676WNA     DN 5701   3.786   8.797   9.767
 2677WNA      W 5702   0.697   7.618   9.760
 2677WNA     DN 5703   0.802   7.485   9.775
 2678WNA      W 5704   2.725   9.058   8.494
 2678WNA     DN 5705   2.792   8.954   8.378
 2679WNA      W 5706   2.691   8.746   7.521
 2679WNA     DN 5707   2.565   8.855   7.486
 2680WNA      W 5708   1.705   8.220   8.860
 2680WNA     DN 5709   1.683   8.359   8.956
 2681WNA      W 5710   3.176   9.098   8.276
 2681WNA     DN 5711   3.146   9.265   8.281
 2682WNA      W 5712   2.078   7.756   8.292
 2682WNA     DN 5713   2.024   7.597   8.320
 2683WNA      W 5714   0.106   7.949   8.574
 2683WNA     DN 5715   0.023   8.097   8.582
 2684WNA      W 5716   2.892   8.556   9.048
 2684WNA     DN 5717   2.993   8.436   8.982
 2685WNA      W 5718   3.083   8.549   7.297
 2685WNA     DN 5719   3.151   8.652   7.180
 2686WNA      W 5720   1.270   9.239   8.560
 2686WNA     DN 5721   1.203   9.392   8.529
 2687WNA      W 5722   1.292   7.644   9.653
 2687WNA     DN 5723   1.384   7.557   9.766
 2688WNA      W 5724   3.521   7.406   8.950
 2688WNA     DN 5725   3.624   7.541   8.962
 2689WNA      W 5726   0.740   9.278   7.418
 2689WNA     DN 5727   0.627   9.300   7.543
 2690WNA      W 5728   0.395   8.311   7.597
 2690WNA     DN 5729   0.565   8.306   7.606
 2691WNA      W 5730   1.588   9.750   8.639
 2691WNA     DN 5731   1.586   9.920   8.628
 2692WNA      W 5732   1.846   8.251   8.037
 2692WNA     DN 5733   1.837   8.280   8.204
 2693WNA      W 5734   0.012   9.001   8.231
 2693WNA     DN 5735  -0.074   9.092   8.116
 2694WNA      W 5736   2.327   8.680   8.182
 2694WNA     DN 5737   2.468   8.756   8.127
 2695WNA      W 5738   2.204   9.170   8.286
 2695WNA     DN 5739   2.259   9.152   8.446
 2696WNA      W 5740   0.422   7.383   8.841
 2696WNA     DN 5741   0.381   7.285   8.974
 2697WNA      W 5742   2.190   7.730   9.402
 2697WNA     DN 5743   2.191   7.560   9.404
 2698WNA      W 5744   2.193   8.064   7.743
 2698WNA     DN 5745   2.036   8.108   7.790
 2699WNA      W 5746   2.592   7.944   8.524
 2699WNA     DN 5747   2.462   8.045   8.568
 2700WNA      W 5748   1.383   8.371   7.900
 2700WNA     DN 5749   1.366   8.224   7.984
 2701WNA      W 5750   3.004   8.139   8.245
 2701WNA     DN 5751   3.004   8.308   8.226
 2702WNA      W 5752   3.371   8.621   8.190
 2702WNA     DN 5753   3.503   8.536   8.125
 2703WNA      W 5754   1.040   7.374   7.896
 2703WNA     DN 5755   0.959   7.391   7.748
 2704WNA      W 5756   3.361   7.908   8.931
 2704WNA     DN 5757   3.345   7.939   8.765
 2705WNA      W 5758   0.418   9.360   9.078
 2705WNA     DN 5759   0.270   9.288   9.120
 2706WNA      W 5760   2.335   7.947   7.308
 2706WNA     DN 5761   2.178   7.892   7.343
 2707WNA      W 5762   3.508   7.473   9.778
 2707WNA     DN 5763   3.459   7.312   9.800
 2708WNA      W 5764   2.120   7.295   9.084
 2708WNA     DN 5765   2.269   7.233   9.138
 2709WNA      W 5766   0.732   8.198   9.147
 2709WNA     DN 5767   0.621   8.298   9.066
 2710WNA      W 5768   3.339   8.188   9.499
 2710WNA     DN 5769   3.283   8.036   9.550
 2711WNA      W 5770   3.319   9.594   7.471
 2711WNA     DN 5771   3.466   9.662   7.419
 2712WNA      W 5772   1.754   9.077   8.532
 2712WNA     DN 5773   1.683   8.969   8.422
 2713WNA      W 5774   1.755   9.423   9.867
 2713WNA     DN 5775   1.741   9.542   9.987
 2714WNA      W 5776   1.972   8.309   9.312
 2714WNA     DN 5777   1.905   8.322   9.468
 2715WNA      W 5778   2.824   8.607   8.150
 2715WNA     DN 5779   2.805   8.776   8.159
 2716WNA      W 5780   3.111   8.340   7.792
 2716WNA     DN 5781   3.132   8.505   7.755
 2717WNA      W 5782   2.754   9.983   8.977
 2717WNA     DN 5783   2.741  10.049   9.133
 2718WNA      W 5784   2.650   9.062   7.955
 2718WNA     DN 5785   2.716   9.166   8.072
 2719WNA      W 5786   2.083   9.272   8.941
 2719WNA     DN 5787   2.229   9.203   8.888
 2720WNA      W 5788   2.964   9.060   9.008
 2720WNA     DN 5789   3.039   9.043   8.856
 2721WNA      W 5790   0.339   8.075   9.432
 2721WNA     DN 5791   0.325   7.942   9.327
 2722WNA      W 5792   3.303   7.714   8.422
 2722WNA     DN 5793   3.452   7.635   8.398
 2723WNA      W 5794   0.077   8.354   9.761
 2723WNA     DN 5795   0.008   8.453   9.641
 2724WNA      W 5796   2.937   8.149   8.779
 2724WNA     DN 5797   2.922   8.304   8.848
 2725WNA      W 5798   0.604   7.770   7.645
 2725WNA     DN 5799   0.724   7.652   7.669
 2726WNA      W 5800   1.708   7.424   9.455
 2726WNA     DN 5801   1.795   7.422   9.309
 2727WNA      W 5802   1.594   7.997   8.357
 2727WNA     DN 5803   1.734   7.920   8.298
 2728WNA      W 5804   2.950   7.594   8.785
 2728WNA     DN 5805   2.997   7.636   8.943
 2729WNA      W 5806   1.478   9.561   9.414
 2729WNA     DN 5807   1.600   9.495   9.315
 2730WNA      W 5808   0.947   8.015   7.334
 2730WNA     DN 5809   0.853   7.946   7.211
 2731WNA      W 5810   2.596   7.490   9.598
 2731WNA     DN 5811   2.582   7.331   9.655
 2732WNA      W 5812   0.016   9.333   9.483
 2732WNA     DN 5813   0.096   9.184   9.468
 2733WNA      W 5814   1.720   9.151   7.641
 2733WNA     DN 5815   1.761   9.133   7.805
 2734WNA      W 5816   0.988   7.466   7.411
 2734WNA     DN 5817   0.970   7.483   7.243
 2735WNA      W 5818   1.726   8.547   8.462
 2735WNA     DN 5819   1.818   8.519   8.602
 2736WNA      W 5820   1.211   8.103   9.278
 2736WNA     DN 5821   1.279   8.162   9.422
 2737WNA      W 5822   0.790   9.586   7.836
 2737WNA     DN 5823   0.880   9.532   7.970
 2738WNA      W 5824   2.470   8.971   9.057
 2738WNA     DN 5825   2.346   9.002   8.945
 2739WNA      W 5826   2.097   7.839   8.850
 2739WNA     DN 5827   2.188   7.701   8.889
 2740WNA      W 5828   3.576   8.117   8.118
 2740WNA     DN 5829   3.547   8.099   7.951
 2741WNA      W 5830   2.196   9.106   7.768
 2741WNA     DN 5831   2.276   8.967   7.825
 2742WNA      W 5832   1.871   8.207   7.337
 2742WNA     DN 5833   1.710   8.156   7.315
 2743WNA      W 5834   2.808   7.678   8.132
 2743WNA     DN 5835   2.661   7.763   8.140
 2744WNA      W 5836   0.138   7.526   7.580
 2744WNA     DN 5837   0.243   7.655   7.615
 2745WNA      W 5838   1.223   9.761   8.962
 2745WNA     DN 5839   1.322   9.841   9.074
 2746WNA      W 5840   0.965   9.713   7.360
 2746WNA     DN 5841   0.803   9.661   7.366
 2747WNA      W 5842   0.206   9.954   8.128
 2747WNA     DN 5843   0.204   9.934   8.297
 2748WNA      W 5844   0.710   9.024  10.570
 2748WNA     DN 5845   0.656   9.015  10.409
 2749WNA      W 5846   1.318   7.494   8.393
 2749WNA     DN 5847   1.438   7.458   8.278
 2750WNA      W 5848   2.377   7.571   7.898
 2750WNA     DN 5849   2.538   7.626   7.894
 2751WNA      W 5850   0.322   7.503   9.475
 2751WNA     DN 5851   0.303   7.656   9.547
 2752WNA      W 5852   3.059   7.574   9.251
 2752WNA     DN 5853   3.159   7.681   9.337
 2753WNA      W 5854   0.481   8.072   8.065
 2753WNA     DN 5855   0.388   8.107   8.203
 2754WNA      W 5856   3.052   7.760   9.681
 2754WNA     DN 5857   3.108   7.631   9.777
 2755WNA      W 5858   3.448   8.963   7.366
 2755WNA     DN 5859   3.530   9.005   7.223
 2756WNA      W 5860   0.740   7.721   9.185
 2756WNA     DN 5861   0.755   7.855   9.082
 2757WNA      W 5862   0.002   7.983   7.603
 2757WNA     DN 5863  -0.031   7.850   7.502
 2758WNA      W 5864   0.159   9.356   7.336
 2758WNA     DN 5865   0.291   9.280   7.261
 2759WNA      W 5866   3.560   9.208   7.826
 2759WNA     DN 5867   3.609   9.055   7.771
 2760WNA      W 5868   2.423   9.540   7.925
 2760WNA     DN 5869   2.464   9.596   7.770
 2761WNA      W 5870   3.328   8.647   9.375
 2761WNA     DN 5871   3.288   8.807   9.333
 2762WNA      W 5872   1.491   7.406   7.579
 2762WNA     DN 5873   1.380   7.401   7.451
 2763WNA      W 5874   2.809   9.361   9.403
 2763WNA     DN 5875   2.924   9.238   9.378
 2764WNA      W 5876   2.786   9.523   8.285
 2764WNA     DN 5877   2.914   9.553   8.393
 2765WNA      W 5878   3.633   8.771   8.654
 2765WNA     DN 5879   3.634   8.840   8.499
 2766WNA      W 5880   0.880   7.487   8.778
 2766WNA     DN 5881   0.982   7.532   8.650
 2767WNA      W 5882   2.501   8.329   9.470
 2767WNA     DN 5883   2.399   8.351   9.604
 2768WNA      W 5884   1.299   9.500   7.670
 2768WNA     DN 5885   1.194   9.632   7.650
 2769WNA      W 5886   3.297   9.442   9.169
 2769WNA     DN 5887   3.275   9.606   9.130
 2770WNA      W 5888   1.110   7.902   8.834
 2770WNA     DN 5889   0.982   7.829   8.919
 2771WNA      W 5890   0.879   9.395   8.924
 2771WNA     DN 5891   0.709   9.392   8.917
 2772WNA      W 5892   0.267   8.888   7.554
 2772WNA     DN 5893   0.402   8.967   7.620
 2773WNA      W 5894   3.238   7.870   7.870
 2773WNA     DN 5895   3.169   7.972   7.987
 2774WNA      W 5896   3.112   8.747   8.636
 2774WNA     DN 5897   3.055   8.798   8.788
 2775WNA      W 5898   1.229   8.420   8.852
 2775WNA     DN 5899   1.130   8.517   8.754
 2776WNA      W 5900   3.160   9.833   8.341
 2776WNA     DN 5901   3.117   9.769   8.493
 2777WNA      W 5902   3.537   8.555   7.708
 2777WNA     DN 5903   3.522   8.466   7.564
 2778WNA      W 5904   1.282   9.612   8.179
 2778WNA     DN 5905   1.313   9.722   8.304
 2779WNA      W 5906   2.272   8.622   9.804
 2779WNA     DN 5907   2.296   8.549   9.956
 2780WNA      W 5908   1.205   8.503   7.418
 2780WNA     DN 5909   1.114   8.361   7.438
 2781WNA      W 5910   1.416   7.996   7.511
 2781WNA     DN 5911   1.358   7.932   7.364
 2782WNA      W 5912   0.551   8.812   8.292
 2782WNA     DN 5913   0.607   8.946   8.381
 2783WNA      W 5914   3.117   8.890   7.837
 2783WNA     DN 5915   3.072   9.053   7.859
 2784WNA      W 5916   3.212   7.403   7.959
 2784WNA     DN 5917   3.139   7.284   7.863
 2785WNA      W 5918   2.732   9.878   7.970
 2785WNA     DN 5919   2.819   9.821   8.104
 2786WNA      W 5920   1.634   8.936   8.055
 2786WNA     DN 5921   1.675   8.992   7.900
 2787WNA      W 5922   2.821   7.740   7.578
 2787WNA     DN 5923   2.982   7.689   7.599
 2788WNA      W 5924   0.595   8.940   8.971
 2788WNA     DN 5925   0.465   8.855   8.901
 2789WNA      W 5926   2.652   8.499   8.585
 2789WNA     DN 5927   2.744   8.471   8.725
 2790WNA      W 5928   1.675   7.878   9.281
 2790WNA     DN 5929   1.712   7.960   9.425
 2791WNA      W 5930   3.555   7.776   9.353
 2791WNA     DN 5931   3.616   7.912   9.435
 2792WNA      W 5932   0.603   9.793   8.265
 2792WNA     DN 5933   0.541   9.646   8.325
 2793WNA      W 5934   3.392   9.231   8.710
 2793WNA     DN 5935   3.272   9.111   8.723
 2794WNA      W 5936   2.746   9.408   7.590
 2794WNA     DN 5937   2.756   9.366   7.426
 2795WNA      W 5938   1.713   7.361   8.119
 2795WNA     DN 5939   1.697   7.341   7.951
 2796WNA      W 5940   2.426   8.230   8.978
 2796WNA     DN 5941   2.355   8.312   8.848
 2797WNA      W 5942   0.112   9.817   9.310
 2797WNA     DN 5943   0.132   9.676   9.216
 2798WNA      W 5944   1.365   7.779   7.951
 2798WNA     DN 5945   1.253   7.884   8.024
 2799WNA      W 5946   2.163   8.244   8.514
 2799WNA     DN 5947   2.263   8.108   8.535
 2800WNA      W 5948   0.964   8.039   7.808
 2800WNA     DN 5949   1.032   8.145   7.694
 2801WNA      W 5950   2.481   8.181   8.133
 2801WNA     DN 5951   2.512   8.055   8.243
 2802WNA      W 5952   1.124   8.881   8.969
 2802WNA     DN 5953   1.023   8.846   8.837
 2803WNA      W 5954   2.382   9.630   9.119
 2803WNA     DN 5955   2.223   9.636   9.059
 2804WNA      W 5956   0.818   9.279   8.361
 2804WNA     DN 5957   0.705   9.372   8.275
 2805WNA      W 5958   1.567   7.705   8.797
 2805WNA     DN 5959   1.692   7.590   8.787
 2806WNA      W 5960   0.178   9.689   7.727
 2806WNA     DN 5961   0.243   9.569   7.626
 2807WNA      W 5962   1.697   8.640   7.597
 2807WNA     DN 5963   1.750   8.799   7.569
 2808WNA      W 5964   0.343   9.189   8.616
 2808WNA     DN 5965   0.372   9.086   8.484
 2809WNA      W 5966   3.305   7.540   7.507
 2809WNA     DN 5967   3.225   7.676   7.571
 2810WNA      W 5968   3.616   9.513   8.243
 2810WNA     DN 5969   3.755   9.536   8.149
 2811WNA      W 5970   2.146   8.780   8.756
 2811WNA     DN 5971   2.020   8.741   8.863
 2812WNA      W 5972   1.913   7.392   8.646
 2812WNA     DN 5973   1.953   7.228   8.664
 2813WNA      W 5974   1.471   8.117   9.708
 2813WNA     DN 5975   1.320   8.043   9.731
 2814WNA      W 5976   1.171   7.486   9.177
 2814WNA     DN 5977   1.098   7.618   9.255
 2815WNA      W 5978   2.050   9.672   8.443
 2815WNA     DN 5979   2.129   9.603   8.577
 2816WNA      W 5980   0.402   9.290   8.018
 2816WNA     DN 5981   0.360   9.404   7.899
 2817WNA      W 5982   0.287   7.833   9.017
 2817WNA     DN 5983   0.156   7.725   9.016
 2818WNA      W 5984   2.628   8.244   7.593
 2818WNA     DN 5985   2.510   8.180   7.697
 2819WNA      W 5986   2.500   7.407   7.413
 2819WNA     DN 5987   2.652   7.421   7.338
 2820WNA      W 5988   0.211   8.555   8.121
 2820WNA     DN 5989   0.130   8.614   8.258
 2821WNA      W 5990   0.902   8.544   7.846
 2821WNA     DN 5991   0.909   8.486   7.686
 2822WNA      W 5992   2.482   7.438   8.492
 2822WNA     DN 5993   2.359   7.554   8.510
 2823WNA      W 5994   2.430   9.460   8.637
 2823WNA     DN 5995   2.327   9.374   8.742
 2824WNA      W 5996   1.892   7.685   7.708
 2824WNA     DN 5997   1.860   7.852   7.716
 2825WNA      W 5998   3.573   7.313   8.430
 2825WNA     DN 5999   3.442   7.361   8.332
 2826WNA      W 6000   3.427   8.285   8.583
 2826WNA     DN 6001   3.465   8.141   8.665
 2827WNA      W 6002   2.119   9.455   7.460
 2827WNA     DN 6003   2.221   9.580   7.515
 2828WNA      W 6004   1.940   9.008   9.979
 2828WNA     DN 6005   2.005   9.091   9.846
 2829WNA      W 6006   0.444   9.063   9.526
 2829WNA     DN 6007   0.390   9.222   9.550
 2830WNA      W 6008   2.761   9.349   9.876
 2830WNA     DN 6009   2.632   9.402   9.973
 2831WNA      W 6010   0.653   9.793   9.132
 2831WNA     DN 6011   0.643   9.945   9.057
 2832WNA      W 6012   2.999   9.552   8.777
 2832WNA     DN 6013   2.879   9.522   8.894
 2833WNA      W 6014   0.745   8.798   7.393
 2833WNA     DN 6015   0.588   8.764   7.448
 2834WNA      W 6016   3.728   3.595   3.359
 2834WNA     DN 6017   3.751   3.478   3.481
 2835WNA      W 6018   4.104   2.488   2.882
 2835WNA     DN 6019   4.075   2.655   2.898
 2836WNA      W 6020   6.809   2.218   0.652
 2836WNA     DN 6021   6.933   2.119   0.590
 2837WNA      W 6022   6.939   3.303   2.679
 2837WNA     DN 6023   7.008   3.376   2.542
 2838WNA      W 6024   4.857   3.294   0.205
 2838WNA     DN 6025   4.744   3.383   0.296
 2839WNA      W 6026   4.940   1.446   1.188
 2839WNA     DN 6027   5.083   1.519   1.131
 2840WNA      W 6028   4.455   1.294   1.352
 2840WNA     DN 6029   4.469   1.264   1.519
 2841WNA      W 6030   5.446   2.109   0.786
 2841WNA     DN 6031   5.456   1.996   0.659
 2842WNA      W 6032   5.121   3.201   3.141
 2842WNA     DN 6033   5.285   3.196   3.187
 2843WNA      W 6034   3.770   0.762   3.104
 2843WNA     DN 6035   3.827   0.821   2.955
 2844WNA      W 6036   4.532   0.042   2.906
 2844WNA     DN 6037   4.516   0.022   2.738
 2845WNA      W 6038   6.226   0.430   1.793
 2845WNA     DN 6039   6.362   0.490   1.711
 2846WNA      W 6040   5.875   1.301   0.363
 2846WNA     DN 6041   5.877   1.212   0.508
 2847WNA      W 6042   6.445   0.735   3.454
 2847WNA     DN 6043   6.564   0.621   3.495
 2848WNA      W 6044   3.811   0.527   2.579
 2848WNA     DN 6045   3.767   0.582   2.424
 2849WNA      W 6046   3.910   3.146   3.600
 2849WNA     DN 6047   3.893   3.206   3.442
 2850WNA      W 6048   5.432   2.536   0.332
 2850WNA     DN 6049   5.523   2.511   0.474
 2851WNA      W 6050   3.864   1.319   2.025
 2851WNA     DN 6051   4.004   1.243   2.085
 2852WNA      W 6052   4.757   1.210   3.262
 2852WNA     DN 6053   4.744   1.265   3.422
 2853WNA      W 6054   7.216   1.069   1.761
 2853WNA     DN 6055   7.323   1.165   1.671
 2854WNA      W 6056   6.980   2.112   2.620
 2854WNA     DN 6057   6.909   2.252   2.554
 2855WNA      W 6058   5.288   1.445   1.647
 2855WNA     DN 6059   5.457   1.434   1.655
 2856WNA      W 6060   5.834   2.784   2.016
 2856WNA     DN 6061   5.936   2.649   2.006
 2857WNA      W 6062   4.334   2.218   2.248
 2857WNA     DN 6063   4.211   2.103   2.226
 2858WNA      W 6064   3.693   1.746   1.819
 2858WNA     DN 6065   3.690   1.661   1.966
 2859WNA      W 6066   4.729   1.718   3.011
 2859WNA     DN 6067   4.681   1.582   3.100
 2860WNA      W 6068   7.000   1.501   3.265
 2860WNA     DN 6069   7.129   1.606   3.300
 2861WNA      W 6070   4.616   2.945   1.710
 2861WNA     DN 6071   4.477   2.850   1.734
 2862WNA      W 6072   5.737   2.634   2.844
 2862WNA     DN 6073   5.720   2.651   2.676
 2863WNA      W 6074   4.957   1.274   2.069
 2863WNA     DN 6075   4.924   1.132   2.157
 2864WNA      W 6076   5.249   2.058   1.712
 2864WNA     DN 6077   5.244   1.890   1.736
 2865WNA      W 6078   6.246   2.831   3.560
 2865WNA     DN 6079   6.084   2.781   3.575
 2866WNA      W 6080   5.325   2.151   3.570
 2866WNA     DN 6081   5.183   2.241   3.543
 2867WNA      W 6082   5.306   1.867   3.048
 2867WNA     DN 6083   5.181   1.961   3.116
 2868WNA      W 6084   3.715   1.258   3.570
 2868WNA     DN 6085   3.696   1.289   3.404
 2869WNA      W 6086   6.547   2.793   3.169
 2869WNA     DN 6087   6.408   2.841   3.084
 2870WNA      W 6088   4.128   0.375   1.167
 2870WNA     DN 6089   4.118   0.368   0.997
 2871WNA      W 6090   4.655   2.633   2.166
 2871WNA     DN 6091   4.584   2.725   2.042
 2872WNA      W 6092   7.118   2.416   1.456
 2872WNA     DN 6093   7.270   2.341   1.471
 2873WNA      W 6094   6.531   0.816   2.023
 2873WNA     DN 6095   6.665   0.725   1.972
 2874WNA      W 6096   6.816   0.769   0.118
 2874WNA     DN 6097   6.968   0.783   0.043
 2875WNA      W 6098   7.281   1.570   2.424
 2875WNA     DN 6099   7.338   1.440   2.517
 2876WNA      W 6100   5.248   3.277   2.177
 2876WNA     DN 6101   5.325   3.127   2.201
 2877WNA      W 6102   7.022   2.743   0.615
 2877WNA     DN 6103   7.134   2.616   0.630
 2878WNA      W 6104   4.151   3.529   0.369
 2878WNA     DN 6105   4.210   3.641   0.256
 2879WNA      W 6106   4.544   3.575   1.045
 2879WNA     DN 6107   4.464   3.429   1.079
 2880WNA      W 6108   4.341   0.329   2.471
 2880WNA     DN 6109   4.445   0.279   2.596
 2881WNA      W 6110   6.964   1.347   2.746
 2881WNA     DN 6111   6.866   1.441   2.848
 2882WNA      W 6112   6.369   1.769   1.205
 2882WNA     DN 6113   6.507   1.817   1.118
 2883WNA      W 6114   6.335   1.457   0.232
 2883WNA     DN 6115   6.217   1.548   0.315
 2884WNA      W 6116   5.543   2.601   2.372
 2884WNA     DN 6117   5.628   2.748   2.383
 2885WNA      W 6118   5.349   0.931   1.571
 2885WNA     DN 6119   5.466   1.052   1.594
 2886WNA      W 6120   5.949   3.018   2.565
 2886WNA     DN 6121   5.901   2.893   2.670
 2887WNA      W 6122   6.820   1.809   0.987
 2887WNA     DN 6123   6.710   1.685   1.027
 2888WNA      W 6124   5.722   0.467   1.003
 2888WNA     DN 6125   5.713   0.616   0.921
 2889WNA      W 6126   4.379   3.161   0.686
 2889WNA     DN 6127   4.535   3.102   0.653
 2890WNA      W 6128   3.750   0.660   1.285
 2890WNA     DN 6129   3.713   0.656   1.119
 2891WNA      W 6130   6.536   1.267   1.759
 2891WNA     DN 6131   6.423   1.350   1.662
 2892WNA      W 6132   3.994   2.884   1.674
 2892WNA     DN 6133   3.894   3.000   1.601
 2893WNA      W 6134   5.335   3.234   0.544
 2893WNA     DN 6135   5.463   3.161   0.629
 2894WNA      W 6136   6.727   1.260   0.008
 2894WNA     DN 6137   6.644   1.358   0.119
 2895WNA      W 6138   3.750   3.018   2.172
 2895WNA     DN 6139   3.847   2.978   2.306
 2896WNA      W 6140   4.541   2.590   2.652
 2896WNA     DN 6141   4.639   2.457   2.690
 2897WNA      W 6142   4.914   1.950   1.271
 2897WNA     DN 6143   4.886   1.909   1.434
 2898WNA      W 6144   4.936   0.355   2.364
 2898WNA     DN 6145   5.092   0.354   2.432
 2899WNA      W 6146   7.165   0.117   1.661
 2899WNA     DN 6147   7.202  -0.044   1.623
 2900WNA      W 6148   4.384   1.989   0.129
 2900WNA     DN 6149   4.299   2.127   0.078
 2901WNA      W 6150   4.039   1.022   0.308
 2901WNA     DN 6151   3.985   0.957   0.455
 2902WNA      W 6152   4.101   2.978   1.102
 2902WNA     DN 6153   4.070   3.129   1.031
 2903WNA      W 6154   5.232   2.461   1.350
 2903WNA     DN 6155   5.176   2.549   1.484
 2904WNA      W 6156   6.564   3.320   3.064
 2904WNA     DN 6157   6.508   3.428   3.183
 2905WNA      W 6158   5.490   0.962   0.748
 2905WNA     DN 6159   5.321   0.979   0.755
 2906WNA      W 6160   6.873   3.360   1.520
 2906WNA     DN 6161   6.875   3.191   1.539
 2907WNA      W 6162   6.550   1.213   3.118
 2907WNA     DN 6163   6.483   1.141   2.979
 2908WNA      W 6164   7.263   2.869   1.252
 2908WNA     DN 6165   7.376   2.938   1.359
 2909WNA      W 6166   5.890   2.161   2.736
 2909WNA     DN 6167   5.966   2.116   2.591
 2910WNA      W 6168   3.656   1.712   0.942
 2910WNA     DN 6169   3.771   1.766   1.055
 2911WNA      W 6170   4.767   2.127   2.515
 2911WNA     DN 6171   4.672   2.201   2.635
 2912WNA      W 6172   5.971   1.391   0.893
 2912WNA     DN 6173   5.821   1.421   0.967
 2913WNA      W 6174   5.848   1.881   0.997
 2913WNA     DN 6175   5.867   1.993   0.870
 2914WNA      W 6176   4.191   1.301   2.471
 2914WNA     DN 6177   4.078   1.366   2.362
 2915WNA      W 6178   4.176   1.177   3.393
 2915WNA     DN 6179   4.110   1.029   3.343
 2916WNA      W 6180   4.066   0.094   1.552
 2916WNA     DN 6181   4.051   0.187   1.410
 2917WNA      W 6182   5.834   0.441   2.113
 2917WNA     DN 6183   5.774   0.286   2.079
 2918WNA      W 6184   5.482   0.626   3.276
 2918WNA     DN 6185   5.447   0.483   3.361
 2919WNA      W 6186   5.837   0.775   0.454
 2919WNA     DN 6187   5.976   0.699   0.516
 2920WNA      W 6188   7.020   3.168   3.208
 2920WNA     DN 6189   6.884   3.187   3.108
 2921WNA      W 6190   5.987   0.249   3.247
 2921WNA     DN 6191   6.095   0.380   3.244
 2922WNA      W 6192   7.006   2.550   3.369
 2922WNA     DN 6193   7.103   2.605   3.241
 2923WNA      W 6194   6.436   0.717   2.965
 2923WNA     DN 6195   6.491   0.630   3.100
 2924WNA      W 6196   6.236   0.655   1.235
 2924WNA     DN 6197   6.119   0.674   1.357
 2925WNA      W 6198   6.629   1.789   3.639
 2925WNA     DN 6199   6.518   1.808   3.766
 2926WNA      W 6200   4.369   3.365   1.625
 2926WNA     DN 6201   4.364   3.196   1.612
 2927WNA      W 6202   5.027   1.082   0.611
 2927WNA     DN 6203   5.172   1.111   0.527
 2928WNA      W 6204   4.596   0.366   3.275
 2928WNA     DN 6205   4.515   0.273   3.158
 2929WNA      W 6206   6.648   0.850   0.956
 2929WNA     DN 6207   6.739   0.813   0.817
 2930WNA      W 6208   7.015   1.332   0.901
 2930WNA     DN 6209   6.910   1.389   0.780
 2931WNA      W 6210   4.758   3.549   3.372
 2931WNA     DN 6211   4.668   3.623   3.248
 2932WNA      W 6212   4.684   0.085   0.607
 2932WNA     DN 6213   4.782   0.223   0.591
 2933WNA      W 6214   7.005   0.619   1.642
 2933WNA     DN 6215   7.013   0.506   1.515
 2934WNA      W 6216   7.155   2.868   0.087
 2934WNA     DN 6217   7.273   2.831   0.204
 2935WNA      W 6218   4.062   2.071   1.789
 2935WNA     DN 6219   4.117   2.229   1.758
 2936WNA      W 6220   5.979   0.658   0.019
 2936WNA     DN 6221   5.874   0.715  -0.102
 2937WNA      W 6222   7.113   2.990   1.739
 2937WNA     DN 6223   7.089   2.847   1.650
 2938WNA      W 6224   7.152   0.184   2.489
 2938WNA     DN 6225   7.098   0.343   2.513
 2939WNA      W 6226   5.597   1.396   3.043
 2939WNA     DN 6227   5.467   1.497   3.087
 2940WNA      W 6228   5.690   2.735   0.746
 2940WNA     DN 6229   5.657   2.900   0.768
 2941WNA      W 6230   6.090   2.029   3.486
 2941WNA     DN 6231   6.170   2.072   3.342
 2942WNA      W 6232   5.764   0.006   1.795
 2942WNA     DN 6233   5.806  -0.071   1.941
 2943WNA      W 6234   4.376   0.909   1.858
 2943WNA     DN 6235   4.415   0.750   1.812
 2944WNA      W 6236   3.930   2.109   2.632
 2944WNA     DN 6237   3.982   2.112   2.470
 2945WNA      W 6238   5.789   3.302   1.338
 2945WNA     DN 6239   5.804   3.134   1.321
 2946WNA      W 6240   6.983   0.899   2.210
 2946WNA     DN 6241   6.918   0.743   2.190
 2947WNA      W 6242   5.620   3.246   2.977
 2947WNA     DN 6243   5.463   3.312   2.978
 2948WNA      W 6244   6.963   2.305   0.182
 2948WNA     DN 6245   7.078   2.247   0.293
 2949WNA      W 6246   5.398   1.788   1.243
 2949WNA     DN 6247   5.257   1.880   1.268
 2950WNA      W 6248   7.250   0.299   2.984
 2950WNA     DN 6249   7.162   0.271   2.841
 2951WNA      W 6250   5.399   2.134   2.578
 2951WNA     DN 6251   5.517   2.049   2.665
 2952WNA      W 6252   5.616   1.020   2.023
 2952WNA     DN 6253   5.489   1.074   1.923
 2953WNA      W 6254   6.468   1.318   0.861
 2953WNA     DN 6255   6.395   1.450   0.939
 2954WNA      W 6256   6.755   1.051   0.503
 2954WNA     DN 6257   6.618   0.950   0.504
 2955WNA      W 6258   6.564   3.091   0.892
 2955WNA     DN 6259   6.588   2.964   0.781
 2956WNA      W 6260   6.398   2.694   1.688
 2956WNA     DN 6261   6.244   2.678   1.617
 2957WNA      W 6262   6.294   1.773   0.666
 2957WNA     DN 6263   6.371   1.838   0.529
 2958WNA      W 6264   5.727   1.983   1.652
 2958WNA     DN 6265   5.581   1.914   1.599
 2959WNA      W 6266   6.608   1.771   1.719
 2959WNA     DN 6267   6.549   1.921   1.774
 2960WNA      W 6268   3.983   0.786   2.143
 2960WNA     DN 6269   3.969   0.942   2.078
 2961WNA      W 6270   6.761   1.838   2.970
 2961WNA     DN 6271   6.856   1.764   2.850
 2962WNA      W 6272   7.112   3.456   2.116
 2962WNA     DN 6273   7.046   3.299   2.125
 2963WNA      W 6274   5.042   2.900   1.518
 2963WNA     DN 6275   5.211   2.895   1.505
 2964WNA      W 6276   6.049   3.433   2.842
 2964WNA     DN 6277   6.050   3.541   2.974
 2965WNA      W 6278   6.043   0.763   2.606
 2965WNA     DN 6279   6.179   0.762   2.708
 2966WNA      W 6280   5.250   3.471   2.667
 2966WNA     DN 6281   5.414   3.427   2.667
 2967WNA      W 6282   6.947   0.425   1.133
 2967WNA     DN 6283   6.954   0.594   1.117
 2968WNA      W 6284   6.738   1.744   2.434
 2968WNA     DN 6285   6.569   1.747   2.415
 2969WNA      W 6286   3.721   1.065   2.472
 2969WNA     DN 6287   3.875   1.012   2.521
 2970WNA      W 6288   6.581   0.860   1.490
 2970WNA     DN 6289   6.439   0.943   1.533
 2971WNA      W 6290   6.992   1.011   3.267
 2971WNA     DN 6291   7.152   1.009   3.211
 2972WNA      W 6292   5.877   2.710   1.485
 2972WNA     DN 6293   5.715   2.731   1.439
 2973WNA      W 6294   5.133   3.301   1.098
 2973WNA     DN 6295   4.963   3.298   1.091
 2974WNA      W 6296   4.248   0.481   0.356
 2974WNA     DN 6297   4.385   0.498   0.256
 2975WNA      W 6298   5.352   0.135   2.166
 2975WNA     DN 6299   5.493   0.042   2.184
 2976WNA      W 6300   4.380   3.255   0.014
 2976WNA     DN 6301   4.220   3.232  -0.039
 2977WNA      W 6302   4.754   1.721   0.765
 2977WNA     DN 6303   4.898   1.809   0.789
 2978WNA      W 6304   5.408   2.350   3.078
 2978WNA     DN 6305   5.246   2.393   3.047
 2979WNA      W 6306   5.238   0.708   1.068
 2979WNA     DN 6307   5.399   0.657   1.089
 2980WNA      W 6308   6.594   0.305   1.496
 2980WNA     DN 6309   6.657   0.440   1.414
 2981WNA      W 6310   6.314   3.587   1.824
 2981WNA     DN 6311   6.428   3.483   1.752
 2982WNA      W 6312   5.726   3.235   2.164
 2982WNA     DN 6313   5.766   3.400   2.162
 2983WNA      W 6314   5.122   2.272   2.125
 2983WNA     DN 6315   4.984   2.205   2.198
 2984WNA      W 6316   6.892   2.995   2.251
 2984WNA     DN 6317   6.768   3.026   2.363
 2985WNA      W 6318   4.586   0.498   1.020
 2985WNA     DN 6319   4.629   0.585   1.159
 2986WNA      W 6320   5.108   2.795   1.980
 2986WNA     DN 6321   5.126   2.630   2.016
 2987WNA      W 6322   4.591   0.726   0.045
 2987WNA     DN 6323   4.596   0.859  -0.061
 2988WNA      W 6324   5.392   1.335   2.439
 2988WNA     DN 6325   5.552   1.376   2.479
 2989WNA      W 6326   6.240   0.201   2.309
 2989WNA     DN 6327   6.115   0.087   2.293
 2990WNA      W 6328   3.660   2.044   2.194
 2990WNA     DN 6329   3.634   1.949   2.055
 2991WNA      W 6330   5.364   1.862   0.352
 2991WNA     DN 6331   5.392   1.741   0.236
 2992WNA      W 6332   4.632   0.177   0.122
 2992WNA     DN 6333   4.679   0.311   0.216
 2993WNA      W 6334   5.370   1.258   1.173
 2993WNA     DN 6335   5.488   1.195   1.068
 2994WNA      W 6336   6.340   0.234   2.872
 2994WNA     DN 6337   6.380   0.396   2.906
 2995WNA      W 6338   4.928   2.246   2.981
 2995WNA     DN 6339   5.092   2.210   3.008
 2996WNA      W 6340   5.732   2.028   3.198
 2996WNA     DN 6341   5.717   1.886   3.290
 2997WNA      W 6342   6.349   2.058   3.091
 2997WNA     DN 6343   6.254   1.920   3.122
 2998WNA      W 6344   5.633   0.198   3.596
 2998WNA     DN 6345   5.664   0.092   3.725
 2999WNA      W 6346   4.855   0.814   1.989
 2999WNA     DN 6347   4.863   0.816   1.819
 3000WNA      W 6348   4.281   0.770   1.387
 3000WNA     DN 6349   4.436   0.774   1.457
 3001WNA      W 6350   4.067   3.482   1.063
 3001WNA     DN 6351   3.902   3.500   1.026
 3002WNA      W 6352   5.399   2.812   3.188
 3002WNA     DN 6353   5.500   2.676   3.202
 3003WNA      W 6354   4.434   2.297   0.547
 3003WNA     DN 6355   4.343   2.345   0.682
 3004WNA      W 6356   6.114   1.682   1.768
 3004WNA     DN 6357   6.248   1.578   1.750
 3005WNA      W 6358   6.394   1.481   2.167
 3005WNA     DN 6359   6.550   1.531   2.121
 3006WNA      W 6360   5.599   2.155   2.101
 3006WNA     DN 6361   5.468   2.126   1.996
 3007WNA      W 6362   6.069   2.529   0.233
 3007WNA     DN 6363   5.901   2.526   0.207
 3008WNA      W 6364   5.741   0.550   1.561
 3008WNA     DN 6365   5.878   0.638   1.608
 3009WNA      W 6366   7.220   0.828   0.829
 3009WNA     DN 6367   7.155   0.705   0.731
 3010WNA      W 6368   3.714   3.417   2.860
 3010WNA     DN 6369   3.860   3.363   2.929
 3011WNA      W 6370   4.131   2.643   2.392
 3011WNA     DN 6371   3.983   2.584   2.451
 3012WNA      W 6372   3.698   3.489   0.624
 3012WNA     DN 6373   3.817   3.544   0.733
 3013WNA      W 6374   5.597   0.759   2.430
 3013WNA     DN 6375   5.615   0.847   2.574
 3014WNA      W 6376   4.960   2.782   0.279
 3014WNA     DN 6377   5.097   2.870   0.326
 3015WNA      W 6378   6.865   3.164   0.465
 3015WNA     DN 6379   6.967   3.277   0.541
 3016WNA      W 6380   5.840   1.817   0.479
 3016WNA     DN 6381   5.952   1.705   0.417
 3017WNA      W 6382   4.683   1.008   0.996
 3017WNA     DN 6383   4.750   0.873   1.075
 3018WNA      W 6384   5.515   0.918   0.048
 3018WNA     DN 6385   5.559   1.081   0.027
 3019WNA      W 6386   6.099   2.483   3.226
 3019WNA     DN 6387   6.236   2.484   3.126
 3020WNA      W 6388   6.452   0.389   0.843
 3020WNA     DN 6389   6.494   0.553   0.859
 3021WNA      W 6390   3.782   0.237   0.291
 3021WNA     DN 6391   3.794   0.268   0.124
 3022WNA      W 6392   5.068   2.556   2.581
 3022WNA     DN 6393   4.940   2.545   2.469
 3023WNA      W 6394   4.867   2.472   1.673
 3023WNA     DN 6395   4.830   2.465   1.507
 3024WNA      W 6396   4.609   2.424   0.071
 3024WNA     DN 6397   4.743   2.333   0.020
 3025WNA      W 6398   3.850   2.665   0.839
 3025WNA     DN 6399   3.707   2.706   0.922
 3026WNA      W 6400   4.354   1.735   3.281
 3026WNA     DN 6401   4.472   1.620   3.325
 3027WNA      W 6402   5.058   0.295   3.467
 3027WNA     DN 6403   5.081   0.130   3.501
 3028WNA      W 6404   5.767   0.437   2.823
 3028WNA     DN 6405   5.633   0.516   2.892
 3029WNA      W 6406   4.962   0.205   1.104
 3029WNA     DN 6407   4.835   0.229   1.215
 3030WNA      W 6408   6.021   0.282   0.609
 3030WNA     DN 6409   6.121   0.329   0.739
 3031WNA      W 6410   3.966   0.214   2.186
 3031WNA     DN 6411   4.038   0.095   2.283
 3032WNA      W 6412   4.014   1.177   1.556
 3032WNA     DN 6413   3.848   1.185   1.519
 3033WNA      W 6414   6.703   0.285   1.962
 3033WNA     DN 6415   6.842   0.205   1.905
 3034WNA      W 6416   4.125   0.783   0.776
 3034WNA     DN 6417   4.262   0.692   0.817
 3035WNA      W 6418   6.696   0.471   2.392
 3035WNA     DN 6419   6.832   0.571   2.372
 3036WNA      W 6420   7.092   1.674   0.077
 3036WNA     DN 6421   7.067   1.798  -0.036
 3037WNA      W 6422   4.384   0.432   1.896
 3037WNA     DN 6423   4.495   0.540   1.966
 3038WNA      W 6424   5.498   1.004   2.836
 3038WNA     DN 6425   5.441   1.117   2.722
 3039WNA      W 6426   3.646   0.694   0.314
 3039WNA     DN 6427   3.529   0.723   0.195
 3040WNA      W 6428   4.432   2.083   2.875
 3040WNA     DN 6429   4.402   2.089   3.042
 3041WNA      W 6430   5.790   1.481   2.054
 3041WNA     DN 6431   5.837   1.419   1.903
 3042WNA      W 6432   5.657   3.560   0.350
 3042WNA     DN 6433   5.669   3.534   0.518
 3043WNA      W 6434   3.803   2.067   0.047
 3043WNA     DN 6435   3.941   1.968   0.045
 3044WNA      W 6436   4.538   2.478   3.173
 3044WNA     DN 6437   4.388   2.467   3.252
 3045WNA      W 6438   4.059   1.645   2.804
 3045WNA     DN 6439   4.046   1.794   2.723
 3046WNA      W 6440   5.050   1.750   2.598
 3046WNA     DN 6441   4.991   1.681   2.742
 3047WNA      W 6442   6.818   0.109   2.860
 3047WNA     DN 6443   6.808   0.083   2.692
 3048WNA      W 6444   7.216   1.719   2.851
 3048WNA     DN 6445   7.113   1.704   2.986
 3049WNA      W 6446   7.204   1.919   0.537
 3049WNA     DN 6447   7.063   1.982   0.607
 3050WNA      W 6448   6.067   2.251   0.636
 3050WNA     DN 6449   6.135   2.172   0.770
 3051WNA      W 6450   6.541   3.551   0.331
 3051WNA     DN 6451   6.473   3.669   0.229
 3052WNA      W 6452   5.718   1.541   3.473
 3052WNA     DN 6453   5.561   1.585   3.520
 3053WNA      W 6454   4.048   2.508   3.513
 3053WNA     DN 6455   4.056   2.387   3.632
 3054WNA      W 6456   7.254   0.430   3.465
 3054WNA     DN 6457   7.161   0.546   3.382
 3055WNA      W 6458   6.972   1.358   2.086
 3055WNA     DN 6459   7.059   1.301   2.220
 3056WNA      W 6460   5.280   3.488   3.563
 3056WNA     DN 6461   5.143   3.387   3.564
 3057WNA      W 6462   5.135   0.117   0.290
 3057WNA     DN 6463   5.140   0.050   0.446
 3058WNA      W 6464   6.674   2.716   0.233
 3058WNA     DN 6465   6.654   2.859   0.143
 3059WNA      W 6466   4.443   0.809   3.119
 3059WNA     DN 6467   4.565   0.720   3.197
 3060WNA      W 6468   4.877   2.803   2.981
 3060WNA     DN 6469   4.730   2.845   2.907
 3061WNA      W 6470   7.003   0.794   2.779
 3061WNA     DN 6471   6.995   0.644   2.699
 3062WNA      W 6472   6.214   3.453   0.747
 3062WNA     DN 6473   6.115   3.318   0.716
 3063WNA      W 6474   6.453   2.072   2.114
 3063WNA     DN 6475   6.431   2.023   1.953
 3064WNA      W 6476   4.703   0.488   2.781
 3064WNA     DN 6477   4.540   0.511   2.737
 3065WNA      W 6478   5.172   1.557   3.538
 3065WNA     DN 6479   5.011   1.503   3.531
 3066WNA      W 6480   4.675   2.736   0.732
 3066WNA     DN 6481   4.679   2.883   0.817
 3067WNA      W 6482   6.430   2.234   0.996
 3067WNA     DN 6483   6.551   2.136   1.064
 3068WNA      W 6484   4.198   0.860   2.720
 3068WNA     DN 6485   4.117   0.972   2.820
 3069WNA      W 6486   5.527   2.922   1.184
 3069WNA     DN 6487   5.635   3.021   1.269
 3070WNA      W 6488   7.277   1.482   1.365
 3070WNA     DN 6489   7.421   1.561   1.409
 3071WNA      W 6490   5.499   0.115   3.084
 3071WNA     DN 6491   5.383  -0.004   3.122
 3072WNA      W 6492   6.279   2.820   2.163
 3072WNA     DN 6493   6.201   2.955   2.231
 3073WNA      W 6494   6.582   3.164   1.871
 3073WNA     DN 6495   6.631   3.081   1.731
 3074WNA      W 6496   5.801   2.966   0.299
 3074WNA     DN 6497   5.884   2.849   0.208
 3075WNA      W 6498   3.811   2.858   3.141
 3075WNA     DN 6499   3.881   2.955   3.262
 3076WNA      W 6500   4.554   0.850   2.379
 3076WNA     DN 6501   4.689   0.951   2.400
 3077WNA      W 6502   4.524   0.198   1.489
 3077WNA     DN 6503   4.408   0.321   1.506
 3078WNA      W 6504   6.145   1.040   2.181
 3078WNA     DN 6505   6.308   1.073   2.217
 3079WNA      W 6506   4.943   2.211   0.381
 3079WNA     DN 6507   5.015   2.057   0.383
 3080WNA      W 6508   6.941   2.153   1.880
 3080WNA     DN 6509   7.080   2.087   1.808
 3081WNA      W 6510   4.268   2.911   3.303
 3081WNA     DN 6511   4.350   2.875   3.159
 3082WNA      W 6512   6.655   3.593   1.100
 3082WNA     DN 6513   6.677   3.433   1.152
 3083WNA      W 6514   4.754   0.613   1.545
 3083WNA     DN 6515   4.731   0.524   1.402
 3084WNA      W 6516   4.523   2.106   1.635
 3084WNA     DN 6517   4.525   2.172   1.792
 3085WNA      W 6518   4.836   3.517   2.385
 3085WNA     DN 6519   4.991   3.585   2.402
 3086WNA      W 6520   6.903   3.613   3.417
 3086WNA     DN 6521   6.884   3.615   3.248
 3087WNA      W 6522   6.062   1.801   2.350
 3087WNA     DN 6523   6.036   1.936   2.450
 3088WNA      W 6524   3.911   1.599   0.265
 3088WNA     DN 6525   3.890   1.460   0.170
 3089WNA      W 6526   7.045   3.257   0.962
 3089WNA     DN 6527   6.931   3.360   0.889
 3090WNA      W 6528   6.882   0.581   0.581
 3090WNA     DN 6529   6.880   0.592   0.411
 3091WNA      W 6530   5.021   0.100   2.984
 3091WNA     DN 6531   4.909  -0.001   2.906
 3092WNA      W 6532   6.727   2.902   1.442
 3092WNA     DN 6533   6.632   2.761   1.435
 3093WNA      W 6534   6.756   1.458   1.347
 3093WNA     DN 6535   6.871   1.406   1.233
 3094WNA      W 6536   4.873   1.131   1.563
 3094WNA     DN 6537   5.007   1.026   1.566
 3095WNA      W 6538   5.118   1.393   2.887
 3095WNA     DN 6539   5.233   1.446   3.001
 3096WNA      W 6540   6.229   2.546   2.750
 3096WNA     DN 6541   6.184   2.660   2.632
 3097WNA      W 6542   4.879   1.000   2.862
 3097WNA     DN 6543   4.935   0.843   2.829
 3098WNA      W 6544   4.858   3.466   1.478
 3098WNA     DN 6545   4.957   3.367   1.381
 3099WNA      W 6546   4.175   3.425   3.112
 3099WNA     DN 6547   4.011   3.467   3.126
 3100WNA      W 6548   4.287   2.786   0.242
 3100WNA     DN 6549   4.221   2.926   0.172
 3101WNA      W 6550   6.804   2.544   1.052
 3101WNA     DN 6551   6.825   2.633   1.196
 3102WNA      W 6552   4.408   1.336   2.938
 3102WNA     DN 6553   4.394   1.500   2.896
 3103WNA      W 6554   7.181   1.266   0.419
 3103WNA     DN 6555   7.149   1.187   0.566
 3104WNA      W 6556   4.926   2.323   0.890
 3104WNA     DN 6557   5.024   2.256   1.012
 3105WNA      W 6558   6.025   1.705   2.971
 3105WNA     DN 6559   6.107   1.804   3.082
 3106WNA      W 6560   5.916   1.333   2.515
 3106WNA     DN 6561   5.937   1.422   2.659
 3107WNA      W 6562   4.476   1.705   2.544
 3107WNA     DN 6563   4.567   1.615   2.656
 3108WNA      W 6564   6.686   3.593   2.373
 3108WNA     DN 6565   6.624   3.475   2.267
 3109WNA      W 6566   6.477   0.227   3.367
 3109WNA     DN 6567   6.309   0.227   3.343
 3110WNA      W 6568   4.141   0.377   2.954
 3110WNA     DN 6569   4.122   0.534   2.891
 3111WNA      W 6570   4.480   1.400   2.007
 3111WNA     DN 6571   4.461   1.402   1.838
 3112WNA      W 6572   4.849   1.214   0.129
 3112WNA     DN 6573   4.877   1.129   0.274
 3113WNA      W 6574   3.652   2.973   2.674
 3113WNA     DN 6575   3.607   2.879   2.808
 3114WNA      W 6576   5.237   1.682   2.117
 3114WNA     DN 6577   5.284   1.823   2.199
 3115WNA      W 6578   5.060   0.707   0.222
 3115WNA     DN 6579   5.169   0.809   0.303
 3116WNA      W 6580   4.195   1.523   1.003
 3116WNA     DN 6581   4.217   1.627   1.135
 3117WNA      W 6582   3.966   3.375   2.440
 3117WNA     DN 6583   3.935   3.306   2.288
 3118WNA      W 6584   6.761   1.601   0.548
 3118WNA     DN 6585   6.621   1.538   0.475
 3119WNA      W 6586   6.856   0.517   3.234
 3119WNA     DN 6587   6.869   0.381   3.335
 3120WNA      W 6588   6.292   2.726   1.197
 3120WNA     DN 6589   6.146   2.767   1.120
 3121WNA      W 6590   3.890   1.650   3.374
 3121WNA     DN 6591   4.056   1.673   3.345
 3122WNA      W 6592   6.856   0.114   0.670
 3122WNA     DN 6593   6.697   0.125   0.611
 3123WNA      W 6594   6.376   2.589   0.681
 3123WNA     DN 6595   6.215   2.599   0.629
 3124WNA      W 6596   5.278   1.647   0.766
 3124WNA     DN 6597   5.298   1.588   0.924
 3125WNA      W 6598   6.465   0.451   0.289
 3125WNA     DN 6599   6.475   0.304   0.204
 3126WNA      W 6600   6.530   1.058   2.475
 3126WNA     DN 6601   6.368   1.006   2.481
 3127WNA      W 6602   4.239   1.651   1.682
 3127WNA     DN 6603   4.342   1.590   1.802
 3128WNA      W 6604   4.533   2.590   1.331
 3128WNA     DN 6605   4.689   2.582   1.263
 3129WNA      W 6606   6.296   1.210   1.296
 3129WNA     DN 6607   6.136   1.265   1.282
 3130WNA      W 6608   5.319   0.589   1.992
 3130WNA     DN 6609   5.268   0.665   1.849
 3131WNA      W 6610   7.281   2.500   2.503
 3131WNA     DN 6611   7.222   2.411   2.370
 3132WNA      W 6612   7.199   0.487   2.064
 3132WNA     DN 6613   7.277   0.627   2.007
 3133WNA      W 6614   3.738   3.317   1.440
 3133WNA     DN 6615   3.743   3.225   1.297
 3134WNA      W 6616   4.247   2.504   0.976
 3134WNA     DN 6617   4.276   2.371   0.874
 3135WNA      W 6618   4.162   0.121   3.529
 3135WNA     DN 6619   4.253  -0.020   3.555
 3136WNA      W 6620   5.281   2.974   3.631
 3136WNA     DN 6621   5.164   2.862   3.681
 3137WNA      W 6622   7.036   1.942   1.421
 3137WNA     DN 6623   7.011   2.105   1.460
 3138WNA      W 6624   6.390   2.119   0.301
 3138WNA     DN 6625   6.287   2.023   0.396
 3139WNA      W 6626   5.685   3.640   2.513
 3139WNA     DN 6627   5.652   3.694   2.355
 3140WNA      W 6628   6.542   2.362   3.550
 3140WNA     DN 6629   6.422   2.242   3.563
 3141WNA      W 6630   5.357   0.072   0.830
 3141WNA     DN 6631   5.506   0.007   0.878
 3142WNA      W 6632   6.070   0.941   1.689
 3142WNA     DN 6633   5.936   0.985   1.595
 3143WNA      W 6634   3.756   2.528   2.021
 3143WNA     DN 6635   3.902   2.545   2.107
 3144WNA      W 6636   5.009   0.490   0.662
 3144WNA     DN 6637   5.052   0.654   0.678
 3145WNA      W 6638   4.813   1.974   3.511
 3145WNA     DN 6639   4.855   2.138   3.527
 3146WNA      W 6640   5.807   0.955   1.225
 3146WNA     DN 6641   5.909   0.910   1.353
 3147WNA      W 6642   6.012   2.365   2.347
 3147WNA     DN 6643   5.983   2.313   2.188
 3148WNA      W 6644   4.166   2.970   2.782
 3148WNA     DN 6645   4.087   2.825   2.822
 3149WNA      W 6646   4.757   2.953   3.505
 3149WNA     DN 6647   4.647   2.829   3.545
 3150WNA      W 6648   4.608   0.750   0.519
 3150WNA     DN 6649   4.744   0.843   0.477
 3151WNA      W 6650   6.125   0.892   0.844
 3151WNA     DN 6651   5.973   0.818   0.857
 3152WNA      W 6652   6.083   3.000   3.081
 3152WNA     DN 6653   6.195   3.078   3.183
 3153WNA      W 6654   4.768   1.592   1.680
 3153WNA     DN 6655   4.642   1.607   1.567
 3154WNA      W 6656   4.423   3.290   2.545
 3154WNA     DN 6657   4.411   3.146   2.634
 3155WNA      W 6658   7.168   3.407   0.146
 3155WNA     DN 6659   7.201   3.345   0.301
 3156WNA      W 6660   4.031   2.079   3.142
 3156WNA     DN 6661   4.176   2.090   3.229
 3157WNA      W 6662   6.026   2.341   1.830
 3157WNA     DN 6663   5.936   2.319   1.972
 3158WNA      W 6664   4.462   1.990   1.072
 3158WNA     DN 6665   4.544   2.114   0.990
 3159WNA      W 6666   4.833   2.997   2.467
 3159WNA     DN 6667   4.713   3.118   2.476
 3160WNA      W 6668   5.211   0.416   1.508
 3160WNA     DN 6669   5.173   0.267   1.579
 3161WNA      W 6670   3.822   2.400   0.438
 3161WNA     DN 6671   3.817   2.324   0.286
 3162WNA      W 6672   5.341   1.351   0.308
 3162WNA     DN 6673   5.327   1.341   0.477
 3163WNA      W 6674   3.987   1.900   1.327
 3163WNA     DN 6675   4.030   1.982   1.184
 3164WNA      W 6676   5.277   0.542   2.791
 3164WNA     DN 6677   5.447   0.537   2.781
 3165WNA      W 6678   6.949   0.251   0.218
 3165WNA     DN 6679   6.954   0.316   0.061
 3166WNA      W 6680   7.042   1.997   3.317
 3166WNA     DN 6681   7.124   1.961   3.173
 3167WNA      W 6682   5.696   3.254   3.469
 3167WNA     DN 6683   5.725   3.280   3.304
 3168WNA      W 6684   7.254   2.348   2.991
 3168WNA     DN 6685   7.357   2.256   3.090
 3169WNA      W 6686   6.662   3.146   3.602
 3169WNA     DN 6687   6.675   3.315   3.603
 3170WNA      W 6688   4.401   3.602   2.080
 3170WNA     DN 6689   4.488   3.717   2.170
 3171WNA      W 6690   7.260   2.224   0.954
 3171WNA     DN 6691   7.376   2.142   1.047
 3172WNA      W 6692   5.790   1.491   1.467
 3172WNA     DN 6693   5.855   1.627   1.389
 3173WNA      W 6694   5.557   0.103   1.357
 3173WNA     DN 6695   5.571   0.073   1.524
 3174WNA      W 6696   4.616   3.087   1.194
 3174WNA     DN 6697   4.635   3.256   1.197
 3175WNA      W 6698   5.115   0.828   2.419
 3175WNA     DN 6699   5.136   0.681   2.502
 3176WNA      W 6700   4.815   0.197   1.888
 3176WNA     DN 6701   4.781   0.300   2.019
 3177WNA      W 6702   3.878   3.019   0.436
 3177WNA     DN 6703   3.957   2.897   0.347
 3178WNA      W 6704   5.694   2.383   1.154
 3178WNA     DN 6705   5.664   2.530   1.235
 3179WNA      W 6706   4.569   3.178   3.033
 3179WNA     DN 6707   4.617   3.016   3.015
 3180WNA      W 6708   4.046   2.001   0.729
 3180WNA     DN 6709   3.972   2.074   0.595
 3181WNA      W 6710   3.931   0.544   1.728
 3181WNA     DN 6711   3.818   0.662   1.680
 3182WNA      W 6712   5.479   2.509   1.785
 3182WNA     DN 6713   5.388   2.515   1.928
 3183WNA      W 6714   3.731   0.363   0.805
 3183WNA     DN 6715   3.818   0.330   0.662
 3184WNA      W 6716   6.395   1.569   2.732
 3184WNA     DN 6717   6.289   1.682   2.662
 3185WNA      W 6718   6.272   0.955   0.304
 3185WNA     DN 6719   6.102   0.952   0.297
 3186WNA      W 6720   6.789   2.627   1.952
 3186WNA     DN 6721   6.649   2.549   2.010
 3187WNA      W 6722   5.450   3.111   1.783
 3187WNA     DN 6723   5.568   3.095   1.904
 3188WNA      W 6724   4.862   3.215   0.694
 3188WNA     DN 6725   4.772   3.133   0.813
 3189WNA      W 6726   6.144   0.118   0.124
 3189WNA     DN 6727   6.120   0.285   0.142
 3190WNA      W 6728   3.944   3.378   1.865
 3190WNA     DN 6729   3.918   3.344   2.029
 3191WNA      W 6730   6.141   1.136   3.500
 3191WNA     DN 6731   6.026   1.020   3.546
 3192WNA      W 6732   4.124   0.666   3.499
 3192WNA     DN 6733   4.121   0.751   3.352
 3193WNA      W 6734   3.855   1.266   0.832
 3193WNA     DN 6735   3.962   1.376   0.905
 3194WNA      W 6736   4.546   1.255   0.557
 3194WNA     DN 6737   4.628   1.398   0.516
 3195WNA      W 6738   6.309   1.582   3.374
 3195WNA     DN 6739   6.365   1.597   3.534
 3196WNA      W 6740   4.652   1.863   2.083
 3196WNA     DN 6741   4.732   1.714   2.068
 3197WNA      W 6742   6.126   0.149   1.203
 3197WNA     DN 6743   5.976   0.073   1.180
 3198WNA      W 6744   5.257   3.580   1.706
 3198WNA     DN 6745   5.388   3.502   1.782
 3199WNA      W 6746   6.471   3.042   2.643
 3199WNA     DN 6747   6.537   3.010   2.796
 3200WNA      W 6748   6.055   3.191   1.754
 3200WNA     DN 6749   5.900   3.144   1.701
 3201WNA      W 6750   6.074   2.171   1.348
 3201WNA     DN 6751   6.040   2.005   1.358
 3202WNA      W 6752   5.536   0.396   0.419
 3202WNA     DN 6753   5.435   0.259   0.420
 3203WNA      W 6754   7.217   0.024   1.141
 3203WNA     DN 6755   7.161  -0.128   1.192
 3204WNA      W 6756   4.905   1.659   0.304
 3204WNA     DN 6757   4.864   1.557   0.174
 3205WNA      W 6758   7.071   0.996   1.294
 3205WNA     DN 6759   7.058   0.915   1.145
 3206WNA      W 6760   5.763   2.166   0.171
 3206WNA     DN 6761   5.818   2.072   0.040
 3207WNA      W 6762   6.699   2.366   2.919
 3207WNA     DN 6763   6.748   2.213   2.864
 3208WNA      W 6764   6.353   3.067   0.386
 3208WNA     DN 6765   6.382   2.900   0.371
 3209WNA      W 6766   4.968   0.742   3.292
 3209WNA     DN 6767   4.847   0.844   3.229
 3210WNA      W 6768   4.788   1.326   2.533
 3210WNA     DN 6769   4.677   1.199   2.549
 3211WNA      W 6770   6.880   2.821   2.810
 3211WNA     DN 6771   6.777   2.956   2.827
 3212WNA      W 6772   5.980   0.771   3.187
 3212WNA     DN 6773   5.957   0.918   3.270
 3213WNA      W 6774   3.824   1.242   2.964
 3213WNA     DN 6775   3.746   1.093   2.942
 3214WNA      W 6776   5.584   1.719   2.690
 3214WNA     DN 6777   5.508   1.651   2.554
 3215WNA      W 6778   3.941   2.477   1.347
 3215WNA     DN 6779   3.800   2.517   1.434
 3216WNA      W 6780   4.088   1.774   2.237
 3216WNA     DN 6781   4.101   1.610   2.280
 3217WNA      W 6782   6.405   2.060   2.587
 3217WNA     DN 6783   6.326   2.209   2.606
 3218WNA      W 6784   6.177   3.440   3.398
 3218WNA     DN 6785   6.106   3.532   3.274
 3219WNA      W 6786   6.073   1.179   2.951
 3219WNA     DN 6787   6.024   1.291   3.069
 3220WNA      W 6788   6.350   3.233   1.356
 3220WNA     DN 6789   6.262   3.091   1.390
 3221WNA      W 6790   5.352   2.953   2.679
 3221WNA     DN 6791   5.290   3.086   2.764
 3222WNA      W 6792   4.837   3.308   1.948
 3222WNA     DN 6793   4.727   3.301   1.819
 3223WNA      W 6794   6.642   2.479   2.367
 3223WNA     DN 6795   6.548   2.410   2.244
 3224WNA      W 6796   5.692   2.551   3.504
 3224WNA     DN 6797   5.856   2.509   3.486
 3225WNA      W 6798   4.297   2.504   1.843
 3225WNA     DN 6799   4.453   2.458   1.794
 3226WNA      W 6800   6.643   2.263   1.488
 3226WNA     DN 6801   6.509   2.238   1.386
 3227WNA      W 6802   6.284   3.329   2.239
 3227WNA     DN 6803   6.133   3.333   2.316
 3228WNA      W 6804   4.262   3.058   2.109
 3228WNA     DN 6805   4.320   3.003   2.259
 3229WNA      W 6806   5.283   1.110   3.319
 3229WNA     DN 6807   5.159   1.090   3.204
 3230WNA      W 6808   5.734   3.276   0.830
 3230WNA     DN 6809   5.628   3.408   0.846
 3231WNA      W 6810   5.042   2.531   3.468
 3231WNA     DN 6811   5.105   2.413   3.573
 3232WNA      W 6812   5.168   2.769   0.845
 3232WNA     DN 6813   5.138   2.885   0.724
 3233WNA      W 6814   4.389   1.509   0.104
 3233WNA     DN 6815   4.386   1.679   0.098
 3234WNA      W 6816   3.728   3.595   7.003
 3234WNA     DN 6817   3.891   3.552   6.984
 3235WNA      W 6818   4.104   2.488   6.526
 3235WNA     DN 6819   3.984   2.557   6.625
 3236WNA      W 6820   6.809   2.218   4.296
 3236WNA     DN 6821   6.814   2.253   4.130
 3237WNA      W 6822   6.939   3.303   6.323
 3237WNA     DN 6823   6.828   3.431   6.312
 3238WNA      W 6824   4.857   3.294   3.849
 3238WNA     DN 6825   4.823   3.239   4.006
 3239WNA      W 6826   4.940   1.446   4.832
 3239WNA     DN 6827   4.859   1.569   4.916
 3240WNA      W 6828   4.455   1.294   4.996
 3240WNA     DN 6829   4.591   1.357   4.917
 3241WNA      W 6830   5.446   2.109   4.430
 3241WNA     DN 6831   5.388   1.978   4.339
 3242WNA      W 6832   5.121   3.201   6.785
 3242WNA     DN 6833   4.964   3.245   6.832
 3243WNA      W 6834   3.770   0.762   6.748
 3243WNA     DN 6835   3.845   0.751   6.596
 3244WNA      W 6836   4.532   0.042   6.550
 3244WNA     DN 6837   4.697   0.037   6.510
 3245WNA      W 6838   6.226   0.430   5.437
 3245WNA     DN 6839   6.286   0.274   5.404
 3246WNA      W 6840   5.875   1.301   4.007
 3246WNA     DN 6841   6.029   1.300   3.935
 3247WNA      W 6842   6.445   0.735   7.098
 3247WNA     DN 6843   6.586   0.683   7.177
 3248WNA      W 6844   3.811   0.527   6.223
 3248WNA     DN 6845   3.840   0.604   6.074
 3249WNA      W 6846   3.910   3.146   7.244
 3249WNA     DN 6847   3.811   3.011   7.213
 3250WNA      W 6848   5.432   2.536   3.976
 3250WNA     DN 6849   5.360   2.438   4.095
 3251WNA      W 6850   3.864   1.319   5.669
 3251WNA     DN 6851   3.710   1.342   5.737
 3252WNA      W 6852   4.757   1.210   6.906
 3252WNA     DN 6853   4.749   1.057   6.981
 3253WNA      W 6854   7.216   1.069   5.405
 3253WNA     DN 6855   7.133   1.167   5.516
 3254WNA      W 6856   6.980   2.112   6.264
 3254WNA     DN 6857   6.846   2.164   6.174
 3255WNA      W 6858   5.288   1.445   5.291
 3255WNA     DN 6859   5.190   1.335   5.207
 3256WNA      W 6860   5.834   2.784   5.660
 3256WNA     DN 6861   5.804   2.620   5.692
 3257WNA      W 6862   4.334   2.218   5.892
 3257WNA     DN 6863   4.241   2.090   5.830
 3258WNA      W 6864   3.693   1.746   5.463
 3258WNA     DN 6865   3.859   1.734   5.497
 3259WNA      W 6866   4.729   1.718   6.655
 3259WNA     DN 6867   4.785   1.596   6.760
 3260WNA      W 6868   7.000   1.501   6.909
 3260WNA     DN 6869   6.981   1.669   6.922
 3261WNA      W 6870   4.616   2.945   5.354
 3261WNA     DN 6871   4.742   3.014   5.445
 3262WNA      W 6872   5.737   2.634   6.488
 3262WNA     DN 6873   5.828   2.752   6.570
 3263WNA      W 6874   4.957   1.274   5.713
 3263WNA     DN 6875   5.041   1.363   5.831
 3264WNA      W 6876   5.249   2.058   5.356
 3264WNA     DN 6877   5.139   2.180   5.398
 3265WNA      W 6878   6.246   2.831   7.204
 3265WNA     DN 6879   6.177   2.981   7.245
 3266WNA      W 6880   5.325   2.151   7.214
 3266WNA     DN 6881   5.364   2.309   7.165
 3267WNA      W 6882   5.306   1.867   6.692
 3267WNA     DN 6883   5.149   1.897   6.635
 3268WNA      W 6884   3.715   1.258   7.214
 3268WNA     DN 6885   3.683   1.425   7.222
 3269WNA      W 6886   6.547   2.793   6.813
 3269WNA     DN 6887   6.629   2.835   6.670
 3270WNA      W 6888   4.128   0.375   4.811
 3270WNA     DN 6889   3.962   0.377   4.777
 3271WNA      W 6890   4.655   2.633   5.810
 3271WNA     DN 6891   4.521   2.718   5.870
 3272WNA      W 6892   7.118   2.416   5.100
 3272WNA     DN 6893   7.221   2.481   5.219
 3273WNA      W 6894   6.531   0.816   5.667
 3273WNA     DN 6895   6.453   0.772   5.811
 3274WNA      W 6896   6.816   0.769   3.762
 3274WNA     DN 6897   6.860   0.606   3.746
 3275WNA      W 6898   7.281   1.570   6.068
 3275WNA     DN 6899   7.266   1.730   6.123
 3276WNA      W 6900   5.248   3.277   5.821
 3276WNA     DN 6901   5.309   3.290   5.663
 3277WNA      W 6902   7.022   2.743   4.259
 3277WNA     DN 6903   6.973   2.870   4.361
 3278WNA      W 6904   4.151   3.529   4.013
 3278WNA     DN 6905   4.253   3.659   4.055
 3279WNA      W 6906   4.544   3.575   4.689
 3279WNA     DN 6907   4.445   3.500   4.805
 3280WNA      W 6908   4.341   0.329   6.115
 3280WNA     DN 6909   4.301   0.271   6.270
 3281WNA      W 6910   6.964   1.347   6.390
 3281WNA     DN 6911   7.107   1.314   6.304
 3282WNA      W 6912   6.369   1.769   4.849
 3282WNA     DN 6913   6.203   1.783   4.816
 3283WNA      W 6914   6.335   1.457   3.876
 3283WNA     DN 6915   6.366   1.295   3.917
 3284WNA      W 6916   5.543   2.601   6.016
 3284WNA     DN 6917   5.464   2.709   5.911
 3285WNA      W 6918   5.349   0.931   5.215
 3285WNA     DN 6919   5.243   1.042   5.142
 3286WNA      W 6920   5.949   3.018   6.209
 3286WNA     DN 6921   5.886   2.956   6.064
 3287WNA      W 6922   6.820   1.809   4.631
 3287WNA     DN 6923   6.981   1.830   4.582
 3288WNA      W 6924   5.722   0.467   4.647
 3288WNA     DN 6925   5.776   0.409   4.497
 3289WNA      W 6926   4.379   3.161   4.330
 3289WNA     DN 6927   4.453   3.208   4.184
 3290WNA      W 6928   3.750   0.660   4.929
 3290WNA     DN 6929   3.750   0.830   4.938
 3291WNA      W 6930   6.536   1.267   5.403
 3291WNA     DN 6931   6.551   1.411   5.313
 3292WNA      W 6932   3.994   2.884   5.318
 3292WNA     DN 6933   3.824   2.877   5.320
 3293WNA      W 6934   5.335   3.234   4.188
 3293WNA     DN 6935   5.365   3.111   4.074
 3294WNA      W 6936   6.727   1.260   3.652
 3294WNA     DN 6937   6.627   1.385   3.710
 3295WNA      W 6938   3.750   3.018   5.816
 3295WNA     DN 6939   3.653   3.056   5.682
 3296WNA      W 6940   4.541   2.590   6.296
 3296WNA     DN 6941   4.539   2.460   6.405
 3297WNA      W 6942   4.914   1.950   4.915
 3297WNA     DN 6943   4.835   1.840   4.812
 3298WNA      W 6944   4.936   0.355   6.008
 3298WNA     DN 6945   4.788   0.432   6.040
 3299WNA      W 6946   7.165   0.117   5.305
 3299WNA     DN 6947   7.270   0.250   5.290
 3300WNA      W 6948   4.384   1.989   3.773
 3300WNA     DN 6949   4.361   1.821   3.778
 3301WNA      W 6950   4.039   1.022   3.952
 3301WNA     DN 6951   3.971   0.958   4.094
 3302WNA      W 6952   4.101   2.978   4.746
 3302WNA     DN 6953   4.266   3.013   4.725
 3303WNA      W 6954   5.232   2.461   4.994
 3303WNA     DN 6955   5.346   2.572   4.933
 3304WNA      W 6956   6.564   3.320   6.708
 3304WNA     DN 6957   6.681   3.343   6.587
 3305WNA      W 6958   5.490   0.962   4.392
 3305WNA     DN 6959   5.494   0.817   4.480
 3306WNA      W 6960   6.873   3.360   5.164
 3306WNA     DN 6961   6.858   3.271   5.020
 3307WNA      W 6962   6.550   1.213   6.762
 3307WNA     DN 6963   6.702   1.273   6.808
 3308WNA      W 6964   7.263   2.869   4.896
 3308WNA     DN 6965   7.128   2.901   4.797
 3309WNA      W 6966   5.890   2.161   6.380
 3309WNA     DN 6967   5.955   2.139   6.225
 3310WNA      W 6968   3.656   1.712   4.586
 3310WNA     DN 6969   3.495   1.688   4.537
 3311WNA      W 6970   4.767   2.127   6.159
 3311WNA     DN 6971   4.673   2.268   6.167
 3312WNA      W 6972   5.971   1.391   4.537
 3312WNA     DN 6973   5.877   1.525   4.585
 3313WNA      W 6974   5.848   1.881   4.641
 3313WNA     DN 6975   5.779   1.740   4.707
 3314WNA      W 6976   4.191   1.301   6.115
 3314WNA     DN 6977   4.155   1.136   6.137
 3315WNA      W 6978   4.176   1.177   7.037
 3315WNA     DN 6979   4.332   1.176   7.105
 3316WNA      W 6980   4.066   0.094   5.196
 3316WNA     DN 6981   4.132   0.062   5.349
 3317WNA      W 6982   5.834   0.441   5.757
 3317WNA     DN 6983   5.938   0.391   5.882
 3318WNA      W 6984   5.482   0.626   6.920
 3318WNA     DN 6985   5.485   0.673   7.083
 3319WNA      W 6986   5.837   0.775   4.098
 3319WNA     DN 6987   5.756   0.646   4.174
 3320WNA      W 6988   7.020   3.168   6.852
 3320WNA     DN 6989   7.149   3.272   6.814
 3321WNA      W 6990   5.987   0.249   6.891
 3321WNA     DN 6991   5.828   0.206   6.933
 3322WNA      W 6992   7.006   2.550   7.013
 3322WNA     DN 6993   6.973   2.393   7.069
 3323WNA      W 6994   6.436   0.717   6.609
 3323WNA     DN 6995   6.479   0.881   6.625
 3324WNA      W 6996   6.236   0.655   4.879
 3324WNA     DN 6997   6.326   0.511   4.876
 3325WNA      W 6998   6.629   1.789   7.283
 3325WNA     DN 6999   6.726   1.868   7.398
 3326WNA      W 7000   4.369   3.365   5.269
 3326WNA     DN 7001   4.237   3.461   5.317
 3327WNA      W 7002   5.027   1.082   4.255
 3327WNA     DN 7003   4.901   1.097   4.142
 3328WNA      W 7004   4.596   0.366   6.919
 3328WNA     DN 7005   4.626   0.342   6.753
 3329WNA      W 7006   6.648   0.850   4.600
 3329WNA     DN 7007   6.550   0.889   4.467
 3330WNA      W 7008   7.015   1.332   4.545
 3330WNA     DN 7009   7.171   1.264   4.547
 3331WNA      W 7010   4.758   3.549   7.016
 3331WNA     DN 7011   4.847   3.471   7.138
 3332WNA      W 7012   4.684   0.085   4.251
 3332WNA     DN 7013   4.736  -0.039   4.147
 3333WNA      W 7014   7.005   0.619   5.286
 3333WNA     DN 7015   7.103   0.481   5.271
 3334WNA      W 7016   7.155   2.868   3.731
 3334WNA     DN 7017   7.137   2.885   3.563
 3335WNA      W 7018   4.062   2.071   5.433
 3335WNA     DN 7019   4.067   1.915   5.500
 3336WNA      W 7020   5.979   0.658   3.663
 3336WNA     DN 7021   5.992   0.767   3.533
 3337WNA      W 7022   7.113   2.990   5.383
 3337WNA     DN 7023   7.180   2.855   5.462
 3338WNA      W 7024   7.152   0.184   6.133
 3338WNA     DN 7025   7.088   0.055   6.224
 3339WNA      W 7026   5.597   1.396   6.687
 3339WNA     DN 7027   5.550   1.429   6.847
 3340WNA      W 7028   5.690   2.735   4.390
 3340WNA     DN 7029   5.629   2.822   4.257
 3341WNA      W 7030   6.090   2.029   7.130
 3341WNA     DN 7031   5.922   2.029   7.106
 3342WNA      W 7032   5.764   0.006   5.439
 3342WNA     DN 7033   5.673   0.103   5.333
 3343WNA      W 7034   4.376   0.909   5.502
 3343WNA     DN 7035   4.388   1.001   5.644
 3344WNA      W 7036   3.930   2.109   6.276
 3344WNA     DN 7037   4.084   2.070   6.215
 3345WNA      W 7038   5.789   3.302   4.982
 3345WNA     DN 7039   5.841   3.382   4.841
 3346WNA      W 7040   6.983   0.899   5.854
 3346WNA     DN 7041   6.877   1.015   5.789
 3347WNA      W 7042   5.620   3.246   6.621
 3347WNA     DN 7043   5.720   3.353   6.707
 3348WNA      W 7044   6.963   2.305   3.826
 3348WNA     DN 7045   6.857   2.348   3.700
 3349WNA      W 7046   5.398   1.788   4.887
 3349WNA     DN 7047   5.564   1.807   4.858
 3350WNA      W 7048   7.250   0.299   6.628
 3350WNA     DN 7049   7.108   0.311   6.720
 3351WNA      W 7050   5.399   2.134   6.222
 3351WNA     DN 7051   5.538   2.141   6.125
 3352WNA      W 7052   5.616   1.020   5.667
 3352WNA     DN 7053   5.771   1.028   5.736
 3353WNA      W 7054   6.468   1.318   4.505
 3353WNA     DN 7055   6.321   1.233   4.494
 3354WNA      W 7056   6.755   1.051   4.147
 3354WNA     DN 7057   6.642   1.025   4.271
 3355WNA      W 7058   6.564   3.091   4.536
 3355WNA     DN 7059   6.660   2.951   4.533
 3356WNA      W 7060   6.398   2.694   5.332
 3356WNA     DN 7061   6.459   2.699   5.491
 3357WNA      W 7062   6.294   1.773   4.310
 3357WNA     DN 7063   6.391   1.910   4.338
 3358WNA      W 7064   5.727   1.983   5.296
 3358WNA     DN 7065   5.743   2.121   5.393
 3359WNA      W 7066   6.608   1.771   5.363
 3359WNA     DN 7067   6.673   1.809   5.211
 3360WNA      W 7068   3.983   0.786   5.787
 3360WNA     DN 7069   3.969   0.776   5.956
 3361WNA      W 7070   6.761   1.838   6.614
 3361WNA     DN 7071   6.619   1.880   6.531
 3362WNA      W 7072   7.112   3.456   5.760
 3362WNA     DN 7073   7.225   3.480   5.636
 3363WNA      W 7074   5.042   2.900   5.162
 3363WNA     DN 7075   5.014   2.889   4.995
 3364WNA      W 7076   6.049   3.433   6.486
 3364WNA     DN 7077   6.073   3.581   6.566
 3365WNA      W 7078   6.043   0.763   6.250
 3365WNA     DN 7079   6.174   0.871   6.251
 3366WNA      W 7080   5.250   3.471   6.311
 3366WNA     DN 7081   5.287   3.306   6.300
 3367WNA      W 7082   6.947   0.425   4.777
 3367WNA     DN 7083   6.785   0.399   4.732
 3368WNA      W 7084   6.738   1.744   6.078
 3368WNA     DN 7085   6.728   1.838   5.937
 3369WNA      W 7086   3.721   1.065   6.116
 3369WNA     DN 7087   3.882   1.083   6.064
 3370WNA      W 7088   6.581   0.860   5.134
 3370WNA     DN 7089   6.573   0.757   4.999
 3371WNA      W 7090   6.992   1.011   6.911
 3371WNA     DN 7091   6.998   0.921   7.055
 3372WNA      W 7092   5.877   2.710   5.129
 3372WNA     DN 7093   5.875   2.698   4.959
 3373WNA      W 7094   5.133   3.301   4.742
 3373WNA     DN 7095   5.276   3.268   4.656
 3374WNA      W 7096   4.248   0.481   4.000
 3374WNA     DN 7097   4.097   0.473   4.077
 3375WNA      W 7098   5.352   0.135   5.810
 3375WNA     DN 7099   5.395   0.299   5.823
 3376WNA      W 7100   4.380   3.255   3.658
 3376WNA     DN 7101   4.216   3.241   3.700
 3377WNA      W 7102   4.754   1.721   4.409
 3377WNA     DN 7103   4.613   1.677   4.325
 3378WNA      W 7104   5.408   2.350   6.722
 3378WNA     DN 7105   5.423   2.218   6.615
 3379WNA      W 7106   5.238   0.708   4.712
 3379WNA     DN 7107   5.069   0.689   4.711
 3380WNA      W 7108   6.594   0.305   5.140
 3380WNA     DN 7109   6.556   0.417   5.018
 3381WNA      W 7110   6.314   3.587   5.468
 3381WNA     DN 7111   6.434   3.469   5.492
 3382WNA      W 7112   5.726   3.235   5.808
 3382WNA     DN 7113   5.613   3.115   5.848
 3383WNA      W 7114   5.122   2.272   5.769
 3383WNA     DN 7115   5.194   2.331   5.911
 3384WNA      W 7116   6.892   2.995   5.895
 3384WNA     DN 7117   6.833   3.152   5.924
 3385WNA      W 7118   4.586   0.498   4.664
 3385WNA     DN 7119   4.670   0.383   4.756
 3386WNA      W 7120   5.108   2.795   5.624
 3386WNA     DN 7121   5.002   2.685   5.549
 3387WNA      W 7122   4.591   0.726   3.689
 3387WNA     DN 7123   4.721   0.804   3.612
 3388WNA      W 7124   5.392   1.335   6.083
 3388WNA     DN 7125   5.298   1.466   6.136
 3389WNA      W 7126   6.240   0.201   5.953
 3389WNA     DN 7127   6.175   0.277   6.090
 3390WNA      W 7128   3.660   2.044   5.838
 3390WNA     DN 7129   3.830   2.045   5.847
 3391WNA      W 7130   5.364   1.862   3.996
 3391WNA     DN 7131   5.450   1.715   3.999
 3392WNA      W 7132   4.632   0.177   3.766
 3392WNA     DN 7133   4.763   0.093   3.698
 3393WNA      W 7134   5.370   1.258   4.817
 3393WNA     DN 7135   5.394   1.112   4.733
 3394WNA      W 7136   6.340   0.234   6.516
 3394WNA     DN 7137   6.509   0.228   6.527
 3395WNA      W 7138   4.928   2.246   6.625
 3395WNA     DN 7139   4.993   2.242   6.468
 3396WNA      W 7140   5.732   2.028   6.842
 3396WNA     DN 7141   5.688   2.169   6.757
 3397WNA      W 7142   6.349   2.058   6.735
 3397WNA     DN 7143   6.507   2.112   6.702
 3398WNA      W 7144   5.633   0.198   7.240
 3398WNA     DN 7145   5.753   0.158   7.353
 3399WNA      W 7146   4.855   0.814   5.633
 3399WNA     DN 7147   4.957   0.944   5.675
 3400WNA      W 7148   4.281   0.770   5.031
 3400WNA     DN 7149   4.414   0.667   5.006
 3401WNA      W 7150   4.067   3.482   4.707
 3401WNA     DN 7151   3.907   3.514   4.660
 3402WNA      W 7152   5.399   2.812   6.832
 3402WNA     DN 7153   5.288   2.685   6.848
 3403WNA      W 7154   4.434   2.297   4.191
 3403WNA     DN 7155   4.387   2.193   4.317
 3404WNA      W 7156   6.114   1.682   5.412
 3404WNA     DN 7157   6.115   1.790   5.544
 3405WNA      W 7158   6.394   1.481   5.811
 3405WNA     DN 7159   6.560   1.460   5.841
 3406WNA      W 7160   5.599   2.155   5.745
 3406WNA     DN 7161   5.624   2.007   5.665
 3407WNA      W 7162   6.069   2.529   3.877
 3407WNA     DN 7163   6.041   2.648   3.759
 3408WNA      W 7164   5.741   0.550   5.205
 3408WNA     DN 7165   5.864   0.613   5.106
 3409WNA      W 7166   7.220   0.828   4.473
 3409WNA     DN 7167   7.369   0.894   4.522
 3410WNA      W 7168   3.714   3.417   6.504
 3410WNA     DN 7169   3.617   3.334   6.392
 3411WNA      W 7170   4.131   2.643   6.036
 3411WNA     DN 7171   4.125   2.813   6.047
 3412WNA      W 7172   3.698   3.489   4.268
 3412WNA     DN 7173   3.723   3.378   4.142
 3413WNA      W 7174   5.597   0.759   6.074
 3413WNA     DN 7175   5.638   0.772   5.910
 3414WNA      W 7176   4.960   2.782   3.923
 3414WNA     DN 7177   4.974   2.935   3.849
 3415WNA      W 7178   6.865   3.164   4.109
 3415WNA     DN 7179   6.956   3.021   4.111
 3416WNA      W 7180   5.840   1.817   4.123
 3416WNA     DN 7181   5.914   1.892   3.989
 3417WNA      W 7182   4.683   1.008   4.640
 3417WNA     DN 7183   4.775   0.921   4.753
 3418WNA      W 7184   5.515   0.918   3.692
 3418WNA     DN 7185   5.557   0.824   3.557
 3419WNA      W 7186   6.099   2.483   6.870
 3419WNA     DN 7187   6.239   2.538   6.791
 3420WNA      W 7188   6.452   0.389   4.487
 3420WNA     DN 7189   6.394   0.287   4.610
 3421WNA      W 7190   3.782   0.237   3.935
 3421WNA     DN 7191   3.727   0.324   4.071
 3422WNA      W 7192   5.068   2.556   6.225
 3422WNA     DN 7193   4.966   2.616   6.103
 3423WNA      W 7194   4.867   2.472   5.317
 3423WNA     DN 7195   4.939   2.568   5.197
 3424WNA      W 7196   4.609   2.424   3.715
 3424WNA     DN 7197   4.487   2.509   3.633
 3425WNA      W 7198   3.850   2.665   4.483
 3425WNA     DN 7199   3.708   2.748   4.526
 3426WNA      W 7200   4.354   1.735   6.925
 3426WNA     DN 7201   4.383   1.760   6.759
 3427WNA      W 7202   5.058   0.295   7.111
 3427WNA     DN 7203   5.022   0.137   7.164
 3428WNA      W 7204   5.767   0.437   6.467
 3428WNA     DN 7205   5.631   0.491   6.381
 3429WNA      W 7206   4.962   0.205   4.748
 3429WNA     DN 7207   4.990   0.159   4.587
 3430WNA      W 7208   6.021   0.282   4.253
 3430WNA     DN 7209   5.933   0.343   4.385
 3431WNA      W 7210   3.966   0.214   5.830
 3431WNA     DN 7211   4.073   0.267   5.709
 3432WNA      W 7212   4.014   1.177   5.200
 3432WNA     DN 7213   3.937   1.153   5.051
 3433WNA      W 7214   6.703   0.285   5.606
 3433WNA     DN 7215   6.872   0.290   5.623
 3434WNA      W 7216   4.125   0.783   4.420
 3434WNA     DN 7217   4.192   0.648   4.499
 3435WNA      W 7218   6.696   0.471   6.036
 3435WNA     DN 7219   6.628   0.531   5.892
 3436WNA      W 7220   7.092   1.674   3.721
 3436WNA     DN 7221   7.061   1.507   3.735
 3437WNA      W 7222   4.384   0.432   5.540
 3437WNA     DN 7223   4.264   0.361   5.637
 3438WNA      W 7224   5.498   1.004   6.480
 3438WNA     DN 7225   5.445   0.988   6.319
 3439WNA      W 7226   3.646   0.694   3.958
 3439WNA     DN 7227   3.597   0.751   3.806
 3440WNA      W 7228   4.432   2.083   6.519
 3440WNA     DN 7229   4.344   2.074   6.374
 3441WNA      W 7230   5.790   1.481   5.698
 3441WNA     DN 7231   5.859   1.336   5.753
 3442WNA      W 7232   5.657   3.560   3.994
 3442WNA     DN 7233   5.814   3.554   3.930
 3443WNA      W 7234   3.803   2.067   3.691
 3443WNA     DN 7235   3.926   2.130   3.592
 3444WNA      W 7236   4.538   2.478   6.817
 3444WNA     DN 7237   4.497   2.566   6.678
 3445WNA      W 7238   4.059   1.645   6.448
 3445WNA     DN 7239   4.068   1.686   6.283
 3446WNA      W 7240   5.050   1.750   6.242
 3446WNA     DN 7241   5.150   1.822   6.359
 3447WNA      W 7242   6.818   0.109   6.504
 3447WNA     DN 7243   6.912   0.090   6.364
 3448WNA      W 7244   7.216   1.719   6.495
 3448WNA     DN 7245   7.350   1.628   6.444
 3449WNA      W 7246   7.204   1.919   4.181
 3449WNA     DN 7247   7.251   2.053   4.275
 3450WNA      W 7248   6.067   2.251   4.280
 3450WNA     DN 7249   5.951   2.367   4.325
 3451WNA      W 7250   6.541   3.551   3.975
 3451WNA     DN 7251   6.412   3.441   3.983
 3452WNA      W 7252   5.718   1.541   7.117
 3452WNA     DN 7253   5.850   1.549   7.010
 3453WNA      W 7254   4.048   2.508   7.157
 3453WNA     DN 7255   4.089   2.538   7.319
 3454WNA      W 7256   7.254   0.430   7.109
 3454WNA     DN 7257   7.117   0.329   7.110
 3455WNA      W 7258   6.972   1.358   5.730
 3455WNA     DN 7259   7.128   1.357   5.798
 3456WNA      W 7260   5.280   3.488   7.207
 3456WNA     DN 7261   5.429   3.554   7.256
 3457WNA      W 7262   5.135   0.117   3.934
 3457WNA     DN 7263   5.265   0.046   3.851
 3458WNA      W 7264   6.674   2.716   3.877
 3458WNA     DN 7265   6.516   2.653   3.870
 3459WNA      W 7266   4.443   0.809   6.763
 3459WNA     DN 7267   4.335   0.677   6.758
 3460WNA      W 7268   4.877   2.803   6.625
 3460WNA     DN 7269   4.753   2.814   6.509
 3461WNA      W 7270   7.003   0.794   6.423
 3461WNA     DN 7271   7.035   0.689   6.293
 3462WNA      W 7272   6.214   3.453   4.391
 3462WNA     DN 7273   6.247   3.515   4.236
 3463WNA      W 7274   6.453   2.072   5.758
 3463WNA     DN 7275   6.596   2.078   5.666
 3464WNA      W 7276   4.703   0.488   6.425
 3464WNA     DN 7277   4.854   0.416   6.397
 3465WNA      W 7278   5.172   1.557   7.182
 3465WNA     DN 7279   5.222   1.587   7.022
 3466WNA      W 7280   4.675   2.736   4.376
 3466WNA     DN 7281   4.513   2.686   4.391
 3467WNA      W 7282   6.430   2.234   4.640
 3467WNA     DN 7283   6.359   2.374   4.705
 3468WNA      W 7284   4.198   0.860   6.364
 3468WNA     DN 7285   4.342   0.830   6.449
 3469WNA      W 7286   5.527   2.922   4.828
 3469WNA     DN 7287   5.386   3.014   4.853
 3470WNA      W 7288   7.277   1.482   5.009
 3470WNA     DN 7289   7.127   1.407   4.984
 3471WNA      W 7290   5.499   0.115   6.728
 3471WNA     DN 7291   5.461  -0.050   6.716
 3472WNA      W 7292   6.279   2.820   5.807
 3472WNA     DN 7293   6.196   2.751   5.676
 3473WNA      W 7294   6.582   3.164   5.515
 3473WNA     DN 7295   6.454   3.081   5.441
 3474WNA      W 7296   5.801   2.966   3.943
 3474WNA     DN 7297   5.743   2.990   4.101
 3475WNA      W 7298   3.811   2.858   6.785
 3475WNA     DN 7299   3.693   2.960   6.851
 3476WNA      W 7300   4.554   0.850   6.023
 3476WNA     DN 7301   4.481   0.982   6.101
 3477WNA      W 7302   4.524   0.198   5.133
 3477WNA     DN 7303   4.468   0.286   5.267
 3478WNA      W 7304   6.145   1.040   5.825
 3478WNA     DN 7305   6.072   1.122   5.954
 3479WNA      W 7306   4.943   2.211   4.025
 3479WNA     DN 7307   4.821   2.279   3.929
 3480WNA      W 7308   6.941   2.153   5.524
 3480WNA     DN 7309   6.869   2.306   5.537
 3481WNA      W 7310   4.268   2.911   6.947
 3481WNA     DN 7311   4.278   3.011   6.810
 3482WNA      W 7312   6.655   3.593   4.744
 3482WNA     DN 7313   6.722   3.730   4.820
 3483WNA      W 7314   4.754   0.613   5.189
 3483WNA     DN 7315   4.809   0.514   5.316
 3484WNA      W 7316   4.523   2.106   5.279
 3484WNA     DN 7317   4.532   2.213   5.411
 3485WNA      W 7318   4.836   3.517   6.029
 3485WNA     DN 7319   4.982   3.529   6.115
 3486WNA      W 7320   6.903   3.613   7.061
 3486WNA     DN 7321   6.792   3.486   7.077
 3487WNA      W 7322   6.062   1.801   5.994
 3487WNA     DN 7323   6.017   1.707   6.128
 3488WNA      W 7324   3.911   1.599   3.909
 3488WNA     DN 7325   3.742   1.611   3.893
 3489WNA      W 7326   7.045   3.257   4.606
 3489WNA     DN 7327   7.018   3.162   4.744
 3490WNA      W 7328   6.882   0.581   4.225
 3490WNA     DN 7329   6.985   0.564   4.091
 3491WNA      W 7330   5.021   0.100   6.628
 3491WNA     DN 7331   4.919   0.230   6.669
 3492WNA      W 7332   6.727   2.902   5.086
 3492WNA     DN 7333   6.885   2.870   5.140
 3493WNA      W 7334   6.756   1.458   4.991
 3493WNA     DN 7335   6.810   1.356   4.866
 3494WNA      W 7336   4.873   1.131   5.207
 3494WNA     DN 7337   5.013   1.039   5.238
 3495WNA      W 7338   5.118   1.393   6.531
 3495WNA     DN 7339   5.045   1.274   6.435
 3496WNA      W 7340   6.229   2.546   6.394
 3496WNA     DN 7341   6.329   2.671   6.451
 3497WNA      W 7342   4.879   1.000   6.506
 3497WNA     DN 7343   4.986   1.093   6.600
 3498WNA      W 7344   4.858   3.466   5.122
 3498WNA     DN 7345   4.919   3.564   5.247
 3499WNA      W 7346   4.175   3.425   6.756
 3499WNA     DN 7347   4.179   3.572   6.841
 3500WNA      W 7348   4.287   2.786   3.886
 3500WNA     DN 7349   4.145   2.868   3.929
 3501WNA      W 7350   6.804   2.544   4.696
 3501WNA     DN 7351   6.763   2.582   4.536
 3502WNA      W 7352   4.408   1.336   6.582
 3502WNA     DN 7353   4.310   1.336   6.443
 3503WNA      W 7354   7.181   1.266   4.063
 3503WNA     DN 7355   7.282   1.225   4.193
 3504WNA      W 7356   4.926   2.323   4.534
 3504WNA     DN 7357   4.853   2.215   4.425
 3505WNA      W 7358   6.025   1.705   6.615
 3505WNA     DN 7359   6.118   1.843   6.582
 3506WNA      W 7360   5.916   1.333   6.159
 3506WNA     DN 7361   5.829   1.479   6.164
 3507WNA      W 7362   4.476   1.705   6.188
 3507WNA     DN 7363   4.363   1.718   6.062
 3508WNA      W 7364   6.686   3.593   6.017
 3508WNA     DN 7365   6.627   3.465   5.921
 3509WNA      W 7366   6.477   0.227   7.011
 3509WNA     DN 7367   6.510   0.317   7.151
 3510WNA      W 7368   4.141   0.377   6.598
 3510WNA     DN 7369   3.978   0.400   6.554
 3511WNA      W 7370   4.480   1.400   5.651
 3511WNA     DN 7371   4.501   1.569   5.657
 3512WNA      W 7372   4.849   1.214   3.773
 3512WNA     DN 7373   4.921   1.280   3.912
 3513WNA      W 7374   3.652   2.973   6.318
 3513WNA     DN 7375   3.786   3.076   6.295
 3514WNA      W 7376   5.237   1.682   5.761
 3514WNA     DN 7377   5.222   1.850   5.785
 3515WNA      W 7378   5.060   0.707   3.866
 3515WNA     DN 7379   5.063   0.820   3.739
 3516WNA      W 7380   4.195   1.523   4.647
 3516WNA     DN 7381   4.329   1.424   4.681
 3517WNA      W 7382   3.966   3.375   6.084
 3517WNA     DN 7383   4.002   3.253   5.972
 3518WNA      W 7384   6.761   1.601   4.192
 3518WNA     DN 7385   6.893   1.516   4.127
 3519WNA      W 7386   6.856   0.517   6.878
 3519WNA     DN 7387   6.718   0.419   6.889
 3520WNA      W 7388   6.292   2.726   4.841
 3520WNA     DN 7389   6.192   2.619   4.927
 3521WNA      W 7390   3.890   1.650   7.018
 3521WNA     DN 7391   3.921   1.524   7.128
 3522WNA      W 7392   6.856   0.114   4.314
 3522WNA     DN 7393   6.790   0.266   4.353
 3523WNA      W 7394   6.376   2.589   4.325
 3523WNA     DN 7395   6.535   2.538   4.359
 3524WNA      W 7396   5.278   1.647   4.410
 3524WNA     DN 7397   5.291   1.501   4.325
 3525WNA      W 7398   6.465   0.451   3.933
 3525WNA     DN 7399   6.413   0.330   3.826
 3526WNA      W 7400   6.530   1.058   6.119
 3526WNA     DN 7401   6.504   0.910   6.039
 3527WNA      W 7402   4.239   1.651   5.326
 3527WNA     DN 7403   4.177   1.517   5.242
 3528WNA      W 7404   4.533   2.590   4.975
 3528WNA     DN 7405   4.374   2.596   4.915
 3529WNA      W 7406   6.296   1.210   4.940
 3529WNA     DN 7407   6.454   1.153   4.917
 3530WNA      W 7408   5.319   0.589   5.636
 3530WNA     DN 7409   5.477   0.626   5.585
 3531WNA      W 7410   7.281   2.500   6.147
 3531WNA     DN 7411   7.427   2.517   6.233
 3532WNA      W 7412   7.199   0.487   5.708
 3532WNA     DN 7413   7.358   0.461   5.654
 3533WNA      W 7414   3.738   3.317   5.084
 3533WNA     DN 7415   3.617   3.394   4.992
 3534WNA      W 7416   4.247   2.504   4.620
 3534WNA     DN 7417   4.343   2.366   4.647
 3535WNA      W 7418   4.162   0.121   7.173
 3535WNA     DN 7419   4.155   0.037   7.025
 3536WNA      W 7420   5.281   2.974   7.275
 3536WNA     DN 7421   5.187   3.115   7.283
 3537WNA      W 7422   7.036   1.942   5.065
 3537WNA     DN 7423   6.948   1.914   4.922
 3538WNA      W 7424   6.390   2.119   3.945
 3538WNA     DN 7425   6.475   2.091   3.801
 3539WNA      W 7426   5.685   3.640   6.157
 3539WNA     DN 7427   5.556   3.670   6.264
 3540WNA      W 7428   6.542   2.362   7.194
 3540WNA     DN 7429   6.577   2.490   7.300
 3541WNA      W 7430   5.357   0.072   4.474
 3541WNA     DN 7431   5.420   0.229   4.466
 3542WNA      W 7432   6.070   0.941   5.333
 3542WNA     DN 7433   6.197   1.051   5.357
 3543WNA      W 7434   3.756   2.528   5.665
 3543WNA     DN 7435   3.833   2.593   5.528
 3544WNA      W 7436   5.009   0.490   4.306
 3544WNA     DN 7437   5.164   0.510   4.238
 3545WNA      W 7438   4.813   1.974   7.155
 3545WNA     DN 7439   4.698   2.097   7.131
 3546WNA      W 7440   5.807   0.955   4.869
 3546WNA     DN 7441   5.703   0.824   4.896
 3547WNA      W 7442   6.012   2.365   5.991
 3547WNA     DN 7443   5.893   2.484   6.017
 3548WNA      W 7444   4.166   2.970   6.426
 3548WNA     DN 7445   4.156   2.802   6.451
 3549WNA      W 7446   4.757   2.953   7.149
 3549WNA     DN 7447   4.622   2.976   7.250
 3550WNA      W 7448   4.608   0.750   4.163
 3550WNA     DN 7449   4.441   0.739   4.192
 3551WNA      W 7450   6.125   0.892   4.488
 3551WNA     DN 7451   6.148   1.060   4.495
 3552WNA      W 7452   6.083   3.000   6.725
 3552WNA     DN 7453   5.922   3.020   6.673
 3553WNA      W 7454   4.768   1.592   5.324
 3553WNA     DN 7455   4.652   1.468   5.315
 3554WNA      W 7456   4.423   3.290   6.189
 3554WNA     DN 7457   4.519   3.193   6.291
 3555WNA      W 7458   7.168   3.407   3.790
 3555WNA     DN 7459   7.165   3.572   3.833
 3556WNA      W 7460   4.031   2.079   6.786
 3556WNA     DN 7461   4.150   1.966   6.742
 3557WNA      W 7462   6.026   2.341   5.474
 3557WNA     DN 7463   6.147   2.243   5.542
 3558WNA      W 7464   4.462   1.990   4.716
 3558WNA     DN 7465   4.375   1.867   4.796
 3559WNA      W 7466   4.833   2.997   6.111
 3559WNA     DN 7467   4.950   2.923   6.211
 3560WNA      W 7468   5.211   0.416   5.152
 3560WNA     DN 7469   5.372   0.471   5.148
 3561WNA      W 7470   3.822   2.400   4.082
 3561WNA     DN 7471   3.682   2.374   4.174
 3562WNA      W 7472   5.341   1.351   3.952
 3562WNA     DN 7473   5.347   1.490   4.050
 3563WNA      W 7474   3.987   1.900   4.971
 3563WNA     DN 7475   3.900   2.044   4.948
 3564WNA      W 7476   5.277   0.542   6.435
 3564WNA     DN 7477   5.385   0.660   6.378
 3565WNA      W 7478   6.949   0.251   3.862
 3565WNA     DN 7479   6.976   0.329   4.010
 3566WNA      W 7480   7.042   1.997   6.961
 3566WNA     DN 7481   7.153   1.886   6.896
 3567WNA      W 7482   5.696   3.254   7.113
 3567WNA     DN 7483   5.841   3.165   7.103
 3568WNA      W 7484   7.254   2.348   6.635
 3568WNA     DN 7485   7.150   2.252   6.541
 3569WNA      W 7486   6.662   3.146   7.246
 3569WNA     DN 7487   6.742   3.189   7.102
 3570WNA      W 7488   4.401   3.602   5.724
 3570WNA     DN 7489   4.370   3.468   5.624
 3571WNA      W 7490   7.260   2.224   4.598
 3571WNA     DN 7491   7.313   2.379   4.551
 3572WNA      W 7492   5.790   1.491   5.111
 3572WNA     DN 7493   5.924   1.557   5.029
 3573WNA      W 7494   5.557   0.103   5.001
 3573WNA     DN 7495   5.491   0.102   5.158
 3574WNA      W 7496   4.616   3.087   4.838
 3574WNA     DN 7497   4.636   2.938   4.917
 3575WNA      W 7498   5.115   0.828   6.063
 3575WNA     DN 7499   4.982   0.852   6.165
 3576WNA      W 7500   4.815   0.197   5.532
 3576WNA     DN 7501   4.746   0.299   5.649
 3577WNA      W 7502   3.878   3.019   4.080
 3577WNA     DN 7503   3.774   2.931   3.978
 3578WNA      W 7504   5.694   2.383   4.798
 3578WNA     DN 7505   5.736   2.388   4.633
 3579WNA      W 7506   4.569   3.178   6.677
 3579WNA     DN 7507   4.429   3.113   6.606
 3580WNA      W 7508   4.046   2.001   4.373
 3580WNA     DN 7509   3.905   1.940   4.300
 3581WNA      W 7510   3.931   0.544   5.372
 3581WNA     DN 7511   3.952   0.599   5.531
 3582WNA      W 7512   5.479   2.509   5.429
 3582WNA     DN 7513   5.494   2.562   5.268
 3583WNA      W 7514   3.731   0.363   4.449
 3583WNA     DN 7515   3.568   0.412   4.456
 3584WNA      W 7516   6.395   1.569   6.376
 3584WNA     DN 7517   6.238   1.599   6.319
 3585WNA      W 7518   6.272   0.955   3.948
 3585WNA     DN 7519   6.113   0.954   4.008
 3586WNA      W 7520   6.789   2.627   5.596
 3586WNA     DN 7521   6.676   2.720   5.510
 3587WNA      W 7522   5.450   3.111   5.427
 3587WNA     DN 7523   5.552   3.073   5.296
 3588WNA      W 7524   4.862   3.215   4.338
 3588WNA     DN 7525   4.954   3.354   4.305
 3589WNA      W 7526   6.144   0.118   3.768
 3589WNA     DN 7527   6.057   0.263   3.746
 3590WNA      W 7528   3.944   3.378   5.509
 3590WNA     DN 7529   4.084   3.295   5.460
 3591WNA      W 7530   6.141   1.136   7.144
 3591WNA     DN 7531   6.107   1.187   7.302
 3592WNA      W 7532   4.124   0.666   7.143
 3592WNA     DN 7533   4.283   0.649   7.201
 3593WNA      W 7534   3.855   1.266   4.476
 3593WNA     DN 7535   3.938   1.411   4.509
 3594WNA      W 7536   4.546   1.255   4.201
 3594WNA     DN 7537   4.621   1.151   4.313
 3595WNA      W 7538   6.309   1.582   7.018
 3595WNA     DN 7539   6.249   1.427   6.984
 3596WNA      W 7540   4.652   1.863   5.727
 3596WNA     DN 7541   4.791   1.886   5.633
 3597WNA      W 7542   6.126   0.149   4.847
 3597WNA     DN 7543   6.114   0.126   4.679
 3598WNA      W 7544   5.257   3.580   5.350
 3598WNA     DN 7545   5.371   3.625   5.233
 3599WNA      W 7546   6.471   3.042   6.287
 3599WNA     DN 7547   6.536   2.897   6.227
 3600WNA      W 7548   6.055   3.191   5.398
 3600WNA     DN 7549   6.160   3.070   5.456
 3601WNA      W 7550   6.074   2.171   4.992
 3601WNA     DN 7551   5.989   2.056   5.084
 3602WNA      W 7552   5.536   0.396   4.063
 3602WNA     DN 7553   5.606   0.467   4.201
 3603WNA      W 7554   7.217   0.024   4.785
 3603WNA     DN 7555   7.089  -0.059   4.711
 3604WNA      W 7556   4.905   1.659   3.948
 3604WNA     DN 7557   4.927   1.650   3.780
 3605WNA      W 7558   7.071   0.996   4.938
 3605WNA     DN 7559   7.080   1.060   5.095
 3606WNA      W 7560   5.763   2.166   3.815
 3606WNA     DN 7561   5.797   2.111   3.658
 3607WNA      W 7562   6.699   2.366   6.563
 3607WNA     DN 7563   6.544   2.323   6.619
 3608WNA      W 7564   6.353   3.067   4.030
 3608WNA     DN 7565   6.398   3.179   4.150
 3609WNA      W 7566   4.968   0.742   6.936
 3609WNA     DN 7567   5.098   0.820   6.859
 3610WNA      W 7568   4.788   1.326   6.177
 3610WNA     DN 7569   4.678   1.409   6.276
 3611WNA      W 7570   6.880   2.821   6.454
 3611WNA     DN 7571   6.778   2.951   6.495
 3612WNA      W 7572   5.980   0.771   6.831
 3612WNA     DN 7573   6.023   0.935   6.847
 3613WNA      W 7574   3.824   1.242   6.608
 3613WNA     DN 7575   3.801   1.158   6.754
 3614WNA      W 7576   5.584   1.719   6.334
 3614WNA     DN 7577   5.744   1.674   6.296
 3615WNA      W 7578   3.941   2.477   4.991
 3615WNA     DN 7579   4.032   2.339   5.030
 3616WNA      W 7580   4.088   1.774   5.881
 3616WNA     DN 7581   4.114   1.923   5.804
 3617WNA      W 7582   6.405   2.060   6.231
 3617WNA     DN 7583   6.502   2.197   6.259
 3618WNA      W 7584   6.177   3.440   7.042
 3618WNA     DN 7585   6.140   3.564   6.931
 3619WNA      W 7586   6.073   1.179   6.595
 3619WNA     DN 7587   6.237   1.222   6.610
 3620WNA      W 7588   6.350   3.233   5.000
 3620WNA     DN 7589   6.347   3.259   4.832
 3621WNA      W 7590   5.352   2.953   6.323
 3621WNA     DN 7591   5.505   2.940   6.395
 3622WNA      W 7592   4.837   3.308   5.592
 3622WNA     DN 7593   4.940   3.443   5.587
 3623WNA      W 7594   6.642   2.479   6.011
 3623WNA     DN 7595   6.528   2.604   6.029
 3624WNA      W 7596   5.692   2.551   7.148
 3624WNA     DN 7597   5.760   2.610   7.292
 3625WNA      W 7598   4.297   2.504   5.487
 3625WNA     DN 7599   4.171   2.491   5.373
 3626WNA      W 7600   6.643   2.263   5.132
 3626WNA     DN 7601   6.511   2.213   5.227
 3627WNA      W 7602   6.284   3.329   5.883
 3627WNA     DN 7603   6.193   3.189   5.914
 3628WNA      W 7604   4.262   3.058   5.753
 3628WNA     DN 7605   4.393   2.980   5.829
 3629WNA      W 7606   5.283   1.110   6.963
 3629WNA     DN 7607   5.382   1.044   6.842
 3630WNA      W 7608   5.734   3.276   4.474
 3630WNA     DN 7609   5.760   3.407   4.580
 3631WNA      W 7610   5.042   2.531   7.112
 3631WNA     DN 7611   5.095   2.686   7.065
 3632WNA      W 7612   5.168   2.769   4.489
 3632WNA     DN 7613   5.306   2.694   4.424
 3633WNA      W 7614   4.389   1.509   3.748
 3633WNA     DN 7615   4.491   1.377   3.717
 3634WNA      W 7616   6.809   2.218   7.941
 3634WNA     DN 7617   6.741   2.144   8.078
 3635WNA      W 7618   4.857   3.294   7.494
 3635WNA     DN 7619   4.820   3.128   7.490
 3636WNA      W 7620   4.940   1.446   8.477
 3636WNA     DN 7621   4.889   1.606   8.452
 3637WNA      W 7622   4.455   1.294   8.641
 3637WNA     DN 7623   4.493   1.280   8.806
 3638WNA      W 7624   5.446   2.109   8.075
 3638WNA     DN 7625   5.326   2.230   8.084
 3639WNA      W 7626   6.226   0.430   9.082
 3639WNA     DN 7627   6.251   0.339   8.941
 3640WNA      W 7628   5.875   1.301   7.652
 3640WNA     DN 7629   5.720   1.366   7.629
 3641WNA      W 7630   3.811   0.527   9.868
 3641WNA     DN 7631   3.908   0.660   9.827
 3642WNA      W 7632   5.432   2.536   7.621
 3642WNA     DN 7633   5.571   2.612   7.558
 3643WNA      W 7634   3.864   1.319   9.314
 3643WNA     DN 7635   3.877   1.488   9.315
 3644WNA      W 7636   7.216   1.069   9.050
 3644WNA     DN 7637   7.076   1.132   8.977
 3645WNA      W 7638   5.288   1.445   8.936
 3645WNA     DN 7639   5.257   1.311   8.836
 3646WNA      W 7640   5.834   2.784   9.305
 3646WNA     DN 7641   5.902   2.665   9.204
 3647WNA      W 7642   4.334   2.218   9.537
 3647WNA     DN 7643   4.383   2.296   9.680
 3648WNA      W 7644   3.693   1.746   9.108
 3648WNA     DN 7645   3.813   1.834   9.026
 3649WNA      W 7646   4.616   2.945   8.999
 3649WNA     DN 7647   4.469   2.977   9.078
 3650WNA      W 7648   4.957   1.274   9.358
 3650WNA     DN 7649   5.025   1.195   9.492
 3651WNA      W 7650   5.249   2.058   9.001
 3651WNA     DN 7651   5.196   1.946   8.884
 3652WNA      W 7652   4.128   0.375   8.456
 3652WNA     DN 7653   4.091   0.294   8.311
 3653WNA      W 7654   4.655   2.633   9.455
 3653WNA     DN 7655   4.524   2.733   9.497
 3654WNA      W 7656   7.118   2.416   8.745
 3654WNA     DN 7657   6.980   2.318   8.756
 3655WNA      W 7658   6.531   0.816   9.312
 3655WNA     DN 7659   6.568   0.710   9.184
 3656WNA      W 7660   6.816   0.769   7.407
 3656WNA     DN 7661   6.715   0.802   7.540
 3657WNA      W 7662   7.281   1.570   9.713
 3657WNA     DN 7663   7.351   1.433   9.785
 3658WNA      W 7664   5.248   3.277   9.466
 3658WNA     DN 7665   5.364   3.199   9.369
 3659WNA      W 7666   7.022   2.743   7.904
 3659WNA     DN 7667   6.912   2.872   7.906
 3660WNA      W 7668   4.151   3.529   7.658
 3660WNA     DN 7669   4.027   3.419   7.694
 3661WNA      W 7670   4.544   3.575   8.334
 3661WNA     DN 7671   4.533   3.738   8.287
 3662WNA      W 7672   4.341   0.329   9.760
 3662WNA     DN 7673   4.319   0.163   9.729
 3663WNA      W 7674   6.369   1.769   8.494
 3663WNA     DN 7675   6.381   1.816   8.657
 3664WNA      W 7676   6.335   1.457   7.521
 3664WNA     DN 7677   6.330   1.494   7.355
 3665WNA      W 7678   5.543   2.601   9.661
 3665WNA     DN 7679   5.383   2.637   9.617
 3666WNA      W 7680   5.349   0.931   8.860
 3666WNA     DN 7681   5.285   0.802   8.951
 3667WNA      W 7682   5.949   3.018   9.854
 3667WNA     DN 7683   5.984   3.184   9.854
 3668WNA      W 7684   6.820   1.809   8.276
 3668WNA     DN 7685   6.856   1.832   8.440
 3669WNA      W 7686   5.722   0.467   8.292
 3669WNA     DN 7687   5.734   0.514   8.455
 3670WNA      W 7688   4.379   3.161   7.975
 3670WNA     DN 7689   4.250   3.233   7.891
 3671WNA      W 7690   3.750   0.660   8.574
 3671WNA     DN 7691   3.797   0.644   8.737
 3672WNA      W 7692   6.536   1.267   9.048
 3672WNA     DN 7693   6.682   1.209   8.982
 3673WNA      W 7694   3.994   2.884   8.963
 3673WNA     DN 7695   3.928   2.929   8.813
 3674WNA      W 7696   5.335   3.234   7.833
 3674WNA     DN 7697   5.378   3.370   7.740
 3675WNA      W 7698   6.727   1.260   7.297
 3675WNA     DN 7699   6.688   1.336   7.444
 3676WNA      W 7700   3.750   3.018   9.461
 3676WNA     DN 7701   3.588   3.001   9.511
 3677WNA      W 7702   4.914   1.950   8.560
 3677WNA     DN 7703   4.994   1.863   8.438
 3678WNA      W 7704   4.936   0.355   9.653
 3678WNA     DN 7705   4.918   0.369   9.822
 3679WNA      W 7706   7.165   0.117   8.950
 3679WNA     DN 7707   7.233   0.265   8.902
 3680WNA      W 7708   4.384   1.989   7.418
 3680WNA     DN 7709   4.220   1.988   7.463
 3681WNA      W 7710   4.039   1.022   7.597
 3681WNA     DN 7711   3.963   1.142   7.504
 3682WNA      W 7712   4.101   2.978   8.391
 3682WNA     DN 7713   3.983   2.967   8.270
 3683WNA      W 7714   5.232   2.461   8.639
 3683WNA     DN 7715   5.292   2.302   8.650
 3684WNA      W 7716   5.490   0.962   8.037
 3684WNA     DN 7717   5.601   0.863   7.955
 3685WNA      W 7718   6.873   3.360   8.809
 3685WNA     DN 7719   6.981   3.250   8.881
 3686WNA      W 7720   7.263   2.869   8.541
 3686WNA     DN 7721   7.184   2.764   8.434
 3687WNA      W 7722   3.656   1.712   8.231
 3687WNA     DN 7723   3.567   1.624   8.116
 3688WNA      W 7724   4.767   2.127   9.804
 3688WNA     DN 7725   4.876   2.082   9.926
 3689WNA      W 7726   5.971   1.391   8.182
 3689WNA     DN 7727   6.067   1.435   8.049
 3690WNA      W 7728   5.848   1.881   8.286
 3690WNA     DN 7729   6.017   1.899   8.283
 3691WNA      W 7730   4.191   1.301   9.760
 3691WNA     DN 7731   4.106   1.186   9.852
 3692WNA      W 7732   4.066   0.094   8.841
 3692WNA     DN 7733   4.187  -0.025   8.851
 3693WNA      W 7734   5.834   0.441   9.402
 3693WNA     DN 7735   5.784   0.382   9.251
 3694WNA      W 7736   5.837   0.775   7.743
 3694WNA     DN 7737   5.901   0.758   7.900
 3695WNA      W 7738   6.236   0.655   8.524
 3695WNA     DN 7739   6.071   0.618   8.511
 3696WNA      W 7740   4.369   3.365   8.914
 3696WNA     DN 7741   4.534   3.331   8.934
 3697WNA      W 7742   5.027   1.082   7.900
 3697WNA     DN 7743   5.040   1.118   7.734
 3698WNA      W 7744   6.648   0.850   8.245
 3698WNA     DN 7745   6.793   0.908   8.179
 3699WNA      W 7746   7.015   1.332   8.190
 3699WNA     DN 7747   7.092   1.480   8.222
 3700WNA      W 7748   4.684   0.085   7.896
 3700WNA     DN 7749   4.835   0.141   7.952
 3701WNA      W 7750   7.005   0.619   8.931
 3701WNA     DN 7751   6.926   0.720   9.042
 3702WNA      W 7752   7.155   2.868   7.376
 3702WNA     DN 7753   7.121   2.717   7.307
 3703WNA      W 7754   4.062   2.071   9.078
 3703WNA     DN 7755   3.986   2.142   9.213
 3704WNA      W 7756   5.979   0.658   7.308
 3704WNA     DN 7757   5.885   0.719   7.180
 3705WNA      W 7758   7.113   2.990   9.028
 3705WNA     DN 7759   7.112   3.142   9.105
 3706WNA      W 7760   7.152   0.184   9.778
 3706WNA     DN 7761   7.053   0.322   9.783
 3707WNA      W 7762   5.690   2.735   8.035
 3707WNA     DN 7763   5.652   2.825   8.174
 3708WNA      W 7764   5.764   0.006   9.084
 3708WNA     DN 7765   5.694  -0.102   8.973
 3709WNA      W 7766   4.376   0.909   9.147
 3709WNA     DN 7767   4.238   1.007   9.136
 3710WNA      W 7768   5.789   3.302   8.627
 3710WNA     DN 7769   5.907   3.187   8.668
 3711WNA      W 7770   6.983   0.899   9.499
 3711WNA     DN 7771   7.148   0.936   9.486
 3712WNA      W 7772   6.963   2.305   7.471
 3712WNA     DN 7773   6.797   2.319   7.438
 3713WNA      W 7774   5.398   1.788   8.532
 3713WNA     DN 7775   5.466   1.847   8.676
 3714WNA      W 7776   5.399   2.134   9.867
 3714WNA     DN 7777   5.402   2.181  10.030
 3715WNA      W 7778   5.616   1.020   9.312
 3715WNA     DN 7779   5.783   0.990   9.322
 3716WNA      W 7780   6.468   1.318   8.150
 3716WNA     DN 7781   6.536   1.377   8.294
 3717WNA      W 7782   6.755   1.051   7.792
 3717WNA     DN 7783   6.906   0.979   7.764
 3718WNA      W 7784   6.564   3.091   8.181
 3718WNA     DN 7785   6.650   3.044   8.320
 3719WNA      W 7786   6.398   2.694   8.977
 3719WNA     DN 7787   6.293   2.765   8.864
 3720WNA      W 7788   6.294   1.773   7.955
 3720WNA     DN 7789   6.402   1.904   7.952
 3721WNA      W 7790   5.727   1.983   8.941
 3721WNA     DN 7791   5.737   2.118   8.838
 3722WNA      W 7792   6.608   1.771   9.008
 3722WNA     DN 7793   6.571   1.933   9.045
 3723WNA      W 7794   3.983   0.786   9.432
 3723WNA     DN 7795   3.906   0.773   9.281
 3724WNA      W 7796   7.112   3.456   9.405
 3724WNA     DN 7797   7.103   3.493   9.571
 3725WNA      W 7798   5.042   2.900   8.807
 3725WNA     DN 7799   5.029   2.842   8.648
 3726WNA      W 7800   6.049   3.433  10.131
 3726WNA     DN 7801   6.061   3.340  10.273
 3727WNA      W 7802   5.250   3.471   9.956
 3727WNA     DN 7803   5.226   3.588  10.077
 3728WNA      W 7804   6.947   0.425   8.422
 3728WNA     DN 7805   6.971   0.437   8.590
 3729WNA      W 7806   6.738   1.744   9.723
 3729WNA     DN 7807   6.886   1.685   9.663
 3730WNA      W 7808   3.721   1.065   9.761
 3730WNA     DN 7809   3.620   1.140   9.647
 3731WNA      W 7810   6.581   0.860   8.779
 3731WNA     DN 7811   6.729   0.938   8.808
 3732WNA      W 7812   5.877   2.710   8.774
 3732WNA     DN 7813   5.727   2.637   8.806
 3733WNA      W 7814   5.133   3.301   8.387
 3733WNA     DN 7815   5.125   3.175   8.501
 3734WNA      W 7816   4.248   0.481   7.645
 3734WNA     DN 7817   4.327   0.576   7.528
 3735WNA      W 7818   5.352   0.135   9.455
 3735WNA     DN 7819   5.460   0.025   9.527
 3736WNA      W 7820   4.380   3.255   7.303
 3736WNA     DN 7821   4.223   3.319   7.289
 3737WNA      W 7822   4.754   1.721   8.054
 3737WNA     DN 7823   4.636   1.658   7.949
 3738WNA      W 7824   5.238   0.708   8.357
 3738WNA     DN 7825   5.299   0.806   8.482
 3739WNA      W 7826   6.594   0.305   8.785
 3739WNA     DN 7827   6.638   0.286   8.622
 3740WNA      W 7828   6.314   3.587   9.113
 3740WNA     DN 7829   6.213   3.539   9.241
 3741WNA      W 7830   5.726   3.235   9.453
 3741WNA     DN 7831   5.612   3.360   9.471
 3742WNA      W 7832   5.122   2.272   9.414
 3742WNA     DN 7833   5.216   2.146   9.480
 3743WNA      W 7834   6.892   2.995   9.540
 3743WNA     DN 7835   6.986   3.040   9.675
 3744WNA      W 7836   4.586   0.498   8.309
 3744WNA     DN 7837   4.719   0.419   8.239
 3745WNA      W 7838   5.108   2.795   9.269
 3745WNA     DN 7839   5.004   2.661   9.271
 3746WNA      W 7840   4.591   0.726   7.334
 3746WNA     DN 7841   4.732   0.770   7.250
 3747WNA      W 7842   5.392   1.335   9.728
 3747WNA     DN 7843   5.278   1.311   9.604
 3748WNA      W 7844   6.240   0.201   9.598
 3748WNA     DN 7845   6.101   0.119   9.651
 3749WNA      W 7846   3.660   2.044   9.483
 3749WNA     DN 7847   3.579   2.137   9.599
 3750WNA      W 7848   5.364   1.862   7.641
 3750WNA     DN 7849   5.374   1.741   7.760
 3751WNA      W 7850   4.632   0.177   7.411
 3751WNA     DN 7851   4.532   0.263   7.518
 3752WNA      W 7852   5.370   1.258   8.462
 3752WNA     DN 7853   5.481   1.385   8.481
 3753WNA      W 7854   4.855   0.814   9.278
 3753WNA     DN 7855   4.910   0.686   9.180
 3754WNA      W 7856   4.281   0.770   8.676
 3754WNA     DN 7857   4.227   0.705   8.823
 3755WNA      W 7858   4.067   3.482   8.352
 3755WNA     DN 7859   4.139   3.634   8.375
 3756WNA      W 7860   4.434   2.297   7.836
 3756WNA     DN 7861   4.571   2.210   7.887
 3757WNA      W 7862   6.114   1.682   9.057
 3757WNA     DN 7863   6.153   1.784   8.926
 3758WNA      W 7864   6.394   1.481   9.456
 3758WNA     DN 7865   6.484   1.625   9.451
 3759WNA      W 7866   5.599   2.155   9.390
 3759WNA     DN 7867   5.476   2.189   9.278
 3760WNA      W 7868   6.069   2.529   7.522
 3760WNA     DN 7869   6.211   2.621   7.508
 3761WNA      W 7870   5.741   0.550   8.850
 3761WNA     DN 7871   5.884   0.543   8.759
 3762WNA      W 7872   7.220   0.828   8.118
 3762WNA     DN 7873   7.147   0.960   8.196
 3763WNA      W 7874   4.131   2.643   9.681
 3763WNA     DN 7875   4.117   2.478   9.643
 3764WNA      W 7876   3.698   3.489   7.913
 3764WNA     DN 7877   3.857   3.548   7.904
 3765WNA      W 7878   4.960   2.782   7.568
 3765WNA     DN 7879   4.905   2.869   7.704
 3766WNA      W 7880   6.865   3.164   7.754
 3766WNA     DN 7881   6.797   3.291   7.665
 3767WNA      W 7882   5.840   1.817   7.768
 3767WNA     DN 7883   5.915   1.800   7.616
 3768WNA      W 7884   4.683   1.008   8.285
 3768WNA     DN 7885   4.813   0.948   8.376
 3769WNA      W 7886   5.515   0.918   7.337
 3769WNA     DN 7887   5.544   0.751   7.322
 3770WNA      W 7888   6.452   0.389   8.132
 3770WNA     DN 7889   6.306   0.430   8.055
 3771WNA      W 7890   3.782   0.237   7.580
 3771WNA     DN 7891   3.934   0.228   7.656
 3772WNA      W 7892   5.068   2.556   9.870
 3772WNA     DN 7893   4.975   2.428   9.808
 3773WNA      W 7894   4.867   2.472   8.962
 3773WNA     DN 7895   4.727   2.519   9.046
 3774WNA      W 7896   4.609   2.424   7.360
 3774WNA     DN 7897   4.552   2.482   7.509
 3775WNA      W 7898   3.850   2.665   8.128
 3775WNA     DN 7899   3.909   2.552   8.241
 3776WNA      W 7900   4.354   1.735  10.570
 3776WNA     DN 7901   4.209   1.823  10.565
 3777WNA      W 7902   4.962   0.205   8.393
 3777WNA     DN 7903   5.049   0.130   8.518
 3778WNA      W 7904   6.021   0.282   7.898
 3778WNA     DN 7905   6.153   0.218   7.812
 3779WNA      W 7906   3.966   0.214   9.475
 3779WNA     DN 7907   4.024   0.232   9.634
 3780WNA      W 7908   4.014   1.177   8.845
 3780WNA     DN 7909   3.949   1.143   8.998
 3781WNA      W 7910   6.703   0.285   9.251
 3781WNA     DN 7911   6.847   0.375   9.249
 3782WNA      W 7912   4.125   0.783   8.065
 3782WNA     DN 7913   4.160   0.939   8.007
 3783WNA      W 7914   6.696   0.471   9.681
 3783WNA     DN 7915   6.643   0.388   9.820
 3784WNA      W 7916   7.092   1.674   7.366
 3784WNA     DN 7917   7.200   1.744   7.255
 3785WNA      W 7918   4.384   0.432   9.185
 3785WNA     DN 7919   4.349   0.433   9.351
 3786WNA      W 7920   3.646   0.694   7.603
 3786WNA     DN 7921   3.630   0.674   7.435
 3787WNA      W 7922   5.790   1.481   9.343
 3787WNA     DN 7923   5.836   1.320   9.315
 3788WNA      W 7924   5.657   3.560   7.639
 3788WNA     DN 7925   5.604   3.552   7.800
 3789WNA      W 7926   3.803   2.067   7.336
 3789WNA     DN 7927   3.827   2.167   7.201
 3790WNA      W 7928   5.050   1.750   9.887
 3790WNA     DN 7929   4.903   1.792   9.813
 3791WNA      W 7930   7.204   1.919   7.826
 3791WNA     DN 7931   7.372   1.921   7.799
 3792WNA      W 7932   6.067   2.251   7.925
 3792WNA     DN 7933   6.144   2.126   7.839
 3793WNA      W 7934   6.541   3.551   7.620
 3793WNA     DN 7935   6.396   3.526   7.534
 3794WNA      W 7936   6.972   1.358   9.375
 3794WNA     DN 7937   6.880   1.498   9.403
 3795WNA      W 7938   5.135   0.117   7.579
 3795WNA     DN 7939   5.063  -0.014   7.498
 3796WNA      W 7940   6.674   2.716   7.522
 3796WNA     DN 7941   6.789   2.645   7.625
 3797WNA      W 7942   6.214   3.453   8.036
 3797WNA     DN 7943   6.382   3.461   8.010
 3798WNA      W 7944   6.453   2.072   9.403
 3798WNA     DN 7945   6.487   2.017   9.246
 3799WNA      W 7946   4.675   2.736   8.021
 3799WNA     DN 7947   4.813   2.806   7.952
 3800WNA      W 7948   6.430   2.234   8.285
 3800WNA     DN 7949   6.473   2.343   8.408
 3801WNA      W 7950   5.527   2.922   8.473
 3801WNA     DN 7951   5.530   3.001   8.322
 3802WNA      W 7952   7.277   1.482   8.654
 3802WNA     DN 7953   7.157   1.549   8.554
 3803WNA      W 7954   6.279   2.820   9.452
 3803WNA     DN 7955   6.238   2.655   9.447
 3804WNA      W 7956   6.582   3.164   9.160
 3804WNA     DN 7957   6.598   3.083   9.309
 3805WNA      W 7958   5.801   2.966   7.588
 3805WNA     DN 7959   5.912   3.074   7.658
 3806WNA      W 7960   4.524   0.198   8.778
 3806WNA     DN 7961   4.493   0.349   8.707
 3807WNA      W 7962   6.145   1.040   9.470
 3807WNA     DN 7963   6.132   1.189   9.389
 3808WNA      W 7964   4.943   2.211   7.670
 3808WNA     DN 7965   4.855   2.308   7.561
 3809WNA      W 7966   6.941   2.153   9.169
 3809WNA     DN 7967   7.016   2.008   9.121
 3810WNA      W 7968   6.655   3.593   8.389
 3810WNA     DN 7969   6.653   3.554   8.555
 3811WNA      W 7970   4.754   0.613   8.834
 3811WNA     DN 7971   4.880   0.717   8.881
 3812WNA      W 7972   4.523   2.106   8.924
 3812WNA     DN 7973   4.584   2.244   9.002
 3813WNA      W 7974   4.836   3.517   9.674
 3813WNA     DN 7975   4.992   3.520   9.741
 3814WNA      W 7976   6.062   1.801   9.639
 3814WNA     DN 7977   6.126   1.664   9.562
 3815WNA      W 7978   3.911   1.599   7.554
 3815WNA     DN 7979   4.000   1.610   7.698
 3816WNA      W 7980   7.045   3.257   8.251
 3816WNA     DN 7981   6.879   3.221   8.247
 3817WNA      W 7982   6.882   0.581   7.870
 3817WNA     DN 7983   6.903   0.414   7.895
 3818WNA      W 7984   6.727   2.902   8.731
 3818WNA     DN 7985   6.770   2.825   8.585
 3819WNA      W 7986   6.756   1.458   8.636
 3819WNA     DN 7987   6.879   1.573   8.658
 3820WNA      W 7988   4.873   1.131   8.852
 3820WNA     DN 7989   4.773   1.057   8.736
 3821WNA      W 7990   4.858   3.466   8.767
 3821WNA     DN 7991   4.724   3.502   8.669
 3822WNA      W 7992   4.287   2.786   7.531
 3822WNA     DN 7993   4.311   2.867   7.679
 3823WNA      W 7994   6.804   2.544   8.341
 3823WNA     DN 7995   6.903   2.570   8.205
 3824WNA      W 7996   7.181   1.266   7.708
 3824WNA     DN 7997   7.327   1.353   7.712
 3825WNA      W 7998   4.926   2.323   8.179
 3825WNA     DN 7999   4.876   2.400   8.322
 3826WNA      W 8000   5.916   1.333   9.804
 3826WNA     DN 8001   5.930   1.463   9.912
 3827WNA      W 8002   6.686   3.593   9.662
 3827WNA     DN 8003   6.852   3.573   9.629
 3828WNA      W 8004   4.480   1.400   9.296
 3828WNA     DN 8005   4.494   1.304   9.436
 3829WNA      W 8006   4.849   1.214   7.418
 3829WNA     DN 8007   4.792   1.327   7.304
 3830WNA      W 8008   5.237   1.682   9.406
 3830WNA     DN 8009   5.206   1.816   9.306
 3831WNA      W 8010   5.060   0.707   7.511
 3831WNA     DN 8011   5.183   0.610   7.445
 3832WNA      W 8012   4.195   1.523   8.292
 3832WNA     DN 8013   4.112   1.393   8.363
 3833WNA      W 8014   3.966   3.375   9.729
 3833WNA     DN 8015   4.038   3.463   9.855
 3834WNA      W 8016   6.761   1.601   7.837
 3834WNA     DN 8017   6.606   1.651   7.886
 3835WNA      W 8018   6.292   2.726   8.486
 3835WNA     DN 8019   6.421   2.618   8.460
 3836WNA      W 8020   6.856   0.114   7.959
 3836WNA     DN 8021   6.850   0.284   7.970
 3837WNA      W 8022   6.376   2.589   7.970
 3837WNA     DN 8023   6.231   2.666   7.927
 3838WNA      W 8024   5.278   1.647   8.055
 3838WNA     DN 8025   5.268   1.640   7.885
 3839WNA      W 8026   6.465   0.451   7.578
 3839WNA     DN 8027   6.460   0.288   7.529
 3840WNA      W 8028   4.239   1.651   8.971
 3840WNA     DN 8029   4.213   1.566   8.826
 3841WNA      W 8030   4.533   2.590   8.620
 3841WNA     DN 8031   4.547   2.720   8.728
 3842WNA      W 8032   6.296   1.210   8.585
 3842WNA     DN 8033   6.406   1.175   8.460
 3843WNA      W 8034   5.319   0.589   9.281
 3843WNA     DN 8035   5.422   0.572   9.147
 3844WNA      W 8036   7.281   2.500   9.792
 3844WNA     DN 8037   7.333   2.605   9.669
 3845WNA      W 8038   7.199   0.487   9.353
 3845WNA     DN 8039   7.039   0.502   9.407
 3846WNA      W 8040   3.738   3.317   8.729
 3846WNA     DN 8041   3.645   3.451   8.777
 3847WNA      W 8042   4.247   2.504   8.265
 3847WNA     DN 8043   4.343   2.364   8.262
 3848WNA      W 8044   7.036   1.942   8.710
 3848WNA     DN 8045   7.087   1.813   8.612
 3849WNA      W 8046   6.390   2.119   7.590
 3849WNA     DN 8047   6.285   2.251   7.570
 3850WNA      W 8048   5.685   3.640   9.802
 3850WNA     DN 8049   5.831   3.727   9.806
 3851WNA      W 8050   5.357   0.072   8.119
 3851WNA     DN 8051   5.479   0.152   8.031
 3852WNA      W 8052   6.070   0.941   8.978
 3852WNA     DN 8053   5.901   0.926   8.980
 3853WNA      W 8054   3.756   2.528   9.310
 3853WNA     DN 8055   3.708   2.487   9.468
 3854WNA      W 8056   5.009   0.490   7.951
 3854WNA     DN 8057   4.968   0.388   7.821
 3855WNA      W 8058   5.807   0.955   8.514
 3855WNA     DN 8059   5.875   1.103   8.466
 3856WNA      W 8060   6.012   2.365   9.636
 3856WNA     DN 8061   5.885   2.405   9.742
 3857WNA      W 8062   4.608   0.750   7.808
 3857WNA     DN 8063   4.458   0.739   7.887
 3858WNA      W 8064   6.125   0.892   8.133
 3858WNA     DN 8065   6.290   0.864   8.103
 3859WNA      W 8066   4.768   1.592   8.969
 3859WNA     DN 8067   4.642   1.618   8.858
 3860WNA      W 8068   7.168   3.407   7.435
 3860WNA     DN 8069   7.197   3.274   7.333
 3861WNA      W 8070   6.026   2.341   9.119
 3861WNA     DN 8071   5.948   2.372   9.267
 3862WNA      W 8072   4.462   1.990   8.361
 3862WNA     DN 8073   4.394   1.835   8.375
 3863WNA      W 8074   4.833   2.997   9.756
 3863WNA     DN 8075   4.693   3.056   9.832
 3864WNA      W 8076   5.211   0.416   8.797
 3864WNA     DN 8077   5.185   0.382   8.961
 3865WNA      W 8078   3.822   2.400   7.727
 3865WNA     DN 8079   3.663   2.398   7.786
 3866WNA      W 8080   5.341   1.351   7.597
 3866WNA     DN 8081   5.221   1.238   7.639
 3867WNA      W 8082   3.987   1.900   8.616
 3867WNA     DN 8083   3.912   1.970   8.480
 3868WNA      W 8084   6.949   0.251   7.507
 3868WNA     DN 8085   6.947   0.418   7.474
 3869WNA      W 8086   4.401   3.602   9.369
 3869WNA     DN 8087   4.493   3.472   9.427
 3870WNA      W 8088   7.260   2.224   8.243
 3870WNA     DN 8089   7.357   2.356   8.289
 3871WNA      W 8090   5.790   1.491   8.756
 3871WNA     DN 8091   5.853   1.440   8.607
 3872WNA      W 8092   5.557   0.103   8.646
 3872WNA     DN 8093   5.653   0.018   8.534
 3873WNA      W 8094   4.616   3.087   8.483
 3873WNA     DN 8095   4.604   3.254   8.452
 3874WNA      W 8096   5.115   0.828   9.708
 3874WNA     DN 8097   5.012   0.705   9.763
 3875WNA      W 8098   4.815   0.197   9.177
 3875WNA     DN 8099   4.966   0.267   9.141
 3876WNA      W 8100   3.878   3.019   7.725
 3876WNA     DN 8101   3.810   2.959   7.869
 3877WNA      W 8102   5.694   2.383   8.443
 3877WNA     DN 8103   5.851   2.443   8.472
 3878WNA      W 8104   4.046   2.001   8.018
 3878WNA     DN 8105   4.124   2.038   8.164
 3879WNA      W 8106   3.931   0.544   9.017
 3879WNA     DN 8107   3.765   0.578   9.022
 3880WNA      W 8108   5.479   2.509   9.074
 3880WNA     DN 8109   5.531   2.571   9.224
 3881WNA      W 8110   3.731   0.363   8.094
 3881WNA     DN 8111   3.869   0.264   8.092
 3882WNA      W 8112   6.272   0.955   7.593
 3882WNA     DN 8113   6.182   0.933   7.735
 3883WNA      W 8114   6.789   2.627   9.241
 3883WNA     DN 8115   6.671   2.729   9.307
 3884WNA      W 8116   5.450   3.111   9.072
 3884WNA     DN 8117   5.325   2.997   9.056
 3885WNA      W 8118   4.862   3.215   7.983
 3885WNA     DN 8119   4.703   3.274   7.968
 3886WNA      W 8120   6.144   0.118   7.413
 3886WNA     DN 8121   6.130   0.151   7.579
 3887WNA      W 8122   3.944   3.378   9.154
 3887WNA     DN 8123   3.931   3.297   9.005
 3888WNA      W 8124   3.855   1.266   8.121
 3888WNA     DN 8125   3.952   1.226   8.255
 3889WNA      W 8126   4.546   1.255   7.846
 3889WNA     DN 8127   4.663   1.181   7.946
 3890WNA      W 8128   4.652   1.863   9.372
 3890WNA     DN 8129   4.801   1.798   9.420
 3891WNA      W 8130   6.126   0.149   8.492
 3891WNA     DN 8131   5.964   0.110   8.526
 3892WNA      W 8132   5.257   3.580   8.995
 3892WNA     DN 8133   5.232   3.748   9.002
 3893WNA      W 8134   6.471   3.042   9.932
 3893WNA     DN 8135   6.488   3.075  10.098
 3894WNA      W 8136   6.055   3.191   9.043
 3894WNA     DN 8137   5.964   3.115   9.165
 3895WNA      W 8138   6.074   2.171   8.637
 3895WNA     DN 8139   6.052   2.005   8.606
 3896WNA      W 8140   5.536   0.396   7.708
 3896WNA     DN 8141   5.424   0.376   7.834
 3897WNA      W 8142   7.217   0.024   8.430
 3897WNA     DN 8143   7.281  -0.125   8.379
 3898WNA      W 8144   4.905   1.659   7.593
 3898WNA     DN 8145   4.801   1.537   7.649
 3899WNA      W 8146   7.071   0.996   8.583
 3899WNA     DN 8147   6.982   1.114   8.667
 3900WNA      W 8148   5.763   2.166   7.460
 3900WNA     DN 8149   5.915   2.226   7.506
 3901WNA      W 8150   6.353   3.067   7.675
 3901WNA     DN 8151   6.384   3.210   7.588
 3902WNA      W 8152   5.584   1.719   9.979
 3902WNA     DN 8153   5.714   1.653  10.066
 3903WNA      W 8154   3.941   2.477   8.636
 3903WNA     DN 8155   3.991   2.640   8.635
 3904WNA      W 8156   4.088   1.774   9.526
 3904WNA     DN 8157   4.249   1.822   9.501
 3905WNA      W 8158   6.405   2.060   9.876
 3905WNA     DN 8159   6.563   2.001   9.855
 3906WNA      W 8160   6.350   3.233   8.645
 3906WNA     DN 8161   6.221   3.292   8.551
 3907WNA      W 8162   5.352   2.953   9.968
 3907WNA     DN 8163   5.210   2.860   9.958
 3908WNA      W 8164   4.837   3.308   9.237
 3908WNA     DN 8165   4.973   3.335   9.335
 3909WNA      W 8166   6.642   2.479   9.656
 3909WNA     DN 8167   6.679   2.604   9.547
 3910WNA      W 8168   4.297   2.504   9.132
 3910WNA     DN 8169   4.464   2.474   9.142
 3911WNA      W 8170   6.643   2.263   8.777
 3911WNA     DN 8171   6.514   2.198   8.688
 3912WNA      W 8172   6.284   3.329   9.528
 3912WNA     DN 8173   6.227   3.489   9.517
 3913WNA      W 8174   4.262   3.058   9.398
 3913WNA     DN 8175   4.226   2.899   9.447
 3914WNA      W 8176   5.734   3.276   8.119
 3914WNA     DN 8177   5.569   3.247   8.089
 3915WNA      W 8178   5.168   2.769   8.134
 3915WNA     DN 8179   5.024   2.697   8.081
 3916WNA      W 8180   4.389   1.509   7.393
 3916WNA     DN 8181   4.504   1.396   7.338
 3917WNA      W 8182   3.728   7.239   3.359
 3917WNA     DN 8183   3.756   7.268   3.524
 3918WNA      W 8184   4.104   6.132   2.882
 3918WNA     DN 8185   4.152   6.139   2.719
 3919WNA      W 8186   6.809   5.862   0.652
 3919WNA     DN 8187   6.700   5.921   0.536
 3920WNA      W 8188   6.939   6.947   2.679
 3920WNA     DN 8189   6.971   6.788   2.628
 3921WNA      W 8190   4.857   6.938   0.205
 3921WNA     DN 8191   4.870   7.047   0.075
 3922WNA      W 8192   4.940   5.090   1.188
 3922WNA     DN 8193   5.073   5.161   1.266
 3923WNA      W 8194   4.455   4.938   1.352
 3923WNA     DN 8195   4.336   5.027   1.270
 3924WNA      W 8196   5.446   5.753   0.786
 3924WNA     DN 8197   5.483   5.835   0.930
 3925WNA      W 8198   5.121   6.845   3.141
 3925WNA     DN 8199   5.002   6.886   3.027
 3926WNA      W 8200   3.770   4.406   3.104
 3926WNA     DN 8201   3.620   4.424   3.182
 3927WNA      W 8202   4.532   3.686   2.906
 3927WNA     DN 8203   4.445   3.667   2.762
 3928WNA      W 8204   6.226   4.074   1.793
 3928WNA     DN 8205   6.309   4.018   1.656
 3929WNA      W 8206   5.875   4.945   0.363
 3929WNA     DN 8207   5.755   4.887   0.257
 3930WNA      W 8208   6.445   4.379   3.454
 3930WNA     DN 8209   6.533   4.277   3.351
 3931WNA      W 8210   3.811   4.171   2.579
 3931WNA     DN 8211   3.945   4.183   2.475
 3932WNA      W 8212   3.910   6.790   3.600
 3932WNA     DN 8213   3.761   6.834   3.669
 3933WNA      W 8214   5.432   6.180   0.332
 3933WNA     DN 8215   5.284   6.174   0.415
 3934WNA      W 8216   3.864   4.963   2.025
 3934WNA     DN 8217   3.910   4.894   2.173
 3935WNA      W 8218   4.757   4.854   3.262
 3935WNA     DN 8219   4.640   4.870   3.384
 3936WNA      W 8220   7.216   4.713   1.761
 3936WNA     DN 8221   7.361   4.711   1.672
 3937WNA      W 8222   6.980   5.756   2.620
 3937WNA     DN 8223   6.813   5.780   2.642
 3938WNA      W 8224   5.288   5.089   1.647
 3938WNA     DN 8225   5.308   5.258   1.652
 3939WNA      W 8226   5.834   6.428   2.016
 3939WNA     DN 8227   5.828   6.598   2.027
 3940WNA      W 8228   4.334   5.862   2.248
 3940WNA     DN 8229   4.325   5.742   2.128
 3941WNA      W 8230   3.693   5.390   1.819
 3941WNA     DN 8231   3.735   5.457   1.969
 3942WNA      W 8232   4.729   5.362   3.011
 3942WNA     DN 8233   4.594   5.299   3.092
 3943WNA      W 8234   7.000   5.145   3.265
 3943WNA     DN 8235   6.983   5.092   3.426
 3944WNA      W 8236   4.616   6.589   1.710
 3944WNA     DN 8237   4.618   6.500   1.855
 3945WNA      W 8238   5.737   6.278   2.844
 3945WNA     DN 8239   5.714   6.209   2.690
 3946WNA      W 8240   4.957   4.918   2.069
 3946WNA     DN 8241   5.021   4.922   1.911
 3947WNA      W 8242   5.249   5.702   1.712
 3947WNA     DN 8243   5.240   5.731   1.879
 3948WNA      W 8244   6.246   6.475   3.560
 3948WNA     DN 8245   6.129   6.498   3.439
 3949WNA      W 8246   5.325   5.795   3.570
 3949WNA     DN 8247   5.310   5.847   3.409
 3950WNA      W 8248   5.306   5.511   3.048
 3950WNA     DN 8249   5.425   5.593   3.137
 3951WNA      W 8250   3.715   4.902   3.570
 3951WNA     DN 8251   3.597   4.838   3.674
 3952WNA      W 8252   6.547   6.437   3.169
 3952WNA     DN 8253   6.598   6.352   3.031
 3953WNA      W 8254   4.128   4.019   1.167
 3953WNA     DN 8255   4.064   4.083   1.311
 3954WNA      W 8256   4.655   6.277   2.166
 3954WNA     DN 8257   4.630   6.288   1.998
 3955WNA      W 8258   7.118   6.060   1.456
 3955WNA     DN 8259   7.274   6.059   1.524
 3956WNA      W 8260   6.531   4.460   2.023
 3956WNA     DN 8261   6.438   4.576   1.940
 3957WNA      W 8262   6.816   4.413   0.118
 3957WNA     DN 8263   6.817   4.255   0.181
 3958WNA      W 8264   7.281   5.214   2.424
 3958WNA     DN 8265   7.262   5.216   2.255
 3959WNA      W 8266   5.248   6.921   2.177
 3959WNA     DN 8267   5.329   6.978   2.315
 3960WNA      W 8268   7.022   6.387   0.615
 3960WNA     DN 8269   7.016   6.546   0.556
 3961WNA      W 8270   4.151   7.173   0.369
 3961WNA     DN 8271   4.234   7.128   0.228
 3962WNA      W 8272   4.544   7.219   1.045
 3962WNA     DN 8273   4.630   7.085   1.105
 3963WNA      W 8274   4.341   3.973   2.471
 3963WNA     DN 8275   4.464   4.089   2.490
 3964WNA      W 8276   6.964   4.991   2.746
 3964WNA     DN 8277   7.067   4.865   2.794
 3965WNA      W 8278   6.369   5.413   1.205
 3965WNA     DN 8279   6.337   5.485   1.054
 3966WNA      W 8280   6.335   5.101   0.232
 3966WNA     DN 8281   6.347   4.966   0.334
 3967WNA      W 8282   5.543   6.245   2.372
 3967WNA     DN 8283   5.600   6.171   2.230
 3968WNA      W 8284   5.349   4.575   1.571
 3968WNA     DN 8285   5.370   4.608   1.406
 3969WNA      W 8286   5.949   6.662   2.565
 3969WNA     DN 8287   5.892   6.713   2.717
 3970WNA      W 8288   6.820   5.453   0.987
 3970WNA     DN 8289   6.907   5.537   1.106
 3971WNA      W 8290   5.722   4.111   1.003
 3971WNA     DN 8291   5.576   4.082   1.085
 3972WNA      W 8292   4.379   6.805   0.686
 3972WNA     DN 8293   4.280   6.815   0.824
 3973WNA      W 8294   3.750   4.304   1.285
 3973WNA     DN 8295   3.727   4.215   1.142
 3974WNA      W 8296   6.536   4.911   1.759
 3974WNA     DN 8297   6.544   4.798   1.632
 3975WNA      W 8298   3.994   6.528   1.674
 3975WNA     DN 8299   4.021   6.606   1.822
 3976WNA      W 8300   5.335   6.878   0.544
 3976WNA     DN 8301   5.459   6.825   0.648
 3977WNA      W 8302   6.727   4.904   0.008
 3977WNA     DN 8303   6.568   4.882   0.064
 3978WNA      W 8304   3.750   6.662   2.172
 3978WNA     DN 8305   3.594   6.606   2.133
 3979WNA      W 8306   4.541   6.234   2.652
 3979WNA     DN 8307   4.585   6.087   2.579
 3980WNA      W 8308   4.914   5.594   1.271
 3980WNA     DN 8309   5.048   5.675   1.205
 3981WNA      W 8310   4.936   3.999   2.364
 3981WNA     DN 8311   4.887   4.062   2.214
 3982WNA      W 8312   7.165   3.761   1.661
 3982WNA     DN 8313   7.109   3.920   1.679
 3983WNA      W 8314   4.384   5.633   0.129
 3983WNA     DN 8315   4.406   5.734  -0.006
 3984WNA      W 8316   4.039   4.666   0.308
 3984WNA     DN 8317   3.883   4.612   0.349
 3985WNA      W 8318   4.101   6.622   1.102
 3985WNA     DN 8319   4.216   6.499   1.077
 3986WNA      W 8320   5.232   6.105   1.350
 3986WNA     DN 8321   5.302   6.112   1.195
 3987WNA      W 8322   6.564   6.964   3.064
 3987WNA     DN 8323   6.574   7.042   2.913
 3988WNA      W 8324   5.490   4.606   0.748
 3988WNA     DN 8325   5.386   4.558   0.873
 3989WNA      W 8326   6.873   7.004   1.520
 3989WNA     DN 8327   6.817   7.129   1.620
 3990WNA      W 8328   6.550   4.857   3.118
 3990WNA     DN 8329   6.511   4.776   2.974
 3991WNA      W 8330   7.263   6.513   1.252
 3991WNA     DN 8331   7.285   6.353   1.304
 3992WNA      W 8332   5.890   5.805   2.736
 3992WNA     DN 8333   5.949   5.789   2.895
 3993WNA      W 8334   3.656   5.356   0.942
 3993WNA     DN 8335   3.628   5.320   0.778
 3994WNA      W 8336   4.767   5.771   2.515
 3994WNA     DN 8337   4.675   5.839   2.389
 3995WNA      W 8338   5.971   5.035   0.893
 3995WNA     DN 8339   6.028   5.037   0.733
 3996WNA      W 8340   5.848   5.525   0.997
 3996WNA     DN 8341   5.998   5.526   1.076
 3997WNA      W 8342   4.191   4.945   2.471
 3997WNA     DN 8343   4.185   4.877   2.315
 3998WNA      W 8344   4.176   4.821   3.393
 3998WNA     DN 8345   4.143   4.957   3.296
 3999WNA      W 8346   4.066   3.738   1.552
 3999WNA     DN 8347   4.230   3.714   1.590
 4000WNA      W 8348   5.834   4.085   2.113
 4000WNA     DN 8349   5.720   4.104   2.237
 4001WNA      W 8350   5.482   4.270   3.276
 4001WNA     DN 8351   5.411   4.410   3.341
 4002WNA      W 8352   5.837   4.419   0.454
 4002WNA     DN 8353   5.944   4.414   0.586
 4003WNA      W 8354   7.020   6.812   3.208
 4003WNA     DN 8355   7.189   6.828   3.215
 4004WNA      W 8356   5.987   3.893   3.247
 4004WNA     DN 8357   5.827   3.908   3.301
 4005WNA      W 8358   7.006   6.194   3.369
 4005WNA     DN 8359   6.961   6.357   3.391
 4006WNA      W 8360   6.436   4.361   2.965
 4006WNA     DN 8361   6.591   4.350   2.896
 4007WNA      W 8362   6.236   4.299   1.235
 4007WNA     DN 8363   6.235   4.129   1.230
 4008WNA      W 8364   6.629   5.433   3.639
 4008WNA     DN 8365   6.634   5.417   3.470
 4009WNA      W 8366   4.369   7.009   1.625
 4009WNA     DN 8367   4.522   6.962   1.569
 4010WNA      W 8368   5.027   4.726   0.611
 4010WNA     DN 8369   5.102   4.715   0.459
 4011WNA      W 8370   4.596   4.010   3.275
 4011WNA     DN 8371   4.481   3.891   3.314
 4012WNA      W 8372   6.648   4.494   0.956
 4012WNA     DN 8373   6.510   4.573   0.897
 4013WNA      W 8374   7.015   4.976   0.901
 4013WNA     DN 8375   7.090   4.977   1.053
 4014WNA      W 8376   4.758   7.193   3.372
 4014WNA     DN 8377   4.760   7.023   3.377
 4015WNA      W 8378   4.684   3.729   0.607
 4015WNA     DN 8379   4.777   3.618   0.517
 4016WNA      W 8380   7.005   4.263   1.642
 4016WNA     DN 8381   6.904   4.126   1.638
 4017WNA      W 8382   7.155   6.512   0.087
 4017WNA     DN 8383   7.277   6.582   0.182
 4018WNA      W 8384   4.062   5.715   1.789
 4018WNA     DN 8385   4.183   5.633   1.876
 4019WNA      W 8386   5.979   4.302   0.019
 4019WNA     DN 8387   6.033   4.455  -0.033
 4020WNA      W 8388   7.113   6.634   1.739
 4020WNA     DN 8389   6.959   6.562   1.748
 4021WNA      W 8390   7.152   3.828   2.489
 4021WNA     DN 8391   7.291   3.773   2.569
 4022WNA      W 8392   5.597   5.040   3.043
 4022WNA     DN 8393   5.449   5.089   3.110
 4023WNA      W 8394   5.690   6.379   0.746
 4023WNA     DN 8395   5.575   6.500   0.715
 4024WNA      W 8396   6.090   5.673   3.486
 4024WNA     DN 8397   6.030   5.517   3.517
 4025WNA      W 8398   5.764   3.650   1.795
 4025WNA     DN 8399   5.654   3.774   1.758
 4026WNA      W 8400   4.376   4.553   1.858
 4026WNA     DN 8401   4.230   4.606   1.927
 4027WNA      W 8402   3.930   5.753   2.632
 4027WNA     DN 8403   3.971   5.789   2.793
 4028WNA      W 8404   5.789   6.946   1.338
 4028WNA     DN 8405   5.889   6.833   1.260
 4029WNA      W 8406   6.983   4.543   2.210
 4029WNA     DN 8407   6.816   4.547   2.177
 4030WNA      W 8408   5.620   6.890   2.977
 4030WNA     DN 8409   5.546   6.944   2.834
 4031WNA      W 8410   6.963   5.949   0.182
 4031WNA     DN 8411   6.853   5.949   0.053
 4032WNA      W 8412   5.398   5.432   1.243
 4032WNA     DN 8413   5.556   5.495   1.234
 4033WNA      W 8414   7.250   3.943   2.984
 4033WNA     DN 8415   7.271   4.061   3.104
 4034WNA      W 8416   5.399   5.778   2.578
 4034WNA     DN 8417   5.290   5.836   2.695
 4035WNA      W 8418   5.616   4.664   2.023
 4035WNA     DN 8419   5.588   4.667   2.191
 4036WNA      W 8420   6.468   4.962   0.861
 4036WNA     DN 8421   6.469   5.132   0.849
 4037WNA      W 8422   6.755   4.695   0.503
 4037WNA     DN 8423   6.889   4.707   0.399
 4038WNA      W 8424   6.564   6.735   0.892
 4038WNA     DN 8425   6.488   6.606   0.972
 4039WNA      W 8426   6.398   6.338   1.688
 4039WNA     DN 8427   6.337   6.195   1.619
 4040WNA      W 8428   6.294   5.417   0.666
 4040WNA     DN 8429   6.199   5.279   0.697
 4041WNA      W 8430   5.727   5.627   1.652
 4041WNA     DN 8431   5.864   5.720   1.612
 4042WNA      W 8432   6.608   5.415   1.719
 4042WNA     DN 8433   6.674   5.348   1.860
 4043WNA      W 8434   3.983   4.430   2.143
 4043WNA     DN 8435   3.835   4.385   2.072
 4044WNA      W 8436   6.761   5.482   2.970
 4044WNA     DN 8437   6.889   5.593   2.974
 4045WNA      W 8438   7.112   7.100   2.116
 4045WNA     DN 8439   6.986   7.030   2.026
 4046WNA      W 8440   5.042   6.544   1.518
 4046WNA     DN 8441   5.195   6.531   1.590
 4047WNA      W 8442   6.049   7.077   2.842
 4047WNA     DN 8443   5.954   7.054   2.981
 4048WNA      W 8444   6.043   4.407   2.606
 4048WNA     DN 8445   6.208   4.444   2.593
 4049WNA      W 8446   5.250   7.115   2.667
 4049WNA     DN 8447   5.269   7.258   2.578
 4050WNA      W 8448   6.947   4.069   1.133
 4050WNA     DN 8449   6.782   4.104   1.114
 4051WNA      W 8450   6.738   5.388   2.434
 4051WNA     DN 8451   6.613   5.323   2.339
 4052WNA      W 8452   3.721   4.709   2.472
 4052WNA     DN 8453   3.574   4.753   2.399
 4053WNA      W 8454   6.581   4.504   1.490
 4053WNA     DN 8455   6.538   4.385   1.376
 4054WNA      W 8456   6.992   4.655   3.267
 4054WNA     DN 8457   7.070   4.795   3.210
 4055WNA      W 8458   5.877   6.354   1.485
 4055WNA     DN 8459   5.941   6.337   1.642
 4056WNA      W 8460   5.133   6.945   1.098
 4056WNA     DN 8461   5.175   7.063   0.983
 4057WNA      W 8462   4.248   4.125   0.356
 4057WNA     DN 8463   4.286   4.170   0.196
 4058WNA      W 8464   5.352   3.779   2.166
 4058WNA     DN 8465   5.206   3.865   2.158
 4059WNA      W 8466   4.380   6.899   0.014
 4059WNA     DN 8467   4.296   7.000  -0.094
 4060WNA      W 8468   4.754   5.365   0.765
 4060WNA     DN 8469   4.828   5.212   0.768
 4061WNA      W 8470   5.408   5.994   3.078
 4061WNA     DN 8471   5.282   5.981   2.964
 4062WNA      W 8472   5.238   4.352   1.068
 4062WNA     DN 8473   5.301   4.509   1.060
 4063WNA      W 8474   6.594   3.949   1.496
 4063WNA     DN 8475   6.753   4.008   1.487
 4064WNA      W 8476   6.314   7.231   1.824
 4064WNA     DN 8477   6.344   7.391   1.871
 4065WNA      W 8478   5.726   6.879   2.164
 4065WNA     DN 8479   5.875   6.817   2.218
 4066WNA      W 8480   5.122   5.916   2.125
 4066WNA     DN 8481   5.017   5.973   2.004
 4067WNA      W 8482   6.892   6.639   2.251
 4067WNA     DN 8483   6.770   6.521   2.245
 4068WNA      W 8484   4.586   4.142   1.020
 4068WNA     DN 8485   4.699   4.053   1.110
 4069WNA      W 8486   5.108   6.439   1.980
 4069WNA     DN 8487   5.000   6.481   2.105
 4070WNA      W 8488   4.591   4.370   0.045
 4070WNA     DN 8489   4.514   4.309  -0.094
 4071WNA      W 8490   5.392   4.979   2.439
 4071WNA     DN 8491   5.527   5.022   2.533
 4072WNA      W 8492   6.240   3.845   2.309
 4072WNA     DN 8493   6.145   3.822   2.448
 4073WNA      W 8494   3.660   5.688   2.194
 4073WNA     DN 8495   3.572   5.546   2.228
 4074WNA      W 8496   5.364   5.506   0.352
 4074WNA     DN 8497   5.376   5.598   0.494
 4075WNA      W 8498   4.632   3.821   0.122
 4075WNA     DN 8499   4.533   3.953   0.082
 4076WNA      W 8500   5.370   4.902   1.173
 4076WNA     DN 8501   5.234   5.001   1.198
 4077WNA      W 8502   6.340   3.878   2.872
 4077WNA     DN 8503   6.446   4.004   2.829
 4078WNA      W 8504   4.928   5.890   2.981
 4078WNA     DN 8505   5.010   5.854   2.837
 4079WNA      W 8506   5.732   5.672   3.198
 4079WNA     DN 8507   5.724   5.700   3.031
 4080WNA      W 8508   6.349   5.702   3.091
 4080WNA     DN 8509   6.518   5.692   3.074
 4081WNA      W 8510   5.633   3.842   3.596
 4081WNA     DN 8511   5.511   3.952   3.642
 4082WNA      W 8512   4.855   4.458   1.989
 4082WNA     DN 8513   4.927   4.602   1.934
 4083WNA      W 8514   4.281   4.414   1.387
 4083WNA     DN 8515   4.292   4.268   1.473
 4084WNA      W 8516   4.067   7.126   1.063
 4084WNA     DN 8517   4.029   7.233   0.936
 4085WNA      W 8518   5.399   6.456   3.188
 4085WNA     DN 8519   5.319   6.572   3.283
 4086WNA      W 8520   4.434   5.941   0.547
 4086WNA     DN 8521   4.508   6.067   0.460
 4087WNA      W 8522   6.114   5.326   1.768
 4087WNA     DN 8523   6.023   5.186   1.799
 4088WNA      W 8524   6.394   5.125   2.167
 4088WNA     DN 8525   6.424   5.247   2.052
 4089WNA      W 8526   5.599   5.799   2.101
 4089WNA     DN 8527   5.454   5.796   2.013
 4090WNA      W 8528   6.069   6.173   0.233
 4090WNA     DN 8529   5.953   6.274   0.160
 4091WNA      W 8530   5.741   4.194   1.561
 4091WNA     DN 8531   5.631   4.070   1.601
 4092WNA      W 8532   7.220   4.472   0.829
 4092WNA     DN 8533   7.337   4.592   0.800
 4093WNA      W 8534   3.714   7.061   2.860
 4093WNA     DN 8535   3.763   6.899   2.877
 4094WNA      W 8536   4.131   6.287   2.392
 4094WNA     DN 8537   4.268   6.320   2.488
 4095WNA      W 8538   3.698   7.133   0.624
 4095WNA     DN 8539   3.614   7.156   0.770
 4096WNA      W 8540   5.597   4.403   2.430
 4096WNA     DN 8541   5.715   4.326   2.335
 4097WNA      W 8542   4.960   6.426   0.279
 4097WNA     DN 8543   5.021   6.352   0.419
 4098WNA      W 8544   6.865   6.808   0.465
 4098WNA     DN 8545   7.010   6.866   0.399
 4099WNA      W 8546   5.840   5.461   0.479
 4099WNA     DN 8547   5.760   5.580   0.570
 4100WNA      W 8548   4.683   4.652   0.996
 4100WNA     DN 8549   4.841   4.622   1.052
 4101WNA      W 8550   5.515   4.562   0.048
 4101WNA     DN 8551   5.539   4.574   0.216
 4102WNA      W 8552   6.099   6.127   3.226
 4102WNA     DN 8553   5.964   6.029   3.259
 4103WNA      W 8554   6.452   4.033   0.843
 4103WNA     DN 8555   6.552   3.920   0.765
 4104WNA      W 8556   3.782   3.881   0.291
 4104WNA     DN 8557   3.766   4.009   0.401
 4105WNA      W 8558   5.068   6.200   2.581
 4105WNA     DN 8559   5.031   6.280   2.726
 4106WNA      W 8560   4.867   6.116   1.673
 4106WNA     DN 8561   4.932   6.204   1.803
 4107WNA      W 8562   4.609   6.068   0.071
 4107WNA     DN 8563   4.672   6.017  -0.078
 4108WNA      W 8564   3.850   6.309   0.839
 4108WNA     DN 8565   3.775   6.462   0.839
 4109WNA      W 8566   4.354   5.379   3.281
 4109WNA     DN 8567   4.443   5.390   3.425
 4110WNA      W 8568   5.058   3.939   3.467
 4110WNA     DN 8569   5.227   3.957   3.464
 4111WNA      W 8570   5.767   4.081   2.823
 4111WNA     DN 8571   5.642   4.193   2.851
 4112WNA      W 8572   4.962   3.849   1.104
 4112WNA     DN 8573   5.015   3.793   1.255
 4113WNA      W 8574   6.021   3.926   0.609
 4113WNA     DN 8575   5.990   4.072   0.528
 4114WNA      W 8576   3.966   3.858   2.186
 4114WNA     DN 8577   4.085   3.976   2.159
 4115WNA      W 8578   4.014   4.821   1.556
 4115WNA     DN 8579   4.008   4.991   1.567
 4116WNA      W 8580   6.703   3.929   1.962
 4116WNA     DN 8581   6.769   3.802   1.870
 4117WNA      W 8582   4.125   4.427   0.776
 4117WNA     DN 8583   4.077   4.588   0.803
 4118WNA      W 8584   6.696   4.115   2.392
 4118WNA     DN 8585   6.745   4.235   2.282
 4119WNA      W 8586   7.092   5.318   0.077
 4119WNA     DN 8587   7.185   5.455   0.039
 4120WNA      W 8588   4.384   4.076   1.896
 4120WNA     DN 8589   4.481   3.943   1.938
 4121WNA      W 8590   5.498   4.648   2.836
 4121WNA     DN 8591   5.399   4.573   2.952
 4122WNA      W 8592   3.646   4.338   0.314
 4122WNA     DN 8593   3.554   4.427   0.426
 4123WNA      W 8594   4.432   5.727   2.875
 4123WNA     DN 8595   4.442   5.568   2.934
 4124WNA      W 8596   5.790   5.125   2.054
 4124WNA     DN 8597   5.940   5.205   2.046
 4125WNA      W 8598   5.657   7.204   0.350
 4125WNA     DN 8599   5.520   7.124   0.289
 4126WNA      W 8600   3.803   5.711   0.047
 4126WNA     DN 8601   3.930   5.806  -0.015
 4127WNA      W 8602   4.538   6.122   3.173
 4127WNA     DN 8603   4.489   6.233   3.054
 4128WNA      W 8604   4.059   5.289   2.804
 4128WNA     DN 8605   4.054   5.275   2.973
 4129WNA      W 8606   5.050   5.394   2.598
 4129WNA     DN 8607   5.179   5.286   2.572
 4130WNA      W 8608   6.818   3.753   2.860
 4130WNA     DN 8609   6.934   3.671   2.953
 4131WNA      W 8610   7.216   5.363   2.851
 4131WNA     DN 8611   7.197   5.229   2.749
 4132WNA      W 8612   7.204   5.563   0.537
 4132WNA     DN 8613   7.342   5.508   0.454
 4133WNA      W 8614   6.067   5.895   0.636
 4133WNA     DN 8615   6.193   5.782   0.649
 4134WNA      W 8616   6.541   7.195   0.331
 4134WNA     DN 8617   6.483   7.075   0.225
 4135WNA      W 8618   5.718   5.185   3.473
 4135WNA     DN 8619   5.733   5.017   3.456
 4136WNA      W 8620   4.048   6.152   3.513
 4136WNA     DN 8621   3.964   6.288   3.455
 4137WNA      W 8622   7.254   4.074   3.465
 4137WNA     DN 8623   7.264   4.194   3.585
 4138WNA      W 8624   6.972   5.002   2.086
 4138WNA     DN 8625   7.052   4.863   2.143
 4139WNA      W 8626   5.280   7.132   3.563
 4139WNA     DN 8627   5.358   7.058   3.695
 4140WNA      W 8628   5.135   3.761   0.290
 4140WNA     DN 8629   5.282   3.677   0.275
 4141WNA      W 8630   6.674   6.360   0.233
 4141WNA     DN 8631   6.550   6.391   0.121
 4142WNA      W 8632   4.443   4.453   3.119
 4142WNA     DN 8633   4.554   4.456   3.248
 4143WNA      W 8634   4.877   6.447   2.981
 4143WNA     DN 8635   4.993   6.467   3.103
 4144WNA      W 8636   7.003   4.438   2.779
 4144WNA     DN 8637   6.883   4.408   2.896
 4145WNA      W 8638   6.214   7.097   0.747
 4145WNA     DN 8639   6.322   6.987   0.819
 4146WNA      W 8640   6.453   5.716   2.114
 4146WNA     DN 8641   6.378   5.869   2.114
 4147WNA      W 8642   4.703   4.132   2.781
 4147WNA     DN 8643   4.583   4.201   2.880
 4148WNA      W 8644   5.172   5.201   3.538
 4148WNA     DN 8645   5.314   5.145   3.612
 4149WNA      W 8646   4.675   6.380   0.732
 4149WNA     DN 8647   4.832   6.431   0.690
 4150WNA      W 8648   6.430   5.878   0.996
 4150WNA     DN 8649   6.500   6.027   0.953
 4151WNA      W 8650   4.198   4.504   2.720
 4151WNA     DN 8651   4.178   4.384   2.839
 4152WNA      W 8652   5.527   6.566   1.184
 4152WNA     DN 8653   5.551   6.578   1.352
 4153WNA      W 8654   7.277   5.126   1.365
 4153WNA     DN 8655   7.176   5.042   1.473
 4154WNA      W 8656   5.499   3.759   3.084
 4154WNA     DN 8657   5.445   3.808   2.931
 4155WNA      W 8658   6.279   6.464   2.163
 4155WNA     DN 8659   6.349   6.413   2.309
 4156WNA      W 8660   6.582   6.808   1.871
 4156WNA     DN 8661   6.518   6.872   2.015
 4157WNA      W 8662   5.801   6.610   0.299
 4157WNA     DN 8663   5.869   6.667   0.154
 4158WNA      W 8664   3.811   6.502   3.141
 4158WNA     DN 8665   3.756   6.363   3.222
 4159WNA      W 8666   4.554   4.494   2.379
 4159WNA     DN 8667   4.632   4.509   2.228
 4160WNA      W 8668   4.524   3.842   1.489
 4160WNA     DN 8669   4.394   3.733   1.501
 4161WNA      W 8670   6.145   4.684   2.181
 4161WNA     DN 8671   6.309   4.729   2.169
 4162WNA      W 8672   4.943   5.855   0.381
 4162WNA     DN 8673   4.842   5.754   0.473
 4163WNA      W 8674   6.941   5.797   1.880
 4163WNA     DN 8675   6.982   5.642   1.936
 4164WNA      W 8676   4.268   6.555   3.303
 4164WNA     DN 8677   4.187   6.658   3.411
 4165WNA      W 8678   6.655   7.237   1.100
 4165WNA     DN 8679   6.583   7.373   1.028
 4166WNA      W 8680   4.754   4.257   1.545
 4166WNA     DN 8681   4.907   4.247   1.618
 4167WNA      W 8682   4.523   5.750   1.635
 4167WNA     DN 8683   4.369   5.700   1.583
 4168WNA      W 8684   4.836   7.161   2.385
 4168WNA     DN 8685   4.680   7.107   2.345
 4169WNA      W 8686   6.903   7.257   3.417
 4169WNA     DN 8687   6.932   7.154   3.285
 4170WNA      W 8688   6.062   5.445   2.350
 4170WNA     DN 8689   6.201   5.349   2.332
 4171WNA      W 8690   3.911   5.243   0.265
 4171WNA     DN 8691   4.064   5.196   0.209
 4172WNA      W 8692   7.045   6.901   0.962
 4172WNA     DN 8693   7.010   6.757   0.879
 4173WNA      W 8694   6.882   4.225   0.581
 4173WNA     DN 8695   7.004   4.168   0.477
 4174WNA      W 8696   5.021   3.744   2.984
 4174WNA     DN 8697   4.940   3.770   3.131
 4175WNA      W 8698   6.727   6.546   1.442
 4175WNA     DN 8699   6.760   6.484   1.597
 4176WNA      W 8700   6.756   5.102   1.347
 4176WNA     DN 8701   6.873   5.197   1.426
 4177WNA      W 8702   4.873   4.775   1.563
 4177WNA     DN 8703   4.985   4.648   1.578
 4178WNA      W 8704   5.118   5.037   2.887
 4178WNA     DN 8705   4.975   4.973   2.821
 4179WNA      W 8706   6.229   6.190   2.750
 4179WNA     DN 8707   6.354   6.145   2.856
 4180WNA      W 8708   4.879   4.644   2.862
 4180WNA     DN 8709   4.773   4.757   2.792
 4181WNA      W 8710   4.858   7.110   1.478
 4181WNA     DN 8711   4.872   7.276   1.511
 4182WNA      W 8712   4.175   7.069   3.112
 4182WNA     DN 8713   4.270   7.167   3.010
 4183WNA      W 8714   4.287   6.430   0.242
 4183WNA     DN 8715   4.225   6.479   0.393
 4184WNA      W 8716   6.804   6.188   1.052
 4184WNA     DN 8717   6.848   6.041   0.979
 4185WNA      W 8718   4.408   4.980   2.938
 4185WNA     DN 8719   4.239   4.965   2.940
 4186WNA      W 8720   7.181   4.910   0.419
 4186WNA     DN 8721   7.281   4.799   0.501
 4187WNA      W 8722   4.926   5.967   0.890
 4187WNA     DN 8723   5.085   5.941   0.836
 4188WNA      W 8724   6.025   5.349   2.971
 4188WNA     DN 8725   6.081   5.334   2.811
 4189WNA      W 8726   5.916   4.977   2.515
 4189WNA     DN 8727   5.965   4.947   2.675
 4190WNA      W 8728   4.476   5.349   2.544
 4190WNA     DN 8729   4.336   5.314   2.634
 4191WNA      W 8730   6.686   7.237   2.373
 4191WNA     DN 8731   6.540   7.322   2.391
 4192WNA      W 8732   6.477   3.871   3.367
 4192WNA     DN 8733   6.640   3.824   3.383
 4193WNA      W 8734   4.141   4.021   2.954
 4193WNA     DN 8735   4.038   4.066   3.082
 4194WNA      W 8736   4.480   5.044   2.007
 4194WNA     DN 8737   4.335   5.019   1.921
 4195WNA      W 8738   4.849   4.858   0.129
 4195WNA     DN 8739   4.856   4.972   0.003
 4196WNA      W 8740   3.652   6.617   2.674
 4196WNA     DN 8741   3.732   6.721   2.566
 4197WNA      W 8742   5.237   5.326   2.117
 4197WNA     DN 8743   5.082   5.381   2.161
 4198WNA      W 8744   5.060   4.351   0.222
 4198WNA     DN 8745   5.144   4.245   0.325
 4199WNA      W 8746   4.195   5.167   1.003
 4199WNA     DN 8747   4.321   5.135   0.893
 4200WNA      W 8748   3.966   7.019   2.440
 4200WNA     DN 8749   4.064   7.132   2.359
 4201WNA      W 8750   6.761   5.245   0.548
 4201WNA     DN 8751   6.754   5.271   0.380
 4202WNA      W 8752   6.856   4.161   3.234
 4202WNA     DN 8753   6.862   4.300   3.332
 4203WNA      W 8754   6.292   6.370   1.197
 4203WNA     DN 8755   6.386   6.464   1.091
 4204WNA      W 8756   3.890   5.294   3.374
 4204WNA     DN 8757   3.797   5.185   3.466
 4205WNA      W 8758   6.856   3.758   0.670
 4205WNA     DN 8759   6.931   3.911   0.665
 4206WNA      W 8760   6.376   6.233   0.681
 4206WNA     DN 8761   6.441   6.229   0.524
 4207WNA      W 8762   5.278   5.291   0.766
 4207WNA     DN 8763   5.323   5.150   0.850
 4208WNA      W 8764   6.465   4.095   0.289
 4208WNA     DN 8765   6.612   4.054   0.214
 4209WNA      W 8766   6.530   4.702   2.475
 4209WNA     DN 8767   6.603   4.824   2.382
 4210WNA      W 8768   4.239   5.295   1.682
 4210WNA     DN 8769   4.234   5.126   1.669
 4211WNA      W 8770   4.533   6.234   1.331
 4211WNA     DN 8771   4.453   6.370   1.395
 4212WNA      W 8772   6.296   4.854   1.296
 4212WNA     DN 8773   6.439   4.818   1.381
 4213WNA      W 8774   5.319   4.233   1.992
 4213WNA     DN 8775   5.253   4.085   1.942
 4214WNA      W 8776   7.281   6.144   2.503
 4214WNA     DN 8777   7.205   6.027   2.406
 4215WNA      W 8778   7.199   4.131   2.064
 4215WNA     DN 8779   7.148   4.291   2.039
 4216WNA      W 8780   3.738   6.961   1.440
 4216WNA     DN 8781   3.583   6.892   1.444
 4217WNA      W 8782   4.247   6.148   0.976
 4217WNA     DN 8783   4.256   6.212   1.133
 4218WNA      W 8784   4.162   3.765   3.529
 4218WNA     DN 8785   4.121   3.663   3.399
 4219WNA      W 8786   5.281   6.618   3.631
 4219WNA     DN 8787   5.327   6.755   3.541
 4220WNA      W 8788   7.036   5.586   1.421
 4220WNA     DN 8789   6.992   5.423   1.444
 4221WNA      W 8790   6.390   5.763   0.301
 4221WNA     DN 8791   6.429   5.928   0.283
 4222WNA      W 8792   5.685   7.284   2.513
 4222WNA     DN 8793   5.534   7.313   2.441
 4223WNA      W 8794   6.542   6.006   3.550
 4223WNA     DN 8795   6.525   6.125   3.670
 4224WNA      W 8796   5.357   3.716   0.830
 4224WNA     DN 8797   5.226   3.617   0.873
 4225WNA      W 8798   6.070   4.585   1.689
 4225WNA     DN 8799   6.060   4.415   1.694
 4226WNA      W 8800   3.756   6.172   2.021
 4226WNA     DN 8801   3.742   6.205   2.187
 4227WNA      W 8802   5.009   4.134   0.662
 4227WNA     DN 8803   5.040   4.005   0.556
 4228WNA      W 8804   4.813   5.618   3.511
 4228WNA     DN 8805   4.798   5.778   3.567
 4229WNA      W 8806   5.807   4.599   1.225
 4229WNA     DN 8807   5.973   4.628   1.250
 4230WNA      W 8808   6.012   6.009   2.347
 4230WNA     DN 8809   6.141   5.907   2.390
 4231WNA      W 8810   4.166   6.614   2.782
 4231WNA     DN 8811   4.120   6.677   2.933
 4232WNA      W 8812   4.757   6.597   3.505
 4232WNA     DN 8813   4.785   6.499   3.641
 4233WNA      W 8814   4.608   4.394   0.519
 4233WNA     DN 8815   4.740   4.302   0.464
 4234WNA      W 8816   6.125   4.536   0.844
 4234WNA     DN 8817   5.998   4.443   0.780
 4235WNA      W 8818   6.083   6.644   3.081
 4235WNA     DN 8819   5.925   6.580   3.078
 4236WNA      W 8820   4.768   5.236   1.680
 4236WNA     DN 8821   4.710   5.270   1.524
 4237WNA      W 8822   4.423   6.934   2.545
 4237WNA     DN 8823   4.462   6.807   2.650
 4238WNA      W 8824   7.168   7.051   0.146
 4238WNA     DN 8825   7.206   7.196   0.226
 4239WNA      W 8826   4.031   5.723   3.142
 4239WNA     DN 8827   3.901   5.824   3.186
 4240WNA      W 8828   6.026   5.985   1.830
 4240WNA     DN 8829   5.916   6.068   1.929
 4241WNA      W 8830   4.462   5.634   1.072
 4241WNA     DN 8831   4.503   5.647   0.908
 4242WNA      W 8832   4.833   6.641   2.467
 4242WNA     DN 8833   4.958   6.741   2.409
 4243WNA      W 8834   5.211   4.060   1.508
 4243WNA     DN 8835   5.144   4.038   1.353
 4244WNA      W 8836   3.822   6.044   0.438
 4244WNA     DN 8837   3.870   5.882   0.420
 4245WNA      W 8838   5.341   4.995   0.308
 4245WNA     DN 8839   5.329   5.160   0.349
 4246WNA      W 8840   3.987   5.544   1.327
 4246WNA     DN 8841   3.895   5.443   1.226
 4247WNA      W 8842   5.277   4.186   2.791
 4247WNA     DN 8843   5.314   4.021   2.780
 4248WNA      W 8844   6.949   3.895   0.218
 4248WNA     DN 8845   7.061   3.781   0.160
 4249WNA      W 8846   7.042   5.641   3.317
 4249WNA     DN 8847   7.187   5.652   3.404
 4250WNA      W 8848   5.696   6.898   3.469
 4250WNA     DN 8849   5.621   7.051   3.469
 4251WNA      W 8850   7.254   5.992   2.991
 4251WNA     DN 8851   7.372   5.921   2.892
 4252WNA      W 8852   6.662   6.790   3.602
 4252WNA     DN 8853   6.719   6.949   3.582
 4253WNA      W 8854   4.401   7.246   2.080
 4253WNA     DN 8855   4.251   7.280   2.008
 4254WNA      W 8856   7.260   5.868   0.954
 4254WNA     DN 8857   7.323   5.770   0.830
 4255WNA      W 8858   5.790   5.135   1.467
 4255WNA     DN 8859   5.689   5.087   1.595
 4256WNA      W 8860   5.557   3.747   1.357
 4256WNA     DN 8861   5.414   3.683   1.291
 4257WNA      W 8862   4.616   6.731   1.194
 4257WNA     DN 8863   4.722   6.857   1.151
 4258WNA      W 8864   5.115   4.472   2.419
 4258WNA     DN 8865   4.955   4.527   2.405
 4259WNA      W 8866   4.815   3.841   1.888
 4259WNA     DN 8867   4.981   3.829   1.922
 4260WNA      W 8868   3.878   6.663   0.436
 4260WNA     DN 8869   3.904   6.497   0.465
 4261WNA      W 8870   5.694   6.027   1.154
 4261WNA     DN 8871   5.839   6.056   1.070
 4262WNA      W 8872   4.569   6.822   3.033
 4262WNA     DN 8873   4.447   6.747   2.941
 4263WNA      W 8874   4.046   5.645   0.729
 4263WNA     DN 8875   4.190   5.718   0.674
 4264WNA      W 8876   3.931   4.188   1.728
 4264WNA     DN 8877   3.833   4.202   1.590
 4265WNA      W 8878   5.479   6.153   1.785
 4265WNA     DN 8879   5.450   6.011   1.874
 4266WNA      W 8880   3.731   4.007   0.805
 4266WNA     DN 8881   3.597   4.110   0.789
 4267WNA      W 8882   6.395   5.213   2.732
 4267WNA     DN 8883   6.321   5.326   2.628
 4268WNA      W 8884   6.272   4.599   0.304
 4268WNA     DN 8885   6.411   4.542   0.383
 4269WNA      W 8886   6.789   6.271   1.952
 4269WNA     DN 8887   6.801   6.363   2.094
 4270WNA      W 8888   5.450   6.755   1.783
[truncated: 664,410 more chars]
