# Supplementary material for: Closing the Gap between Experiment and Simulation—A Holistic Study on the Complexation of Small Interfering RNAs with Polyethylenimine
Source: Mol Pharm. Author manuscript; Available in PMC 2024 Oct 29. (PMC7616749; doi:10.1021/acs.molpharmaceut.3c00747)
Supplement: Supplementary code [file EMS199501-supplement-Supplementary_code.zip › closingthegap-main/Part 2: Simulation of titratableMartini setups/2_base_titration_adapted_PEI_5kDa_58.4%/results.txt]

3.0 0.5013135672734097 0.0026681920125474815
3.5 0.512420091324201 NaN
4.0 0.518728595890411 0.002892424728414077
4.5 0.5498800402445632 0.0027587761037645587
5.0 0.5750530580744742 0.002807404836573877
5.5 0.6087568813212136 0.0025672462676565398
6.0 0.6436301369863014 NaN
6.5 0.6716719353705656 0.0022231259648989956
7.0 0.7505707762557078 NaN
7.5 0.8403047395795181 0.0018142579911624812
8.0
