# Supplementary material for: Closing the Gap between Experiment and Simulation—A Holistic Study on the Complexation of Small Interfering RNAs with Polyethylenimine
Source: Mol Pharm. Author manuscript; Available in PMC 2024 Oct 29. (PMC7616749; doi:10.1021/acs.molpharmaceut.3c00747)
Supplement: Supplementary code [file EMS199501-supplement-Supplementary_code.zip › closingthegap-main/Part 2: Simulation of titratableMartini setups/2_base_titration_adapted_PEI_5kDa_58.4%/box_CG_WN_eq.gro]

Bulk water
 2704
    2WN      WN    9   0.623   6.453   2.746 -0.0737 -0.1789 -0.1413
    3WN      WN   10   1.495   0.821   3.127 -0.1418 -0.1647  0.0677
    4WN      WN   11   2.276   4.379   0.851  0.2728  0.0220  0.2236
    5WN      WN   12   5.055   4.688   2.860  0.0937 -0.3331 -0.0833
    6WN      WN   13   4.012   4.510   5.068 -0.1118 -0.1475 -0.0498
    7WN      WN   14   3.595   3.790   5.262 -0.0778  0.2281 -0.1970
    8WN      WN   15   5.358   3.850   0.162 -0.4069  0.0149 -0.2239
    9WN      WN   16   3.026   2.679   3.002 -0.0954 -0.1023 -0.1055
   10WN      WN   17   1.767   5.981   3.865 -0.0407 -0.2463  0.1740
   11WN      WN   18   1.607   5.505   2.571  0.1889 -0.0966 -0.1597
   12WN      WN   19   1.525   3.724   1.065 -0.0622 -0.2190  0.1383
   13WN      WN   20   5.038   4.095   6.235  0.2992  0.2551 -0.0924
   14WN      WN   21   3.372   0.445   2.683 -0.0263 -0.1986 -0.1561
   15WN      WN   22   2.891   2.358   2.013  0.2005 -0.3125 -0.3680
   16WN      WN   23   3.484   6.747   3.727  0.0395  0.0813 -0.2420
   17WN      WN   24   0.394   3.593   2.307  0.0876  0.4153 -0.1754
   18WN      WN   25   5.421   0.071   0.703 -0.1936  0.0101 -0.0361
   19WN      WN   26   0.121   0.230   1.920 -0.1463 -0.1812  0.0213
   20WN      WN   27   5.873   3.814   1.767  0.2144 -0.2329 -0.3887
   21WN      WN   28   3.247   1.444   4.917 -0.2452  0.0449 -0.1365
   22WN      WN   29   6.536   3.378   1.289  0.0752 -0.0211 -0.4815
   23WN      WN   30   6.560   2.604   2.963 -0.0422  0.0859 -0.0071
   24WN      WN   31   3.212   5.952   2.122  0.2179 -0.0334 -0.1594
   25WN      WN   32   5.320   2.953   1.452 -0.0715  0.4087  0.0248
   26WN      WN   33   6.377   0.752   0.250 -0.1550 -0.0127  0.0174
   27WN      WN   34   0.698   1.568   6.237  0.0740 -0.1080 -0.0125
   28WN      WN   35   2.688   3.049   5.235  0.0295  0.1629  0.2172
   29WN      WN   36   3.273   4.052   1.223  0.1699 -0.0973  0.0092
   30WN      WN   37   2.431   4.545   1.793  0.1082  0.2825 -0.1479
   31WN      WN   38   1.455   5.386   5.294 -0.0707  0.0382 -0.1311
   32WN      WN   39   4.616   0.921   5.212 -0.0638 -0.1584  0.0205
   33WN      WN   40   3.269   5.536   4.719  0.3254  0.1263  0.1213
   34WN      WN   41   0.823   0.105   0.652 -0.1772  0.0511  0.0192
   35WN      WN   42   3.481   1.089   6.369 -0.1815  0.0325  0.0530
   36WN      WN   43   2.618   5.168   6.458  0.0969  0.1620 -0.2941
   37WN      WN   44   6.385   5.082   2.096 -0.0818  0.0769  0.2357
   38WN      WN   45   5.815   1.072   1.921  0.0622  0.2031  0.0505
   39WN      WN   46   4.785   5.907   4.110  0.1423 -0.1447 -0.4017
   40WN      WN   47   6.796   6.585   6.387 -0.0173 -0.0163  0.2549
   41WN      WN   48   1.259   3.336   3.304  0.2275  0.0985  0.0315
   42WN      WN   49   3.139   1.761   0.834 -0.0537  0.0305 -0.1154
   43WN      WN   50   5.968   3.805   6.331  0.2139  0.3587  0.0376
   44WN      WN   51   3.415   1.193   3.145  0.1488 -0.1317 -0.2214
   45WN      WN   52   4.952   5.998   1.738 -0.3219 -0.0336 -0.0133
   46WN      WN   53   3.505   3.173   5.824 -0.1645 -0.1756 -0.0430
   47WN      WN   54   5.780   6.314   3.547 -0.0756 -0.0882 -0.0656
   48WN      WN   55   0.097   2.465   0.167 -0.1592 -0.1234 -0.0037
   49WN      WN   56   4.675   2.727   1.936  0.0914 -0.2342  0.1907
   50WN      WN   57   6.254   1.994   0.052 -0.1546 -0.0236  0.1653
   51WN      WN   58   5.138   3.730   5.338 -0.3757  0.0532 -0.0515
   52WN      WN   59   4.158   0.392   3.947  0.1395 -0.1566  0.1498
   53WN      WN   60   3.600   0.648   5.838  0.1288  0.2750  0.1085
   54WN      WN   61   1.555   5.294   6.289 -0.0164  0.0364 -0.0824
   55WN      WN   62   2.276   2.197   3.599 -0.1442  0.0631  0.1655
   56WN      WN   63   5.420   6.654   3.909  0.0633 -0.2813  0.2127
   57WN      WN   64   0.722   2.399   1.416  0.2827 -0.2743 -0.0243
   58WN      WN   65   6.709   5.673   6.099 -0.1199 -0.3740  0.2590
   59WN      WN   66   0.086   5.758   0.199  0.0145 -0.2705  0.0590
   60WN      WN   67   1.664   0.521   5.479 -0.0370 -0.3252  0.2405
   61WN      WN   68   0.877   2.100   5.898 -0.1912  0.2092 -0.0338
   62WN      WN   69   1.461   4.768   6.323  0.1194  0.3317 -0.0010
   63WN      WN   70   4.388   5.306   4.807  0.4870  0.0131  0.0575
   64WN      WN   71   4.724   1.452   5.257  0.0666 -0.2087 -0.0773
   65WN      WN   72   3.520   4.799   1.136  0.0457  0.0964  0.1966
   66WN      WN   73   3.430   2.494   1.925 -0.0901 -0.3680 -0.1724
   67WN      WN   74   2.218   3.970   3.977  0.0282  0.2623  0.1526
   68WN      WN   75   4.689   3.442   5.393 -0.0952 -0.2044  0.2897
   69WN      WN   76   2.969   3.123   1.046 -0.1540  0.1697 -0.2391
   70WN      WN   77   5.664   0.471   0.583  0.1134 -0.2033 -0.0980
   71WN      WN   78   3.033   6.480   3.180  0.2048 -0.1331  0.0108
   72WN      WN   79   2.770   5.603   5.604 -0.1846  0.0403  0.1356
   73WN      WN   80   5.782   3.639   2.804 -0.1266  0.0905 -0.4088
   74WN      WN   81   1.123   1.975   6.304  0.2302 -0.2883 -0.0463
   75WN      WN   82   3.659   3.388   6.269  0.2311  0.0460 -0.1485
   76WN      WN   83   6.372   6.047   0.665 -0.2837 -0.0670  0.2080
   77WN      WN   84   5.871   5.269   0.340 -0.0024  0.2348  0.0764
   78WN      WN   85   6.746   6.308   1.953  0.0787  0.3941  0.1213
   79WN      WN   86   1.691   6.685   1.753  0.1630 -0.2161  0.0405
   80WN      WN   87   6.416   3.197   3.971  0.0646 -0.0985 -0.1653
   81WN      WN   88   0.756   5.712   6.729 -0.1927  0.1804  0.2030
   82WN      WN   89   4.335   0.636   1.571  0.0444  0.0368  0.2909
   83WN      WN   90   1.251   1.355   0.676 -0.0613  0.1659 -0.1272
   84WN      WN   91   0.181   0.529   3.770 -0.1486 -0.0435  0.0102
   85WN      WN   92   2.114   6.753   5.692  0.2170  0.1139  0.3048
   86WN      WN   93   5.643   0.026   0.242 -0.0462 -0.0519 -0.0084
   87WN      WN   94   4.596   2.487   3.814  0.1331 -0.0658  0.0811
   88WN      WN   95   5.108   6.494   4.852  0.0040 -0.1609  0.1140
   89WN      WN   96   6.724   3.707   5.010  0.0569 -0.1112 -0.0516
   90WN      WN   97   3.634   2.447   4.145 -0.1429  0.0617  0.0806
   91WN      WN   98   0.259   0.398   4.461 -0.1591 -0.2219  0.0932
   92WN      WN   99   3.829   2.971   1.985  0.1200  0.2072 -0.0150
   93WN      WN  100   5.704   2.332   5.333 -0.0238 -0.0977  0.1183
   94WN      WN  101   2.297   3.616   1.311  0.0625 -0.0028 -0.4109
   95WN      WN  102   3.961   4.264   5.533  0.0719 -0.1977 -0.0395
   96WN      WN  103   2.743   4.463   2.923  0.0341 -0.0371 -0.2380
   97WN      WN  104   1.660   1.930   0.709 -0.1397 -0.3434 -0.1177
   98WN      WN  105   2.402   3.083   0.186 -0.2103 -0.0294  0.0539
   99WN      WN  106   1.381   6.332   0.372 -0.2543 -0.0637  0.1207
  100WN      WN  107   0.377   3.967   5.720 -0.0547  0.1223  0.0649
  101WN      WN  108   1.782   3.863   6.482  0.1190 -0.3493  0.1271
  102WN      WN  109   1.224   0.608   4.407  0.3173 -0.1408 -0.5725
  103WN      WN  110   3.685   5.069   2.606 -0.0514 -0.0848 -0.0879
  104WN      WN  111   1.426   4.625   2.645  0.1119  0.0985 -0.0028
  105WN      WN  112   1.347   0.060   3.224 -0.0591  0.2788 -0.1976
  106WN      WN  113   2.972   1.640   0.098  0.1864 -0.1394  0.1135
  107WN      WN  114   0.187   6.409   0.259 -0.1015 -0.0685  0.1748
  108WN      WN  115   1.794   6.027   6.073  0.1053  0.1511 -0.1261
  109WN      WN  116   3.587   0.662   0.683 -0.1686  0.0667 -0.0593
  110WN      WN  117   1.996   0.566   2.654  0.1283  0.1299  0.2314
  111WN      WN  118   3.672   3.356   0.461  0.0226  0.0009 -0.2185
  112WN      WN  119   4.610   1.902   5.506  0.0792  0.0540  0.0736
  113WN      WN  120   2.715   5.057   0.371 -0.0917 -0.1348 -0.2115
  114WN      WN  121   4.727   4.081   2.883  0.2173 -0.1562  0.0220
  115WN      WN  122   2.586   6.748   0.229  0.1330 -0.1213 -0.0064
  116WN      WN  123   0.432   4.714   1.334 -0.0538 -0.2311  0.3177
  117WN      WN  124   4.010   2.783   0.941 -0.0349  0.0609  0.0107
  118WN      WN  125   1.910   2.466   2.474  0.0299  0.0577 -0.0675
  119WN      WN  126   4.400   5.658   2.818 -0.2874 -0.1428 -0.2661
  120WN      WN  127   1.615   2.376   6.351 -0.0485  0.0288  0.2445
  121WN      WN  128   0.212   1.630   6.043  0.0370 -0.1874 -0.3820
  122WN      WN  129   2.707   4.346   2.332  0.0196 -0.1819 -0.1883
  123WN      WN  130   4.965   5.248   3.529  0.1028  0.1143  0.1252
  124WN      WN  131   6.341   3.685   6.620  0.2650  0.0634 -0.2187
  125WN      WN  132   1.675   4.349   4.596 -0.1331  0.0417 -0.0359
  126WN      WN  133   2.239   1.523   3.757 -0.1996  0.0368 -0.3723
  127WN      WN  134   6.399   2.797   3.577  0.3518  0.1209  0.2011
  128WN      WN  135   6.441   3.576   0.812 -0.0448  0.3009 -0.1872
  129WN      WN  136   6.818   5.130   6.232  0.1467  0.0653  0.1426
  130WN      WN  137   5.967   3.855   0.107  0.1478  0.1778  0.0561
  131WN      WN  138   5.047   0.493   1.860 -0.5506 -0.0437  0.0046
  132WN      WN  139   3.142   0.401   0.801 -0.0331  0.2719 -0.2546
  133WN      WN  140   3.703   6.616   6.754 -0.1270  0.0235 -0.2003
  134WN      WN  141   5.385   5.174   1.213 -0.1979  0.2377  0.2093
  135WN      WN  142   2.603   5.439   4.222  0.0493  0.0140  0.1511
  136WN      WN  143   5.959   1.527   4.672 -0.2137 -0.1211 -0.1493
  137WN      WN  144   5.704   3.109   2.016 -0.0214  0.1062 -0.2844
  138WN      WN  145   2.787   1.298   4.646 -0.1067  0.2794  0.1005
  139WN      WN  146   4.602   5.904   0.621 -0.0444 -0.0651  0.1908
  140WN      WN  147   3.607   4.596   2.373 -0.0577  0.1170  0.1514
  141WN      WN  148   6.828   0.400   0.726 -0.5202  0.0475  0.0676
  142WN      WN  149   0.805   3.617   2.721 -0.2309 -0.2459  0.1602
  143WN      WN  150   4.206   0.084   5.304 -0.2162  0.0235 -0.0448
  144WN      WN  151   1.639   4.307   0.941  0.0228 -0.1012  0.1822
  145WN      WN  152   4.021   0.958   0.403 -0.1296 -0.3219 -0.1705
  146WN      WN  153   6.608   0.300   0.265 -0.1977  0.0112 -0.2814
  147WN      WN  154   0.855   5.170   1.338 -0.0607 -0.0881  0.3293
  148WN      WN  155   2.629   1.826   1.619  0.0506 -0.0785 -0.0427
  149WN      WN  156   3.845   0.296   5.077  0.3714  0.2637 -0.2466
  150WN      WN  157   4.695   2.262   6.269  0.1591  0.0673  0.2955
  151WN      WN  158   6.024   0.472   2.784 -0.0279  0.2423  0.0068
  152WN      WN  159   6.831   5.095   1.888 -0.2497  0.1575 -0.0927
  153WN      WN  160   6.498   3.019   0.883 -0.0159 -0.0016  0.2127
  154WN      WN  161   1.567   5.632   3.495 -0.0004  0.1925  0.4089
  155WN      WN  162   4.311   0.988   6.194 -0.3438  0.1522 -0.1881
  156WN      WN  163   5.403   4.414   4.629  0.1737  0.1925 -0.0578
  157WN      WN  164   2.474   0.860   2.542 -0.0268 -0.1411 -0.0629
  158WN      WN  165   4.393   5.052   3.890  0.1080 -0.1541 -0.0598
  159WN      WN  166   4.659   2.651   0.118  0.1217 -0.2997  0.0240
  160WN      WN  167   6.323   5.837   2.785  0.0724  0.2761  0.1902
  161WN      WN  168   3.137   4.186   0.256  0.0817 -0.0333 -0.1771
  162WN      WN  169   3.725   4.390   3.221 -0.0426  0.0769 -0.2106
  163WN      WN  170   6.009   2.378   1.941 -0.0570 -0.2498 -0.0787
  164WN      WN  171   0.344   5.523   5.089  0.0881 -0.1493 -0.1128
  165WN      WN  172   5.251   6.513   2.891  0.0394 -0.2271  0.0369
  166WN      WN  173   0.479   5.491   2.626  0.0431  0.0258 -0.1001
  167WN      WN  174   3.561   6.067   1.715 -0.2364  0.0533 -0.0298
  168WN      WN  175   1.563   3.319   2.342  0.2234  0.1229 -0.1678
  169WN      WN  176   2.126   3.860   2.688 -0.1042 -0.2812  0.1303
  170WN      WN  177   1.772   0.220   0.149 -0.1772  0.0878  0.1093
  171WN      WN  178   1.203   6.442   1.748  0.1699  0.1073 -0.0115
  172WN      WN  179   2.416   4.609   6.478  0.3672  0.0205  0.0945
  173WN      WN  180   3.115   4.526   5.566 -0.0320  0.1392  0.1813
  174WN      WN  181   4.459   6.380   5.971 -0.2715  0.0730 -0.0473
  175WN      WN  182   5.725   3.015   6.005  0.0828  0.0900  0.0102
  176WN      WN  183   1.625   5.282   0.026  0.0315 -0.0473  0.0202
  177WN      WN  184   1.096   2.511   2.028 -0.1880  0.1423  0.1671
  178WN      WN  185   6.030   0.714   4.114 -0.0378 -0.0582 -0.0240
  179WN      WN  186   0.260   3.389   5.325 -0.2252 -0.7736  0.0323
  180WN      WN  187   2.281   5.042   0.053 -0.1849  0.4279  0.1114
  181WN      WN  188   1.265   1.050   2.287  0.0521 -0.3272 -0.0341
  182WN      WN  189   3.667   4.200   2.636  0.0622  0.1763 -0.0628
  183WN      WN  190   5.386   5.108   3.719  0.2600 -0.2791 -0.1021
  184WN      WN  191   1.043   5.713   3.434  0.2509  0.1770  0.1272
  185WN      WN  192   3.932   2.834   3.884 -0.0171 -0.1537  0.0044
  186WN      WN  193   5.369   0.872   0.290 -0.0113 -0.0857 -0.0999
  187WN      WN  194   2.799   4.083   3.835  0.1625 -0.1387 -0.0690
  188WN      WN  195   6.657   4.056   6.497 -0.0524 -0.1149 -0.2834
  189WN      WN  196   1.718   3.025   0.671 -0.1350 -0.0579  0.0285
  190WN      WN  197   1.603   2.247   0.244 -0.0677  0.2224  0.1440
  191WN      WN  198   0.288   3.851   4.587 -0.0625  0.0276  0.1360
  192WN      WN  199   0.822   3.805   6.569 -0.0842  0.0291 -0.0250
  193WN      WN  200   5.086   5.845   4.659  0.0815 -0.1320  0.2291
  194WN      WN  201   3.298   2.833   4.270  0.0153 -0.2766 -0.1584
  195WN      WN  202   2.879   2.756   3.896 -0.0413 -0.0351  0.0401
  196WN      WN  203   4.890   0.589   3.646 -0.2571  0.1374 -0.4181
  197WN      WN  204   6.793   3.811   5.470  0.3975  0.2644 -0.2113
  198WN      WN  205   6.275   6.496   1.473  0.1304 -0.1217 -0.1981
  199WN      WN  206   6.532   4.734   3.212 -0.2305 -0.1558  0.0471
  200WN      WN  207   6.413   0.114   1.203 -0.0489 -0.0003  0.4051
  201WN      WN  208   1.718   4.138   0.067  0.0686 -0.2347  0.0608
  202WN      WN  209   1.839   1.570   4.703  0.1481  0.2182 -0.0514
  203WN      WN  210   6.027   2.496   3.142  0.0258  0.0855  0.0212
  204WN      WN  211   3.532   1.017   0.380 -0.2934 -0.0433  0.2055
  205WN      WN  212   2.947   4.722   6.273  0.1395 -0.0521 -0.3470
  206WN      WN  213   3.437   0.112   0.153 -0.2604  0.4323 -0.2100
  207WN      WN  214   4.048   3.825   2.619 -0.2926 -0.2020  0.0883
  208WN      WN  215   2.669   3.494   2.326  0.2425 -0.0316 -0.2504
  209WN      WN  216   6.490   1.486   1.248  0.0345  0.0119  0.1440
  210WN      WN  217   4.492   1.300   4.872  0.0830  0.1418 -0.1509
  211WN      WN  218   1.954   2.646   1.644  0.0839 -0.2988 -0.1100
  212WN      WN  219   5.688   0.258   2.407  0.1092  0.0102  0.3281
  213WN      WN  220   0.470   2.876   0.556  0.0894 -0.0176 -0.1112
  214WN      WN  221   5.261   1.349   2.704  0.3239 -0.1406 -0.0943
  215WN      WN  222   2.868   0.734   3.498  0.0796  0.3292 -0.2516
  216WN      WN  223   2.398   3.151   1.051  0.2165  0.6361  0.1116
  217WN      WN  224   4.306   5.957   3.913  0.0598 -0.1014 -0.2513
  218WN      WN  225   0.097   5.527   1.385 -0.0120 -0.1912  0.1569
  219WN      WN  226   4.535   3.317   3.298 -0.1194 -0.0248 -0.0489
  220WN      WN  227   0.071   3.639   1.009 -0.0855  0.0775 -0.1595
  221WN      WN  228   3.315   2.030   0.316 -0.0718  0.0633  0.1281
  222WN      WN  229   2.339   6.722   4.796  0.0330 -0.0365  0.3511
  223WN      WN  230   4.559   0.044   1.785 -0.1959  0.3087  0.3154
  224WN      WN  231   5.581   1.883   2.868 -0.1109 -0.1263  0.1282
  225WN      WN  232   3.861   6.618   2.450  0.0229 -0.4263  0.0812
  226WN      WN  233   5.142   0.216   6.751  0.4576 -0.0264  0.0366
  227WN      WN  234   6.617   2.018   2.427 -0.0126 -0.1929 -0.2457
  228WN      WN  235   1.811   5.130   3.504 -0.0573 -0.3465 -0.2426
  229WN      WN  236   6.705   3.602   4.547 -0.0621 -0.1284 -0.0481
  230WN      WN  237   5.087   4.547   5.047  0.1762  0.1160 -0.1794
  231WN      WN  238   4.372   5.280   3.385  0.3384  0.1897  0.0287
  232WN      WN  239   0.852   1.797   6.679 -0.0556 -0.1097 -0.2765
  233WN      WN  240   6.413   0.094   0.675 -0.0742 -0.2908  0.1837
  234WN      WN  241   6.446   4.695   0.211 -0.4239 -0.2077 -0.0186
  235WN      WN  242   0.550   5.584   0.479 -0.0336  0.2285 -0.0231
  236WN      WN  243   2.539   1.218   6.808  0.0296  0.2335 -0.1451
  237WN      WN  244   4.355   3.617   2.165 -0.0350  0.0502 -0.2085
  238WN      WN  245   0.412   2.566   3.745 -0.1571 -0.4833 -0.2770
  239WN      WN  246   3.761   1.346   1.277 -0.0176 -0.0441  0.1141
  240WN      WN  247   6.247   5.980   1.763  0.1828 -0.2494  0.0613
  241WN      WN  248   1.153   1.644   5.938 -0.2831  0.3645  0.2982
  242WN      WN  249   0.088   5.304   0.608 -0.1606 -0.1848  0.0222
  243WN      WN  250   3.809   1.285   2.830  0.0083  0.0307  0.0331
  244WN      WN  251   2.182   6.373   3.655 -0.0835  0.0501  0.2429
  245WN      WN  252   5.240   3.957   3.589 -0.2087 -0.1414  0.2352
  246WN      WN  253   2.952   5.398   3.853  0.4698 -0.0850 -0.0432
  247WN      WN  254   6.009   5.208   3.811  0.0634  0.2487 -0.3848
  248WN      WN  255   6.584   0.592   1.151 -0.0327  0.0536  0.0693
  249WN      WN  256   3.062   0.772   6.540 -0.1262  0.1053 -0.3174
  250WN      WN  257   4.981   1.063   1.177  0.0385  0.0061  0.2374
  251WN      WN  258   4.051   4.744   2.677 -0.0607  0.2741  0.1045
  252WN      WN  259   5.542   4.306   1.633  0.0714 -0.0164 -0.1462
  253WN      WN  260   1.623   4.790   6.823 -0.0035 -0.1341  0.1874
  254WN      WN  261   4.499   2.277   4.704 -0.0274  0.0915 -0.4818
  255WN      WN  262   3.781   4.942   5.191  0.1039 -0.2537  0.3888
  256WN      WN  263   3.132   3.273   6.467  0.0303 -0.0547 -0.2762
  257WN      WN  264   6.531   6.432   2.547 -0.2676 -0.3557  0.1148
  258WN      WN  265   1.906   5.372   4.521 -0.1933  0.0407  0.0001
  259WN      WN  266   2.467   0.229   1.758 -0.2953  0.0933 -0.0896
  260WN      WN  267   6.629   6.001   3.551  0.1395  0.2791  0.3697
  261WN      WN  268   1.487   0.977   4.262  0.0019  0.2823  0.0008
  262WN      WN  269   4.292   1.817   0.572 -0.0398  0.0202 -0.0047
  263WN      WN  270   6.230   2.867   5.992 -0.1315  0.1355 -0.0608
  264WN      WN  271   1.766   5.805   2.960  0.0526  0.2296 -0.1569
  265WN      WN  272   4.140   4.677   4.146  0.3292 -0.2166 -0.2652
  266WN      WN  273   3.715   4.305   1.393  0.0780  0.5395  0.1588
  267WN      WN  274   2.065   2.754   2.108  0.0454 -0.0304 -0.0160
  268WN      WN  275   4.412   0.937   3.338  0.0610  0.0018  0.0536
  269WN      WN  276   1.217   2.215   3.110  0.2041 -0.2101 -0.3015
  270WN      WN  277   0.220   2.079   2.294  0.0383  0.0908  0.1695
  271WN      WN  278   0.727   4.505   2.142 -0.3240 -0.0421 -0.2374
  272WN      WN  279   0.196   0.681   1.774  0.0796 -0.1600 -0.0203
  273WN      WN  280   4.435   0.434   3.540 -0.2016  0.1738  0.1880
  274WN      WN  281   3.466   3.436   1.858 -0.1616 -0.1398  0.3198
  275WN      WN  282   0.574   1.785   2.484 -0.0480 -0.0894  0.0330
  276WN      WN  283   6.206   4.837   4.187  0.1560  0.3152  0.0486
  277WN      WN  284   1.764   6.629   3.173 -0.1412 -0.0056 -0.0630
  278WN      WN  285   0.945   4.764   6.165  0.0575 -0.0569 -0.0775
  279WN      WN  286   4.249   4.328   1.597  0.2193 -0.0575  0.3744
  280WN      WN  287   2.219   3.722   3.162 -0.0690  0.1125  0.0749
  281WN      WN  288   5.515   6.390   5.803  0.2180  0.1393 -0.0225
  282WN      WN  289   2.596   1.706   3.480 -0.1103  0.1358  0.2261
  283WN      WN  290   3.035   0.005   0.522  0.3071  0.1340  0.3345
  284WN      WN  291   6.529   1.339   0.750 -0.0868  0.1391 -0.1581
  285WN      WN  292   5.413   2.168   4.266 -0.1670  0.1929 -0.0571
  286WN      WN  293   3.402   6.792   5.147  0.1870  0.0533  0.2976
  287WN      WN  294   4.796   6.830   2.212  0.0023 -0.1367 -0.2270
  288WN      WN  295   2.404   4.698   1.277  0.1890  0.0099  0.0009
  289WN      WN  296   5.772   5.814   5.876  0.3195  0.1072 -0.0113
  290WN      WN  297   2.305   2.589   1.276  0.3423 -0.0951  0.0738
  291WN      WN  298   5.261   2.521   3.511 -0.1452 -0.1228 -0.0576
  292WN      WN  299   1.052   4.049   2.752 -0.0480  0.0044 -0.1126
  293WN      WN  300   4.458   3.623   3.737 -0.0526  0.0343  0.1016
  294WN      WN  301   3.629   3.485   3.814 -0.0879 -0.1220 -0.5874
  295WN      WN  302   4.098   3.967   5.193  0.1641 -0.1781 -0.0489
  296WN      WN  303   6.199   4.705   1.464 -0.0118 -0.0571  0.0117
  297WN      WN  304   6.601   6.448   3.925 -0.0905  0.1369  0.0840
  298WN      WN  305   5.734   3.266   4.696  0.0092  0.0904 -0.1935
  299WN      WN  306   6.271   1.551   5.082 -0.1070  0.6940  0.2629
  300WN      WN  307   3.810   2.095   2.003 -0.2153  0.0805 -0.0596
  301WN      WN  308   1.695   1.918   4.358  0.1840  0.1680 -0.1955
  302WN      WN  309   2.191   5.161   4.178 -0.0106  0.2465  0.1211
  303WN      WN  310   4.991   6.083   3.202  0.0228 -0.1087  0.2621
  304WN      WN  311   2.153   4.505   4.366 -0.1667  0.1613 -0.4160
  305WN      WN  312   3.139   5.746   4.263  0.2760 -0.2009 -0.0373
  306WN      WN  313   2.893   1.105   2.836 -0.5075  0.2879  0.1608
  307WN      WN  314   0.826   1.222   3.335  0.1286  0.2687 -0.1663
  308WN      WN  315   5.424   3.600   2.392 -0.0387 -0.4265  0.0808
  309WN      WN  316   2.049   1.670   0.420 -0.0098  0.0794 -0.0674
  310WN      WN  317   4.102   4.363   2.335 -0.0293  0.1982 -0.0734
  311WN      WN  318   3.031   2.197   5.681  0.2761  0.0078 -0.0462
  312WN      WN  319   1.546   1.747   3.344  0.0396  0.1620 -0.2244
  313WN      WN  320   1.291   0.610   0.047 -0.1545 -0.2268 -0.0571
  314WN      WN  321   3.547   1.517   4.523  0.2898 -0.0209  0.1862
  315WN      WN  322   4.912   2.532   1.494 -0.1597  0.0463 -0.0521
  316WN      WN  323   5.516   2.581   1.204 -0.0762  0.1968 -0.0611
  317WN      WN  324   2.384   2.507   4.029  0.3590 -0.0376 -0.4197
  318WN      WN  325   0.736   2.846   3.026  0.1879  0.2045  0.0893
  319WN      WN  326   5.916   0.721   4.579  0.1097  0.0510 -0.0479
  320WN      WN  327   6.410   4.172   5.121 -0.2195  0.0090 -0.1660
  321WN      WN  328   3.062   6.072   2.682  0.2969  0.0966 -0.3055
  322WN      WN  329   5.860   5.704   3.499  0.0454  0.2121 -0.3815
  323WN      WN  330   0.105   1.060   0.939 -0.2890  0.2601 -0.1701
  324WN      WN  331   2.010   5.458   0.820  0.2025  0.0232 -0.0239
  325WN      WN  332   5.636   3.317   3.152 -0.1361  0.1607 -0.1643
  326WN      WN  333   1.283   2.088   3.576  0.2260  0.0164  0.0852
  327WN      WN  334   3.712   2.625   0.175 -0.1060  0.0689  0.0895
  328WN      WN  335   3.237   0.312   1.313 -0.0214 -0.0773  0.0868
  329WN      WN  336   1.102   0.072   1.631  0.1134  0.0040 -0.3316
  330WN      WN  337   4.758   2.111   1.302  0.1558  0.1078  0.2361
  331WN      WN  338   6.661   3.031   2.117 -0.2084  0.1436 -0.1821
  332WN      WN  339   5.157   1.885   2.541  0.1218  0.0611 -0.4087
  333WN      WN  340   3.701   5.214   5.641 -0.0261 -0.2698  0.0348
  334WN      WN  341   0.916   1.594   3.678 -0.2059  0.0557  0.0838
  335WN      WN  342   1.841   2.837   1.127 -0.0177 -0.0816  0.0770
  336WN      WN  343   6.550   2.402   2.097  0.1232 -0.0395  0.0200
  337WN      WN  344   1.917   4.899   4.579  0.1492  0.3281  0.1784
  338WN      WN  345   6.140   0.561   1.911  0.0762 -0.0484  0.0685
  339WN      WN  346   5.580   6.491   6.784 -0.4625  0.0423  0.1879
  340WN      WN  347   2.810   0.489   0.376 -0.1031  0.0950  0.0582
  341WN      WN  348   1.248   5.841   5.217  0.0345  0.0434  0.1739
  342WN      WN  349   2.092   2.191   0.393  0.1777 -0.0723  0.0687
  343WN      WN  350   5.338   6.105   2.671  0.2112  0.1885 -0.2516
  344WN      WN  351   5.891   0.874   0.187  0.4692  0.1985 -0.0278
  345WN      WN  352   5.085   1.960   4.607 -0.2918  0.1221  0.0408
  346WN      WN  353   4.559   3.608   0.177 -0.1220  0.0085  0.1361
  347WN      WN  354   3.895   6.135   3.226  0.3305  0.2042  0.1937
  348WN      WN  355   2.793   2.228   3.730 -0.5008 -0.0013 -0.1520
  349WN      WN  356   0.238   5.973   3.341 -0.0069 -0.0455 -0.2203
  350WN      WN  357   4.244   6.487   0.059 -0.0564  0.0048  0.0079
  351WN      WN  358   6.110   1.654   5.540 -0.2387  0.1329 -0.0876
  352WN      WN  359   2.617   1.074   2.111 -0.0674 -0.0563  0.4472
  353WN      WN  360   5.292   5.974   4.173  0.1626  0.1362 -0.0256
  354WN      WN  361   0.143   6.470   5.454 -0.1921 -0.3321 -0.0871
  355WN      WN  362   6.776   4.170   4.764 -0.1825  0.1288 -0.0431
  356WN      WN  363   0.384   5.144   3.636 -0.0083  0.0914  0.1649
  357WN      WN  364   3.357   5.428   0.970 -0.0568  0.0191  0.0887
  358WN      WN  365   4.393   3.380   4.847 -0.1466  0.1239  0.1446
  359WN      WN  366   3.941   5.830   1.999  0.0256  0.0357  0.0258
  360WN      WN  367   0.802   1.981   0.370 -0.0088  0.0873 -0.1178
  361WN      WN  368   6.050   1.895   3.274 -0.0488  0.1383  0.1733
  362WN      WN  369   1.940   3.367   0.980 -0.0389 -0.1106  0.1080
  363WN      WN  370   5.432   1.233   6.738 -0.0699  0.0743 -0.5510
  364WN      WN  371   1.250   0.073   5.377  0.0888 -0.2433  0.2510
  365WN      WN  372   1.546   0.911   3.760  0.4204  0.1545 -0.1172
  366WN      WN  373   2.186   2.539   2.885  0.0366  0.0980  0.0634
  367WN      WN  374   0.011   6.138   0.682  0.0584  0.0365  0.0590
  368WN      WN  375   4.854   5.355   0.607  0.1593  0.1995  0.1440
  369WN      WN  376   3.725   3.813   0.120 -0.1498 -0.1359 -0.2339
  370WN      WN  377   1.197   6.209   3.745  0.0136 -0.2167  0.0952
  371WN      WN  378   4.551   5.555   3.787 -0.1520 -0.1612  0.1057
  372WN      WN  379   4.151   2.124   5.068 -0.0933  0.1997 -0.0037
  373WN      WN  380   6.413   4.471   4.501 -0.0462  0.1618 -0.0565
  374WN      WN  381   1.455   5.590   0.940  0.1752 -0.0007 -0.1826
  375WN      WN  382   5.723   4.003   3.914  0.1543 -0.0407  0.2464
  376WN      WN  383   3.708   2.636   4.593  0.0771 -0.1054 -0.2441
  377WN      WN  384   5.444   6.072   3.291 -0.1162  0.1891  0.2282
  378WN      WN  385   1.961   1.540   4.169  0.0533 -0.1175 -0.1764
  379WN      WN  386   0.457   4.532   3.515  0.0766 -0.1712 -0.1941
  380WN      WN  387   3.009   3.572   2.696 -0.1677  0.0319 -0.0615
  381WN      WN  388   6.822   3.826   2.131 -0.2674 -0.1431  0.0816
  382WN      WN  389   4.509   2.925   4.124  0.1226 -0.2985  0.1651
  383WN      WN  390   0.316   6.077   1.850  0.1088 -0.1579 -0.2755
  384WN      WN  391   1.946   6.300   5.534 -0.2766 -0.0470 -0.0319
  385WN      WN  392   4.633   3.501   1.761  0.3186  0.0242 -0.0467
  386WN      WN  393   3.671   0.022   2.852  0.1807 -0.2093  0.2073
  387WN      WN  394   3.565   6.726   1.174 -0.2450 -0.2451 -0.0148
  388WN      WN  395   2.621   3.254   6.551  0.0831 -0.2906  0.1618
  389WN      WN  396   4.504   4.636   2.866 -0.0143 -0.2573 -0.2113
  390WN      WN  397   3.434   2.168   2.380  0.2634 -0.0766 -0.0022
  391WN      WN  398   0.863   4.086   4.770 -0.0329 -0.2535  0.0311
  392WN      WN  399   1.023   0.296   4.109  0.1863  0.0391 -0.2049
  393WN      WN  400   5.995   3.657   0.570 -0.2718 -0.0156  0.0166
  394WN      WN  401   2.006   5.037   6.408 -0.0985  0.2940  0.0939
  395WN      WN  402   1.743   0.016   5.417  0.3486  0.1459 -0.1693
  396WN      WN  403   1.600   4.780   2.142 -0.0935 -0.0575 -0.0590
  397WN      WN  404   2.525   3.706   3.614 -0.2546 -0.1576 -0.2037
  398WN      WN  405   2.426   0.896   5.200  0.0255 -0.2387  0.1354
  399WN      WN  406   6.560   5.230   5.051  0.1385 -0.1568 -0.2523
  400WN      WN  407   0.205   4.938   6.617 -0.0965  0.2389 -0.0605
  401WN      WN  408   0.843   1.297   5.261  0.2432  0.1165 -0.2879
  402WN      WN  409   0.758   4.775   1.753 -0.1095 -0.2363  0.0719
  403WN      WN  410   0.420   1.776   1.983  0.1581  0.2675 -0.0151
  404WN      WN  411   2.114   0.194   3.832 -0.0293 -0.0371 -0.1689
  405WN      WN  412   1.858   5.470   3.900 -0.2576  0.1587  0.2204
  406WN      WN  413   5.242   3.337   2.783  0.0749  0.4053 -0.0167
  407WN      WN  414   4.966   5.874   5.796 -0.0645  0.3666  0.2444
  408WN      WN  415   2.733   6.209   5.687  0.0208 -0.0927 -0.0153
  409WN      WN  416   2.369   0.829   4.579  0.2562 -0.1898  0.0056
  410WN      WN  417   5.549   4.627   5.550 -0.0126  0.0087  0.1476
  411WN      WN  418   1.826   4.413   6.490  0.0958 -0.3839  0.3402
  412WN      WN  419   1.786   0.047   6.466 -0.3252  0.0367 -0.1676
  413WN      WN  420   1.634   6.216   2.826  0.0062 -0.4174  0.1329
  414WN      WN  421   5.046   2.880   4.343  0.2616 -0.2115  0.0528
  415WN      WN  422   6.364   4.596   3.660 -0.1996  0.2649 -0.0414
  416WN      WN  423   6.299   2.118   1.618  0.0720  0.0832 -0.3617
  417WN      WN  424   0.158   1.359   3.066 -0.2228  0.2924  0.1208
  418WN      WN  425   4.926   0.456   4.347 -0.2189 -0.1372  0.0916
  419WN      WN  426   2.889   1.346   0.551 -0.0797  0.1734 -0.2793
  420WN      WN  427   1.284   2.810   4.747 -0.0795 -0.2396 -0.0193
  421WN      WN  428   4.093   6.536   2.970  0.5537 -0.1911 -0.1191
  422WN      WN  429   1.450   4.675   4.931 -0.0410 -0.0476 -0.1351
  423WN      WN  430   4.219   1.590   5.084 -0.0007 -0.2994 -0.1296
  424WN      WN  431   0.363   5.119   1.557 -0.2507  0.0647  0.0318
  425WN      WN  432   1.710   4.218   6.051 -0.0679  0.3745 -0.2094
  426WN      WN  433   5.316   0.374   3.434  0.0758  0.0645 -0.0334
  427WN      WN  434   5.146   5.142   1.672 -0.3852 -0.3585 -0.0477
  428WN      WN  435   2.915   5.361   0.044 -0.0578  0.2492 -0.0040
  429WN      WN  436   3.241   5.758   6.457  0.0025 -0.1637  0.2565
  430WN      WN  437   5.873   6.448   4.411  0.2321  0.0793 -0.0125
  431WN      WN  438   5.566   2.284   4.732  0.0348  0.3598 -0.0159
  432WN      WN  439   2.958   5.961   3.158  0.0839 -0.0104 -0.0221
  433WN      WN  440   6.226   2.562   1.447  0.2905 -0.2134  0.0384
  434WN      WN  441   0.355   3.600   6.746  0.0296  0.0736  0.1459
  435WN      WN  442   4.969   3.100   1.813 -0.0773 -0.4467 -0.0328
  436WN      WN  443   5.388   5.543   3.493  0.2871 -0.0430  0.3530
  437WN      WN  444   5.225   6.197   3.709 -0.2020  0.1526 -0.0336
  438WN      WN  445   2.482   4.873   6.056  0.0241 -0.3608 -0.0961
  439WN      WN  446   0.771   0.915   6.457 -0.3503 -0.2689  0.2208
  440WN      WN  447   5.834   6.019   6.609  0.0016  0.1159 -0.0452
  441WN      WN  448   2.190   2.894   0.662  0.1237  0.0359  0.1935
  442WN      WN  449   6.142   0.256   4.463  0.1042 -0.0032  0.1952
  443WN      WN  450   5.837   5.313   4.267 -0.1600 -0.1254 -0.3057
  444WN      WN  451   5.905   6.114   0.641  0.1005 -0.2517 -0.1209
  445WN      WN  452   4.796   1.681   0.494 -0.2449 -0.2269  0.0821
  446WN      WN  453   4.203   5.246   1.335 -0.0960  0.2639  0.0419
  447WN      WN  454   0.370   3.641   3.405 -0.1286  0.0613  0.0584
  448WN      WN  455   3.602   0.293   1.626  0.1681  0.1834 -0.1916
  449WN      WN  456   2.390   2.413   0.786 -0.4373  0.1255 -0.1673
  450WN      WN  457   2.568   6.616   5.933  0.1223 -0.0719  0.1008
  451WN      WN  458   1.584   4.103   1.953  0.1224  0.0335 -0.2567
  452WN      WN  459   1.517   0.207   4.466  0.1411  0.1782 -0.2529
  453WN      WN  460   5.866   0.506   3.288  0.0708  0.0918  0.1921
  454WN      WN  461   1.453   3.874   4.422 -0.3103 -0.0985 -0.2818
  455WN      WN  462   5.658   4.577   5.049 -0.0269  0.2038 -0.0805
  456WN      WN  463   4.340   1.649   4.101  0.0144  0.2215  0.0914
  457WN      WN  464   0.236   4.204   3.168 -0.0601 -0.0562 -0.0003
  458WN      WN  465   0.407   5.474   4.057 -0.0311 -0.1814  0.2452
  459WN      WN  466   4.507   1.824   3.126 -0.0319 -0.1095 -0.1412
  460WN      WN  467   2.726   5.846   5.095  0.3415  0.0020  0.0554
  461WN      WN  468   5.031   3.766   1.615 -0.2692  0.0655  0.0748
  462WN      WN  469   5.143   0.736   6.623 -0.2314 -0.1162  0.2228
  463WN      WN  470   1.574   0.820   1.486  0.1438  0.3887  0.0482
  464WN      WN  471   1.417   6.411   2.308 -0.0629  0.1293 -0.2768
  465WN      WN  472   3.301   5.097   2.258  0.1287  0.1826 -0.1703
  466WN      WN  473   1.600   3.613   0.099  0.1803  0.3035 -0.1370
  467WN      WN  474   6.609   3.214   6.141  0.2501 -0.3061  0.0344
  468WN      WN  475   5.703   5.032   0.799  0.3910 -0.1664 -0.0148
  469WN      WN  476   0.445   3.323   0.851  0.1672 -0.1107  0.0311
  470WN      WN  477   0.116   3.465   5.858 -0.0924 -0.1094  0.0827
  471WN      WN  478   2.057   3.025   2.987  0.0074  0.0077 -0.0516
  472WN      WN  479   5.232   3.772   4.036  0.1387 -0.1029 -0.1965
  473WN      WN  480   0.437   4.468   5.512 -0.0125  0.1828 -0.1118
  474WN      WN  481   3.181   5.181   6.479  0.1637 -0.0410  0.0069
  475WN      WN  482   5.829   1.596   5.968 -0.1031  0.1948 -0.1043
  476WN      WN  483   2.457   3.381   0.646  0.2808  0.3199 -0.1650
  477WN      WN  484   1.715   1.748   5.720  0.0772  0.0327 -0.1196
  478WN      WN  485   4.816   0.388   1.404 -0.1872 -0.1150  0.0716
  479WN      WN  486   5.279   2.768   5.706 -0.0068 -0.1501 -0.0633
  480WN      WN  487   5.842   5.039   5.283 -0.0983  0.4435 -0.0700
  481WN      WN  488   1.278   1.810   5.455  0.0379 -0.1228 -0.0004
  482WN      WN  489   5.020   5.830   0.340 -0.1519  0.2013 -0.0496
  483WN      WN  490   0.795   0.241   5.548 -0.1942  0.1068 -0.2957
  484WN      WN  491   5.825   1.750   0.076 -0.1402 -0.1765 -0.4981
  485WN      WN  492   2.296   5.129   2.555  0.0464 -0.4197  0.1309
  486WN      WN  493   2.726   3.351   1.426 -0.1257  0.1753 -0.0845
  487WN      WN  494   3.474   0.770   6.802 -0.0829 -0.2091 -0.1837
  488WN      WN  495   4.174   6.265   0.568  0.0690  0.2938 -0.0311
  489WN      WN  496   0.605   3.548   4.792 -0.1152  0.0763 -0.2331
  490WN      WN  497   0.836   3.833   3.249  0.0850 -0.1483  0.0073
  491WN      WN  498   5.668   5.620   6.375 -0.1689 -0.1260 -0.0828
  492WN      WN  499   4.699   2.619   2.450  0.1033  0.1244  0.1767
  493WN      WN  500   2.482   4.638   3.378  0.0205 -0.1571 -0.0361
  494WN      WN  501   2.048   4.659   4.984 -0.0503  0.0502 -0.2457
  495WN      WN  502   3.844   5.787   3.644 -0.1571  0.0604 -0.0326
  496WN      WN  503   6.822   4.602   2.749 -0.1912  0.4366  0.0770
  497WN      WN  504   2.952   6.325   5.211 -0.2753  0.0257  0.3977
  498WN      WN  505   2.408   5.302   5.801 -0.0031  0.4968 -0.1392
  499WN      WN  506   4.136   5.971   1.017 -0.2044  0.0807  0.0020
  500WN      WN  507   2.146   6.762   6.844  0.1982 -0.1368  0.1350
  501WN      WN  508   1.371   4.439   0.282  0.0807 -0.1948  0.2450
  502WN      WN  509   1.243   0.585   1.808  0.0296 -0.1159 -0.3790
  503WN      WN  510   5.492   1.692   1.209  0.1185  0.1776  0.0052
  504WN      WN  511   5.239   3.809   0.911 -0.3311  0.3598  0.3204
  505WN      WN  512   6.708   1.960   1.948  0.0806 -0.1189  0.2931
  506WN      WN  513   4.849   6.323   6.818 -0.1526  0.6214  0.0146
  507WN      WN  514   6.419   1.828   0.792  0.0943 -0.0716 -0.2717
  508WN      WN  515   5.594   4.629   3.180  0.2257  0.2223 -0.1469
  509WN      WN  516   1.219   6.261   6.045 -0.1551 -0.0868  0.0475
  510WN      WN  517   6.554   6.098   5.226  0.1454 -0.3298 -0.1694
  511WN      WN  518   3.278   2.706   6.710  0.3695 -0.0638  0.0776
  512WN      WN  519   3.804   1.712   2.512  0.1487 -0.0725  0.0978
  513WN      WN  520   4.763   4.437   0.529  0.0699  0.1107 -0.2108
  514WN      WN  521   0.324   6.221   6.496 -0.1863 -0.3745 -0.0795
  515WN      WN  522   1.707   5.074   0.855  0.2109 -0.2708 -0.1107
  516WN      WN  523   3.909   3.780   5.681  0.0449 -0.2264  0.2418
  517WN      WN  524   5.620   5.100   5.758 -0.0822 -0.1915  0.1807
  518WN      WN  525   6.101   5.997   2.273  0.0407  0.0812 -0.0786
  519WN      WN  526   6.535   5.034   0.562  0.3039 -0.2361  0.0616
  520WN      WN  527   3.671   5.233   1.341  0.1434 -0.1383  0.1049
  521WN      WN  528   4.132   2.672   6.751  0.0659  0.0850  0.1528
  522WN      WN  529   4.407   5.850   3.377  0.2739  0.2192  0.0506
  523WN      WN  530   0.575   1.731   4.567  0.2178 -0.2707 -0.1466
  524WN      WN  531   1.953   0.401   0.717  0.0530 -0.0221  0.2075
  525WN      WN  532   2.776   0.226   6.703 -0.1211 -0.1766  0.0793
  526WN      WN  533   0.612   2.963   3.479 -0.2340  0.1666  0.2326
  527WN      WN  534   2.181   4.101   6.313 -0.1688 -0.0452 -0.0144
  528WN      WN  535   4.704   4.044   2.000  0.1945  0.0687  0.2410
  529WN      WN  536   0.208   0.070   0.336  0.0375  0.0437  0.0728
  530WN      WN  537   2.414   3.947   2.196  0.0202  0.2310  0.1323
  531WN      WN  538   6.069   1.400   3.414  0.2827 -0.3031  0.1211
  532WN      WN  539   5.076   5.492   5.516  0.0182  0.2412 -0.0204
  533WN      WN  540   2.921   5.049   4.664  0.3843 -0.1555  0.2196
  534WN      WN  541   6.644   6.542   4.968 -0.0985  0.1915  0.2624
  535WN      WN  542   0.423   2.836   0.075  0.3650 -0.1743  0.1658
  536WN      WN  543   5.593   1.649   2.454 -0.0115  0.0873 -0.0151
  537WN      WN  544   1.368   3.728   3.654 -0.1001 -0.0073  0.3255
  538WN      WN  545   2.702   5.432   0.710 -0.2739  0.1616  0.0972
  539WN      WN  546   2.889   2.592   5.367  0.2724 -0.1533  0.1833
  540WN      WN  547   3.263   1.102   4.549 -0.0867  0.3074  0.0284
  541WN      WN  548   3.331   4.399   0.895  0.0130  0.1153  0.1967
  542WN      WN  549   3.956   5.257   1.728  0.0415  0.0468  0.1338
  543WN      WN  550   3.079   2.972   3.467 -0.0571  0.1664  0.1155
  544WN      WN  551   6.022   4.229   1.359 -0.0524  0.0232  0.1272
  545WN      WN  552   3.501   4.740   2.950  0.0735 -0.0314 -0.0062
  546WN      WN  553   0.416   6.598   0.657  0.3176  0.1185 -0.1754
  547WN      WN  554   2.754   5.059   3.501  0.0878 -0.0974  0.0956
  548WN      WN  555   2.159   6.123   2.764  0.2929  0.1927  0.1603
  549WN      WN  556   6.183   5.274   0.836 -0.0133  0.4572 -0.1507
  550WN      WN  557   1.889   3.821   2.270 -0.1078 -0.4637  0.0512
  551WN      WN  558   6.683   2.967   1.560 -0.2074  0.1551  0.0005
  552WN      WN  559   5.790   1.832   1.726 -0.1828  0.1962  0.0889
  553WN      WN  560   1.432   6.686   2.800 -0.4048  0.2464  0.0694
  554WN      WN  561   4.834   1.512   4.631  0.1129 -0.0408 -0.2167
  555WN      WN  562   5.081   3.533   6.109 -0.0533  0.3073  0.1993
  556WN      WN  563   0.517   4.340   5.020 -0.1599  0.1054  0.0035
  557WN      WN  564   6.455   2.379   5.703 -0.4620  0.2789  0.0274
  558WN      WN  565   3.949   2.955   5.449 -0.1556 -0.0012 -0.0212
  559WN      WN  566   1.676   5.637   2.015  0.0793 -0.0895 -0.1808
  560WN      WN  567   1.486   3.428   4.597  0.0448  0.1134 -0.0462
  561WN      WN  568   5.498   5.926   2.248  0.0020 -0.1850  0.1454
  562WN      WN  569   2.339   0.229   2.450 -0.0277 -0.1415  0.0215
  563WN      WN  570   1.852   2.845   6.276  0.1768 -0.2959  0.2027
  564WN      WN  571   4.712   4.776   3.620  0.1615  0.2712  0.1001
  565WN      WN  572   4.727   0.889   1.673  0.0100  0.2812  0.2228
  566WN      WN  573   0.151   1.448   2.261  0.0237 -0.1184 -0.3712
  567WN      WN  574   0.623   3.368   5.755  0.1126  0.0010 -0.1149
  568WN      WN  575   0.900   4.599   2.655 -0.0296  0.0732  0.4771
  569WN      WN  576   6.769   0.611   4.843 -0.0019 -0.0383 -0.2303
  570WN      WN  577   3.358   1.107   5.869 -0.2456  0.1126 -0.2929
  571WN      WN  578   3.548   2.062   6.418  0.5223 -0.0911 -0.0614
  572WN      WN  579   0.588   5.654   3.584 -0.2733 -0.2206 -0.2231
  573WN      WN  580   4.877   2.667   6.037 -0.0179 -0.2783  0.3172
  574WN      WN  581   1.888   2.483   0.735 -0.0241  0.1600 -0.2190
  575WN      WN  582   6.149   1.310   6.274 -0.0829  0.2049  0.1426
  576WN      WN  583   3.890   6.297   2.066  0.0694 -0.0963 -0.2437
  577WN      WN  584   1.942   4.372   3.872  0.0529 -0.1840  0.0352
  578WN      WN  585   1.207   2.254   0.573  0.2285  0.2458  0.0189
  579WN      WN  586   5.913   5.289   6.093  0.1766 -0.0306  0.1302
  580WN      WN  587   4.393   4.509   5.444 -0.3352 -0.0793 -0.2230
  581WN      WN  588   0.480   1.628   4.020  0.2721  0.3162  0.1885
  582WN      WN  589   6.350   5.911   5.797  0.2336 -0.1102 -0.2980
  583WN      WN  590   2.840   0.361   2.659 -0.0622  0.1074 -0.0022
  584WN      WN  591   4.054   5.362   5.282  0.2741 -0.1307  0.0444
  585WN      WN  592   3.737   2.781   1.470 -0.0882  0.1023 -0.1685
  586WN      WN  593   6.576   2.179   0.406  0.1561 -0.2247  0.1096
  587WN      WN  594   0.524   0.826   6.032 -0.3134 -0.3336  0.0331
  588WN      WN  595   1.542   3.734   5.267  0.1369 -0.0281 -0.1178
  589WN      WN  596   5.001   1.351   1.773  0.0453 -0.0045  0.0723
  590WN      WN  597   5.716   1.106   3.589  0.1726  0.0256  0.0298
  591WN      WN  598   0.877   5.810   6.007  0.2912 -0.0170  0.6356
  592WN      WN  599   1.459   6.216   1.293 -0.0539  0.0067  0.3740
  593WN      WN  600   2.428   2.023   0.027  0.0395  0.0828 -0.0644
  594WN      WN  601   6.230   5.733   6.296  0.1501  0.2251 -0.0765
  595WN      WN  602   5.190   4.996   0.763  0.2769  0.1015  0.4202
  596WN      WN  603   0.209   2.039   0.427  0.0842  0.0484 -0.1379
  597WN      WN  604   0.967   4.602   4.840 -0.3806  0.1741  0.0048
  598WN      WN  605   5.611   5.302   1.718 -0.3083  0.2039 -0.2952
  599WN      WN  606   3.916   1.606   6.595 -0.0130 -0.0685 -0.0825
  600WN      WN  607   4.381   2.686   0.652 -0.1220  0.1265  0.3623
  601WN      WN  608   3.380   1.290   6.830  0.0139 -0.2828  0.1537
  602WN      WN  609   0.949   2.728   5.130 -0.1710  0.0280 -0.2718
  603WN      WN  610   3.768   2.187   6.839  0.0852 -0.1053  0.2101
  604WN      WN  611   4.392   6.161   6.438 -0.1795 -0.3236 -0.2394
  605WN      WN  612   1.956   5.676   0.153  0.0012 -0.0887  0.0074
  606WN      WN  613   2.640   6.322   2.897 -0.2238 -0.1370 -0.1773
  607WN      WN  614   1.299   5.625   6.626 -0.1359  0.1910  0.2122
  608WN      WN  615   4.740   4.427   3.277  0.0501 -0.1125  0.2607
  609WN      WN  616   0.393   4.724   2.446 -0.1145  0.0822  0.0772
  610WN      WN  617   0.220   5.535   1.872 -0.3518  0.0491  0.0384
  611WN      WN  618   6.185   5.594   4.946  0.1534  0.0117 -0.0060
  612WN      WN  619   5.646   5.800   5.015 -0.2122 -0.0750  0.0560
  613WN      WN  620   0.713   2.263   6.430  0.2905  0.1396  0.1701
  614WN      WN  621   1.593   6.105   1.881  0.0816  0.2072 -0.1741
  615WN      WN  622   2.709   5.082   3.024 -0.1778 -0.3352 -0.2222
  616WN      WN  623   1.560   0.300   1.604  0.2584 -0.2335 -0.0966
  617WN      WN  624   2.931   4.536   3.656  0.0647 -0.3099  0.1890
  618WN      WN  625   1.135   5.181   1.805 -0.0967  0.1783  0.0574
  619WN      WN  626   1.243   4.558   1.820 -0.0349  0.1091 -0.1333
  620WN      WN  627   3.827   5.701   1.465 -0.2678 -0.2503  0.1630
  621WN      WN  628   4.021   4.955   4.766 -0.0796  0.2176 -0.2306
  622WN      WN  629   6.609   5.539   1.852  0.3948  0.0690  0.3702
  623WN      WN  630   0.813   6.362   4.834 -0.0386 -0.5323 -0.1400
  624WN      WN  631   4.695   0.422   0.677  0.2515  0.3345 -0.1415
  625WN      WN  632   0.101   2.898   4.051  0.1289 -0.3844 -0.3424
  626WN      WN  633   5.962   6.782   6.672 -0.1439  0.2285 -0.0646
  627WN      WN  634   0.713   1.173   3.859  0.0511 -0.1109 -0.0486
  628WN      WN  635   5.588   0.972   2.785 -0.1980  0.0765 -0.0804
  629WN      WN  636   2.495   3.074   5.743  0.0771 -0.1352 -0.1093
  630WN      WN  637   5.841   2.514   4.339 -0.0007 -0.0440  0.1346
  631WN      WN  638   2.909   3.910   2.031 -0.2152 -0.2193 -0.2233
  632WN      WN  639   4.405   1.202   4.222  0.1099 -0.1553 -0.2900
  633WN      WN  640   6.703   4.618   4.929 -0.2257 -0.3026  0.2121
  634WN      WN  641   2.390   5.121   4.657 -0.1105 -0.1752 -0.1258
  635WN      WN  642   1.939   3.720   0.625 -0.2064  0.0519 -0.1487
  636WN      WN  643   3.737   0.269   6.600 -0.1817  0.0729  0.3815
  637WN      WN  644   2.736   1.065   1.027  0.0308  0.0672  0.1709
  638WN      WN  645   5.470   2.793   4.637 -0.1683 -0.0558 -0.2176
  639WN      WN  646   3.412   0.818   3.439 -0.0917  0.0350  0.0564
  640WN      WN  647   1.030   3.538   1.078  0.1257 -0.2451  0.0432
  641WN      WN  648   6.563   1.731   3.503  0.0929 -0.0434  0.2956
  642WN      WN  649   1.182   3.122   0.659  0.0370 -0.0257 -0.0863
  643WN      WN  650   5.302   1.262   3.793  0.1051  0.0893 -0.1732
  644WN      WN  651   0.821   2.055   1.792  0.2275  0.0001  0.0849
  645WN      WN  652   1.727   2.383   1.226 -0.1558  0.4098  0.2171
  646WN      WN  653   2.371   5.169   1.255 -0.3477 -0.1655 -0.1677
  647WN      WN  654   6.764   6.781   5.890 -0.4199 -0.0478 -0.2005
  648WN      WN  655   4.347   2.121   4.235  0.0634  0.0731 -0.0656
  649WN      WN  656   0.217   6.023   3.910  0.3246  0.1372  0.2738
  650WN      WN  657   4.427   4.840   6.572  0.0743 -0.0107  0.0701
  651WN      WN  658   0.888   2.899   1.629 -0.0333  0.1938  0.0136
  652WN      WN  659   0.472   4.340   6.024 -0.0904 -0.0081  0.3505
  653WN      WN  660   2.382   5.721   1.032  0.0609 -0.2232 -0.4483
  654WN      WN  661   2.178   5.879   1.998  0.1039 -0.1759 -0.0318
  655WN      WN  662   2.003   3.738   3.589 -0.0135 -0.0253  0.1404
  656WN      WN  663   6.847   4.460   3.579 -0.1762 -0.0305 -0.3667
  657WN      WN  664   5.098   2.576   6.534  0.1771 -0.2960 -0.0343
  658WN      WN  665   2.656   4.980   3.975 -0.0054 -0.0148  0.0050
  659WN      WN  666   3.171   5.265   4.302  0.0770 -0.3479  0.0250
  660WN      WN  667   5.770   2.805   1.605  0.1381  0.1122 -0.2142
  661WN      WN  668   2.173   0.615   2.125 -0.1599  0.2624 -0.2308
  662WN      WN  669   4.478   5.515   0.227  0.0714  0.3718 -0.0586
  663WN      WN  670   2.722   1.748   4.904  0.0923  0.0638 -0.1170
  664WN      WN  671   0.904   1.520   4.225  0.2258 -0.1267 -0.0120
  665WN      WN  672   0.388   2.100   6.058 -0.1475  0.0126 -0.1595
  666WN      WN  673   1.356   4.164   6.523 -0.3436 -0.1260  0.0729
  667WN      WN  674   4.895   6.788   0.697 -0.0908 -0.2103 -0.1503
  668WN      WN  675   4.966   3.529   4.890  0.4256 -0.1591  0.2972
  669WN      WN  676   0.773   1.735   5.570 -0.0063 -0.0073 -0.2090
  670WN      WN  677   1.501   2.878   1.529  0.0919 -0.0985  0.0544
  671WN      WN  678   6.466   4.634   5.962  0.1397  0.0092  0.0601
  672WN      WN  679   2.537   1.580   0.265  0.0119  0.0876 -0.0356
  673WN      WN  680   5.932   3.145   3.638 -0.0473  0.0930  0.1509
  674WN      WN  681   4.144   3.919   4.689  0.0681 -0.2231 -0.3571
  675WN      WN  682   6.619   5.404   0.952 -0.2236 -0.0474  0.0535
  676WN      WN  683   5.305   0.931   1.774  0.0084 -0.1537  0.2862
  677WN      WN  684   5.143   4.725   3.443 -0.1284  0.0106 -0.0953
  678WN      WN  685   6.388   1.885   4.724  0.2227 -0.2674  0.0656
  679WN      WN  686   5.017   0.044   5.123 -0.0565 -0.2458  0.2200
  680WN      WN  687   0.704   6.151   3.850 -0.1196 -0.2871  0.1119
  681WN      WN  688   3.489   4.675   6.301  0.3064 -0.1550  0.0200
  682WN      WN  689   3.344   3.171   0.022 -0.2885 -0.3833 -0.2026
  683WN      WN  690   0.419   4.571   0.188 -0.1364  0.3669  0.4366
  684WN      WN  691   5.146   3.218   5.321  0.1928 -0.2356  0.3105
  685WN      WN  692   2.342   6.778   2.092  0.0051  0.2779  0.1069
  686WN      WN  693   5.635   0.365   5.810  0.0309  0.0395 -0.0806
  687WN      WN  694   1.183   3.537   4.088  0.2591  0.0757 -0.0816
  688WN      WN  695   0.438   0.559   2.236 -0.1484 -0.4444 -0.2394
  689WN      WN  696   2.379   0.547   3.527 -0.0244  0.1017  0.2506
  690WN      WN  697   0.475   2.159   0.009  0.2703 -0.3012 -0.1089
  691WN      WN  698   4.404   0.538   0.223 -0.1539  0.2160 -0.1340
  692WN      WN  699   1.660   4.894   5.405  0.1229  0.0627 -0.2308
  693WN      WN  700   5.116   4.201   4.292 -0.0978  0.3077 -0.0713
  694WN      WN  701   3.646   2.148   4.943  0.0951  0.1619 -0.0496
  695WN      WN  702   2.718   5.851   0.407 -0.0038 -0.0206 -0.2050
  696WN      WN  703   4.491   5.024   0.280  0.2509  0.3698 -0.5079
  697WN      WN  704   0.459   0.230   0.937 -0.0870 -0.0433 -0.1594
  698WN      WN  705   6.658   2.047   3.838  0.1553  0.1441  0.0552
  699WN      WN  706   5.627   5.282   2.216  0.1091 -0.1944 -0.1653
  700WN      WN  707   6.241   4.828   4.906 -0.3438  0.0302 -0.0407
  701WN      WN  708   3.604   1.561   6.175 -0.1130 -0.0112 -0.1190
  702WN      WN  709   3.223   3.460   1.377 -0.2144 -0.0940  0.2220
  703WN      WN  710   4.421   4.786   1.284 -0.1441 -0.3728 -0.0724
  704WN      WN  711   0.824   1.487   1.152  0.3835 -0.3727  0.3733
  705WN      WN  712   4.831   6.525   3.300 -0.0616 -0.3356 -0.1944
  706WN      WN  713   0.477   4.237   2.655  0.0053 -0.1423  0.1092
  707WN      WN  714   1.107   3.352   1.611 -0.0126 -0.1771 -0.0148
  708WN      WN  715   4.948   1.060   3.528 -0.3527 -0.0623 -0.0104
  709WN      WN  716   1.015   2.885   1.149 -0.0858  0.1276 -0.0446
  710WN      WN  717   1.766   0.516   6.612 -0.1769 -0.0680 -0.4108
  711WN      WN  718   4.748   4.016   4.005  0.1646 -0.0188  0.1326
  712WN      WN  719   2.679   0.214   5.729  0.1477  0.1940 -0.4206
  713WN      WN  720   4.408   6.488   2.468 -0.1473  0.2875 -0.0511
  714WN      WN  721   4.754   3.241   4.528 -0.4546 -0.5713 -0.3479
  715WN      WN  722   5.570   6.723   4.850  0.2175  0.2405 -0.2158
  716WN      WN  723   1.179   2.736   3.227  0.0369 -0.0914  0.0458
  717WN      WN  724   0.668   2.917   5.538 -0.2051  0.2544  0.1804
  718WN      WN  725   4.992   1.136   4.872  0.0598  0.0460  0.1918
  719WN      WN  726   1.185   4.986   5.222 -0.0897 -0.2580  0.0036
  720WN      WN  727   2.395   5.399   3.731  0.1364 -0.2518 -0.0163
  721WN      WN  728   4.261   2.370   5.473 -0.0207 -0.1503 -0.2963
  722WN      WN  729   5.106   1.748   6.464 -0.1548  0.0325 -0.1342
  723WN      WN  730   3.332   5.688   3.356 -0.0021  0.2558  0.0464
  724WN      WN  731   3.836   4.722   6.820 -0.1793  0.0879  0.0880
  725WN      WN  732   4.941   3.182   5.804 -0.1109 -0.0098 -0.1326
  726WN      WN  733   6.263   0.214   2.317  0.0522 -0.1239 -0.0589
  727WN      WN  734   2.055   0.701   0.279  0.0221  0.0594 -0.0187
  728WN      WN  735   3.025   1.513   1.746 -0.0883 -0.0281  0.0798
  729WN      WN  736   5.068   6.804   1.589  0.0159 -0.1187 -0.2317
  730WN      WN  737   4.302   5.662   6.598 -0.1401  0.2242 -0.0442
  731WN      WN  738   1.057   0.501   0.455  0.2625 -0.1092  0.1298
  732WN      WN  739   5.180   2.263   6.168  0.1994 -0.2760  0.0671
  733WN      WN  740   2.440   4.605   0.358  0.1240  0.2556 -0.0708
  734WN      WN  741   6.232   0.949   2.723  0.2139  0.0430 -0.2277
  735WN      WN  742   2.187   5.718   4.205 -0.3997 -0.3289 -0.3298
  736WN      WN  743   6.554   4.172   3.248 -0.2417  0.1545 -0.2634
  737WN      WN  744   6.271   6.447   2.109 -0.1805 -0.1350 -0.1281
  738WN      WN  745   1.142   4.821   2.253 -0.1091  0.0834  0.2973
  739WN      WN  746   2.970   1.724   4.437  0.0243 -0.0901 -0.1206
  740WN      WN  747   4.603   5.316   4.300 -0.0618  0.0617  0.1853
  741WN      WN  748   4.115   0.530   0.668 -0.0369  0.3359 -0.3083
  742WN      WN  749   4.288   4.505   0.059 -0.1485 -0.0153  0.1767
  743WN      WN  750   3.946   0.382   4.541  0.1995 -0.0528  0.1838
  744WN      WN  751   5.941   5.039   2.468 -0.2375  0.1448  0.2124
  745WN      WN  752   4.154   5.238   6.284 -0.1293 -0.1256  0.3339
  746WN      WN  753   4.140   4.282   2.986  0.1222  0.1706  0.1013
  747WN      WN  754   1.749   1.465   2.585 -0.4695 -0.2727 -0.1067
  748WN      WN  755   3.216   3.276   2.316  0.3096 -0.1402  0.3723
  749WN      WN  756   2.747   0.136   1.286  0.1724  0.1219 -0.1247
  750WN      WN  757   2.352   5.472   5.247  0.3370 -0.0119  0.0270
  751WN      WN  758   3.877   4.271   0.340 -0.2532  0.0389 -0.0027
  752WN      WN  759   6.329   5.235   6.353  0.0696  0.1790  0.1820
  753WN      WN  760   3.222   0.497   5.423  0.1061  0.3185  0.2656
  754WN      WN  761   1.490   4.725   3.527  0.0674 -0.1594  0.0196
  755WN      WN  762   1.997   0.073   1.483 -0.1868 -0.0089  0.0722
  756WN      WN  763   5.941   3.248   5.141 -0.0833  0.0256  0.2577
  757WN      WN  764   2.527   3.358   2.812 -0.1404 -0.1486 -0.1884
  758WN      WN  765   0.723   5.422   1.799 -0.2425 -0.0057 -0.1496
  759WN      WN  766   0.840   5.939   2.570  0.0819 -0.3299 -0.2441
  760WN      WN  767   0.245   2.351   1.304 -0.1593 -0.1758  0.0605
  761WN      WN  768   1.231   5.895   3.009  0.0016 -0.0763 -0.3613
  762WN      WN  769   2.137   1.964   0.858 -0.0562  0.3051 -0.2582
  763WN      WN  770   2.972   2.682   5.820 -0.0829 -0.1820 -0.2242
  764WN      WN  771   2.065   3.536   6.696 -0.0315 -0.0845  0.2791
  765WN      WN  772   0.066   1.878   4.761  0.0730  0.2194 -0.1557
  766WN      WN  773   5.652   2.560   6.749 -0.0931 -0.2086 -0.2421
  767WN      WN  774   6.783   6.191   2.972 -0.0202 -0.0584 -0.1374
  768WN      WN  775   0.918   2.266   4.830  0.2742  0.1427 -0.0601
  769WN      WN  776   5.128   2.072   0.406  0.1581 -0.0344 -0.0172
  770WN      WN  777   3.578   5.361   2.997 -0.1769 -0.0807  0.0479
  771WN      WN  778   1.675   0.942   0.050 -0.2576  0.3042 -0.4780
  772WN      WN  779   5.614   3.542   4.324  0.4964 -0.0957  0.0814
  773WN      WN  780   1.197   6.834   3.683  0.0609  0.1282  0.1975
  774WN      WN  781   3.429   6.012   3.903 -0.0332  0.0594  0.1268
  775WN      WN  782   6.310   2.861   5.021  0.2546  0.1090  0.0656
  776WN      WN  783   4.862   4.609   1.073  0.1368  0.3383  0.4071
  777WN      WN  784   4.646   6.199   0.978 -0.0776 -0.0534 -0.0401
  778WN      WN  785   5.142   0.283   0.370  0.2298  0.0802  0.1284
  779WN      WN  786   5.919   5.180   1.287 -0.1224 -0.2878 -0.0675
  780WN      WN  787   5.668   1.835   5.520  0.0228 -0.3660  0.0210
  781WN      WN  788   2.282   0.314   6.584 -0.2180 -0.0147 -0.3301
  782WN      WN  789   2.939   2.800   4.849 -0.2260 -0.0929 -0.1528
  783WN      WN  790   4.319   4.809   1.809  0.2474  0.0341 -0.1882
  784WN      WN  791   5.076   1.261   0.299  0.1792  0.0862  0.1161
  785WN      WN  792   3.045   5.808   0.851  0.2130 -0.0926 -0.0784
  786WN      WN  793   5.003   1.563   1.237 -0.0470 -0.0513 -0.0378
  787WN      WN  794   0.511   4.005   3.666 -0.0834 -0.1636  0.0507
  788WN      WN  795   6.557   6.459   1.082 -0.4306 -0.1683 -0.2837
  789WN      WN  796   1.185   3.102   6.579 -0.1343 -0.2153  0.0217
  790WN      WN  797   5.674   4.804   1.473  0.1047  0.6117  0.2175
  791WN      WN  798   1.104   2.228   6.728 -0.2313  0.0323 -0.3070
  792WN      WN  799   1.235   4.499   5.384  0.2455 -0.0682 -0.1610
  793WN      WN  800   4.561   0.774   3.953  0.2298 -0.1532 -0.2697
  794WN      WN  801   1.479   0.454   4.037 -0.2068  0.1586  0.1049
  795WN      WN  802   5.813   1.401   0.922  0.0525  0.1975 -0.2025
  796WN      WN  803   2.289   4.162   3.525 -0.2809  0.0447  0.0880
  797WN      WN  804   6.300   0.988   1.097 -0.0811 -0.0613 -0.0255
  798WN      WN  805   2.717   0.508   2.193 -0.0152 -0.4152 -0.0141
  799WN      WN  806   3.853   0.773   5.368 -0.2043 -0.0539  0.2804
  800WN      WN  807   1.828   2.057   2.807  0.2376  0.0297 -0.1600
  801WN      WN  808   5.206   3.048   6.202  0.1382 -0.1105  0.0254
  802WN      WN  809   4.424   2.931   3.614  0.0013  0.1260  0.1769
  803WN      WN  810   1.597   6.607   6.840  0.2219 -0.0033  0.1530
  804WN      WN  811   4.026   4.877   0.984  0.0708  0.1179 -0.1955
  805WN      WN  812   0.360   2.925   4.544  0.0725  0.1459 -0.1505
  806WN      WN  813   2.612   6.429   4.046  0.3208 -0.1494  0.0727
  807WN      WN  814   1.576   4.910   3.064  0.0161 -0.1945  0.1031
  808WN      WN  815   6.503   5.316   5.816  0.0483  0.0177  0.1324
  809WN      WN  816   2.914   5.736   1.732 -0.1036 -0.0467 -0.1238
  810WN      WN  817   6.195   2.150   2.778  0.0359  0.1687  0.2007
  811WN      WN  818   4.131   1.572   3.565  0.2448  0.1606  0.2295
  812WN      WN  819   6.096   5.741   0.930  0.2659 -0.1713  0.1576
  813WN      WN  820   5.774   3.068   4.211 -0.0690 -0.3359  0.1768
  814WN      WN  821   6.786   4.864   2.327  0.1325  0.3087 -0.3132
  815WN      WN  822   5.649   4.529   0.618 -0.4087  0.2645  0.0988
  816WN      WN  823   3.812   5.743   6.449  0.0870 -0.1040  0.2270
  817WN      WN  824   5.809   2.555   5.768 -0.0105 -0.1048  0.0255
  818WN      WN  825   2.229   0.116   5.216 -0.2745 -0.3159  0.0511
  819WN      WN  826   5.092   1.131   5.384 -0.0045 -0.0718  0.3493
  820WN      WN  827   4.551   0.460   2.028 -0.1349  0.1932 -0.1997
  821WN      WN  828   1.726   4.314   5.184 -0.2160  0.0253  0.0608
  822WN      WN  829   4.849   4.734   1.902  0.0161 -0.0459  0.1350
  823WN      WN  830   6.835   1.620   3.911 -0.0115  0.0197 -0.1189
  824WN      WN  831   1.474   0.362   6.253  0.1373 -0.1508 -0.1798
  825WN      WN  832   5.864   5.110   6.587 -0.2120 -0.0474  0.1201
  826WN      WN  833   2.383   6.268   0.362 -0.0610  0.0039 -0.0833
  827WN      WN  834   4.105   4.469   4.595  0.1058 -0.0354 -0.1263
  828WN      WN  835   6.260   6.345   6.553 -0.3066  0.4145 -0.0708
  829WN      WN  836   5.084   0.924   2.592 -0.2636  0.4483  0.2776
  830WN      WN  837   4.653   6.473   1.425  0.2263  0.1332 -0.0465
  831WN      WN  838   6.835   0.853   3.045  0.1782 -0.1573  0.2888
  832WN      WN  839   1.157   6.390   5.213  0.1757  0.1051  0.0087
  833WN      WN  840   5.385   0.891   3.253 -0.0918  0.2904  0.2305
  834WN      WN  841   0.108   1.706   2.709 -0.1430  0.2506 -0.0957
  835WN      WN  842   3.713   6.146   5.419 -0.3891 -0.0220 -0.3093
  836WN      WN  843   3.859   1.886   5.898  0.1020 -0.3030 -0.1438
  837WN      WN  844   0.054   3.225   0.054 -0.0652  0.0242 -0.1851
  838WN      WN  845   0.446   2.737   6.391  0.0755 -0.0747  0.0342
  839WN      WN  846   5.329   1.796   3.960  0.2113 -0.1501  0.3010
  840WN      WN  847   5.150   5.009   5.846  0.1098  0.1446 -0.1178
  841WN      WN  848   1.921   0.203   2.010 -0.0972 -0.1369  0.4296
  842WN      WN  849   0.870   4.736   4.327 -0.1702  0.0320 -0.0553
  843WN      WN  850   6.454   1.951   5.384  0.2031 -0.4330 -0.0422
  844WN      WN  851   6.722   2.409   1.587  0.3162 -0.0147  0.1352
  845WN      WN  852   4.352   3.754   3.088  0.2108 -0.0995  0.0722
  846WN      WN  853   0.669   5.909   5.016  0.2515  0.0971 -0.1332
  847WN      WN  854   6.093   4.765   6.231  0.0364  0.2703  0.1308
  848WN      WN  855   5.007   1.883   3.029  0.1424  0.0944 -0.0693
  849WN      WN  856   3.211   2.419   4.573 -0.0497  0.3754  0.0357
  850WN      WN  857   3.959   6.146   6.722  0.1879 -0.2309 -0.0264
  851WN      WN  858   3.669   4.000   4.399  0.2817  0.2829  0.0781
  852WN      WN  859   1.969   1.013   3.954  0.1793 -0.0603  0.2355
  853WN      WN  860   0.297   6.456   4.962 -0.0918  0.1385 -0.0361
  854WN      WN  861   0.328   4.087   0.016  0.1689  0.1781 -0.0170
  855WN      WN  862   4.144   3.975   6.808  0.2910 -0.1687  0.1616
  856WN      WN  863   1.223   4.890   3.999  0.1039  0.2374 -0.1584
  857WN      WN  864   0.155   4.955   5.182 -0.0191  0.0018  0.0241
  858WN      WN  865   5.266   3.273   4.580  0.1539 -0.0232 -0.2392
  859WN      WN  866   3.569   3.957   0.640  0.0770  0.1460  0.0518
  860WN      WN  867   3.188   4.113   5.121  0.1538  0.1360 -0.1403
  861WN      WN  868   2.587   3.433   6.084  0.1578 -0.2953 -0.1367
  862WN      WN  869   2.117   4.179   0.407  0.0392  0.2389 -0.0889
  863WN      WN  870   3.663   1.532   0.788  0.0556  0.0954  0.1455
  864WN      WN  871   1.847   2.184   1.817  0.1339  0.1255 -0.0699
  865WN      WN  872   5.598   4.145   6.147  0.2262  0.1453  0.2439
  866WN      WN  873   3.883   1.096   6.694 -0.1110 -0.0650 -0.0592
  867WN      WN  874   2.105   1.089   2.723 -0.0828 -0.0051 -0.2449
  868WN      WN  875   3.383   6.692   6.351 -0.0330  0.1178 -0.0389
  869WN      WN  876   0.315   2.576   3.068 -0.0320  0.1027 -0.1499
  870WN      WN  877   3.949   1.910   3.867  0.2522 -0.0007  0.0927
  871WN      WN  878   0.929   5.207   4.757  0.0431 -0.2212 -0.1700
  872WN      WN  879   6.034   5.723   4.032 -0.2226 -0.2267  0.1562
  873WN      WN  880   2.473   3.871   0.770  0.0945  0.2607  0.0729
  874WN      WN  881   2.983   5.334   5.170 -0.1022 -0.1311 -0.0024
  875WN      WN  882   6.535   6.326   0.287 -0.2374  0.3338  0.1076
  876WN      WN  883   5.102   0.601   5.231 -0.1050  0.1249 -0.1646
  877WN      WN  884   1.231   4.283   2.275  0.0854 -0.0329  0.3691
  878WN      WN  885   1.318   5.080   5.789 -0.2252  0.0816 -0.2050
  879WN      WN  886   0.149   0.635   0.283 -0.0212  0.2265 -0.0231
  880WN      WN  887   0.684   5.205   4.314 -0.0471  0.2891 -0.0150
  881WN      WN  888   4.175   2.087   2.495 -0.0512  0.2080  0.4181
  882WN      WN  889   0.059   0.347   6.729  0.2304 -0.0753 -0.2042
  883WN      WN  890   2.702   5.721   6.480 -0.2504  0.0273 -0.0005
  884WN      WN  891   2.962   3.813   6.161  0.0760 -0.1897 -0.2387
  885WN      WN  892   1.681   6.331   4.265 -0.1546  0.1696  0.0934
  886WN      WN  893   0.415   4.884   6.106 -0.3624 -0.2966 -0.1468
  887WN      WN  894   5.492   5.093   6.254 -0.2910 -0.0244  0.4221
  888WN      WN  895   6.128   5.396   2.950 -0.0949 -0.1031  0.2409
  889WN      WN  896   1.044   3.041   3.761  0.1026  0.1222  0.0306
  890WN      WN  897   4.748   1.628   0.005 -0.2873 -0.1606 -0.2814
  891WN      WN  898   2.720   5.485   4.739 -0.0529 -0.2283  0.0807
  892WN      WN  899   0.722   3.368   3.137 -0.0423 -0.1344  0.1056
  893WN      WN  900   0.692   5.690   3.024 -0.0239  0.0777  0.3101
  894WN      WN  901   1.000   4.125   1.826 -0.2649  0.0261 -0.1437
  895WN      WN  902   3.027   2.236   6.613 -0.2928  0.4116 -0.1268
  896WN      WN  903   6.089   4.347   0.356 -0.1192  0.2608  0.0711
  897WN      WN  904   5.729   2.669   2.310  0.1202 -0.3154  0.0283
  898WN      WN  905   1.953   0.938   5.557  0.0201  0.1849 -0.0481
  899WN      WN  906   3.617   4.189   6.680 -0.0458 -0.2330  0.0130
  900WN      WN  907   1.103   2.773   5.775 -0.0229  0.0981 -0.3139
  901WN      WN  908   3.190   5.975   5.596  0.1074 -0.1244  0.0720
  902WN      WN  909   1.060   6.102   5.612  0.0585 -0.0518  0.3629
  903WN      WN  910   2.578   0.716   6.813 -0.0207  0.2251  0.0038
  904WN      WN  911   6.653   5.883   1.011 -0.5334 -0.1890 -0.0056
  905WN      WN  912   0.702   3.799   0.229  0.1445  0.0446  0.0609
  906WN      WN  913   6.387   3.293   4.822 -0.0780 -0.1362 -0.0046
  907WN      WN  914   3.621   5.689   5.586 -0.1045  0.1532  0.0335
  908WN      WN  915   1.859   5.731   5.158  0.0741  0.2073 -0.2052
  909WN      WN  916   1.285   1.293   2.826  0.3495  0.0902 -0.1787
  910WN      WN  917   6.729   4.260   0.344  0.0510 -0.2705 -0.1797
  911WN      WN  918   3.389   3.513   4.353  0.0676  0.2922 -0.1362
  912WN      WN  919   5.288   5.595   2.989 -0.0370 -0.0631  0.0769
  913WN      WN  920   4.157   2.362   0.314  0.1259  0.0463  0.1110
  914WN      WN  921   3.038   6.648   6.784  0.1590  0.2601  0.0432
  915WN      WN  922   5.066   4.264   1.862  0.0625 -0.0698  0.3130
  916WN      WN  923   0.134   1.158   4.804 -0.1196  0.0386 -0.1130
  917WN      WN  924   3.331   1.536   0.432  0.0083 -0.2761  0.0454
  918WN      WN  925   3.150   4.978   3.787  0.0162  0.1707 -0.0033
  919WN      WN  926   6.795   1.030   1.991  0.2608  0.1055 -0.1319
  920WN      WN  927   4.324   0.093   2.781  0.0859 -0.1964 -0.0944
  921WN      WN  928   2.296   0.492   4.951 -0.0345 -0.3388  0.3677
  922WN      WN  929   6.041   5.423   5.630  0.0610  0.0423 -0.0043
  923WN      WN  930   4.984   4.353   3.677  0.2757  0.1286 -0.1238
  924WN      WN  931   0.715   1.595   1.627 -0.2570 -0.1324  0.1659
  925WN      WN  932   1.361   2.099   1.676  0.1299 -0.0671 -0.1800
  926WN      WN  933   0.673   0.424   2.698 -0.4025 -0.2223  0.1335
  927WN      WN  934   0.419   1.054   0.280 -0.1864 -0.0521  0.1494
  928WN      WN  935   3.300   1.903   6.019  0.3352 -0.0303  0.0111
  929WN      WN  936   4.304   6.425   3.382 -0.0492  0.2279 -0.2131
  930WN      WN  937   3.319   2.990   1.761 -0.0483 -0.0550  0.4097
  931WN      WN  938   5.677   0.351   1.124 -0.0055  0.0698 -0.0117
  932WN      WN  939   0.246   5.411   5.855 -0.1574  0.1726  0.0725
  933WN      WN  940   2.041   4.337   1.461  0.0852 -0.0137 -0.3983
  934WN      WN  941   0.967   1.891   2.731  0.1777  0.1537 -0.1930
  935WN      WN  942   2.253   0.987   1.305 -0.2709  0.1213  0.0160
  936WN      WN  943   6.597   5.993   2.319  0.0578 -0.0241  0.1430
  937WN      WN  944   2.093   3.124   4.565  0.1949  0.0975 -0.2940
  938WN      WN  945   0.317   6.756   6.687  0.2280  0.1243  0.1347
  939WN      WN  946   2.938   1.261   5.650  0.1577  0.0841 -0.0704
  940WN      WN  947   1.236   5.737   1.844  0.0174 -0.0396  0.0956
  941WN      WN  948   3.676   6.655   3.312 -0.2327  0.3566  0.3572
  942WN      WN  949   0.682   6.241   5.849  0.0845  0.2842 -0.2650
  943WN      WN  950   5.897   4.198   2.847 -0.0677 -0.2017 -0.1211
  944WN      WN  951   2.102   4.536   6.839  0.0364 -0.1667  0.0498
  945WN      WN  952   3.968   1.155   3.279 -0.0746 -0.2834 -0.1313
  946WN      WN  953   2.871   1.475   1.192 -0.1550  0.1075  0.4251
  947WN      WN  954   3.886   3.890   6.326  0.0385  0.1743 -0.1527
  948WN      WN  955   4.721   3.097   1.389  0.0095 -0.1115  0.1426
  949WN      WN  956   3.348   3.890   1.709 -0.0004 -0.2306 -0.2114
  950WN      WN  957   2.416   2.646   5.520  0.3839  0.1851 -0.1998
  951WN      WN  958   5.741   4.439   4.193 -0.0247 -0.1359 -0.1340
  952WN      WN  959   2.319   5.901   3.716 -0.0277 -0.0500 -0.0646
  953WN      WN  960   5.051   0.336   6.225 -0.3046 -0.2064  0.2511
  954WN      WN  961   0.443   1.886   1.294  0.0629 -0.0653  0.0196
  955WN      WN  962   3.234   3.762   4.767 -0.2114 -0.1039 -0.1391
  956WN      WN  963   0.586   5.673   1.337 -0.3369 -0.0293 -0.0389
  957WN      WN  964   1.621   2.492   2.937 -0.0304  0.2502 -0.0912
  958WN      WN  965   3.549   3.405   3.172 -0.1183 -0.0678  0.2094
  959WN      WN  966   5.414   2.023   2.073  0.4995 -0.2155  0.1651
  960WN      WN  967   1.243   5.067   2.693 -0.0201  0.0585  0.1881
  961WN      WN  968   0.147   0.926   4.343 -0.0069  0.2291 -0.0987
  962WN      WN  969   5.787   1.545   4.183 -0.0762  0.0183  0.0529
  963WN      WN  970   3.138   1.289   3.593  0.0682  0.1080 -0.3624
  964WN      WN  971   5.882   4.741   3.568  0.3371  0.0074  0.0030
  965WN      WN  972   5.205   3.126   2.303  0.0746 -0.2076 -0.0920
  966WN      WN  973   4.359   6.468   4.022 -0.0290 -0.1769  0.1977
  967WN      WN  974   2.775   2.829   0.567  0.4323  0.1254 -0.0563
  968WN      WN  975   2.891   2.819   6.307 -0.0336  0.1587  0.0174
  969WN      WN  976   6.452   5.042   2.692 -0.1683  0.1840 -0.2147
  970WN      WN  977   3.627   4.582   4.661 -0.0875  0.3438 -0.2801
  971WN      WN  978   5.647   4.173   1.002 -0.0267 -0.0550 -0.0055
  972WN      WN  979   5.475   0.267   5.259  0.0336 -0.0618  0.0193
  973WN      WN  980   3.580   2.052   0.926 -0.0737  0.0733  0.1453
  974WN      WN  981   4.547   2.219   0.806  0.2370  0.0653  0.1408
  975WN      WN  982   6.212   2.361   3.619  0.0606  0.0243 -0.1730
  976WN      WN  983   0.596   6.179   0.036 -0.2225  0.0689 -0.0242
  977WN      WN  984   2.280   4.267   3.030  0.1426  0.0444 -0.3074
  978WN      WN  985   2.457   1.151   5.634  0.3638 -0.1131 -0.0887
  979WN      WN  986   1.863   2.754   0.248  0.1561  0.0551 -0.1741
  980WN      WN  987   4.731   5.538   3.159 -0.3105  0.3470 -0.1206
  981WN      WN  988   2.690   0.209   0.820  0.3533  0.0033 -0.0102
  982WN      WN  989   5.587   2.947   0.510  0.1461  0.2120  0.2654
  983WN      WN  990   5.787   6.251   1.983  0.3566 -0.1338 -0.0336
  984WN      WN  991   5.655   1.701   6.503  0.1990  0.0865  0.1376
  985WN      WN  992   1.705   4.838   3.959 -0.0908 -0.0829 -0.1884
  986WN      WN  993   5.841   5.921   4.438 -0.1643  0.0459  0.2507
  987WN      WN  994   0.250   1.881   3.178  0.0422 -0.1399 -0.3253
  988WN      WN  995   4.708   6.174   4.884 -0.1542  0.3191  0.0881
  989WN      WN  996   1.425   2.733   3.913  0.0938  0.0282 -0.1096
  990WN      WN  997   5.375   3.709   3.190 -0.2158 -0.1089  0.0086
  991WN      WN  998   0.374   3.765   1.762  0.1885  0.1931  0.0738
  992WN      WN  999   3.210   3.624   5.730 -0.0532 -0.1653  0.0289
  993WN      WN 1000   0.126   2.481   5.685  0.1967 -0.2693  0.1043
  994WN      WN 1001   1.704   1.204   6.438 -0.1604  0.0148  0.0558
  995WN      WN 1002   3.714   2.238   1.515  0.2554 -0.1233 -0.1092
  996WN      WN 1003   4.397   3.078   6.821  0.2272 -0.2134  0.1638
  997WN      WN 1004   5.583   5.562   3.943  0.0750  0.0567  0.0550
  998WN      WN 1005   2.000   0.595   1.617 -0.0784 -0.2047  0.0912
  999WN      WN 1006   1.619   4.001   2.736  0.0180 -0.1669 -0.0823
 1000WN      WN 1007   6.073   0.949   0.634  0.0050  0.0342  0.1760
 1001WN      WN 1008   5.281   2.411   0.749 -0.0305 -0.0527  0.0908
 1002WN      WN 1009   1.575   2.605   5.808  0.1948  0.2860  0.1792
 1003WN      WN 1010   3.088   1.037   1.940  0.2783  0.1347  0.0111
 1004WN      WN 1011   0.492   0.961   5.220 -0.0760  0.0742  0.0036
 1005WN      WN 1012   3.502   4.579   0.443 -0.1506 -0.1644  0.3224
 1006WN      WN 1013   2.221   3.423   3.863 -0.2354  0.0996 -0.0827
 1007WN      WN 1014   4.406   0.589   3.012  0.2366  0.0279  0.1271
 1008WN      WN 1015   3.309   0.361   4.895  0.1799  0.3579  0.0376
 1009WN      WN 1016   3.342   3.876   3.057 -0.1990  0.0358 -0.0332
 1010WN      WN 1017   6.472   4.845   1.092 -0.0271 -0.1418  0.1127
 1011WN      WN 1018   0.474   2.732   0.997 -0.0371  0.1123 -0.2708
 1012WN      WN 1019   4.318   3.044   1.850 -0.0005 -0.2812 -0.3323
 1013WN      WN 1020   3.803   5.363   4.657 -0.2793 -0.5507  0.0512
 1014WN      WN 1021   4.486   6.600   5.057  0.0927  0.0649 -0.0894
 1015WN      WN 1022   6.560   0.787   0.711  0.0867 -0.3509  0.3683
 1016WN      WN 1023   2.069   5.489   1.744  0.2619 -0.0092  0.0051
 1017WN      WN 1024   0.980   0.080   2.561 -0.2809  0.0954 -0.1593
 1018WN      WN 1025   4.413   2.000   3.714 -0.2460 -0.0627  0.1250
 1019WN      WN 1026   4.364   1.996   5.875  0.2776  0.0679 -0.2410
 1020WN      WN 1027   5.079   5.161   2.197  0.1889  0.0877  0.1062
 1021WN      WN 1028   4.560   1.313   1.327 -0.3579  0.1572  0.3021
 1022WN      WN 1029   2.759   4.480   5.185  0.1492 -0.3744  0.3181
 1023WN      WN 1030   6.662   5.377   3.159 -0.2011  0.0388  0.0541
 1024WN      WN 1031   4.954   1.803   2.083 -0.0427 -0.0315 -0.0723
 1025WN      WN 1032   6.527   1.020   5.023  0.0597 -0.1373 -0.2668
 1026WN      WN 1033   3.245   2.541   1.426  0.1008 -0.1103 -0.2169
 1027WN      WN 1034   4.395   6.019   1.931 -0.0238 -0.0873  0.0722
 1028WN      WN 1035   4.251   4.209   1.143 -0.0212 -0.2264  0.3360
 1029WN      WN 1036   3.107   2.521   2.477  0.2334  0.0264  0.1530
 1030WN      WN 1037   3.120   4.659   2.110 -0.0504 -0.0770 -0.1455
 1031WN      WN 1038   5.477   5.972   1.752  0.0215 -0.0951  0.2299
 1032WN      WN 1039   5.232   0.223   4.683  0.2047 -0.0102  0.0594
 1033WN      WN 1040   0.542   1.253   4.429 -0.1033  0.0881 -0.2948
 1034WN      WN 1041   4.975   2.846   3.848  0.1932  0.2208  0.3464
 1035WN      WN 1042   1.815   2.947   2.532 -0.1051 -0.2213  0.2144
 1036WN      WN 1043   0.920   3.660   2.021 -0.2075  0.0163  0.0883
 1037WN      WN 1044   3.324   0.785   1.080 -0.0100  0.2486 -0.0251
 1038WN      WN 1045   2.230   5.914   6.341 -0.0907 -0.0466 -0.1389
 1039WN      WN 1046   6.716   6.730   3.164  0.1659  0.1622 -0.0638
 1040WN      WN 1047   5.902   3.662   3.323 -0.4419  0.2578 -0.2361
 1041WN      WN 1048   6.732   5.428   6.627  0.1292  0.1979 -0.0695
 1042WN      WN 1049   1.480   0.491   2.480  0.0419  0.1574 -0.1163
 1043WN      WN 1050   6.625   2.571   5.281 -0.1022 -0.1790  0.0347
 1044WN      WN 1051   3.794   6.360   3.741 -0.0104  0.2254 -0.1283
 1045WN      WN 1052   5.694   2.062   6.095  0.2801  0.1821  0.0161
 1046WN      WN 1053   5.344   0.741   0.945 -0.0186  0.0043 -0.1803
 1047WN      WN 1054   4.172   1.541   1.542  0.1060  0.0596  0.1813
 1048WN      WN 1055   3.605   6.287   6.389 -0.1238  0.0253  0.1927
 1049WN      WN 1056   4.100   0.872   3.804 -0.2316  0.0059 -0.0661
 1050WN      WN 1057   2.544   5.881   2.672 -0.3554  0.1587  0.1460
 1051WN      WN 1058   6.116   3.361   1.784 -0.2451 -0.1794 -0.0810
 1052WN      WN 1059   5.151   5.595   6.416 -0.3049  0.0059 -0.0807
 1053WN      WN 1060   4.573   1.227   0.286 -0.1788 -0.0718 -0.1760
 1054WN      WN 1061   4.948   5.774   3.624 -0.2416 -0.0964  0.0932
 1055WN      WN 1062   1.868   4.031   3.167  0.2337 -0.0596 -0.1197
 1056WN      WN 1063   2.073   5.640   2.606 -0.0873 -0.2040 -0.2247
 1057WN      WN 1064   1.448   1.743   2.877  0.3765  0.4208 -0.0687
 1058WN      WN 1065   2.377   5.484   0.299 -0.0162 -0.2612  0.1426
 1059WN      WN 1066   5.793   6.804   6.144  0.3687 -0.1917  0.2115
 1060WN      WN 1067   4.649   4.939   2.387 -0.2661  0.4406  0.2426
 1061WN      WN 1068   2.845   5.044   5.624 -0.1231  0.0174  0.0574
 1062WN      WN 1069   5.522   0.157   6.496 -0.1479 -0.2366  0.0451
 1063WN      WN 1070   1.802   3.904   1.533  0.0090 -0.0252  0.0109
 1064WN      WN 1071   4.886   4.667   4.555 -0.1014 -0.2498 -0.3604
 1065WN      WN 1072   4.110   1.156   2.325  0.5145  0.0625  0.1168
 1066WN      WN 1073   4.093   4.863   5.610  0.0572 -0.0191 -0.1306
 1067WN      WN 1074   2.183   1.679   2.717  0.2508  0.1277  0.2270
 1068WN      WN 1075   5.033   0.895   4.116 -0.1139 -0.0398  0.2086
 1069WN      WN 1076   6.033   6.609   3.961  0.3855  0.0212  0.1996
 1070WN      WN 1077   1.351   5.297   2.246  0.1460  0.2122  0.3060
 1071WN      WN 1078   0.149   6.235   2.364 -0.2098 -0.1682  0.3201
 1072WN      WN 1079   2.857   5.339   6.022  0.0239  0.0813  0.0663
 1073WN      WN 1080   3.089   3.109   5.543  0.1328 -0.2160  0.0629
 1074WN      WN 1081   2.152   1.949   2.297 -0.2198 -0.2543  0.2722
 1075WN      WN 1082   3.763   1.270   4.991 -0.1094  0.0841 -0.0492
 1076WN      WN 1083   2.308   1.462   1.235 -0.1448 -0.3544 -0.2239
 1077WN      WN 1084   0.004   0.200   1.425 -0.0404 -0.2280 -0.2399
 1078WN      WN 1085   6.075   4.113   0.802 -0.0823  0.0039 -0.3807
 1079WN      WN 1086   3.231   5.969   0.434  0.0593  0.2042 -0.1569
 1080WN      WN 1087   2.446   0.713   5.919 -0.0680 -0.5017  0.2596
 1081WN      WN 1088   3.628   6.805   4.702  0.2554 -0.2007 -0.0668
 1082WN      WN 1089   5.027   2.173   5.287 -0.0463 -0.1219  0.2862
 1083WN      WN 1090   2.588   4.129   0.412  0.1146 -0.0390  0.5164
 1084WN      WN 1091   3.872   2.456   2.337 -0.2870  0.0868 -0.0105
 1085WN      WN 1092   3.652   0.648   1.997 -0.4481 -0.0064  0.0733
 1086WN      WN 1093   0.912   2.006   3.937 -0.0240  0.3568 -0.0103
 1087WN      WN 1094   4.084   0.579   5.984  0.3675  0.0435 -0.3427
 1088WN      WN 1095   0.731   2.493   3.338  0.0502 -0.1131 -0.0441
 1089WN      WN 1096   6.833   0.062   3.970  0.2289 -0.0214 -0.1177
 1090WN      WN 1097   0.593   1.625   2.978 -0.0631  0.0458 -0.1255
 1091WN      WN 1098   6.628   3.585   2.791 -0.0597  0.0155  0.0077
 1092WN      WN 1099   1.648   5.467   5.829  0.4120  0.1701  0.0185
 1093WN      WN 1100   3.089   6.239   1.639  0.4712 -0.1591  0.0447
 1094WN      WN 1101   1.658   5.796   4.349 -0.0545  0.1707  0.1559
 1095WN      WN 1102   0.076   2.327   3.459  0.1615  0.2201 -0.0328
 1096WN      WN 1103   1.022   0.515   2.346  0.1102  0.0664  0.1342
 1097WN      WN 1104   2.583   0.830   3.108  0.0206  0.1136  0.0373
 1098WN      WN 1105   1.953   5.242   2.183  0.0430 -0.0850  0.0139
 1099WN      WN 1106   2.400   0.676   0.853 -0.1306  0.0152  0.1360
 1100WN      WN 1107   2.041   1.741   1.844  0.0579  0.1966 -0.1103
 1101WN      WN 1108   3.622   6.538   5.919 -0.0457 -0.0041  0.0635
 1102WN      WN 1109   0.011   1.693   0.960 -0.1315  0.0802 -0.1014
 1103WN      WN 1110   0.489   6.085   0.546  0.0691 -0.0150  0.2047
 1104WN      WN 1111   5.244   6.095   6.533  0.0391  0.1923 -0.2295
 1105WN      WN 1112   3.804   2.095   2.858  0.2391  0.0688  0.2368
 1106WN      WN 1113   6.238   1.251   5.793  0.1314  0.1184 -0.0176
 1107WN      WN 1114   3.385   5.439   0.005 -0.0185 -0.0468 -0.2246
 1108WN      WN 1115   2.261   5.656   4.783  0.2181  0.0925 -0.1416
 1109WN      WN 1116   6.364   5.326   4.129 -0.0362  0.0246  0.1184
 1110WN      WN 1117   0.371   5.996   2.793 -0.1062 -0.1394 -0.4821
 1111WN      WN 1118   5.351   5.056   5.333  0.4962  0.1823 -0.0050
 1112WN      WN 1119   4.627   0.728   1.048 -0.0140  0.0541  0.0311
 1113WN      WN 1120   5.242   5.558   2.491 -0.3045  0.0373 -0.5105
 1114WN      WN 1121   4.519   5.969   2.401  0.0623  0.3484 -0.0387
 1115WN      WN 1122   6.178   6.023   3.259  0.0472  0.0445  0.3424
 1116WN      WN 1123   3.703   0.416   1.087 -0.2063 -0.0029 -0.0751
 1117WN      WN 1124   1.083   1.137   1.663  0.0024  0.0555  0.2961
 1118WN      WN 1125   0.175   3.361   4.319 -0.1147  0.2732  0.1619
 1119WN      WN 1126   4.374   1.758   4.629 -0.0199  0.4107 -0.0122
 1120WN      WN 1127   2.812   1.980   6.177  0.2824 -0.0448 -0.0493
 1121WN      WN 1128   4.736   3.929   3.417  0.3010 -0.3533  0.2654
 1122WN      WN 1129   0.023   3.560   6.399  0.0457 -0.0467  0.1912
 1123WN      WN 1130   1.999   5.273   5.482 -0.0496 -0.0291 -0.2207
 1124WN      WN 1131   4.704   0.219   3.965 -0.0544 -0.0470 -0.0352
 1125WN      WN 1132   4.953   0.891   0.698 -0.2436 -0.2022 -0.2454
 1126WN      WN 1133   0.230   0.203   5.506 -0.1039  0.1097  0.0441
 1127WN      WN 1134   5.383   4.834   1.936 -0.0220 -0.0832 -0.2400
 1128WN      WN 1135   5.820   4.545   2.388  0.1933 -0.0770 -0.0948
 1129WN      WN 1136   0.816   2.434   0.230 -0.1971  0.1051 -0.0225
 1130WN      WN 1137   4.007   4.799   6.234 -0.2962  0.0056  0.1195
 1131WN      WN 1138   3.607   6.435   0.797 -0.1584 -0.1144 -0.0407
 1132WN      WN 1139   1.348   2.692   2.536 -0.0992 -0.1666  0.0933
 1133WN      WN 1140   4.341   4.957   5.163 -0.0363 -0.0709 -0.0936
 1134WN      WN 1141   2.952   1.424   3.200 -0.2481  0.3060  0.3049
 1135WN      WN 1142   4.996   5.935   2.217 -0.2085 -0.3428 -0.1787
 1136WN      WN 1143   1.776   4.356   2.395  0.1646  0.1242 -0.3037
 1137WN      WN 1144   5.630   4.677   6.032  0.2170 -0.0495 -0.2636
 1138WN      WN 1145   3.925   5.476   0.975  0.0835 -0.0724 -0.2026
 1139WN      WN 1146   4.592   5.714   4.621  0.0230 -0.0141  0.0367
 1140WN      WN 1147   6.312   6.416   2.977  0.2034 -0.5122  0.3201
 1141WN      WN 1148   5.606   1.187   4.641  0.0569  0.0667  0.1797
 1142WN      WN 1149   6.261   5.889   0.115 -0.3144  0.1804  0.0003
 1143WN      WN 1150   2.298   4.060   6.822 -0.3758 -0.0322 -0.2278
 1144WN      WN 1151   1.673   6.466   3.729 -0.2094  0.1122 -0.1278
 1145WN      WN 1152   0.709   3.893   4.205  0.4498 -0.2180  0.1072
 1146WN      WN 1153   2.042   2.718   4.343  0.2071  0.1328 -0.0739
 1147WN      WN 1154   4.629   5.144   1.646 -0.0496 -0.0306 -0.2468
 1148WN      WN 1155   0.472   5.210   5.469 -0.1767 -0.0690 -0.3225
 1149WN      WN 1156   4.417   1.572   2.438  0.1142 -0.1741  0.0960
 1150WN      WN 1157   5.388   6.014   0.633  0.2820  0.4147 -0.2008
 1151WN      WN 1158   4.559   4.935   6.040  0.0282  0.2362 -0.0033
 1152WN      WN 1159   1.896   6.081   3.329  0.2483  0.1221  0.1120
 1153WN      WN 1160   3.057   0.673   2.995 -0.0714 -0.1879  0.0657
 1154WN      WN 1161   5.160   6.615   6.478 -0.0578  0.0582 -0.1075
 1155WN      WN 1162   1.979   0.798   3.111  0.0439  0.0144  0.0004
 1156WN      WN 1163   0.129   3.309   4.826 -0.0894  0.1091  0.2767
 1157WN      WN 1164   6.432   1.135   3.159  0.0146  0.1194 -0.2163
 1158WN      WN 1165   2.475   2.502   2.281  0.1905 -0.1388  0.3370
 1159WN      WN 1166   1.859   6.842   0.923  0.0991 -0.1726 -0.1603
 1160WN      WN 1167   2.018   3.793   5.200  0.3399  0.1723  0.0588
 1161WN      WN 1168   1.926   4.594   0.507 -0.0492  0.0176  0.0080
 1162WN      WN 1169   1.316   3.771   2.331 -0.1171 -0.4078  0.0106
 1163WN      WN 1170   2.003   4.586   3.402 -0.1000 -0.2271 -0.0074
 1164WN      WN 1171   3.045   4.759   3.145 -0.2225 -0.2893 -0.1959
 1165WN      WN 1172   3.347   6.417   0.245 -0.1443 -0.0461 -0.0286
 1166WN      WN 1173   3.276   6.756   1.590 -0.0280 -0.0885  0.0157
 1167WN      WN 1174   0.299   0.791   6.704  0.1742 -0.1867 -0.3395
 1168WN      WN 1175   6.472   5.627   4.505  0.1917 -0.3093  0.2311
 1169WN      WN 1176   6.376   5.644   1.341 -0.2105  0.1539  0.0417
 1170WN      WN 1177   1.105   4.572   6.660 -0.1957  0.1032  0.0537
 1171WN      WN 1178   0.385   2.845   1.579 -0.0877  0.0486 -0.1777
 1172WN      WN 1179   5.345   0.707   6.078 -0.2010 -0.1162  0.0455
 1173WN      WN 1180   5.469   0.488   2.891 -0.0315 -0.1655  0.1721
 1174WN      WN 1181   6.024   2.748   0.929  0.1048  0.1274 -0.0497
 1175WN      WN 1182   2.989   4.079   0.754  0.4324  0.2060 -0.1224
 1176WN      WN 1183   2.651   6.602   0.689 -0.2987 -0.2290 -0.0748
 1177WN      WN 1184   0.507   0.795   4.753 -0.2904 -0.0789  0.1004
 1178WN      WN 1185   3.281   0.676   1.712 -0.2182  0.1696  0.1300
 1179WN      WN 1186   1.253   3.936   6.101 -0.0393  0.0436 -0.2439
 1180WN      WN 1187   3.726   5.376   2.212 -0.4723 -0.0727  0.0245
 1181WN      WN 1188   2.256   1.892   4.911 -0.1086 -0.2166  0.0432
 1182WN      WN 1189   0.158   5.087   2.748  0.1007 -0.1115  0.1576
 1183WN      WN 1190   1.704   3.886   3.979 -0.0129 -0.1384 -0.0401
 1184WN      WN 1191   2.688   2.312   1.502  0.0393  0.1646  0.1922
 1185WN      WN 1192   3.368   1.570   5.687 -0.1182  0.1778 -0.0733
 1186WN      WN 1193   5.872   5.678   1.974  0.1016 -0.0073 -0.1160
 1187WN      WN 1194   5.312   0.102   2.062  0.1074 -0.0485  0.0870
 1188WN      WN 1195   2.347   1.844   5.781 -0.2388  0.2344  0.0046
 1189WN      WN 1196   5.543   2.586   6.224 -0.0614 -0.1074 -0.0654
 1190WN      WN 1197   4.555   2.718   6.459 -0.3445 -0.3447  0.1447
 1191WN      WN 1198   5.768   4.031   2.403  0.1363  0.0389 -0.0297
 1192WN      WN 1199   3.910   1.824   4.340 -0.0828 -0.3418 -0.0736
 1193WN      WN 1200   6.295   3.928   2.055 -0.1655 -0.2046  0.1840
 1194WN      WN 1201   4.229   6.400   5.527 -0.0839  0.1153  0.1699
 1195WN      WN 1202   1.715   1.113   0.563 -0.0617  0.0806 -0.0005
 1196WN      WN 1203   3.521   4.804   3.436 -0.0927 -0.1203  0.0909
 1197WN      WN 1204   4.082   5.728   0.566  0.0463  0.1288  0.1319
 1198WN      WN 1205   5.890   0.741   2.354 -0.0904  0.0941  0.1187
 1199WN      WN 1206   1.510   5.659   4.828  0.0157 -0.1998 -0.0075
 1200WN      WN 1207   2.378   0.415   2.915 -0.2256 -0.1523  0.0815
 1201WN      WN 1208   6.421   5.654   5.352 -0.1598  0.0107  0.0297
 1202WN      WN 1209   1.582   0.616   0.411  0.0333 -0.1637 -0.0527
 1203WN      WN 1210   6.627   2.315   4.839  0.1927 -0.0287  0.1621
 1204WN      WN 1211   4.712   5.606   1.948  0.0635  0.0559  0.1827
 1205WN      WN 1212   5.306   5.412   5.017 -0.0495 -0.1597  0.2722
 1206WN      WN 1213   2.836   0.463   4.258 -0.3713 -0.0390 -0.0556
 1207WN      WN 1214   5.049   1.923   0.888  0.1481  0.0241  0.0423
 1208WN      WN 1215   5.847   2.263   1.430  0.2115  0.0602 -0.0519
 1209WN      WN 1216   1.630   1.472   0.131 -0.1778 -0.1103 -0.2844
 1210WN      WN 1217   4.244   6.526   1.834  0.1910 -0.2203 -0.0911
 1211WN      WN 1218   5.031   3.952   6.707 -0.1543  0.0780  0.3437
 1212WN      WN 1219   1.724   4.688   1.649  0.0619 -0.0299  0.2213
 1213WN      WN 1220   0.292   1.559   5.514 -0.0226 -0.0168  0.1513
 1214WN      WN 1221   5.303   5.112   4.277 -0.1969 -0.0401 -0.1059
 1215WN      WN 1222   1.154   5.573   5.648  0.0544 -0.1909  0.0125
 1216WN      WN 1223   1.263   1.564   1.896  0.2138 -0.4106 -0.1376
 1217WN      WN 1224   4.008   1.347   4.553 -0.2525  0.3247  0.1790
 1218WN      WN 1225   0.201   6.265   1.182 -0.0887  0.0690  0.0042
 1219WN      WN 1226   3.796   3.584   4.771  0.1033  0.1482 -0.0747
 1220WN      WN 1227   5.978   5.962   5.419  0.2696  0.1613  0.0247
 1221WN      WN 1228   5.827   0.844   1.054 -0.2236 -0.0155  0.0289
 1222WN      WN 1229   5.384   5.139   6.729  0.3376  0.0439 -0.0222
 1223WN      WN 1230   3.705   6.175   1.220 -0.3180 -0.0470 -0.1938
 1224WN      WN 1231   1.664   1.921   2.325 -0.0652  0.2440 -0.1842
 1225WN      WN 1232   0.062   2.835   3.491 -0.4772  0.0179  0.0458
 1226WN      WN 1233   1.544   3.041   2.903 -0.0209 -0.0699 -0.2021
 1227WN      WN 1234   2.253   3.507   5.641  0.1945 -0.1278 -0.0323
 1228WN      WN 1235   5.567   3.555   6.198 -0.0717  0.1280 -0.0115
 1229WN      WN 1236   3.363   1.187   5.331 -0.2634 -0.3854 -0.1187
 1230WN      WN 1237   4.328   4.508   0.747 -0.0263 -0.1170  0.0910
 1231WN      WN 1238   0.387   1.005   3.388  0.0131 -0.1569 -0.0220
 1232WN      WN 1239   3.119   0.546   5.887 -0.2752  0.1789 -0.1781
 1233WN      WN 1240   6.672   3.269   5.237 -0.2523  0.1098  0.0540
 1234WN      WN 1241   3.865   1.486   0.292 -0.1697  0.1173 -0.3996
 1235WN      WN 1242   2.939   5.379   2.079  0.0084  0.0597  0.3436
 1236WN      WN 1243   2.182   1.099   0.673  0.0415  0.2372  0.0186
 1237WN      WN 1244   0.271   5.745   0.989  0.3098 -0.2531  0.0470
 1238WN      WN 1245   0.214   0.697   5.577 -0.0713  0.2398 -0.0323
 1239WN      WN 1246   5.335   3.229   4.005  0.0124  0.2831 -0.1543
 1240WN      WN 1247   6.298   5.200   0.139 -0.2610  0.0511  0.1416
 1241WN      WN 1248   0.905   0.590   5.227 -0.3094  0.1829 -0.1916
 1242WN      WN 1249   6.004   4.378   1.859  0.0449  0.2429 -0.0674
 1243WN      WN 1250   6.219   6.102   3.784 -0.0581 -0.0126  0.2828
 1244WN      WN 1251   2.861   0.946   6.068  0.2082  0.0035 -0.2500
 1245WN      WN 1252   6.312   2.800   1.847  0.0003 -0.0629 -0.2834
 1246WN      WN 1253   5.651   2.185   3.316  0.2508 -0.1877  0.2492
 1247WN      WN 1254   0.341   3.745   2.874  0.1531 -0.0105  0.0592
 1248WN      WN 1255   3.232   4.276   4.581 -0.0987 -0.3002 -0.0002
 1249WN      WN 1256   1.248   5.182   1.040  0.0022  0.2037 -0.2042
 1250WN      WN 1257   4.431   1.901   2.056 -0.0902  0.0928 -0.1890
 1251WN      WN 1258   5.481   2.708   3.972 -0.1354  0.0654  0.1723
 1252WN      WN 1259   3.498   1.758   6.813 -0.1089 -0.0594 -0.1397
 1253WN      WN 1260   6.774   5.063   0.143 -0.3279 -0.2711 -0.0151
 1254WN      WN 1261   0.157   2.842   5.300 -0.1174 -0.3330  0.2659
 1255WN      WN 1262   6.575   0.911   5.583 -0.0838 -0.1925 -0.1695
 1256WN      WN 1263   2.559   1.489   6.104  0.1354 -0.3625  0.0822
 1257WN      WN 1264   5.819   4.177   5.430  0.2759  0.1585  0.1066
 1258WN      WN 1265   0.101   2.128   5.242  0.1117 -0.1174  0.3383
 1259WN      WN 1266   3.637   0.754   3.873  0.0352 -0.0426 -0.0544
 1260WN      WN 1267   2.708   1.741   2.904  0.1514  0.0251  0.1318
 1261WN      WN 1268   2.694   5.906   4.037  0.4713 -0.3169 -0.0648
 1262WN      WN 1269   4.487   1.245   2.002 -0.0740  0.1536 -0.0723
 1263WN      WN 1270   0.783   5.054   2.428 -0.0954 -0.2825  0.0136
 1264WN      WN 1271   0.564   0.360   0.088  0.4514 -0.4503 -0.0814
 1265WN      WN 1272   0.022   3.262   0.551 -0.0299  0.1707 -0.3125
 1266WN      WN 1273   3.069   0.025   3.499 -0.2072 -0.1668 -0.0167
 1267WN      WN 1274   2.384   6.203   1.288 -0.0442 -0.1799  0.1838
 1268WN      WN 1275   6.609   1.216   2.647 -0.2755 -0.3638 -0.1030
 1269WN      WN 1276   2.977   1.990   3.317 -0.0198 -0.0705 -0.1467
 1270WN      WN 1277   5.285   2.349   3.003 -0.3684  0.2701  0.1622
 1271WN      WN 1278   0.775   1.418   0.516  0.1711 -0.3984 -0.1677
 1272WN      WN 1279   2.474   2.811   3.604 -0.0706 -0.1423 -0.0742
 1273WN      WN 1280   2.654   4.439   5.732  0.0315 -0.2962  0.1607
 1274WN      WN 1281   3.485   1.263   1.732 -0.2671  0.0637 -0.2945
 1275WN      WN 1282   3.021   6.021   4.709 -0.0006 -0.2588  0.0187
 1276WN      WN 1283   1.372   2.889   6.182 -0.1127 -0.0966 -0.1156
 1277WN      WN 1284   2.016   3.390   2.638  0.1765  0.0216 -0.2385
 1278WN      WN 1285   0.263   5.459   3.169 -0.4177 -0.0305 -0.0148
 1279WN      WN 1286   2.620   6.185   6.255 -0.1320 -0.1014  0.3144
 1280WN      WN 1287   4.655   0.349   5.266 -0.0982 -0.0159 -0.0762
 1281WN      WN 1288   1.242   0.450   2.934  0.0302  0.2447 -0.1128
 1282WN      WN 1289   6.630   4.032   0.810 -0.0764  0.1142 -0.1486
 1283WN      WN 1290   5.012   5.914   1.172 -0.1146  0.0823  0.2574
 1284WN      WN 1291   5.045   6.858   3.605  0.1935  0.0646 -0.0044
 1285WN      WN 1292   3.623   2.476   1.082 -0.0448 -0.0430 -0.2962
 1286WN      WN 1293   6.289   6.532   3.520  0.1898  0.0280 -0.1601
 1287WN      WN 1294   2.323   2.271   4.481  0.0768  0.0153 -0.2557
 1288WN      WN 1295   1.449   2.225   4.050 -0.4771 -0.0274  0.2094
 1289WN      WN 1296   0.896   6.421   0.525 -0.0274 -0.1956 -0.0283
 1290WN      WN 1297   4.897   3.914   0.413  0.1498 -0.0271  0.1461
 1291WN      WN 1298   1.386   6.731   4.118  0.1510  0.1487  0.1371
 1292WN      WN 1299   0.223   4.670   1.932 -0.0362  0.3959  0.2206
 1293WN      WN 1300   2.001   1.743   6.798 -0.0050 -0.1100  0.3204
 1294WN      WN 1301   0.378   5.343   6.363  0.0112 -0.1250  0.1110
 1295WN      WN 1302   1.348   0.512   4.911  0.1708 -0.2287 -0.1469
 1296WN      WN 1303   2.270   1.947   4.084 -0.1103 -0.0701 -0.2989
 1297WN      WN 1304   0.783   0.819   1.985 -0.2837  0.0401  0.2829
 1298WN      WN 1305   3.747   6.520   1.580  0.0739  0.3112  0.2306
 1299WN      WN 1306   6.157   3.082   1.383 -0.0675  0.0330  0.1908
 1300WN      WN 1307   0.740   1.324   0.008 -0.0131 -0.1326  0.1492
 1301WN      WN 1308   2.980   5.867   0.000 -0.1749 -0.2030 -0.0934
 1302WN      WN 1309   0.947   6.635   2.112 -0.2031 -0.1945  0.0742
 1303WN      WN 1310   6.493   2.208   3.262  0.1264  0.0454  0.1497
 1304WN      WN 1311   5.978   1.252   1.412 -0.0261 -0.0400 -0.2425
 1305WN      WN 1312   2.592   6.194   1.833  0.1272  0.0875  0.1789
 1306WN      WN 1313   4.995   4.946   6.367  0.0200  0.1114 -0.1573
 1307WN      WN 1314   3.663   5.872   2.367  0.2106  0.0553 -0.0328
 1308WN      WN 1315   3.927   0.628   3.332  0.0985 -0.3107  0.0081
 1309WN      WN 1316   3.454   1.694   2.176  0.2024  0.0335  0.1585
 1310WN      WN 1317   1.077   1.662   3.200 -0.1792 -0.1826  0.0669
 1311WN      WN 1318   5.782   2.660   3.571 -0.1495  0.1241  0.0761
 1312WN      WN 1319   5.226   4.667   4.084  0.0959  0.1878  0.3551
 1313WN      WN 1320   2.018   3.995   5.663  0.0540 -0.0020 -0.1254
 1314WN      WN 1321   6.638   0.462   5.835 -0.0936 -0.0722  0.0331
 1315WN      WN 1322   1.207   1.478   6.440 -0.0490  0.1823  0.0477
 1316WN      WN 1323   2.237   4.949   1.680 -0.0379 -0.1493  0.0705
 1317WN      WN 1324   4.959   2.988   6.749  0.2509 -0.0459 -0.1698
 1318WN      WN 1325   4.886   5.033   4.007 -0.3750  0.1699  0.0248
 1319WN      WN 1326   6.647   5.024   4.508  0.2805 -0.1302 -0.1459
 1320WN      WN 1327   4.523   0.233   5.766  0.2505 -0.0887 -0.1238
 1321WN      WN 1328   5.198   1.523   3.365  0.0569 -0.1311 -0.2649
 1322WN      WN 1329   4.983   6.817   4.340 -0.1568 -0.0503 -0.2859
 1323WN      WN 1330   0.985   0.972   0.621  0.0356  0.0122 -0.1120
 1324WN      WN 1331   1.408   0.244   0.885 -0.0611 -0.0752 -0.0297
 1325WN      WN 1332   1.082   3.703   0.604 -0.1992  0.0785 -0.1322
 1326WN      WN 1333   4.640   2.615   1.093 -0.1340 -0.0345  0.2649
 1327WN      WN 1334   3.564   0.263   4.130 -0.0930  0.1143 -0.2103
 1328WN      WN 1335   6.757   3.716   0.038  0.0382  0.0217 -0.0159
 1329WN      WN 1336   5.523   1.717   4.709  0.2298 -0.3570 -0.0271
 1330WN      WN 1337   1.888   5.141   0.410  0.0724  0.1375  0.1018
 1331WN      WN 1338   1.149   2.508   4.350  0.0547 -0.0421 -0.1317
 1332WN      WN 1339   3.178   4.573   2.635 -0.1193 -0.0135  0.1476
 1333WN      WN 1340   1.488   1.313   6.009 -0.1501  0.1576 -0.0289
 1334WN      WN 1341   0.994   4.250   0.517  0.1882  0.1826  0.1413
 1335WN      WN 1342   6.171   2.371   5.254 -0.1742 -0.0951  0.2235
 1336WN      WN 1343   1.122   5.473   4.384 -0.3272 -0.0783  0.0325
 1337WN      WN 1344   5.122   1.854   1.609 -0.3311  0.2914  0.0246
 1338WN      WN 1345   6.234   6.494   5.256  0.1944  0.3919 -0.1802
 1339WN      WN 1346   3.123   0.920   0.669 -0.2135  0.4624  0.3203
 1340WN      WN 1347   2.037   6.352   1.934  0.0265 -0.3021  0.1977
 1341WN      WN 1348   5.845   6.238   1.505  0.0278 -0.1502 -0.2734
 1342WN      WN 1349   5.262   2.679   5.195  0.0003 -0.2986 -0.1339
 1343WN      WN 1350   1.467   4.793   4.426  0.0147  0.2603  0.2002
 1344WN      WN 1351   6.849   1.992   0.020  0.0028 -0.1566 -0.0157
 1345WN      WN 1352   2.765   4.598   4.301  0.0664  0.0316  0.0382
 1346WN      WN 1353   3.387   4.374   3.676 -0.1680  0.0862 -0.1091
 1347WN      WN 1354   5.347   4.902   2.511  0.0954 -0.0242 -0.0864
 1348WN      WN 1355   0.871   0.040   6.048 -0.0238 -0.0611  0.0499
 1349WN      WN 1356   6.602   5.794   3.983  0.1124  0.0223  0.0612
 1350WN      WN 1357   5.495   1.410   1.678  0.3076 -0.1449 -0.1633
 1351WN      WN 1358   6.252   0.614   4.996  0.1236  0.1290 -0.0670
 1352WN      WN 1359   1.214   2.485   1.400  0.0494  0.0163  0.0397
 1353WN      WN 1360   5.670   0.072   4.264  0.0002  0.1762 -0.2738
 1354WN      WN 1361   6.496   5.601   0.452 -0.0806  0.1697 -0.1492
 1355WN      WN 1362   1.326   5.744   3.900 -0.1845  0.2647 -0.0700
 1356WN      WN 1363   5.311   6.452   4.379 -0.1129  0.3418  0.3263
 1357WN      WN 1364   5.670   0.832   6.477  0.0141  0.3034 -0.3315
 1358WN      WN 1365   1.649   2.221   5.407  0.1565  0.3284 -0.0227
 1359WN      WN 1366   3.132   3.479   3.490  0.1102 -0.2781 -0.0139
 1360WN      WN 1367   3.391   4.376   1.758  0.2557 -0.0443  0.2176
 1361WN      WN 1368   0.666   4.821   5.205  0.2246  0.0473 -0.4295
 1362WN      WN 1369   5.592   6.496   0.538  0.1297  0.3054  0.1885
 1363WN      WN 1370   5.754   5.242   4.864  0.0801 -0.0627  0.2155
 1364WN      WN 1371   3.273   0.330   6.562  0.0644 -0.0260  0.6524
 1365WN      WN 1372   4.159   4.112   3.464 -0.0745  0.2652  0.0989
 1366WN      WN 1373   1.333   0.177   6.723 -0.0600  0.0714 -0.2110
 1367WN      WN 1374   4.772   4.209   5.360  0.0851  0.3460  0.0548
 1368WN      WN 1375   1.887   3.459   4.224 -0.1323 -0.0352 -0.0850
 1369WN      WN 1376   1.920   6.479   1.282 -0.1340 -0.0551  0.1761
 1370WN      WN 1377   0.790   4.316   3.078  0.1647 -0.0586  0.2221
 1371WN      WN 1378   1.136   6.752   4.581  0.2857  0.0215  0.0629
 1372WN      WN 1379   0.481   2.473   5.261 -0.2836  0.0738 -0.1335
 1373WN      WN 1380   5.908   0.444   6.643  0.0944  0.0674  0.2131
 1374WN      WN 1381   4.635   0.160   3.190  0.0125  0.0150 -0.1346
 1375WN      WN 1382   4.606   2.796   4.664  0.0491 -0.2134 -0.1931
 1376WN      WN 1383   2.269   3.610   4.675  0.1772  0.3371  0.1552
 1377WN      WN 1384   5.393   3.893   5.742  0.1287 -0.1838 -0.1614
 1378WN      WN 1385   4.203   6.206   5.052  0.0394  0.2427  0.2297
 1379WN      WN 1386   3.541   5.388   5.124  0.0479  0.1790  0.0783
 1380WN      WN 1387   6.157   3.979   3.545 -0.2074  0.2335 -0.1187
 1381WN      WN 1388   4.706   4.239   0.039 -0.1767  0.0554  0.0650
 1382WN      WN 1389   0.509   4.423   6.489 -0.0556  0.3555 -0.2507
 1383WN      WN 1390   1.753   1.443   1.548  0.0168 -0.4574 -0.2515
 1384WN      WN 1391   3.800   4.401   0.860  0.1178  0.2649  0.3447
 1385WN      WN 1392   1.371   0.080   5.849  0.2245  0.3475 -0.3359
 1386WN      WN 1393   2.284   4.315   5.384  0.2543 -0.2586 -0.2697
 1387WN      WN 1394   2.663   4.408   6.844  0.2583  0.4604  0.1452
 1388WN      WN 1395   6.727   6.621   0.632  0.1457  0.1504  0.1622
 1389WN      WN 1396   6.762   5.648   4.903  0.2254 -0.1550  0.0739
 1390WN      WN 1397   6.470   6.848   1.783  0.0397  0.0571  0.1835
 1391WN      WN 1398   3.248   4.332   3.115 -0.0804 -0.0365  0.2829
 1392WN      WN 1399   0.317   4.183   2.173  0.1660  0.1548 -0.2103
 1393WN      WN 1400   0.166   3.346   1.980  0.1411  0.3701  0.2340
 1394WN      WN 1401   2.951   2.184   2.856 -0.0228 -0.0584  0.3087
 1395WN      WN 1402   6.041   6.428   5.736  0.2186  0.2521 -0.0602
 1396WN      WN 1403   4.745   4.992   3.140 -0.0406  0.0529  0.3625
 1397WN      WN 1404   5.725   0.747   1.546 -0.0110 -0.2352 -0.0403
 1398WN      WN 1405   4.589   3.140   0.426  0.4751 -0.1547 -0.1673
 1399WN      WN 1406   4.135   2.600   4.883 -0.2783  0.4671 -0.0137
 1400WN      WN 1407   5.341   1.741   5.945 -0.1749 -0.0158 -0.0803
 1401WN      WN 1408   3.307   6.414   5.567  0.1417 -0.1569 -0.2076
 1402WN      WN 1409   0.796   3.360   5.274  0.2215 -0.0242  0.1350
 1403WN      WN 1410   1.971   3.200   3.451 -0.1401  0.3317  0.0136
 1404WN      WN 1411   0.183   6.011   5.225  0.0508 -0.0889 -0.1198
 1405WN      WN 1412   3.107   1.796   2.580 -0.0708  0.0098  0.0524
 1406WN      WN 1413   5.248   1.468   4.339  0.0500 -0.1055  0.5507
 1407WN      WN 1414   3.036   6.648   2.683  0.1122  0.0083  0.2850
 1408WN      WN 1415   3.164   5.216   3.281  0.0118  0.2921 -0.0592
 1409WN      WN 1416   0.143   2.344   6.528  0.1014  0.0641 -0.1545
 1410WN      WN 1417   3.229   0.414   2.202 -0.0486  0.0420 -0.0855
 1411WN      WN 1418   3.551   1.141   4.109  0.1881 -0.2513 -0.1576
 1412WN      WN 1419   4.712   3.124   2.219  0.0715 -0.2065 -0.1732
 1413WN      WN 1420   4.436   0.542   4.415  0.0023  0.1531 -0.0439
 1414WN      WN 1421   6.137   0.513   0.822 -0.0404  0.0742 -0.3447
 1415WN      WN 1422   5.729   3.358   0.279 -0.0637  0.2021 -0.1206
 1416WN      WN 1423   3.840   2.943   2.620 -0.2613 -0.1137  0.0197
 1417WN      WN 1424   3.193   1.950   4.864 -0.1361 -0.1979 -0.2673
 1418WN      WN 1425   5.889   6.795   2.003  0.3339  0.2603 -0.3146
 1419WN      WN 1426   2.258   2.079   3.069  0.1381  0.1801  0.1506
 1420WN      WN 1427   6.514   1.477   2.111 -0.0308  0.1271 -0.2417
 1421WN      WN 1428   5.678   3.032   6.492 -0.3114  0.1280 -0.1422
 1422WN      WN 1429   2.403   2.734   4.743 -0.1623 -0.3432 -0.0361
 1423WN      WN 1430   5.819   0.983   5.983 -0.1596  0.0549 -0.0118
 1424WN      WN 1431   6.143   0.022   3.103 -0.0282 -0.1628 -0.2346
 1425WN      WN 1432   5.627   4.035   4.963  0.1102  0.2020 -0.0862
 1426WN      WN 1433   4.051   2.945   0.354  0.1655 -0.1131 -0.0234
 1427WN      WN 1434   1.176   6.710   0.782 -0.1201 -0.0077  0.0750
 1428WN      WN 1435   6.534   3.063   2.604 -0.1085 -0.0023 -0.2536
 1429WN      WN 1436   1.822   4.521   5.683 -0.1662  0.2828  0.3194
 1430WN      WN 1437   3.849   3.094   3.476  0.3520  0.0177  0.1569
 1431WN      WN 1438   2.180   2.431   6.275  0.0805  0.0428 -0.0396
 1432WN      WN 1439   1.072   0.769   3.924 -0.1581 -0.0645 -0.0119
 1433WN      WN 1440   6.432   4.620   1.884 -0.1193  0.1481 -0.1979
 1434WN      WN 1441   0.762   4.440   3.936 -0.2208  0.1105  0.0654
 1435WN      WN 1442   1.794   1.750   5.159 -0.1275 -0.2618  0.1995
 1436WN      WN 1443   3.132   5.266   1.498  0.2367 -0.0036  0.0412
 1437WN      WN 1444   1.323   6.355   3.318  0.1001  0.1971 -0.0678
 1438WN      WN 1445   5.065   4.555   2.329 -0.0395  0.2402 -0.1354
 1439WN      WN 1446   3.869   1.763   4.811  0.0495 -0.0941 -0.0682
 1440WN      WN 1447   3.503   2.078   5.479 -0.1068 -0.0672 -0.0716
 1441WN      WN 1448   4.311   0.416   4.927  0.1502 -0.2988 -0.2775
 1442WN      WN 1449   0.602   2.830   4.136 -0.3962  0.1056 -0.1487
 1443WN      WN 1450   3.174   3.254   4.893  0.0923 -0.2972  0.3917
 1444WN      WN 1451   4.387   5.756   5.082  0.1567 -0.1515 -0.0966
 1445WN      WN 1452   0.350   5.350   0.073 -0.1440 -0.1023 -0.0255
 1446WN      WN 1453   1.868   0.830   0.954  0.1210  0.1427 -0.1486
 1447WN      WN 1454   2.109   0.896   6.647 -0.3592  0.3161  0.0658
 1448WN      WN 1455   1.265   1.614   1.375  0.0204  0.2165 -0.2118
 1449WN      WN 1456   0.087   6.498   3.571  0.0869 -0.2031 -0.0617
 1450WN      WN 1457   6.693   4.312   2.194 -0.1132 -0.0105  0.3008
 1451WN      WN 1458   3.264   4.954   5.937  0.2910 -0.1709  0.2526
 1452WN      WN 1459   0.081   6.715   4.518  0.0506 -0.0970 -0.0735
 1453WN      WN 1460   4.863   5.145   5.101 -0.0825  0.0036  0.0050
 1454WN      WN 1461   0.444   4.695   2.945  0.0401  0.1860 -0.1207
 1455WN      WN 1462   1.875   4.538   2.857 -0.3284  0.0553 -0.0739
 1456WN      WN 1463   1.559   3.231   3.872 -0.1248  0.0736 -0.3158
 1457WN      WN 1464   2.984   5.527   2.947  0.3867 -0.0099 -0.2734
 1458WN      WN 1465   2.915   6.675   5.536  0.1465 -0.0811 -0.1851
 1459WN      WN 1466   4.493   1.844   6.480  0.5343 -0.1184 -0.2889
 1460WN      WN 1467   5.635   4.694   6.552  0.0071  0.0272 -0.0174
 1461WN      WN 1468   1.769   1.285   3.083 -0.1907 -0.2742  0.0059
 1462WN      WN 1469   2.070   1.183   5.958 -0.2981 -0.0432 -0.0249
 1463WN      WN 1470   1.451   4.428   4.079 -0.0554  0.1786  0.3408
 1464WN      WN 1471   2.855   2.386   0.208  0.1902  0.1874  0.0603
 1465WN      WN 1472   6.070   1.803   1.197  0.1434  0.0935 -0.0387
 1466WN      WN 1473   6.338   6.183   4.256 -0.0186  0.2713 -0.0663
 1467WN      WN 1474   0.557   2.542   5.868 -0.0844 -0.0717 -0.2663
 1468WN      WN 1475   2.631   6.115   0.821 -0.1244  0.1556 -0.1081
 1469WN      WN 1476   4.079   0.299   1.839  0.1320  0.1350 -0.0486
 1470WN      WN 1477   6.829   4.896   5.716 -0.1442 -0.0833 -0.2341
 1471WN      WN 1478   0.627   5.642   4.579  0.1697  0.2215 -0.3785
 1472WN      WN 1479   2.459   2.630   1.795 -0.2669 -0.0605  0.4494
 1473WN      WN 1480   0.606   2.606   1.952  0.0200  0.2618 -0.0944
 1474WN      WN 1481   4.844   0.977   6.228  0.1552  0.0959  0.0743
 1475WN      WN 1482   2.123   3.215   6.058  0.2408  0.0631 -0.0087
 1476WN      WN 1483   6.098   0.531   1.332  0.0219  0.0994 -0.1219
 1477WN      WN 1484   1.477   4.135   5.568 -0.1150  0.0489 -0.1136
 1478WN      WN 1485   4.839   2.807   5.525  0.1960  0.1920 -0.1171
 1479WN      WN 1486   2.243   6.273   5.957  0.1319 -0.1228 -0.0259
 1480WN      WN 1487   0.713   0.280   1.903  0.1161  0.2834 -0.2195
 1481WN      WN 1488   4.297   5.540   2.184  0.1196  0.0618  0.3197
 1482WN      WN 1489   6.664   1.431   5.700  0.0889  0.0460 -0.0348
 1483WN      WN 1490   2.713   0.276   3.748  0.0272  0.0127  0.2474
 1484WN      WN 1491   5.609   0.043   3.030  0.0763  0.2302  0.1042
 1485WN      WN 1492   5.970   4.764   2.852  0.0706  0.0570 -0.1677
 1486WN      WN 1493   6.417   0.463   6.664  0.0670 -0.0164  0.0575
 1487WN      WN 1494   2.123   3.294   2.183 -0.2321  0.1424  0.1403
 1488WN      WN 1495   6.388   5.481   2.389 -0.0559  0.1336  0.0158
 1489WN      WN 1496   2.993   3.224   3.070 -0.2531 -0.1797 -0.1538
 1490WN      WN 1497   4.867   4.689   6.788  0.0819  0.2089 -0.0415
 1491WN      WN 1498   3.986   6.074   2.750 -0.1260 -0.0383  0.1206
 1492WN      WN 1499   6.473   3.558   5.768 -0.0459 -0.1994 -0.1090
 1493WN      WN 1500   6.367   1.680   4.275 -0.1317 -0.1683 -0.2302
 1494WN      WN 1501   3.378   4.876   1.696 -0.1830 -0.3051 -0.3025
 1495WN      WN 1502   4.546   5.983   1.437 -0.1211 -0.0242  0.0972
 1496WN      WN 1503   0.910   5.406   3.924 -0.0404 -0.0559 -0.0540
 1497WN      WN 1504   3.972   0.430   2.872  0.3100 -0.1555  0.0819
 1498WN      WN 1505   3.321   0.132   5.723 -0.1214 -0.1791  0.1010
 1499WN      WN 1506   3.012   4.200   6.528 -0.0119  0.2011 -0.2800
 1500WN      WN 1507   2.656   0.287   4.677  0.1445  0.0968  0.2750
 1501WN      WN 1508   6.352   4.136   5.599  0.0774  0.0692 -0.0591
 1502WN      WN 1509   6.842   3.919   3.634  0.3983 -0.1014 -0.1384
 1503WN      WN 1510   1.909   4.672   1.161  0.1614 -0.0614 -0.0822
 1504WN      WN 1511   3.018   6.404   3.738 -0.0911  0.0273  0.2031
 1505WN      WN 1512   2.839   6.027   1.271 -0.0758  0.3081 -0.0100
 1506WN      WN 1513   0.887   4.774   5.661  0.0998 -0.0629 -0.0761
 1507WN      WN 1514   4.519   6.769   3.639  0.3447 -0.0812 -0.2121
 1508WN      WN 1515   2.408   5.886   3.155  0.0522  0.1909  0.2559
 1509WN      WN 1516   4.940   0.608   3.154 -0.0529 -0.0255  0.0387
 1510WN      WN 1517   6.368   0.556   3.160  0.2762  0.0619 -0.2236
 1511WN      WN 1518   0.692   6.437   1.587  0.0082 -0.0077  0.1039
 1512WN      WN 1519   4.196   6.432   1.146 -0.3421 -0.0424  0.5125
 1513WN      WN 1520   2.089   1.485   5.506 -0.2522  0.2466  0.0656
 1514WN      WN 1521   1.024   4.775   3.109 -0.1019  0.0052  0.0413
 1515WN      WN 1522   4.626   1.921   5.006  0.1071  0.3042 -0.3863
 1516WN      WN 1523   4.024   5.614   3.151  0.3170 -0.0687 -0.1532
 1517WN      WN 1524   6.810   4.036   2.721  0.4036 -0.4915  0.1896
 1518WN      WN 1525   2.275   5.999   5.220  0.5255 -0.1983  0.1360
 1519WN      WN 1526   0.562   3.135   2.657 -0.0675  0.4215 -0.0025
 1520WN      WN 1527   1.019   0.893   4.840 -0.2611 -0.0480  0.1638
 1521WN      WN 1528   0.233   4.039   1.216  0.0617 -0.2672 -0.5654
 1522WN      WN 1529   3.991   3.732   0.601  0.1032  0.0587 -0.0991
 1523WN      WN 1530   1.879   2.449   3.886 -0.2246  0.1478  0.2950
 1524WN      WN 1531   5.335   6.806   1.191 -0.0865  0.0514  0.2664
 1525WN      WN 1532   1.384   0.773   0.882  0.0236  0.0769 -0.3568
 1526WN      WN 1533   2.051   5.582   3.415 -0.0143 -0.0119  0.1593
 1527WN      WN 1534   3.185   3.160   0.596 -0.1211 -0.0420 -0.2148
 1528WN      WN 1535   4.410   3.814   5.604  0.2195  0.2246  0.1785
 1529WN      WN 1536   5.581   6.343   6.312 -0.1568  0.1511  0.2065
 1530WN      WN 1537   0.346   0.461   5.091  0.0620 -0.0616  0.1367
 1531WN      WN 1538   5.766   5.770   0.325  0.1131 -0.2034  0.0313
 1532WN      WN 1539   3.060   6.229   6.495 -0.1434 -0.0171  0.0148
 1533WN      WN 1540   5.384   6.110   0.171  0.0780 -0.1143  0.0797
 1534WN      WN 1541   0.606   6.575   1.102  0.1690 -0.1102 -0.1157
 1535WN      WN 1542   5.448   3.477   5.038 -0.2117 -0.0736 -0.0725
 1536WN      WN 1543   3.131   1.759   6.481  0.0766  0.2788 -0.4383
 1537WN      WN 1544   5.938   0.979   3.125  0.1294  0.0823 -0.3086
 1538WN      WN 1545   3.671   6.244   4.930  0.2059 -0.0707 -0.0954
 1539WN      WN 1546   5.670   5.559   0.832 -0.2855  0.4558 -0.2001
 1540WN      WN 1547   4.288   5.595   1.680 -0.1165 -0.0010  0.0567
 1541WN      WN 1548   2.214   2.868   6.670  0.2893  0.1419 -0.1890
 1542WN      WN 1549   0.095   0.695   6.187  0.2179 -0.0061  0.2355
 1543WN      WN 1550   6.072   4.413   3.244 -0.2976  0.0430  0.0013
 1544WN      WN 1551   1.443   5.417   3.089  0.3971  0.1239 -0.0277
 1545WN      WN 1552   4.671   6.162   5.422  0.1403 -0.3502 -0.1645
 1546WN      WN 1553   6.356   4.242   6.795  0.1201 -0.1398  0.0228
 1547WN      WN 1554   3.190   0.088   3.040 -0.1944 -0.1736 -0.2504
 1548WN      WN 1555   5.944   2.004   4.961 -0.0603  0.1364  0.2620
 1549WN      WN 1556   6.819   1.612   5.166  0.0082 -0.0639  0.0686
 1550WN      WN 1557   2.471   3.553   1.848  0.1895  0.0592 -0.0009
 1551WN      WN 1558   6.411   4.184   1.613 -0.2579 -0.2381 -0.1154
 1552WN      WN 1559   5.149   2.816   0.984  0.2004  0.2273 -0.1009
 1553WN      WN 1560   2.205   0.621   4.112 -0.1335  0.0009  0.0634
 1554WN      WN 1561   2.975   3.630   3.973 -0.2574  0.1298  0.0529
 1555WN      WN 1562   0.796   2.223   0.872 -0.1663  0.0089 -0.1019
 1556WN      WN 1563   1.347   4.517   5.872  0.1181 -0.1484 -0.0465
 1557WN      WN 1564   4.789   3.308   4.023 -0.1137  0.2100  0.1598
 1558WN      WN 1565   2.862   4.866   6.780  0.4278  0.0366 -0.0154
 1559WN      WN 1566   3.866   3.825   1.531  0.3333 -0.1870 -0.4022
 1560WN      WN 1567   2.689   3.239   3.894 -0.1733  0.0496 -0.2591
 1561WN      WN 1568   2.818   5.529   1.287  0.1587  0.0045 -0.1077
 1562WN      WN 1569   0.225   3.749   4.024  0.1135 -0.6128 -0.2514
 1563WN      WN 1570   2.069   0.597   6.207  0.0251 -0.0212 -0.0779
 1564WN      WN 1571   3.943   1.855   1.229 -0.1561  0.0507  0.1102
 1565WN      WN 1572   6.033   4.567   0.968  0.1846 -0.2496 -0.0455
 1566WN      WN 1573   3.946   3.294   0.894 -0.1210 -0.1254  0.2076
 1567WN      WN 1574   2.958   1.252   6.487  0.0133 -0.0763 -0.0058
 1568WN      WN 1575   4.884   1.358   2.314  0.0219  0.0244 -0.0854
 1569WN      WN 1576   1.381   3.183   1.106 -0.2478  0.0530 -0.0861
 1570WN      WN 1577   0.710   3.182   6.706 -0.3799 -0.1360  0.1134
 1571WN      WN 1578   4.497   1.206   3.746  0.0958  0.1215  0.1559
 1572WN      WN 1579   6.037   4.268   4.859 -0.0633 -0.0354 -0.1227
 1573WN      WN 1580   2.514   5.810   5.973 -0.2097 -0.3515  0.0734
 1574WN      WN 1581   0.634   5.688   5.561  0.0770 -0.0772  0.1017
 1575WN      WN 1582   4.112   0.153   3.304 -0.0385  0.1252  0.2522
 1576WN      WN 1583   0.790   5.832   4.187 -0.0366 -0.1028  0.1278
 1577WN      WN 1584   6.396   5.492   3.560  0.1608  0.2922 -0.1034
 1578WN      WN 1585   0.140   4.969   3.251 -0.0399 -0.2565 -0.1598
 1579WN      WN 1586   4.988   5.329   4.646  0.1914 -0.0502 -0.0602
 1580WN      WN 1587   3.478   5.912   2.922 -0.2010 -0.1212 -0.2121
 1581WN      WN 1588   3.735   3.359   2.367 -0.1979 -0.0277  0.2925
 1582WN      WN 1589   2.836   5.035   1.114  0.1054  0.3892 -0.0519
 1583WN      WN 1590   1.184   5.083   6.687 -0.1715 -0.0366  0.0163
 1584WN      WN 1591   5.996   0.095   1.498  0.4166  0.1904 -0.0360
 1585WN      WN 1592   5.416   5.316   0.389  0.1173  0.1151 -0.0184
 1586WN      WN 1593   0.090   4.728   0.558  0.2190  0.1407 -0.1736
 1587WN      WN 1594   2.834   1.218   5.169 -0.1645  0.2135  0.0199
 1588WN      WN 1595   1.784   0.406   1.185  0.3020  0.4231 -0.0367
 1589WN      WN 1596   2.319   4.413   2.570  0.0914  0.0964 -0.0075
 1590WN      WN 1597   0.870   6.670   4.003 -0.1271  0.2653  0.2720
 1591WN      WN 1598   0.623   3.180   2.008  0.0386 -0.0567  0.1933
 1592WN      WN 1599   6.410   1.828   5.944  0.0291 -0.0524 -0.3165
 1593WN      WN 1600   4.090   1.694   2.904  0.1154  0.0446  0.3272
 1594WN      WN 1601   1.470   1.721   3.958 -0.2464  0.3071 -0.1118
 1595WN      WN 1602   0.630   0.701   3.704 -0.3742  0.0829  0.2535
 1596WN      WN 1603   2.774   3.642   4.737  0.0010 -0.1602 -0.0761
 1597WN      WN 1604   2.545   3.586   4.223 -0.0996  0.2121 -0.2888
 1598WN      WN 1605   6.080   2.893   5.511 -0.1603 -0.0480  0.0580
 1599WN      WN 1606   6.201   6.743   0.246  0.0339  0.2703 -0.0807
 1600WN      WN 1607   6.667   3.127   4.405  0.5827 -0.0114 -0.1744
 1601WN      WN 1608   0.859   0.689   3.156 -0.2077 -0.0380  0.2216
 1602WN      WN 1609   3.073   6.417   6.021  0.1063 -0.3281 -0.0871
 1603WN      WN 1610   5.038   4.059   4.927 -0.1852 -0.1971  0.1776
 1604WN      WN 1611   5.889   2.589   0.428  0.2604 -0.2542 -0.1493
 1605WN      WN 1612   4.632   5.289   6.452 -0.0111 -0.0182 -0.2713
 1606WN      WN 1613   4.293   3.996   6.046 -0.0644 -0.1832  0.2292
 1607WN      WN 1614   4.026   0.824   4.275  0.2189  0.0839 -0.1619
 1608WN      WN 1615   4.323   0.081   4.284 -0.1813  0.2566 -0.1373
 1609WN      WN 1616   0.912   6.659   3.121 -0.2520  0.0762 -0.0807
 1610WN      WN 1617   0.299   2.958   5.846 -0.0473  0.2716  0.0041
 1611WN      WN 1618   1.686   3.383   1.390 -0.1151 -0.1676 -0.1659
 1612WN      WN 1619   3.899   0.550   0.080 -0.2635  0.2258  0.2643
 1613WN      WN 1620   5.130   6.650   0.217  0.1127  0.1617  0.1391
 1614WN      WN 1621   4.757   6.398   1.997  0.1809  0.0345 -0.3850
 1615WN      WN 1622   4.214   0.164   6.728 -0.2650 -0.1880  0.5069
 1616WN      WN 1623   2.143   1.152   3.429  0.0915 -0.1664  0.0726
 1617WN      WN 1624   5.468   4.411   3.697  0.2878 -0.0569 -0.1064
 1618WN      WN 1625   6.847   4.499   6.776 -0.1282  0.1766  0.1891
 1619WN      WN 1626   6.042   2.885   2.794  0.2464  0.0215 -0.0183
 1620WN      WN 1627   4.101   0.007   1.452  0.3000  0.1532  0.2798
 1621WN      WN 1628   0.969   5.598   0.842 -0.0513  0.0015  0.0618
 1622WN      WN 1629   3.231   6.462   4.780  0.0127 -0.0598 -0.1187
 1623WN      WN 1630   5.572   3.877   6.574 -0.3254 -0.2250  0.0802
 1624WN      WN 1631   0.573   5.272   0.865  0.1800 -0.1900  0.2184
 1625WN      WN 1632   4.699   4.249   5.858 -0.2516 -0.0354  0.0221
 1626WN      WN 1633   4.035   3.454   1.831 -0.3398 -0.2510 -0.0427
 1627WN      WN 1634   4.006   2.052   3.348  0.3781 -0.0022  0.2240
 1628WN      WN 1635   3.482   4.096   5.661  0.0672 -0.0430 -0.3536
 1629WN      WN 1636   3.181   0.126   4.474  0.0468 -0.1391  0.1809
 1630WN      WN 1637   3.925   3.905   3.875  0.1207  0.2557 -0.0528
 1631WN      WN 1638   0.968   0.569   6.146  0.3724 -0.1448  0.0240
 1632WN      WN 1639   5.619   3.959   0.574  0.1708  0.0294 -0.0528
 1633WN      WN 1640   1.196   6.719   6.340  0.0712  0.1385  0.2017
 1634WN      WN 1641   3.446   6.006   6.800 -0.1138  0.1397  0.0396
 1635WN      WN 1642   5.322   5.493   5.945  0.0615  0.2419 -0.1582
 1636WN      WN 1643   4.557   0.964   2.559  0.2563 -0.2694 -0.0787
 1637WN      WN 1644   0.916   5.529   2.274  0.1902  0.0115  0.1627
 1638WN      WN 1645   2.641   1.225   3.627 -0.2391  0.0820 -0.0614
 1639WN      WN 1646   2.612   5.310   1.688 -0.0383 -0.0754  0.2234
 1640WN      WN 1647   2.201   3.071   5.112  0.0351 -0.2085  0.0674
 1641WN      WN 1648   1.119   2.998   4.258 -0.0193  0.0388  0.0458
 1642WN      WN 1649   1.978   6.558   5.116 -0.2212  0.0055 -0.0474
 1643WN      WN 1650   6.627   5.052   3.559 -0.2479  0.2715 -0.1361
 1644WN      WN 1651   3.994   3.089   4.965 -0.0401 -0.2678  0.0292
 1645WN      WN 1652   4.392   2.397   2.142  0.0899  0.4040  0.2064
 1646WN      WN 1653   4.785   3.024   2.693  0.2540  0.0424 -0.0256
 1647WN      WN 1654   4.168   5.038   2.289  0.2466 -0.3651 -0.0392
 1648WN      WN 1655   1.611   3.027   4.340  0.2456  0.2054 -0.4479
 1649WN      WN 1656   2.255   4.875   0.768 -0.0281  0.2145 -0.0569
 1650WN      WN 1657   0.085   3.020   1.166 -0.2408 -0.1376  0.0858
 1651WN      WN 1658   2.280   0.144   6.126  0.0638  0.0749 -0.2214
 1652WN      WN 1659   3.667   1.706   1.677 -0.1693 -0.1043  0.0083
 1653WN      WN 1660   6.071   4.942   5.803 -0.2667 -0.1875  0.0196
 1654WN      WN 1661   4.579   3.818   5.101  0.1719  0.0562  0.1875
 1655WN      WN 1662   4.180   1.018   1.256 -0.2182  0.1275 -0.1292
 1656WN      WN 1663   6.174   0.598   5.483  0.2701 -0.0861 -0.0643
 1657WN      WN 1664   4.321   2.643   5.988  0.0149  0.2126  0.0985
 1658WN      WN 1665   3.801   6.617   0.366 -0.3091  0.3044 -0.2344
 1659WN      WN 1666   4.057   3.475   5.327  0.0201 -0.0557 -0.1454
 1660WN      WN 1667   5.769   0.037   3.482  0.2951  0.2389  0.1142
 1661WN      WN 1668   3.117   6.796   1.011  0.0425 -0.1140 -0.1823
 1662WN      WN 1669   5.192   4.294   0.734  0.0398  0.2527  0.0409
 1663WN      WN 1670   0.073   2.911   2.814 -0.3683  0.0084  0.1849
 1664WN      WN 1671   3.436   2.695   5.623  0.0037 -0.2382  0.1151
 1665WN      WN 1672   6.694   2.522   3.877  0.1494 -0.4344 -0.0193
 1666WN      WN 1673   6.295   0.138   3.963  0.0470  0.0241  0.0711
 1667WN      WN 1674   2.339   3.709   0.290  0.0829  0.1365  0.0387
 1668WN      WN 1675   5.967   6.299   0.161  0.0548 -0.0606  0.1479
 1669WN      WN 1676   0.956   1.011   4.310  0.1144  0.1293 -0.2247
 1670WN      WN 1677   5.125   4.192   1.274  0.1644 -0.0254 -0.1505
 1671WN      WN 1678   0.705   2.208   2.280  0.1393  0.1269  0.2248
 1672WN      WN 1679   2.775   3.630   3.194  0.0432 -0.1946  0.0439
 1673WN      WN 1680   0.034   5.497   2.324 -0.1534  0.0184 -0.2884
 1674WN      WN 1681   3.023   0.100   6.079  0.0561  0.0339 -0.2588
 1675WN      WN 1682   4.341   5.738   6.126 -0.0951 -0.3328 -0.0434
 1676WN      WN 1683   3.920   6.681   4.156  0.2360 -0.0238 -0.0524
 1677WN      WN 1684   5.423   3.000   3.568 -0.2356 -0.2382  0.1762
 1678WN      WN 1685   5.631   4.842   0.198 -0.0078  0.0701  0.1019
 1679WN      WN 1686   2.857   6.314   0.283 -0.1091  0.2360  0.0719
 1680WN      WN 1687   4.747   2.316   5.747  0.2197  0.0625 -0.0212
 1681WN      WN 1688   6.497   0.172   4.903  0.3387 -0.1136 -0.2504
 1682WN      WN 1689   5.633   2.826   3.123 -0.0290  0.1545 -0.0382
 1683WN      WN 1690   5.976   2.993   0.041 -0.0246  0.1069  0.1002
 1684WN      WN 1691   4.276   0.503   2.516 -0.2535  0.2032  0.0391
 1685WN      WN 1692   4.663   6.797   6.655  0.1130  0.1246  0.1872
 1686WN      WN 1693   2.077   1.202   0.153 -0.1763  0.2202 -0.3012
 1687WN      WN 1694   2.047   3.931   1.092  0.3927  0.0200  0.2266
 1688WN      WN 1695   0.949   2.932   0.242  0.0315  0.1661 -0.1822
 1689WN      WN 1696   1.662   3.130   5.813  0.1251 -0.1304 -0.0233
 1690WN      WN 1697   2.737   2.586   4.376  0.0218 -0.1358 -0.2309
 1691WN      WN 1698   0.159   0.128   3.440  0.2564 -0.1606 -0.1816
 1692WN      WN 1699   1.977   3.726   6.086  0.2403  0.1217 -0.0573
 1693WN      WN 1700   6.651   3.028   5.685  0.1548  0.0755  0.2076
 1694WN      WN 1701   4.874   3.704   4.382  0.0045  0.0077  0.0731
 1695WN      WN 1702   0.923   4.282   6.277 -0.0058 -0.0219 -0.0675
 1696WN      WN 1703   2.759   2.582   1.062 -0.1002  0.3115 -0.0264
 1697WN      WN 1704   3.886   3.573   4.282  0.2288  0.0325  0.0435
 1698WN      WN 1705   3.887   4.793   1.484  0.0742 -0.0120  0.0201
 1699WN      WN 1706   4.019   6.671   4.922  0.2906 -0.0514 -0.0510
 1700WN      WN 1707   6.296   4.651   2.376  0.1894 -0.1036 -0.2613
 1701WN      WN 1708   3.743   0.875   4.709 -0.1704  0.1628  0.2070
 1702WN      WN 1709   2.801   6.627   4.526 -0.1893 -0.1163 -0.1382
 1703WN      WN 1710   2.554   4.921   2.092  0.2121  0.3800  0.0994
 1704WN      WN 1711   5.078   5.517   4.015  0.0858 -0.1585  0.0503
 1705WN      WN 1712   1.309   3.799   1.542  0.1632  0.0040 -0.0148
 1706WN      WN 1713   5.333   4.021   2.745 -0.0222  0.4172 -0.1568
 1707WN      WN 1714   1.956   3.280   0.310  0.0271  0.0652  0.0481
 1708WN      WN 1715   4.906   0.856   2.121  0.0686  0.1297 -0.3848
 1709WN      WN 1716   1.273   5.506   1.408  0.2025  0.0995  0.3289
 1710WN      WN 1717   1.123   0.000   0.269  0.1169  0.3631  0.0316
 1711WN      WN 1718   6.262   3.788   3.041 -0.0601 -0.2832 -0.0261
 1712WN      WN 1719   0.302   6.413   3.141 -0.0037 -0.4343  0.0210
 1713WN      WN 1720   5.201   1.539   5.079 -0.0464  0.0960  0.1484
 1714WN      WN 1721   3.958   6.179   6.005 -0.0008 -0.2179  0.0190
 1715WN      WN 1722   0.663   1.316   5.793  0.0021  0.1325  0.3528
 1716WN      WN 1723   0.343   6.521   3.998 -0.0839  0.1114 -0.0569
 1717WN      WN 1724   2.512   4.150   4.354 -0.3269 -0.2989  0.4159
 1718WN      WN 1725   3.407   6.403   2.018  0.2278 -0.1702  0.0252
 1719WN      WN 1726   3.154   1.043   1.427 -0.0391 -0.3803  0.4460
 1720WN      WN 1727   0.948   2.349   5.433 -0.1435  0.0101 -0.2631
 1721WN      WN 1728   5.205   4.638   1.493 -0.3659 -0.1464  0.3956
 1722WN      WN 1729   6.123   2.751   6.450 -0.2123 -0.1433 -0.0328
 1723WN      WN 1730   2.713   4.813   2.608  0.0334 -0.4475  0.2286
 1724WN      WN 1731   2.541   2.948   3.085 -0.1173  0.3277 -0.1133
 1725WN      WN 1732   4.025   1.549   2.059 -0.1158 -0.0866  0.0609
 1726WN      WN 1733   4.039   2.072   6.345 -0.1848 -0.0841  0.2392
 1727WN      WN 1734   1.171   2.033   2.244 -0.0320 -0.2611  0.4020
 1728WN      WN 1735   4.086   6.148   1.535  0.0384 -0.0439 -0.1323
 1729WN      WN 1736   0.175   6.372   5.983 -0.0011  0.0749  0.1244
 1730WN      WN 1737   4.144   1.462   0.931 -0.4927 -0.1288  0.0110
 1731WN      WN 1738   5.281   0.537   1.413 -0.0289 -0.2043 -0.0921
 1732WN      WN 1739   5.293   5.090   3.143  0.0306  0.0561 -0.0968
 1733WN      WN 1740   4.430   4.369   3.730 -0.2471 -0.2183  0.1623
 1734WN      WN 1741   3.588   5.594   0.444 -0.1547  0.0808  0.0207
 1735WN      WN 1742   6.045   4.701   6.789  0.0448 -0.0258 -0.0580
 1736WN      WN 1743   4.877   1.838   5.991  0.3105  0.1072 -0.2299
 1737WN      WN 1744   3.998   0.011   0.941  0.0747  0.2674 -0.0338
 1738WN      WN 1745   2.444   4.478   3.934 -0.2460 -0.1388  0.4042
 1739WN      WN 1746   5.315   2.362   2.422 -0.0973 -0.2134 -0.0544
 1740WN      WN 1747   5.795   6.369   5.160 -0.0646 -0.0504  0.0766
 1741WN      WN 1748   5.721   6.498   1.036 -0.1977 -0.0818 -0.1803
 1742WN      WN 1749   3.268   3.619   0.825  0.1832  0.0005  0.2455
 1743WN      WN 1750   2.840   3.855   1.543  0.3068 -0.3420  0.2683
 1744WN      WN 1751   4.950   5.242   2.747 -0.0144 -0.1767  0.1746
 1745WN      WN 1752   0.938   1.961   1.312 -0.1768 -0.2909  0.3674
 1746WN      WN 1753   1.020   4.268   3.501 -0.0959  0.2430 -0.2756
 1747WN      WN 1754   6.518   4.794   6.523 -0.1895  0.0135 -0.0525
 1748WN      WN 1755   6.086   0.390   0.262  0.0359  0.0642 -0.1074
 1749WN      WN 1756   3.430   6.556   4.286 -0.2367 -0.1750 -0.0032
 1750WN      WN 1757   0.042   4.533   6.274  0.0136 -0.1328  0.2174
 1751WN      WN 1758   5.662   1.592   3.656  0.1044  0.0535  0.0474
 1752WN      WN 1759   2.632   0.758   3.910 -0.0765 -0.0925  0.0835
 1753WN      WN 1760   3.307   5.859   5.107  0.0495  0.0406 -0.0518
 1754WN      WN 1761   2.909   6.343   2.243  0.0453 -0.0235 -0.1537
 1755WN      WN 1762   4.440   3.144   5.747  0.2787 -0.0540 -0.1405
 1756WN      WN 1763   0.035   2.162   2.847  0.2199 -0.0133  0.1619
 1757WN      WN 1764   3.444   3.888   6.133 -0.1685 -0.0667  0.2196
 1758WN      WN 1765   3.044   1.949   2.136  0.2143  0.0438  0.2381
 1759WN      WN 1766   0.323   1.346   1.291  0.1323  0.1213 -0.2268
 1760WN      WN 1767   2.596   0.960   0.433  0.2677  0.0566 -0.2219
 1761WN      WN 1768   3.605   4.653   5.696  0.1654  0.3299 -0.3184
 1762WN      WN 1769   3.758   6.116   0.343 -0.0717 -0.0222  0.3165
 1763WN      WN 1770   2.352   6.577   1.595 -0.0404 -0.2060 -0.1406
 1764WN      WN 1771   6.775   0.956   1.432 -0.5291  0.1187 -0.0897
 1765WN      WN 1772   1.019   6.020   6.471 -0.0477 -0.0748  0.1039
 1766WN      WN 1773   1.775   5.491   1.330 -0.2159 -0.1237 -0.0088
 1767WN      WN 1774   6.116   1.330   3.885  0.1873  0.0748  0.1608
 1768WN      WN 1775   3.371   4.200   2.189  0.0867 -0.0461  0.0062
 1769WN      WN 1776   1.311   5.225   3.583  0.2122  0.0977 -0.0926
 1770WN      WN 1777   2.647   1.234   1.569  0.0231 -0.0467 -0.0484
 1771WN      WN 1778   2.142   1.867   6.252  0.3387 -0.2107 -0.1497
 1772WN      WN 1779   6.125   1.838   3.733  0.1900  0.2419 -0.4223
 1773WN      WN 1780   4.147   1.535   6.173 -0.2184  0.2051  0.2854
 1774WN      WN 1781   2.177   2.221   5.516  0.1248  0.0215  0.1093
 1775WN      WN 1782   5.969   4.324   6.435 -0.0922  0.0630 -0.0266
 1776WN      WN 1783   0.241   5.237   4.562  0.3138 -0.3364  0.0202
 1777WN      WN 1784   4.666   1.471   6.249  0.0268  0.1645  0.1669
 1778WN      WN 1785   6.343   4.130   6.098 -0.1087  0.0351 -0.0408
 1779WN      WN 1786   6.743   4.618   1.474 -0.2311 -0.1290 -0.1408
 1780WN      WN 1787   0.070   5.721   4.334 -0.0990  0.0854 -0.1526
 1781WN      WN 1788   3.003   6.261   4.224 -0.1459  0.1420 -0.3746
 1782WN      WN 1789   1.207   3.015   2.042 -0.0084  0.2977  0.1874
 1783WN      WN 1790   6.761   2.879   4.803  0.1151  0.2722  0.0796
 1784WN      WN 1791   6.589   0.543   1.682  0.2955  0.3070  0.0031
 1785WN      WN 1792   1.625   6.179   5.186  0.1070 -0.0553  0.2784
 1786WN      WN 1793   5.295   2.148   1.294  0.1531  0.4553 -0.1026
 1787WN      WN 1794   4.062   2.393   3.809 -0.0154  0.0264 -0.0759
 1788WN      WN 1795   0.154   1.165   5.896 -0.2066 -0.0077 -0.1582
 1789WN      WN 1796   0.334   1.952   3.686  0.0398  0.0926  0.1933
 1790WN      WN 1797   5.964   1.986   4.398  0.0785  0.1335 -0.2614
 1791WN      WN 1798   1.126   2.463   6.229 -0.0448 -0.2087 -0.0335
 1792WN      WN 1799   2.263   6.391   4.385  0.2618  0.0810  0.2114
 1793WN      WN 1800   1.873   6.269   0.274 -0.2137 -0.0041  0.1234
 1794WN      WN 1801   3.086   1.439   6.081 -0.1589 -0.3019  0.2946
 1795WN      WN 1802   4.974   2.318   2.060  0.0107  0.0663 -0.1743
 1796WN      WN 1803   1.014   1.170   6.093 -0.0642  0.1564 -0.2240
 1797WN      WN 1804   3.058   3.643   5.251  0.2616  0.0159  0.0975
 1798WN      WN 1805   5.949   1.319   6.714  0.1349  0.2864  0.0728
 1799WN      WN 1806   4.712   0.460   6.723 -0.3000  0.2143  0.2362
 1800WN      WN 1807   3.859   0.299   5.601  0.4244  0.0538 -0.1175
 1801WN      WN 1808   0.012   5.552   3.573 -0.1699 -0.0377 -0.0395
 1802WN      WN 1809   2.610   6.233   3.425 -0.1398  0.0728 -0.3932
 1803WN      WN 1810   3.079   1.712   5.304  0.0703 -0.0786 -0.0525
 1804WN      WN 1811   4.212   2.574   2.669 -0.1262  0.1795  0.1108
 1805WN      WN 1812   3.852   4.385   1.932 -0.1999  0.0593  0.0329
 1806WN      WN 1813   5.648   0.366   1.865 -0.0409 -0.1803 -0.0812
 1807WN      WN 1814   2.519   1.611   0.760 -0.0685 -0.2149 -0.1711
 1808WN      WN 1815   5.292   0.006   2.551 -0.1129 -0.1465 -0.3599
 1809WN      WN 1816   5.874   1.224   2.478  0.3141 -0.1313 -0.0767
 1810WN      WN 1817   5.102   1.732   5.515  0.0029 -0.1045  0.1866
 1811WN      WN 1818   2.578   3.757   6.451 -0.0612  0.1624 -0.2281
 1812WN      WN 1819   4.095   5.185   0.632  0.0636 -0.2355  0.2903
 1813WN      WN 1820   2.251   6.564   6.356 -0.3405 -0.0931  0.1310
 1814WN      WN 1821   0.531   4.287   1.657  0.2410 -0.2250  0.5648
 1815WN      WN 1822   1.090   3.383   6.189 -0.5513 -0.2086 -0.4253
 1816WN      WN 1823   0.701   3.245   4.428  0.1455  0.1137  0.3091
 1817WN      WN 1824   1.519   5.249   4.172 -0.0668 -0.0683  0.1698
 1818WN      WN 1825   2.138   0.148   3.306 -0.2589  0.0098  0.0513
 1819WN      WN 1826   3.852   5.258   3.488 -0.0227  0.1844  0.0252
 1820WN      WN 1827   2.000   2.980   3.894  0.0180  0.1227  0.1720
 1821WN      WN 1828   3.698   5.030   4.265  0.1533  0.2327  0.3495
 1822WN      WN 1829   5.420   2.148   6.603  0.1866  0.0513  0.2589
 1823WN      WN 1830   3.194   4.315   6.017 -0.0552 -0.1607 -0.0623
 1824WN      WN 1831   1.543   2.554   3.494 -0.2987 -0.2809  0.2279
 1825WN      WN 1832   3.328   1.249   2.619  0.0675  0.1982 -0.0110
 1826WN      WN 1833   1.398   2.637   0.895 -0.2003  0.1681 -0.0301
 1827WN      WN 1834   5.772   0.698   5.134 -0.0519  0.2669 -0.3597
 1828WN      WN 1835   4.220   0.191   6.223 -0.4336 -0.1386  0.1421
 1829WN      WN 1836   3.485   5.428   3.747 -0.1550 -0.2248  0.1014
 1830WN      WN 1837   1.895   1.896   3.748 -0.0758  0.1948  0.2057
 1831WN      WN 1838   3.783   6.813   1.977 -0.3971 -0.0444  0.1289
 1832WN      WN 1839   2.647   3.968   5.199  0.4068  0.3209  0.2815
 1833WN      WN 1840   3.707   0.787   1.462 -0.0854  0.0689 -0.1769
 1834WN      WN 1841   3.709   2.549   6.481  0.1726 -0.1628  0.0656
 1835WN      WN 1842   5.554   6.232   4.788  0.2960 -0.2844  0.2193
 1836WN      WN 1843   4.683   4.149   0.910 -0.0769 -0.0554 -0.0321
 1837WN      WN 1844   0.349   1.480   3.504  0.0322 -0.2115 -0.2235
 1838WN      WN 1845   1.087   6.515   1.279  0.1188 -0.1943  0.1798
 1839WN      WN 1846   3.205   2.723   0.835 -0.3624  0.1342 -0.1357
 1840WN      WN 1847   2.989   6.771   4.054  0.0683 -0.2907 -0.0282
 1841WN      WN 1848   2.585   4.936   5.156  0.0436 -0.1265  0.0628
 1842WN      WN 1849   6.747   2.610   2.466  0.1337 -0.1094  0.1718
 1843WN      WN 1850   5.610   3.049   5.464  0.1339  0.0755 -0.1287
 1844WN      WN 1851   5.444   4.664   1.013 -0.1430 -0.1662  0.0561
 1845WN      WN 1852   1.490   6.749   1.286  0.0123 -0.3359  0.1807
 1846WN      WN 1853   5.314   6.787   6.044 -0.0264  0.0380 -0.0336
 1847WN      WN 1854   0.910   2.503   3.841 -0.2575 -0.1523  0.2263
 1848WN      WN 1855   6.791   0.358   3.058 -0.0575  0.0199  0.2118
 1849WN      WN 1856   4.464   4.833   4.541 -0.3941  0.0333  0.0389
 1850WN      WN 1857   0.537   0.034   4.421 -0.2408  0.2641 -0.2862
 1851WN      WN 1858   4.724   5.482   2.410  0.0436 -0.1407 -0.0066
 1852WN      WN 1859   5.974   3.352   5.750  0.2335 -0.1907  0.3309
 1853WN      WN 1860   4.461   3.432   2.630 -0.0872  0.1444  0.2105
 1854WN      WN 1861   5.784   5.778   2.978  0.0012 -0.2881  0.1303
 1855WN      WN 1862   2.167   0.467   5.621  0.1929  0.1798  0.0743
 1856WN      WN 1863   1.412   2.762   5.376 -0.0117  0.3822  0.1062
 1857WN      WN 1864   4.653   0.061   0.258  0.1460 -0.1475 -0.0488
 1858WN      WN 1865   6.384   4.404   2.811 -0.2548  0.4322 -0.0434
 1859WN      WN 1866   5.938   5.565   6.778  0.0242  0.3450 -0.0634
 1860WN      WN 1867   3.793   1.963   0.426 -0.3009  0.1059  0.2287
 1861WN      WN 1868   3.619   3.959   3.538 -0.0455  0.0009  0.4023
 1862WN      WN 1869   0.559   2.156   2.865  0.0588 -0.0454 -0.0855
 1863WN      WN 1870   5.833   4.016   4.472  0.2786 -0.2760 -0.2600
 1864WN      WN 1871   0.919   4.236   5.751  0.2089  0.0089 -0.1627
 1865WN      WN 1872   0.480   5.015   0.428  0.2563 -0.3180  0.1755
 1866WN      WN 1873   0.796   6.149   3.265 -0.1776 -0.1443  0.1179
 1867WN      WN 1874   1.900   0.620   3.616  0.1071  0.0371  0.1268
 1868WN      WN 1875   3.528   0.043   0.656 -0.0863 -0.1186  0.1644
 1869WN      WN 1876   6.709   0.767   3.500 -0.0031 -0.1358  0.1067
 1870WN      WN 1877   4.111   3.461   0.172  0.1075 -0.0317  0.0532
 1871WN      WN 1878   3.582   3.624   2.739 -0.0121 -0.0911 -0.0488
 1872WN      WN 1879   1.022   3.296   2.391 -0.1479 -0.4856 -0.0836
 1873WN      WN 1880   5.622   1.350   0.334  0.0234 -0.2161  0.1267
 1874WN      WN 1881   5.022   1.352   5.859 -0.0438 -0.0674 -0.1244
 1875WN      WN 1882   4.003   1.296   4.012 -0.0449 -0.2142  0.1968
 1876WN      WN 1883   3.764   3.326   1.432 -0.1846 -0.1102  0.0580
 1877WN      WN 1884   3.476   6.090   4.489 -0.1296 -0.2982 -0.0844
 1878WN      WN 1885   1.832   2.148   3.304 -0.0080 -0.3164  0.3240
 1879WN      WN 1886   2.798   4.179   4.794 -0.3286 -0.1287  0.0267
 1880WN      WN 1887   3.564   2.215   3.666 -0.0128  0.1368 -0.0994
 1881WN      WN 1888   1.948   6.169   4.802  0.2259  0.2482 -0.1434
 1882WN      WN 1889   2.531   0.756   1.731  0.2026  0.1923  0.0405
 1883WN      WN 1890   6.489   3.502   2.260  0.0940 -0.2005 -0.2935
 1884WN      WN 1891   6.278   4.157   4.030 -0.1895 -0.2931  0.0136
 1885WN      WN 1892   2.542   6.399   6.748 -0.1280 -0.2227  0.1293
 1886WN      WN 1893   3.530   5.939   6.015 -0.1118  0.1628  0.0268
 1887WN      WN 1894   6.534   4.582   5.430 -0.4105  0.2825 -0.1337
 1888WN      WN 1895   1.375   2.701   0.378 -0.2251  0.0097 -0.2356
 1889WN      WN 1896   2.938   4.604   0.392  0.1837  0.0804 -0.1115
 1890WN      WN 1897   2.724   5.892   2.179  0.1568 -0.0194 -0.1974
 1891WN      WN 1898   6.516   6.857   5.421 -0.1887 -0.1630  0.2268
 1892WN      WN 1899   1.321   4.893   1.430  0.0910  0.1095  0.0696
 1893WN      WN 1900   6.820   1.487   1.681 -0.0172 -0.2036  0.1851
 1894WN      WN 1901   3.585   5.065   0.705 -0.1177 -0.1357  0.2466
 1895WN      WN 1902   3.113   1.817   3.813  0.0161 -0.3845  0.0318
 1896WN      WN 1903   3.031   1.427   2.228 -0.1949  0.0310  0.0572
 1897WN      WN 1904   0.312   4.334   3.995  0.3672  0.0973 -0.0041
 1898WN      WN 1905   4.740   3.417   6.576 -0.1611  0.1387 -0.1880
 1899WN      WN 1906   6.343   1.120   1.688 -0.0698  0.2194  0.1483
 1900WN      WN 1907   3.241   4.998   0.204  0.0043  0.1160  0.2970
 1901WN      WN 1908   6.094   1.182   4.382 -0.0471  0.2663  0.0983
 1902WN      WN 1909   4.508   3.899   1.447  0.1452 -0.1869 -0.1261
 1903WN      WN 1910   2.832   0.974   4.287  0.1493  0.1331 -0.1283
 1904WN      WN 1911   1.940   2.621   5.294  0.2943 -0.1112  0.1441
 1905WN      WN 1912   6.248   1.980   2.107  0.1241  0.3441 -0.1199
 1906WN      WN 1913   6.532   2.294   6.512 -0.1237  0.0909  0.2215
 1907WN      WN 1914   0.844   0.018   5.057  0.1309  0.0916 -0.1739
 1908WN      WN 1915   2.965   3.433   1.838 -0.0865 -0.0856 -0.3525
 1909WN      WN 1916   2.910   4.334   1.724  0.2828  0.1474  0.0899
 1910WN      WN 1917   3.000   2.844   2.078  0.3090 -0.2528  0.2501
 1911WN      WN 1918   0.879   2.716   6.648 -0.1533  0.3618  0.1172
 1912WN      WN 1919   6.655   1.814   6.405 -0.0096 -0.0595  0.1733
 1913WN      WN 1920   6.152   1.739   6.420 -0.0763 -0.2973  0.0927
 1914WN      WN 1921   1.819   0.085   2.440 -0.2265  0.2127 -0.0520
 1915WN      WN 1922   1.003   4.447   1.432 -0.0838  0.1939  0.1595
 1916WN      WN 1923   6.261   3.940   2.552 -0.1418  0.0852  0.0478
 1917WN      WN 1924   0.693   0.572   4.336  0.2008 -0.2714  0.0117
 1918WN      WN 1925   2.226   6.447   3.165 -0.1341 -0.0206  0.1510
 1919WN      WN 1926   4.117   3.312   3.931 -0.2758  0.5286 -0.0344
 1920WN      WN 1927   5.125   0.142   3.032 -0.1160  0.0068 -0.0253
 1921WN      WN 1928   6.293   1.215   0.216  0.0216 -0.3275 -0.4159
 1922WN      WN 1929   0.452   1.705   0.188  0.2975 -0.0669 -0.0877
 1923WN      WN 1930   4.091   4.329   6.415  0.1658 -0.0799  0.1714
 1924WN      WN 1931   3.601   5.642   4.223 -0.0160 -0.1520 -0.0275
 1925WN      WN 1932   0.055   4.218   1.736  0.1720  0.0558 -0.0330
 1926WN      WN 1933   4.133   5.155   4.353 -0.2345  0.0960  0.0837
 1927WN      WN 1934   1.969   6.042   1.539 -0.1021  0.3464  0.0026
 1928WN      WN 1935   5.454   6.033   5.491  0.1332 -0.2571 -0.0232
 1929WN      WN 1936   3.909   5.578   5.985  0.2811 -0.3748 -0.3066
 1930WN      WN 1937   5.234   6.583   5.397 -0.0067  0.0613 -0.1240
 1931WN      WN 1938   0.547   0.682   0.616  0.1003  0.0597  0.0076
 1932WN      WN 1939   1.381   1.260   3.382  0.1448 -0.1597  0.0419
 1933WN      WN 1940   1.221   0.513   1.291 -0.1063 -0.0318 -0.1531
 1934WN      WN 1941   3.223   5.607   2.494 -0.1371  0.3039 -0.1261
 1935WN      WN 1942   2.359   6.694   1.086  0.1271 -0.0104 -0.0395
 1936WN      WN 1943   2.420   5.454   2.122 -0.1288 -0.2151  0.2811
 1937WN      WN 1944   4.885   0.642   5.759 -0.2384 -0.0483  0.0763
 1938WN      WN 1945   3.149   3.954   3.507  0.0797 -0.1951 -0.3412
 1939WN      WN 1946   5.608   1.017   4.114 -0.5346 -0.0582 -0.0747
 1940WN      WN 1947   3.571   0.263   6.153 -0.0478  0.0947 -0.0618
 1941WN      WN 1948   2.738   3.494   5.595 -0.0428 -0.2703  0.0769
 1942WN      WN 1949   5.616   5.255   2.801  0.2361 -0.1386  0.5011
 1943WN      WN 1950   6.571   3.656   1.756 -0.1938 -0.0690  0.1101
 1944WN      WN 1951   5.311   2.818   2.751 -0.1145  0.2172 -0.1459
 1945WN      WN 1952   6.068   1.507   2.936 -0.1453  0.2701  0.2321
 1946WN      WN 1953   5.201   1.978   3.514 -0.0184 -0.2377  0.0676
 1947WN      WN 1954   2.622   2.057   0.552  0.2193 -0.1736  0.1297
 1948WN      WN 1955   2.868   3.289   0.193 -0.0173 -0.2668 -0.0189
 1949WN      WN 1956   0.534   0.392   6.393  0.2887 -0.3496 -0.3204
 1950WN      WN 1957   0.216   2.026   4.173  0.0959  0.0517 -0.1044
 1951WN      WN 1958   5.501   1.806   0.693  0.0590 -0.0118 -0.3477
 1952WN      WN 1959   4.773   5.388   5.992  0.0676 -0.2284  0.1431
 1953WN      WN 1960   3.120   4.312   4.090 -0.1018 -0.2920 -0.3336
 1954WN      WN 1961   1.814   2.285   4.937  0.1100 -0.0289  0.5883
 1955WN      WN 1962   5.259   1.734   0.075 -0.0625 -0.1678 -0.0773
 1956WN      WN 1963   1.005   0.973   1.131 -0.1636 -0.0584 -0.0658
 1957WN      WN 1964   5.078   2.483   4.731 -0.2010 -0.1183  0.0809
 1958WN      WN 1965   0.998   1.824   5.052 -0.1776  0.0775  0.1814
 1959WN      WN 1966   0.211   3.429   1.424  0.0566  0.0978 -0.2968
 1960WN      WN 1967   2.430   1.336   3.029  0.0333  0.1162 -0.1644
 1961WN      WN 1968   3.897   2.655   3.227 -0.0437  0.1492  0.0052
 1962WN      WN 1969   5.696   3.206   2.563 -0.0857 -0.0057  0.1121
 1963WN      WN 1970   5.117   4.067   2.298  0.1034  0.0551  0.2887
 1964WN      WN 1971   4.248   5.267   5.802 -0.0241  0.0663 -0.3390
 1965WN      WN 1972   6.599   3.116   3.182  0.0314 -0.0093  0.1024
 1966WN      WN 1973   2.535   6.732   3.459  0.0577 -0.0325 -0.0131
 1967WN      WN 1974   4.737   6.392   0.485  0.1855  0.1375  0.0506
 1968WN      WN 1975   4.527   3.535   0.701 -0.1764  0.0422 -0.1477
 1969WN      WN 1976   0.031   5.168   4.059  0.2915 -0.1275 -0.0155
 1970WN      WN 1977   4.700   0.105   4.780  0.0848  0.0125 -0.1699
 1971WN      WN 1978   2.602   1.987   1.107 -0.0142 -0.1376 -0.0333
 1972WN      WN 1979   1.363   0.482   3.534 -0.3139 -0.2641  0.2485
 1973WN      WN 1980   2.514   3.881   5.840  0.0113 -0.1497  0.0506
 1974WN      WN 1981   5.309   4.972   4.813  0.2513 -0.0230  0.0950
 1975WN      WN 1982   4.278   2.901   2.330 -0.3007 -0.0882  0.0324
 1976WN      WN 1983   6.567   0.544   2.642  0.3987  0.1746 -0.2650
 1977WN      WN 1984   5.702   2.395   2.719 -0.2276 -0.0049  0.1663
 1978WN      WN 1985   2.726   4.108   3.302  0.0520  0.4909  0.1263
 1979WN      WN 1986   1.605   0.721   5.923 -0.1958 -0.0989  0.0563
 1980WN      WN 1987   3.140   0.426   3.854 -0.2491  0.3616 -0.1654
 1981WN      WN 1988   0.428   5.803   2.267  0.3842 -0.5409 -0.2575
 1982WN      WN 1989   2.052   1.619   3.266  0.1550 -0.0516  0.0383
 1983WN      WN 1990   2.389   5.951   6.827 -0.1565  0.0502  0.0005
 1984WN      WN 1991   1.947   6.682   4.078  0.2005  0.1926 -0.1317
 1985WN      WN 1992   1.398   3.180   5.089 -0.1045 -0.0176  0.1033
 1986WN      WN 1993   5.886   6.184   2.632  0.2010 -0.0276 -0.1067
 1987WN      WN 1994   2.953   0.296   1.812 -0.0651 -0.1409 -0.2546
 1988WN      WN 1995   0.065   4.263   5.276  0.0768 -0.0075  0.3236
 1989WN      WN 1996   5.543   6.755   1.651 -0.1190  0.2150  0.1150
 1990WN      WN 1997   2.938   3.142   4.395  0.0873 -0.0923  0.0817
 1991WN      WN 1998   1.848   3.326   5.395  0.1169 -0.1724  0.0742
 1992WN      WN 1999   4.234   4.642   3.341 -0.0633  0.1206 -0.1377
 1993WN      WN 2000   6.768   2.726   6.190  0.2174  0.1514  0.0122
 1994WN      WN 2001   5.375   6.593   3.425 -0.1462  0.2623 -0.0225
 1995WN      WN 2002   0.741   0.500   1.468 -0.1080 -0.0239  0.0155
 1996WN      WN 2003   1.711   5.885   0.596 -0.1411 -0.2675 -0.0503
 1997WN      WN 2004   0.148   1.401   6.763  0.1387 -0.2498  0.2238
 1998WN      WN 2005   0.333   3.889   5.095 -0.2052  0.3004 -0.6647
 1999WN      WN 2006   4.204   2.055   1.653 -0.1610 -0.0257 -0.4744
 2000WN      WN 2007   5.417   3.884   1.956 -0.3432  0.3039 -0.1838
 2001WN      WN 2008   5.526   3.101   1.022  0.1346 -0.2169 -0.4473
 2002WN      WN 2009   5.022   3.441   0.219 -0.0348  0.2618  0.0356
 2003WN      WN 2010   1.246   1.261   3.901 -0.1653  0.1381  0.0350
 2004WN      WN 2011   0.542   1.942   5.098  0.0712  0.0375 -0.0862
 2005WN      WN 2012   6.804   6.796   2.282 -0.0764  0.4319  0.0820
 2006WN      WN 2013   4.118   3.514   6.027 -0.0734 -0.0753 -0.1808
 2007WN      WN 2014   4.994   4.967   0.311 -0.0094 -0.0433  0.1096
 2008WN      WN 2015   5.688   6.786   5.564  0.2556  0.0984  0.0353
 2009WN      WN 2016   1.118   6.256   4.310  0.3772 -0.1941  0.0940
 2010WN      WN 2017   5.072   0.142   5.617 -0.0449 -0.2799  0.2383
 2011WN      WN 2018   5.893   5.581   2.507  0.1185  0.2607 -0.0232
 2012WN      WN 2019   4.778   6.751   6.174 -0.2323 -0.1559 -0.1243
 2013WN      WN 2020   0.633   3.882   0.789  0.3651 -0.1768 -0.1477
 2014WN      WN 2021   5.948   4.352   5.870  0.0538  0.1390 -0.0583
 2015WN      WN 2022   0.495   0.970   2.877  0.2197 -0.1125 -0.1011
 2016WN      WN 2023   0.799   0.887   5.627 -0.1076 -0.1681 -0.2493
 2017WN      WN 2024   5.348   5.975   6.057 -0.1432  0.0533  0.6162
 2018WN      WN 2025   4.743   5.090   5.575 -0.0412  0.0929 -0.0624
 2019WN      WN 2026   2.395   1.229   4.122 -0.1422  0.2188 -0.0847
 2020WN      WN 2027   2.181   1.372   6.536  0.2306  0.1635  0.1982
 2021WN      WN 2028   2.370   2.605   0.269 -0.0086  0.1900  0.3144
 2022WN      WN 2029   5.811   4.787   4.588  0.0363  0.0753 -0.3264
 2023WN      WN 2030   0.184   1.189   3.946  0.0588 -0.0334 -0.0098
 2024WN      WN 2031   5.088   6.072   5.146 -0.0080 -0.1417 -0.3242
 2025WN      WN 2032   2.930   4.023   5.586 -0.1405  0.0509  0.0274
 2026WN      WN 2033   0.358   3.945   6.337 -0.3124  0.1183  0.0044
 2027WN      WN 2034   0.989   5.089   0.592  0.0824  0.1891  0.0089
 2028WN      WN 2035   1.737   3.105   1.936  0.2049 -0.2121  0.2665
 2029WN      WN 2036   6.683   0.444   5.317  0.1072 -0.2825  0.0537
 2030WN      WN 2037   3.167   5.111   2.743 -0.0568 -0.0380  0.0686
 2031WN      WN 2038   1.287   4.168   4.921  0.2804 -0.0857  0.0027
 2032WN      WN 2039   2.799   4.888   1.600 -0.1570  0.0323 -0.1640
 2033WN      WN 2040   4.763   2.480   4.285  0.1153  0.1155 -0.1479
 2034WN      WN 2041   5.275   6.388   1.957 -0.0383  0.0095  0.1933
 2035WN      WN 2042   6.846   5.381   5.437  0.0855 -0.0769  0.0929
 2036WN      WN 2043   5.785   3.460   6.685 -0.0118  0.2394  0.1129
 2037WN      WN 2044   3.281   1.268   0.967 -0.0005 -0.2183 -0.1272
 2038WN      WN 2045   0.248   5.743   6.582 -0.1224  0.0080 -0.0554
 2039WN      WN 2046   5.335   0.753   3.761  0.0096  0.1028  0.1520
 2040WN      WN 2047   4.093   2.562   1.783  0.0633 -0.1165 -0.1623
 2041WN      WN 2048   4.850   5.650   5.120  0.1018  0.0239 -0.0307
 2042WN      WN 2049   3.373   2.866   6.214 -0.1763  0.1880  0.2430
 2043WN      WN 2050   4.529   5.587   5.564 -0.2947 -0.1712 -0.0360
 2044WN      WN 2051   2.366   0.305   0.230  0.0866 -0.0473 -0.0839
 2045WN      WN 2052   6.405   4.461   0.667  0.2832  0.0154  0.0588
 2046WN      WN 2053   6.066   6.766   4.767  0.1942  0.0021 -0.3401
 2047WN      WN 2054   5.716   0.413   3.811 -0.1140 -0.2584  0.0298
 2048WN      WN 2055   1.174   4.374   4.461 -0.0221  0.0193  0.0684
 2049WN      WN 2056   5.426   1.014   5.052  0.1600  0.1914  0.0129
 2050WN      WN 2057   6.034   3.317   0.986 -0.0923 -0.0948 -0.0184
 2051WN      WN 2058   0.818   5.246   3.372 -0.0030 -0.2325  0.2107
 2052WN      WN 2059   1.690   0.064   3.588  0.1211 -0.0596  0.0953
 2053WN      WN 2060   0.907   4.689   0.234 -0.2634  0.0010 -0.0415
 2054WN      WN 2061   0.802   4.264   6.854 -0.1181 -0.0843 -0.0874
 2055WN      WN 2062   5.458   5.576   4.481 -0.2794 -0.2157 -0.0707
 2056WN      WN 2063   4.853   5.863   2.780 -0.0618 -0.2765 -0.0792
 2057WN      WN 2064   1.936   5.275   2.970  0.0166 -0.1119 -0.2375
 2058WN      WN 2065   2.139   6.382   0.787 -0.6002 -0.0704  0.0310
 2059WN      WN 2066   0.482   3.345   0.307 -0.2199 -0.0337  0.1706
 2060WN      WN 2067   6.754   0.250   6.263 -0.4552 -0.0587 -0.3480
 2061WN      WN 2068   2.695   1.629   4.016 -0.3249  0.0083  0.6354
 2062WN      WN 2069   5.887   5.717   1.455  0.0733  0.2451  0.5023
 2063WN      WN 2070   4.185   1.137   5.248 -0.2096  0.1291  0.4236
 2064WN      WN 2071   2.260   4.783   2.919  0.1248  0.0788 -0.0763
 2065WN      WN 2072   2.323   1.322   4.928  0.0120  0.2378  0.1593
 2066WN      WN 2073   0.696   2.265   4.285  0.2259  0.2132 -0.0577
 2067WN      WN 2074   5.126   6.384   0.885 -0.2438  0.1161 -0.2988
 2068WN      WN 2075   6.492   1.372   4.649 -0.1687 -0.1086 -0.1892
 2069WN      WN 2076   4.688   6.696   5.498 -0.1388 -0.1715  0.2071
 2070WN      WN 2077   1.837   0.190   4.919  0.0325  0.1029  0.0413
 2071WN      WN 2078   3.121   2.499   3.496 -0.3354 -0.1432  0.0355
 2072WN      WN 2079   6.260   1.028   2.208 -0.2465 -0.1065  0.0729
 2073WN      WN 2080   3.423   6.264   3.406 -0.3612  0.3799  0.2332
 2074WN      WN 2081   4.203   3.531   6.549 -0.0995  0.2423  0.1864
 2075WN      WN 2082   6.647   6.088   4.718 -0.2692 -0.0457 -0.0533
 2076WN      WN 2083   3.137   5.463   0.499  0.1013  0.2410  0.1665
 2077WN      WN 2084   5.990   6.656   2.464 -0.1365  0.0503  0.2806
 2078WN      WN 2085   0.057   0.816   2.520 -0.0078  0.2432 -0.0478
 2079WN      WN 2086   4.928   1.196   6.665 -0.1123 -0.2321 -0.1535
 2080WN      WN 2087   6.697   6.718   0.007 -0.2054  0.1921 -0.2282
 2081WN      WN 2088   4.848   0.730   0.244 -0.1847 -0.1762  0.1193
 2082WN      WN 2089   2.760   0.361   3.233  0.1155 -0.0112  0.2729
 2083WN      WN 2090   0.543   2.987   5.040  0.2240  0.1653  0.0556
 2084WN      WN 2091   1.046   3.743   5.616 -0.2656  0.0568 -0.2616
 2085WN      WN 2092   1.083   5.877   0.305  0.1345  0.1269 -0.2992
 2086WN      WN 2093   1.481   6.217   4.715  0.3908  0.0664  0.3254
 2087WN      WN 2094   1.847   4.968   2.581  0.0364  0.1939 -0.2322
 2088WN      WN 2095   1.491   5.963   0.032  0.1171 -0.1213 -0.0420
 2089WN      WN 2096   5.751   6.411   3.063  0.1464  0.1245 -0.4368
 2090WN      WN 2097   0.446   2.396   0.602 -0.3718  0.1543  0.0828
 2091WN      WN 2098   3.531   1.628   4.032  0.0478 -0.2666 -0.1551
 2092WN      WN 2099   4.256   1.725   0.115 -0.0013 -0.0587  0.1046
 2093WN      WN 2100   1.492   6.692   4.992 -0.2775 -0.1682 -0.1322
 2094WN      WN 2101   1.076   6.457   6.812 -0.0821 -0.2285 -0.0908
 2095WN      WN 2102   0.030   3.355   3.804 -0.0470  0.2518  0.0362
 2096WN      WN 2103   4.005   5.390   3.937  0.3180 -0.1283  0.2886
 2097WN      WN 2104   2.583   2.488   6.564  0.2062  0.2076 -0.0733
 2098WN      WN 2105   3.770   4.877   1.996 -0.1198  0.0866 -0.3466
 2099WN      WN 2106   0.976   3.186   4.843 -0.2141  0.0449  0.1779
 2100WN      WN 2107   5.651   5.960   1.134  0.0550  0.1253 -0.0605
 2101WN      WN 2108   6.333   3.486   3.550  0.0812 -0.0966  0.0610
 2102WN      WN 2109   3.028   0.845   2.449 -0.0565 -0.0383 -0.0589
 2103WN      WN 2110   4.425   1.484   5.710 -0.2852  0.2253 -0.1087
 2104WN      WN 2111   5.543   6.480   2.376 -0.2805  0.0106 -0.0650
 2105WN      WN 2112   1.337   2.169   2.655 -0.0137 -0.1329 -0.1912
 2106WN      WN 2113   4.027   6.599   6.350  0.2717  0.2777 -0.0719
 2107WN      WN 2114   3.414   6.316   2.474  0.1170  0.2366 -0.1434
 2108WN      WN 2115   4.077   1.893   5.456  0.1881 -0.0249  0.1007
 2109WN      WN 2116   0.095   4.495   0.993 -0.0853 -0.1395 -0.3034
 2110WN      WN 2117   3.111   6.383   0.705 -0.0546  0.1468 -0.2358
 2111WN      WN 2118   1.278   4.701   0.777  0.0286 -0.3617 -0.0361
 2112WN      WN 2119   6.196   2.259   4.116  0.2199  0.0175  0.1452
 2113WN      WN 2120   2.668   2.619   2.709  0.2296 -0.2009 -0.3064
 2114WN      WN 2121   2.386   5.422   2.954  0.2670  0.0749  0.3534
 2115WN      WN 2122   3.847   1.305   5.563  0.1908 -0.2936  0.1382
 2116WN      WN 2123   6.749   3.564   3.273  0.0257  0.1682  0.0643
 2117WN      WN 2124   5.754   2.265   0.885  0.0053  0.1086 -0.1361
 2118WN      WN 2125   4.569   1.006   5.807 -0.0462 -0.2776 -0.0126
 2119WN      WN 2126   1.523   3.993   0.515 -0.2356 -0.2538 -0.2497
 2120WN      WN 2127   1.393   2.160   5.826 -0.0092  0.0465 -0.0637
 2121WN      WN 2128   1.052   4.063   1.086  0.0762  0.0946  0.1544
 2122WN      WN 2129   0.435   4.837   4.069  0.2986 -0.0452  0.0924
 2123WN      WN 2130   4.784   0.512   2.629 -0.0404 -0.0618 -0.2468
 2124WN      WN 2131   1.035   5.390   6.289  0.0400  0.1430  0.1043
 2125WN      WN 2132   4.404   6.578   4.605 -0.0986 -0.0737  0.1708
 2126WN      WN 2133   4.326   0.664   5.556  0.0939 -0.2737 -0.0002
 2127WN      WN 2134   4.877   5.116   1.182  0.2725 -0.1206  0.1720
 2128WN      WN 2135   1.878   2.209   5.920  0.1341 -0.1038  0.2775
 2129WN      WN 2136   6.584   6.183   6.165  0.0845 -0.3981  0.0580
 2130WN      WN 2137   1.318   3.592   2.829  0.3615 -0.1479 -0.0895
 2131WN      WN 2138   0.478   0.041   2.292  0.1545 -0.2202 -0.1941
 2132WN      WN 2139   5.719   0.318   4.695  0.0277  0.2352 -0.0594
 2133WN      WN 2140   1.224   3.999   0.121  0.2682  0.2410  0.1297
 2134WN      WN 2141   0.348   0.673   1.123  0.0186  0.1005 -0.1662
 2135WN      WN 2142   1.483   1.029   4.858 -0.2009 -0.0180 -0.0902
 2136WN      WN 2143   1.708   0.751   2.076  0.1973 -0.2425  0.2112
 2137WN      WN 2144   6.606   5.175   1.450  0.1153  0.0149  0.0582
 2138WN      WN 2145   3.208   3.215   3.942 -0.0393  0.1361 -0.1330
 2139WN      WN 2146   4.390   2.988   2.990  0.1108 -0.3294  0.1966
 2140WN      WN 2147   0.280   3.199   3.113 -0.1503  0.1565 -0.1018
 2141WN      WN 2148   2.717   6.712   6.386 -0.0523 -0.0623 -0.1622
 2142WN      WN 2149   0.326   2.924   2.310  0.3338  0.1066  0.2256
 2143WN      WN 2150   6.083   2.756   3.999  0.0161 -0.2002 -0.4174
 2144WN      WN 2151   0.671   6.272   2.268  0.0713 -0.0906 -0.0911
 2145WN      WN 2152   0.760   4.034   2.286  0.1183 -0.0400 -0.0590
 2146WN      WN 2153   0.781   5.971   1.779  0.2027  0.0246 -0.1055
 2147WN      WN 2154   1.814   0.246   5.929  0.1141  0.0741  0.1831
 2148WN      WN 2155   0.875   4.126   5.249 -0.4261  0.1662  0.0433
 2149WN      WN 2156   1.644   5.203   1.751 -0.0625  0.2453 -0.1744
 2150WN      WN 2157   5.371   5.614   1.425 -0.0195  0.0146  0.2396
 2151WN      WN 2158   1.512   3.582   1.927 -0.0115  0.2291  0.0109
 2152WN      WN 2159   3.860   3.854   3.074 -0.0220  0.2053  0.2379
 2153WN      WN 2160   0.177   0.338   2.604  0.1565  0.0443  0.0742
 2154WN      WN 2161   6.233   5.245   4.641  0.0797  0.2343 -0.2574
 2155WN      WN 2162   3.785   4.883   3.818 -0.1103 -0.2560 -0.2566
 2156WN      WN 2163   5.747   1.486   5.158 -0.3190 -0.1665  0.2818
 2157WN      WN 2164   5.588   5.487   5.429 -0.0628 -0.3838  0.0270
 2158WN      WN 2165   6.839   5.674   2.768  0.1277  0.1492  0.0045
 2159WN      WN 2166   3.160   0.896   3.902  0.2804  0.1164 -0.2269
 2160WN      WN 2167   4.343   3.675   4.306  0.0161 -0.0314 -0.1962
 2161WN      WN 2168   2.572   4.152   1.213 -0.0843 -0.2219 -0.0150
 2162WN      WN 2169   6.205   5.052   3.275  0.1890  0.0202  0.2047
 2163WN      WN 2170   1.057   5.902   4.716  0.2836  0.0534  0.2524
 2164WN      WN 2171   3.339   0.812   5.022  0.1761  0.1498 -0.0268
 2165WN      WN 2172   6.705   6.096   6.708  0.0357  0.1937  0.1116
 2166WN      WN 2173   4.332   4.038   0.465 -0.2513  0.2756  0.1392
 2167WN      WN 2174   2.858   2.827   1.520 -0.3691 -0.0147 -0.0567
 2168WN      WN 2175   1.193   0.562   5.726 -0.1441 -0.0965  0.3419
 2169WN      WN 2176   1.368   3.893   3.199 -0.2352 -0.3467  0.0436
 2170WN      WN 2177   1.614   0.962   2.646 -0.3506  0.0068  0.0226
 2171WN      WN 2178   1.338   2.103   1.086  0.2536  0.3911  0.1194
 2172WN      WN 2179   5.563   2.159   0.219 -0.2505 -0.1846  0.1388
 2173WN      WN 2180   1.359   1.504   5.037 -0.1324  0.3840 -0.1101
 2174WN      WN 2181   5.743   5.184   3.350 -0.0894 -0.0821 -0.1197
 2175WN      WN 2182   5.231   0.262   3.989 -0.2352  0.1367  0.1381
 2176WN      WN 2183   3.788   6.671   5.465  0.1013  0.1854 -0.0598
 2177WN      WN 2184   0.789   5.289   5.886  0.1419 -0.1461  0.2554
 2178WN      WN 2185   3.596   3.179   4.621 -0.2382 -0.1679  0.0659
 2179WN      WN 2186   4.647   2.190   1.738 -0.1506  0.0846 -0.1233
 2180WN      WN 2187   0.847   6.853   6.632  0.2119  0.0703 -0.0605
 2181WN      WN 2188   3.885   5.607   0.047  0.2472  0.2265 -0.1990
 2182WN      WN 2189   2.777   5.348   2.536  0.0439 -0.0956  0.2648
 2183WN      WN 2190   6.506   0.228   3.536 -0.2186  0.1035  0.0453
 2184WN      WN 2191   0.789   1.340   2.614  0.1109 -0.1455 -0.0204
 2185WN      WN 2192   0.833   2.966   6.172 -0.0357  0.1985  0.0205
 2186WN      WN 2193   5.615   1.404   3.164  0.0218 -0.1050 -0.0527
 2187WN      WN 2194   1.079   3.720   5.054 -0.3563 -0.2838 -0.2520
 2188WN      WN 2195   5.711   3.678   5.390 -0.0447 -0.1986 -0.2790
 2189WN      WN 2196   3.601   1.219   2.222 -0.3131  0.1979  0.2577
 2190WN      WN 2197   4.261   0.368   1.139  0.0745  0.1442 -0.0674
 2191WN      WN 2198   4.995   3.557   2.119  0.0577 -0.0901  0.1595
 2192WN      WN 2199   0.104   2.643   1.999  0.3376  0.1028  0.2933
 2193WN      WN 2200   0.489   3.470   6.228  0.0654 -0.0956  0.2215
 2194WN      WN 2201   2.601   1.978   2.475 -0.3728  0.0864  0.2128
 2195WN      WN 2202   4.362   5.162   2.750 -0.3332 -0.1911  0.0065
 2196WN      WN 2203   3.412   5.475   1.859  0.3063  0.2473 -0.0218
 2197WN      WN 2204   6.022   3.709   4.783  0.0744 -0.1277  0.0100
 2198WN      WN 2205   1.318   0.888   5.308 -0.1127  0.2861  0.1382
 2199WN      WN 2206   4.129   4.191   4.209 -0.2093 -0.3056 -0.0152
 2200WN      WN 2207   6.176   3.392   2.619  0.1674  0.0860 -0.1888
 2201WN      WN 2208   3.207   2.686   0.328 -0.0973  0.1272 -0.2685
 2202WN      WN 2209   0.091   5.835   5.658  0.3003  0.1214 -0.3294
 2203WN      WN 2210   1.787   2.819   4.814 -0.0266 -0.1922 -0.0674
 2204WN      WN 2211   3.262   4.538   6.794 -0.1620  0.1003 -0.1257
 2205WN      WN 2212   5.002   2.970   4.862 -0.2677  0.0910  0.0719
 2206WN      WN 2213   1.130   6.321   2.755  0.2821 -0.1674  0.0298
 2207WN      WN 2214   4.775   2.242   3.425 -0.0892 -0.1025  0.2551
 2208WN      WN 2215   5.247   5.580   1.983 -0.0251  0.2879  0.1685
 2209WN      WN 2216   4.621   1.408   3.308 -0.1257  0.2637 -0.3288
 2210WN      WN 2217   3.354   3.669   6.600 -0.1753 -0.2456  0.1512
 2211WN      WN 2218   4.328   2.428   3.379 -0.1306  0.1695 -0.1440
 2212WN      WN 2219   4.308   2.824   1.427  0.1585  0.0160  0.4397
 2213WN      WN 2220   2.330   3.071   1.553  0.1686 -0.1909  0.0049
 2214WN      WN 2221   0.198   2.492   4.311 -0.2342 -0.0554 -0.5091
 2215WN      WN 2222   3.770   4.313   6.052  0.2777 -0.0506 -0.0493
 2216WN      WN 2223   0.375   0.361   5.936  0.0426  0.0649 -0.1836
 2217WN      WN 2224   6.481   2.560   4.414  0.1889 -0.0409  0.1921
 2218WN      WN 2225   0.108   4.605   4.461 -0.0995 -0.0620  0.0297
 2219WN      WN 2226   0.692   6.067   0.993 -0.1997 -0.0413  0.0303
 2220WN      WN 2227   5.522   0.578   4.246 -0.2511  0.2178 -0.1075
 2221WN      WN 2228   3.617   4.457   4.151  0.0520  0.0955 -0.1614
 2222WN      WN 2229   0.057   6.266   4.291  0.2801  0.0167 -0.2145
 2223WN      WN 2230   6.672   1.592   0.310  0.1815 -0.0891  0.1800
 2224WN      WN 2231   3.514   2.304   3.209  0.1611 -0.0044  0.1356
 2225WN      WN 2232   6.750   2.240   6.066 -0.1947 -0.1335 -0.3477
 2226WN      WN 2233   1.655   1.295   5.395  0.0743 -0.1037  0.1198
 2227WN      WN 2234   1.500   4.229   3.561  0.1570  0.0705 -0.0814
 2228WN      WN 2235   1.560   3.636   5.802  0.3108 -0.1769 -0.1351
 2229WN      WN 2236   3.856   1.014   0.903 -0.0281 -0.2339 -0.1766
 2230WN      WN 2237   1.852   6.669   4.581  0.0762 -0.0558 -0.1764
 2231WN      WN 2238   2.215   5.880   0.604 -0.1491  0.0042  0.0600
 2232WN      WN 2239   4.172   3.748   1.050 -0.1277  0.0133 -0.3645
 2233WN      WN 2240   3.358   3.737   2.347  0.3363 -0.4100  0.1530
 2234WN      WN 2241   5.298   0.541   2.290 -0.0084 -0.0674  0.0013
 2235WN      WN 2242   4.818   6.335   4.446  0.0329 -0.3562  0.1230
 2236WN      WN 2243   4.945   2.141   6.738 -0.1296 -0.0473 -0.2049
 2237WN      WN 2244   1.856   6.013   1.052  0.0563 -0.1066  0.0937
 2238WN      WN 2245   6.038   2.093   5.736  0.0973  0.0501  0.1331
 2239WN      WN 2246   2.195   5.430   6.656 -0.2170 -0.2610  0.0300
 2240WN      WN 2247   5.621   4.110   3.310  0.1799 -0.2888  0.3630
 2241WN      WN 2248   3.896   4.434   3.686  0.0860 -0.0882 -0.1464
 2242WN      WN 2249   6.278   2.540   0.042 -0.1451 -0.0939 -0.1738
 2243WN      WN 2250   0.130   5.050   1.092  0.2076 -0.2341  0.1373
 2244WN      WN 2251   2.789   6.785   4.988  0.5591 -0.3903 -0.0702
 2245WN      WN 2252   1.307   3.592   6.576 -0.0602 -0.1959 -0.1472
 2246WN      WN 2253   5.947   0.141   5.202  0.0227 -0.0684  0.0201
 2247WN      WN 2254   6.122   3.291   3.116 -0.2278  0.0358  0.1194
 2248WN      WN 2255   4.261   0.036   2.248 -0.1096 -0.0625 -0.2288
 2249WN      WN 2256   5.530   0.514   0.032  0.0455  0.3776  0.0766
 2250WN      WN 2257   1.061   1.783   0.809 -0.2075  0.0966  0.0213
 2251WN      WN 2258   0.795   2.712   4.610 -0.1126 -0.3223 -0.0809
 2252WN      WN 2259   0.136   1.487   4.427  0.1406  0.0085 -0.2263
 2253WN      WN 2260   6.165   5.294   1.713 -0.5619 -0.1822 -0.1743
 2254WN      WN 2261   5.907   2.171   6.544  0.1667 -0.3549 -0.2249
 2255WN      WN 2262   1.392   3.160   0.159  0.2672  0.1131 -0.0689
 2256WN      WN 2263   2.804   0.790   5.609  0.0354 -0.0092  0.4080
 2257WN      WN 2264   3.754   5.147   0.242  0.0055  0.2319  0.0295
 2258WN      WN 2265   6.811   5.987   1.526 -0.2358  0.0034 -0.0845
 2259WN      WN 2266   5.081   2.951   0.467 -0.1568  0.1043  0.1630
 2260WN      WN 2267   6.140   6.238   4.829 -0.1342  0.2982  0.0293
 2261WN      WN 2268   3.317   0.648   4.389  0.0469  0.2359 -0.0410
 2262WN      WN 2269   2.454   6.492   5.323  0.1914 -0.0406  0.2161
 2263WN      WN 2270   1.370   1.476   4.422 -0.0468 -0.2221  0.1230
 2264WN      WN 2271   2.761   0.495   5.151 -0.0842  0.0585  0.4385
 2265WN      WN 2272   2.600   1.427   2.529  0.0776 -0.0667 -0.3996
 2266WN      WN 2273   5.927   1.092   5.437  0.0362  0.2110  0.3253
 2267WN      WN 2274   6.219   2.268   1.014 -0.1951  0.2924  0.2731
 2268WN      WN 2275   2.804   4.521   0.866  0.0185  0.1796  0.0387
 2269WN      WN 2276   6.736   4.639   4.051  0.4397 -0.1322 -0.0360
 2270WN      WN 2277   6.853   4.337   5.787 -0.1396 -0.0122  0.1900
 2271WN      WN 2278   4.681   4.524   4.136  0.2037  0.2489  0.0991
 2272WN      WN 2279   6.596   1.251   3.626 -0.1498  0.1027 -0.0736
 2273WN      WN 2280   5.942   3.569   2.218 -0.3669 -0.0427 -0.2169
 2274WN      WN 2281   1.741   3.917   4.843  0.3896  0.3423 -0.0788
 2275WN      WN 2282   3.110   2.136   1.198  0.3013 -0.1279  0.0060
 2276WN      WN 2283   6.190   0.919   6.585 -0.1227  0.0726 -0.2112
 2277WN      WN 2284   6.173   2.936   4.513 -0.1821 -0.2468 -0.1184
 2278WN      WN 2285   4.584   4.345   2.392 -0.0450 -0.1352 -0.0086
 2279WN      WN 2286   1.420   4.401   3.078  0.0559  0.0679 -0.2202
 2280WN      WN 2287   4.518   6.209   2.931  0.2278 -0.0229  0.1770
 2281WN      WN 2288   5.548   3.520   3.659 -0.2832  0.0623 -0.1207
 2282WN      WN 2289   2.052   4.582   6.102  0.0122 -0.0657 -0.2715
 2283WN      WN 2290   2.605   6.822   2.992  0.1501 -0.1451  0.1938
 2284WN      WN 2291   0.961   2.456   2.775 -0.0878 -0.3976  0.0474
 2285WN      WN 2292   6.121   3.108   2.231 -0.2287  0.0472 -0.0109
 2286WN      WN 2293   4.007   4.724   0.479 -0.1996  0.1608  0.2431
 2287WN      WN 2294   3.290   0.504   0.327 -0.1121 -0.0782 -0.0050
 2288WN      WN 2295   2.535   1.566   5.317 -0.2279  0.4401  0.0611
 2289WN      WN 2296   4.378   6.087   4.390  0.0273 -0.1060 -0.2463
 2290WN      WN 2297   3.238   6.273   1.185 -0.1784 -0.3671  0.1712
 2291WN      WN 2298   4.148   0.708   2.055  0.2914 -0.3495 -0.0912
 2292WN      WN 2299   4.393   1.285   2.912  0.0473  0.0512 -0.1845
 2293WN      WN 2300   2.200   4.786   5.484  0.0295 -0.2060  0.1305
 2294WN      WN 2301   4.811   1.409   4.073 -0.3137  0.0188  0.0279
 2295WN      WN 2302   1.768   6.018   2.367 -0.0325  0.2930 -0.0413
 2296WN      WN 2303   3.530   5.899   0.839  0.0021  0.1541 -0.4202
 2297WN      WN 2304   1.262   1.729   0.324  0.3255  0.2582 -0.0327
 2298WN      WN 2305   0.342   1.842   6.491 -0.2681 -0.1122  0.2299
 2299WN      WN 2306   4.577   4.932   0.755  0.1884  0.1463 -0.0121
 2300WN      WN 2307   5.854   3.828   5.833  0.1418 -0.0641  0.0450
 2301WN      WN 2308   4.478   6.060   0.133  0.0309  0.1098 -0.1255
 2302WN      WN 2309   2.102   4.713   2.217  0.0358 -0.2657 -0.0461
 2303WN      WN 2310   6.503   0.033   2.751  0.1081 -0.3834  0.1752
 2304WN      WN 2311   0.847   0.554   0.953 -0.1189 -0.0387  0.2172
 2305WN      WN 2312   2.667   2.082   5.361 -0.3100  0.0388  0.1513
 2306WN      WN 2313   4.109   0.910   2.770 -0.0006  0.1990  0.0017
 2307WN      WN 2314   4.220   0.635   6.540 -0.0336  0.0865  0.1033
 2308WN      WN 2315   5.334   4.334   6.578  0.0110  0.2375 -0.1657
 2309WN      WN 2316   4.619   4.112   4.463  0.2114  0.3181  0.1674
 2310WN      WN 2317   3.702   0.301   3.658  0.3728  0.0930  0.1833
 2311WN      WN 2318   4.599   2.067   0.311  0.4465 -0.1776 -0.1298
 2312WN      WN 2319   4.166   5.214   6.813 -0.1585  0.4272  0.2577
 2313WN      WN 2320   5.243   4.362   5.895  0.2185  0.2434  0.2533
 2314WN      WN 2321   5.124   2.290   3.900 -0.2361  0.0794 -0.0165
 2315WN      WN 2322   4.895   3.820   5.730  0.1334 -0.4207 -0.1141
 2316WN      WN 2323   4.060   2.295   0.810  0.0639  0.0701 -0.4428
 2317WN      WN 2324   0.653   3.195   1.338  0.0612  0.1127  0.0226
 2318WN      WN 2325   2.779   6.498   1.244 -0.4337 -0.1024 -0.1622
 2319WN      WN 2326   0.472   1.767   0.736 -0.0606  0.1316 -0.1572
 2320WN      WN 2327   4.179   2.381   1.297 -0.1172 -0.0361  0.0788
 2321WN      WN 2328   2.438   6.845   4.156 -0.0308 -0.1450 -0.2266
 2322WN      WN 2329   6.075   3.280   6.224  0.0414 -0.0663 -0.4091
 2323WN      WN 2330   1.610   1.829   6.191  0.1096  0.0546  0.0961
 2324WN      WN 2331   3.554   2.438   0.612 -0.0563 -0.0963  0.0225
 2325WN      WN 2332   3.182   4.641   5.001  0.2899  0.2028  0.1454
 2326WN      WN 2333   2.542   6.010   4.477  0.0254  0.0933  0.0354
 2327WN      WN 2334   6.120   6.208   1.088  0.0648 -0.1098 -0.1647
 2328WN      WN 2335   6.179   0.350   6.201 -0.0689  0.0810  0.1763
 2329WN      WN 2336   2.466   3.508   5.130  0.0062  0.1317  0.4313
 2330WN      WN 2337   4.378   1.354   6.639  0.0223 -0.1757  0.3044
 2331WN      WN 2338   1.643   6.786   0.512  0.0807 -0.0843 -0.1204
 2332WN      WN 2339   3.628   0.794   2.932  0.0310  0.3384  0.0374
 2333WN      WN 2340   3.766   2.996   6.659  0.0130  0.2757  0.1729
 2334WN      WN 2341   5.271   0.726   4.640  0.0049 -0.4622  0.0375
 2335WN      WN 2342   3.981   3.353   2.910  0.0178 -0.0175 -0.1869
 2336WN      WN 2343   1.761   5.707   6.500 -0.0641 -0.1235 -0.2877
 2337WN      WN 2344   6.302   3.451   0.280 -0.1235  0.0680  0.3923
 2338WN      WN 2345   6.621   0.343   4.432 -0.1834  0.1767  0.1294
 2339WN      WN 2346   5.079   0.356   1.003  0.0115 -0.0110  0.1192
 2340WN      WN 2347   0.885   3.588   3.713 -0.0692 -0.0246 -0.0461
 2341WN      WN 2348   2.287   5.106   3.367 -0.2629  0.0863  0.0101
 2342WN      WN 2349   0.672   4.987   6.691 -0.0826 -0.0461  0.1042
 2343WN      WN 2350   3.509   3.251   5.337 -0.0650 -0.2162  0.0912
 2344WN      WN 2351   6.825   1.915   5.657 -0.1296 -0.0580 -0.0396
 2345WN      WN 2352   4.611   4.439   6.313  0.2038 -0.0590  0.1411
 2346WN      WN 2353   2.159   6.828   0.542  0.1396  0.1235  0.2752
 2347WN      WN 2354   0.737   3.794   1.432 -0.1332  0.2118  0.3839
 2348WN      WN 2355   6.104   3.082   0.549  0.1465 -0.3165  0.2405
 2349WN      WN 2356   1.295   1.553   2.403 -0.0364 -0.2076 -0.3143
 2350WN      WN 2357   2.170   1.249   1.755 -0.2793  0.0492  0.2142
 2351WN      WN 2358   1.983   2.641   3.395 -0.1548  0.2326  0.0501
 2352WN      WN 2359   3.615   2.903   0.600 -0.0081 -0.1197  0.2286
 2353WN      WN 2360   6.621   0.566   2.173 -0.0142  0.3859 -0.0181
 2354WN      WN 2361   4.623   1.714   1.615  0.0085  0.0258 -0.0354
 2355WN      WN 2362   2.678   4.307   6.200  0.2048  0.1436  0.2999
 2356WN      WN 2363   2.000   3.476   1.762  0.2540  0.1386  0.1111
 2357WN      WN 2364   6.076   2.092   0.515 -0.0796 -0.1404  0.0985
 2358WN      WN 2365   4.417   2.986   5.287 -0.1340 -0.0536  0.1479
 2359WN      WN 2366   3.864   1.138   6.070  0.0027  0.0659 -0.0166
 2360WN      WN 2367   0.403   1.249   1.837  0.1463  0.0506  0.1816
 2361WN      WN 2368   3.382   1.831   3.009  0.4401  0.0541  0.0451
 2362WN      WN 2369   4.054   6.784   3.725  0.0406 -0.0470 -0.1073
 2363WN      WN 2370   6.525   6.404   5.665  0.0870  0.0876 -0.3260
 2364WN      WN 2371   1.358   2.416   5.029 -0.0884 -0.0089  0.1137
 2365WN      WN 2372   6.655   1.002   6.665 -0.2839 -0.0356 -0.3042
 2366WN      WN 2373   4.583   4.506   4.963  0.2239 -0.1833  0.2309
 2367WN      WN 2374   3.866   6.075   4.140  0.0100 -0.1184 -0.2315
 2368WN      WN 2375   3.109   4.940   0.734  0.0745  0.1278  0.1066
 2369WN      WN 2376   6.112   0.107   5.682 -0.0168 -0.1390  0.2781
 2370WN      WN 2377   2.968   5.856   3.643  0.0738 -0.1162 -0.2054
 2371WN      WN 2378   3.217   5.431   5.686  0.0535  0.1842 -0.0065
 2372WN      WN 2379   3.684   4.144   4.880 -0.0048  0.0105  0.0822
 2373WN      WN 2380   5.484   2.361   1.716 -0.2043  0.2854 -0.0297
 2374WN      WN 2381   1.715   0.664   4.570  0.1460 -0.0179 -0.0860
 2375WN      WN 2382   3.544   4.471   5.215  0.3676 -0.0541 -0.3083
 2376WN      WN 2383   0.924   2.653   0.656 -0.0896  0.0904  0.0365
 2377WN      WN 2384   5.466   1.119   1.275  0.2740  0.2208  0.0162
 2378WN      WN 2385   0.875   4.812   3.596 -0.3720  0.5052 -0.3093
 2379WN      WN 2386   1.484   6.473   5.621 -0.4995 -0.2411  0.2707
 2380WN      WN 2387   2.440   3.302   3.360  0.0250 -0.0228  0.1131
 2381WN      WN 2388   0.954   0.453   6.630  0.0280 -0.1347  0.2779
 2382WN      WN 2389   2.603   1.652   6.561  0.0271 -0.1986 -0.0164
 2383WN      WN 2390   6.086   1.624   0.471 -0.0142  0.1717  0.1426
 2384WN      WN 2391   1.712   1.865   1.300 -0.0453 -0.0648 -0.2431
 2385WN      WN 2392   3.224   4.789   4.291 -0.0031 -0.2151 -0.1779
 2386WN      WN 2393   3.781   3.830   2.090 -0.0376  0.2790 -0.0855
 2387WN      WN 2394   4.968   4.636   5.563  0.0162  0.0216 -0.3135
 2388WN      WN 2395   2.062   0.241   4.403  0.1133  0.1602 -0.0117
 2389WN      WN 2396   5.398   5.649   0.018 -0.1486  0.0562  0.0919
 2390WN      WN 2397   0.456   1.468   4.997 -0.1489 -0.3124  0.1687
 2391WN      WN 2398   4.786   1.585   2.756  0.1326  0.0849  0.0052
 2392WN      WN 2399   0.297   5.997   4.710  0.1354  0.1649  0.0062
 2393WN      WN 2400   1.756   0.347   3.066 -0.3672  0.0701  0.5453
 2394WN      WN 2401   1.831   3.399   4.930 -0.0078 -0.0084 -0.0389
 2395WN      WN 2402   2.095   6.816   2.832  0.0732 -0.3402 -0.0609
 2396WN      WN 2403   0.942   1.375   4.751  0.1516  0.3840  0.2016
 2397WN      WN 2404   3.400   3.162   2.752  0.1216  0.2611  0.3061
 2398WN      WN 2405   1.891   5.187   4.978 -0.1805 -0.2497 -0.0236
 2399WN      WN 2406   1.339   5.446   0.485  0.0429  0.3500  0.0831
 2400WN      WN 2407   0.079   0.037   5.060 -0.0477  0.0040 -0.1694
 2401WN      WN 2408   1.208   1.215   0.173  0.0120  0.0231 -0.0028
 2402WN      WN 2409   3.982   1.094   1.725 -0.1355 -0.0125 -0.2143
 2403WN      WN 2410   0.068   1.154   5.362 -0.2148 -0.1756 -0.1563
 2404WN      WN 2411   1.305   5.831   2.367 -0.3532  0.0840  0.1364
 2405WN      WN 2412   3.412   5.034   4.790  0.1407 -0.3050 -0.0241
 2406WN      WN 2413   3.907   5.886   4.637 -0.1396 -0.0392  0.0966
 2407WN      WN 2414   2.405   6.229   2.327 -0.2351  0.0079 -0.0759
 2408WN      WN 2415   2.205   2.079   1.419 -0.0079  0.1872 -0.2488
 2409WN      WN 2416   1.669   1.266   2.024  0.3691 -0.0926  0.2140
 2410WN      WN 2417   2.598   2.397   3.181  0.0828  0.0119  0.0210
 2411WN      WN 2418   4.726   1.332   0.854  0.0353  0.0827  0.0357
 2412WN      WN 2419   1.049   3.649   4.564 -0.0034  0.0016 -0.1436
 2413WN      WN 2420   1.854   6.590   6.095  0.1806  0.1950 -0.2427
 2414WN      WN 2421   0.194   1.397   0.563 -0.1891  0.0126 -0.2078
 2415WN      WN 2422   5.023   6.390   5.842  0.0162 -0.2771  0.1418
 2416WN      WN 2423   2.574   6.633   2.508 -0.2251  0.0517 -0.0680
 2417WN      WN 2424   1.819   5.003   5.900  0.0886 -0.0530 -0.3160
 2418WN      WN 2425   1.983   3.998   4.445  0.0942  0.3384  0.2785
 2419WN      WN 2426   5.487   4.353   2.108 -0.4293  0.1962 -0.3505
 2420WN      WN 2427   4.239   4.466   5.911 -0.0985 -0.3113  0.0372
 2421WN      WN 2428   2.151   4.879   3.791  0.0878  0.1591 -0.1898
 2422WN      WN 2429   1.198   1.250   5.597 -0.1349 -0.3759  0.1862
 2423WN      WN 2430   3.299   3.683   0.290 -0.0795 -0.0686  0.0639
 2424WN      WN 2431   0.541   4.343   4.438 -0.0935 -0.1407 -0.0383
 2425WN      WN 2432   5.256   2.729   1.957  0.1615 -0.0688 -0.1998
 2426WN      WN 2433   6.361   3.973   4.440  0.3241  0.0938  0.2057
 2427WN      WN 2434   4.850   6.084   6.214 -0.5285 -0.0665 -0.0239
 2428WN      WN 2435   1.112   5.517   2.733  0.1554  0.2389  0.2002
 2429WN      WN 2436   5.725   2.148   3.826  0.0655 -0.1976 -0.1390
 2430WN      WN 2437   4.599   3.610   6.059 -0.1572  0.0543  0.0279
 2431WN      WN 2438   0.584   1.152   0.844 -0.0632 -0.0847 -0.2118
 2432WN      WN 2439   2.997   1.030   0.128 -0.1752  0.1677  0.1833
 2433WN      WN 2440   4.725   0.966   4.477 -0.0854 -0.1121 -0.4141
 2434WN      WN 2441   4.906   3.683   2.589  0.0461  0.1815 -0.1198
 2435WN      WN 2442   2.911   6.847   2.202  0.3889 -0.1794 -0.1833
 2436WN      WN 2443   4.893   6.538   3.964 -0.1656 -0.0592  0.0675
 2437WN      WN 2444   1.500   6.246   6.455  0.0299  0.1580 -0.0578
 2438WN      WN 2445   1.768   3.504   3.122  0.1427 -0.2070 -0.2641
 2439WN      WN 2446   0.656   6.396   5.338 -0.1885  0.1353  0.1061
 2440WN      WN 2447   3.956   6.374   4.576 -0.1770  0.0759  0.1304
 2441WN      WN 2448   6.322   6.733   6.098  0.1276  0.0267 -0.0171
 2442WN      WN 2449   1.457   5.195   4.785 -0.0532 -0.0806  0.1801
 2443WN      WN 2450   5.318   3.809   4.602 -0.0272 -0.0470 -0.0650
 2444WN      WN 2451   4.006   3.563   3.483  0.0335  0.1880  0.0887
 2445WN      WN 2452   0.842   2.801   2.381 -0.1238  0.0516  0.0705
 2446WN      WN 2453   6.265   1.659   2.530 -0.1540 -0.3266  0.2293
 2447WN      WN 2454   1.952   6.466   2.494 -0.1159 -0.0646 -0.0538
 2448WN      WN 2455   5.358   2.259   5.740 -0.0826 -0.0443  0.1218
 2449WN      WN 2456   5.413   3.000   0.056 -0.2723  0.2978  0.1214
 2450WN      WN 2457   4.581   3.906   6.492  0.0302 -0.0734  0.1572
 2451WN      WN 2458   3.671   3.115   4.169 -0.3758  0.0886 -0.0218
 2452WN      WN 2459   1.967   2.351   6.737 -0.1849 -0.2739 -0.2024
 2453WN      WN 2460   3.320   1.618   1.311 -0.1122  0.0890  0.1233
 2454WN      WN 2461   1.851   1.437   0.903  0.3066 -0.0853 -0.1025
 2455WN      WN 2462   2.823   3.784   0.027  0.1493 -0.3307 -0.0316
 2456WN      WN 2463   2.813   2.265   4.840 -0.2967 -0.0747  0.0645
 2457WN      WN 2464   5.955   3.559   3.939 -0.2612 -0.1034 -0.0424
 2458WN      WN 2465   4.153   3.176   4.477 -0.0007  0.0489  0.2117
 2459WN      WN 2466   2.416   2.375   5.067  0.0572 -0.0734 -0.4095
 2460WN      WN 2467   2.343   2.151   1.891 -0.3374  0.1402  0.0593
 2461WN      WN 2468   6.475   6.674   4.437 -0.0900  0.1550  0.1203
 2462WN      WN 2469   3.845   5.810   5.126 -0.2731 -0.0623  0.3900
 2463WN      WN 2470   4.563   5.491   1.001  0.2974  0.0630  0.2978
 2464WN      WN 2471   6.018   1.513   2.050 -0.0521  0.2572  0.1988
 2465WN      WN 2472   3.973   3.036   6.046 -0.1609  0.0796  0.0611
 2466WN      WN 2473   3.454   2.870   3.212  0.0207 -0.0499 -0.1090
 2467WN      WN 2474   0.125   3.098   6.412  0.1034  0.1457 -0.0228
 2468WN      WN 2475   6.352   5.021   5.425  0.0995  0.0902  0.1375
 2469WN      WN 2476   0.677   4.330   1.062  0.3630 -0.0670 -0.0181
 2470WN      WN 2477   2.627   4.006   2.738  0.2811 -0.0885 -0.0683
 2471WN      WN 2478   0.787   3.794   6.027 -0.0280 -0.1446  0.1370
 2472WN      WN 2479   4.498   1.762   1.090 -0.2452  0.0584  0.1575
 2473WN      WN 2480   0.290   2.152   1.747  0.0670 -0.1488 -0.1167
 2474WN      WN 2481   6.015   6.148   6.129 -0.0252  0.1570  0.1635
 2475WN      WN 2482   2.054   2.662   5.824  0.0805 -0.3574 -0.0398
 2476WN      WN 2483   3.958   5.517   2.642  0.1120  0.0537  0.1803
 2477WN      WN 2484   0.616   6.706   3.587 -0.0100  0.4541  0.3946
 2478WN      WN 2485   3.453   2.051   4.421 -0.1965  0.2205  0.6202
 2479WN      WN 2486   3.538   0.388   3.188  0.6762  0.0246 -0.2820
 2480WN      WN 2487   1.082   0.874   2.700 -0.0864  0.3632 -0.2889
 2481WN      WN 2488   0.357   2.305   4.738  0.2601  0.1797 -0.1119
 2482WN      WN 2489   2.420   0.980   6.312 -0.2224 -0.5427  0.0444
 2483WN      WN 2490   5.174   4.235   3.169  0.4004  0.1830  0.0590
 2484WN      WN 2491   2.102   5.746   5.625 -0.0396 -0.2359 -0.1963
 2485WN      WN 2492   6.523   1.776   2.930 -0.3163 -0.1888 -0.1381
 2486WN      WN 2493   5.207   5.606   0.879  0.0856  0.1608  0.4051
 2487WN      WN 2494   4.816   6.756   2.718  0.1099  0.1941 -0.1470
 2488WN      WN 2495   3.431   2.857   2.286 -0.0555 -0.0121 -0.3059
 2489WN      WN 2496   1.431   4.965   0.350  0.0137  0.3795 -0.0567
 2490WN      WN 2497   0.831   0.841   0.098  0.0368 -0.2798  0.2215
 2491WN      WN 2498   6.413   3.178   6.706  0.0720 -0.2747  0.0063
 2492WN      WN 2499   5.677   6.160   3.976  0.0168  0.3179 -0.0842
 2493WN      WN 2500   1.463   1.849   6.701  0.0944 -0.1765  0.0370
 2494WN      WN 2501   2.297   0.418   1.258  0.3147 -0.2553  0.2347
 2495WN      WN 2502   4.921   3.252   0.859 -0.0166 -0.0579 -0.0547
 2496WN      WN 2503   2.875   3.037   2.585 -0.1887  0.0381 -0.3140
 2497WN      WN 2504   4.628   6.852   1.118 -0.0665 -0.2531  0.1420
 2498WN      WN 2505   2.687   5.541   3.374 -0.1119  0.3483  0.2637
 2499WN      WN 2506   0.624   6.682   0.205  0.0739  0.0933 -0.0441
 2500WN      WN 2507   4.102   6.763   5.863  0.2027 -0.0962 -0.1748
 2501WN      WN 2508   4.553   0.911   6.744 -0.1150  0.0621 -0.0215
 2502WN      WN 2509   5.500   4.480   2.746  0.0383 -0.0433 -0.0307
 2503WN      WN 2510   4.159   5.673   4.265  0.1713 -0.2953  0.1395
 2504WN      WN 2511   3.146   4.066   2.632  0.0802  0.0063  0.1554
 2505WN      WN 2512   0.402   6.788   6.196 -0.0053 -0.0911 -0.0500
 2506WN      WN 2513   6.206   6.510   0.700 -0.3345 -0.2254 -0.1897
 2507WN      WN 2514   3.447   2.809   3.778 -0.1322 -0.1238  0.2206
 2508WN      WN 2515   0.954   5.345   0.176  0.1344 -0.2392 -0.0952
 2509WN      WN 2516   4.253   0.876   4.743 -0.2017 -0.0138  0.3136
 2510WN      WN 2517   0.338   4.225   0.579  0.1947 -0.2607 -0.2718
 2511WN      WN 2518   6.075   4.597   5.329 -0.0554  0.2596  0.0436
 2512WN      WN 2519   2.422   2.828   6.152  0.1990  0.2851 -0.1551
 2513WN      WN 2520   2.433   5.798   1.560 -0.0701 -0.0978  0.0396
 2514WN      WN 2521   3.643   3.671   1.105 -0.0573  0.1650 -0.0333
 2515WN      WN 2522   3.001   5.803   6.008 -0.1513  0.0498  0.0362
 2516WN      WN 2523   2.577   6.288   4.858 -0.0687  0.0392 -0.2845
 2517WN      WN 2524   4.161   3.972   1.864 -0.1357 -0.0407 -0.0190
 2518WN      WN 2525   4.077   0.149   0.345  0.0840 -0.2931  0.0844
 2519WN      WN 2526   2.149   1.251   2.242  0.0678  0.3100 -0.3364
 2520WN      WN 2527   3.749   0.777   2.444  0.0834 -0.0718 -0.0723
 2521WN      WN 2528   6.206   2.563   2.432  0.2837  0.2480 -0.1507
 2522WN      WN 2529   3.098   4.587   1.300  0.2338  0.0637 -0.0731
 2523WN      WN 2530   6.828   3.887   6.032  0.3476 -0.3603 -0.3397
 2524WN      WN 2531   0.094   6.638   2.756  0.0080 -0.0290 -0.0642
 2525WN      WN 2532   6.757   1.951   1.346  0.2612 -0.0717 -0.0865
 2526WN      WN 2533   3.189   2.427   6.156 -0.0315  0.3173 -0.0503
 2527WN      WN 2534   0.111   6.765   1.072 -0.0459  0.0144  0.1478
 2528WN      WN 2535   1.603   6.416   0.815 -0.0705  0.2559  0.3015
 2529WN      WN 2536   1.168   4.044   3.956  0.0748 -0.2159  0.0421
 2530WN      WN 2537   0.012   2.733   0.736 -0.1441 -0.5794  0.0746
 2531WN      WN 2538   6.634   1.299   6.167 -0.1157  0.0152 -0.2662
 2532WN      WN 2539   5.358   3.384   5.700  0.1535 -0.0928 -0.1171
 2533WN      WN 2540   2.322   2.940   2.530 -0.0289  0.1671  0.1399
 2534WN      WN 2541   1.418   1.971   4.785 -0.0556 -0.2031 -0.1073
 2535WN      WN 2542   0.419   5.123   2.119 -0.0273 -0.3166 -0.0446
 2536WN      WN 2543   3.278   5.777   1.375 -0.0889  0.1372 -0.1485
 2537WN      WN 2544   4.972   5.418   0.021  0.2720  0.0608  0.4090
 2538WN      WN 2545   5.943   0.039   0.730 -0.1179 -0.0499 -0.2624
 2539WN      WN 2546   5.418   3.408   0.636 -0.0239  0.0486  0.0170
 2540WN      WN 2547   5.298   4.212   5.364 -0.0208  0.0808  0.0057
 2541WN      WN 2548   3.622   1.688   5.216 -0.1590 -0.2820 -0.3444
 2542WN      WN 2549   5.429   1.969   5.099 -0.0982  0.0273  0.0164
 2543WN      WN 2550   0.758   2.014   3.449  0.0281 -0.3240  0.2006
 2544WN      WN 2551   1.068   3.131   2.843 -0.1533  0.0842  0.4765
 2545WN      WN 2552   4.670   6.187   3.693  0.3365 -0.0670 -0.0778
 2546WN      WN 2553   0.725   5.136   2.917 -0.4465 -0.2249 -0.2528
 2547WN      WN 2554   2.803   6.670   1.758 -0.2320 -0.2347 -0.0751
 2548WN      WN 2555   3.406   3.891   3.990  0.0184  0.0387  0.0344
 2549WN      WN 2556   1.437   1.210   1.113  0.4788 -0.1721 -0.1012
 2550WN      WN 2557   0.587   0.964   1.454 -0.0097  0.1667 -0.0858
 2551WN      WN 2558   5.305   1.297   0.731  0.2495  0.0417  0.0704
 2552WN      WN 2559   5.742   3.682   0.977  0.0166  0.0708 -0.2734
 2553WN      WN 2560   6.312   1.653   1.680  0.0538 -0.1719  0.1113
 2554WN      WN 2561   1.090   1.997   4.463 -0.0245  0.1515  0.3797
 2555WN      WN 2562   3.612   1.712   3.496 -0.2800  0.2849 -0.0367
 2556WN      WN 2563   2.891   1.728   5.744  0.2244 -0.0645  0.0859
 2557WN      WN 2564   0.380   5.836   6.097  0.4192  0.0701  0.1473
 2558WN      WN 2565   0.549   3.309   3.941  0.2186  0.1911 -0.1212
 2559WN      WN 2566   3.058   2.303   0.655 -0.2265  0.1895 -0.2562
 2560WN      WN 2567   6.661   2.556   1.139 -0.2252  0.1961 -0.2190
 2561WN      WN 2568   0.447   2.088   5.597 -0.0579 -0.0468  0.0213
 2562WN      WN 2569   1.002   6.593   5.690 -0.0373  0.1654  0.2596
 2563WN      WN 2570   0.341   1.255   6.312 -0.2185  0.2014 -0.1757
 2564WN      WN 2571   5.157   4.329   0.215  0.0097  0.1347  0.1287
 2565WN      WN 2572   6.077   3.672   1.353  0.0535  0.0734  0.0499
 2566WN      WN 2573   5.384   3.423   1.837 -0.0473  0.2399  0.1563
 2567WN      WN 2574   0.501   6.744   5.690  0.1120  0.0058  0.0659
 2568WN      WN 2575   2.750   2.106   4.253 -0.0876 -0.1204  0.1977
 2569WN      WN 2576   1.592   5.943   5.595 -0.0455  0.0795 -0.1164
 2570WN      WN 2577   3.196   2.041   1.689  0.0110 -0.0828 -0.3061
 2571WN      WN 2578   5.482   0.791   5.580  0.1319 -0.0583  0.1079
 2572WN      WN 2579   0.878   0.300   3.423  0.0598  0.2071  0.2000
 2573WN      WN 2580   1.638   2.417   4.457 -0.0251 -0.1354 -0.0341
 2574WN      WN 2581   0.610   4.635   0.666 -0.1179  0.2311 -0.0946
 2575WN      WN 2582   6.208   2.322   6.130  0.1352 -0.1190  0.3178
 2576WN      WN 2583   6.047   4.807   0.494 -0.5204 -0.1129  0.2007
 2577WN      WN 2584   2.657   0.519   6.305 -0.0924  0.3246 -0.0247
 2578WN      WN 2585   0.049   2.170   0.869  0.1496  0.0237  0.0567
 2579WN      WN 2586   1.589   2.652   1.992  0.2990  0.2084 -0.0216
 2580WN      WN 2587   4.729   4.435   1.512 -0.1152  0.4504 -0.1264
 2581WN      WN 2588   0.476   4.810   4.755  0.2289 -0.1232  0.2967
 2582WN      WN 2589   4.002   2.228   4.598 -0.0130 -0.0507 -0.0101
 2583WN      WN 2590   1.726   3.155   6.677 -0.0106 -0.1531 -0.1093
 2584WN      WN 2591   4.011   5.067   3.079  0.0598  0.0498  0.2976
 2585WN      WN 2592   6.789   6.593   1.531  0.2460 -0.0127 -0.0738
 2586WN      WN 2593   4.414   3.095   0.980 -0.1313 -0.0798  0.3176
 2587WN      WN 2594   3.453   2.864   4.986 -0.0306  0.0290 -0.3064
 2588WN      WN 2595   6.238   0.890   3.619  0.0542  0.2020 -0.1827
 2589WN      WN 2596   4.131   5.837   5.626  0.3735 -0.1173  0.1712
 2590WN      WN 2597   3.100   1.357   4.105  0.0954 -0.0736 -0.1296
 2591WN      WN 2598   3.603   1.220   3.639 -0.1288 -0.1789 -0.0329
 2592WN      WN 2599   2.046   4.245   1.992  0.0179 -0.2525  0.2795
 2593WN      WN 2600   4.814   1.731   3.654 -0.0302 -0.0511  0.1822
 2594WN      WN 2601   6.405   0.843   4.523  0.0412  0.1840 -0.1809
 2595WN      WN 2602   2.827   0.648   1.381  0.1446 -0.4442  0.1017
 2596WN      WN 2603   2.522   4.622   4.741 -0.0307  0.1200 -0.0735
 2597WN      WN 2604   0.120   3.358   2.589  0.2180  0.3112  0.0193
 2598WN      WN 2605   1.159   3.260   5.662  0.0825  0.0789 -0.0074
 2599WN      WN 2606   1.769   1.382   3.700  0.3504 -0.0523  0.2786
 2600WN      WN 2607   0.901   5.470   5.215  0.5172  0.0088 -0.0548
 2601WN      WN 2608   5.072   3.065   3.206 -0.0968 -0.0328  0.1983
 2602WN      WN 2609   0.613   6.363   4.409  0.2237  0.1576 -0.0538
 2603WN      WN 2610   4.793   0.604   4.794 -0.2723  0.0579  0.1317
 2604WN      WN 2611   5.719   4.883   4.059  0.1306 -0.2419  0.0497
 2605WN      WN 2612   3.196   2.389   5.090 -0.6968 -0.0425 -0.1311
 2606WN      WN 2613   3.401   6.807   2.348  0.1790  0.0805  0.3097
 2607WN      WN 2614   3.679   5.145   6.509  0.1961 -0.0886  0.0199
 2608WN      WN 2615   2.464   1.703   4.483  0.0781 -0.0912  0.1501
 2609WN      WN 2616   0.170   3.752   0.442 -0.0889 -0.1607 -0.0825
 2610WN      WN 2617   1.006   3.420   0.145 -0.1386  0.0073 -0.1738
 2611WN      WN 2618   6.132   2.457   4.769 -0.0629 -0.1902  0.0807
 2612WN      WN 2619   4.852   3.572   3.061 -0.0243  0.1288  0.1485
 2613WN      WN 2620   4.239   2.565   4.354  0.0862 -0.1133 -0.0360
 2614WN      WN 2621   6.461   1.494   6.718 -0.0167  0.3039 -0.0803
 2615WN      WN 2622   4.483   2.239   6.747  0.0455  0.0479 -0.1841
 2616WN      WN 2623   1.412   2.607   6.721 -0.3323 -0.1377 -0.2464
 2617WN      WN 2624   2.573   3.096   2.021  0.0314  0.1230  0.0103
 2618WN      WN 2625   6.528   2.996   0.289 -0.1759  0.3598  0.3238
 2619WN      WN 2626   2.600   3.181   4.702 -0.0466  0.0937 -0.2787
 2620WN      WN 2627   6.623   2.119   4.349 -0.2541 -0.1665 -0.3180
 2621WN      WN 2628   3.335   4.990   5.395  0.0679  0.0105 -0.1025
 2622WN      WN 2629   0.907   0.347   4.729 -0.2323 -0.3074  0.1506
 2623WN      WN 2630   0.283   6.640   1.923 -0.2199 -0.1431  0.3175
 2624WN      WN 2631   1.334   0.162   2.086 -0.2188 -0.0513  0.0688
 2625WN      WN 2632   2.958   3.941   4.377 -0.1279 -0.3780  0.0402
 2626WN      WN 2633   2.910   0.832   4.807  0.1043  0.2356  0.2443
 2627WN      WN 2634   1.336   0.874   6.417  0.1470 -0.0681 -0.0046
 2628WN      WN 2635   0.454   1.099   2.328 -0.2015  0.2534 -0.3788
 2629WN      WN 2636   4.893   5.521   1.447  0.2545 -0.0015  0.2451
 2630WN      WN 2637   6.539   3.727   4.007  0.2003  0.0800  0.0205
 2631WN      WN 2638   4.878   1.098   2.998  0.2683 -0.0386  0.3002
 2632WN      WN 2639   0.839   1.450   2.135 -0.1910 -0.2247  0.1075
 2633WN      WN 2640   2.034   5.491   6.106  0.0157  0.1840  0.1370
 2634WN      WN 2641   3.799   2.502   5.309  0.1170 -0.1076 -0.1029
 2635WN      WN 2642   6.701   2.727   6.744 -0.2245 -0.2030  0.0907
 2636WN      WN 2643   3.062   3.262   6.012  0.2159  0.1198  0.0213
 2637WN      WN 2644   4.449   0.872   0.612 -0.3139 -0.0040  0.0252
 2638WN      WN 2645   6.507   4.349   1.150  0.1749  0.2130  0.1274
 2639WN      WN 2646   5.499   3.797   1.418 -0.0162 -0.0109 -0.0224
 2640WN      WN 2647   4.858   2.499   0.540  0.2767 -0.1432 -0.0946
 2641WN      WN 2648   6.769   1.094   0.296  0.2080 -0.1137 -0.4886
 2642WN      WN 2649   1.220   6.061   0.824 -0.1054 -0.0941  0.0896
 2643WN      WN 2650   6.024   1.102   4.955 -0.1142 -0.2002  0.3691
 2644WN      WN 2651   3.504   3.015   1.081 -0.2982 -0.0638  0.3201
 2645WN      WN 2652   5.197   2.554   0.180  0.2887 -0.1605  0.0205
 2646WN      WN 2653   5.426   1.289   6.207  0.1059  0.0698 -0.1368
 2647WN      WN 2654   6.254   3.614   5.310  0.0555  0.0077  0.0050
 2648WN      WN 2655   0.382   0.531   3.249 -0.0202 -0.2379 -0.2573
 2649WN      WN 2656   1.950   0.879   4.993  0.1387 -0.0116  0.1326
 2650WN      WN 2657   2.534   2.301   5.928 -0.0099  0.1915  0.1975
 2651WN      WN 2658   6.383   3.958   0.352 -0.0565 -0.0171  0.2276
 2652WN      WN 2659   2.481   2.990   4.293  0.1070  0.0998 -0.1815
 2653WN      WN 2660   6.355   2.554   0.617 -0.0359  0.0787 -0.2010
 2654WN      WN 2661   0.374   2.519   2.565 -0.3189  0.1057  0.0642
 2655WN      WN 2662   3.711   0.683   6.363  0.1031  0.1496  0.2220
 2656WN      WN 2663   0.756   6.416   6.337 -0.1224 -0.2168 -0.0643
 2657WN      WN 2664   5.452   1.116   2.274  0.3198 -0.2537  0.0607
 2658WN      WN 2665   2.248   4.217   4.831 -0.1237 -0.0180 -0.1324
 2659WN      WN 2666   2.850   3.688   0.491 -0.0173 -0.2209 -0.4030
 2660WN      WN 2667   5.821   2.057   2.372 -0.2564  0.4895  0.3208
 2661WN      WN 2668   4.672   3.105   6.185  0.3163 -0.1222 -0.1703
 2662WN      WN 2669   1.608   3.420   6.227  0.0847 -0.0779 -0.0995
 2663WN      WN 2670   2.514   1.599   2.064 -0.0626  0.3450 -0.0740
 2664WN      WN 2671   4.421   6.773   0.703 -0.0335  0.2171  0.0429
 2665WN      WN 2672   5.288   3.415   6.581  0.0741  0.0359  0.1059
 2666WN      WN 2673   1.355   5.768   6.076 -0.2061 -0.0836  0.1534
 2667WN      WN 2674   4.563   0.527   6.180 -0.2864 -0.1544  0.0545
 2668WN      WN 2675   4.655   2.539   5.132 -0.2780 -0.2033  0.1557
 2669WN      WN 2676   5.179   3.422   1.284  0.0144  0.1621 -0.0302
 2670WN      WN 2677   3.463   6.458   2.920  0.3722  0.2591  0.5413
 2671WN      WN 2678   5.578   1.351   5.630  0.3871  0.2899  0.1204
 2672WN      WN 2679   3.444   5.422   6.110  0.0932  0.0419  0.1162
 2673WN      WN 2680   5.958   4.855   1.943  0.0459  0.2089  0.3111
 2674WN      WN 2681   6.771   4.127   4.212 -0.0748 -0.2488 -0.1921
 2675WN      WN 2682   3.794   0.321   2.412  0.1214  0.0783 -0.1844
 2676WN      WN 2683   4.751   3.641   1.142 -0.2706 -0.1782  0.0603
 2677WN      WN 2684   4.818   5.838   6.659  0.2340  0.0030 -0.0413
 2678WN      WN 2685   0.459   0.065   3.042 -0.0222 -0.0792  0.2020
 2679WN      WN 2686   5.032   3.490   3.561  0.1770  0.2211 -0.1108
 2680WN      WN 2687   6.181   3.414   4.379  0.0394  0.0055 -0.0222
 2681WN      WN 2688   5.685   4.304   0.029 -0.0146 -0.1528 -0.1842
 2682WN      WN 2689   5.308   6.315   1.428 -0.1009 -0.0933 -0.1036
 2683WN      WN 2690   3.546   2.578   2.772  0.0696 -0.1181 -0.0339
 2684WN      WN 2691   0.849   4.799   1.070  0.0255 -0.4389  0.4262
 2685WN      WN 2692   2.806   2.860   6.826 -0.1467  0.2372 -0.2163
 2686WN      WN 2693   3.161   2.313   4.015 -0.5682  0.2570  0.0061
 2687WN      WN 2694   1.955   1.097   4.491 -0.2524 -0.2735  0.1762
 2688WN      WN 2695   0.485   0.033   1.520  0.2282  0.0970 -0.0314
 2689WN      WN 2696   0.531   0.211   3.953  0.1373 -0.0318  0.1935
 2690WN      WN 2697   2.818   3.653   1.065 -0.1807  0.2447 -0.2448
 2691WN      WN 2698   5.707   3.343   1.433 -0.1670 -0.0935  0.0519
 2692WN      WN 2699   6.606   0.655   4.026 -0.0801  0.1854  0.0575
 2693WN      WN 2700   6.573   1.203   4.149  0.1100  0.0042 -0.0778
 2694WN      WN 2701   6.420   0.823   6.145 -0.1045 -0.0272 -0.0958
 2695WN      WN 2702   1.048   5.973   1.363 -0.0304 -0.2457  0.0535
 2696WN      WN 2703   1.528   4.309   1.440  0.3895 -0.3613 -0.1011
 2697WN      WN 2704   2.350   4.015   1.670 -0.1132  0.2028  0.1334
 2698WN      WN 2705   4.812   1.911   4.112 -0.2072 -0.2805  0.0912
 2699WN      WN 2706   0.972   0.124   1.147 -0.2538  0.0397  0.0581
 2700WN      WN 2707   1.525   3.455   0.600 -0.1575 -0.2820  0.1895
 2701WN      WN 2708   1.975   6.201   6.625  0.0036  0.1664 -0.1642
 2702WN      WN 2709   4.301   3.342   1.379 -0.1293 -0.1352 -0.2467
 2703WN      WN 2710   3.671   2.397   6.009  0.0508  0.0352  0.0895
 2704WN      WN 2711   5.800   2.764   5.035 -0.1177 -0.1528  0.0000
 2705WN      WN 2712   6.639   3.898   1.301  0.0357  0.3257 -0.2098
   6.85823   6.85823   6.85823
