# Supplementary material for: Closing the Gap between Experiment and Simulation—A Holistic Study on the Complexation of Small Interfering RNAs with Polyethylenimine
Source: Mol Pharm. Author manuscript; Available in PMC 2024 Oct 29. (PMC7616749; doi:10.1021/acs.molpharmaceut.3c00747)
Supplement: Supplementary code [file EMS199501-supplement-Supplementary_code.zip › closingthegap-main/Part 2: Simulation of titratableMartini setups/2_base_titration_adapted_PEI_5kDa_58.4%/1_convert_gro_file.sh]

#!/bin/bash

run="python3 ../scripts/convert_gro_to_titratable.py"

$run -f solvated.gro -o temp.gro -sel "name TN6d or name SN4 or name SN3a" -bead base 
$run -f temp.gro -o start.gro -sel "name W" -bead water

rm -f temp.gro
