# Supplementary material for: Closing the Gap between Experiment and Simulation—A Holistic Study on the Complexation of Small Interfering RNAs with Polyethylenimine
Source: Mol Pharm. Author manuscript; Available in PMC 2024 Oct 29. (PMC7616749; doi:10.1021/acs.molpharmaceut.3c00747)
Supplement: Supplementary code [file EMS199501-supplement-Supplementary_code.zip › closingthegap-main/Part 2: Simulation of titratableMartini setups/2_base_titration_adapted_PEI_5kDa_58.4%/gyranalysis.sh]

pHrange=(3.0 3.5 4.0 4.5 5.0 5.5 6.0 6.5 7.0 7.5)


for pH in ${pHrange[*]}; do
    cp gyranalysis.py $pH/NpT
    cd $pH/NpT
    echo 2|gmx gyrate -f traj_comp.xtc -s topol.tpr -o gyr.xvg 
    python3 gyranalysis.py
    cd ../..
    done 
