# Supplementary material for: Closing the Gap between Experiment and Simulation—A Holistic Study on the Complexation of Small Interfering RNAs with Polyethylenimine
Source: Mol Pharm. Author manuscript; Available in PMC 2024 Oct 29. (PMC7616749; doi:10.1021/acs.molpharmaceut.3c00747)
Supplement: Supplementary code [file EMS199501-supplement-Supplementary_code.zip › closingthegap-main/Part 2: Simulation of titratableMartini setups/2_base_titration_adapted_PEI_5kDa_58.4%/file.map]

[ to ]
martini

[ martini ]
S1 T1 T2 S2 S3 T3 T4 T5 T6 S4 P1 S5 T7 S6 S7 P2 P3 S8 P4 S9 S10 P5 T8 S11 P6 T9 P7 T10 T11 T12 T13 P8 T14 S12 S13 T15 T16 T17 T18 T19 P9 T20 S14 S15 T21 S16 T22 S17 T23 T24 S18 T25 T26 S19 P10 T27 P11 P12 T28 S20 T29 P13 T30 T31 T32 T33 S21 T34 T35 S22 P14 T36 S23 P15 T37 S24 S25 S26 T38 P16 T39 P17 P18 S27 T40 P19 T41 S28 S29 P20 S30 T42 S31 P21 P22 P23 P24 P25 P26 P27 P28 P29 P30 P31 P32 P33 P34 P35 P36 P37 P38 P39 P40 P41 P42 P43 P44 

[ atoms ]
1       N1      S1      
2       N2      T1      
3       N3      S2      
4       N4      T5      
5       N5      S6      
6       N6      P5      
7       N7      S7      
8       N8      T8      
9       N9      P7      
10      N10     T10     
11      N11     P8      
12      N12     T14     
13      N13     T19     
14      N14     T25     
15      N15     T35     
16      N16     T42     
17      N17     P42     
18      N18     P43     
19      N19     S31     
20      N20     P44     
21      N21     S22     
22      N22     P21     
23      N23     T26     
24      N24     P14     
25      N25     T36     
26      N26     P22     
27      N27     P23     
28      N28     P9      
29      N29     S3      
30      N30     T6      
31      N31     P2      
32      N32     P3      
33      N33     T2      
34      N34     T3      
35      N35     S4      
36      N36     S8      
37      N37     S11     
38      N38     T11     
39      N39     S12     
40      N40     T20     
41      N41     S19     
42      N42     S23     
43      N43     P24     
44      N44     P10     
45      N45     S13     
46      N46     S14     
47      N47     T27     
48      N48     P15     
49      N49     T37     
50      N50     P25     
51      N51     P26     
52      N52     P1      
53      N53     T4      
54      N54     S5      
55      N55     P4      
56      N56     T7      
57      N57     S9      
58      N58     P6      
59      N59     S10     
60      N60     T9      
61      N61     T12     
62      N62     T15     
63      N63     S15     
64      N64     P11     
65      N65     T21     
66      N66     P12     
67      N67     T28     
68      N68     S24     
69      N69     P27     
70      N70     S25     
71      N71     P28     
72      N72     T16     
73      N73     S16     
74      N74     S20     
75      N75     S26     
76      N76     P29     
77      N77     T22     
78      N78     T29     
79      N79     T38     
80      N80     P30     
81      N81     P31     
82      N82     P16     
83      N83     P13     
84      N84     T13     
85      N85     T17     
86      N86     S17     
87      N87     T30     
88      N88     T39     
89      N89     P32     
90      N90     P33     
91      N91     P17     
92      N92     T23     
93      N93     T31     
94      N94     P18     
95      N95     S27     
96      N96     P34     
97      N97     T32     
98      N98     T40     
99      N99     P35     
100     N100    P36     
101     N101    P19     
102     N102    T18     
103     N103    T24     
104     N104    T33     
105     N105    T41     
106     N106    P37     
107     N107    P38     
108     N108    S28     
109     N109    P39     
110     N110    S21     
111     N111    S29     
112     N112    P40     
113     N113    S18     
114     N114    T34     
115     N115    P20     
116     N116    S30     
117     N117    P41     
118     C1      S1      
120     C2      T1      
120     C3      T1      
121     C4      S2      
121     C5      S2      
124     C6      T5      
124     C7      T5      
125     C8      S6      
125     C9      S6      
127     C10     P5      
128     C11     T5      
129     C12     S7      
129     C13     S7      
132     C14     T8      
132     C15     T8      
133     C16     P7      
134     C17     T8      
136     C18     T10     
136     C19     T10     
137     C20     P8      
138     C21     T10     
140     C22     T14     
140     C23     T14     
142     C24     T19     
142     C25     T19     
144     C26     T25     
144     C27     T25     
146     C28     T35     
146     C29     T35     
148     C30     T42     
148     C31     T42     
149     C32     P42     
150     C33     T42     
151     C34     P43     
152     C35     T35     
153     C36     S31     
153     C37     S31     
155     C38     P44     
156     C39     T25     
157     C40     S22     
157     C41     S22     
159     C42     P21     
160     C43     T19     
162     C44     T26     
162     C45     T26     
163     C46     P14     
164     C47     T26     
166     C48     T36     
166     C49     T36     
167     C50     P22     
168     C51     T36     
169     C52     P23     
170     C53     T14     
171     C54     P9      
172     C55     T1      
173     C56     S3      
173     C57     S3      
176     C58     T6      
176     C59     T6      
177     C60     P2      
178     C61     T6      
179     C62     P3      
180     C63     S1      
182     C64     T2      
182     C65     T2      
184     C66     T3      
184     C67     T3      
185     C68     S4      
185     C69     S4      
187     C70     S8      
187     C71     S8      
189     C72     S11     
189     C73     S11     
192     C74     T11     
192     C75     T11     
193     C76     S12     
193     C77     S12     
196     C78     T20     
196     C79     T20     
197     C80     S19     
197     C81     S19     
199     C82     S23     
199     C83     S23     
201     C84     P24     
202     C85     T20     
203     C86     P10     
204     C87     T11     
205     C88     S13     
205     C89     S13     
207     C90     S14     
207     C91     S14     
210     C92     T27     
210     C93     T27     
211     C94     P15     
212     C95     T27     
214     C96     T37     
214     C97     T37     
215     C98     P25     
216     C99     T37     
217     C100    P26     
218     C101    T3      
219     C102    P1      
220     C103    T2      
222     C104    T4      
222     C105    T4      
223     C106    S5      
223     C107    S5      
225     C108    P4      
226     C109    T4      
228     C110    T7      
228     C111    T7      
229     C112    S9      
229     C113    S9      
231     C114    P6      
232     C115    T7      
233     C116    S10     
233     C117    S10     
236     C118    T9      
236     C119    T9      
238     C120    T12     
238     C121    T12     
240     C122    T15     
240     C123    T15     
241     C124    S15     
241     C125    S15     
243     C126    P11     
244     C127    T15     
246     C128    T21     
246     C129    T21     
247     C130    P12     
248     C131    T21     
250     C132    T28     
250     C133    T28     
251     C134    S24     
251     C135    S24     
253     C136    P27     
254     C137    T28     
255     C138    S25     
255     C139    S25     
257     C140    P28     
258     C141    T12     
260     C142    T16     
260     C143    T16     
261     C144    S16     
261     C145    S16     
263     C146    S20     
263     C147    S20     
265     C148    S26     
265     C149    S26     
267     C150    P29     
268     C151    T16     
270     C152    T22     
270     C153    T22     
272     C154    T29     
272     C155    T29     
274     C156    T38     
274     C157    T38     
275     C158    P30     
276     C159    T38     
277     C160    P31     
278     C161    T29     
279     C162    P16     
280     C163    T22     
281     C164    P13     
282     C165    T9      
284     C166    T13     
284     C167    T13     
286     C168    T17     
286     C169    T17     
287     C170    S17     
287     C171    S17     
290     C172    T30     
290     C173    T30     
292     C174    T39     
292     C175    T39     
293     C176    P32     
294     C177    T39     
295     C178    P33     
296     C179    T30     
297     C180    P17     
298     C181    T17     
300     C182    T23     
300     C183    T23     
302     C184    T31     
302     C185    T31     
303     C186    P18     
304     C187    T31     
305     C188    S27     
305     C189    S27     
307     C190    P34     
308     C191    T23     
310     C192    T32     
310     C193    T32     
312     C194    T40     
312     C195    T40     
313     C196    P35     
314     C197    T40     
315     C198    P36     
316     C199    T32     
317     C200    P19     
318     C201    T13     
320     C202    T18     
320     C203    T18     
322     C204    T24     
322     C205    T24     
324     C206    T33     
324     C207    T33     
326     C208    T41     
326     C209    T41     
327     C210    P37     
328     C211    T41     
329     C212    P38     
330     C213    T33     
331     C214    S28     
331     C215    S28     
333     C216    P39     
334     C217    T24     
335     C218    S21     
335     C219    S21     
337     C220    S29     
337     C221    S29     
339     C222    P40     
340     C223    T18     
341     C224    S18     
341     C225    S18     
344     C226    T34     
344     C227    T34     
345     C228    P20     
346     C229    T34     
347     C230    S30     
347     C231    S30     
349     C232    P41     
350     H1      S1      
351     H2      S1      
352     H3      S1      
353     H4      T1      
354     H5      T1      
355     H6      T1      
356     H7      T1      
357     H8      S2      
358     H9      S2      
359     H10     S2      
360     H11     S2      
361     H12     S2      
362     H13     T5      
363     H14     T5      
364     H15     T5      
365     H16     T5      
366     H17     S6      
367     H18     S6      
368     H19     S6      
369     H20     S6      
370     H21     S6      
371     H22     P5      
372     H23     P5      
373     H24     P5      
374     H25     P5      
375     H26     T5      
376     H27     T5      
377     H28     S7      
378     H29     S7      
379     H30     S7      
380     H31     S7      
381     H32     S7      
382     H33     T8      
383     H34     T8      
384     H35     T8      
385     H36     T8      
386     H37     P7      
387     H38     P7      
388     H39     P7      
389     H40     P7      
390     H41     T8      
391     H42     T8      
392     H43     T10     
393     H44     T10     
394     H45     T10     
395     H46     T10     
396     H47     P8      
397     H48     P8      
398     H49     P8      
399     H50     P8      
400     H51     T10     
401     H52     T10     
402     H53     T14     
403     H54     T14     
404     H55     T14     
405     H56     T14     
406     H57     T19     
407     H58     T19     
408     H59     T19     
409     H60     T19     
410     H61     T25     
411     H62     T25     
412     H63     T25     
413     H64     T25     
414     H65     T35     
415     H66     T35     
416     H67     T35     
417     H68     T35     
418     H69     T42     
419     H70     T42     
420     H71     T42     
421     H72     T42     
422     H73     P42     
423     H74     P42     
424     H75     P42     
425     H76     P42     
426     H77     T42     
427     H78     T42     
428     H79     P43     
429     H80     P43     
430     H81     P43     
431     H82     P43     
432     H83     T35     
433     H84     T35     
434     H85     S31     
435     H86     S31     
436     H87     S31     
437     H88     S31     
438     H89     S31     
439     H90     P44     
440     H91     P44     
441     H92     P44     
442     H93     P44     
443     H94     T25     
444     H95     T25     
445     H96     S22     
446     H97     S22     
447     H98     S22     
448     H99     S22     
449     H100    S22     
450     H101    P21     
451     H102    P21     
452     H103    P21     
453     H104    P21     
454     H105    T19     
455     H106    T19     
456     H107    T26     
457     H108    T26     
458     H109    T26     
459     H110    T26     
460     H111    P14     
461     H112    P14     
462     H113    P14     
463     H114    P14     
464     H115    T26     
465     H116    T26     
466     H117    T36     
467     H118    T36     
468     H119    T36     
469     H120    T36     
470     H121    P22     
471     H122    P22     
472     H123    P22     
473     H124    P22     
474     H125    T36     
475     H126    T36     
476     H127    P23     
477     H128    P23     
478     H129    P23     
479     H130    P23     
480     H131    T14     
481     H132    T14     
482     H133    P9      
483     H134    P9      
484     H135    P9      
485     H136    P9      
486     H137    T1      
487     H138    T1      
488     H139    S3      
489     H140    S3      
490     H141    S3      
491     H142    S3      
492     H143    S3      
493     H144    T6      
494     H145    T6      
495     H146    T6      
496     H147    T6      
497     H148    P2      
498     H149    P2      
499     H150    P2      
500     H151    P2      
501     H152    T6      
502     H153    T6      
503     H154    P3      
504     H155    P3      
505     H156    P3      
506     H157    P3      
507     H158    S1      
508     H159    S1      
509     H160    T2      
510     H161    T2      
511     H162    T2      
512     H163    T2      
513     H164    T3      
514     H165    T3      
515     H166    T3      
516     H167    T3      
517     H168    S4      
518     H169    S4      
519     H170    S4      
520     H171    S4      
521     H172    S4      
522     H173    S8      
523     H174    S8      
524     H175    S8      
525     H176    S8      
526     H177    S8      
527     H178    S11     
528     H179    S11     
529     H180    S11     
530     H181    S11     
531     H182    S11     
532     H183    T11     
533     H184    T11     
534     H185    T11     
535     H186    T11     
536     H187    S12     
537     H188    S12     
538     H189    S12     
539     H190    S12     
540     H191    S12     
541     H192    T20     
542     H193    T20     
543     H194    T20     
544     H195    T20     
545     H196    S19     
546     H197    S19     
547     H198    S19     
548     H199    S19     
549     H200    S19     
550     H201    S23     
551     H202    S23     
552     H203    S23     
553     H204    S23     
554     H205    S23     
555     H206    P24     
556     H207    P24     
557     H208    P24     
558     H209    P24     
559     H210    T20     
560     H211    T20     
561     H212    P10     
562     H213    P10     
563     H214    P10     
564     H215    P10     
565     H216    T11     
566     H217    T11     
567     H218    S13     
568     H219    S13     
569     H220    S13     
570     H221    S13     
571     H222    S13     
572     H223    S14     
573     H224    S14     
574     H225    S14     
575     H226    S14     
576     H227    S14     
577     H228    T27     
578     H229    T27     
579     H230    T27     
580     H231    T27     
581     H232    P15     
582     H233    P15     
583     H234    P15     
584     H235    P15     
585     H236    T27     
586     H237    T27     
587     H238    T37     
588     H239    T37     
589     H240    T37     
590     H241    T37     
591     H242    P25     
592     H243    P25     
593     H244    P25     
594     H245    P25     
595     H246    T37     
596     H247    T37     
597     H248    P26     
598     H249    P26     
599     H250    P26     
600     H251    P26     
601     H252    T3      
602     H253    T3      
603     H254    P1      
604     H255    P1      
605     H256    P1      
606     H257    P1      
607     H258    T2      
608     H259    T2      
609     H260    T4      
610     H261    T4      
611     H262    T4      
612     H263    T4      
613     H264    S5      
614     H265    S5      
615     H266    S5      
616     H267    S5      
617     H268    S5      
618     H269    P4      
619     H270    P4      
620     H271    P4      
621     H272    P4      
622     H273    T4      
623     H274    T4      
624     H275    T7      
625     H276    T7      
626     H277    T7      
627     H278    T7      
628     H279    S9      
629     H280    S9      
630     H281    S9      
631     H282    S9      
632     H283    S9      
633     H284    P6      
634     H285    P6      
635     H286    P6      
636     H287    P6      
637     H288    T7      
638     H289    T7      
639     H290    S10     
640     H291    S10     
641     H292    S10     
642     H293    S10     
643     H294    S10     
644     H295    T9      
645     H296    T9      
646     H297    T9      
647     H298    T9      
648     H299    T12     
649     H300    T12     
650     H301    T12     
651     H302    T12     
652     H303    T15     
653     H304    T15     
654     H305    T15     
655     H306    T15     
656     H307    S15     
657     H308    S15     
658     H309    S15     
659     H310    S15     
660     H311    S15     
661     H312    P11     
662     H313    P11     
663     H314    P11     
664     H315    P11     
665     H316    T15     
666     H317    T15     
667     H318    T21     
668     H319    T21     
669     H320    T21     
670     H321    T21     
671     H322    P12     
672     H323    P12     
673     H324    P12     
674     H325    P12     
675     H326    T21     
676     H327    T21     
677     H328    T28     
678     H329    T28     
679     H330    T28     
680     H331    T28     
681     H332    S24     
682     H333    S24     
683     H334    S24     
684     H335    S24     
685     H336    S24     
686     H337    P27     
687     H338    P27     
688     H339    P27     
689     H340    P27     
690     H341    T28     
691     H342    T28     
692     H343    S25     
693     H344    S25     
694     H345    S25     
695     H346    S25     
696     H347    S25     
697     H348    P28     
698     H349    P28     
699     H350    P28     
700     H351    P28     
701     H352    T12     
702     H353    T12     
703     H354    T16     
704     H355    T16     
705     H356    T16     
706     H357    T16     
707     H358    S16     
708     H359    S16     
709     H360    S16     
710     H361    S16     
711     H362    S16     
712     H363    S20     
713     H364    S20     
714     H365    S20     
715     H366    S20     
716     H367    S20     
717     H368    S26     
718     H369    S26     
719     H370    S26     
720     H371    S26     
721     H372    S26     
722     H373    P29     
723     H374    P29     
724     H375    P29     
725     H376    P29     
726     H377    T16     
727     H378    T16     
728     H379    T22     
729     H380    T22     
730     H381    T22     
731     H382    T22     
732     H383    T29     
733     H384    T29     
734     H385    T29     
735     H386    T29     
736     H387    T38     
737     H388    T38     
738     H389    T38     
739     H390    T38     
740     H391    P30     
741     H392    P30     
742     H393    P30     
743     H394    P30     
744     H395    T38     
745     H396    T38     
746     H397    P31     
747     H398    P31     
748     H399    P31     
749     H400    P31     
750     H401    T29     
751     H402    T29     
752     H403    P16     
753     H404    P16     
754     H405    P16     
755     H406    P16     
756     H407    T22     
757     H408    T22     
758     H409    P13     
759     H410    P13     
760     H411    P13     
761     H412    P13     
762     H413    T9      
763     H414    T9      
764     H415    T13     
765     H416    T13     
766     H417    T13     
767     H418    T13     
768     H419    T17     
769     H420    T17     
770     H421    T17     
771     H422    T17     
772     H423    S17     
773     H424    S17     
774     H425    S17     
775     H426    S17     
776     H427    S17     
777     H428    T30     
778     H429    T30     
779     H430    T30     
780     H431    T30     
781     H432    T39     
782     H433    T39     
783     H434    T39     
784     H435    T39     
785     H436    P32     
786     H437    P32     
787     H438    P32     
788     H439    P32     
789     H440    T39     
790     H441    T39     
791     H442    P33     
792     H443    P33     
793     H444    P33     
794     H445    P33     
795     H446    T30     
796     H447    T30     
797     H448    P17     
798     H449    P17     
799     H450    P17     
800     H451    P17     
801     H452    T17     
802     H453    T17     
803     H454    T23     
804     H455    T23     
805     H456    T23     
806     H457    T23     
807     H458    T31     
808     H459    T31     
809     H460    T31     
810     H461    T31     
811     H462    P18     
812     H463    P18     
813     H464    P18     
814     H465    P18     
815     H466    T31     
816     H467    T31     
817     H468    S27     
818     H469    S27     
819     H470    S27     
820     H471    S27     
821     H472    S27     
822     H473    P34     
823     H474    P34     
824     H475    P34     
825     H476    P34     
826     H477    T23     
827     H478    T23     
828     H479    T32     
829     H480    T32     
830     H481    T32     
831     H482    T32     
832     H483    T40     
833     H484    T40     
834     H485    T40     
835     H486    T40     
836     H487    P35     
837     H488    P35     
838     H489    P35     
839     H490    P35     
840     H491    T40     
841     H492    T40     
842     H493    P36     
843     H494    P36     
844     H495    P36     
845     H496    P36     
846     H497    T32     
847     H498    T32     
848     H499    P19     
849     H500    P19     
850     H501    P19     
851     H502    P19     
852     H503    T13     
853     H504    T13     
854     H505    T18     
855     H506    T18     
856     H507    T18     
857     H508    T18     
858     H509    T24     
859     H510    T24     
860     H511    T24     
861     H512    T24     
862     H513    T33     
863     H514    T33     
864     H515    T33     
865     H516    T33     
866     H517    T41     
867     H518    T41     
868     H519    T41     
869     H520    T41     
870     H521    P37     
871     H522    P37     
872     H523    P37     
873     H524    P37     
874     H525    T41     
875     H526    T41     
876     H527    P38     
877     H528    P38     
878     H529    P38     
879     H530    P38     
880     H531    T33     
881     H532    T33     
882     H533    S28     
883     H534    S28     
884     H535    S28     
885     H536    S28     
886     H537    S28     
887     H538    P39     
888     H539    P39     
889     H540    P39     
890     H541    P39     
891     H542    T24     
892     H543    T24     
893     H544    S21     
894     H545    S21     
895     H546    S21     
896     H547    S21     
897     H548    S21     
898     H549    S29     
899     H550    S29     
900     H551    S29     
901     H552    S29     
902     H553    S29     
903     H554    P40     
904     H555    P40     
905     H556    P40     
906     H557    P40     
907     H558    T18     
908     H559    T18     
909     H560    S18     
910     H561    S18     
911     H562    S18     
912     H563    S18     
913     H564    S18     
914     H565    T34     
915     H566    T34     
916     H567    T34     
917     H568    T34     
918     H569    P20     
919     H570    P20     
920     H571    P20     
921     H572    P20     
922     H573    T34     
923     H574    T34     
924     H575    S30     
925     H576    S30     
926     H577    S30     
927     H578    S30     
928     H579    S30     
929     H580    P41     
930     H581    P41     
931     H582    P41     
932     H583    P41     
