# Supplementary material for: Closing the Gap between Experiment and Simulation—A Holistic Study on the Complexation of Small Interfering RNAs with Polyethylenimine
Source: Mol Pharm. Author manuscript; Available in PMC 2024 Oct 29. (PMC7616749; doi:10.1021/acs.molpharmaceut.3c00747)
Supplement: Supplementary code [file EMS199501-supplement-Supplementary_code.zip › closingthegap-main/Part 2: Simulation of titratableMartini setups/2_base_titration_adapted_PEI_5kDa_58.4%/3_analyze.sh]

#!/bin/bash

pHrange=(3.0 3.5 4.0 4.5 5.0 5.5 6.0 6.5 7.0 7.5 8.0)

rm -f results.txt

for pH in ${pHrange[*]}; do

  cd ${pH}/NpT

  echo Analyzing pH=${pH} ...
  python3 ../../../scripts/degree_of_deprot.py -f traj_comp.xtc -s topol.tpr -o total.xvg -b 400 -ref "name WN N2_10.2 " -sel "name SN6d_10.6F" 
  python3 ../../../scripts/degree_of_deprot.py -f traj_comp.xtc -s topol.tpr -o total.xvg -b 400 -ref "name WN SN6d_10.6F"  -sel "name N2_10.2" 

  python3 ../../../scripts/statistical_analysis.py -f total.xvg -min 100 -o stat.dat -eq

  DOP=$(awk -F "," '{if(NR==2) print $2}' stat.dat)
  ERR=$(awk -F "," '{if(NR==2) print $3}' stat.dat)
  echo ${pH}  ${DOP}  ${ERR} >> ../../results.txt

  cd ../..
done

python3 ../scripts/plot_results.py -f results.txt
