# Supplementary material for: Closing the Gap between Experiment and Simulation—A Holistic Study on the Complexation of Small Interfering RNAs with Polyethylenimine
Source: Mol Pharm. Author manuscript; Available in PMC 2024 Oct 29. (PMC7616749; doi:10.1021/acs.molpharmaceut.3c00747)
Supplement: Supplementary code [file EMS199501-supplement-Supplementary_code.zip › closingthegap-main/Part 2: Simulation of titratableMartini setups/2_base_titration_adapted_PEI_5kDa_58.4%/gyr.txt]

1.9786794005994006,1.9601740559440561,1.9769252047952048,2.016045054945055,1.9276006993006993,1.9015796503496505,1.817396023976024,1.6963533366633365,1.6623342157842156,1.4341966627358491,
