# Supplementary material for: Closing the Gap between Experiment and Simulation—A Holistic Study on the Complexation of Small Interfering RNAs with Polyethylenimine
Source: Mol Pharm. Author manuscript; Available in PMC 2024 Oct 29. (PMC7616749; doi:10.1021/acs.molpharmaceut.3c00747)
Supplement: Supplementary code [file EMS199501-supplement-Supplementary_code.zip › closingthegap-main/Part 2: Simulation of titratableMartini setups/2_base_titration_adapted_PEI_5kDa_58.4%/file.gro]

Mapped structure for PEI following MARTINI 3
117
    0  PEI  SN4    1   0.000   0.000   0.000
    0  PEI SN3a    2   0.430   0.000   0.000
    0  PEI SN3a    3  -0.430   0.000   0.000
    0  PEI  SN4    4   0.638   0.361  -0.106
    0  PEI  SN4    5   0.643  -0.368   0.064
    0  PEI SN3a    6  -0.665  -0.406  -0.029
    0  PEI SN3a    7  -0.663   0.404   0.055
    0  PEI SN3a    8   0.850   0.728  -0.180
    0  PEI SN3a    9   0.856  -0.739   0.020
    0  PEI  SN4   10  -0.456  -0.767  -0.135
    0  PEI TN6d   11  -1.059  -0.406  -0.038
    0  PEI  SN4   12  -1.067   0.404   0.204
    0  PEI SN3a   13  -0.429   0.811   0.038
    0  PEI  SN4   14   0.654   1.068  -0.354
    0  PEI  SN4   15   1.272   0.728  -0.263
    0  PEI TN6d   16   1.251  -0.739   0.044
    0  PEI TN6d   17   0.660  -1.079  -0.019
    0  PEI  SN4   18  -0.270  -1.089  -0.308
    0  PEI TN6d   19  -1.413   0.404   0.319
    0  PEI  SN4   20  -0.642   1.180  -0.020
    0  PEI  SN4   21   0.001   0.811   0.031
    0  PEI TN6d   22   0.482   1.365  -0.478
    0  PEI SN3a   23   1.702   0.728  -0.278
    0  PEI  SN4   24  -0.110  -1.367  -0.563
    0  PEI TN6d   25  -0.817   1.485  -0.117
    0  PEI SN3a   26   0.424   0.811   0.113
    0  PEI TN6d   27   1.897   1.067  -0.332
    0  PEI SN3a   28   1.931   0.331  -0.383
    0  PEI SN3a   29   0.047  -1.638  -0.858
    0  PEI SN3a   30   0.658   1.218   0.134
    0  PEI SN3a   31   0.639   0.438   0.301
    0  PEI TN6d   32   2.302   0.331  -0.517
    0  PEI SN3a   33   1.697  -0.075  -0.421
    0  PEI  SN4   34   0.345  -1.638  -1.167
    0  PEI  SN4   35  -0.083  -1.863  -1.201
    0  PEI SN3a   36   0.424   1.623   0.092
    0  PEI SN3a   37   1.108   1.218   0.269
    0  PEI SN3a   38   1.096   0.438   0.409
    0  PEI SN3a   39   0.444   0.099   0.562
    0  PEI SN3a   40   1.931  -0.481  -0.443
    0  PEI TN6d   41   1.303  -0.075  -0.394
    0  PEI SN3a   42   0.681  -1.638  -1.436
    0  PEI  SN4   43  -0.186  -2.042  -1.555
    0  PEI  SN4   44  -0.006   1.623   0.080
    0  PEI SN3a   45   0.651   2.016  -0.032
    0  PEI  SN4   46   1.293   1.538   0.489
    0  PEI SN3a   47   1.340   0.817   0.353
    0  PEI  SN4   48   1.298   0.788   0.556
    0  PEI SN3a   49   1.331   0.031   0.403
    0  PEI SN3a   50   0.648  -0.254   0.795
    0  PEI  SN4   51   0.035   0.099   0.695
    0  PEI SN3a   52   2.392  -0.481  -0.348
    0  PEI SN3a   53   1.701  -0.881  -0.531
    0  PEI  SN4   54   0.829  -1.382  -1.748
    0  PEI TN6d   55   0.845  -1.922  -1.655
    0  PEI SN3a   56  -0.325  -2.283  -1.883
    0  PEI TN6d   57  -0.362   1.623   0.158
    0  PEI TN6d   58   0.467   2.334  -0.176
    0  PEI SN3a   59   1.116   2.016  -0.102
    0  PEI  SN4   60   1.462   1.829   0.723
    0  PEI SN3a   61   1.788   0.817   0.495
    0  PEI TN6d   62   1.159   0.504   0.512
    0  PEI SN3a   63   1.509   1.152   0.646
    0  PEI SN3a   64   1.800   0.031   0.374
    0  PEI SN3a   65   1.101  -0.368   0.499
    0  PEI SN3a   66   1.018  -0.254   1.084
    0  PEI  SN4   67   0.474  -0.555   1.048
    0  PEI SN3a   68  -0.395   0.099   0.718
    0  PEI SN3a   69   2.624  -0.079  -0.278
    0  PEI  SN4   70   2.607  -0.853  -0.360
    0  PEI TN6d   71   1.898  -1.222  -0.557
    0  PEI SN3a   72   1.231  -0.881  -0.550
    0  PEI  SN4   73   0.986  -1.111  -2.012
    0  PEI TN6d   74  -0.180  -2.535  -2.150
    0  PEI SN3a   75  -0.614  -2.283  -2.254
    0  PEI  SN4   76   1.330   2.388  -0.113
    0  PEI  SN4   77   1.314   1.672  -0.269
    0  PEI  SN4   78   1.636   2.132   0.937
    0  PEI SN3a   79   2.020   1.219   0.567
    0  PEI TN6d   80   1.977   0.489   0.605
    0  PEI SN3a   81   1.281   1.547   0.760
    0  PEI TN6d   82   1.891   1.152   0.745
    0  PEI TN6d   83   1.994   0.366   0.453
    0  PEI  SN4   84   2.006  -0.325   0.246
    0  PEI SN3a   85   1.317  -0.742   0.682
    0  PEI TN6d   86   0.716  -0.368   0.586
    0  PEI SN3a   87   1.184   0.032   1.418
    0  PEI  SN4   88   1.164  -0.506   1.401
    0  PEI  SN4   89   0.299  -0.858   1.263
    0  PEI TN6d   90  -0.592  -0.242   0.688
    0  PEI  SN4   91  -0.609   0.471   0.752
    0  PEI SN3a   92   2.406   0.299  -0.104
    0  PEI  SN4   93   3.050  -0.079  -0.218
    0  PEI TN6d   94   2.781  -1.156  -0.467
    0  PEI TN6d   95   1.040  -1.212  -0.450
    0  PEI TN6d   96   1.034  -0.539  -0.573
    0  PEI TN6d   97   1.119  -0.880  -2.262
    0  PEI TN6d   98  -0.722  -2.469  -2.585
    0  PEI TN6d   99  -0.719  -2.102  -2.589
    0  PEI TN6d  100   1.511   2.700  -0.053
    0  PEI TN6d  101   1.470   1.401  -0.456
    0  PEI TN6d  102   1.775   2.372   1.175
    0  PEI TN6d  103   1.837   1.536   0.717
    0  PEI TN6d  104   2.415   1.219   0.567
    0  PEI TN6d  105   0.886   1.547   0.751
    0  PEI TN6d  106   1.470   1.876   0.869
    0  PEI TN6d  107   2.173  -0.615   0.102
    0  PEI TN6d  108   1.636  -0.742   0.915
    0  PEI TN6d  109   1.125  -1.075   0.774
    0  PEI TN6d  110   1.059   0.249   1.724
    0  PEI TN6d  111   1.433   0.032   1.724
    0  PEI TN6d  112   1.320  -0.776   1.590
    0  PEI TN6d  113   0.152  -1.112   1.479
    0  PEI TN6d  114  -0.781   0.768   0.877
    0  PEI TN6d  115   2.028   0.299   0.010
    0  PEI TN6d  116   2.600   0.636  -0.035
    0  PEI TN6d  117   3.415  -0.079  -0.222
 10.00000 10.00000 10.00000
