# Supplementary material for: Closing the Gap between Experiment and Simulation—A Holistic Study on the Complexation of Small Interfering RNAs with Polyethylenimine
Source: Mol Pharm. Author manuscript; Available in PMC 2024 Oct 29. (PMC7616749; doi:10.1021/acs.molpharmaceut.3c00747)
Supplement: Supplementary code [file EMS199501-supplement-Supplementary_code.zip › closingthegap-main/Part 2: Simulation of titratableMartini setups/2_base_titration_adapted_PEI_5kDa_58.4%/file.smiles]

SmilesString
N(CCN(CCNCCN(CCNCCN)CCNCCN(CCN)CCN(CCN)CCN(CCN(CCN(CCN(CCN(CCN)CCN)CCNCCN)CCNCCN)CCN(CCN)CCN(CCN)CCN)CCN)CCNCCN(CCN)CCN)CCN(CCN(CCNCCNCCNCCN(CCNCCN(CCNCCNCCN)CCN)CCNCCNCCN(CCN)CCN(CCN)CCN)CCN)CCN(CCNCCN)CCN(CCNCCN)CCNCCN(CCN(CCN(CCNCCN)CCN(CCN)CCN(CCNCCN)CCNCCN)CCN(CCNCCNCCNCCN)CCN(CCN(CCN(CCN)CCN)CCN)CCN)CCN(CCN(CCNCCN(CCN(CCN)CCN)CCN)CCN(CCN(CCN)CCNCCN)CCN(CCN(CCN)CCN)CCN)CCN(CCN(CCN(CCN(CCN)CCN)CCNCCN)CCNCCNCCN)CCNCCN(CCN)CCNCCN
