# Supplementary material for: Closing the Gap between Experiment and Simulation—A Holistic Study on the Complexation of Small Interfering RNAs with Polyethylenimine
Source: Mol Pharm. Author manuscript; Available in PMC 2024 Oct 29. (PMC7616749; doi:10.1021/acs.molpharmaceut.3c00747)
Supplement: Supplementary code [file EMS199501-supplement-Supplementary_code.zip › closingthegap-main/Part 2: Simulation of titratableMartini setups/mdp_files/eq-p.mdp]

integrator               = sd
tinit                    = 0.0
dt                       = 0.008
nsteps                   = 5000000

nstxout                  = 0
nstvout                  = 0
nstlog                   = 1000
nstenergy                = 100
nstxtcout                = 1000

nstlist                  = 10
rlist                    = 1.2

coulombtype              = PME
coulomb-modifier         = Potential-shift-verlet
rcoulomb                 = 1.1
epsilon_r                = 6
vdw_type                 = cutoff  
vdw-modifier             = Potential-shift-verlet
rvdw                     = 1.1

tcoupl                   = v_rescale
tc-grps                  = system
tau_t                    = 1.0  
ref_t                    = 298.15
Pcoupl                   = Berendsen 
Pcoupltype               = isotropic
tau_p                    = 3.0 
compressibility          = 4.5e-5
ref_p                    = 1.0

gen_vel                  = yes
gen_temp                 = 298.15
gen_seed                 = -1

lincs-order              = 8
lincs-iter               = 2
