# Supplementary material for: Closing the Gap between Experiment and Simulation—A Holistic Study on the Complexation of Small Interfering RNAs with Polyethylenimine
Source: Mol Pharm. Author manuscript; Available in PMC 2024 Oct 29. (PMC7616749; doi:10.1021/acs.molpharmaceut.3c00747)
Supplement: Supplementary code [file EMS199501-supplement-Supplementary_code.zip › closingthegap-main/Part 2: Simulation of titratableMartini setups/force_fields/titratable_beads_cross.itp]

N2_10.2      SN6d_4.8     1 4.300000E-01 1.000000E+00 
N2_10.2      SN6d_6.0     1 4.300000E-01 1.000000E+00 
N2_10.2      SN6d_10.6F   1 4.300000E-01 1.000000E+00 
N2_10.2      SN6d_10.6R   1 4.300000E-01 1.000000E+00 
N2_10.2      N5d_10.8F    1 4.700000E-01 8.000000E-01 
N2_10.2      N5d_10.8R    1 4.700000E-01 8.000000E-01 
N2_10.2      P2_4.8       1 4.700000E-01 8.000000E-01 
N2_10.2      P2_4.0       1 4.700000E-01 8.000000E-01 
SN6d_4.8     SN6d_6.0     1 4.100000E-01 8.000000E-01 
SN6d_4.8     SN6d_10.6F   1 4.100000E-01 8.000000E-01 
SN6d_4.8     SN6d_10.6R   1 4.100000E-01 8.000000E-01 
SN6d_4.8     N5d_10.8F    1 4.300000E-01 1.000000E+00 
SN6d_4.8     N5d_10.8R    1 4.300000E-01 1.000000E+00 
SN6d_4.8     P2_4.8       1 4.300000E-01 1.000000E+00 
SN6d_4.8     P2_4.0       1 4.300000E-01 1.000000E+00 
SN6d_6.0     SN6d_10.6F   1 4.100000E-01 8.000000E-01 
SN6d_6.0     SN6d_10.6R   1 4.100000E-01 8.000000E-01 
SN6d_6.0     N5d_10.8F    1 4.300000E-01 1.000000E+00 
SN6d_6.0     N5d_10.8R    1 4.300000E-01 1.000000E+00 
SN6d_6.0     P2_4.8       1 4.300000E-01 1.000000E+00 
SN6d_6.0     P2_4.0       1 4.300000E-01 1.000000E+00 
SN6d_10.6F   SN6d_10.6R   1 4.100000E-01 8.000000E-01 
SN6d_10.6F   N5d_10.8F    1 4.300000E-01 1.000000E+00 
SN6d_10.6F   N5d_10.8R    1 4.300000E-01 1.000000E+00 
SN6d_10.6F   P2_4.8       1 4.300000E-01 1.000000E+00 
SN6d_10.6F   P2_4.0       1 4.300000E-01 1.000000E+00 
SN6d_10.6R   N5d_10.8F    1 4.300000E-01 1.000000E+00 
SN6d_10.6R   N5d_10.8R    1 4.300000E-01 1.000000E+00 
SN6d_10.6R   P2_4.8       1 4.300000E-01 1.000000E+00 
SN6d_10.6R   P2_4.0       1 4.300000E-01 1.000000E+00 
N5d_10.8F    N5d_10.8R    1 4.700000E-01 8.000000E-01 
N5d_10.8F    P2_4.8       1 4.700000E-01 8.000000E-01 
N5d_10.8F    P2_4.0       1 4.700000E-01 8.000000E-01 
N5d_10.8R    P2_4.8       1 4.700000E-01 8.000000E-01 
N5d_10.8R    P2_4.0       1 4.700000E-01 8.000000E-01 
P2_4.8       P2_4.0       1 4.700000E-01 1.000000E+00 
