# Supplementary material for: Closing the Gap between Experiment and Simulation—A Holistic Study on the Complexation of Small Interfering RNAs with Polyethylenimine
Source: Mol Pharm. Author manuscript; Available in PMC 2024 Oct 29. (PMC7616749; doi:10.1021/acs.molpharmaceut.3c00747)
Supplement: Supplementary code [file EMS199501-supplement-Supplementary_code.zip › closingthegap-main/Part 2: Simulation of titratableMartini setups/force_fields/dummy_beads.itp]

DW           DA2          1 3.500000E-01 1.000000E+00 
DW           DB2          1 3.500000E-01 1.000000E+00 
DW           DB3          1 3.276000E-01 1.000000E+00 
DW           Q1p          1 3.660000E-01 1.000000E+00 
DW           POS          1 3.500000E-01 1.000000E+00 
DW           P2_4.8       1 3.500000E-01 1.000000E+00 
DW           P2_4.0       1 3.500000E-01 1.000000E+00 
DA1          DA2          1 3.500000E-01 1.000000E+00 
DA1          DB2          1 3.500000E-01 1.000000E+00 
DA1          DB3          1 3.276000E-01 1.000000E+00 
DA1          Q1p          1 3.660000E-01 1.000000E+00 
DA1          POS          1 3.500000E-01 1.000000E+00 
DA1          P2_4.8       1 3.500000E-01 1.000000E+00 
DA1          P2_4.0       1 3.500000E-01 1.000000E+00 
DA2          DB1          1 3.500000E-01 1.000000E+00 
DA2          DB4          1 3.276000E-01 1.000000E+00 
DA2          Q5n          1 3.660000E-01 1.000000E+00 
DA2          N2_10.2      1 3.500000E-01 1.000000E+00 
DA2          SN6d_4.8     1 3.276000E-01 1.000000E+00 
DA2          SN6d_6.0     1 3.276000E-01 1.000000E+00 
DA2          SN6d_10.6F   1 3.276000E-01 1.000000E+00 
DA2          SN6d_10.6R   1 3.276000E-01 1.000000E+00 
DA2          N5d_10.8F    1 3.500000E-01 1.000000E+00 
DA2          N5d_10.8R    1 3.500000E-01 1.000000E+00 
DB1          DB2          1 3.500000E-01 1.000000E+00 
DB1          DB3          1 3.276000E-01 1.000000E+00 
DB1          Q1p          1 3.660000E-01 1.000000E+00 
DB1          POS          1 3.500000E-01 1.000000E+00 
DB1          P2_4.8       1 3.500000E-01 1.000000E+00 
DB1          P2_4.0       1 3.500000E-01 1.000000E+00 
DB2          DB4          1 3.276000E-01 1.000000E+00 
DB2          Q5n          1 3.660000E-01 1.000000E+00 
DB2          N2_10.2      1 3.500000E-01 1.000000E+00 
DB2          SN6d_4.8     1 3.276000E-01 1.000000E+00 
DB2          SN6d_6.0     1 3.276000E-01 1.000000E+00 
DB2          SN6d_10.6F   1 3.276000E-01 1.000000E+00 
DB2          SN6d_10.6R   1 3.276000E-01 1.000000E+00 
DB2          N5d_10.8F    1 3.500000E-01 1.000000E+00 
DB2          N5d_10.8R    1 3.500000E-01 1.000000E+00 
DB3          DB4          1 1.870000E-01 1.000000E+00 
DB3          Q5n          1 3.334000E-01 1.000000E+00 
DB3          N2_10.2      1 3.276000E-01 1.000000E+00 
DB3          SN6d_4.8     1 3.053000E-01 1.000000E+00 
DB3          SN6d_6.0     1 3.053000E-01 1.000000E+00 
DB3          SN6d_10.6F   1 3.053000E-01 1.000000E+00 
DB3          SN6d_10.6R   1 3.053000E-01 1.000000E+00 
DB3          N5d_10.8F    1 3.276000E-01 1.000000E+00 
DB3          N5d_10.8R    1 3.276000E-01 1.000000E+00 
DB4          Q1p          1 3.334000E-01 1.000000E+00 
DB4          POS          1 3.276000E-01 1.000000E+00 
DB4          N2_10.2      1 3.500000E-01 1.000000E+00 
DB4          SN6d_4.8     1 3.276000E-01 1.000000E+00 
DB4          SN6d_6.0     1 3.276000E-01 1.000000E+00 
DB4          SN6d_10.6F   1 3.276000E-01 1.000000E+00 
DB4          SN6d_10.6R   1 3.276000E-01 1.000000E+00 
DB4          N5d_10.8F    1 3.500000E-01 1.000000E+00 
DB4          N5d_10.8R    1 3.500000E-01 1.000000E+00 
DB4          P2_4.8       1 3.500000E-01 1.000000E+00 
DB4          P2_4.0       1 3.500000E-01 1.000000E+00 
Q1p          POS          1 3.660000E-01 1.000000E+00 
Q5n          POS          1 3.660000E-01 1.000000E+00 
N2_10.2      SN6d_4.8     1 4.300000E-01 1.000000E+00 
N2_10.2      SN6d_6.0     1 4.300000E-01 1.000000E+00 
N2_10.2      SN6d_10.6F   1 4.300000E-01 1.000000E+00 
N2_10.2      SN6d_10.6R   1 4.300000E-01 1.000000E+00 
N2_10.2      N5d_10.8F    1 4.700000E-01 8.000000E-01 
N2_10.2      N5d_10.8R    1 4.700000E-01 8.000000E-01 
N2_10.2      P2_4.8       1 4.700000E-01 8.000000E-01 
N2_10.2      P2_4.0       1 4.700000E-01 8.000000E-01 
SN6d_4.8     SN6d_6.0     1 4.100000E-01 1.000000E+00 
SN6d_4.8     SN6d_10.6F   1 4.100000E-01 1.000000E+00 
SN6d_4.8     SN6d_10.6R   1 4.100000E-01 1.000000E+00 
SN6d_4.8     N5d_10.8F    1 4.300000E-01 1.000000E+00 
SN6d_4.8     N5d_10.8R    1 4.300000E-01 1.000000E+00 
SN6d_4.8     P2_4.8       1 4.300000E-01 1.000000E+00 
SN6d_4.8     P2_4.0       1 4.300000E-01 1.000000E+00 
SN6d_6.0     SN6d_10.6F   1 4.100000E-01 1.000000E+00 
SN6d_6.0     SN6d_10.6R   1 4.100000E-01 1.000000E+00 
SN6d_6.0     N5d_10.8F    1 4.300000E-01 1.000000E+00 
SN6d_6.0     N5d_10.8R    1 4.300000E-01 1.000000E+00 
SN6d_6.0     P2_4.8       1 4.300000E-01 1.000000E+00 
SN6d_6.0     P2_4.0       1 4.300000E-01 1.000000E+00 
SN6d_10.6F   SN6d_10.6R   1 4.100000E-01 1.000000E+00 
SN6d_10.6F   N5d_10.8F    1 4.300000E-01 1.000000E+00 
SN6d_10.6F   N5d_10.8R    1 4.300000E-01 1.000000E+00 
SN6d_10.6F   P2_4.8       1 4.300000E-01 1.000000E+00 
SN6d_10.6F   P2_4.0       1 4.300000E-01 1.000000E+00 
SN6d_10.6R   N5d_10.8F    1 4.300000E-01 1.000000E+00 
SN6d_10.6R   N5d_10.8R    1 4.300000E-01 1.000000E+00 
SN6d_10.6R   P2_4.8       1 4.300000E-01 1.000000E+00 
SN6d_10.6R   P2_4.0       1 4.300000E-01 1.000000E+00 
N5d_10.8F    N5d_10.8R    1 4.700000E-01 8.000000E-01 
N5d_10.8F    P2_4.8       1 4.700000E-01 8.000000E-01 
N5d_10.8F    P2_4.0       1 4.700000E-01 8.000000E-01 
N5d_10.8R    P2_4.8       1 4.700000E-01 8.000000E-01 
N5d_10.8R    P2_4.0       1 4.700000E-01 8.000000E-01 
P2_4.8       P2_4.0       1 4.700000E-01 1.000000E+00 
