# Supplementary material for: Closing the Gap between Experiment and Simulation—A Holistic Study on the Complexation of Small Interfering RNAs with Polyethylenimine
Source: Mol Pharm. Author manuscript; Available in PMC 2024 Oct 29. (PMC7616749; doi:10.1021/acs.molpharmaceut.3c00747)
Supplement: Supplementary code [file EMS199501-supplement-Supplementary_code.zip › closingthegap-main/Part 2: Simulation of titratableMartini setups/force_fields/fileTitration.itp]

; itp file 

; Martini 3 for PEI 
[moleculetype] 
; molname    nrexcl 
PEI    1 

[atoms]
;     nr        type   resnr  residu        atom    cgnr  charge    mass
       1     N2_10.2       1     PEI     N2_10.2       1      -1      24
       2         DB1       1     PEI         DB1       2       0      24
       3         DB2       1     PEI         DB2       3       1      24
       4     N2_10.2       1     PEI     N2_10.2       4      -1      24
       5         DB1       1     PEI         DB1       5       0      24
       6         DB2       1     PEI         DB2       6       1      24
       7     N2_10.2       1     PEI     N2_10.2       7      -1      24
       8         DB1       1     PEI         DB1       8       0      24
       9         DB2       1     PEI         DB2       9       1      24
      10     N2_10.2       1     PEI     N2_10.2      10      -1      24
      11         DB1       1     PEI         DB1      11       0      24
      12         DB2       1     PEI         DB2      12       1      24
      13     N2_10.2       1     PEI     N2_10.2      13      -1      24
      14         DB1       1     PEI         DB1      14       0      24
      15         DB2       1     PEI         DB2      15       1      24
      16     N2_10.2       1     PEI     N2_10.2      16      -1      24
      17         DB1       1     PEI         DB1      17       0      24
      18         DB2       1     PEI         DB2      18       1      24
      19     N2_10.2       1     PEI     N2_10.2      19      -1      24
      20         DB1       1     PEI         DB1      20       0      24
      21         DB2       1     PEI         DB2      21       1      24
      22     N2_10.2       1     PEI     N2_10.2      22      -1      24
      23         DB1       1     PEI         DB1      23       0      24
      24         DB2       1     PEI         DB2      24       1      24
      25     N2_10.2       1     PEI     N2_10.2      25      -1      24
      26         DB1       1     PEI         DB1      26       0      24
      27         DB2       1     PEI         DB2      27       1      24
      28  SN6d_10.6F       1     PEI  SN6d_10.6F      28      -1      24
      29         DB3       1     PEI         DB3      29       1      24
      30         DB4       1     PEI         DB4      30       0      24
      31     N2_10.2       1     PEI     N2_10.2      31      -1      24
      32         DB1       1     PEI         DB1      32       0      24
      33         DB2       1     PEI         DB2      33       1      24
      34     N2_10.2       1     PEI     N2_10.2      34      -1      24
      35         DB1       1     PEI         DB1      35       0      24
      36         DB2       1     PEI         DB2      36       1      24
      37  SN6d_10.6F       1     PEI  SN6d_10.6F      37      -1      24
      38         DB3       1     PEI         DB3      38       1      24
      39         DB4       1     PEI         DB4      39       0      24
      40     N2_10.2       1     PEI     N2_10.2      40      -1      24
      41         DB1       1     PEI         DB1      41       0      24
      42         DB2       1     PEI         DB2      42       1      24
      43  SN6d_10.6F       1     PEI  SN6d_10.6F      43      -1      24
      44         DB3       1     PEI         DB3      44       1      24
      45         DB4       1     PEI         DB4      45       0      24
      46  SN6d_10.6F       1     PEI  SN6d_10.6F      46      -1      24
      47         DB3       1     PEI         DB3      47       1      24
      48         DB4       1     PEI         DB4      48       0      24
      49     N2_10.2       1     PEI     N2_10.2      49      -1      24
      50         DB1       1     PEI         DB1      50       0      24
      51         DB2       1     PEI         DB2      51       1      24
      52  SN6d_10.6F       1     PEI  SN6d_10.6F      52      -1      24
      53         DB3       1     PEI         DB3      53       1      24
      54         DB4       1     PEI         DB4      54       0      24
      55     N2_10.2       1     PEI     N2_10.2      55      -1      24
      56         DB1       1     PEI         DB1      56       0      24
      57         DB2       1     PEI         DB2      57       1      24
      58     N2_10.2       1     PEI     N2_10.2      58      -1      24
      59         DB1       1     PEI         DB1      59       0      24
      60         DB2       1     PEI         DB2      60       1      24
      61     N2_10.2       1     PEI     N2_10.2      61      -1      24
      62         DB1       1     PEI         DB1      62       0      24
      63         DB2       1     PEI         DB2      63       1      24
      64     N2_10.2       1     PEI     N2_10.2      64      -1      24
      65         DB1       1     PEI         DB1      65       0      24
      66         DB2       1     PEI         DB2      66       1      24
      67     N2_10.2       1     PEI     N2_10.2      67      -1      24
      68         DB1       1     PEI         DB1      68       0      24
      69         DB2       1     PEI         DB2      69       1      24
      70     N2_10.2       1     PEI     N2_10.2      70      -1      24
      71         DB1       1     PEI         DB1      71       0      24
      72         DB2       1     PEI         DB2      72       1      24
      73  SN6d_10.6F       1     PEI  SN6d_10.6F      73      -1      24
      74         DB3       1     PEI         DB3      74       1      24
      75         DB4       1     PEI         DB4      75       0      24
      76  SN6d_10.6F       1     PEI  SN6d_10.6F      76      -1      24
      77         DB3       1     PEI         DB3      77       1      24
      78         DB4       1     PEI         DB4      78       0      24
      79  SN6d_10.6F       1     PEI  SN6d_10.6F      79      -1      24
      80         DB3       1     PEI         DB3      80       1      24
      81         DB4       1     PEI         DB4      81       0      24
      82  SN6d_10.6F       1     PEI  SN6d_10.6F      82      -1      24
      83         DB3       1     PEI         DB3      83       1      24
      84         DB4       1     PEI         DB4      84       0      24
      85  SN6d_10.6F       1     PEI  SN6d_10.6F      85      -1      24
      86         DB3       1     PEI         DB3      86       1      24
      87         DB4       1     PEI         DB4      87       0      24
      88  SN6d_10.6F       1     PEI  SN6d_10.6F      88      -1      24
      89         DB3       1     PEI         DB3      89       1      24
      90         DB4       1     PEI         DB4      90       0      24
      91  SN6d_10.6F       1     PEI  SN6d_10.6F      91      -1      24
      92         DB3       1     PEI         DB3      92       1      24
      93         DB4       1     PEI         DB4      93       0      24
      94  SN6d_10.6F       1     PEI  SN6d_10.6F      94      -1      24
      95         DB3       1     PEI         DB3      95       1      24
      96         DB4       1     PEI         DB4      96       0      24
      97  SN6d_10.6F       1     PEI  SN6d_10.6F      97      -1      24
      98         DB3       1     PEI         DB3      98       1      24
      99         DB4       1     PEI         DB4      99       0      24
     100  SN6d_10.6F       1     PEI  SN6d_10.6F     100      -1      24
     101         DB3       1     PEI         DB3     101       1      24
     102         DB4       1     PEI         DB4     102       0      24
     103  SN6d_10.6F       1     PEI  SN6d_10.6F     103      -1      24
     104         DB3       1     PEI         DB3     104       1      24
     105         DB4       1     PEI         DB4     105       0      24
     106  SN6d_10.6F       1     PEI  SN6d_10.6F     106      -1      24
     107         DB3       1     PEI         DB3     107       1      24
     108         DB4       1     PEI         DB4     108       0      24

[bonds] 
;      i       j   Funct  Length Force.c. 
       1       3       1    0.00    4000
       1       4       1   0.379   32739
       1       7       1   0.379   32739
       4       6       1    0.00    4000
       4      10       1   0.386   16911
       4      13       1   0.386   16911
       7       9       1    0.00    4000
       7      16       1   0.379   32739
       7      19       1   0.386   16911
      10      12       1    0.00    4000
      10      22       1   0.379   32739
      10      25       1   0.386   16911
      13      15       1    0.00    4000
      13      28       1   0.325   15059
      13      31       1   0.386   16911
      16      18       1    0.00    4000
      16      34       1   0.379   32739
      19      21       1    0.00    4000
      19      37       1   0.325   15059
      19      40       1   0.386   16911
      22      24       1    0.00    4000
      22      43       1   0.269   51703
      25      27       1    0.00    4000
      25      46       1   0.325   15059
      25      49       1   0.386   16911
      26      27       1    0.00    4000
      28      29       1    0.00    4000
      31      33       1    0.00    4000
      31      52       1   0.325   15059
      31      55       1   0.386   16911
      34      36       1    0.00    4000
      34      58       1   0.386   16911
      34      61       1   0.379   32739
      35      36       1    0.00    4000
      37      38       1    0.00    4000
      40      42       1    0.00    4000
      40      64       1   0.386   16911
      40      67       1   0.386   16911
      41      42       1    0.00    4000
      43      44       1    0.00    4000
      46      47       1    0.00    4000
      49      51       1    0.00    4000
      49      70       1   0.386   16911
      49      73       1   0.325   15059
      50      51       1    0.00    4000
      52      53       1    0.00    4000
      55      57       1    0.00    4000
      55      76       1   0.325   15059
      55      79       1   0.325   15059
      58      60       1    0.00    4000
      58      82       1   0.325   15059
      58      85       1   0.325   15059
      61      63       1    0.00    4000
      61      88       1   0.269   51703
      64      66       1    0.00    4000
      64      91       1   0.325   15059
      64      94       1   0.325   15059
      67      69       1    0.00    4000
      67      97       1   0.325   15059
      67     100       1   0.325   15059
      70      72       1    0.00    4000
      70     103       1   0.325   15059
      70     106       1   0.325   15059
      73      74       1    0.00    4000
      76      77       1    0.00    4000
      79      80       1    0.00    4000
      82      83       1    0.00    4000
      85      86       1    0.00    4000
      88      89       1    0.00    4000
      91      92       1    0.00    4000
      94      95       1    0.00    4000
      97      98       1    0.00    4000
     100     101       1    0.00    4000
     103     104       1    0.00    4000
     106     107       1    0.00    4000

[angles] 
;      i       j       k   Funct   Angle Force.c. 
       1       4      10       2 109.560     138
       1       4      13       2 109.560     138
       1       7      16       2 106.815     166
       1       7      19       2 109.560     138
       4      10      22       2 109.560     138
       4      10      25       2 123.002      74
       4      13      28       2 117.745      63
       4      13      31       2 123.002      74
       7      16      34       2 164.553     217
       7      19      37       2 117.745      63
       7      19      40       2 123.002      74
      10      22      43       2 137.570     247
      10      25      46       2 117.745      63
      10      25      49       2 123.002      74
      13      31      52       2 117.745      63
      13      31      55       2 123.002      74
      16      34      58       2 109.560     138
      16      34      61       2 106.815     166
      19      40      64       2 123.002      74
      19      40      67       2 123.002      74
      25      49      70       2 123.002      74
      25      49      73       2 117.745      63
      31      55      76       2 117.745      63
      31      55      79       2 117.745      63
      34      58      82       2 117.745      63
      34      58      85       2 117.745      63
      34      61      88       2 137.570     247
      40      64      91       2 117.745      63
      40      64      94       2 117.745      63
      40      67      97       2 117.745      63
      40      67     100       2 117.745      63
      49      70     103       2 117.745      63
      49      70     106       2 117.745      63

[exclusions] 

[bonds] 
;      i       j   Funct  Length Force.c. 
       1       2       1   0.200   10000
       4       5       1   0.200   10000
       7       8       1   0.200   10000
      10      11       1   0.200   10000
      13      14       1   0.200   10000
      16      17       1   0.200   10000
      19      20       1   0.200   10000
      22      23       1   0.200   10000
      25      26       1   0.200   10000
      28      30       1   0.187   10000
      31      32       1   0.200   10000
      34      35       1   0.200   10000
      37      39       1   0.187   10000
      40      41       1   0.200   10000
      43      45       1   0.187   10000
      46      48       1   0.187   10000
      49      50       1   0.200   10000
      52      54       1   0.187   10000
      55      56       1   0.200   10000
      58      59       1   0.200   10000
      61      62       1   0.200   10000
      64      65       1   0.200   10000
      67      68       1   0.200   10000
      70      71       1   0.200   10000
      73      75       1   0.187   10000
      76      78       1   0.187   10000
      79      81       1   0.187   10000
      82      84       1   0.187   10000
      85      87       1   0.187   10000
      88      90       1   0.187   10000
      91      93       1   0.187   10000
      94      96       1   0.187   10000
      97      99       1   0.187   10000
     100     102       1   0.187   10000
     103     105       1   0.187   10000
     106     108       1   0.187   10000
