# Supplementary material for: Closing the Gap between Experiment and Simulation—A Holistic Study on the Complexation of Small Interfering RNAs with Polyethylenimine
Source: Mol Pharm. Author manuscript; Available in PMC 2024 Oct 29. (PMC7616749; doi:10.1021/acs.molpharmaceut.3c00747)
Supplement: Supplementary code [file EMS199501-supplement-Supplementary_code.zip › closingthegap-main/Part 2: Simulation of titratableMartini setups/force_fields/lipids.itp]

[moleculetype]
; molname      nrexcl
  DPPC          1

[atoms]
; id 	type 	resnr 	residu 	atom 	cgnr 	charge
   1 	Q1p 	 1 	DPPC 	NC3 	 1 	1.0 	
   2 	Q5n 	 1 	DPPC 	PO4 	 2 	-1.0 	
   3 	SN4a	 1 	DPPC 	GL1 	 3 	0 	
   4 	N4a	 1 	DPPC 	GL2 	 4 	0 	
   5 	C1 	 1 	DPPC 	C1A 	 5 	0 	
   6 	C1 	 1 	DPPC 	C2A 	 6 	0 	
   7 	C1 	 1 	DPPC 	C3A 	 7 	0 	
   8 	C1 	 1 	DPPC 	C4A 	 8 	0 	
   9 	C1 	 1 	DPPC 	C1B 	 9 	0 	
  10 	C1 	 1 	DPPC 	C2B 	10 	0 	
  11 	C1 	 1 	DPPC 	C3B 	11 	0 	
  12 	C1 	 1 	DPPC 	C4B 	12 	0 	

[bonds]
;  i  j 	funct 	length 	force.c.
   1  2 	1 	0.42 	7000 	
   2  3 	1 	0.38 	3800 	
   3  4 	1 	0.30 	4000 	
   3  5 	1 	0.51 	3500 	
   5  6 	1 	0.47 	3800 	
   6  7 	1 	0.47 	3800 	
   7  8 	1 	0.47 	3800 	
   4  9 	1 	0.51 	3800 	
   9 10 	1 	0.47 	3800 	
  10 11 	1 	0.47 	3800 	
  11 12 	1 	0.47 	3800 	

[angles]
;  i  j  k 	funct 	angle 	force.c.
   2  3  4 	2 	108.0 	21.5 	
   2  3  5 	2 	139.1   31.2 	
   3  5  6 	2 	180.0 	35.0 	
   5  6  7 	2 	180.0 	35.0 	
   6  7  8 	2 	180.0 	35.0 	
   4  9 10 	2 	180.0 	35.0 	
   9 10 11 	2 	180.0 	35.0 	
  10 11 12 	2 	180.0 	35.0 	


[moleculetype]
; molname      nrexcl
  DOPC          1

[atoms]
; id 	type 	resnr 	residu 	atom 	cgnr 	charge
   1 	Q1p 	 1 	DOPC 	NC3 	 1 	1.0 	
   2 	Q5n 	 1 	DOPC 	PO4 	 2 	-1.0 	
   3 	SN4a	 1 	DOPC 	GL1 	 3 	0 	
   4 	N4a	 1 	DOPC 	GL2 	 4 	0 	
   5 	C1 	 1 	DOPC 	C1A 	 5 	0 	
   6 	C4h 	 1 	DOPC 	D2A 	 6 	0 	
   7 	C1 	 1 	DOPC 	C3A 	 7 	0 	
   8 	C1 	 1 	DOPC 	C4A 	 8 	0 	
   9 	C1 	 1 	DOPC 	C1B 	 9 	0 	
  10 	C4h 	 1 	DOPC 	D2B 	10 	0 	
  11 	C1 	 1 	DOPC 	C3B 	11 	0 	
  12 	C1 	 1 	DOPC 	C4B 	12 	0 	

[bonds]
;  i  j 	funct 	length 	force.c.
   1  2 	1 	0.40 	7000 	
   2  3 	1 	0.42 	1350 	
   3  4 	1 	0.312	2500 	
   3  5 	1 	0.47 	5000 	
   5  6 	1 	0.49  	3800 	
   6  7 	1 	0.49 	3800 	
   7  8 	1 	0.47 	3800 	
   4  9 	1 	0.47 	3600 	
   9 10 	1 	0.49  	3800 	
  10 11 	1 	0.49 	3800 	
  11 12 	1 	0.47 	3800 	

[angles]
;  i  j  k 	funct 	angle 	force.c.
   2  3  4 	2 	108.0 	21.5 	
   2  3  5 	2 	139.1   31.2 	
   3  5  6 	2 	180.0 	35.0 	
   5  6  7 	2 	120.0 	35.0 	
   6  7  8 	2 	180.0 	35.0 	
   4  9 10 	2 	180.0 	35.0 	
   9 10 11 	2 	120.0 	35.0 	
  10 11 12 	2 	180.0 	35.0 	


	
[moleculetype]
; molname      nrexcl
  POPC          1

[atoms]
; id 	type 	resnr 	residu 	atom 	cgnr 	charge
   1 	Q1p 	 1 	POPC 	NC3 	 1 	1.0 	
   2 	Q5n 	 1 	POPC 	PO4 	 2 	-1.0 	
   3 	SN4a	 1 	POPC 	GL1 	 3 	0 	
   4 	N4a	 1 	POPC 	GL2 	 4 	0 	
   5 	C1 	 1 	POPC 	C1A 	 5 	0 	
   6 	C4h	 1 	POPC 	D2A 	 6 	0 	
   7 	C1 	 1 	POPC 	C3A 	 7 	0 	
   8 	C1 	 1 	POPC 	C4A 	 8 	0 	
   9 	C1 	 1 	POPC 	C1B 	 9 	0 	
  10 	C1 	 1 	POPC 	C2B 	10 	0 	
  11 	C1 	 1 	POPC 	C3B 	11 	0 	
  12 	C1 	 1 	POPC 	C4B 	12 	0 	

[bonds]
;  i  j 	funct 	length 	force.c.
   1  2 	1 	0.40 	7000 	
   2  3 	1 	0.42 	1350 	
   3  4 	1 	0.312	2500 	
   3  5 	1 	0.47 	5000 	
   5  6 	1 	0.49  	3800 	
   6  7 	1 	0.49  	3800 	
   7  8 	1 	0.47 	3800 	
   4  9 	1 	0.47 	3600 	
   9 10 	1 	0.47 	3800 	
  10 11 	1 	0.47 	3800 	
  11 12 	1 	0.47 	3800 	

[angles]
;  i  j  k 	funct 	angle 	force.c.
   2  3  4 	2 	108.0 	21.5 	
   2  3  5 	2 	139.1   31.2 	
   3  5  6 	2 	180.0 	35.0 	
   5  6  7 	2 	120.0 	35.0 	
   6  7  8 	2 	180.0 	35.0 	
   4  9 10 	2 	180.0 	35.0 	
   9 10 11 	2 	180.0 	35.0 	
  10 11 12 	2 	180.0 	35.0 	
