# Supplementary material for: Closing the Gap between Experiment and Simulation—A Holistic Study on the Complexation of Small Interfering RNAs with Polyethylenimine
Source: Mol Pharm. Author manuscript; Available in PMC 2024 Oct 29. (PMC7616749; doi:10.1021/acs.molpharmaceut.3c00747)
Supplement: Supplementary code [file EMS199501-supplement-Supplementary_code.zip › closingthegap-main/Part 2: Simulation of titratableMartini setups/force_fields/README]

File Contents

martini.itp  ->   topology head-file to be included in .top file

it includes:
- charged_beads.itp
- neutral_beads.itp  
- titratable_beads_cross.itp
- dummy_beads.itp  
- pH_dep_interactions.itp  
- titratable_beads_self_proton.itp

molecules.itp -> parameters for small molecules used for titrations, free energies of transfer and membrane affinities
lipids.tip    -> parameters for DPPC, POPC, DOPC martiniv3 lipids
ion.itp       -> parameters for hydrated sodium and chloride
PPI.itp       -> parameters for G5 dendrimer
