# Supplementary material for: Closing the Gap between Experiment and Simulation—A Holistic Study on the Complexation of Small Interfering RNAs with Polyethylenimine
Source: Mol Pharm. Author manuscript; Available in PMC 2024 Oct 29. (PMC7616749; doi:10.1021/acs.molpharmaceut.3c00747)
Supplement: Supplementary code [file EMS199501-supplement-Supplementary_code.zip › closingthegap-main/Part 2: Simulation of titratableMartini setups/force_fields/titratable_beads_self_proton.itp]

N2_10.2      N2_10.2      1 4.700000E-01 8.000000E-01 
SN6d_4.8     SN6d_4.8     1 4.100000E-01 1.000000E+00 
SN6d_6.0     SN6d_6.0     1 4.100000E-01 1.000000E+00 
SN6d_10.6F   SN6d_10.6F   1 4.100000E-01 1.000000E+00 
SN6d_10.6R   SN6d_10.6R   1 4.100000E-01 1.000000E+00 
N5d_10.8F    N5d_10.8F    1 4.700000E-01 8.000000E-01 
N5d_10.8R    N5d_10.8R    1 4.700000E-01 8.000000E-01 
P2_4.8       P2_4.8       1 4.700000E-01 1.000000E+00 
P2_4.0       P2_4.0       1 4.700000E-01 1.000000E+00 
POS          N2_10.2      1 1.520000E-01 8.000000E+00 
POS          SN6d_4.8     1 2.100000E-01 3.000000E+00 
POS          SN6d_6.0     1 1.900000E-01 3.000000E+00 
POS          SN6d_10.6F   1 1.380000E-01 1.200000E+01 
POS          SN6d_10.6R   1 1.380000E-01 1.200000E+01 
POS          N5d_10.8F    1 1.480000E-01 8.000000E+00 
POS          P2_4.8       1 2.000000E-01 3.000000E+00 
POS          P2_4.0       1 2.400000E-01 3.000000E+00 
