# Supplementary material for: Closing the Gap between Experiment and Simulation—A Holistic Study on the Complexation of Small Interfering RNAs with Polyethylenimine
Source: Mol Pharm. Author manuscript; Available in PMC 2024 Oct 29. (PMC7616749; doi:10.1021/acs.molpharmaceut.3c00747)
Supplement: Supplementary code [file EMS199501-supplement-Supplementary_code.zip › closingthegap-main/Part 2: Simulation of titratableMartini setups/force_fields/neutral_beads.itp]

N2_10.2      C1           1 4.700000E-01 2.960000E+00 
N2_10.2      C4           1 4.700000E-01 3.240000E+00 
N2_10.2      C4h          1 4.700000E-01 3.240000E+00 
N2_10.2      X2           1 4.700000E-01 3.240000E+00 
N2_10.2      N4a          1 4.700000E-01 3.530000E+00 
N2_10.2      SN4a         1 4.300000E-01 3.170000E+00 
N2_10.2      SC3          1 4.300000E-01 2.780000E+00 
N2_10.2      SC2          1 4.300000E-01 2.530000E+00 
N2_10.2      SX2          1 4.300000E-01 2.780000E+00 
N2_10.2      TN3d         1 3.950000E-01 2.500000E+00 
N2_10.2      TC5          1 3.950000E-01 2.100000E+00 
N2_10.2      TC4          1 3.950000E-01 2.100000E+00 
N2_10.2      TC2          1 3.950000E-01 1.830000E+00 
N2_10.2      SC6          1 4.300000E-01 2.970000E+00 
N2_10.2      SC5          1 4.300000E-01 2.780000E+00 
SN6d_4.8     C1           1 4.300000E-01 2.150000E+00 
SN6d_4.8     C4           1 4.300000E-01 2.530000E+00 
SN6d_4.8     C4h          1 4.300000E-01 2.530000E+00 
SN6d_4.8     X2           1 4.300000E-01 2.530000E+00 
SN6d_4.8     N4a          1 4.300000E-01 3.380000E+00 
SN6d_4.8     SN4a         1 4.100000E-01 3.070000E+00 
SN6d_4.8     SC3          1 4.100000E-01 1.900000E+00 
SN6d_4.8     SC2          1 4.100000E-01 1.900000E+00 
SN6d_4.8     SX2          1 4.100000E-01 2.040000E+00 
SN6d_4.8     TN3d         1 3.650000E-01 1.740000E+00 
SN6d_4.8     TC5          1 3.650000E-01 1.740000E+00 
SN6d_4.8     TC4          1 3.660000E-01 1.560000E+00 
SN6d_4.8     TC2          1 3.790000E-01 1.360000E+00 
SN6d_4.8     SC6          1 4.100000E-01 2.370000E+00 
SN6d_4.8     SC5          1 4.100000E-01 2.200000E+00 
SN6d_6.0     C1           1 4.300000E-01 2.150000E+00 
SN6d_6.0     C4           1 4.300000E-01 2.530000E+00 
SN6d_6.0     C4h          1 4.300000E-01 2.530000E+00 
SN6d_6.0     X2           1 4.300000E-01 2.530000E+00 
SN6d_6.0     N4a          1 4.300000E-01 3.380000E+00 
SN6d_6.0     SN4a         1 4.100000E-01 3.070000E+00 
SN6d_6.0     SC3          1 4.100000E-01 1.900000E+00 
SN6d_6.0     SC2          1 4.100000E-01 1.900000E+00 
SN6d_6.0     SX2          1 4.100000E-01 2.040000E+00 
SN6d_6.0     TN3d         1 3.650000E-01 1.740000E+00 
SN6d_6.0     TC5          1 3.650000E-01 1.740000E+00 
SN6d_6.0     TC4          1 3.660000E-01 1.560000E+00 
SN6d_6.0     TC2          1 3.790000E-01 1.360000E+00 
SN6d_6.0     SC6          1 4.100000E-01 2.370000E+00 
SN6d_6.0     SC5          1 4.100000E-01 2.200000E+00 
SN6d_10.6F   C1           1 4.300000E-01 2.150000E+00 
SN6d_10.6F   C4           1 4.300000E-01 2.530000E+00 
SN6d_10.6F   C4h          1 4.300000E-01 2.530000E+00 
SN6d_10.6F   X2           1 4.300000E-01 2.530000E+00 
SN6d_10.6F   N4a          1 4.300000E-01 3.380000E+00 
SN6d_10.6F   SN4a         1 4.100000E-01 3.070000E+00 
SN6d_10.6F   SC3          1 4.100000E-01 1.900000E+00 
SN6d_10.6F   SC2          1 4.100000E-01 1.900000E+00 
SN6d_10.6F   SX2          1 4.100000E-01 2.040000E+00 
SN6d_10.6F   TN3d         1 3.650000E-01 1.740000E+00 
SN6d_10.6F   TC5          1 3.650000E-01 1.740000E+00 
SN6d_10.6F   TC4          1 3.660000E-01 1.560000E+00 
SN6d_10.6F   TC2          1 3.790000E-01 1.360000E+00 
SN6d_10.6F   SC6          1 4.100000E-01 2.370000E+00 
SN6d_10.6F   SC5          1 4.100000E-01 2.200000E+00 
SN6d_10.6R   C1           1 4.300000E-01 2.150000E+00 
SN6d_10.6R   C4           1 4.300000E-01 2.530000E+00 
SN6d_10.6R   C4h          1 4.300000E-01 2.530000E+00 
SN6d_10.6R   X2           1 4.300000E-01 2.530000E+00 
SN6d_10.6R   N4a          1 4.300000E-01 3.380000E+00 
SN6d_10.6R   SN4a         1 4.100000E-01 3.070000E+00 
SN6d_10.6R   SC3          1 4.100000E-01 1.900000E+00 
SN6d_10.6R   SC2          1 4.100000E-01 1.900000E+00 
SN6d_10.6R   SX2          1 4.100000E-01 2.040000E+00 
SN6d_10.6R   TN3d         1 3.650000E-01 1.740000E+00 
SN6d_10.6R   TC5          1 3.650000E-01 1.740000E+00 
SN6d_10.6R   TC4          1 3.660000E-01 1.560000E+00 
SN6d_10.6R   TC2          1 3.790000E-01 1.360000E+00 
SN6d_10.6R   SC6          1 4.100000E-01 2.370000E+00 
SN6d_10.6R   SC5          1 4.100000E-01 2.200000E+00 
N5d_10.8F    C1           1 4.700000E-01 2.790000E+00 
N5d_10.8F    C4           1 4.700000E-01 3.070000E+00 
N5d_10.8F    C4h          1 4.700000E-01 3.070000E+00 
N5d_10.8F    X2           1 4.700000E-01 3.240000E+00 
N5d_10.8F    N4a          1 4.700000E-01 3.690000E+00 
N5d_10.8F    SN4a         1 4.300000E-01 3.380000E+00 
N5d_10.8F    SC3          1 4.300000E-01 2.530000E+00 
N5d_10.8F    SC2          1 4.300000E-01 2.330000E+00 
N5d_10.8F    SX2          1 4.300000E-01 2.780000E+00 
N5d_10.8F    TN3d         1 3.950000E-01 2.310000E+00 
N5d_10.8F    TC5          1 3.950000E-01 2.100000E+00 
N5d_10.8F    TC4          1 3.950000E-01 1.830000E+00 
N5d_10.8F    TC2          1 3.950000E-01 1.650000E+00 
N5d_10.8F    SC6          1 4.300000E-01 2.970000E+00 
N5d_10.8F    SC5          1 4.300000E-01 2.780000E+00 
N5d_10.8R    C1           1 4.700000E-01 2.790000E+00 
N5d_10.8R    C4           1 4.700000E-01 3.070000E+00 
N5d_10.8R    C4h          1 4.700000E-01 3.070000E+00 
N5d_10.8R    X2           1 4.700000E-01 3.240000E+00 
N5d_10.8R    N4a          1 4.700000E-01 3.690000E+00 
N5d_10.8R    SN4a         1 4.300000E-01 3.380000E+00 
N5d_10.8R    SC3          1 4.300000E-01 2.530000E+00 
N5d_10.8R    SC2          1 4.300000E-01 2.330000E+00 
N5d_10.8R    SX2          1 4.300000E-01 2.780000E+00 
N5d_10.8R    TN3d         1 3.950000E-01 2.310000E+00 
N5d_10.8R    TC5          1 3.950000E-01 2.100000E+00 
N5d_10.8R    TC4          1 3.950000E-01 1.830000E+00 
N5d_10.8R    TC2          1 3.950000E-01 1.650000E+00 
N5d_10.8R    SC6          1 4.300000E-01 2.970000E+00 
N5d_10.8R    SC5          1 4.300000E-01 2.780000E+00 
P2_4.8       C1           1 4.700000E-01 2.620000E+00 
P2_4.8       C4           1 4.700000E-01 2.960000E+00 
P2_4.8       C4h          1 4.700000E-01 2.960000E+00 
P2_4.8       X2           1 4.700000E-01 3.070000E+00 
P2_4.8       N4a          1 4.700000E-01 3.530000E+00 
P2_4.8       SN4a         1 4.300000E-01 3.170000E+00 
P2_4.8       SC3          1 4.300000E-01 2.150000E+00 
P2_4.8       SC2          1 4.300000E-01 2.150000E+00 
P2_4.8       SX2          1 4.300000E-01 2.530000E+00 
P2_4.8       TN3d         1 3.950000E-01 2.310000E+00 
P2_4.8       TC5          1 3.950000E-01 1.830000E+00 
P2_4.8       TC4          1 3.950000E-01 1.650000E+00 
P2_4.8       TC2          1 4.010000E-01 1.400000E+00 
P2_4.8       SC6          1 4.300000E-01 2.780000E+00 
P2_4.8       SC5          1 4.300000E-01 2.530000E+00 
P2_4.0       C1           1 4.700000E-01 2.620000E+00 
P2_4.0       C4           1 4.700000E-01 2.960000E+00 
P2_4.0       C4h          1 4.700000E-01 2.960000E+00 
P2_4.0       X2           1 4.700000E-01 3.070000E+00 
P2_4.0       N4a          1 4.700000E-01 3.530000E+00 
P2_4.0       SN4a         1 4.300000E-01 3.170000E+00 
P2_4.0       SC3          1 4.300000E-01 2.150000E+00 
P2_4.0       SC2          1 4.300000E-01 2.150000E+00 
P2_4.0       SX2          1 4.300000E-01 2.530000E+00 
P2_4.0       TN3d         1 3.950000E-01 2.310000E+00 
P2_4.0       TC5          1 3.950000E-01 1.830000E+00 
P2_4.0       TC4          1 3.950000E-01 1.650000E+00 
P2_4.0       TC2          1 4.010000E-01 1.400000E+00 
P2_4.0       SC6          1 4.300000E-01 2.780000E+00 
P2_4.0       SC5          1 4.300000E-01 2.530000E+00 
C1           C4           1 4.700000E-01 3.070000E+00 
C1           C4h          1 4.700000E-01 3.070000E+00 
C1           X2           1 4.700000E-01 3.070000E+00 
C1           N4a          1 4.700000E-01 2.790000E+00 
C1           SN4a         1 4.300000E-01 2.150000E+00 
C1           SC3          1 4.300000E-01 2.970000E+00 
C1           SC2          1 4.300000E-01 3.170000E+00 
C1           SX2          1 4.300000E-01 2.530000E+00 
C1           TN3d         1 3.950000E-01 1.650000E+00 
C1           TC5          1 3.950000E-01 1.830000E+00 
C1           TC4          1 3.950000E-01 1.830000E+00 
C1           TC2          1 3.950000E-01 2.500000E+00 
C1           SC6          1 4.300000E-01 2.330000E+00 
C1           SC5          1 4.300000E-01 2.530000E+00 
C1           WNT          1 4.700000E-01 2.060000E+00 
C4           C4h          1 4.700000E-01 3.390000E+00 
C4           X2           1 4.700000E-01 3.240000E+00 
C4           N4a          1 4.700000E-01 3.070000E+00 
C4           SN4a         1 4.300000E-01 2.530000E+00 
C4           SC3          1 4.300000E-01 2.970000E+00 
C4           SC2          1 4.300000E-01 2.780000E+00 
C4           SX2          1 4.300000E-01 2.780000E+00 
C4           TN3d         1 3.950000E-01 1.830000E+00 
C4           TC5          1 3.950000E-01 2.310000E+00 
C4           TC4          1 3.950000E-01 2.310000E+00 
C4           TC2          1 3.950000E-01 2.100000E+00 
C4           SC6          1 4.300000E-01 2.970000E+00 
C4           SC5          1 4.300000E-01 2.970000E+00 
C4           WNT          1 4.650000E-01 2.390000E+00 
C4h          X2           1 4.700000E-01 3.240000E+00 
C4h          N4a          1 4.700000E-01 3.070000E+00 
C4h          SN4a         1 4.300000E-01 2.530000E+00 
C4h          SC3          1 4.300000E-01 2.970000E+00 
C4h          SC2          1 4.300000E-01 2.780000E+00 
C4h          SX2          1 4.300000E-01 2.780000E+00 
C4h          TN3d         1 3.950000E-01 1.830000E+00 
C4h          TC5          1 3.950000E-01 2.310000E+00 
C4h          TC4          1 3.950000E-01 2.310000E+00 
C4h          TC2          1 3.950000E-01 2.100000E+00 
C4h          SC6          1 4.300000E-01 2.970000E+00 
C4h          SC5          1 4.300000E-01 2.970000E+00 
C4h          WNT          1 4.650000E-01 2.390000E+00 
X2           N4a          1 4.700000E-01 3.240000E+00 
X2           SN4a         1 4.300000E-01 2.780000E+00 
X2           SC3          1 4.300000E-01 2.780000E+00 
X2           SC2          1 4.300000E-01 2.780000E+00 
X2           SX2          1 4.300000E-01 3.170000E+00 
X2           TN3d         1 3.950000E-01 2.100000E+00 
X2           TC5          1 3.950000E-01 2.100000E+00 
X2           TC4          1 3.950000E-01 2.100000E+00 
X2           TC2          1 3.950000E-01 2.100000E+00 
X2           SC6          1 4.300000E-01 2.970000E+00 
X2           SC5          1 4.300000E-01 2.780000E+00 
X2           WNT          1 4.650000E-01 2.390000E+00 
N4a          SN4a         1 4.300000E-01 2.970000E+00 
N4a          SC3          1 4.300000E-01 2.530000E+00 
N4a          SC2          1 4.300000E-01 2.330000E+00 
N4a          SX2          1 4.300000E-01 2.780000E+00 
N4a          TN3d         1 3.950000E-01 2.700000E+00 
N4a          TC5          1 3.950000E-01 2.100000E+00 
N4a          TC4          1 3.950000E-01 1.830000E+00 
N4a          TC2          1 3.950000E-01 1.650000E+00 
N4a          SC6          1 4.300000E-01 2.970000E+00 
N4a          SC5          1 4.300000E-01 2.780000E+00 
N4a          WNT          1 4.650000E-01 3.500000E+00 
SN4a         SC3          1 4.100000E-01 2.040000E+00 
SN4a         SC2          1 4.100000E-01 1.900000E+00 
SN4a         SX2          1 4.100000E-01 2.200000E+00 
SN4a         TN3d         1 3.650000E-01 2.340000E+00 
SN4a         TC5          1 3.650000E-01 1.740000E+00 
SN4a         TC4          1 3.660000E-01 1.560000E+00 
SN4a         TC2          1 3.790000E-01 1.360000E+00 
SN4a         SC6          1 4.100000E-01 2.370000E+00 
SN4a         SC5          1 4.100000E-01 2.200000E+00 
SN4a         WNT          1 4.250000E-01 2.980000E+00 
SC3          SC2          1 4.100000E-01 2.370000E+00 
SC3          SX2          1 4.100000E-01 2.200000E+00 
SC3          TN3d         1 3.660000E-01 1.560000E+00 
SC3          TC5          1 3.650000E-01 1.740000E+00 
SC3          TC4          1 3.650000E-01 1.910000E+00 
SC3          TC2          1 3.650000E-01 1.910000E+00 
SC3          SC6          1 4.100000E-01 2.200000E+00 
SC3          SC5          1 4.100000E-01 2.200000E+00 
SC3          WNT          1 4.250000E-01 1.820000E+00 
SC2          SX2          1 4.100000E-01 2.200000E+00 
SC2          TN3d         1 3.790000E-01 1.360000E+00 
SC2          TC5          1 3.660000E-01 1.560000E+00 
SC2          TC4          1 3.650000E-01 1.740000E+00 
SC2          TC2          1 3.650000E-01 1.910000E+00 
SC2          SC6          1 4.100000E-01 2.040000E+00 
SC2          SC5          1 4.100000E-01 2.040000E+00 
SC2          WNT          1 4.250000E-01 1.710000E+00 
SX2          TN3d         1 3.650000E-01 1.740000E+00 
SX2          TC5          1 3.650000E-01 1.740000E+00 
SX2          TC4          1 3.650000E-01 1.740000E+00 
SX2          TC2          1 3.650000E-01 1.740000E+00 
SX2          SC6          1 4.100000E-01 2.370000E+00 
SX2          SC5          1 4.100000E-01 2.200000E+00 
SX2          WNT          1 4.250000E-01 1.820000E+00 
TN3d         TC5          1 3.400000E-01 1.290000E+00 
TN3d         TC4          1 3.500000E-01 1.060000E+00 
TN3d         TC2          1 3.640000E-01 9.350000E-01 
TN3d         SC6          1 3.650000E-01 1.910000E+00 
TN3d         SC5          1 3.650000E-01 1.740000E+00 
TN3d         WNT          1 3.850000E-01 2.420000E+00 
TC5          TC4          1 3.400000E-01 1.510000E+00 
TC5          TC2          1 3.500000E-01 1.060000E+00 
TC5          SC6          1 3.650000E-01 1.910000E+00 
TC5          SC5          1 3.650000E-01 1.910000E+00 
TC5          WNT          1 3.870000E-01 1.360000E+00 
TC4          TC2          1 3.400000E-01 1.290000E+00 
TC4          SC6          1 3.650000E-01 1.910000E+00 
TC4          SC5          1 3.650000E-01 1.910000E+00 
TC4          WNT          1 3.930000E-01 1.120000E+00 
TC2          SC6          1 3.660000E-01 1.560000E+00 
TC2          SC5          1 3.660000E-01 1.560000E+00 
TC2          WNT          1 3.970000E-01 9.200000E-01 
SC6          SC5          1 4.100000E-01 2.370000E+00 
SC6          WNT          1 4.250000E-01 2.280000E+00 
SC5          WNT          1 4.250000E-01 2.040000E+00 
C1           C1           1 4.700000E-01 3.390000E+00 
C4           C4           1 4.700000E-01 3.390000E+00 
C4h          C4h          1 4.700000E-01 3.530000E+00 
X2           X2           1 4.700000E-01 3.530000E+00 
N4a          N4a          1 4.700000E-01 3.390000E+00 
SN4a         SN4a         1 4.100000E-01 2.600000E+00 
SC3          SC3          1 4.100000E-01 2.370000E+00 
SC2          SC2          1 4.100000E-01 2.370000E+00 
SX2          SX2          1 4.100000E-01 2.600000E+00 
TN3d         TN3d         1 3.400000E-01 1.510000E+00 
TC5          TC5          1 3.400000E-01 1.510000E+00 
TC4          TC4          1 3.400000E-01 1.510000E+00 
TC2          TC2          1 3.400000E-01 1.510000E+00 
SC6          SC6          1 4.100000E-01 2.600000E+00 
SC5          SC5          1 4.100000E-01 2.370000E+00 
