# Supplementary material for: Closing the Gap between Experiment and Simulation—A Holistic Study on the Complexation of Small Interfering RNAs with Polyethylenimine
Source: Mol Pharm. Author manuscript; Available in PMC 2024 Oct 29. (PMC7616749; doi:10.1021/acs.molpharmaceut.3c00747)
Supplement: Supplementary code [file EMS199501-supplement-Supplementary_code.zip › closingthegap-main/Part 2: Simulation of titratableMartini setups/force_fields/SSP-CG.itp]

; itp file 

; Martini 3 for PEI 
[moleculetype] 
; molname    nrexcl 
SSP    1

[atoms]
;     id    Type   Resnr  Residu    Atom    Cgnr  charge
      1     TN3d      1      P1    TN6d       1       0     24    
      2     SN4a      1      S1     SN4       2       0     24
      3     SN4a      1      S2     SN4       3       0     24
      4     N2_10.2   1      P2    TN6d       4      -1     24
      5     DB1       1      DB1   TN6d       5       0     24
      6     DB2       1      DB2   TN6d       6       1     24

[bonds] 
;      i       j   Funct  Length Force.c. 
       1       2       1   0.30    10000
       2       3       1   0.395   26000
       3       4       1   0.296    20000
       4       6       1   0.00     4000

[angles] 
; i j k     funct   angle  forcec.
  1 2 3     2	    150	   125

[ exclusions ] 

[ bonds ] 
    4     5 1    0.200 10000;exclusions between -1 and 0 charge 
 
