# Supplementary material for: Closing the Gap between Experiment and Simulation—A Holistic Study on the Complexation of Small Interfering RNAs with Polyethylenimine
Source: Mol Pharm. Author manuscript; Available in PMC 2024 Oct 29. (PMC7616749; doi:10.1021/acs.molpharmaceut.3c00747)
Supplement: Supplementary code [file EMS199501-supplement-Supplementary_code.zip › closingthegap-main/Part 2: Simulation of titratableMartini setups/force_fields/excl.itp]

[ exclusions ] 
  152   151   153 
  155   154   156 
  158   157   159 
  161   160   162 
  164   163   165 
  167   166   168 
  170   169   171 
  173   172   174 
  176   175   177 
  179   178   180 
  182   181   183 
  185   184   186 
  188   187   189 
  191   190   192 
  194   193   195 
  197   196   198 
  200   199   201 
  203   202   204 
  206   205   207 
  209   208   210 
  212   211   213 
  215   214   216 
  218   217   219 
  221   220   222 
  224   223   225 
  227   226   228 
  230   229   231 
  233   232   234 
  236   235   237 
  239   238   240 
  242   241   243 
  245   244   246 
  248   247   249 
  251   250   252 
  254   253   255 
  257   256   258 
  260   259   261 
  263   262   264 
  266   265   267 
  269   268   270 
  272   271   273 
  275   274   276 
  278   277   279 
  281   280   282 
  284   283   285 
  287   286   288 
  290   289   291 
  293   292   294 
  296   295   297 
  299   298   300 
  302   301   303 
  305   304   306 
  308   307   309 
  311   310   312 
  314   313   315 
  317   316   318 
  320   319   321 
  323   322   324 
  326   325   327 
  329   328   330 
  332   331   333 
  335   334   336 
  338   337   339 
  341   340   342 
  344   343   345 
  347   346   348 
  350   349   351 
  353   352   354 
  356   355   357 
  359   358   360 
  362   361   363 
  365   364   366 
  368   367   369 
  371   370   372 
  374   373   375 
  377   376   378 
