# Supplementary material for: Closing the Gap between Experiment and Simulation—A Holistic Study on the Complexation of Small Interfering RNAs with Polyethylenimine
Source: Mol Pharm. Author manuscript; Available in PMC 2024 Oct 29. (PMC7616749; doi:10.1021/acs.molpharmaceut.3c00747)
Supplement: Supplementary code [file EMS199501-supplement-Supplementary_code.zip › closingthegap-main/Part 2: Simulation of titratableMartini setups/force_fields/PPI_G5_adapted.itp]

[ moleculetype ] 
G5 1 
[ atoms ] 
  1   N2_10.2        1        PPI     NG1     1     -1          24 
  2   DB1            1        PPI     DB1     1      0          24 
  3   DB2            1        PPI     DB2     1      1          24 
  4   N2_10.2        1        PPI     NG1     1     -1          24
376   SN6d_10.6F   125        PPI     NG5     1     -1          24  
377   DB3          125        PPI     DB3     1      1          24 
378   DB4          125        PPI     DB4     1      0          24 

[ bonds ] 
    1     3          1       0.00   4000 ;close bonds between opposite charges
    1     4          1       0.47   4000 ;normal bonds between standard beads
    376   377          1       0.00   4000

[ angles ] 
    4     1     7 2   115.000   20.0 ;no change in angles 
   
[ exclusions ] 

[ bonds ] 
    1     2 1    0.200 10000;exclusions between -1 and 0 charge 
    4     5 1    0.200 10000
    7     8 1    0.200 10000
   10    11 1    0.200 10000
  376   378 1    0.187 10000
  
