# Supplementary material for: Closing the Gap between Experiment and Simulation—A Holistic Study on the Complexation of Small Interfering RNAs with Polyethylenimine
Source: Mol Pharm. Author manuscript; Available in PMC 2024 Oct 29. (PMC7616749; doi:10.1021/acs.molpharmaceut.3c00747)
Supplement: Supplementary code [file EMS199501-supplement-Supplementary_code.zip › closingthegap-main/Part 2: Simulation of titratableMartini setups/force_fields/ion.itp]

;;;;;; WATER (representing 4 H2O molecules)

[ moleculetype ]
; molname  	nrexcl
  NA 	    	1

[ atoms ]
;id 	type 	resnr 	residu 	atom 	cgnr 	charge
 1 	Q1p  	1 	ION 	Q1 	1        1.0 

[ moleculetype ]
; molname  	nrexcl
  CL 	    	1

[ atoms ]
;id 	type 	resnr 	residu 	atom 	cgnr 	charge
 1 	Q5n 	1 	ION  	Q5 	1        -1.0  
