# Supplementary material for: Closing the Gap between Experiment and Simulation—A Holistic Study on the Complexation of Small Interfering RNAs with Polyethylenimine
Source: Mol Pharm. Author manuscript; Available in PMC 2024 Oct 29. (PMC7616749; doi:10.1021/acs.molpharmaceut.3c00747)
Supplement: Supplementary code [file EMS199501-supplement-Supplementary_code.zip › closingthegap-main/Part 2: Simulation of titratableMartini setups/force_fields/martini.itp]

[ defaults ]
1 2

[ atomtypes ]

; dummy sides
DW    24.0 0.000 A 0.0 0.0   ; dummy particle in water
DA1    24.0 0.000 A 0.0 0.0  ; dummy particle large acid negative
DA2    24.0 0.000 A 0.0 0.0  ; dummy particle large acid positive
DB1    24.0 0.000 A 0.0 0.0  ; dummy particle large base neutral
DB2    24.0 0.000 A 0.0 0.0  ; dummy particle large base positive
DB3    24.0 0.000 A 0.0 0.0  ; dummy particle small base positive
DB4    24.0 0.000 A 0.0 0.0  ; dummy particle small base neutral

; proton and water bead
POS    24.0 0.000 A 0.0 0.0  ; proton bead
WNT    24.0 0.000 A 0.0 0.0  ; water bead

; titratable beads bases
N5d_10.8R   24.0 0.000 A 0.0 0.0  ; e.g. R-CH2-CH2-CH2-NH2
N5d_10.8F   24.0 0.000 A 0.0 0.0  ; e.g. propylamine
N2_10.2     24.0 0.000 A 0.0 0.0  ; e.g. trimethylamine
SN6d_10.6F  24.0 0.000 A 0.0 0.0  ; e.g. ethylamine
SN6d_10.6R  24.0 0.000 A 0.0 0.0  ; e.g. R-CH2-CH2-NH2
SN6d_6.0    24.0 0.000 A 0.0 0.0  ; e.g. 2-methylpyridine
SN6d_4.8    24.0 0.000 A 0.0 0.0  ; e.g. aniline

; titratable beads acids
P2_4.8 24.0 0.000 A 0.0 0.0 ; e.g. acetic-acid  
P2_4.0 24.0 0.000 A 0.0 0.0 ; e.g. dichlofenac

; charged beads
Q1p    72.0 0.000 A 0.0 0.0  ; hydrated sodium ion
Q5n    72.0 0.000 A 0.0 0.0  ; hydrated chloride ion

; neutral beads
N4a    72.0 0.000 A 0.0 0.0
SN4a   54.0 0.000 A 0.0 0.0
TN3d   36.0 0.000 A 0.0 0.0
SC6    54.0 0.000 A 0.0 0.0
SC5    54.0 0.000 A 0.0 0.0
TC5    36.0 0.000 A 0.0 0.0   
TC4    36.0 0.000 A 0.0 0.0
C4h    72.0 0.000 A 0.0 0.0
C4     72.0 0.000 A 0.0 0.0
SC3    54.0 0.000 A 0.0 0.0
TC2    36.0 0.000 A 0.0 0.0
SC2    54.0 0.000 A 0.0 0.0
C1     72.0 0.000 A 0.0 0.0
X2     72.0 0.000 A 0.0 0.0
SX2    54.0 0.000 A 0.0 0.0

[ nonbond_params ]

#include "dummy_beads.itp"
#include "neutral_beads.itp"
#include "charged_beads.itp"
#include "titratable_beads_self_proton.itp"
#include "pH_dep_interactions.itp"
