# Supplementary material for: Closing the Gap between Experiment and Simulation—A Holistic Study on the Complexation of Small Interfering RNAs with Polyethylenimine
Source: Mol Pharm. Author manuscript; Available in PMC 2024 Oct 29. (PMC7616749; doi:10.1021/acs.molpharmaceut.3c00747)
Supplement: Supplementary code [file EMS199501-supplement-Supplementary_code.zip › closingthegap-main/Part 2: Simulation of titratableMartini setups/force_fields/pH_dep_interactions.itp]

#ifdef pH3.0
WNT         WNT          1 4.700000E-01 3.647000E+00
WNT         POS          1 1.660000E-01 1.000000E+00
WNT         SN6d_10.6R   1 4.250000E-01 5.500000E+00
WNT         SN6d_10.6F   1 4.250000E-01 3.500000E+00
WNT         SN6d_4.8     1 4.250000E-01 3.200000E+00
WNT         SN6d_6.0     1 4.250000E-01 3.850000E+00
WNT         P2_4.8       1 4.700000E-01 1.000000E+00
WNT         N2_10.2      1 4.700000E-01 3.250000E+00
WNT         N5d_10.8F    1 4.700000E-01 4.250000E+00
WNT         N5d_10.8R    1 4.700000E-01 5.000000E+00
#endif 
 
#ifdef pH3.25
WNT         WNT          1 4.700000E-01 3.544000E+00
WNT         POS          1 1.660000E-01 2.500000E+00
WNT         SN6d_10.6R   1 4.250000E-01 5.389000E+00
WNT         SN6d_10.6F   1 4.250000E-01 3.333000E+00
WNT         SN6d_4.8     1 4.250000E-01 3.050000E+00
WNT         SN6d_6.0     1 4.250000E-01 3.715000E+00
WNT         P2_4.8       1 4.700000E-01 1.000000E+00
WNT         N2_10.2      1 4.700000E-01 3.097000E+00
WNT         N5d_10.8F    1 4.700000E-01 4.111000E+00
WNT         N5d_10.8R    1 4.700000E-01 4.917000E+00
#endif 
 
#ifdef pH3.5
WNT         WNT          1 4.700000E-01 3.440000E+00
WNT         POS          1 1.660000E-01 4.000000E+00
WNT         SN6d_10.6R   1 4.250000E-01 5.278000E+00
WNT         SN6d_10.6F   1 4.250000E-01 3.167000E+00
WNT         SN6d_4.8     1 4.250000E-01 2.900000E+00
WNT         SN6d_6.0     1 4.250000E-01 3.580000E+00
WNT         P2_4.8       1 4.700000E-01 1.000000E+00
WNT         N2_10.2      1 4.700000E-01 2.944000E+00
WNT         N5d_10.8F    1 4.700000E-01 3.972000E+00
WNT         N5d_10.8R    1 4.700000E-01 4.833000E+00
#endif 
 
#ifdef pH3.75
WNT         WNT          1 4.700000E-01 3.337000E+00
WNT         POS          1 1.660000E-01 5.500000E+00
WNT         SN6d_10.6R   1 4.250000E-01 5.167000E+00
WNT         SN6d_10.6F   1 4.250000E-01 3.000000E+00
WNT         SN6d_4.8     1 4.250000E-01 2.750000E+00
WNT         SN6d_6.0     1 4.250000E-01 3.445000E+00
WNT         P2_4.8       1 4.700000E-01 1.000000E+00
WNT         N2_10.2      1 4.700000E-01 2.792000E+00
WNT         N5d_10.8F    1 4.700000E-01 3.833000E+00
WNT         N5d_10.8R    1 4.700000E-01 4.750000E+00
#endif 
 
#ifdef pH4.0
WNT         WNT          1 4.700000E-01 3.234000E+00
WNT         POS          1 1.660000E-01 7.000000E+00
WNT         SN6d_10.6R   1 4.250000E-01 5.056000E+00
WNT         SN6d_10.6F   1 4.250000E-01 2.833000E+00
WNT         SN6d_4.8     1 4.250000E-01 2.600000E+00
WNT         SN6d_6.0     1 4.250000E-01 3.310000E+00
WNT         P2_4.8       1 4.700000E-01 1.000000E+00
WNT         N2_10.2      1 4.700000E-01 2.639000E+00
WNT         N5d_10.8F    1 4.700000E-01 3.694000E+00
WNT         N5d_10.8R    1 4.700000E-01 4.667000E+00
#endif 
 
#ifdef pH4.25
WNT         WNT          1 4.700000E-01 3.130000E+00
WNT         POS          1 1.660000E-01 8.500000E+00
WNT         SN6d_10.6R   1 4.250000E-01 4.944000E+00
WNT         SN6d_10.6F   1 4.250000E-01 2.667000E+00
WNT         SN6d_4.8     1 4.250000E-01 2.500000E+00
WNT         SN6d_6.0     1 4.250000E-01 3.175000E+00
WNT         P2_4.8       1 4.700000E-01 1.000000E+00
WNT         N2_10.2      1 4.700000E-01 2.486000E+00
WNT         N5d_10.8F    1 4.700000E-01 3.556000E+00
WNT         N5d_10.8R    1 4.700000E-01 4.583000E+00
#endif 
 
#ifdef pH4.5
WNT         WNT          1 4.700000E-01 3.027000E+00
WNT         POS          1 1.660000E-01 1.000000E+01
WNT         SN6d_10.6R   1 4.250000E-01 4.833000E+00
WNT         SN6d_10.6F   1 4.250000E-01 2.500000E+00
WNT         SN6d_4.8     1 4.250000E-01 2.400000E+00
WNT         SN6d_6.0     1 4.250000E-01 3.040000E+00
WNT         P2_4.8       1 4.700000E-01 1.000000E+00
WNT         N2_10.2      1 4.700000E-01 2.333000E+00
WNT         N5d_10.8F    1 4.700000E-01 3.417000E+00
WNT         N5d_10.8R    1 4.700000E-01 4.500000E+00
#endif 
 
#ifdef pH4.75
WNT         WNT          1 4.700000E-01 2.929000E+00
WNT         POS          1 1.660000E-01 1.178600E+01
WNT         SN6d_10.6R   1 4.250000E-01 4.722000E+00
WNT         SN6d_10.6F   1 4.250000E-01 2.333000E+00
WNT         SN6d_4.8     1 4.250000E-01 2.300000E+00
WNT         SN6d_6.0     1 4.250000E-01 2.905000E+00
WNT         P2_4.8       1 4.700000E-01 1.000000E+00
WNT         N2_10.2      1 4.700000E-01 2.181000E+00
WNT         N5d_10.8F    1 4.700000E-01 3.278000E+00
WNT         N5d_10.8R    1 4.700000E-01 4.417000E+00
#endif 
 
#ifdef pH5.0
WNT         WNT          1 4.700000E-01 2.831000E+00
WNT         POS          1 1.660000E-01 1.357100E+01
WNT         SN6d_10.6R   1 4.250000E-01 4.611000E+00
WNT         SN6d_10.6F   1 4.250000E-01 2.167000E+00
WNT         SN6d_4.8     1 4.250000E-01 2.200000E+00
WNT         SN6d_6.0     1 4.250000E-01 2.770000E+00
WNT         P2_4.8       1 4.700000E-01 1.000000E+00
WNT         N2_10.2      1 4.700000E-01 2.028000E+00
WNT         N5d_10.8F    1 4.700000E-01 3.139000E+00
WNT         N5d_10.8R    1 4.700000E-01 4.333000E+00
#endif 
 
#ifdef pH5.25
WNT         WNT          1 4.700000E-01 2.742000E+00
WNT         POS          1 1.660000E-01 1.535700E+01
WNT         SN6d_10.6R   1 4.250000E-01 4.500000E+00
WNT         SN6d_10.6F   1 4.250000E-01 2.000000E+00
WNT         SN6d_4.8     1 4.250000E-01 2.100000E+00
WNT         SN6d_6.0     1 4.250000E-01 2.635000E+00
WNT         P2_4.8       1 4.700000E-01 1.000000E+00
WNT         N2_10.2      1 4.700000E-01 1.875000E+00
WNT         N5d_10.8F    1 4.700000E-01 3.000000E+00
WNT         N5d_10.8R    1 4.700000E-01 4.250000E+00
#endif 
 
#ifdef pH5.5
WNT         WNT          1 4.700000E-01 2.689000E+00
WNT         POS          1 1.660000E-01 1.714300E+01
WNT         SN6d_10.6R   1 4.250000E-01 4.389000E+00
WNT         SN6d_10.6F   1 4.250000E-01 1.833000E+00
WNT         SN6d_4.8     1 4.250000E-01 2.000000E+00
WNT         SN6d_6.0     1 4.250000E-01 2.500000E+00
WNT         P2_4.8       1 4.700000E-01 1.000000E+00
WNT         N2_10.2      1 4.700000E-01 1.722000E+00
WNT         N5d_10.8F    1 4.700000E-01 2.861000E+00
WNT         N5d_10.8R    1 4.700000E-01 4.167000E+00
#endif 
 
#ifdef pH5.75
WNT         WNT          1 4.700000E-01 2.637000E+00
WNT         POS          1 1.660000E-01 1.892900E+01
WNT         SN6d_10.6R   1 4.250000E-01 4.278000E+00
WNT         SN6d_10.6F   1 4.250000E-01 1.667000E+00
WNT         SN6d_4.8     1 4.250000E-01 1.994000E+00
WNT         SN6d_6.0     1 4.250000E-01 2.425000E+00
WNT         P2_4.8       1 4.700000E-01 1.000000E+00
WNT         N2_10.2      1 4.700000E-01 1.569000E+00
WNT         N5d_10.8F    1 4.700000E-01 2.722000E+00
WNT         N5d_10.8R    1 4.700000E-01 4.083000E+00
#endif 
 
#ifdef pH6.0
WNT         WNT          1 4.700000E-01 2.590000E+00
WNT         POS          1 1.660000E-01 2.062500E+01
WNT         SN6d_10.6R   1 4.250000E-01 4.167000E+00
WNT         SN6d_10.6F   1 4.250000E-01 1.500000E+00
WNT         SN6d_4.8     1 4.250000E-01 1.988000E+00
WNT         SN6d_6.0     1 4.250000E-01 2.350000E+00
WNT         P2_4.8       1 4.700000E-01 1.000000E+00
WNT         N2_10.2      1 4.700000E-01 1.417000E+00
WNT         N5d_10.8F    1 4.700000E-01 2.583000E+00
WNT         N5d_10.8R    1 4.700000E-01 4.000000E+00
#endif 
 
#ifdef pH6.25
WNT         WNT          1 4.700000E-01 2.549000E+00
WNT         POS          1 1.660000E-01 2.218800E+01
WNT         SN6d_10.6R   1 4.250000E-01 4.056000E+00
WNT         SN6d_10.6F   1 4.250000E-01 1.333000E+00
WNT         SN6d_4.8     1 4.250000E-01 1.981000E+00
WNT         SN6d_6.0     1 4.250000E-01 2.350000E+00
WNT         P2_4.8       1 4.700000E-01 1.179000E+00
WNT         N2_10.2      1 4.700000E-01 1.264000E+00
WNT         N5d_10.8F    1 4.700000E-01 2.444000E+00
WNT         N5d_10.8R    1 4.700000E-01 3.917000E+00
#endif 
 
#ifdef pH6.5
WNT         WNT          1 4.700000E-01 2.507000E+00
WNT         POS          1 1.660000E-01 2.375000E+01
WNT         SN6d_10.6R   1 4.250000E-01 3.944000E+00
WNT         SN6d_10.6F   1 4.250000E-01 1.167000E+00
WNT         SN6d_4.8     1 4.250000E-01 1.975000E+00
WNT         SN6d_6.0     1 4.250000E-01 2.350000E+00
WNT         P2_4.8       1 4.700000E-01 1.357000E+00
WNT         N2_10.2      1 4.700000E-01 1.111000E+00
WNT         N5d_10.8F    1 4.700000E-01 2.306000E+00
WNT         N5d_10.8R    1 4.700000E-01 3.833000E+00
#endif 
 
#ifdef pH6.75
WNT         WNT          1 4.700000E-01 2.466000E+00
WNT         POS          1 1.660000E-01 2.541700E+01
WNT         SN6d_10.6R   1 4.250000E-01 3.833000E+00
WNT         SN6d_10.6F   1 4.250000E-01 1.000000E+00
WNT         SN6d_4.8     1 4.250000E-01 1.969000E+00
WNT         SN6d_6.0     1 4.250000E-01 2.350000E+00
WNT         P2_4.8       1 4.700000E-01 1.512000E+00
WNT         N2_10.2      1 4.700000E-01 9.580000E-01
WNT         N5d_10.8F    1 4.700000E-01 2.167000E+00
WNT         N5d_10.8R    1 4.700000E-01 3.750000E+00
#endif 
 
#ifdef pH7.0
WNT         WNT          1 4.700000E-01 2.426000E+00
WNT         POS          1 1.660000E-01 2.750000E+01
WNT         SN6d_10.6R   1 4.250000E-01 3.722000E+00
WNT         SN6d_10.6F   1 4.250000E-01 8.330000E-01
WNT         SN6d_4.8     1 4.250000E-01 1.962000E+00
WNT         SN6d_6.0     1 4.250000E-01 2.350000E+00
WNT         P2_4.8       1 4.700000E-01 1.575000E+00
WNT         N2_10.2      1 4.700000E-01 8.060000E-01
WNT         N5d_10.8F    1 4.700000E-01 2.028000E+00
WNT         N5d_10.8R    1 4.700000E-01 3.667000E+00
#endif 
 
#ifdef pH7.25
WNT         WNT          1 4.700000E-01 2.387000E+00
WNT         POS          1 1.660000E-01 2.958300E+01
WNT         SN6d_10.6R   1 4.250000E-01 3.611000E+00
WNT         SN6d_10.6F   1 4.250000E-01 6.670000E-01
WNT         SN6d_4.8     1 4.250000E-01 1.956000E+00
WNT         SN6d_6.0     1 4.250000E-01 2.350000E+00
WNT         P2_4.8       1 4.700000E-01 1.637000E+00
WNT         N2_10.2      1 4.700000E-01 6.530000E-01
WNT         N5d_10.8F    1 4.700000E-01 1.889000E+00
WNT         N5d_10.8R    1 4.700000E-01 3.583000E+00
#endif 
 
#ifdef pH7.5
WNT         WNT          1 4.700000E-01 2.290000E+00
WNT         POS          1 1.660000E-01 3.124000E+01
WNT         SN6d_10.6R   1 4.250000E-01 3.500000E+00
WNT         SN6d_10.6F   1 4.250000E-01 5.000000E-01
WNT         SN6d_4.8     1 4.250000E-01 1.950000E+00
WNT         SN6d_6.0     1 4.250000E-01 2.350000E+00
WNT         P2_4.8       1 4.700000E-01 1.700000E+00
WNT         N2_10.2      1 4.700000E-01 5.000000E-01
WNT         N5d_10.8F    1 4.700000E-01 1.750000E+00
WNT         N5d_10.8R    1 4.700000E-01 3.500000E+00
#endif 
 
#ifdef pH7.75
WNT         WNT          1 4.700000E-01 2.260000E+00
WNT         POS          1 1.660000E-01 3.279000E+01
WNT         SN6d_10.6R   1 4.250000E-01 3.350000E+00
WNT         SN6d_10.6F   1 4.250000E-01 5.000000E-01
WNT         SN6d_4.8     1 4.250000E-01 1.950000E+00
WNT         SN6d_6.0     1 4.250000E-01 2.350000E+00
WNT         P2_4.8       1 4.700000E-01 1.700000E+00
WNT         N2_10.2      1 4.700000E-01 5.000000E-01
WNT         N5d_10.8F    1 4.700000E-01 1.600000E+00
WNT         N5d_10.8R    1 4.700000E-01 3.350000E+00
#endif 
 
#ifdef pH8.0
WNT         WNT          1 4.700000E-01 2.230000E+00
WNT         POS          1 1.660000E-01 3.434000E+01
WNT         SN6d_10.6R   1 4.250000E-01 3.200000E+00
WNT         SN6d_10.6F   1 4.250000E-01 5.000000E-01
WNT         SN6d_4.8     1 4.250000E-01 1.950000E+00
WNT         SN6d_6.0     1 4.250000E-01 2.350000E+00
WNT         P2_4.8       1 4.700000E-01 1.700000E+00
WNT         N2_10.2      1 4.700000E-01 5.000000E-01
WNT         N5d_10.8F    1 4.700000E-01 1.450000E+00
WNT         N5d_10.8R    1 4.700000E-01 3.200000E+00
#endif 
 
