# Supplementary material for: Closing the Gap between Experiment and Simulation—A Holistic Study on the Complexation of Small Interfering RNAs with Polyethylenimine
Source: Mol Pharm. Author manuscript; Available in PMC 2024 Oct 29. (PMC7616749; doi:10.1021/acs.molpharmaceut.3c00747)
Supplement: Supplementary code [file EMS199501-supplement-Supplementary_code.zip › closingthegap-main/Part 2: Simulation of titratableMartini setups/force_fields/charged_beads.itp]

N2_10.2      Q1p          1 4.700000E-01 2.547425E+00 
N2_10.2      Q5n          1 4.700000E-01 1.858749E+00 
SN6d_4.8     Q1p          1 4.300000E-01 2.401904E+00 
SN6d_4.8     Q5n          1 4.300000E-01 2.801904E+00 
SN6d_6.0     Q1p          1 4.300000E-01 2.401904E+00 
SN6d_6.0     Q5n          1 4.300000E-01 2.801904E+00 
SN6d_10.6F   Q1p          1 4.300000E-01 2.401904E+00 
SN6d_10.6F   Q5n          1 4.300000E-01 2.801904E+00 
SN6d_10.6R   Q1p          1 4.300000E-01 2.401904E+00 
SN6d_10.6R   Q5n          1 4.300000E-01 2.801904E+00 
N5d_10.8F    Q1p          1 4.700000E-01 2.753305E+00 
N5d_10.8F    Q5n          1 4.700000E-01 2.278243E+00 
N5d_10.8R    Q1p          1 4.700000E-01 2.753305E+00 
N5d_10.8R    Q5n          1 4.700000E-01 2.278243E+00 
P2_4.8       Q1p          1 4.700000E-01 2.955740E+00 
P2_4.8       Q5n          1 4.700000E-01 2.796100E+00 
P2_4.0       Q1p          1 4.700000E-01 2.955740E+00 
P2_4.0       Q5n          1 4.700000E-01 2.796100E+00 
WNT          Q1p          1 4.700000E-01 3.200000E+00 
WNT          Q5n          1 4.700000E-01 3.600000E+00 
C1           Q1p          1 4.850000E-01 2.539854E+00 
C1           Q5n          1 6.200000E-01 2.038057E+00 
C4           Q1p          1 4.700000E-01 3.753596E+00 
C4           Q5n          1 4.850000E-01 2.623247E+00 
C4h          Q1p          1 4.700000E-01 3.753596E+00 
C4h          Q5n          1 4.850000E-01 2.623247E+00 
X2           Q1p          1 4.700000E-01 3.605025E+00 
X2           Q5n          1 4.700000E-01 3.058774E+00 
N4a          Q1p          1 4.700000E-01 4.707470E+00 
N4a          Q5n          1 4.700000E-01 4.865591E+00 
SN4a         Q1p          1 4.300000E-01 4.157270E+00 
SN4a         Q5n          1 4.300000E-01 4.313024E+00 
SC3          Q1p          1 4.300000E-01 2.798156E+00 
SC3          Q5n          1 4.740000E-01 1.419076E+00 
SC2          Q1p          1 4.450000E-01 1.630407E+00 
SC2          Q5n          1 5.380000E-01 1.091154E+00 
SX2          Q1p          1 4.300000E-01 2.851145E+00 
SX2          Q5n          1 4.300000E-01 2.089599E+00 
TN3d         Q1p          1 3.950000E-01 3.474762E+00 
TN3d         Q5n          1 3.950000E-01 3.420149E+00 
TC5          Q1p          1 3.950000E-01 2.559439E+00 
TC5          Q5n          1 4.080000E-01 1.097617E+00 
TC4          Q1p          1 3.950000E-01 2.332922E+00 
TC4          Q5n          1 4.130000E-01 9.219568E-01 
TC2          Q1p          1 4.130000E-01 9.467895E-01 
TC2          Q5n          1 5.200000E-01 6.844263E-01 
SC6          Q1p          1 4.300000E-01 3.727058E+00 
SC6          Q5n          1 4.300000E-01 2.425665E+00 
SC5          Q1p          1 4.300000E-01 3.301588E+00 
SC5          Q5n          1 4.300000E-01 1.903924E+00 
Q5n          Q5n          1 4.700000e-01 1.000000e+00
Q1p          Q1p          1 4.700000e-01 1.000000e+00
Q1p          Q5n          1 4.700000e-01 4.200000e+00
