# Supplementary material for: Closing the Gap between Experiment and Simulation—A Holistic Study on the Complexation of Small Interfering RNAs with Polyethylenimine
Source: Mol Pharm. Author manuscript; Available in PMC 2024 Oct 29. (PMC7616749; doi:10.1021/acs.molpharmaceut.3c00747)
Supplement: Supplementary code [file EMS199501-supplement-Supplementary_code.zip › closingthegap-main/Part 2: Simulation of titratableMartini setups/force_fields/PPI_G5.itp]

[ moleculetype ] 
G5 1 
[ atoms ] 
  1   N2_10.2        1        PPI     NG1     1     -1          24 
  2   DB1            1        PPI     DB1     1      0          24 
  3   DB2            1        PPI     DB2     1      1          24 
  4   N2_10.2        1        PPI     NG1     1     -1          24 
  5   DB1            1        PPI     DB1     1      0          24 
  6   DB2            1        PPI     DB2     1      1          24 
  7   N2_10.2        2        PPI     NG1     1     -1          24 
  8   DB1            2        PPI     DB1     1      0          24 
  9   DB2            2        PPI     DB2     1      1          24 
 10   N2_10.2        3        PPI     NG1     1     -1          24 
 11   DB1            3        PPI     DB1     1      0          24 
 12   DB2            3        PPI     DB2     1      1          24 
 13   N2_10.2        4        PPI     NG1     1     -1          24 
 14   DB1            4        PPI     DB1     1      0          24 
 15   DB2            4        PPI     DB2     1      1          24 
 16   N2_10.2        5        PPI     NG1     1     -1          24 
 17   DB1            5        PPI     DB1     1      0          24 
 18   DB2            5        PPI     DB2     1      1          24 
 19   N2_10.2        6        PPI     NG2     1     -1          24 
 20   DB1            6        PPI     DB1     1      0          24 
 21   DB2            6        PPI     DB2     1      1          24 
 22   N2_10.2        7        PPI     NG2     1     -1          24 
 23   DB1            7        PPI     DB1     1      0          24 
 24   DB2            7        PPI     DB2     1      1          24 
 25   N2_10.2        8        PPI     NG2     1     -1          24 
 26   DB1            8        PPI     DB1     1      0          24 
 27   DB2            8        PPI     DB2     1      1          24 
 28   N2_10.2        9        PPI     NG2     1     -1          24 
 29   DB1            9        PPI     DB1     1      0          24 
 30   DB2            9        PPI     DB2     1      1          24 
 31   N2_10.2       10        PPI     NG2     1     -1          24 
 32   DB1           10        PPI     DB1     1      0          24 
 33   DB2           10        PPI     DB2     1      1          24 
 34   N2_10.2       11        PPI     NG2     1     -1          24 
 35   DB1           11        PPI     DB1     1      0          24 
 36   DB2           11        PPI     DB2     1      1          24 
 37   N2_10.2       12        PPI     NG2     1     -1          24 
 38   DB1           12        PPI     DB1     1      0          24 
 39   DB2           12        PPI     DB2     1      1          24 
 40   N2_10.2       13        PPI     NG2     1     -1          24 
 41   DB1           13        PPI     DB1     1      0          24 
 42   DB2           13        PPI     DB2     1      1          24 
 43   N2_10.2       14        PPI     NG3     1     -1          24 
 44   DB1           14        PPI     DB1     1      0          24 
 45   DB2           14        PPI     DB2     1      1          24 
 46   N2_10.2       15        PPI     NG3     1     -1          24 
 47   DB1           15        PPI     DB1     1      0          24 
 48   DB2           15        PPI     DB2     1      1          24 
 49   N2_10.2       16        PPI     NG3     1     -1          24 
 50   DB1           16        PPI     DB1     1      0          24 
 51   DB2           16        PPI     DB2     1      1          24 
 52   N2_10.2       17        PPI     NG3     1     -1          24 
 53   DB1           17        PPI     DB1     1      0          24 
 54   DB2           17        PPI     DB2     1      1          24 
 55   N2_10.2       18        PPI     NG3     1     -1          24 
 56   DB1           18        PPI     DB1     1      0          24 
 57   DB2           18        PPI     DB2     1      1          24 
 58   N2_10.2       19        PPI     NG3     1     -1          24 
 59   DB1           19        PPI     DB1     1      0          24 
 60   DB2           19        PPI     DB2     1      1          24 
 61   N2_10.2       20        PPI     NG3     1     -1          24 
 62   DB1           20        PPI     DB1     1      0          24 
 63   DB2           20        PPI     DB2     1      1          24 
 64   N2_10.2       21        PPI     NG3     1     -1          24 
 65   DB1           21        PPI     DB1     1      0          24 
 66   DB2           21        PPI     DB2     1      1          24 
 67   N2_10.2       22        PPI     NG3     1     -1          24 
 68   DB1           22        PPI     DB1     1      0          24 
 69   DB2           22        PPI     DB2     1      1          24 
 70   N2_10.2       23        PPI     NG3     1     -1          24 
 71   DB1           23        PPI     DB1     1      0          24 
 72   DB2           23        PPI     DB2     1      1          24 
 73   N2_10.2       24        PPI     NG3     1     -1          24 
 74   DB1           24        PPI     DB1     1      0          24 
 75   DB2           24        PPI     DB2     1      1          24 
 76   N2_10.2       25        PPI     NG3     1     -1          24 
 77   DB1           25        PPI     DB1     1      0          24 
 78   DB2           25        PPI     DB2     1      1          24 
 79   N2_10.2       26        PPI     NG3     1     -1          24 
 80   DB1           26        PPI     DB1     1      0          24 
 81   DB2           26        PPI     DB2     1      1          24 
 82   N2_10.2       27        PPI     NG3     1     -1          24 
 83   DB1           27        PPI     DB1     1      0          24 
 84   DB2           27        PPI     DB2     1      1          24 
 85   N2_10.2       28        PPI     NG3     1     -1          24 
 86   DB1           28        PPI     DB1     1      0          24 
 87   DB2           28        PPI     DB2     1      1          24 
 88   N2_10.2       29        PPI     NG3     1     -1          24 
 89   DB1           29        PPI     DB1     1      0          24 
 90   DB2           29        PPI     DB2     1      1          24 
 91   N2_10.2       30        PPI     NG4     1     -1          24 
 92   DB1           30        PPI     DB1     1      0          24 
 93   DB2           30        PPI     DB2     1      1          24 
 94   N2_10.2       31        PPI     NG4     1     -1          24 
 95   DB1           31        PPI     DB1     1      0          24 
 96   DB2           31        PPI     DB2     1      1          24 
 97   N2_10.2       32        PPI     NG4     1     -1          24 
 98   DB1           32        PPI     DB1     1      0          24 
 99   DB2           32        PPI     DB2     1      1          24 
100   N2_10.2       33        PPI     NG4     1     -1          24 
101   DB1           33        PPI     DB1     1      0          24 
102   DB2           33        PPI     DB2     1      1          24 
103   N2_10.2       34        PPI     NG4     1     -1          24 
104   DB1           34        PPI     DB1     1      0          24 
105   DB2           34        PPI     DB2     1      1          24 
106   N2_10.2       35        PPI     NG4     1     -1          24 
107   DB1           35        PPI     DB1     1      0          24 
108   DB2           35        PPI     DB2     1      1          24 
109   N2_10.2       36        PPI     NG4     1     -1          24 
110   DB1           36        PPI     DB1     1      0          24 
111   DB2           36        PPI     DB2     1      1          24 
112   N2_10.2       37        PPI     NG4     1     -1          24 
113   DB1           37        PPI     DB1     1      0          24 
114   DB2           37        PPI     DB2     1      1          24 
115   N2_10.2       38        PPI     NG4     1     -1          24 
116   DB1           38        PPI     DB1     1      0          24 
117   DB2           38        PPI     DB2     1      1          24 
118   N2_10.2       39        PPI     NG4     1     -1          24 
119   DB1           39        PPI     DB1     1      0          24 
120   DB2           39        PPI     DB2     1      1          24 
121   N2_10.2       40        PPI     NG4     1     -1          24 
122   DB1           40        PPI     DB1     1      0          24 
123   DB2           40        PPI     DB2     1      1          24 
124   N2_10.2       41        PPI     NG4     1     -1          24 
125   DB1           41        PPI     DB1     1      0          24 
126   DB2           41        PPI     DB2     1      1          24 
127   N2_10.2       42        PPI     NG4     1     -1          24 
128   DB1           42        PPI     DB1     1      0          24 
129   DB2           42        PPI     DB2     1      1          24 
130   N2_10.2       43        PPI     NG4     1     -1          24 
131   DB1           43        PPI     DB1     1      0          24 
132   DB2           43        PPI     DB2     1      1          24 
133   N2_10.2       44        PPI     NG4     1     -1          24 
134   DB1           44        PPI     DB1     1      0          24 
135   DB2           44        PPI     DB2     1      1          24 
136   N2_10.2       45        PPI     NG4     1     -1          24 
137   DB1           45        PPI     DB1     1      0          24 
138   DB2           45        PPI     DB2     1      1          24 
139   N2_10.2       46        PPI     NG4     1     -1          24 
140   DB1           46        PPI     DB1     1      0          24 
141   DB2           46        PPI     DB2     1      1          24 
142   N2_10.2       47        PPI     NG4     1     -1          24 
143   DB1           47        PPI     DB1     1      0          24 
144   DB2           47        PPI     DB2     1      1          24 
145   N2_10.2       48        PPI     NG4     1     -1          24 
146   DB1           48        PPI     DB1     1      0          24 
147   DB2           48        PPI     DB2     1      1          24 
148   N2_10.2       49        PPI     NG4     1     -1          24 
149   DB1           49        PPI     DB1     1      0          24 
150   DB2           49        PPI     DB2     1      1          24 
151   N2_10.2       50        PPI     NG4     1     -1          24 
152   DB1           50        PPI     DB1     1      0          24 
153   DB2           50        PPI     DB2     1      1          24 
154   N2_10.2       51        PPI     NG4     1     -1          24 
155   DB1           51        PPI     DB1     1      0          24 
156   DB2           51        PPI     DB2     1      1          24 
157   N2_10.2       52        PPI     NG4     1     -1          24 
158   DB1           52        PPI     DB1     1      0          24 
159   DB2           52        PPI     DB2     1      1          24 
160   N2_10.2       53        PPI     NG4     1     -1          24 
161   DB1           53        PPI     DB1     1      0          24 
162   DB2           53        PPI     DB2     1      1          24 
163   N2_10.2       54        PPI     NG4     1     -1          24 
164   DB1           54        PPI     DB1     1      0          24 
165   DB2           54        PPI     DB2     1      1          24 
166   N2_10.2       55        PPI     NG4     1     -1          24 
167   DB1           55        PPI     DB1     1      0          24 
168   DB2           55        PPI     DB2     1      1          24 
169   N2_10.2       56        PPI     NG4     1     -1          24 
170   DB1           56        PPI     DB1     1      0          24 
171   DB2           56        PPI     DB2     1      1          24 
172   N2_10.2       57        PPI     NG4     1     -1          24 
173   DB1           57        PPI     DB1     1      0          24 
174   DB2           57        PPI     DB2     1      1          24 
175   N2_10.2       58        PPI     NG4     1     -1          24 
176   DB1           58        PPI     DB1     1      0          24 
177   DB2           58        PPI     DB2     1      1          24 
178   N2_10.2       59        PPI     NG4     1     -1          24 
179   DB1           59        PPI     DB1     1      0          24 
180   DB2           59        PPI     DB2     1      1          24 
181   N2_10.2       60        PPI     NG4     1     -1          24 
182   DB1           60        PPI     DB1     1      0          24 
183   DB2           60        PPI     DB2     1      1          24 
184   N2_10.2       61        PPI     NG4     1     -1          24 
185   DB1           61        PPI     DB1     1      0          24 
186   DB2           61        PPI     DB2     1      1          24 
187   SN6d_10.6F    62        PPI     NG5     1     -1          24 
188   DB3           62        PPI     DB3     1      1          24 
189   DB4           62        PPI     DB4     1      0          24 
190   SN6d_10.6F    63        PPI     NG5     1     -1          24 
191   DB3           63        PPI     DB3     1      1          24 
192   DB4           63        PPI     DB4     1      0          24 
193   SN6d_10.6F    64        PPI     NG5     1     -1          24 
194   DB3           64        PPI     DB3     1      1          24 
195   DB4           64        PPI     DB4     1      0          24 
196   SN6d_10.6F    65        PPI     NG5     1     -1          24 
197   DB3           65        PPI     DB3     1      1          24 
198   DB4           65        PPI     DB4     1      0          24 
199   SN6d_10.6F    66        PPI     NG5     1     -1          24 
200   DB3           66        PPI     DB3     1      1          24 
201   DB4           66        PPI     DB4     1      0          24 
202   SN6d_10.6F    67        PPI     NG5     1     -1          24 
203   DB3           67        PPI     DB3     1      1          24 
204   DB4           67        PPI     DB4     1      0          24 
205   SN6d_10.6F    68        PPI     NG5     1     -1          24 
206   DB3           68        PPI     DB3     1      1          24 
207   DB4           68        PPI     DB4     1      0          24 
208   SN6d_10.6F    69        PPI     NG5     1     -1          24 
209   DB3           69        PPI     DB3     1      1          24 
210   DB4           69        PPI     DB4     1      0          24 
211   SN6d_10.6F    70        PPI     NG5     1     -1          24 
212   DB3           70        PPI     DB3     1      1          24 
213   DB4           70        PPI     DB4     1      0          24 
214   SN6d_10.6F    71        PPI     NG5     1     -1          24 
215   DB3           71        PPI     DB3     1      1          24 
216   DB4           71        PPI     DB4     1      0          24 
217   SN6d_10.6F    72        PPI     NG5     1     -1          24 
218   DB3           72        PPI     DB3     1      1          24 
219   DB4           72        PPI     DB4     1      0          24 
220   SN6d_10.6F    73        PPI     NG5     1     -1          24 
221   DB3           73        PPI     DB3     1      1          24 
222   DB4           73        PPI     DB4     1      0          24 
223   SN6d_10.6F    74        PPI     NG5     1     -1          24 
224   DB3           74        PPI     DB3     1      1          24 
225   DB4           74        PPI     DB4     1      0          24 
226   SN6d_10.6F    75        PPI     NG5     1     -1          24 
227   DB3           75        PPI     DB3     1      1          24 
228   DB4           75        PPI     DB4     1      0          24 
229   SN6d_10.6F    76        PPI     NG5     1     -1          24 
230   DB3           76        PPI     DB3     1      1          24 
231   DB4           76        PPI     DB4     1      0          24 
232   SN6d_10.6F    77        PPI     NG5     1     -1          24 
233   DB3           77        PPI     DB3     1      1          24 
234   DB4           77        PPI     DB4     1      0          24 
235   SN6d_10.6F    78        PPI     NG5     1     -1          24 
236   DB3           78        PPI     DB3     1      1          24 
237   DB4           78        PPI     DB4     1      0          24 
238   SN6d_10.6F    79        PPI     NG5     1     -1          24 
239   DB3           79        PPI     DB3     1      1          24 
240   DB4           79        PPI     DB4     1      0          24 
241   SN6d_10.6F    80        PPI     NG5     1     -1          24 
242   DB3           80        PPI     DB3     1      1          24 
243   DB4           80        PPI     DB4     1      0          24 
244   SN6d_10.6F    81        PPI     NG5     1     -1          24 
245   DB3           81        PPI     DB3     1      1          24 
246   DB4           81        PPI     DB4     1      0          24 
247   SN6d_10.6F    82        PPI     NG5     1     -1          24 
248   DB3           82        PPI     DB3     1      1          24 
249   DB4           82        PPI     DB4     1      0          24 
250   SN6d_10.6F    83        PPI     NG5     1     -1          24 
251   DB3           83        PPI     DB3     1      1          24 
252   DB4           83        PPI     DB4     1      0          24 
253   SN6d_10.6F    84        PPI     NG5     1     -1          24 
254   DB3           84        PPI     DB3     1      1          24 
255   DB4           84        PPI     DB4     1      0          24 
256   SN6d_10.6F    85        PPI     NG5     1     -1          24 
257   DB3           85        PPI     DB3     1      1          24 
258   DB4           85        PPI     DB4     1      0          24 
259   SN6d_10.6F    86        PPI     NG5     1     -1          24 
260   DB3           86        PPI     DB3     1      1          24 
261   DB4           86        PPI     DB4     1      0          24 
262   SN6d_10.6F    87        PPI     NG5     1     -1          24 
263   DB3           87        PPI     DB3     1      1          24 
264   DB4           87        PPI     DB4     1      0          24 
265   SN6d_10.6F    88        PPI     NG5     1     -1          24 
266   DB3           88        PPI     DB3     1      1          24 
267   DB4           88        PPI     DB4     1      0          24 
268   SN6d_10.6F    89        PPI     NG5     1     -1          24 
269   DB3           89        PPI     DB3     1      1          24 
270   DB4           89        PPI     DB4     1      0          24 
271   SN6d_10.6F    90        PPI     NG5     1     -1          24 
272   DB3           90        PPI     DB3     1      1          24 
273   DB4           90        PPI     DB4     1      0          24 
274   SN6d_10.6F    91        PPI     NG5     1     -1          24 
275   DB3           91        PPI     DB3     1      1          24 
276   DB4           91        PPI     DB4     1      0          24 
277   SN6d_10.6F    92        PPI     NG5     1     -1          24 
278   DB3           92        PPI     DB3     1      1          24 
279   DB4           92        PPI     DB4     1      0          24 
280   SN6d_10.6F    93        PPI     NG5     1     -1          24 
281   DB3           93        PPI     DB3     1      1          24 
282   DB4           93        PPI     DB4     1      0          24 
283   SN6d_10.6F    94        PPI     NG5     1     -1          24 
284   DB3           94        PPI     DB3     1      1          24 
285   DB4           94        PPI     DB4     1      0          24 
286   SN6d_10.6F    95        PPI     NG5     1     -1          24 
287   DB3           95        PPI     DB3     1      1          24 
288   DB4           95        PPI     DB4     1      0          24 
289   SN6d_10.6F    96        PPI     NG5     1     -1          24 
290   DB3           96        PPI     DB3     1      1          24 
291   DB4           96        PPI     DB4     1      0          24 
292   SN6d_10.6F    97        PPI     NG5     1     -1          24 
293   DB3           97        PPI     DB3     1      1          24 
294   DB4           97        PPI     DB4     1      0          24 
295   SN6d_10.6F    98        PPI     NG5     1     -1          24 
296   DB3           98        PPI     DB3     1      1          24 
297   DB4           98        PPI     DB4     1      0          24 
298   SN6d_10.6F    99        PPI     NG5     1     -1          24 
299   DB3           99        PPI     DB3     1      1          24 
300   DB4           99        PPI     DB4     1      0          24 
301   SN6d_10.6F   100        PPI     NG5     1     -1          24 
302   DB3          100        PPI     DB3     1      1          24 
303   DB4          100        PPI     DB4     1      0          24 
304   SN6d_10.6F   101        PPI     NG5     1     -1          24 
305   DB3          101        PPI     DB3     1      1          24 
306   DB4          101        PPI     DB4     1      0          24 
307   SN6d_10.6F   102        PPI     NG5     1     -1          24 
308   DB3          102        PPI     DB3     1      1          24 
309   DB4          102        PPI     DB4     1      0          24 
310   SN6d_10.6F   103        PPI     NG5     1     -1          24 
311   DB3          103        PPI     DB3     1      1          24 
312   DB4          103        PPI     DB4     1      0          24 
313   SN6d_10.6F   104        PPI     NG5     1     -1          24 
314   DB3          104        PPI     DB3     1      1          24 
315   DB4          104        PPI     DB4     1      0          24 
316   SN6d_10.6F   105        PPI     NG5     1     -1          24 
317   DB3          105        PPI     DB3     1      1          24 
318   DB4          105        PPI     DB4     1      0          24 
319   SN6d_10.6F   106        PPI     NG5     1     -1          24 
320   DB3          106        PPI     DB3     1      1          24 
321   DB4          106        PPI     DB4     1      0          24 
322   SN6d_10.6F   107        PPI     NG5     1     -1          24 
323   DB3          107        PPI     DB3     1      1          24 
324   DB4          107        PPI     DB4     1      0          24 
325   SN6d_10.6F   108        PPI     NG5     1     -1          24 
326   DB3          108        PPI     DB3     1      1          24 
327   DB4          108        PPI     DB4     1      0          24 
328   SN6d_10.6F   109        PPI     NG5     1     -1          24 
329   DB3          109        PPI     DB3     1      1          24 
330   DB4          109        PPI     DB4     1      0          24 
331   SN6d_10.6F   110        PPI     NG5     1     -1          24 
332   DB3          110        PPI     DB3     1      1          24 
333   DB4          110        PPI     DB4     1      0          24 
334   SN6d_10.6F   111        PPI     NG5     1     -1          24 
335   DB3          111        PPI     DB3     1      1          24 
336   DB4          111        PPI     DB4     1      0          24 
337   SN6d_10.6F   112        PPI     NG5     1     -1          24 
338   DB3          112        PPI     DB3     1      1          24 
339   DB4          112        PPI     DB4     1      0          24 
340   SN6d_10.6F   113        PPI     NG5     1     -1          24 
341   DB3          113        PPI     DB3     1      1          24 
342   DB4          113        PPI     DB4     1      0          24 
343   SN6d_10.6F   114        PPI     NG5     1     -1          24 
344   DB3          114        PPI     DB3     1      1          24 
345   DB4          114        PPI     DB4     1      0          24 
346   SN6d_10.6F   115        PPI     NG5     1     -1          24 
347   DB3          115        PPI     DB3     1      1          24 
348   DB4          115        PPI     DB4     1      0          24 
349   SN6d_10.6F   116        PPI     NG5     1     -1          24 
350   DB3          116        PPI     DB3     1      1          24 
351   DB4          116        PPI     DB4     1      0          24 
352   SN6d_10.6F   117        PPI     NG5     1     -1          24 
353   DB3          117        PPI     DB3     1      1          24 
354   DB4          117        PPI     DB4     1      0          24 
355   SN6d_10.6F   118        PPI     NG5     1     -1          24 
356   DB3          118        PPI     DB3     1      1          24 
357   DB4          118        PPI     DB4     1      0          24 
358   SN6d_10.6F   119        PPI     NG5     1     -1          24 
359   DB3          119        PPI     DB3     1      1          24 
360   DB4          119        PPI     DB4     1      0          24 
361   SN6d_10.6F   120        PPI     NG5     1     -1          24 
362   DB3          120        PPI     DB3     1      1          24 
363   DB4          120        PPI     DB4     1      0          24 
364   SN6d_10.6F   121        PPI     NG5     1     -1          24 
365   DB3          121        PPI     DB3     1      1          24 
366   DB4          121        PPI     DB4     1      0          24 
367   SN6d_10.6F   122        PPI     NG5     1     -1          24 
368   DB3          122        PPI     DB3     1      1          24 
369   DB4          122        PPI     DB4     1      0          24 
370   SN6d_10.6F   123        PPI     NG5     1     -1          24 
371   DB3          123        PPI     DB3     1      1          24 
372   DB4          123        PPI     DB4     1      0          24 
373   SN6d_10.6F   124        PPI     NG5     1     -1          24 
374   DB3          124        PPI     DB3     1      1          24 
375   DB4          124        PPI     DB4     1      0          24 
376   SN6d_10.6F   125        PPI     NG5     1     -1          24 
377   DB3          125        PPI     DB3     1      1          24 
378   DB4          125        PPI     DB4     1      0          24 
[ bonds ] 
    1     3          1       0.00   4000
    1     4          1       0.47   4000
    1     7          1       0.47   4000
    1    10          1       0.47   4000
    4     6          1       0.00   4000
    4    13          1       0.47   4000
    4    16          1       0.47   4000
    7     9          1       0.00   4000
    7    19          1       0.47   4000
    7    22          1       0.47   4000
   10    12          1       0.00   4000
   10    25          1       0.47   4000
   10    28          1       0.47   4000
   13    15          1       0.00   4000
   13    31          1       0.47   4000
   13    34          1       0.47   4000
   16    18          1       0.00   4000
   16    37          1       0.47   4000
   16    40          1       0.47   4000
   19    21          1       0.00   4000
   19    43          1       0.47   4000
   19    46          1       0.47   4000
   22    24          1       0.00   4000
   22    49          1       0.47   4000
   22    52          1       0.47   4000
   25    27          1       0.00   4000
   25    55          1       0.47   4000
   25    58          1       0.47   4000
   28    30          1       0.00   4000
   28    61          1       0.47   4000
   28    64          1       0.47   4000
   31    33          1       0.00   4000
   31    67          1       0.47   4000
   31    70          1       0.47   4000
   34    36          1       0.00   4000
   34    73          1       0.47   4000
   34    76          1       0.47   4000
   37    39          1       0.00   4000
   37    79          1       0.47   4000
   37    82          1       0.47   4000
   40    42          1       0.00   4000
   40    85          1       0.47   4000
   40    88          1       0.47   4000
   43    45          1       0.00   4000
   43    91          1       0.47   4000
   43    94          1       0.47   4000
   46    48          1       0.00   4000
   46    97          1       0.47   4000
   46   100          1       0.47   4000
   49    51          1       0.00   4000
   49   103          1       0.47   4000
   49   106          1       0.47   4000
   52    54          1       0.00   4000
   52   109          1       0.47   4000
   52   112          1       0.47   4000
   55    57          1       0.00   4000
   55   115          1       0.47   4000
   55   118          1       0.47   4000
   58    60          1       0.00   4000
   58   121          1       0.47   4000
   58   124          1       0.47   4000
   61    63          1       0.00   4000
   61   127          1       0.47   4000
   61   130          1       0.47   4000
   64    66          1       0.00   4000
   64   133          1       0.47   4000
   64   136          1       0.47   4000
   67    69          1       0.00   4000
   67   139          1       0.47   4000
   67   142          1       0.47   4000
   70    72          1       0.00   4000
   70   145          1       0.47   4000
   70   148          1       0.47   4000
   73    75          1       0.00   4000
   73   151          1       0.47   4000
   73   154          1       0.47   4000
   76    78          1       0.00   4000
   76   157          1       0.47   4000
   76   160          1       0.47   4000
   79    81          1       0.00   4000
   79   163          1       0.47   4000
   79   166          1       0.47   4000
   82    84          1       0.00   4000
   82   169          1       0.47   4000
   82   172          1       0.47   4000
   85    87          1       0.00   4000
   85   175          1       0.47   4000
   85   178          1       0.47   4000
   88    90          1       0.00   4000
   88   181          1       0.47   4000
   88   184          1       0.47   4000
   91    93          1       0.00   4000
   91   187          1       0.37   4000
   91   190          1       0.37   4000
   94    96          1       0.00   4000
   94   193          1       0.37   4000
   94   196          1       0.37   4000
   97    99          1       0.00   4000
   97   199          1       0.37   4000
   97   202          1       0.37   4000
  100   102          1       0.00   4000
  100   205          1       0.37   4000
  100   208          1       0.37   4000
  103   105          1       0.00   4000
  103   211          1       0.37   4000
  103   214          1       0.37   4000
  106   108          1       0.00   4000
  106   217          1       0.37   4000
  106   220          1       0.37   4000
  109   111          1       0.00   4000
  109   223          1       0.37   4000
  109   226          1       0.37   4000
  112   114          1       0.00   4000
  112   229          1       0.37   4000
  112   232          1       0.37   4000
  115   117          1       0.00   4000
  115   235          1       0.37   4000
  115   238          1       0.37   4000
  118   120          1       0.00   4000
  118   241          1       0.37   4000
  118   244          1       0.37   4000
  121   123          1       0.00   4000
  121   247          1       0.37   4000
  121   250          1       0.37   4000
  124   126          1       0.00   4000
  124   253          1       0.37   4000
  124   256          1       0.37   4000
  127   129          1       0.00   4000
  127   259          1       0.37   4000
  127   262          1       0.37   4000
  130   132          1       0.00   4000
  130   265          1       0.37   4000
  130   268          1       0.37   4000
  133   135          1       0.00   4000
  133   271          1       0.37   4000
  133   274          1       0.37   4000
  136   138          1       0.00   4000
  136   277          1       0.37   4000
  136   280          1       0.37   4000
  139   141          1       0.00   4000
  139   283          1       0.37   4000
  139   286          1       0.37   4000
  142   144          1       0.00   4000
  142   289          1       0.37   4000
  142   292          1       0.37   4000
  145   147          1       0.00   4000
  145   295          1       0.37   4000
  145   298          1       0.37   4000
  148   150          1       0.00   4000
  148   301          1       0.37   4000
  148   304          1       0.37   4000
  151   153          1       0.00   4000
  151   307          1       0.37   4000
  151   310          1       0.37   4000
  154   156          1       0.00   4000
  154   313          1       0.37   4000
  154   316          1       0.37   4000
  157   159          1       0.00   4000
  157   319          1       0.37   4000
  157   322          1       0.37   4000
  160   162          1       0.00   4000
  160   325          1       0.37   4000
  160   328          1       0.37   4000
  163   165          1       0.00   4000
  163   331          1       0.37   4000
  163   334          1       0.37   4000
  166   168          1       0.00   4000
  166   337          1       0.37   4000
  166   340          1       0.37   4000
  169   171          1       0.00   4000
  169   343          1       0.37   4000
  169   346          1       0.37   4000
  172   174          1       0.00   4000
  172   349          1       0.37   4000
  172   352          1       0.37   4000
  175   177          1       0.00   4000
  175   355          1       0.37   4000
  175   358          1       0.37   4000
  178   180          1       0.00   4000
  178   361          1       0.37   4000
  178   364          1       0.37   4000
  181   183          1       0.00   4000
  181   367          1       0.37   4000
  181   370          1       0.37   4000
  184   186          1       0.00   4000
  184   373          1       0.37   4000
  184   376          1       0.37   4000
  187   188          1       0.00   4000
  190   191          1       0.00   4000
  193   194          1       0.00   4000
  196   197          1       0.00   4000
  199   200          1       0.00   4000
  202   203          1       0.00   4000
  205   206          1       0.00   4000
  208   209          1       0.00   4000
  211   212          1       0.00   4000
  214   215          1       0.00   4000
  217   218          1       0.00   4000
  220   221          1       0.00   4000
  223   224          1       0.00   4000
  226   227          1       0.00   4000
  229   230          1       0.00   4000
  232   233          1       0.00   4000
  235   236          1       0.00   4000
  238   239          1       0.00   4000
  241   242          1       0.00   4000
  244   245          1       0.00   4000
  247   248          1       0.00   4000
  250   251          1       0.00   4000
  253   254          1       0.00   4000
  256   257          1       0.00   4000
  259   260          1       0.00   4000
  262   263          1       0.00   4000
  265   266          1       0.00   4000
  268   269          1       0.00   4000
  271   272          1       0.00   4000
  274   275          1       0.00   4000
  277   278          1       0.00   4000
  280   281          1       0.00   4000
  283   284          1       0.00   4000
  286   287          1       0.00   4000
  289   290          1       0.00   4000
  292   293          1       0.00   4000
  295   296          1       0.00   4000
  298   299          1       0.00   4000
  301   302          1       0.00   4000
  304   305          1       0.00   4000
  307   308          1       0.00   4000
  310   311          1       0.00   4000
  313   314          1       0.00   4000
  316   317          1       0.00   4000
  319   320          1       0.00   4000
  322   323          1       0.00   4000
  325   326          1       0.00   4000
  328   329          1       0.00   4000
  331   332          1       0.00   4000
  334   335          1       0.00   4000
  337   338          1       0.00   4000
  340   341          1       0.00   4000
  343   344          1       0.00   4000
  346   347          1       0.00   4000
  349   350          1       0.00   4000
  352   353          1       0.00   4000
  355   356          1       0.00   4000
  358   359          1       0.00   4000
  361   362          1       0.00   4000
  364   365          1       0.00   4000
  367   368          1       0.00   4000
  370   371          1       0.00   4000
  373   374          1       0.00   4000
  376   377          1       0.00   4000
[ angles ] 
    4     1     7 2   115.000   20.0
    4     1    10 2   115.000   20.0
    7     1    10 2   115.000   20.0
    1     4     5 2    30.000   200.0
    1     4    13 2   115.000   20.0
    1     4    16 2   115.000   20.0
   13     4    16 2   115.000   20.0
    1     7     8 2    30.000   200.0
    1     7    19 2   115.000   20.0
    1     7    22 2   115.000   20.0
   19     7    22 2   115.000   20.0
    1    10    11 2    30.000   200.0
    1    10    25 2   115.000   20.0
    1    10    28 2   115.000   20.0
   25    10    28 2   115.000   20.0
    4    13    14 2    30.000   200.0
    4    13    31 2   115.000   20.0
    4    13    34 2   115.000   20.0
   31    13    34 2   115.000   20.0
    4    16    17 2    30.000   200.0
    4    16    37 2   115.000   20.0
    4    16    40 2   115.000   20.0
   37    16    40 2   115.000   20.0
    7    19    20 2    30.000   200.0
    7    19    43 2   115.000   20.0
    7    19    46 2   115.000   20.0
   43    19    46 2   115.000   20.0
    7    22    23 2    30.000   200.0
    7    22    49 2   115.000   20.0
    7    22    52 2   115.000   20.0
   49    22    52 2   115.000   20.0
   10    25    26 2    30.000   200.0
   10    25    55 2   115.000   20.0
   10    25    58 2   115.000   20.0
   55    25    58 2   115.000   20.0
   10    28    29 2    30.000   200.0
   10    28    61 2   115.000   20.0
   10    28    64 2   115.000   20.0
   61    28    64 2   115.000   20.0
   13    31    32 2    30.000   200.0
   13    31    67 2   115.000   20.0
   13    31    70 2   115.000   20.0
   67    31    70 2   115.000   20.0
   13    34    35 2    30.000   200.0
   13    34    73 2   115.000   20.0
   13    34    76 2   115.000   20.0
   73    34    76 2   115.000   20.0
   16    37    38 2    30.000   200.0
   16    37    79 2   115.000   20.0
   16    37    82 2   115.000   20.0
   79    37    82 2   115.000   20.0
   16    40    41 2    30.000   200.0
   16    40    85 2   115.000   20.0
   16    40    88 2   115.000   20.0
   85    40    88 2   115.000   20.0
   19    43    44 2    30.000   200.0
   19    43    91 2   115.000   20.0
   19    43    94 2   115.000   20.0
   91    43    94 2   115.000   20.0
   19    46    47 2    30.000   200.0
   19    46    97 2   115.000   20.0
   19    46   100 2   115.000   20.0
   97    46   100 2   115.000   20.0
   22    49    50 2    30.000   200.0
   22    49   103 2   115.000   20.0
   22    49   106 2   115.000   20.0
  103    49   106 2   115.000   20.0
   22    52    53 2    30.000   200.0
   22    52   109 2   115.000   20.0
   22    52   112 2   115.000   20.0
  109    52   112 2   115.000   20.0
   25    55    56 2    30.000   200.0
   25    55   115 2   115.000   20.0
   25    55   118 2   115.000   20.0
  115    55   118 2   115.000   20.0
   25    58    59 2    30.000   200.0
   25    58   121 2   115.000   20.0
   25    58   124 2   115.000   20.0
  121    58   124 2   115.000   20.0
   28    61    62 2    30.000   200.0
   28    61   127 2   115.000   20.0
   28    61   130 2   115.000   20.0
  127    61   130 2   115.000   20.0
   28    64    65 2    30.000   200.0
   28    64   133 2   115.000   20.0
   28    64   136 2   115.000   20.0
  133    64   136 2   115.000   20.0
   31    67    68 2    30.000   200.0
   31    67   139 2   115.000   20.0
   31    67   142 2   115.000   20.0
  139    67   142 2   115.000   20.0
   31    70    71 2    30.000   200.0
   31    70   145 2   115.000   20.0
   31    70   148 2   115.000   20.0
  145    70   148 2   115.000   20.0
   34    73    74 2    30.000   200.0
   34    73   151 2   115.000   20.0
   34    73   154 2   115.000   20.0
  151    73   154 2   115.000   20.0
   34    76    77 2    30.000   200.0
   34    76   157 2   115.000   20.0
   34    76   160 2   115.000   20.0
  157    76   160 2   115.000   20.0
   37    79    80 2    30.000   200.0
   37    79   163 2   115.000   20.0
   37    79   166 2   115.000   20.0
  163    79   166 2   115.000   20.0
   37    82    83 2    30.000   200.0
   37    82   169 2   115.000   20.0
   37    82   172 2   115.000   20.0
  169    82   172 2   115.000   20.0
   40    85    86 2    30.000   200.0
   40    85   175 2   115.000   20.0
   40    85   178 2   115.000   20.0
  175    85   178 2   115.000   20.0
   40    88    89 2    30.000   200.0
   40    88   181 2   115.000   20.0
   40    88   184 2   115.000   20.0
  181    88   184 2   115.000   20.0
   43    91    92 2    30.000   200.0
   43    91   187 2   115.000   20.0
   43    91   190 2   115.000   20.0
   43    94    95 2    30.000   200.0
   43    94   193 2   115.000   20.0
   43    94   196 2   115.000   20.0
   46    97    98 2    30.000   200.0
   46    97   199 2   115.000   20.0
   46    97   202 2   115.000   20.0
   46   100   101 2    30.000   200.0
   46   100   205 2   115.000   20.0
   46   100   208 2   115.000   20.0
   49   103   104 2    30.000   200.0
   49   103   211 2   115.000   20.0
   49   103   214 2   115.000   20.0
   49   106   107 2    30.000   200.0
   49   106   217 2   115.000   20.0
   49   106   220 2   115.000   20.0
   52   109   110 2    30.000   200.0
   52   109   223 2   115.000   20.0
   52   109   226 2   115.000   20.0
   52   112   113 2    30.000   200.0
   52   112   229 2   115.000   20.0
   52   112   232 2   115.000   20.0
   55   115   116 2    30.000   200.0
   55   115   235 2   115.000   20.0
   55   115   238 2   115.000   20.0
   55   118   119 2    30.000   200.0
   55   118   241 2   115.000   20.0
   55   118   244 2   115.000   20.0
   58   121   122 2    30.000   200.0
   58   121   247 2   115.000   20.0
   58   121   250 2   115.000   20.0
   58   124   125 2    30.000   200.0
   58   124   253 2   115.000   20.0
   58   124   256 2   115.000   20.0
   61   127   128 2    30.000   200.0
   61   127   259 2   115.000   20.0
   61   127   262 2   115.000   20.0
   61   130   131 2    30.000   200.0
   61   130   265 2   115.000   20.0
   61   130   268 2   115.000   20.0
   64   133   134 2    30.000   200.0
   64   133   271 2   115.000   20.0
   64   133   274 2   115.000   20.0
   64   136   137 2    30.000   200.0
   64   136   277 2   115.000   20.0
   64   136   280 2   115.000   20.0
   67   139   140 2    30.000   200.0
   67   139   283 2   115.000   20.0
   67   139   286 2   115.000   20.0
   67   142   143 2    30.000   200.0
   67   142   289 2   115.000   20.0
   67   142   292 2   115.000   20.0
   70   145   146 2    30.000   200.0
   70   145   295 2   115.000   20.0
   70   145   298 2   115.000   20.0
   70   148   149 2    30.000   200.0
   70   148   301 2   115.000   20.0
   70   148   304 2   115.000   20.0
   73   151   152 2    30.000   200.0
   73   151   307 2   115.000   20.0
   73   151   310 2   115.000   20.0
   73   154   155 2    30.000   200.0
   73   154   313 2   115.000   20.0
   73   154   316 2   115.000   20.0
   76   157   158 2    30.000   200.0
   76   157   319 2   115.000   20.0
   76   157   322 2   115.000   20.0
   76   160   161 2    30.000   200.0
   76   160   325 2   115.000   20.0
   76   160   328 2   115.000   20.0
   79   163   164 2    30.000   200.0
   79   163   331 2   115.000   20.0
   79   163   334 2   115.000   20.0
   79   166   167 2    30.000   200.0
   79   166   337 2   115.000   20.0
   79   166   340 2   115.000   20.0
   82   169   170 2    30.000   200.0
   82   169   343 2   115.000   20.0
   82   169   346 2   115.000   20.0
   82   172   173 2    30.000   200.0
   82   172   349 2   115.000   20.0
   82   172   352 2   115.000   20.0
   85   175   176 2    30.000   200.0
   85   175   355 2   115.000   20.0
   85   175   358 2   115.000   20.0
   85   178   179 2    30.000   200.0
   85   178   361 2   115.000   20.0
   85   178   364 2   115.000   20.0
   88   181   182 2    30.000   200.0
   88   181   367 2   115.000   20.0
   88   181   370 2   115.000   20.0
   88   184   185 2    30.000   200.0
   88   184   373 2   115.000   20.0
   88   184   376 2   115.000   20.0
   91   187   189 2    30.000   200.0
   91   190   192 2    30.000   200.0
   94   193   195 2    30.000   200.0
   94   196   198 2    30.000   200.0
   97   199   201 2    30.000   200.0
   97   202   204 2    30.000   200.0
  100   205   207 2    30.000   200.0
  100   208   210 2    30.000   200.0
  103   211   213 2    30.000   200.0
  103   214   216 2    30.000   200.0
  106   217   219 2    30.000   200.0
  106   220   222 2    30.000   200.0
  109   223   225 2    30.000   200.0
  109   226   228 2    30.000   200.0
  112   229   231 2    30.000   200.0
  112   232   234 2    30.000   200.0
  115   235   237 2    30.000   200.0
  115   238   240 2    30.000   200.0
  118   241   243 2    30.000   200.0
  118   244   246 2    30.000   200.0
  121   247   249 2    30.000   200.0
  121   250   252 2    30.000   200.0
  124   253   255 2    30.000   200.0
  124   256   258 2    30.000   200.0
  127   259   261 2    30.000   200.0
  127   262   264 2    30.000   200.0
  130   265   267 2    30.000   200.0
  130   268   270 2    30.000   200.0
  133   271   273 2    30.000   200.0
  133   274   276 2    30.000   200.0
  136   277   279 2    30.000   200.0
  136   280   282 2    30.000   200.0
  139   283   285 2    30.000   200.0
  139   286   288 2    30.000   200.0
  142   289   291 2    30.000   200.0
  142   292   294 2    30.000   200.0
  145   295   297 2    30.000   200.0
  145   298   300 2    30.000   200.0
  148   301   303 2    30.000   200.0
  148   304   306 2    30.000   200.0
  151   307   309 2    30.000   200.0
  151   310   312 2    30.000   200.0
  154   313   315 2    30.000   200.0
  154   316   318 2    30.000   200.0
  157   319   321 2    30.000   200.0
  157   322   324 2    30.000   200.0
  160   325   327 2    30.000   200.0
  160   328   330 2    30.000   200.0
  163   331   333 2    30.000   200.0
  163   334   336 2    30.000   200.0
  166   337   339 2    30.000   200.0
  166   340   342 2    30.000   200.0
  169   343   345 2    30.000   200.0
  169   346   348 2    30.000   200.0
  172   349   351 2    30.000   200.0
  172   352   354 2    30.000   200.0
  175   355   357 2    30.000   200.0
  175   358   360 2    30.000   200.0
  178   361   363 2    30.000   200.0
  178   364   366 2    30.000   200.0
  181   367   369 2    30.000   200.0
  181   370   372 2    30.000   200.0
  184   373   375 2    30.000   200.0
  184   376   378 2    30.000   200.0
    2     1     4 2    30.000   200.0
[ exclusions ] 
#ifndef FLEXIBLE
[ constraints ] 
    1     2 1    0.200
    4     5 1    0.200
    7     8 1    0.200
   10    11 1    0.200
   13    14 1    0.200
   16    17 1    0.200
   19    20 1    0.200
   22    23 1    0.200
   25    26 1    0.200
   28    29 1    0.200
   31    32 1    0.200
   34    35 1    0.200
   37    38 1    0.200
   40    41 1    0.200
   43    44 1    0.200
   46    47 1    0.200
   49    50 1    0.200
   52    53 1    0.200
   55    56 1    0.200
   58    59 1    0.200
   61    62 1    0.200
   64    65 1    0.200
   67    68 1    0.200
   70    71 1    0.200
   73    74 1    0.200
   76    77 1    0.200
   79    80 1    0.200
   82    83 1    0.200
   85    86 1    0.200
   88    89 1    0.200
   91    92 1    0.200
   94    95 1    0.200
   97    98 1    0.200
  100   101 1    0.200
  103   104 1    0.200
  106   107 1    0.200
  109   110 1    0.200
  112   113 1    0.200
  115   116 1    0.200
  118   119 1    0.200
  121   122 1    0.200
  124   125 1    0.200
  127   128 1    0.200
  130   131 1    0.200
  133   134 1    0.200
  136   137 1    0.200
  139   140 1    0.200
  142   143 1    0.200
  145   146 1    0.200
  148   149 1    0.200
  151   152 1    0.200
  154   155 1    0.200
  157   158 1    0.200
  160   161 1    0.200
  163   164 1    0.200
  166   167 1    0.200
  169   170 1    0.200
  172   173 1    0.200
  175   176 1    0.200
  178   179 1    0.200
  181   182 1    0.200
  184   185 1    0.200
  187   189 1    0.187
  190   192 1    0.187
  193   195 1    0.187
  196   198 1    0.187
  199   201 1    0.187
  202   204 1    0.187
  205   207 1    0.187
  208   210 1    0.187
  211   213 1    0.187
  214   216 1    0.187
  217   219 1    0.187
  220   222 1    0.187
  223   225 1    0.187
  226   228 1    0.187
  229   231 1    0.187
  232   234 1    0.187
  235   237 1    0.187
  238   240 1    0.187
  241   243 1    0.187
  244   246 1    0.187
  247   249 1    0.187
  250   252 1    0.187
  253   255 1    0.187
  256   258 1    0.187
  259   261 1    0.187
  262   264 1    0.187
  265   267 1    0.187
  268   270 1    0.187
  271   273 1    0.187
  274   276 1    0.187
  277   279 1    0.187
  280   282 1    0.187
  283   285 1    0.187
  286   288 1    0.187
  289   291 1    0.187
  292   294 1    0.187
  295   297 1    0.187
  298   300 1    0.187
  301   303 1    0.187
  304   306 1    0.187
  307   309 1    0.187
  310   312 1    0.187
  313   315 1    0.187
  316   318 1    0.187
  319   321 1    0.187
  322   324 1    0.187
  325   327 1    0.187
  328   330 1    0.187
  331   333 1    0.187
  334   336 1    0.187
  337   339 1    0.187
  340   342 1    0.187
  343   345 1    0.187
  346   348 1    0.187
  349   351 1    0.187
  352   354 1    0.187
  355   357 1    0.187
  358   360 1    0.187
  361   363 1    0.187
  364   366 1    0.187
  367   369 1    0.187
  370   372 1    0.187
  373   375 1    0.187
  376   378 1    0.187
#else
[ bonds ] 
    1     2 1    0.200 10000
    4     5 1    0.200 10000
    7     8 1    0.200 10000
   10    11 1    0.200 10000
   13    14 1    0.200 10000
   16    17 1    0.200 10000
   19    20 1    0.200 10000
   22    23 1    0.200 10000
   25    26 1    0.200 10000
   28    29 1    0.200 10000
   31    32 1    0.200 10000
   34    35 1    0.200 10000
   37    38 1    0.200 10000
   40    41 1    0.200 10000
   43    44 1    0.200 10000
   46    47 1    0.200 10000
   49    50 1    0.200 10000
   52    53 1    0.200 10000
   55    56 1    0.200 10000
   58    59 1    0.200 10000
   61    62 1    0.200 10000
   64    65 1    0.200 10000
   67    68 1    0.200 10000
   70    71 1    0.200 10000
   73    74 1    0.200 10000
   76    77 1    0.200 10000
   79    80 1    0.200 10000
   82    83 1    0.200 10000
   85    86 1    0.200 10000
   88    89 1    0.200 10000
   91    92 1    0.200 10000
   94    95 1    0.200 10000
   97    98 1    0.200 10000
  100   101 1    0.200 10000
  103   104 1    0.200 10000
  106   107 1    0.200 10000
  109   110 1    0.200 10000
  112   113 1    0.200 10000
  115   116 1    0.200 10000
  118   119 1    0.200 10000
  121   122 1    0.200 10000
  124   125 1    0.200 10000
  127   128 1    0.200 10000
  130   131 1    0.200 10000
  133   134 1    0.200 10000
  136   137 1    0.200 10000
  139   140 1    0.200 10000
  142   143 1    0.200 10000
  145   146 1    0.200 10000
  148   149 1    0.200 10000
  151   152 1    0.200 10000
  154   155 1    0.200 10000
  157   158 1    0.200 10000
  160   161 1    0.200 10000
  163   164 1    0.200 10000
  166   167 1    0.200 10000
  169   170 1    0.200 10000
  172   173 1    0.200 10000
  175   176 1    0.200 10000
  178   179 1    0.200 10000
  181   182 1    0.200 10000
  184   185 1    0.200 10000
  187   189 1    0.187 10000
  190   192 1    0.187 10000
  193   195 1    0.187 10000
  196   198 1    0.187 10000
  199   201 1    0.187 10000
  202   204 1    0.187 10000
  205   207 1    0.187 10000
  208   210 1    0.187 10000
  211   213 1    0.187 10000
  214   216 1    0.187 10000
  217   219 1    0.187 10000
  220   222 1    0.187 10000
  223   225 1    0.187 10000
  226   228 1    0.187 10000
  229   231 1    0.187 10000
  232   234 1    0.187 10000
  235   237 1    0.187 10000
  238   240 1    0.187 10000
  241   243 1    0.187 10000
  244   246 1    0.187 10000
  247   249 1    0.187 10000
  250   252 1    0.187 10000
  253   255 1    0.187 10000
  256   258 1    0.187 10000
  259   261 1    0.187 10000
  262   264 1    0.187 10000
  265   267 1    0.187 10000
  268   270 1    0.187 10000
  271   273 1    0.187 10000
  274   276 1    0.187 10000
  277   279 1    0.187 10000
  280   282 1    0.187 10000
  283   285 1    0.187 10000
  286   288 1    0.187 10000
  289   291 1    0.187 10000
  292   294 1    0.187 10000
  295   297 1    0.187 10000
  298   300 1    0.187 10000
  301   303 1    0.187 10000
  304   306 1    0.187 10000
  307   309 1    0.187 10000
  310   312 1    0.187 10000
  313   315 1    0.187 10000
  316   318 1    0.187 10000
  319   321 1    0.187 10000
  322   324 1    0.187 10000
  325   327 1    0.187 10000
  328   330 1    0.187 10000
  331   333 1    0.187 10000
  334   336 1    0.187 10000
  337   339 1    0.187 10000
  340   342 1    0.187 10000
  343   345 1    0.187 10000
  346   348 1    0.187 10000
  349   351 1    0.187 10000
  352   354 1    0.187 10000
  355   357 1    0.187 10000
  358   360 1    0.187 10000
  361   363 1    0.187 10000
  364   366 1    0.187 10000
  367   369 1    0.187 10000
  370   372 1    0.187 10000
  373   375 1    0.187 10000
  376   378 1    0.187 10000
#endif
#include "excl.itp"
