# Supplementary material for: Closing the Gap between Experiment and Simulation—A Holistic Study on the Complexation of Small Interfering RNAs with Polyethylenimine
Source: Mol Pharm. Author manuscript; Available in PMC 2024 Oct 29. (PMC7616749; doi:10.1021/acs.molpharmaceut.3c00747)
Supplement: Supplementary code [file EMS199501-supplement-Supplementary_code.zip › closingthegap-main/Part 2: Simulation of titratableMartini setups/scripts/degree_of_deprot.py]

import numpy as np
import MDAnalysis as mda
from tqdm import tqdm
import argparse
import warnings

warnings.filterwarnings("ignore", category=DeprecationWarning)

parser = argparse.ArgumentParser(description='Determine the degree of protonation of -sel atoms.')
parser.add_argument('-f', dest='traj', type=str, default='traj_comp.xtc', help='.xtc/.trr')
parser.add_argument('-s', dest='tpr', type=str, default='topol.tpr', help='.tpr')
parser.add_argument('-ref', dest='ref', type=str, help='MDAnalysis selection string')
parser.add_argument('-sel', dest='sel', type=str, help='MDAnalysis selection string')
parser.add_argument('-o', dest='out', type=str, help='out-file', default='DoP.xvg')
parser.add_argument('-b', dest='start', type=int, help='first frame (int)', default=0)
parser.add_argument('-e', dest='end', type=int, help='last frame (int)', default=-1)
parser.add_argument('-count', dest='scheme', type=str, help='counting scheme', default="def")
args = parser.parse_args()

# 1. Load Universe
u = mda.Universe(args.tpr, args.traj)

# sel_ref="name "
# for s in args.ref:
#     sel_ref += s + " "

# sel_pos="name "
# for p in args.sel:
#     sel_pos += p + " "

ref = u.select_atoms(args.ref)
sel = u.select_atoms(args.sel)
print(sel)
prot = u.select_atoms("name POS")
count = 0

# 2. Maximum number of protons
n_prot_traj = np.zeros((len(u.trajectory[args.start:args.end]), 2))

for ts in tqdm(u.trajectory[args.start:args.end]):

    n_prots = 0
    for idx in sel.indices:

        curr = u.atoms[idx]
        oidx = sel.indices[sel.indices != idx]
        others = ref + u.atoms[oidx]

        # extract all water molecules close to the acid
        pairs, dists = mda.lib.distances.capped_distance(
            others.positions, curr.position, max_cutoff=11.0, box=u.dimensions)
        indices = np.where(dists > 0)
        water_less = others[pairs[indices][:, 0]]

        if len(water_less) != 0:

            # extract all protons close to acid

            pairs, dists = mda.lib.distances.capped_distance(
                prot.positions, curr.position, max_cutoff=11.0, box=u.dimensions)
            indices = np.where(dists > 0)
            prot_less = prot[pairs[indices][:, 0]]

            # compute all distances between water, acid and protons

            pairs_water, dists_water = mda.lib.distances.capped_distance(
                prot_less.positions, water_less.positions, max_cutoff=11, box=u.dimensions)
            pairs_acid, dists_acid = mda.lib.distances.capped_distance(
                prot_less.positions, curr.position, max_cutoff=11, box=u.dimensions)

            dist_mat_water = np.full((len(prot_less) + 1, len(water_less)), np.inf)
            dist_mat_water[pairs_water[:, 0] + 1, pairs_water[:, 1]] = dists_water

            dist_mat_acid = np.full((len(prot_less) + 1, 1), np.inf)
            dist_mat_acid[pairs_acid[:, 0] + 1, pairs_acid[:, 1]] = dists_acid

            min_water = dist_mat_water.min(axis=1)
            n_prot = dist_mat_acid[:, 0] < min_water

            if args.scheme == "def":
                if n_prot.sum() > 0:
                    n_prots += 1
            elif args.scheme == 'total':
                if n_prot.sum() > 0:
                    n_prots += n_prot.sum()

        else:
            pairs_acid, dists_acid = mda.lib.distances.capped_distance(
                prot_less.positions, curr.position, max_cutoff=11, box=u.dimensions)
            n_prot = dists_acid
            if len(n_prot) != 0:
                n_prots += 1

    n_prot_traj[count, 1] = n_prots
    n_prot_traj[count, 0] = ts.time
    count = count+1
print(len(sel))
degree_of_deprot = 1 - n_prot_traj/len(sel)
np.savetxt(args.out, degree_of_deprot)
