# Supplementary material for: Closing the Gap between Experiment and Simulation—A Holistic Study on the Complexation of Small Interfering RNAs with Polyethylenimine
Source: Mol Pharm. Author manuscript; Available in PMC 2024 Oct 29. (PMC7616749; doi:10.1021/acs.molpharmaceut.3c00747)
Supplement: Supplementary code [file EMS199501-supplement-Supplementary_code.zip › closingthegap-main/Part 2: Simulation of titratableMartini setups/scripts/convert_gro_to_titratable.py]

import re
import random
import argparse
import numpy as np
import MDAnalysis as mda
from numpy.linalg import norm
import warnings


def u_vect(vect):
    return(vect/norm(vect))


def norm_sphere():
    v_sphere = np.random.normal(0.0, 1, (5000, 3))
    return(np.array([u_vect(vect) for vect in v_sphere]))


def count_prot_res(atoms, resname):
    waters = 0
    for atom in atoms:
        if atom.resname == resname:
            waters = waters + 1
    return(waters)


warnings.filterwarnings("ignore", category=DeprecationWarning)

parser = argparse.ArgumentParser(description='Convert regular to titratable beads')
parser.add_argument('-f', dest='input_file', help='.gro/.trr/.xtc')
parser.add_argument('-o', dest='out_file', help='.gro')
parser.add_argument('-sel', dest='sel', help='name of water atom')
parser.add_argument('-bead', dest='bead_type',
                    help='choice of: water, acid, base, acid-deprot, base-prot')
args = parser.parse_args()

u = mda.Universe(args.input_file)

# 1. Count how many beads need to be converted
# pH_beads = count_prot_res(u.atoms, args.resname)
pH_beads = len(u.select_atoms(args.sel))

# 2. Do some bookeping

particles = {"acid": 3, "water": 2, "base": 2, "acid-deprot": 2, "base-prot": 3}
total_beads = len(u.atoms) + pH_beads * particles[args.bead_type]

# 3. Define the formats

atom_format = '{:>5d}{:<5s}{:>5s}{:5d}{:8.3F}{:8.3F}{:8.3F}{}'


# 4. Write all beads but the protons
selection = u.select_atoms(args.sel)

with open(args.out_file, 'w') as out_file:

    protons = []
    atom_count = 0
    vectors = norm_sphere()

    out_file.write('titratable MARTINI \n')
    out_file.write('{:>12d}{}'.format(total_beads, '\n'))

    for atom in u.atoms:

        if atom in selection:

            vector = vectors[random.randint(0, len(vectors) - 1)]
            old_pos = 0.1*atom.position
            prot = old_pos + vector * 0.17
            dum = old_pos - vector * 0.17
            atom_count += 1
            res = atom.resname
            out_file.write(atom_format.format(atom.resindex+1, res, atom.name,
                           atom_count, old_pos[0], old_pos[1], old_pos[2], '\n'))
            atom_count += 1
            out_file.write(atom_format.format(atom.resindex+1, res, 'DN',
                           atom_count, dum[0], dum[1], dum[2], '\n'))

            if args.bead_type == 'water':
                protons.append(prot)

            elif args.bead_type == 'acid':
                v = vector * 0.17
                v = np.array([v[1], v[0], v[2]])
                prot_new = old_pos + v
                protons.append(prot_new)
                atom_count += 1
                res = atom.resname
                out_file.write(atom_format.format(atom.resindex+1, res, 'DP',
                               atom_count, prot[0], prot[1], prot[2], '\n'))

            elif args.bead_type == 'acid-deprot':
                atom_count += 1
                res = atom.resname
                out_file.write(atom_format.format(atom.resindex+1, res, 'DP',
                               atom_count, prot[0], prot[1], prot[2], '\n'))

            elif args.bead_type == "base":
                atom_count += 1
                res = atom.resname
                out_file.write(atom_format.format(atom.resindex+1, res, 'DP',
                               atom_count, prot[0], prot[1], prot[2], '\n'))

            elif args.bead_type == "base-prot":
                atom_count += 1
                res = atom.resname
                out_file.write(atom_format.format(atom.resindex+1, res, 'DP',
                               atom_count, prot[0], prot[1], prot[2], '\n'))
                exc_prot = np.array([-prot[1], prot[0], prot[2]])
                protons.append(prot)
        else:

            pos = 0.1*atom.position
            atom_count += 1
            res = atom.resname
            out_file.write(atom_format.format(atom.resindex+1, res, atom.name,
                           atom_count, pos[0], pos[1], pos[2], '\n'))
# 5. Write all protons to file

    resid_count = atom.resindex+1

    for pos in protons:
        #         print('go_here')
        resid_count = resid_count + 1
        atom_count += 1
        out_file.write(atom_format.format(resid_count, 'H+', 'POS',
                       atom_count, pos[0], pos[1], pos[2], '\n'))

# 6. Write box coodinates
    out_file.write('    {:>8.3F}{:>8.3F}{:>8.3F}{}'.format(
        0.1*u.trajectory[-1].dimensions[0], 0.1*u.trajectory[-1].dimensions[1],
        0.1*u.trajectory[-1].dimensions[2], '\n'))
