# Supplementary material for: Closing the Gap between Experiment and Simulation—A Holistic Study on the Complexation of Small Interfering RNAs with Polyethylenimine
Source: Mol Pharm. Author manuscript; Available in PMC 2024 Oct 29. (PMC7616749; doi:10.1021/acs.molpharmaceut.3c00747)
Supplement: Supplementary code [file EMS199501-supplement-Supplementary_code.zip › closingthegap-main/Part 1: Parameterising angle and bond distribution/bPEI_33/3_MAPTRAJ/3_map_trajectory_COG.sh]

#!/bin/bash


read -p "Whats the name of the index file?: " molecule 
echo 0 | gmx trjconv -f ../1_AA/3-run.xtc -o AA-traj.whole.xtc -s ../1_AA/3-run.tpr -pbc whole

gmx grompp -p system-COG.top -f ../1_AA/run.mdp -c ../1_AA/2-eq.gro -o AA-COG.tpr
rm mdout.mdp # clean-up

no_of_beads=$(grep "\[" $molecule.ndx | wc -l)
no_of_beads_minus_1=$( python3 -c "print( $no_of_beads - 1)" )

seq 0 $no_of_beads_minus_1 | gmx traj -f AA-traj.whole.xtc -s AA-COG.tpr -oxt mapped.xtc  -n $molecule.ndx  -ng ${no_of_beads} -com


rm \#*
