# Supplementary material for: Closing the Gap between Experiment and Simulation—A Holistic Study on the Complexation of Small Interfering RNAs with Polyethylenimine
Source: Mol Pharm. Author manuscript; Available in PMC 2024 Oct 29. (PMC7616749; doi:10.1021/acs.molpharmaceut.3c00747)
Supplement: Supplementary code [file EMS199501-supplement-Supplementary_code.zip › closingthegap-main/Part 1: Parameterising angle and bond distribution/bPEI_33/3_MAPTRAJ/bPEI_33.ndx]

[ P1 ]
104 38 103 101 102 37 

[ S1 ]
99 36 100 35 98 96 34 97 

[ T1 ]
93 32 92 31 33 94 95 91 30 90 

[ P2 ]
39 105 106 40 108 107 

[ S2 ]
88 89 28 87 86 27 85 

[ S3 ]
83 84 26 25 82 80 81 24 

[ S4 ]
79 23 78 19 71 70 18 69 

[ T2 ]
62 14 63 13 65 15 64 60 12 61 

[ S5 ]
66 67 16 17 68 20 72 73 

[ P3 ]
75 21 74 22 77 76 

[ S6 ]
11 59 58 57 10 55 9 56 

[ S7 ]
53 8 54 7 52 6 50 51 

[ S8 ]
48 5 49 4 47 45 3 46 

[ P4 ]
43 2 44 1 42 41 
