# Supplementary material for: Closing the Gap between Experiment and Simulation—A Holistic Study on the Complexation of Small Interfering RNAs with Polyethylenimine
Source: Mol Pharm. Author manuscript; Available in PMC 2024 Oct 29. (PMC7616749; doi:10.1021/acs.molpharmaceut.3c00747)
Supplement: Supplementary code [file EMS199501-supplement-Supplementary_code.zip › closingthegap-main/Part 1: Parameterising angle and bond distribution/bPEI_33/3_MAPTRAJ/system-COG.top]

; Include forcefield parameters
#include "oplsaa.ff/forcefield.itp"

; Include chain topologies
#include "bPEI_33-COG.itp"

; Include water topology
#include "oplsaa.ff/tip3p.itp"

[ system ]
; Name
One molecules in water

[ molecules ]
; Compound        #mols
UNK               1
SOL               1668
