# Supplementary material for: Closing the Gap between Experiment and Simulation—A Holistic Study on the Complexation of Small Interfering RNAs with Polyethylenimine
Source: Mol Pharm. Author manuscript; Available in PMC 2024 Oct 29. (PMC7616749; doi:10.1021/acs.molpharmaceut.3c00747)
Supplement: Supplementary code [file EMS199501-supplement-Supplementary_code.zip › closingthegap-main/Part 1: Parameterising angle and bond distribution/bPEI_33/2_ATB/bPEI_33.map]

[ to ]
martini
[ martini ]
P1 S1 T1 P2 S2 S3 S4 T2 S5 P3 S6 S7 S8 P4
[ atoms ]
1	N00	P4
2	C01	P4
3	C02	S8
4	N03	S8
5	C04	S8
6	C05	S7
7	N06	S7
8	C07	S7
9	C08	S6
10	N09	S6
11	C0A	S6
12	C0B	T2
13	N0C	T2
14	C0D	T2
15	C0E	T2
16	C0F	S5
17	N0G	S5
18	C0H	S4
19	N0I	S4
20	C0J	S5
21	C0K	P3
22	N0M	P3
23	C0N	S4
24	C0O	S3
25	N0P	S3
26	C0Q	S3
27	C0R	S2
28	N0S	S2
29	C0U	T1
30	N0V	T1
31	C0W	T1
32	C0X	T1
33	C0Y	S1
34	N0Z	S1
35	C10	S1
36	C11	P1
37	N12	P1
38	C13	P2
39	N14	P2
40	H15	P4
41	H16	P4
42	H17	P4
43	H18	P4
44	H19	S8
45	H1A	S8
46	H1B	S8
47	H1C	S8
48	H1D	S8
49	H1E	S7
50	H1F	S7
51	H1G	S7
52	H1H	S7
53	H1I	S7
54	H1J	S6
55	H1K	S6
56	H1M	S6
57	H1N	S6
58	H1O	S6
59	H1P	T2
60	H1Q	T2
61	H1R	T2
62	H1S	T2
63	H1T	T2
64	H1U	T2
65	H1V	S5
66	H1W	S5
67	H1X	S5
68	H1Y	S4
69	H1Z	S4
70	H20	S4
71	H21	S5
72	H22	S5
73	H23	P3
74	H24	P3
75	H25	P3
76	H26	P3
77	H27	S4
78	H28	S4
79	H29	S3
80	H2A	S3
81	H2B	S3
82	H2C	S3
83	H2D	S3
84	H2E	S2
85	H2F	S2
86	H2G	S2
87	H2H	S2
88	H2I	S2
89	H2J	T1
90	H2K	T1
91	H2M	T1
92	H2N	T1
93	H2O	T1
94	H2P	T1
95	H2Q	S1
96	H2R	S1
97	H2S	S1
98	H2T	S1
99	H2U	S1
100	H2V	P1
101	H2W	P1
102	H2X	P1
103	H2Y	P1
104	H2Z	P2
105	H30	P2
106	H31	P2
107	H32	P2
