# Supplementary material for: Closing the Gap between Experiment and Simulation—A Holistic Study on the Complexation of Small Interfering RNAs with Polyethylenimine
Source: Mol Pharm. Author manuscript; Available in PMC 2024 Oct 29. (PMC7616749; doi:10.1021/acs.molpharmaceut.3c00747)
Supplement: Supplementary code [file EMS199501-supplement-Supplementary_code.zip › closingthegap-main/Part 1: Parameterising angle and bond distribution/bPEI_33/2_ATB/bPEI_33-CG.gro]

Generated with cgbuilder
14
    1UNK     P1    1  -0.325  -0.545  -0.999
    1UNK     S1    2  -0.405  -0.357  -0.801
    1UNK     T1    3  -0.187  -0.063  -0.664
    1UNK     P2    4  -0.410   0.023  -0.504
    1UNK     S2    5   0.136  -0.273  -0.584
    1UNK     S3    6   0.291  -0.258  -0.337
    1UNK     S4    7   0.175  -0.094  -0.053
    1UNK     T2    8  -0.080   0.093   0.048
    1UNK     S5    9  -0.341   0.254   0.045
    1UNK     P3   10  -0.638   0.193   0.177
    1UNK     S6   11   0.188   0.381   0.091
    1UNK     S7   12   0.470   0.512   0.163
    1UNK     S8   13   0.497   0.793   0.023
    1UNK     P4   14   0.449   0.733  -0.257
10 10 10
