# Supplementary material for: Closing the Gap between Experiment and Simulation—A Holistic Study on the Complexation of Small Interfering RNAs with Polyethylenimine
Source: Mol Pharm. Author manuscript; Available in PMC 2024 Oct 29. (PMC7616749; doi:10.1021/acs.molpharmaceut.3c00747)
Supplement: Supplementary code [file EMS199501-supplement-Supplementary_code.zip › closingthegap-main/Part 1: Parameterising angle and bond distribution/bPEI_33/4_CGINIT/molecule.gro]

frame t= 0.000
   14
    1UNK    H2Y    1  -1.217   2.205   3.384
    1UNK    H2T    2  -1.040   2.007   3.428
    1UNK    H2N    3  -0.979   1.750   3.697
    1UNK    C13    4  -1.099   1.645   3.929
    1UNK    H2H    5  -0.608   1.588   3.649
    1UNK    H2C    6  -0.257   1.563   3.630
    1UNK    H28    7   0.018   1.398   3.560
    1UNK    H1R    8   0.379   1.468   3.425
    1UNK    H1V    9   0.514   1.727   3.222
    1UNK    H24   10   0.491   1.988   3.333
    1UNK    C0A   11   0.410   1.111   3.272
    1UNK    H1H   12   0.596   0.795   3.204
    1UNK    H1C   13   0.614   0.454   3.075
    1UNK    H17   14   0.785   0.178   3.013
   3.71233   3.71233   3.71233
