# Supplementary material for: Closing the Gap between Experiment and Simulation—A Holistic Study on the Complexation of Small Interfering RNAs with Polyethylenimine
Source: Mol Pharm. Author manuscript; Available in PMC 2024 Oct 29. (PMC7616749; doi:10.1021/acs.molpharmaceut.3c00747)
Supplement: Supplementary code [file EMS199501-supplement-Supplementary_code.zip › closingthegap-main/Part 1: Parameterising angle and bond distribution/bPEI_33/4_CGINIT/martini_v3.0.b.3.2.itp]

; MARTINI FORCEFIELD V3.0.B.3.2 - open beta
; Date: 1-JUL-2018 

[ defaults ]
1 2

[ atomtypes ]
Q2 72.0 0.000 A 0.0 0.0
Q1 72.0 0.000 A 0.0 0.0
Qp 72.0 0.000 A 0.0 0.0
Qn 72.0 0.000 A 0.0 0.0
Q0 72.0 0.000 A 0.0 0.0
P5 72.0 0.000 A 0.0 0.0
P5d 72.0 0.000 A 0.0 0.0
P5a 72.0 0.000 A 0.0 0.0
P4 72.0 0.000 A 0.0 0.0
P4d 72.0 0.000 A 0.0 0.0
P4a 72.0 0.000 A 0.0 0.0
P3 72.0 0.000 A 0.0 0.0
P3d 72.0 0.000 A 0.0 0.0
P3a 72.0 0.000 A 0.0 0.0
P2 72.0 0.000 A 0.0 0.0
P2d 72.0 0.000 A 0.0 0.0
P2a 72.0 0.000 A 0.0 0.0
P1 72.0 0.000 A 0.0 0.0
P1d 72.0 0.000 A 0.0 0.0
P1a 72.0 0.000 A 0.0 0.0
N3 72.0 0.000 A 0.0 0.0
N3a 72.0 0.000 A 0.0 0.0
N3d 72.0 0.000 A 0.0 0.0
N2 72.0 0.000 A 0.0 0.0
N2a 72.0 0.000 A 0.0 0.0
N2d 72.0 0.000 A 0.0 0.0
N1 72.0 0.000 A 0.0 0.0
N1a 72.0 0.000 A 0.0 0.0
N1d 72.0 0.000 A 0.0 0.0
N0 72.0 0.000 A 0.0 0.0
N0a 72.0 0.000 A 0.0 0.0
N0d 72.0 0.000 A 0.0 0.0
C6 72.0 0.000 A 0.0 0.0
C5 72.0 0.000 A 0.0 0.0
C4 72.0 0.000 A 0.0 0.0
C3 72.0 0.000 A 0.0 0.0
C2 72.0 0.000 A 0.0 0.0
C1 72.0 0.000 A 0.0 0.0
WN 72.0 0.000 A 0.0 0.0
SQ2 54.0 0.000 A 0.0 0.0
SQ1 54.0 0.000 A 0.0 0.0
SQp 54.0 0.000 A 0.0 0.0
SQn 54.0 0.000 A 0.0 0.0
SQ0 54.0 0.000 A 0.0 0.0
SP5 54.0 0.000 A 0.0 0.0
SP5d 54.0 0.000 A 0.0 0.0
SP5a 54.0 0.000 A 0.0 0.0
SP4 54.0 0.000 A 0.0 0.0
SP4d 54.0 0.000 A 0.0 0.0
SP4a 54.0 0.000 A 0.0 0.0
SP3 54.0 0.000 A 0.0 0.0
SP3d 54.0 0.000 A 0.0 0.0
SP3a 54.0 0.000 A 0.0 0.0
SP2 54.0 0.000 A 0.0 0.0
SP2d 54.0 0.000 A 0.0 0.0
SP2a 54.0 0.000 A 0.0 0.0
SP1 54.0 0.000 A 0.0 0.0
SP1d 54.0 0.000 A 0.0 0.0
SP1a 54.0 0.000 A 0.0 0.0
SN3 54.0 0.000 A 0.0 0.0
SN3a 54.0 0.000 A 0.0 0.0
SN3d 54.0 0.000 A 0.0 0.0
SN2 54.0 0.000 A 0.0 0.0
SN2a 54.0 0.000 A 0.0 0.0
SN2d 54.0 0.000 A 0.0 0.0
SN1 54.0 0.000 A 0.0 0.0
SN1a 54.0 0.000 A 0.0 0.0
SN1d 54.0 0.000 A 0.0 0.0
SN0 54.0 0.000 A 0.0 0.0
SN0a 54.0 0.000 A 0.0 0.0
SN0d 54.0 0.000 A 0.0 0.0
SC6 54.0 0.000 A 0.0 0.0
SC5 54.0 0.000 A 0.0 0.0
SC4 54.0 0.000 A 0.0 0.0
SC3 54.0 0.000 A 0.0 0.0
SC2 54.0 0.000 A 0.0 0.0
SC1 54.0 0.000 A 0.0 0.0
TQ2 36.0 0.000 A 0.0 0.0
TQ1 36.0 0.000 A 0.0 0.0
TQp 36.0 0.000 A 0.0 0.0
TQn 36.0 0.000 A 0.0 0.0
TQ0 36.0 0.000 A 0.0 0.0
TP5 36.0 0.000 A 0.0 0.0
TP5d 36.0 0.000 A 0.0 0.0
TP5a 36.0 0.000 A 0.0 0.0
TP4 36.0 0.000 A 0.0 0.0
TP4d 36.0 0.000 A 0.0 0.0
TP4a 36.0 0.000 A 0.0 0.0
TP3 36.0 0.000 A 0.0 0.0
TP3d 36.0 0.000 A 0.0 0.0
TP3a 36.0 0.000 A 0.0 0.0
TP2 36.0 0.000 A 0.0 0.0
TP2d 36.0 0.000 A 0.0 0.0
TP2a 36.0 0.000 A 0.0 0.0
TP1 36.0 0.000 A 0.0 0.0
TP1d 36.0 0.000 A 0.0 0.0
TP1a 36.0 0.000 A 0.0 0.0
TN3 36.0 0.000 A 0.0 0.0
TN3a 36.0 0.000 A 0.0 0.0
TN3d 36.0 0.000 A 0.0 0.0
TN2 36.0 0.000 A 0.0 0.0
TN2a 36.0 0.000 A 0.0 0.0
TN2d 36.0 0.000 A 0.0 0.0
TN1 36.0 0.000 A 0.0 0.0
TN1a 36.0 0.000 A 0.0 0.0
TN1d 36.0 0.000 A 0.0 0.0
TN0 36.0 0.000 A 0.0 0.0
TN0a 36.0 0.000 A 0.0 0.0
TN0d 36.0 0.000 A 0.0 0.0
TC6 36.0 0.000 A 0.0 0.0
TC5 36.0 0.000 A 0.0 0.0
TC4 36.0 0.000 A 0.0 0.0
TC3 36.0 0.000 A 0.0 0.0
TC2 36.0 0.000 A 0.0 0.0
TC1 36.0 0.000 A 0.0 0.0

[ nonbond_params ]
    P5    P5  1 4.700000e-01    5.000000e+00
    P4    P4  1 4.700000e-01    4.750000e+00
    P2    P2  1 4.700000e-01    4.300000e+00
    P1    P1  1 4.700000e-01    4.100000e+00
    N3    N3  1 4.700000e-01    4.100000e+00
    N1    N1  1 4.700000e-01    3.700000e+00
    N2    N2  1 4.700000e-01    3.900000e+00
    N0    N0  1 4.700000e-01    3.700000e+00
    C5    C5  1 4.700000e-01    3.700000e+00
    C4    C4  1 4.700000e-01    3.500000e+00
    C3    C3  1 4.700000e-01    3.500000e+00
    C2    C2  1 4.700000e-01    3.500000e+00
    C1    C1  1 4.700000e-01    3.500000e+00
    P5    P4  1 4.700000e-01    4.750000e+00
    P5    P2  1 4.700000e-01    4.300000e+00
    P5    P1  1 4.700000e-01    4.100000e+00
    P5    N3  1 4.700000e-01    3.900000e+00
    P5    N1  1 4.700000e-01    3.500000e+00
    P5    N2  1 4.700000e-01    3.700000e+00
    P5    N0  1 4.700000e-01    3.300000e+00
    P5    C5  1 4.700000e-01    2.900000e+00
    P5    C4  1 4.700000e-01    2.700000e+00
    P5    C3  1 4.700000e-01    2.500000e+00
    P5    C2  1 4.700000e-01    2.300000e+00
    P5    C1  1 4.700000e-01    2.100000e+00
    P4    P2  1 4.700000e-01    4.300000e+00
    P4    P1  1 4.700000e-01    4.100000e+00
    P4    N3  1 4.700000e-01    3.900000e+00
    P4    N1  1 4.700000e-01    3.500000e+00
    P4    N2  1 4.700000e-01    3.700000e+00
    P4    N0  1 4.700000e-01    3.300000e+00
    P4    C5  1 4.700000e-01    3.100000e+00
    P4    C4  1 4.700000e-01    2.900000e+00
    P4    C3  1 4.700000e-01    2.700000e+00
    P4    C2  1 4.700000e-01    2.500000e+00
    P4    C1  1 4.700000e-01    2.300000e+00
    P2    P1  1 4.700000e-01    4.100000e+00
    P2    N3  1 4.700000e-01    4.100000e+00
    P2    N1  1 4.700000e-01    3.700000e+00
    P2    N2  1 4.700000e-01    3.900000e+00
    P2    N0  1 4.700000e-01    3.500000e+00
    P2    C5  1 4.700000e-01    3.300000e+00
    P2    C4  1 4.700000e-01    3.100000e+00
    P2    C3  1 4.700000e-01    2.900000e+00
    P2    C2  1 4.700000e-01    2.700000e+00
    P2    C1  1 4.700000e-01    2.500000e+00
    P1    N3  1 4.700000e-01    4.100000e+00
    P1    N1  1 4.700000e-01    3.700000e+00
    P1    N2  1 4.700000e-01    3.900000e+00
    P1    N0  1 4.700000e-01    3.700000e+00
    P1    C5  1 4.700000e-01    3.300000e+00
    P1    C4  1 4.700000e-01    3.100000e+00
    P1    C3  1 4.700000e-01    2.900000e+00
    P1    C2  1 4.700000e-01    2.700000e+00
    P1    C1  1 4.700000e-01    2.500000e+00
    N3    N1  1 4.700000e-01    3.700000e+00
    N3    N2  1 4.700000e-01    3.900000e+00
    N3    N0  1 4.700000e-01    3.700000e+00
    N3    C5  1 4.700000e-01    3.500000e+00
    N3    C4  1 4.700000e-01    3.300000e+00
    N3    C3  1 4.700000e-01    3.100000e+00
    N3    C2  1 4.700000e-01    2.900000e+00
    N3    C1  1 4.700000e-01    2.700000e+00
    N2    N1  1 4.700000e-01    3.700000e+00
    N1    N0  1 4.700000e-01    3.700000e+00
    N1    C5  1 4.700000e-01    3.500000e+00
    N1    C4  1 4.700000e-01    3.300000e+00
    N1    C3  1 4.700000e-01    3.300000e+00
    N1    C2  1 4.700000e-01    3.100000e+00
    N1    C1  1 4.700000e-01    2.900000e+00
    N2    N0  1 4.700000e-01    3.700000e+00
    N2    C5  1 4.700000e-01    3.500000e+00
    N2    C4  1 4.700000e-01    3.300000e+00
    N2    C3  1 4.700000e-01    3.100000e+00
    N2    C2  1 4.700000e-01    2.900000e+00
    N2    C1  1 4.700000e-01    2.700000e+00
    N0    C5  1 4.700000e-01    3.500000e+00
    N0    C4  1 4.700000e-01    3.300000e+00
    N0    C3  1 4.700000e-01    3.300000e+00
    N0    C2  1 4.700000e-01    3.100000e+00
    N0    C1  1 4.700000e-01    3.100000e+00
    C5    C4  1 4.700000e-01    3.500000e+00
    C5    C3  1 4.700000e-01    3.500000e+00
    C5    C2  1 4.700000e-01    3.100000e+00
    C5    C1  1 4.700000e-01    3.100000e+00
    C4    C3  1 4.700000e-01    3.500000e+00
    C4    C2  1 4.700000e-01    3.100000e+00
    C4    C1  1 4.700000e-01    3.100000e+00
    C3    C2  1 4.700000e-01    3.300000e+00
    C3    C1  1 4.700000e-01    3.300000e+00
    C2    C1  1 4.700000e-01    3.500000e+00
    C6    C6  1 4.700000e-01    3.700000e+00
    P5    C6  1 4.700000e-01    3.100000e+00
    P4    C6  1 4.700000e-01    3.300000e+00
    P2    C6  1 4.700000e-01    3.500000e+00
    P1    C6  1 4.700000e-01    3.500000e+00
    N3    C6  1 4.700000e-01    3.500000e+00
    N1    C6  1 4.700000e-01    3.500000e+00
    N2    C6  1 4.700000e-01    3.500000e+00
    C6    C5  1 4.700000e-01    3.700000e+00
    C6    C4  1 4.700000e-01    3.500000e+00
    C6    C3  1 4.700000e-01    3.300000e+00
    C6    C2  1 4.700000e-01    3.100000e+00
    C6    C1  1 4.700000e-01    3.100000e+00
    N0    C6  1 4.700000e-01    3.500000e+00
    P3    P3  1 4.700000e-01    4.300000e+00
    P5    P3  1 4.700000e-01    4.500000e+00
    P3    P2  1 4.700000e-01    4.300000e+00
    P3    P1  1 4.700000e-01    4.100000e+00
    P3    N3  1 4.700000e-01    3.900000e+00
    P3    N1  1 4.700000e-01    3.500000e+00
    P3    N2  1 4.700000e-01    3.700000e+00
    P3    N0  1 4.700000e-01    3.300000e+00
    P3    C5  1 4.700000e-01    3.100000e+00
    P3    C4  1 4.700000e-01    2.900000e+00
    P3    C3  1 4.700000e-01    2.700000e+00
    P3    C2  1 4.700000e-01    2.500000e+00
    P3    C1  1 4.700000e-01    2.300000e+00
    P3    C6  1 4.700000e-01    3.300000e+00
    P4    P3  1 4.700000e-01    4.500000e+00
   P5d   P5d  1 4.700000e-01    4.500000e+00
   P5d    P4  1 4.700000e-01    4.750000e+00
   P5d    P2  1 4.700000e-01    4.300000e+00
   P5d    P1  1 4.700000e-01    4.100000e+00
   P5d    N3  1 4.700000e-01    3.900000e+00
   P5d    N1  1 4.700000e-01    3.500000e+00
   P5d    N2  1 4.700000e-01    3.700000e+00
   P5d    N0  1 4.700000e-01    3.300000e+00
   P5d    C5  1 4.700000e-01    2.900000e+00
   P5d    C4  1 4.700000e-01    2.700000e+00
   P5d    C3  1 4.700000e-01    2.500000e+00
   P5d    C2  1 4.700000e-01    2.300000e+00
   P5d    C1  1 4.700000e-01    2.100000e+00
   P5d    C6  1 4.700000e-01    3.100000e+00
   P5d    P3  1 4.700000e-01    4.500000e+00
   P5a   P5a  1 4.700000e-01    4.500000e+00
   P5a    P4  1 4.700000e-01    4.750000e+00
   P5a    P2  1 4.700000e-01    4.300000e+00
   P5a    P1  1 4.700000e-01    4.100000e+00
   P5a    N3  1 4.700000e-01    3.900000e+00
   P5a    N1  1 4.700000e-01    3.500000e+00
   P5a    N2  1 4.700000e-01    3.700000e+00
   P5a    N0  1 4.700000e-01    3.300000e+00
   P5a    C5  1 4.700000e-01    2.900000e+00
   P5a    C4  1 4.700000e-01    2.700000e+00
   P5a    C3  1 4.700000e-01    2.500000e+00
   P5a    C2  1 4.700000e-01    2.300000e+00
   P5a    C1  1 4.700000e-01    2.100000e+00
   P5a    C6  1 4.700000e-01    3.100000e+00
   P5a    P3  1 4.700000e-01    4.500000e+00
    P5   P5d  1 4.700000e-01    5.000000e+00
    P5   P5a  1 4.700000e-01    5.000000e+00
   P5a   P5d  1 4.700000e-01    5.000000e+00
   P4d   P4d  1 4.700000e-01    4.300000e+00
    P5   P4d  1 4.700000e-01    4.750000e+00
   P4d    P2  1 4.700000e-01    4.300000e+00
   P4d    P1  1 4.700000e-01    4.100000e+00
   P4d    N3  1 4.700000e-01    3.900000e+00
   P4d    N1  1 4.700000e-01    3.500000e+00
   P4d    N2  1 4.700000e-01    3.700000e+00
   P4d    N0  1 4.700000e-01    3.300000e+00
   P4d    C5  1 4.700000e-01    3.100000e+00
   P4d    C4  1 4.700000e-01    2.900000e+00
   P4d    C3  1 4.700000e-01    2.700000e+00
   P4d    C2  1 4.700000e-01    2.500000e+00
   P4d    C1  1 4.700000e-01    2.300000e+00
   P4d    C6  1 4.700000e-01    3.300000e+00
   P4d    P3  1 4.700000e-01    4.500000e+00
   P5d   P4d  1 4.700000e-01    4.300000e+00
   P5a   P4d  1 4.700000e-01    4.750000e+00
   P4a   P4a  1 4.700000e-01    4.300000e+00
    P5   P4a  1 4.700000e-01    4.750000e+00
   P4a    P2  1 4.700000e-01    4.300000e+00
   P4a    P1  1 4.700000e-01    4.100000e+00
   P4a    N3  1 4.700000e-01    3.900000e+00
   P4a    N1  1 4.700000e-01    3.500000e+00
   P4a    N2  1 4.700000e-01    3.700000e+00
   P4a    N0  1 4.700000e-01    3.300000e+00
   P4a    C5  1 4.700000e-01    3.100000e+00
   P4a    C4  1 4.700000e-01    2.900000e+00
   P4a    C3  1 4.700000e-01    2.700000e+00
   P4a    C2  1 4.700000e-01    2.500000e+00
   P4a    C1  1 4.700000e-01    2.300000e+00
   P4a    C6  1 4.700000e-01    3.300000e+00
   P4a    P3  1 4.700000e-01    4.500000e+00
   P5d   P4a  1 4.700000e-01    4.750000e+00
   P5a   P4a  1 4.700000e-01    4.300000e+00
    P4   P4d  1 4.700000e-01    4.750000e+00
    P4   P4a  1 4.700000e-01    4.750000e+00
   P4a   P4d  1 4.700000e-01    4.750000e+00
   P3d   P3d  1 4.700000e-01    3.900000e+00
    P5   P3d  1 4.700000e-01    4.500000e+00
   P3d    P2  1 4.700000e-01    4.300000e+00
   P3d    P1  1 4.700000e-01    4.100000e+00
   P3d    N3  1 4.700000e-01    3.900000e+00
   P3d    N1  1 4.700000e-01    3.500000e+00
   P3d    N2  1 4.700000e-01    3.700000e+00
   P3d    N0  1 4.700000e-01    3.300000e+00
   P3d    C5  1 4.700000e-01    3.100000e+00
   P3d    C4  1 4.700000e-01    2.900000e+00
   P3d    C3  1 4.700000e-01    2.700000e+00
   P3d    C2  1 4.700000e-01    2.500000e+00
   P3d    C1  1 4.700000e-01    2.300000e+00
   P3d    C6  1 4.700000e-01    3.300000e+00
    P4   P3d  1 4.700000e-01    4.500000e+00
   P5d   P3d  1 4.700000e-01    4.100000e+00
   P5a   P3d  1 4.700000e-01    4.500000e+00
   P4d   P3d  1 4.700000e-01    4.100000e+00
   P4a   P3d  1 4.700000e-01    4.500000e+00
   P3a   P3a  1 4.700000e-01    3.900000e+00
    P5   P3a  1 4.700000e-01    4.500000e+00
   P3a    P2  1 4.700000e-01    4.300000e+00
   P3a    P1  1 4.700000e-01    4.100000e+00
   P3a    N3  1 4.700000e-01    3.900000e+00
   P3a    N1  1 4.700000e-01    3.500000e+00
   P3a    N2  1 4.700000e-01    3.700000e+00
   P3a    N0  1 4.700000e-01    3.300000e+00
   P3a    C5  1 4.700000e-01    3.100000e+00
   P3a    C4  1 4.700000e-01    2.900000e+00
   P3a    C3  1 4.700000e-01    2.700000e+00
   P3a    C2  1 4.700000e-01    2.500000e+00
   P3a    C1  1 4.700000e-01    2.300000e+00
   P3a    C6  1 4.700000e-01    3.300000e+00
    P4   P3a  1 4.700000e-01    4.500000e+00
   P5d   P3a  1 4.700000e-01    4.500000e+00
   P5a   P3a  1 4.700000e-01    4.100000e+00
   P4d   P3a  1 4.700000e-01    4.500000e+00
   P4a   P3a  1 4.700000e-01    4.100000e+00
    P3   P3d  1 4.700000e-01    4.300000e+00
    P3   P3a  1 4.700000e-01    4.300000e+00
   P3a   P3d  1 4.700000e-01    4.300000e+00
   P2d   P2d  1 4.700000e-01    3.900000e+00
    P5   P2d  1 4.700000e-01    4.300000e+00
    P4   P2d  1 4.700000e-01    4.300000e+00
   P2d    P1  1 4.700000e-01    4.100000e+00
   P2d    N3  1 4.700000e-01    4.100000e+00
   P2d    N1  1 4.700000e-01    3.700000e+00
   P2d    N2  1 4.700000e-01    3.900000e+00
   P2d    N0  1 4.700000e-01    3.500000e+00
   P2d    C5  1 4.700000e-01    3.300000e+00
   P2d    C4  1 4.700000e-01    3.100000e+00
   P2d    C3  1 4.700000e-01    2.900000e+00
   P2d    C2  1 4.700000e-01    2.700000e+00
   P2d    C1  1 4.700000e-01    2.500000e+00
   P2d    C6  1 4.700000e-01    3.500000e+00
    P3   P2d  1 4.700000e-01    4.300000e+00
   P5d   P2d  1 4.700000e-01    3.900000e+00
   P5a   P2d  1 4.700000e-01    4.300000e+00
   P4d   P2d  1 4.700000e-01    3.900000e+00
   P4a   P2d  1 4.700000e-01    4.300000e+00
   P3d   P2d  1 4.700000e-01    3.900000e+00
   P3a   P2d  1 4.700000e-01    4.300000e+00
   P2a   P2a  1 4.700000e-01    3.900000e+00
    P5   P2a  1 4.700000e-01    4.300000e+00
    P4   P2a  1 4.700000e-01    4.300000e+00
   P2a    P1  1 4.700000e-01    4.100000e+00
   P2a    N3  1 4.700000e-01    4.100000e+00
   P2a    N1  1 4.700000e-01    3.700000e+00
   P2a    N2  1 4.700000e-01    3.900000e+00
   P2a    N0  1 4.700000e-01    3.500000e+00
   P2a    C5  1 4.700000e-01    3.300000e+00
   P2a    C4  1 4.700000e-01    3.100000e+00
   P2a    C3  1 4.700000e-01    2.900000e+00
   P2a    C2  1 4.700000e-01    2.700000e+00
   P2a    C1  1 4.700000e-01    2.500000e+00
   P2a    C6  1 4.700000e-01    3.500000e+00
    P3   P2a  1 4.700000e-01    4.300000e+00
   P5d   P2a  1 4.700000e-01    4.300000e+00
   P5a   P2a  1 4.700000e-01    3.900000e+00
   P4d   P2a  1 4.700000e-01    4.300000e+00
   P4a   P2a  1 4.700000e-01    3.900000e+00
   P3d   P2a  1 4.700000e-01    4.300000e+00
   P3a   P2a  1 4.700000e-01    3.900000e+00
    P2   P2d  1 4.700000e-01    4.300000e+00
    P2   P2a  1 4.700000e-01    4.300000e+00
   P2a   P2d  1 4.700000e-01    4.300000e+00
   P1d   P1d  1 4.700000e-01    3.700000e+00
    P5   P1d  1 4.700000e-01    4.100000e+00
    P4   P1d  1 4.700000e-01    4.100000e+00
    P2   P1d  1 4.700000e-01    4.100000e+00
   P1d    N3  1 4.700000e-01    4.100000e+00
   P1d    N1  1 4.700000e-01    3.700000e+00
   P1d    N2  1 4.700000e-01    3.900000e+00
   P1d    N0  1 4.700000e-01    3.700000e+00
   P1d    C5  1 4.700000e-01    3.300000e+00
   P1d    C4  1 4.700000e-01    3.100000e+00
   P1d    C3  1 4.700000e-01    2.900000e+00
   P1d    C2  1 4.700000e-01    2.700000e+00
   P1d    C1  1 4.700000e-01    2.500000e+00
   P1d    C6  1 4.700000e-01    3.500000e+00
    P3   P1d  1 4.700000e-01    4.100000e+00
   P5d   P1d  1 4.700000e-01    3.700000e+00
   P5a   P1d  1 4.700000e-01    4.100000e+00
   P4d   P1d  1 4.700000e-01    3.700000e+00
   P4a   P1d  1 4.700000e-01    4.100000e+00
   P3d   P1d  1 4.700000e-01    3.700000e+00
   P3a   P1d  1 4.700000e-01    4.100000e+00
   P2d   P1d  1 4.700000e-01    3.700000e+00
   P2a   P1d  1 4.700000e-01    4.100000e+00
   P1a   P1a  1 4.700000e-01    3.700000e+00
    P5   P1a  1 4.700000e-01    4.100000e+00
    P4   P1a  1 4.700000e-01    4.100000e+00
    P2   P1a  1 4.700000e-01    4.100000e+00
   P1a    N3  1 4.700000e-01    4.100000e+00
   P1a    N1  1 4.700000e-01    3.700000e+00
   P1a    N2  1 4.700000e-01    3.900000e+00
   P1a    N0  1 4.700000e-01    3.700000e+00
   P1a    C5  1 4.700000e-01    3.300000e+00
   P1a    C4  1 4.700000e-01    3.100000e+00
   P1a    C3  1 4.700000e-01    2.900000e+00
   P1a    C2  1 4.700000e-01    2.700000e+00
   P1a    C1  1 4.700000e-01    2.500000e+00
   P1a    C6  1 4.700000e-01    3.500000e+00
    P3   P1a  1 4.700000e-01    4.100000e+00
   P5d   P1a  1 4.700000e-01    4.100000e+00
   P5a   P1a  1 4.700000e-01    3.700000e+00
   P4d   P1a  1 4.700000e-01    4.100000e+00
   P4a   P1a  1 4.700000e-01    3.700000e+00
   P3d   P1a  1 4.700000e-01    4.100000e+00
   P3a   P1a  1 4.700000e-01    3.700000e+00
   P2d   P1a  1 4.700000e-01    4.100000e+00
   P2a   P1a  1 4.700000e-01    3.700000e+00
    P1   P1d  1 4.700000e-01    4.100000e+00
    P1   P1a  1 4.700000e-01    4.100000e+00
   P1a   P1d  1 4.700000e-01    4.100000e+00
   N3d   N3d  1 4.700000e-01    3.700000e+00
    P5   N3d  1 4.700000e-01    3.900000e+00
    P4   N3d  1 4.700000e-01    3.900000e+00
    P2   N3d  1 4.700000e-01    4.100000e+00
    P1   N3d  1 4.700000e-01    4.100000e+00
   N3d    N1  1 4.700000e-01    3.700000e+00
   N3d    N2  1 4.700000e-01    3.900000e+00
   N3d    N0  1 4.700000e-01    3.700000e+00
   N3d    C5  1 4.700000e-01    3.500000e+00
   N3d    C4  1 4.700000e-01    3.300000e+00
   N3d    C3  1 4.700000e-01    3.100000e+00
   N3d    C2  1 4.700000e-01    2.900000e+00
   N3d    C1  1 4.700000e-01    2.700000e+00
   N3d    C6  1 4.700000e-01    3.500000e+00
    P3   N3d  1 4.700000e-01    3.900000e+00
   P5d   N3d  1 4.700000e-01    3.500000e+00
   P5a   N3d  1 4.700000e-01    3.900000e+00
   P4d   N3d  1 4.700000e-01    3.500000e+00
   P4a   N3d  1 4.700000e-01    3.900000e+00
   P3d   N3d  1 4.700000e-01    3.500000e+00
   P3a   N3d  1 4.700000e-01    3.900000e+00
   P2d   N3d  1 4.700000e-01    3.700000e+00
   P2a   N3d  1 4.700000e-01    4.100000e+00
   P1d   N3d  1 4.700000e-01    3.700000e+00
   P1a   N3d  1 4.700000e-01    4.100000e+00
   N3a   N3a  1 4.700000e-01    3.700000e+00
    P5   N3a  1 4.700000e-01    3.900000e+00
    P4   N3a  1 4.700000e-01    3.900000e+00
    P2   N3a  1 4.700000e-01    4.100000e+00
    P1   N3a  1 4.700000e-01    4.100000e+00
   N3a    N1  1 4.700000e-01    3.700000e+00
   N3a    N2  1 4.700000e-01    3.900000e+00
   N3a    N0  1 4.700000e-01    3.700000e+00
   N3a    C5  1 4.700000e-01    3.500000e+00
   N3a    C4  1 4.700000e-01    3.300000e+00
   N3a    C3  1 4.700000e-01    3.100000e+00
   N3a    C2  1 4.700000e-01    2.900000e+00
   N3a    C1  1 4.700000e-01    2.700000e+00
   N3a    C6  1 4.700000e-01    3.500000e+00
    P3   N3a  1 4.700000e-01    3.900000e+00
   P5d   N3a  1 4.700000e-01    3.900000e+00
   P5a   N3a  1 4.700000e-01    3.500000e+00
   P4d   N3a  1 4.700000e-01    3.900000e+00
   P4a   N3a  1 4.700000e-01    3.500000e+00
   P3d   N3a  1 4.700000e-01    3.900000e+00
   P3a   N3a  1 4.700000e-01    3.500000e+00
   P2d   N3a  1 4.700000e-01    4.100000e+00
   P2a   N3a  1 4.700000e-01    3.700000e+00
   P1d   N3a  1 4.700000e-01    4.100000e+00
   P1a   N3a  1 4.700000e-01    3.700000e+00
    N3   N3d  1 4.700000e-01    4.100000e+00
    N3   N3a  1 4.700000e-01    4.100000e+00
   N3a   N3d  1 4.700000e-01    4.100000e+00
   N2d   N2d  1 4.700000e-01    3.500000e+00
    P5   N2d  1 4.700000e-01    3.700000e+00
    P4   N2d  1 4.700000e-01    3.700000e+00
    P2   N2d  1 4.700000e-01    3.900000e+00
    P1   N2d  1 4.700000e-01    3.900000e+00
    N3   N2d  1 4.700000e-01    3.900000e+00
   N2d    N1  1 4.700000e-01    3.700000e+00
   N2d    N0  1 4.700000e-01    3.700000e+00
   N2d    C5  1 4.700000e-01    3.500000e+00
   N2d    C4  1 4.700000e-01    3.300000e+00
   N2d    C3  1 4.700000e-01    3.100000e+00
   N2d    C2  1 4.700000e-01    2.900000e+00
   N2d    C1  1 4.700000e-01    2.700000e+00
   N2d    C6  1 4.700000e-01    3.500000e+00
    P3   N2d  1 4.700000e-01    3.700000e+00
   P5d   N2d  1 4.700000e-01    3.300000e+00
   P5a   N2d  1 4.700000e-01    3.700000e+00
   P4d   N2d  1 4.700000e-01    3.300000e+00
   P4a   N2d  1 4.700000e-01    3.700000e+00
   P3d   N2d  1 4.700000e-01    3.300000e+00
   P3a   N2d  1 4.700000e-01    3.700000e+00
   P2d   N2d  1 4.700000e-01    3.500000e+00
   P2a   N2d  1 4.700000e-01    3.900000e+00
   P1d   N2d  1 4.700000e-01    3.500000e+00
   P1a   N2d  1 4.700000e-01    3.900000e+00
   N3d   N2d  1 4.700000e-01    3.500000e+00
   N3a   N2d  1 4.700000e-01    3.900000e+00
   N2a   N2a  1 4.700000e-01    3.500000e+00
    P5   N2a  1 4.700000e-01    3.700000e+00
    P4   N2a  1 4.700000e-01    3.700000e+00
    P2   N2a  1 4.700000e-01    3.900000e+00
    P1   N2a  1 4.700000e-01    3.900000e+00
    N3   N2a  1 4.700000e-01    3.900000e+00
   N2a    N1  1 4.700000e-01    3.700000e+00
   N2a    N0  1 4.700000e-01    3.700000e+00
   N2a    C5  1 4.700000e-01    3.500000e+00
   N2a    C4  1 4.700000e-01    3.300000e+00
   N2a    C3  1 4.700000e-01    3.100000e+00
   N2a    C2  1 4.700000e-01    2.900000e+00
   N2a    C1  1 4.700000e-01    2.700000e+00
   N2a    C6  1 4.700000e-01    3.500000e+00
    P3   N2a  1 4.700000e-01    3.700000e+00
   P5d   N2a  1 4.700000e-01    3.700000e+00
   P5a   N2a  1 4.700000e-01    3.300000e+00
   P4d   N2a  1 4.700000e-01    3.700000e+00
   P4a   N2a  1 4.700000e-01    3.300000e+00
   P3d   N2a  1 4.700000e-01    3.700000e+00
   P3a   N2a  1 4.700000e-01    3.300000e+00
   P2d   N2a  1 4.700000e-01    3.900000e+00
   P2a   N2a  1 4.700000e-01    3.500000e+00
   P1d   N2a  1 4.700000e-01    3.900000e+00
   P1a   N2a  1 4.700000e-01    3.500000e+00
   N3d   N2a  1 4.700000e-01    3.900000e+00
   N3a   N2a  1 4.700000e-01    3.500000e+00
    N2   N2d  1 4.700000e-01    3.900000e+00
    N2   N2a  1 4.700000e-01    3.900000e+00
   N2a   N2d  1 4.700000e-01    3.900000e+00
   N1d   N1d  1 4.700000e-01    3.300000e+00
    P5   N1d  1 4.700000e-01    3.500000e+00
    P4   N1d  1 4.700000e-01    3.500000e+00
    P2   N1d  1 4.700000e-01    3.700000e+00
    P1   N1d  1 4.700000e-01    3.700000e+00
    N3   N1d  1 4.700000e-01    3.700000e+00
    N2   N1d  1 4.700000e-01    3.700000e+00
   N1d    N0  1 4.700000e-01    3.700000e+00
   N1d    C5  1 4.700000e-01    3.500000e+00
   N1d    C4  1 4.700000e-01    3.300000e+00
   N1d    C3  1 4.700000e-01    3.300000e+00
   N1d    C2  1 4.700000e-01    3.100000e+00
   N1d    C1  1 4.700000e-01    2.900000e+00
   N1d    C6  1 4.700000e-01    3.500000e+00
    P3   N1d  1 4.700000e-01    3.500000e+00
   P5d   N1d  1 4.700000e-01    3.300000e+00
   P5a   N1d  1 4.700000e-01    3.500000e+00
   P4d   N1d  1 4.700000e-01    3.300000e+00
   P4a   N1d  1 4.700000e-01    3.500000e+00
   P3d   N1d  1 4.700000e-01    3.300000e+00
   P3a   N1d  1 4.700000e-01    3.500000e+00
   P2d   N1d  1 4.700000e-01    3.300000e+00
   P2a   N1d  1 4.700000e-01    3.700000e+00
   P1d   N1d  1 4.700000e-01    3.300000e+00
   P1a   N1d  1 4.700000e-01    3.700000e+00
   N3d   N1d  1 4.700000e-01    3.300000e+00
   N3a   N1d  1 4.700000e-01    3.700000e+00
   N2d   N1d  1 4.700000e-01    3.300000e+00
   N2a   N1d  1 4.700000e-01    3.700000e+00
   N1a   N1a  1 4.700000e-01    3.300000e+00
    P5   N1a  1 4.700000e-01    3.500000e+00
    P4   N1a  1 4.700000e-01    3.500000e+00
    P2   N1a  1 4.700000e-01    3.700000e+00
    P1   N1a  1 4.700000e-01    3.700000e+00
    N3   N1a  1 4.700000e-01    3.700000e+00
    N2   N1a  1 4.700000e-01    3.700000e+00
   N1a    N0  1 4.700000e-01    3.700000e+00
   N1a    C5  1 4.700000e-01    3.500000e+00
   N1a    C4  1 4.700000e-01    3.300000e+00
   N1a    C3  1 4.700000e-01    3.300000e+00
   N1a    C2  1 4.700000e-01    3.100000e+00
   N1a    C1  1 4.700000e-01    2.900000e+00
   N1a    C6  1 4.700000e-01    3.500000e+00
    P3   N1a  1 4.700000e-01    3.500000e+00
   P5d   N1a  1 4.700000e-01    3.500000e+00
   P5a   N1a  1 4.700000e-01    3.300000e+00
   P4d   N1a  1 4.700000e-01    3.500000e+00
   P4a   N1a  1 4.700000e-01    3.300000e+00
   P3d   N1a  1 4.700000e-01    3.500000e+00
   P3a   N1a  1 4.700000e-01    3.300000e+00
   P2d   N1a  1 4.700000e-01    3.700000e+00
   P2a   N1a  1 4.700000e-01    3.300000e+00
   P1d   N1a  1 4.700000e-01    3.700000e+00
   P1a   N1a  1 4.700000e-01    3.300000e+00
   N3d   N1a  1 4.700000e-01    3.700000e+00
   N3a   N1a  1 4.700000e-01    3.300000e+00
   N2d   N1a  1 4.700000e-01    3.700000e+00
   N2a   N1a  1 4.700000e-01    3.300000e+00
    N1   N1d  1 4.700000e-01    3.700000e+00
    N1   N1a  1 4.700000e-01    3.700000e+00
   N1a   N1d  1 4.700000e-01    3.700000e+00
   N0d   N0d  1 4.700000e-01    3.300000e+00
    P5   N0d  1 4.700000e-01    3.300000e+00
    P4   N0d  1 4.700000e-01    3.300000e+00
    P2   N0d  1 4.700000e-01    3.500000e+00
    P1   N0d  1 4.700000e-01    3.700000e+00
    N3   N0d  1 4.700000e-01    3.700000e+00
    N1   N0d  1 4.700000e-01    3.700000e+00
    N2   N0d  1 4.700000e-01    3.700000e+00
   N0d    C5  1 4.700000e-01    3.500000e+00
   N0d    C4  1 4.700000e-01    3.300000e+00
   N0d    C3  1 4.700000e-01    3.300000e+00
   N0d    C2  1 4.700000e-01    3.100000e+00
   N0d    C1  1 4.700000e-01    3.100000e+00
   N0d    C6  1 4.700000e-01    3.500000e+00
    P3   N0d  1 4.700000e-01    3.300000e+00
   P5d   N0d  1 4.700000e-01    3.300000e+00
   P5a   N0d  1 4.700000e-01    3.300000e+00
   P4d   N0d  1 4.700000e-01    3.300000e+00
   P4a   N0d  1 4.700000e-01    3.300000e+00
   P3d   N0d  1 4.700000e-01    3.300000e+00
   P3a   N0d  1 4.700000e-01    3.300000e+00
   P2d   N0d  1 4.700000e-01    3.300000e+00
   P2a   N0d  1 4.700000e-01    3.500000e+00
   P1d   N0d  1 4.700000e-01    3.300000e+00
   P1a   N0d  1 4.700000e-01    3.700000e+00
   N3d   N0d  1 4.700000e-01    3.300000e+00
   N3a   N0d  1 4.700000e-01    3.700000e+00
   N2d   N0d  1 4.700000e-01    3.300000e+00
   N2a   N0d  1 4.700000e-01    3.700000e+00
   N1d   N0d  1 4.700000e-01    3.300000e+00
   N1a   N0d  1 4.700000e-01    3.700000e+00
   N0a   N0a  1 4.700000e-01    3.300000e+00
    P5   N0a  1 4.700000e-01    3.300000e+00
    P4   N0a  1 4.700000e-01    3.300000e+00
    P2   N0a  1 4.700000e-01    3.500000e+00
    P1   N0a  1 4.700000e-01    3.700000e+00
    N3   N0a  1 4.700000e-01    3.700000e+00
    N1   N0a  1 4.700000e-01    3.700000e+00
    N2   N0a  1 4.700000e-01    3.700000e+00
   N0a    C5  1 4.700000e-01    3.500000e+00
   N0a    C4  1 4.700000e-01    3.300000e+00
   N0a    C3  1 4.700000e-01    3.300000e+00
   N0a    C2  1 4.700000e-01    3.100000e+00
   N0a    C1  1 4.700000e-01    3.100000e+00
   N0a    C6  1 4.700000e-01    3.500000e+00
    P3   N0a  1 4.700000e-01    3.300000e+00
   P5d   N0a  1 4.700000e-01    3.300000e+00
   P5a   N0a  1 4.700000e-01    3.300000e+00
   P4d   N0a  1 4.700000e-01    3.300000e+00
   P4a   N0a  1 4.700000e-01    3.300000e+00
   P3d   N0a  1 4.700000e-01    3.300000e+00
   P3a   N0a  1 4.700000e-01    3.300000e+00
   P2d   N0a  1 4.700000e-01    3.500000e+00
   P2a   N0a  1 4.700000e-01    3.300000e+00
   P1d   N0a  1 4.700000e-01    3.700000e+00
   P1a   N0a  1 4.700000e-01    3.300000e+00
   N3d   N0a  1 4.700000e-01    3.700000e+00
   N3a   N0a  1 4.700000e-01    3.300000e+00
   N2d   N0a  1 4.700000e-01    3.700000e+00
   N2a   N0a  1 4.700000e-01    3.300000e+00
   N1d   N0a  1 4.700000e-01    3.700000e+00
   N1a   N0a  1 4.700000e-01    3.300000e+00
    N0   N0d  1 4.700000e-01    3.700000e+00
    N0   N0a  1 4.700000e-01    3.700000e+00
   N0a   N0d  1 4.700000e-01    3.700000e+00
    P5   SP5  1 4.400000e-01    4.630000e+00
    P4   SP4  1 4.400000e-01    4.380000e+00
    P2   SP2  1 4.400000e-01    3.910000e+00
    P1   SP1  1 4.400000e-01    3.680000e+00
    N3   SN3  1 4.400000e-01    3.680000e+00
    N1   SN1  1 4.400000e-01    3.240000e+00
    N2   SN2  1 4.400000e-01    3.460000e+00
    N0   SN0  1 4.400000e-01    3.240000e+00
    C5   SC5  1 4.400000e-01    3.240000e+00
    C4   SC4  1 4.400000e-01    2.990000e+00
    C3   SC3  1 4.400000e-01    2.990000e+00
    C2   SC2  1 4.400000e-01    2.990000e+00
    C1   SC1  1 4.400000e-01    2.990000e+00
    P5   SP4  1 4.400000e-01    4.380000e+00
    P5   SP2  1 4.400000e-01    3.910000e+00
    P5   SP1  1 4.400000e-01    3.680000e+00
    P5   SN3  1 4.400000e-01    3.460000e+00
    P5   SN1  1 4.400000e-01    2.990000e+00
    P5   SN2  1 4.400000e-01    3.240000e+00
    P5   SN0  1 4.400000e-01    2.740000e+00
    P5   SC5  1 4.400000e-01    2.230000e+00
    P5   SC4  1 4.400000e-01    1.970000e+00
    P5   SC3  1 4.400000e-01    1.740000e+00
    P5   SC2  1 4.400000e-01    1.510000e+00
    P5   SC1  1 4.400000e-01    1.340000e+00
    P4   SP2  1 4.400000e-01    3.910000e+00
    P4   SP1  1 4.400000e-01    3.680000e+00
    P4   SN3  1 4.400000e-01    3.460000e+00
    P4   SN1  1 4.400000e-01    2.990000e+00
    P4   SN2  1 4.400000e-01    3.240000e+00
    P4   SN0  1 4.400000e-01    2.740000e+00
    P4   SC5  1 4.400000e-01    2.490000e+00
    P4   SC4  1 4.400000e-01    2.230000e+00
    P4   SC3  1 4.400000e-01    1.970000e+00
    P4   SC2  1 4.400000e-01    1.740000e+00
    P4   SC1  1 4.400000e-01    1.510000e+00
    P2   SP1  1 4.400000e-01    3.680000e+00
    P2   SN3  1 4.400000e-01    3.680000e+00
    P2   SN1  1 4.400000e-01    3.240000e+00
    P2   SN2  1 4.400000e-01    3.460000e+00
    P2   SN0  1 4.400000e-01    2.990000e+00
    P2   SC5  1 4.400000e-01    2.740000e+00
    P2   SC4  1 4.400000e-01    2.490000e+00
    P2   SC3  1 4.400000e-01    2.230000e+00
    P2   SC2  1 4.400000e-01    1.970000e+00
    P2   SC1  1 4.400000e-01    1.740000e+00
    P1   SN3  1 4.400000e-01    3.680000e+00
    P1   SN1  1 4.400000e-01    3.240000e+00
    P1   SN2  1 4.400000e-01    3.460000e+00
    P1   SN0  1 4.400000e-01    3.240000e+00
    P1   SC5  1 4.400000e-01    2.740000e+00
    P1   SC4  1 4.400000e-01    2.490000e+00
    P1   SC3  1 4.400000e-01    2.230000e+00
    P1   SC2  1 4.400000e-01    1.970000e+00
    P1   SC1  1 4.400000e-01    1.740000e+00
    N3   SN1  1 4.400000e-01    3.240000e+00
    N3   SN2  1 4.400000e-01    3.460000e+00
    N3   SN0  1 4.400000e-01    3.240000e+00
    N3   SC5  1 4.400000e-01    2.990000e+00
    N3   SC4  1 4.400000e-01    2.740000e+00
    N3   SC3  1 4.400000e-01    2.490000e+00
    N3   SC2  1 4.400000e-01    2.230000e+00
    N3   SC1  1 4.400000e-01    1.970000e+00
    N2   SN1  1 4.400000e-01    3.240000e+00
    N1   SN0  1 4.400000e-01    3.240000e+00
    N1   SC5  1 4.400000e-01    2.990000e+00
    N1   SC4  1 4.400000e-01    2.740000e+00
    N1   SC3  1 4.400000e-01    2.740000e+00
    N1   SC2  1 4.400000e-01    2.490000e+00
    N1   SC1  1 4.400000e-01    2.230000e+00
    N2   SN0  1 4.400000e-01    3.240000e+00
    N2   SC5  1 4.400000e-01    2.990000e+00
    N2   SC4  1 4.400000e-01    2.740000e+00
    N2   SC3  1 4.400000e-01    2.490000e+00
    N2   SC2  1 4.400000e-01    2.230000e+00
    N2   SC1  1 4.400000e-01    1.970000e+00
    N0   SC5  1 4.400000e-01    2.990000e+00
    N0   SC4  1 4.400000e-01    2.740000e+00
    N0   SC3  1 4.400000e-01    2.740000e+00
    N0   SC2  1 4.400000e-01    2.490000e+00
    N0   SC1  1 4.400000e-01    2.490000e+00
    C5   SC4  1 4.400000e-01    2.990000e+00
    C5   SC3  1 4.400000e-01    2.990000e+00
    C5   SC2  1 4.400000e-01    2.490000e+00
    C5   SC1  1 4.400000e-01    2.490000e+00
    C4   SC3  1 4.400000e-01    2.990000e+00
    C4   SC2  1 4.400000e-01    2.490000e+00
    C4   SC1  1 4.400000e-01    2.490000e+00
    C3   SC2  1 4.400000e-01    2.740000e+00
    C3   SC1  1 4.400000e-01    2.740000e+00
    C2   SC1  1 4.400000e-01    2.990000e+00
    C6   SC6  1 4.400000e-01    3.240000e+00
    P5   SC6  1 4.400000e-01    2.490000e+00
    P4   SC6  1 4.400000e-01    2.740000e+00
    P2   SC6  1 4.400000e-01    2.990000e+00
    P1   SC6  1 4.400000e-01    2.990000e+00
    N3   SC6  1 4.400000e-01    2.990000e+00
    N1   SC6  1 4.400000e-01    2.990000e+00
    N2   SC6  1 4.400000e-01    2.990000e+00
    C6   SC5  1 4.400000e-01    3.240000e+00
    C6   SC4  1 4.400000e-01    2.990000e+00
    C6   SC3  1 4.400000e-01    2.740000e+00
    C6   SC2  1 4.400000e-01    2.490000e+00
    C6   SC1  1 4.400000e-01    2.490000e+00
    N0   SC6  1 4.400000e-01    2.990000e+00
    P3   SP3  1 4.400000e-01    3.910000e+00
    P5   SP3  1 4.400000e-01    4.130000e+00
    P3   SP2  1 4.400000e-01    3.910000e+00
    P3   SP1  1 4.400000e-01    3.680000e+00
    P3   SN3  1 4.400000e-01    3.460000e+00
    P3   SN1  1 4.400000e-01    2.990000e+00
    P3   SN2  1 4.400000e-01    3.240000e+00
    P3   SN0  1 4.400000e-01    2.740000e+00
    P3   SC5  1 4.400000e-01    2.490000e+00
    P3   SC4  1 4.400000e-01    2.230000e+00
    P3   SC3  1 4.400000e-01    1.970000e+00
    P3   SC2  1 4.400000e-01    1.740000e+00
    P3   SC1  1 4.400000e-01    1.510000e+00
    P3   SC6  1 4.400000e-01    2.740000e+00
    P4   SP3  1 4.400000e-01    4.130000e+00
   P5d  SP5d  1 4.400000e-01    4.130000e+00
   P5d   SP4  1 4.400000e-01    4.380000e+00
   P5d   SP2  1 4.400000e-01    3.910000e+00
   P5d   SP1  1 4.400000e-01    3.680000e+00
   P5d   SN3  1 4.400000e-01    3.460000e+00
   P5d   SN1  1 4.400000e-01    2.990000e+00
   P5d   SN2  1 4.400000e-01    3.240000e+00
   P5d   SN0  1 4.400000e-01    2.740000e+00
   P5d   SC5  1 4.400000e-01    2.230000e+00
   P5d   SC4  1 4.400000e-01    1.970000e+00
   P5d   SC3  1 4.400000e-01    1.740000e+00
   P5d   SC2  1 4.400000e-01    1.510000e+00
   P5d   SC1  1 4.400000e-01    1.340000e+00
   P5d   SC6  1 4.400000e-01    2.490000e+00
   P5d   SP3  1 4.400000e-01    4.130000e+00
   P5a  SP5a  1 4.400000e-01    4.130000e+00
   P5a   SP4  1 4.400000e-01    4.380000e+00
   P5a   SP2  1 4.400000e-01    3.910000e+00
   P5a   SP1  1 4.400000e-01    3.680000e+00
   P5a   SN3  1 4.400000e-01    3.460000e+00
   P5a   SN1  1 4.400000e-01    2.990000e+00
   P5a   SN2  1 4.400000e-01    3.240000e+00
   P5a   SN0  1 4.400000e-01    2.740000e+00
   P5a   SC5  1 4.400000e-01    2.230000e+00
   P5a   SC4  1 4.400000e-01    1.970000e+00
   P5a   SC3  1 4.400000e-01    1.740000e+00
   P5a   SC2  1 4.400000e-01    1.510000e+00
   P5a   SC1  1 4.400000e-01    1.340000e+00
   P5a   SC6  1 4.400000e-01    2.490000e+00
   P5a   SP3  1 4.400000e-01    4.130000e+00
    P5  SP5d  1 4.400000e-01    4.630000e+00
    P5  SP5a  1 4.400000e-01    4.630000e+00
   P5a  SP5d  1 4.400000e-01    4.630000e+00
   P4d  SP4d  1 4.400000e-01    3.910000e+00
    P5  SP4d  1 4.400000e-01    4.380000e+00
   P4d   SP2  1 4.400000e-01    3.910000e+00
   P4d   SP1  1 4.400000e-01    3.680000e+00
   P4d   SN3  1 4.400000e-01    3.460000e+00
   P4d   SN1  1 4.400000e-01    2.990000e+00
   P4d   SN2  1 4.400000e-01    3.240000e+00
   P4d   SN0  1 4.400000e-01    2.740000e+00
   P4d   SC5  1 4.400000e-01    2.490000e+00
   P4d   SC4  1 4.400000e-01    2.230000e+00
   P4d   SC3  1 4.400000e-01    1.970000e+00
   P4d   SC2  1 4.400000e-01    1.740000e+00
   P4d   SC1  1 4.400000e-01    1.510000e+00
   P4d   SC6  1 4.400000e-01    2.740000e+00
   P4d   SP3  1 4.400000e-01    4.130000e+00
   P5d  SP4d  1 4.400000e-01    3.910000e+00
   P5a  SP4d  1 4.400000e-01    4.380000e+00
   P4a  SP4a  1 4.400000e-01    3.910000e+00
    P5  SP4a  1 4.400000e-01    4.380000e+00
   P4a   SP2  1 4.400000e-01    3.910000e+00
   P4a   SP1  1 4.400000e-01    3.680000e+00
   P4a   SN3  1 4.400000e-01    3.460000e+00
   P4a   SN1  1 4.400000e-01    2.990000e+00
   P4a   SN2  1 4.400000e-01    3.240000e+00
   P4a   SN0  1 4.400000e-01    2.740000e+00
   P4a   SC5  1 4.400000e-01    2.490000e+00
   P4a   SC4  1 4.400000e-01    2.230000e+00
   P4a   SC3  1 4.400000e-01    1.970000e+00
   P4a   SC2  1 4.400000e-01    1.740000e+00
   P4a   SC1  1 4.400000e-01    1.510000e+00
   P4a   SC6  1 4.400000e-01    2.740000e+00
   P4a   SP3  1 4.400000e-01    4.130000e+00
   P5d  SP4a  1 4.400000e-01    4.380000e+00
   P5a  SP4a  1 4.400000e-01    3.910000e+00
    P4  SP4d  1 4.400000e-01    4.380000e+00
    P4  SP4a  1 4.400000e-01    4.380000e+00
   P4a  SP4d  1 4.400000e-01    4.380000e+00
   P3d  SP3d  1 4.400000e-01    3.460000e+00
    P5  SP3d  1 4.400000e-01    4.130000e+00
   P3d   SP2  1 4.400000e-01    3.910000e+00
   P3d   SP1  1 4.400000e-01    3.680000e+00
   P3d   SN3  1 4.400000e-01    3.460000e+00
   P3d   SN1  1 4.400000e-01    2.990000e+00
   P3d   SN2  1 4.400000e-01    3.240000e+00
   P3d   SN0  1 4.400000e-01    2.740000e+00
   P3d   SC5  1 4.400000e-01    2.490000e+00
   P3d   SC4  1 4.400000e-01    2.230000e+00
   P3d   SC3  1 4.400000e-01    1.970000e+00
   P3d   SC2  1 4.400000e-01    1.740000e+00
   P3d   SC1  1 4.400000e-01    1.510000e+00
   P3d   SC6  1 4.400000e-01    2.740000e+00
    P4  SP3d  1 4.400000e-01    4.130000e+00
   P5d  SP3d  1 4.400000e-01    3.680000e+00
   P5a  SP3d  1 4.400000e-01    4.130000e+00
   P4d  SP3d  1 4.400000e-01    3.680000e+00
   P4a  SP3d  1 4.400000e-01    4.130000e+00
   P3a  SP3a  1 4.400000e-01    3.460000e+00
    P5  SP3a  1 4.400000e-01    4.130000e+00
   P3a   SP2  1 4.400000e-01    3.910000e+00
   P3a   SP1  1 4.400000e-01    3.680000e+00
   P3a   SN3  1 4.400000e-01    3.460000e+00
   P3a   SN1  1 4.400000e-01    2.990000e+00
   P3a   SN2  1 4.400000e-01    3.240000e+00
   P3a   SN0  1 4.400000e-01    2.740000e+00
   P3a   SC5  1 4.400000e-01    2.490000e+00
   P3a   SC4  1 4.400000e-01    2.230000e+00
   P3a   SC3  1 4.400000e-01    1.970000e+00
   P3a   SC2  1 4.400000e-01    1.740000e+00
   P3a   SC1  1 4.400000e-01    1.510000e+00
   P3a   SC6  1 4.400000e-01    2.740000e+00
    P4  SP3a  1 4.400000e-01    4.130000e+00
   P5d  SP3a  1 4.400000e-01    4.130000e+00
   P5a  SP3a  1 4.400000e-01    3.680000e+00
   P4d  SP3a  1 4.400000e-01    4.130000e+00
   P4a  SP3a  1 4.400000e-01    3.680000e+00
    P3  SP3d  1 4.400000e-01    3.910000e+00
    P3  SP3a  1 4.400000e-01    3.910000e+00
   P3a  SP3d  1 4.400000e-01    3.910000e+00
   P2d  SP2d  1 4.400000e-01    3.460000e+00
    P5  SP2d  1 4.400000e-01    3.910000e+00
    P4  SP2d  1 4.400000e-01    3.910000e+00
   P2d   SP1  1 4.400000e-01    3.680000e+00
   P2d   SN3  1 4.400000e-01    3.680000e+00
   P2d   SN1  1 4.400000e-01    3.240000e+00
   P2d   SN2  1 4.400000e-01    3.460000e+00
   P2d   SN0  1 4.400000e-01    2.990000e+00
   P2d   SC5  1 4.400000e-01    2.740000e+00
   P2d   SC4  1 4.400000e-01    2.490000e+00
   P2d   SC3  1 4.400000e-01    2.230000e+00
   P2d   SC2  1 4.400000e-01    1.970000e+00
   P2d   SC1  1 4.400000e-01    1.740000e+00
   P2d   SC6  1 4.400000e-01    2.990000e+00
    P3  SP2d  1 4.400000e-01    3.910000e+00
   P5d  SP2d  1 4.400000e-01    3.460000e+00
   P5a  SP2d  1 4.400000e-01    3.910000e+00
   P4d  SP2d  1 4.400000e-01    3.460000e+00
   P4a  SP2d  1 4.400000e-01    3.910000e+00
   P3d  SP2d  1 4.400000e-01    3.460000e+00
   P3a  SP2d  1 4.400000e-01    3.910000e+00
   P2a  SP2a  1 4.400000e-01    3.460000e+00
    P5  SP2a  1 4.400000e-01    3.910000e+00
    P4  SP2a  1 4.400000e-01    3.910000e+00
   P2a   SP1  1 4.400000e-01    3.680000e+00
   P2a   SN3  1 4.400000e-01    3.680000e+00
   P2a   SN1  1 4.400000e-01    3.240000e+00
   P2a   SN2  1 4.400000e-01    3.460000e+00
   P2a   SN0  1 4.400000e-01    2.990000e+00
   P2a   SC5  1 4.400000e-01    2.740000e+00
   P2a   SC4  1 4.400000e-01    2.490000e+00
   P2a   SC3  1 4.400000e-01    2.230000e+00
   P2a   SC2  1 4.400000e-01    1.970000e+00
   P2a   SC1  1 4.400000e-01    1.740000e+00
   P2a   SC6  1 4.400000e-01    2.990000e+00
    P3  SP2a  1 4.400000e-01    3.910000e+00
   P5d  SP2a  1 4.400000e-01    3.910000e+00
   P5a  SP2a  1 4.400000e-01    3.460000e+00
   P4d  SP2a  1 4.400000e-01    3.910000e+00
   P4a  SP2a  1 4.400000e-01    3.460000e+00
   P3d  SP2a  1 4.400000e-01    3.910000e+00
   P3a  SP2a  1 4.400000e-01    3.460000e+00
    P2  SP2d  1 4.400000e-01    3.910000e+00
    P2  SP2a  1 4.400000e-01    3.910000e+00
   P2a  SP2d  1 4.400000e-01    3.910000e+00
   P1d  SP1d  1 4.400000e-01    3.240000e+00
    P5  SP1d  1 4.400000e-01    3.680000e+00
    P4  SP1d  1 4.400000e-01    3.680000e+00
    P2  SP1d  1 4.400000e-01    3.680000e+00
   P1d   SN3  1 4.400000e-01    3.680000e+00
   P1d   SN1  1 4.400000e-01    3.240000e+00
   P1d   SN2  1 4.400000e-01    3.460000e+00
   P1d   SN0  1 4.400000e-01    3.240000e+00
   P1d   SC5  1 4.400000e-01    2.740000e+00
   P1d   SC4  1 4.400000e-01    2.490000e+00
   P1d   SC3  1 4.400000e-01    2.230000e+00
   P1d   SC2  1 4.400000e-01    1.970000e+00
   P1d   SC1  1 4.400000e-01    1.740000e+00
   P1d   SC6  1 4.400000e-01    2.990000e+00
    P3  SP1d  1 4.400000e-01    3.680000e+00
   P5d  SP1d  1 4.400000e-01    3.240000e+00
   P5a  SP1d  1 4.400000e-01    3.680000e+00
   P4d  SP1d  1 4.400000e-01    3.240000e+00
   P4a  SP1d  1 4.400000e-01    3.680000e+00
   P3d  SP1d  1 4.400000e-01    3.240000e+00
   P3a  SP1d  1 4.400000e-01    3.680000e+00
   P2d  SP1d  1 4.400000e-01    3.240000e+00
   P2a  SP1d  1 4.400000e-01    3.680000e+00
   P1a  SP1a  1 4.400000e-01    3.240000e+00
    P5  SP1a  1 4.400000e-01    3.680000e+00
    P4  SP1a  1 4.400000e-01    3.680000e+00
    P2  SP1a  1 4.400000e-01    3.680000e+00
   P1a   SN3  1 4.400000e-01    3.680000e+00
   P1a   SN1  1 4.400000e-01    3.240000e+00
   P1a   SN2  1 4.400000e-01    3.460000e+00
   P1a   SN0  1 4.400000e-01    3.240000e+00
   P1a   SC5  1 4.400000e-01    2.740000e+00
   P1a   SC4  1 4.400000e-01    2.490000e+00
   P1a   SC3  1 4.400000e-01    2.230000e+00
   P1a   SC2  1 4.400000e-01    1.970000e+00
   P1a   SC1  1 4.400000e-01    1.740000e+00
   P1a   SC6  1 4.400000e-01    2.990000e+00
    P3  SP1a  1 4.400000e-01    3.680000e+00
   P5d  SP1a  1 4.400000e-01    3.680000e+00
   P5a  SP1a  1 4.400000e-01    3.240000e+00
   P4d  SP1a  1 4.400000e-01    3.680000e+00
   P4a  SP1a  1 4.400000e-01    3.240000e+00
   P3d  SP1a  1 4.400000e-01    3.680000e+00
   P3a  SP1a  1 4.400000e-01    3.240000e+00
   P2d  SP1a  1 4.400000e-01    3.680000e+00
   P2a  SP1a  1 4.400000e-01    3.240000e+00
    P1  SP1d  1 4.400000e-01    3.680000e+00
    P1  SP1a  1 4.400000e-01    3.680000e+00
   P1a  SP1d  1 4.400000e-01    3.680000e+00
   N3d  SN3d  1 4.400000e-01    3.240000e+00
    P5  SN3d  1 4.400000e-01    3.460000e+00
    P4  SN3d  1 4.400000e-01    3.460000e+00
    P2  SN3d  1 4.400000e-01    3.680000e+00
    P1  SN3d  1 4.400000e-01    3.680000e+00
   N3d   SN1  1 4.400000e-01    3.240000e+00
   N3d   SN2  1 4.400000e-01    3.460000e+00
   N3d   SN0  1 4.400000e-01    3.240000e+00
   N3d   SC5  1 4.400000e-01    2.990000e+00
   N3d   SC4  1 4.400000e-01    2.740000e+00
   N3d   SC3  1 4.400000e-01    2.490000e+00
   N3d   SC2  1 4.400000e-01    2.230000e+00
   N3d   SC1  1 4.400000e-01    1.970000e+00
   N3d   SC6  1 4.400000e-01    2.990000e+00
    P3  SN3d  1 4.400000e-01    3.460000e+00
   P5d  SN3d  1 4.400000e-01    2.990000e+00
   P5a  SN3d  1 4.400000e-01    3.460000e+00
   P4d  SN3d  1 4.400000e-01    2.990000e+00
   P4a  SN3d  1 4.400000e-01    3.460000e+00
   P3d  SN3d  1 4.400000e-01    2.990000e+00
   P3a  SN3d  1 4.400000e-01    3.460000e+00
   P2d  SN3d  1 4.400000e-01    3.240000e+00
   P2a  SN3d  1 4.400000e-01    3.680000e+00
   P1d  SN3d  1 4.400000e-01    3.240000e+00
   P1a  SN3d  1 4.400000e-01    3.680000e+00
   N3a  SN3a  1 4.400000e-01    3.240000e+00
    P5  SN3a  1 4.400000e-01    3.460000e+00
    P4  SN3a  1 4.400000e-01    3.460000e+00
    P2  SN3a  1 4.400000e-01    3.680000e+00
    P1  SN3a  1 4.400000e-01    3.680000e+00
   N3a   SN1  1 4.400000e-01    3.240000e+00
   N3a   SN2  1 4.400000e-01    3.460000e+00
   N3a   SN0  1 4.400000e-01    3.240000e+00
   N3a   SC5  1 4.400000e-01    2.990000e+00
   N3a   SC4  1 4.400000e-01    2.740000e+00
   N3a   SC3  1 4.400000e-01    2.490000e+00
   N3a   SC2  1 4.400000e-01    2.230000e+00
   N3a   SC1  1 4.400000e-01    1.970000e+00
   N3a   SC6  1 4.400000e-01    2.990000e+00
    P3  SN3a  1 4.400000e-01    3.460000e+00
   P5d  SN3a  1 4.400000e-01    3.460000e+00
   P5a  SN3a  1 4.400000e-01    2.990000e+00
   P4d  SN3a  1 4.400000e-01    3.460000e+00
   P4a  SN3a  1 4.400000e-01    2.990000e+00
   P3d  SN3a  1 4.400000e-01    3.460000e+00
   P3a  SN3a  1 4.400000e-01    2.990000e+00
   P2d  SN3a  1 4.400000e-01    3.680000e+00
   P2a  SN3a  1 4.400000e-01    3.240000e+00
   P1d  SN3a  1 4.400000e-01    3.680000e+00
   P1a  SN3a  1 4.400000e-01    3.240000e+00
    N3  SN3d  1 4.400000e-01    3.680000e+00
    N3  SN3a  1 4.400000e-01    3.680000e+00
   N3a  SN3d  1 4.400000e-01    3.680000e+00
   N2d  SN2d  1 4.400000e-01    2.990000e+00
    P5  SN2d  1 4.400000e-01    3.240000e+00
    P4  SN2d  1 4.400000e-01    3.240000e+00
    P2  SN2d  1 4.400000e-01    3.460000e+00
    P1  SN2d  1 4.400000e-01    3.460000e+00
    N3  SN2d  1 4.400000e-01    3.460000e+00
   N2d   SN1  1 4.400000e-01    3.240000e+00
   N2d   SN0  1 4.400000e-01    3.240000e+00
   N2d   SC5  1 4.400000e-01    2.990000e+00
   N2d   SC4  1 4.400000e-01    2.740000e+00
   N2d   SC3  1 4.400000e-01    2.490000e+00
   N2d   SC2  1 4.400000e-01    2.230000e+00
   N2d   SC1  1 4.400000e-01    1.970000e+00
   N2d   SC6  1 4.400000e-01    2.990000e+00
    P3  SN2d  1 4.400000e-01    3.240000e+00
   P5d  SN2d  1 4.400000e-01    2.740000e+00
   P5a  SN2d  1 4.400000e-01    3.240000e+00
   P4d  SN2d  1 4.400000e-01    2.740000e+00
   P4a  SN2d  1 4.400000e-01    3.240000e+00
   P3d  SN2d  1 4.400000e-01    2.740000e+00
   P3a  SN2d  1 4.400000e-01    3.240000e+00
   P2d  SN2d  1 4.400000e-01    2.990000e+00
   P2a  SN2d  1 4.400000e-01    3.460000e+00
   P1d  SN2d  1 4.400000e-01    2.990000e+00
   P1a  SN2d  1 4.400000e-01    3.460000e+00
   N3d  SN2d  1 4.400000e-01    2.990000e+00
   N3a  SN2d  1 4.400000e-01    3.460000e+00
   N2a  SN2a  1 4.400000e-01    2.990000e+00
    P5  SN2a  1 4.400000e-01    3.240000e+00
    P4  SN2a  1 4.400000e-01    3.240000e+00
    P2  SN2a  1 4.400000e-01    3.460000e+00
    P1  SN2a  1 4.400000e-01    3.460000e+00
    N3  SN2a  1 4.400000e-01    3.460000e+00
   N2a   SN1  1 4.400000e-01    3.240000e+00
   N2a   SN0  1 4.400000e-01    3.240000e+00
   N2a   SC5  1 4.400000e-01    2.990000e+00
   N2a   SC4  1 4.400000e-01    2.740000e+00
   N2a   SC3  1 4.400000e-01    2.490000e+00
   N2a   SC2  1 4.400000e-01    2.230000e+00
   N2a   SC1  1 4.400000e-01    1.970000e+00
   N2a   SC6  1 4.400000e-01    2.990000e+00
    P3  SN2a  1 4.400000e-01    3.240000e+00
   P5d  SN2a  1 4.400000e-01    3.240000e+00
   P5a  SN2a  1 4.400000e-01    2.740000e+00
   P4d  SN2a  1 4.400000e-01    3.240000e+00
   P4a  SN2a  1 4.400000e-01    2.740000e+00
   P3d  SN2a  1 4.400000e-01    3.240000e+00
   P3a  SN2a  1 4.400000e-01    2.740000e+00
   P2d  SN2a  1 4.400000e-01    3.460000e+00
   P2a  SN2a  1 4.400000e-01    2.990000e+00
   P1d  SN2a  1 4.400000e-01    3.460000e+00
   P1a  SN2a  1 4.400000e-01    2.990000e+00
   N3d  SN2a  1 4.400000e-01    3.460000e+00
   N3a  SN2a  1 4.400000e-01    2.990000e+00
    N2  SN2d  1 4.400000e-01    3.460000e+00
    N2  SN2a  1 4.400000e-01    3.460000e+00
   N2a  SN2d  1 4.400000e-01    3.460000e+00
   N1d  SN1d  1 4.400000e-01    2.740000e+00
    P5  SN1d  1 4.400000e-01    2.990000e+00
    P4  SN1d  1 4.400000e-01    2.990000e+00
    P2  SN1d  1 4.400000e-01    3.240000e+00
    P1  SN1d  1 4.400000e-01    3.240000e+00
    N3  SN1d  1 4.400000e-01    3.240000e+00
    N2  SN1d  1 4.400000e-01    3.240000e+00
   N1d   SN0  1 4.400000e-01    3.240000e+00
   N1d   SC5  1 4.400000e-01    2.990000e+00
   N1d   SC4  1 4.400000e-01    2.740000e+00
   N1d   SC3  1 4.400000e-01    2.740000e+00
   N1d   SC2  1 4.400000e-01    2.490000e+00
   N1d   SC1  1 4.400000e-01    2.230000e+00
   N1d   SC6  1 4.400000e-01    2.990000e+00
    P3  SN1d  1 4.400000e-01    2.990000e+00
   P5d  SN1d  1 4.400000e-01    2.740000e+00
   P5a  SN1d  1 4.400000e-01    2.990000e+00
   P4d  SN1d  1 4.400000e-01    2.740000e+00
   P4a  SN1d  1 4.400000e-01    2.990000e+00
   P3d  SN1d  1 4.400000e-01    2.740000e+00
   P3a  SN1d  1 4.400000e-01    2.990000e+00
   P2d  SN1d  1 4.400000e-01    2.740000e+00
   P2a  SN1d  1 4.400000e-01    3.240000e+00
   P1d  SN1d  1 4.400000e-01    2.740000e+00
   P1a  SN1d  1 4.400000e-01    3.240000e+00
   N3d  SN1d  1 4.400000e-01    2.740000e+00
   N3a  SN1d  1 4.400000e-01    3.240000e+00
   N2d  SN1d  1 4.400000e-01    2.740000e+00
   N2a  SN1d  1 4.400000e-01    3.240000e+00
   N1a  SN1a  1 4.400000e-01    2.740000e+00
    P5  SN1a  1 4.400000e-01    2.990000e+00
    P4  SN1a  1 4.400000e-01    2.990000e+00
    P2  SN1a  1 4.400000e-01    3.240000e+00
    P1  SN1a  1 4.400000e-01    3.240000e+00
    N3  SN1a  1 4.400000e-01    3.240000e+00
    N2  SN1a  1 4.400000e-01    3.240000e+00
   N1a   SN0  1 4.400000e-01    3.240000e+00
   N1a   SC5  1 4.400000e-01    2.990000e+00
   N1a   SC4  1 4.400000e-01    2.740000e+00
   N1a   SC3  1 4.400000e-01    2.740000e+00
   N1a   SC2  1 4.400000e-01    2.490000e+00
   N1a   SC1  1 4.400000e-01    2.230000e+00
   N1a   SC6  1 4.400000e-01    2.990000e+00
    P3  SN1a  1 4.400000e-01    2.990000e+00
   P5d  SN1a  1 4.400000e-01    2.990000e+00
   P5a  SN1a  1 4.400000e-01    2.740000e+00
   P4d  SN1a  1 4.400000e-01    2.990000e+00
   P4a  SN1a  1 4.400000e-01    2.740000e+00
   P3d  SN1a  1 4.400000e-01    2.990000e+00
   P3a  SN1a  1 4.400000e-01    2.740000e+00
   P2d  SN1a  1 4.400000e-01    3.240000e+00
   P2a  SN1a  1 4.400000e-01    2.740000e+00
   P1d  SN1a  1 4.400000e-01    3.240000e+00
   P1a  SN1a  1 4.400000e-01    2.740000e+00
   N3d  SN1a  1 4.400000e-01    3.240000e+00
   N3a  SN1a  1 4.400000e-01    2.740000e+00
   N2d  SN1a  1 4.400000e-01    3.240000e+00
   N2a  SN1a  1 4.400000e-01    2.740000e+00
    N1  SN1d  1 4.400000e-01    3.240000e+00
    N1  SN1a  1 4.400000e-01    3.240000e+00
   N1a  SN1d  1 4.400000e-01    3.240000e+00
   N0d  SN0d  1 4.400000e-01    2.740000e+00
    P5  SN0d  1 4.400000e-01    2.740000e+00
    P4  SN0d  1 4.400000e-01    2.740000e+00
    P2  SN0d  1 4.400000e-01    2.990000e+00
    P1  SN0d  1 4.400000e-01    3.240000e+00
    N3  SN0d  1 4.400000e-01    3.240000e+00
    N1  SN0d  1 4.400000e-01    3.240000e+00
    N2  SN0d  1 4.400000e-01    3.240000e+00
   N0d   SC5  1 4.400000e-01    2.990000e+00
   N0d   SC4  1 4.400000e-01    2.740000e+00
   N0d   SC3  1 4.400000e-01    2.740000e+00
   N0d   SC2  1 4.400000e-01    2.490000e+00
   N0d   SC1  1 4.400000e-01    2.490000e+00
   N0d   SC6  1 4.400000e-01    2.990000e+00
    P3  SN0d  1 4.400000e-01    2.740000e+00
   P5d  SN0d  1 4.400000e-01    2.740000e+00
   P5a  SN0d  1 4.400000e-01    2.740000e+00
   P4d  SN0d  1 4.400000e-01    2.740000e+00
   P4a  SN0d  1 4.400000e-01    2.740000e+00
   P3d  SN0d  1 4.400000e-01    2.740000e+00
   P3a  SN0d  1 4.400000e-01    2.740000e+00
   P2d  SN0d  1 4.400000e-01    2.740000e+00
   P2a  SN0d  1 4.400000e-01    2.990000e+00
   P1d  SN0d  1 4.400000e-01    2.740000e+00
   P1a  SN0d  1 4.400000e-01    3.240000e+00
   N3d  SN0d  1 4.400000e-01    2.740000e+00
   N3a  SN0d  1 4.400000e-01    3.240000e+00
   N2d  SN0d  1 4.400000e-01    2.740000e+00
   N2a  SN0d  1 4.400000e-01    3.240000e+00
   N1d  SN0d  1 4.400000e-01    2.740000e+00
   N1a  SN0d  1 4.400000e-01    3.240000e+00
   N0a  SN0a  1 4.400000e-01    2.740000e+00
    P5  SN0a  1 4.400000e-01    2.740000e+00
    P4  SN0a  1 4.400000e-01    2.740000e+00
    P2  SN0a  1 4.400000e-01    2.990000e+00
    P1  SN0a  1 4.400000e-01    3.240000e+00
    N3  SN0a  1 4.400000e-01    3.240000e+00
    N1  SN0a  1 4.400000e-01    3.240000e+00
    N2  SN0a  1 4.400000e-01    3.240000e+00
   N0a   SC5  1 4.400000e-01    2.990000e+00
   N0a   SC4  1 4.400000e-01    2.740000e+00
   N0a   SC3  1 4.400000e-01    2.740000e+00
   N0a   SC2  1 4.400000e-01    2.490000e+00
   N0a   SC1  1 4.400000e-01    2.490000e+00
   N0a   SC6  1 4.400000e-01    2.990000e+00
    P3  SN0a  1 4.400000e-01    2.740000e+00
   P5d  SN0a  1 4.400000e-01    2.740000e+00
   P5a  SN0a  1 4.400000e-01    2.740000e+00
   P4d  SN0a  1 4.400000e-01    2.740000e+00
   P4a  SN0a  1 4.400000e-01    2.740000e+00
   P3d  SN0a  1 4.400000e-01    2.740000e+00
   P3a  SN0a  1 4.400000e-01    2.740000e+00
   P2d  SN0a  1 4.400000e-01    2.990000e+00
   P2a  SN0a  1 4.400000e-01    2.740000e+00
   P1d  SN0a  1 4.400000e-01    3.240000e+00
   P1a  SN0a  1 4.400000e-01    2.740000e+00
   N3d  SN0a  1 4.400000e-01    3.240000e+00
   N3a  SN0a  1 4.400000e-01    2.740000e+00
   N2d  SN0a  1 4.400000e-01    3.240000e+00
   N2a  SN0a  1 4.400000e-01    2.740000e+00
   N1d  SN0a  1 4.400000e-01    3.240000e+00
   N1a  SN0a  1 4.400000e-01    2.740000e+00
    N0  SN0d  1 4.400000e-01    3.240000e+00
    N0  SN0a  1 4.400000e-01    3.240000e+00
   N0a  SN0d  1 4.400000e-01    3.240000e+00
   SP5    P5  1 4.400000e-01    4.630000e+00
   SP4    P4  1 4.400000e-01    4.380000e+00
   SP2    P2  1 4.400000e-01    3.910000e+00
   SP1    P1  1 4.400000e-01    3.680000e+00
   SN3    N3  1 4.400000e-01    3.680000e+00
   SN1    N1  1 4.400000e-01    3.240000e+00
   SN2    N2  1 4.400000e-01    3.460000e+00
   SN0    N0  1 4.400000e-01    3.240000e+00
   SC5    C5  1 4.400000e-01    3.240000e+00
   SC4    C4  1 4.400000e-01    2.990000e+00
   SC3    C3  1 4.400000e-01    2.990000e+00
   SC2    C2  1 4.400000e-01    2.990000e+00
   SC1    C1  1 4.400000e-01    2.990000e+00
   SP5    P4  1 4.400000e-01    4.380000e+00
   SP5    P2  1 4.400000e-01    3.910000e+00
   SP5    P1  1 4.400000e-01    3.680000e+00
   SP5    N3  1 4.400000e-01    3.460000e+00
   SP5    N1  1 4.400000e-01    2.990000e+00
   SP5    N2  1 4.400000e-01    3.240000e+00
   SP5    N0  1 4.400000e-01    2.740000e+00
   SP5    C5  1 4.400000e-01    2.230000e+00
   SP5    C4  1 4.400000e-01    1.970000e+00
   SP5    C3  1 4.400000e-01    1.740000e+00
   SP5    C2  1 4.400000e-01    1.510000e+00
   SP5    C1  1 4.400000e-01    1.340000e+00
   SP4    P2  1 4.400000e-01    3.910000e+00
   SP4    P1  1 4.400000e-01    3.680000e+00
   SP4    N3  1 4.400000e-01    3.460000e+00
   SP4    N1  1 4.400000e-01    2.990000e+00
   SP4    N2  1 4.400000e-01    3.240000e+00
   SP4    N0  1 4.400000e-01    2.740000e+00
   SP4    C5  1 4.400000e-01    2.490000e+00
   SP4    C4  1 4.400000e-01    2.230000e+00
   SP4    C3  1 4.400000e-01    1.970000e+00
   SP4    C2  1 4.400000e-01    1.740000e+00
   SP4    C1  1 4.400000e-01    1.510000e+00
   SP2    P1  1 4.400000e-01    3.680000e+00
   SP2    N3  1 4.400000e-01    3.680000e+00
   SP2    N1  1 4.400000e-01    3.240000e+00
   SP2    N2  1 4.400000e-01    3.460000e+00
   SP2    N0  1 4.400000e-01    2.990000e+00
   SP2    C5  1 4.400000e-01    2.740000e+00
   SP2    C4  1 4.400000e-01    2.490000e+00
   SP2    C3  1 4.400000e-01    2.230000e+00
   SP2    C2  1 4.400000e-01    1.970000e+00
   SP2    C1  1 4.400000e-01    1.740000e+00
   SP1    N3  1 4.400000e-01    3.680000e+00
   SP1    N1  1 4.400000e-01    3.240000e+00
   SP1    N2  1 4.400000e-01    3.460000e+00
   SP1    N0  1 4.400000e-01    3.240000e+00
   SP1    C5  1 4.400000e-01    2.740000e+00
   SP1    C4  1 4.400000e-01    2.490000e+00
   SP1    C3  1 4.400000e-01    2.230000e+00
   SP1    C2  1 4.400000e-01    1.970000e+00
   SP1    C1  1 4.400000e-01    1.740000e+00
   SN3    N1  1 4.400000e-01    3.240000e+00
   SN3    N2  1 4.400000e-01    3.460000e+00
   SN3    N0  1 4.400000e-01    3.240000e+00
   SN3    C5  1 4.400000e-01    2.990000e+00
   SN3    C4  1 4.400000e-01    2.740000e+00
   SN3    C3  1 4.400000e-01    2.490000e+00
   SN3    C2  1 4.400000e-01    2.230000e+00
   SN3    C1  1 4.400000e-01    1.970000e+00
   SN2    N1  1 4.400000e-01    3.240000e+00
   SN1    N0  1 4.400000e-01    3.240000e+00
   SN1    C5  1 4.400000e-01    2.990000e+00
   SN1    C4  1 4.400000e-01    2.740000e+00
   SN1    C3  1 4.400000e-01    2.740000e+00
   SN1    C2  1 4.400000e-01    2.490000e+00
   SN1    C1  1 4.400000e-01    2.230000e+00
   SN2    N0  1 4.400000e-01    3.240000e+00
   SN2    C5  1 4.400000e-01    2.990000e+00
   SN2    C4  1 4.400000e-01    2.740000e+00
   SN2    C3  1 4.400000e-01    2.490000e+00
   SN2    C2  1 4.400000e-01    2.230000e+00
   SN2    C1  1 4.400000e-01    1.970000e+00
   SN0    C5  1 4.400000e-01    2.990000e+00
   SN0    C4  1 4.400000e-01    2.740000e+00
   SN0    C3  1 4.400000e-01    2.740000e+00
   SN0    C2  1 4.400000e-01    2.490000e+00
   SN0    C1  1 4.400000e-01    2.490000e+00
   SC5    C4  1 4.400000e-01    2.990000e+00
   SC5    C3  1 4.400000e-01    2.990000e+00
   SC5    C2  1 4.400000e-01    2.490000e+00
   SC5    C1  1 4.400000e-01    2.490000e+00
   SC4    C3  1 4.400000e-01    2.990000e+00
   SC4    C2  1 4.400000e-01    2.490000e+00
   SC4    C1  1 4.400000e-01    2.490000e+00
   SC3    C2  1 4.400000e-01    2.740000e+00
   SC3    C1  1 4.400000e-01    2.740000e+00
   SC2    C1  1 4.400000e-01    2.990000e+00
   SC6    C6  1 4.400000e-01    3.240000e+00
   SP5    C6  1 4.400000e-01    2.490000e+00
   SP4    C6  1 4.400000e-01    2.740000e+00
   SP2    C6  1 4.400000e-01    2.990000e+00
   SP1    C6  1 4.400000e-01    2.990000e+00
   SN3    C6  1 4.400000e-01    2.990000e+00
   SN1    C6  1 4.400000e-01    2.990000e+00
   SN2    C6  1 4.400000e-01    2.990000e+00
   SC6    C5  1 4.400000e-01    3.240000e+00
   SC6    C4  1 4.400000e-01    2.990000e+00
   SC6    C3  1 4.400000e-01    2.740000e+00
   SC6    C2  1 4.400000e-01    2.490000e+00
   SC6    C1  1 4.400000e-01    2.490000e+00
   SN0    C6  1 4.400000e-01    2.990000e+00
   SP3    P3  1 4.400000e-01    3.910000e+00
   SP5    P3  1 4.400000e-01    4.130000e+00
   SP3    P2  1 4.400000e-01    3.910000e+00
   SP3    P1  1 4.400000e-01    3.680000e+00
   SP3    N3  1 4.400000e-01    3.460000e+00
   SP3    N1  1 4.400000e-01    2.990000e+00
   SP3    N2  1 4.400000e-01    3.240000e+00
   SP3    N0  1 4.400000e-01    2.740000e+00
   SP3    C5  1 4.400000e-01    2.490000e+00
   SP3    C4  1 4.400000e-01    2.230000e+00
   SP3    C3  1 4.400000e-01    1.970000e+00
   SP3    C2  1 4.400000e-01    1.740000e+00
   SP3    C1  1 4.400000e-01    1.510000e+00
   SP3    C6  1 4.400000e-01    2.740000e+00
   SP4    P3  1 4.400000e-01    4.130000e+00
  SP5d   P5d  1 4.400000e-01    4.130000e+00
  SP5d    P4  1 4.400000e-01    4.380000e+00
  SP5d    P2  1 4.400000e-01    3.910000e+00
  SP5d    P1  1 4.400000e-01    3.680000e+00
  SP5d    N3  1 4.400000e-01    3.460000e+00
  SP5d    N1  1 4.400000e-01    2.990000e+00
  SP5d    N2  1 4.400000e-01    3.240000e+00
  SP5d    N0  1 4.400000e-01    2.740000e+00
  SP5d    C5  1 4.400000e-01    2.230000e+00
  SP5d    C4  1 4.400000e-01    1.970000e+00
  SP5d    C3  1 4.400000e-01    1.740000e+00
  SP5d    C2  1 4.400000e-01    1.510000e+00
  SP5d    C1  1 4.400000e-01    1.340000e+00
  SP5d    C6  1 4.400000e-01    2.490000e+00
  SP5d    P3  1 4.400000e-01    4.130000e+00
  SP5a   P5a  1 4.400000e-01    4.130000e+00
  SP5a    P4  1 4.400000e-01    4.380000e+00
  SP5a    P2  1 4.400000e-01    3.910000e+00
  SP5a    P1  1 4.400000e-01    3.680000e+00
  SP5a    N3  1 4.400000e-01    3.460000e+00
  SP5a    N1  1 4.400000e-01    2.990000e+00
  SP5a    N2  1 4.400000e-01    3.240000e+00
  SP5a    N0  1 4.400000e-01    2.740000e+00
  SP5a    C5  1 4.400000e-01    2.230000e+00
  SP5a    C4  1 4.400000e-01    1.970000e+00
  SP5a    C3  1 4.400000e-01    1.740000e+00
  SP5a    C2  1 4.400000e-01    1.510000e+00
  SP5a    C1  1 4.400000e-01    1.340000e+00
  SP5a    C6  1 4.400000e-01    2.490000e+00
  SP5a    P3  1 4.400000e-01    4.130000e+00
   SP5   P5d  1 4.400000e-01    4.630000e+00
   SP5   P5a  1 4.400000e-01    4.630000e+00
  SP5a   P5d  1 4.400000e-01    4.630000e+00
  SP4d   P4d  1 4.400000e-01    3.910000e+00
   SP5   P4d  1 4.400000e-01    4.380000e+00
  SP4d    P2  1 4.400000e-01    3.910000e+00
  SP4d    P1  1 4.400000e-01    3.680000e+00
  SP4d    N3  1 4.400000e-01    3.460000e+00
  SP4d    N1  1 4.400000e-01    2.990000e+00
  SP4d    N2  1 4.400000e-01    3.240000e+00
  SP4d    N0  1 4.400000e-01    2.740000e+00
  SP4d    C5  1 4.400000e-01    2.490000e+00
  SP4d    C4  1 4.400000e-01    2.230000e+00
  SP4d    C3  1 4.400000e-01    1.970000e+00
  SP4d    C2  1 4.400000e-01    1.740000e+00
  SP4d    C1  1 4.400000e-01    1.510000e+00
  SP4d    C6  1 4.400000e-01    2.740000e+00
  SP4d    P3  1 4.400000e-01    4.130000e+00
  SP5d   P4d  1 4.400000e-01    3.910000e+00
  SP5a   P4d  1 4.400000e-01    4.380000e+00
  SP4a   P4a  1 4.400000e-01    3.910000e+00
   SP5   P4a  1 4.400000e-01    4.380000e+00
  SP4a    P2  1 4.400000e-01    3.910000e+00
  SP4a    P1  1 4.400000e-01    3.680000e+00
  SP4a    N3  1 4.400000e-01    3.460000e+00
  SP4a    N1  1 4.400000e-01    2.990000e+00
  SP4a    N2  1 4.400000e-01    3.240000e+00
  SP4a    N0  1 4.400000e-01    2.740000e+00
  SP4a    C5  1 4.400000e-01    2.490000e+00
  SP4a    C4  1 4.400000e-01    2.230000e+00
  SP4a    C3  1 4.400000e-01    1.970000e+00
  SP4a    C2  1 4.400000e-01    1.740000e+00
  SP4a    C1  1 4.400000e-01    1.510000e+00
  SP4a    C6  1 4.400000e-01    2.740000e+00
  SP4a    P3  1 4.400000e-01    4.130000e+00
  SP5d   P4a  1 4.400000e-01    4.380000e+00
  SP5a   P4a  1 4.400000e-01    3.910000e+00
   SP4   P4d  1 4.400000e-01    4.380000e+00
   SP4   P4a  1 4.400000e-01    4.380000e+00
  SP4a   P4d  1 4.400000e-01    4.380000e+00
  SP3d   P3d  1 4.400000e-01    3.460000e+00
   SP5   P3d  1 4.400000e-01    4.130000e+00
  SP3d    P2  1 4.400000e-01    3.910000e+00
  SP3d    P1  1 4.400000e-01    3.680000e+00
  SP3d    N3  1 4.400000e-01    3.460000e+00
  SP3d    N1  1 4.400000e-01    2.990000e+00
  SP3d    N2  1 4.400000e-01    3.240000e+00
  SP3d    N0  1 4.400000e-01    2.740000e+00
  SP3d    C5  1 4.400000e-01    2.490000e+00
  SP3d    C4  1 4.400000e-01    2.230000e+00
  SP3d    C3  1 4.400000e-01    1.970000e+00
  SP3d    C2  1 4.400000e-01    1.740000e+00
  SP3d    C1  1 4.400000e-01    1.510000e+00
  SP3d    C6  1 4.400000e-01    2.740000e+00
   SP4   P3d  1 4.400000e-01    4.130000e+00
  SP5d   P3d  1 4.400000e-01    3.680000e+00
  SP5a   P3d  1 4.400000e-01    4.130000e+00
  SP4d   P3d  1 4.400000e-01    3.680000e+00
  SP4a   P3d  1 4.400000e-01    4.130000e+00
  SP3a   P3a  1 4.400000e-01    3.460000e+00
   SP5   P3a  1 4.400000e-01    4.130000e+00
  SP3a    P2  1 4.400000e-01    3.910000e+00
  SP3a    P1  1 4.400000e-01    3.680000e+00
  SP3a    N3  1 4.400000e-01    3.460000e+00
  SP3a    N1  1 4.400000e-01    2.990000e+00
  SP3a    N2  1 4.400000e-01    3.240000e+00
  SP3a    N0  1 4.400000e-01    2.740000e+00
  SP3a    C5  1 4.400000e-01    2.490000e+00
  SP3a    C4  1 4.400000e-01    2.230000e+00
  SP3a    C3  1 4.400000e-01    1.970000e+00
  SP3a    C2  1 4.400000e-01    1.740000e+00
  SP3a    C1  1 4.400000e-01    1.510000e+00
  SP3a    C6  1 4.400000e-01    2.740000e+00
   SP4   P3a  1 4.400000e-01    4.130000e+00
  SP5d   P3a  1 4.400000e-01    4.130000e+00
  SP5a   P3a  1 4.400000e-01    3.680000e+00
  SP4d   P3a  1 4.400000e-01    4.130000e+00
  SP4a   P3a  1 4.400000e-01    3.680000e+00
   SP3   P3d  1 4.400000e-01    3.910000e+00
   SP3   P3a  1 4.400000e-01    3.910000e+00
  SP3a   P3d  1 4.400000e-01    3.910000e+00
  SP2d   P2d  1 4.400000e-01    3.460000e+00
   SP5   P2d  1 4.400000e-01    3.910000e+00
   SP4   P2d  1 4.400000e-01    3.910000e+00
  SP2d    P1  1 4.400000e-01    3.680000e+00
  SP2d    N3  1 4.400000e-01    3.680000e+00
  SP2d    N1  1 4.400000e-01    3.240000e+00
  SP2d    N2  1 4.400000e-01    3.460000e+00
  SP2d    N0  1 4.400000e-01    2.990000e+00
  SP2d    C5  1 4.400000e-01    2.740000e+00
  SP2d    C4  1 4.400000e-01    2.490000e+00
  SP2d    C3  1 4.400000e-01    2.230000e+00
  SP2d    C2  1 4.400000e-01    1.970000e+00
  SP2d    C1  1 4.400000e-01    1.740000e+00
  SP2d    C6  1 4.400000e-01    2.990000e+00
   SP3   P2d  1 4.400000e-01    3.910000e+00
  SP5d   P2d  1 4.400000e-01    3.460000e+00
  SP5a   P2d  1 4.400000e-01    3.910000e+00
  SP4d   P2d  1 4.400000e-01    3.460000e+00
  SP4a   P2d  1 4.400000e-01    3.910000e+00
  SP3d   P2d  1 4.400000e-01    3.460000e+00
  SP3a   P2d  1 4.400000e-01    3.910000e+00
  SP2a   P2a  1 4.400000e-01    3.460000e+00
   SP5   P2a  1 4.400000e-01    3.910000e+00
   SP4   P2a  1 4.400000e-01    3.910000e+00
  SP2a    P1  1 4.400000e-01    3.680000e+00
  SP2a    N3  1 4.400000e-01    3.680000e+00
  SP2a    N1  1 4.400000e-01    3.240000e+00
  SP2a    N2  1 4.400000e-01    3.460000e+00
  SP2a    N0  1 4.400000e-01    2.990000e+00
  SP2a    C5  1 4.400000e-01    2.740000e+00
  SP2a    C4  1 4.400000e-01    2.490000e+00
  SP2a    C3  1 4.400000e-01    2.230000e+00
  SP2a    C2  1 4.400000e-01    1.970000e+00
  SP2a    C1  1 4.400000e-01    1.740000e+00
  SP2a    C6  1 4.400000e-01    2.990000e+00
   SP3   P2a  1 4.400000e-01    3.910000e+00
  SP5d   P2a  1 4.400000e-01    3.910000e+00
  SP5a   P2a  1 4.400000e-01    3.460000e+00
  SP4d   P2a  1 4.400000e-01    3.910000e+00
  SP4a   P2a  1 4.400000e-01    3.460000e+00
  SP3d   P2a  1 4.400000e-01    3.910000e+00
  SP3a   P2a  1 4.400000e-01    3.460000e+00
   SP2   P2d  1 4.400000e-01    3.910000e+00
   SP2   P2a  1 4.400000e-01    3.910000e+00
  SP2a   P2d  1 4.400000e-01    3.910000e+00
  SP1d   P1d  1 4.400000e-01    3.240000e+00
   SP5   P1d  1 4.400000e-01    3.680000e+00
   SP4   P1d  1 4.400000e-01    3.680000e+00
   SP2   P1d  1 4.400000e-01    3.680000e+00
  SP1d    N3  1 4.400000e-01    3.680000e+00
  SP1d    N1  1 4.400000e-01    3.240000e+00
  SP1d    N2  1 4.400000e-01    3.460000e+00
  SP1d    N0  1 4.400000e-01    3.240000e+00
  SP1d    C5  1 4.400000e-01    2.740000e+00
  SP1d    C4  1 4.400000e-01    2.490000e+00
  SP1d    C3  1 4.400000e-01    2.230000e+00
  SP1d    C2  1 4.400000e-01    1.970000e+00
  SP1d    C1  1 4.400000e-01    1.740000e+00
  SP1d    C6  1 4.400000e-01    2.990000e+00
   SP3   P1d  1 4.400000e-01    3.680000e+00
  SP5d   P1d  1 4.400000e-01    3.240000e+00
  SP5a   P1d  1 4.400000e-01    3.680000e+00
  SP4d   P1d  1 4.400000e-01    3.240000e+00
  SP4a   P1d  1 4.400000e-01    3.680000e+00
  SP3d   P1d  1 4.400000e-01    3.240000e+00
  SP3a   P1d  1 4.400000e-01    3.680000e+00
  SP2d   P1d  1 4.400000e-01    3.240000e+00
  SP2a   P1d  1 4.400000e-01    3.680000e+00
  SP1a   P1a  1 4.400000e-01    3.240000e+00
   SP5   P1a  1 4.400000e-01    3.680000e+00
   SP4   P1a  1 4.400000e-01    3.680000e+00
   SP2   P1a  1 4.400000e-01    3.680000e+00
  SP1a    N3  1 4.400000e-01    3.680000e+00
  SP1a    N1  1 4.400000e-01    3.240000e+00
  SP1a    N2  1 4.400000e-01    3.460000e+00
  SP1a    N0  1 4.400000e-01    3.240000e+00
  SP1a    C5  1 4.400000e-01    2.740000e+00
  SP1a    C4  1 4.400000e-01    2.490000e+00
  SP1a    C3  1 4.400000e-01    2.230000e+00
  SP1a    C2  1 4.400000e-01    1.970000e+00
  SP1a    C1  1 4.400000e-01    1.740000e+00
  SP1a    C6  1 4.400000e-01    2.990000e+00
   SP3   P1a  1 4.400000e-01    3.680000e+00
  SP5d   P1a  1 4.400000e-01    3.680000e+00
  SP5a   P1a  1 4.400000e-01    3.240000e+00
  SP4d   P1a  1 4.400000e-01    3.680000e+00
  SP4a   P1a  1 4.400000e-01    3.240000e+00
  SP3d   P1a  1 4.400000e-01    3.680000e+00
  SP3a   P1a  1 4.400000e-01    3.240000e+00
  SP2d   P1a  1 4.400000e-01    3.680000e+00
  SP2a   P1a  1 4.400000e-01    3.240000e+00
   SP1   P1d  1 4.400000e-01    3.680000e+00
   SP1   P1a  1 4.400000e-01    3.680000e+00
  SP1a   P1d  1 4.400000e-01    3.680000e+00
  SN3d   N3d  1 4.400000e-01    3.240000e+00
   SP5   N3d  1 4.400000e-01    3.460000e+00
   SP4   N3d  1 4.400000e-01    3.460000e+00
   SP2   N3d  1 4.400000e-01    3.680000e+00
   SP1   N3d  1 4.400000e-01    3.680000e+00
  SN3d    N1  1 4.400000e-01    3.240000e+00
  SN3d    N2  1 4.400000e-01    3.460000e+00
  SN3d    N0  1 4.400000e-01    3.240000e+00
  SN3d    C5  1 4.400000e-01    2.990000e+00
  SN3d    C4  1 4.400000e-01    2.740000e+00
  SN3d    C3  1 4.400000e-01    2.490000e+00
  SN3d    C2  1 4.400000e-01    2.230000e+00
  SN3d    C1  1 4.400000e-01    1.970000e+00
  SN3d    C6  1 4.400000e-01    2.990000e+00
   SP3   N3d  1 4.400000e-01    3.460000e+00
  SP5d   N3d  1 4.400000e-01    2.990000e+00
  SP5a   N3d  1 4.400000e-01    3.460000e+00
  SP4d   N3d  1 4.400000e-01    2.990000e+00
  SP4a   N3d  1 4.400000e-01    3.460000e+00
  SP3d   N3d  1 4.400000e-01    2.990000e+00
  SP3a   N3d  1 4.400000e-01    3.460000e+00
  SP2d   N3d  1 4.400000e-01    3.240000e+00
  SP2a   N3d  1 4.400000e-01    3.680000e+00
  SP1d   N3d  1 4.400000e-01    3.240000e+00
  SP1a   N3d  1 4.400000e-01    3.680000e+00
  SN3a   N3a  1 4.400000e-01    3.240000e+00
   SP5   N3a  1 4.400000e-01    3.460000e+00
   SP4   N3a  1 4.400000e-01    3.460000e+00
   SP2   N3a  1 4.400000e-01    3.680000e+00
   SP1   N3a  1 4.400000e-01    3.680000e+00
  SN3a    N1  1 4.400000e-01    3.240000e+00
  SN3a    N2  1 4.400000e-01    3.460000e+00
  SN3a    N0  1 4.400000e-01    3.240000e+00
  SN3a    C5  1 4.400000e-01    2.990000e+00
  SN3a    C4  1 4.400000e-01    2.740000e+00
  SN3a    C3  1 4.400000e-01    2.490000e+00
  SN3a    C2  1 4.400000e-01    2.230000e+00
  SN3a    C1  1 4.400000e-01    1.970000e+00
  SN3a    C6  1 4.400000e-01    2.990000e+00
   SP3   N3a  1 4.400000e-01    3.460000e+00
  SP5d   N3a  1 4.400000e-01    3.460000e+00
  SP5a   N3a  1 4.400000e-01    2.990000e+00
  SP4d   N3a  1 4.400000e-01    3.460000e+00
  SP4a   N3a  1 4.400000e-01    2.990000e+00
  SP3d   N3a  1 4.400000e-01    3.460000e+00
  SP3a   N3a  1 4.400000e-01    2.990000e+00
  SP2d   N3a  1 4.400000e-01    3.680000e+00
  SP2a   N3a  1 4.400000e-01    3.240000e+00
  SP1d   N3a  1 4.400000e-01    3.680000e+00
  SP1a   N3a  1 4.400000e-01    3.240000e+00
   SN3   N3d  1 4.400000e-01    3.680000e+00
   SN3   N3a  1 4.400000e-01    3.680000e+00
  SN3a   N3d  1 4.400000e-01    3.680000e+00
  SN2d   N2d  1 4.400000e-01    2.990000e+00
   SP5   N2d  1 4.400000e-01    3.240000e+00
   SP4   N2d  1 4.400000e-01    3.240000e+00
   SP2   N2d  1 4.400000e-01    3.460000e+00
   SP1   N2d  1 4.400000e-01    3.460000e+00
   SN3   N2d  1 4.400000e-01    3.460000e+00
  SN2d    N1  1 4.400000e-01    3.240000e+00
  SN2d    N0  1 4.400000e-01    3.240000e+00
  SN2d    C5  1 4.400000e-01    2.990000e+00
  SN2d    C4  1 4.400000e-01    2.740000e+00
  SN2d    C3  1 4.400000e-01    2.490000e+00
  SN2d    C2  1 4.400000e-01    2.230000e+00
  SN2d    C1  1 4.400000e-01    1.970000e+00
  SN2d    C6  1 4.400000e-01    2.990000e+00
   SP3   N2d  1 4.400000e-01    3.240000e+00
  SP5d   N2d  1 4.400000e-01    2.740000e+00
  SP5a   N2d  1 4.400000e-01    3.240000e+00
  SP4d   N2d  1 4.400000e-01    2.740000e+00
  SP4a   N2d  1 4.400000e-01    3.240000e+00
  SP3d   N2d  1 4.400000e-01    2.740000e+00
  SP3a   N2d  1 4.400000e-01    3.240000e+00
  SP2d   N2d  1 4.400000e-01    2.990000e+00
  SP2a   N2d  1 4.400000e-01    3.460000e+00
  SP1d   N2d  1 4.400000e-01    2.990000e+00
  SP1a   N2d  1 4.400000e-01    3.460000e+00
  SN3d   N2d  1 4.400000e-01    2.990000e+00
  SN3a   N2d  1 4.400000e-01    3.460000e+00
  SN2a   N2a  1 4.400000e-01    2.990000e+00
   SP5   N2a  1 4.400000e-01    3.240000e+00
   SP4   N2a  1 4.400000e-01    3.240000e+00
   SP2   N2a  1 4.400000e-01    3.460000e+00
   SP1   N2a  1 4.400000e-01    3.460000e+00
   SN3   N2a  1 4.400000e-01    3.460000e+00
  SN2a    N1  1 4.400000e-01    3.240000e+00
  SN2a    N0  1 4.400000e-01    3.240000e+00
  SN2a    C5  1 4.400000e-01    2.990000e+00
  SN2a    C4  1 4.400000e-01    2.740000e+00
  SN2a    C3  1 4.400000e-01    2.490000e+00
  SN2a    C2  1 4.400000e-01    2.230000e+00
  SN2a    C1  1 4.400000e-01    1.970000e+00
  SN2a    C6  1 4.400000e-01    2.990000e+00
   SP3   N2a  1 4.400000e-01    3.240000e+00
  SP5d   N2a  1 4.400000e-01    3.240000e+00
  SP5a   N2a  1 4.400000e-01    2.740000e+00
  SP4d   N2a  1 4.400000e-01    3.240000e+00
  SP4a   N2a  1 4.400000e-01    2.740000e+00
  SP3d   N2a  1 4.400000e-01    3.240000e+00
  SP3a   N2a  1 4.400000e-01    2.740000e+00
  SP2d   N2a  1 4.400000e-01    3.460000e+00
  SP2a   N2a  1 4.400000e-01    2.990000e+00
  SP1d   N2a  1 4.400000e-01    3.460000e+00
  SP1a   N2a  1 4.400000e-01    2.990000e+00
  SN3d   N2a  1 4.400000e-01    3.460000e+00
  SN3a   N2a  1 4.400000e-01    2.990000e+00
   SN2   N2d  1 4.400000e-01    3.460000e+00
   SN2   N2a  1 4.400000e-01    3.460000e+00
  SN2a   N2d  1 4.400000e-01    3.460000e+00
  SN1d   N1d  1 4.400000e-01    2.740000e+00
   SP5   N1d  1 4.400000e-01    2.990000e+00
   SP4   N1d  1 4.400000e-01    2.990000e+00
   SP2   N1d  1 4.400000e-01    3.240000e+00
   SP1   N1d  1 4.400000e-01    3.240000e+00
   SN3   N1d  1 4.400000e-01    3.240000e+00
   SN2   N1d  1 4.400000e-01    3.240000e+00
  SN1d    N0  1 4.400000e-01    3.240000e+00
  SN1d    C5  1 4.400000e-01    2.990000e+00
  SN1d    C4  1 4.400000e-01    2.740000e+00
  SN1d    C3  1 4.400000e-01    2.740000e+00
  SN1d    C2  1 4.400000e-01    2.490000e+00
  SN1d    C1  1 4.400000e-01    2.230000e+00
  SN1d    C6  1 4.400000e-01    2.990000e+00
   SP3   N1d  1 4.400000e-01    2.990000e+00
  SP5d   N1d  1 4.400000e-01    2.740000e+00
  SP5a   N1d  1 4.400000e-01    2.990000e+00
  SP4d   N1d  1 4.400000e-01    2.740000e+00
  SP4a   N1d  1 4.400000e-01    2.990000e+00
  SP3d   N1d  1 4.400000e-01    2.740000e+00
  SP3a   N1d  1 4.400000e-01    2.990000e+00
  SP2d   N1d  1 4.400000e-01    2.740000e+00
  SP2a   N1d  1 4.400000e-01    3.240000e+00
  SP1d   N1d  1 4.400000e-01    2.740000e+00
  SP1a   N1d  1 4.400000e-01    3.240000e+00
  SN3d   N1d  1 4.400000e-01    2.740000e+00
  SN3a   N1d  1 4.400000e-01    3.240000e+00
  SN2d   N1d  1 4.400000e-01    2.740000e+00
  SN2a   N1d  1 4.400000e-01    3.240000e+00
  SN1a   N1a  1 4.400000e-01    2.740000e+00
   SP5   N1a  1 4.400000e-01    2.990000e+00
   SP4   N1a  1 4.400000e-01    2.990000e+00
   SP2   N1a  1 4.400000e-01    3.240000e+00
   SP1   N1a  1 4.400000e-01    3.240000e+00
   SN3   N1a  1 4.400000e-01    3.240000e+00
   SN2   N1a  1 4.400000e-01    3.240000e+00
  SN1a    N0  1 4.400000e-01    3.240000e+00
  SN1a    C5  1 4.400000e-01    2.990000e+00
  SN1a    C4  1 4.400000e-01    2.740000e+00
  SN1a    C3  1 4.400000e-01    2.740000e+00
  SN1a    C2  1 4.400000e-01    2.490000e+00
  SN1a    C1  1 4.400000e-01    2.230000e+00
  SN1a    C6  1 4.400000e-01    2.990000e+00
   SP3   N1a  1 4.400000e-01    2.990000e+00
  SP5d   N1a  1 4.400000e-01    2.990000e+00
  SP5a   N1a  1 4.400000e-01    2.740000e+00
  SP4d   N1a  1 4.400000e-01    2.990000e+00
  SP4a   N1a  1 4.400000e-01    2.740000e+00
  SP3d   N1a  1 4.400000e-01    2.990000e+00
  SP3a   N1a  1 4.400000e-01    2.740000e+00
  SP2d   N1a  1 4.400000e-01    3.240000e+00
  SP2a   N1a  1 4.400000e-01    2.740000e+00
  SP1d   N1a  1 4.400000e-01    3.240000e+00
  SP1a   N1a  1 4.400000e-01    2.740000e+00
  SN3d   N1a  1 4.400000e-01    3.240000e+00
  SN3a   N1a  1 4.400000e-01    2.740000e+00
  SN2d   N1a  1 4.400000e-01    3.240000e+00
  SN2a   N1a  1 4.400000e-01    2.740000e+00
   SN1   N1d  1 4.400000e-01    3.240000e+00
   SN1   N1a  1 4.400000e-01    3.240000e+00
  SN1a   N1d  1 4.400000e-01    3.240000e+00
  SN0d   N0d  1 4.400000e-01    2.740000e+00
   SP5   N0d  1 4.400000e-01    2.740000e+00
   SP4   N0d  1 4.400000e-01    2.740000e+00
   SP2   N0d  1 4.400000e-01    2.990000e+00
   SP1   N0d  1 4.400000e-01    3.240000e+00
   SN3   N0d  1 4.400000e-01    3.240000e+00
   SN1   N0d  1 4.400000e-01    3.240000e+00
   SN2   N0d  1 4.400000e-01    3.240000e+00
  SN0d    C5  1 4.400000e-01    2.990000e+00
  SN0d    C4  1 4.400000e-01    2.740000e+00
  SN0d    C3  1 4.400000e-01    2.740000e+00
  SN0d    C2  1 4.400000e-01    2.490000e+00
  SN0d    C1  1 4.400000e-01    2.490000e+00
  SN0d    C6  1 4.400000e-01    2.990000e+00
   SP3   N0d  1 4.400000e-01    2.740000e+00
  SP5d   N0d  1 4.400000e-01    2.740000e+00
  SP5a   N0d  1 4.400000e-01    2.740000e+00
  SP4d   N0d  1 4.400000e-01    2.740000e+00
  SP4a   N0d  1 4.400000e-01    2.740000e+00
  SP3d   N0d  1 4.400000e-01    2.740000e+00
  SP3a   N0d  1 4.400000e-01    2.740000e+00
  SP2d   N0d  1 4.400000e-01    2.740000e+00
  SP2a   N0d  1 4.400000e-01    2.990000e+00
  SP1d   N0d  1 4.400000e-01    2.740000e+00
  SP1a   N0d  1 4.400000e-01    3.240000e+00
  SN3d   N0d  1 4.400000e-01    2.740000e+00
  SN3a   N0d  1 4.400000e-01    3.240000e+00
  SN2d   N0d  1 4.400000e-01    2.740000e+00
  SN2a   N0d  1 4.400000e-01    3.240000e+00
  SN1d   N0d  1 4.400000e-01    2.740000e+00
  SN1a   N0d  1 4.400000e-01    3.240000e+00
  SN0a   N0a  1 4.400000e-01    2.740000e+00
   SP5   N0a  1 4.400000e-01    2.740000e+00
   SP4   N0a  1 4.400000e-01    2.740000e+00
   SP2   N0a  1 4.400000e-01    2.990000e+00
   SP1   N0a  1 4.400000e-01    3.240000e+00
   SN3   N0a  1 4.400000e-01    3.240000e+00
   SN1   N0a  1 4.400000e-01    3.240000e+00
   SN2   N0a  1 4.400000e-01    3.240000e+00
  SN0a    C5  1 4.400000e-01    2.990000e+00
  SN0a    C4  1 4.400000e-01    2.740000e+00
  SN0a    C3  1 4.400000e-01    2.740000e+00
  SN0a    C2  1 4.400000e-01    2.490000e+00
  SN0a    C1  1 4.400000e-01    2.490000e+00
  SN0a    C6  1 4.400000e-01    2.990000e+00
   SP3   N0a  1 4.400000e-01    2.740000e+00
  SP5d   N0a  1 4.400000e-01    2.740000e+00
  SP5a   N0a  1 4.400000e-01    2.740000e+00
  SP4d   N0a  1 4.400000e-01    2.740000e+00
  SP4a   N0a  1 4.400000e-01    2.740000e+00
  SP3d   N0a  1 4.400000e-01    2.740000e+00
  SP3a   N0a  1 4.400000e-01    2.740000e+00
  SP2d   N0a  1 4.400000e-01    2.990000e+00
  SP2a   N0a  1 4.400000e-01    2.740000e+00
  SP1d   N0a  1 4.400000e-01    3.240000e+00
  SP1a   N0a  1 4.400000e-01    2.740000e+00
  SN3d   N0a  1 4.400000e-01    3.240000e+00
  SN3a   N0a  1 4.400000e-01    2.740000e+00
  SN2d   N0a  1 4.400000e-01    3.240000e+00
  SN2a   N0a  1 4.400000e-01    2.740000e+00
  SN1d   N0a  1 4.400000e-01    3.240000e+00
  SN1a   N0a  1 4.400000e-01    2.740000e+00
   SN0   N0d  1 4.400000e-01    3.240000e+00
   SN0   N0a  1 4.400000e-01    3.240000e+00
  SN0a   N0d  1 4.400000e-01    3.240000e+00
   SP5   SP5  1 4.000000e-01    4.000000e+00
   SP4   SP4  1 4.000000e-01    3.750000e+00
   SP2   SP2  1 4.000000e-01    3.250000e+00
   SP1   SP1  1 4.000000e-01    3.010000e+00
   SN3   SN3  1 4.000000e-01    3.010000e+00
   SN1   SN1  1 4.000000e-01    2.540000e+00
   SN2   SN2  1 4.000000e-01    2.770000e+00
   SN0   SN0  1 4.000000e-01    2.540000e+00
   SC5   SC5  1 4.000000e-01    2.540000e+00
   SC4   SC4  1 4.000000e-01    2.320000e+00
   SC3   SC3  1 4.000000e-01    2.320000e+00
   SC2   SC2  1 4.000000e-01    2.320000e+00
   SC1   SC1  1 4.000000e-01    2.320000e+00
   SP5   SP4  1 4.000000e-01    3.750000e+00
   SP5   SP2  1 4.000000e-01    3.250000e+00
   SP5   SP1  1 4.000000e-01    3.010000e+00
   SP5   SN3  1 4.000000e-01    2.770000e+00
   SP5   SN1  1 4.000000e-01    2.320000e+00
   SP5   SN2  1 4.000000e-01    2.540000e+00
   SP5   SN0  1 4.000000e-01    2.110000e+00
   SP5   SC5  1 4.000000e-01    1.700000e+00
   SP5   SC4  1 4.000000e-01    1.500000e+00
   SP5   SC3  1 4.030000e-01    1.300000e+00
   SP5   SC2  1 4.080000e-01    1.130000e+00
   SP5   SC1  1 4.100000e-01    9.800000e-01
   SP4   SP2  1 4.000000e-01    3.250000e+00
   SP4   SP1  1 4.000000e-01    3.010000e+00
   SP4   SN3  1 4.000000e-01    2.770000e+00
   SP4   SN1  1 4.000000e-01    2.320000e+00
   SP4   SN2  1 4.000000e-01    2.540000e+00
   SP4   SN0  1 4.000000e-01    2.110000e+00
   SP4   SC5  1 4.000000e-01    1.900000e+00
   SP4   SC4  1 4.000000e-01    1.700000e+00
   SP4   SC3  1 4.000000e-01    1.500000e+00
   SP4   SC2  1 4.030000e-01    1.300000e+00
   SP4   SC1  1 4.080000e-01    1.130000e+00
   SP2   SP1  1 4.000000e-01    3.010000e+00
   SP2   SN3  1 4.000000e-01    3.010000e+00
   SP2   SN1  1 4.000000e-01    2.540000e+00
   SP2   SN2  1 4.000000e-01    2.770000e+00
   SP2   SN0  1 4.000000e-01    2.320000e+00
   SP2   SC5  1 4.000000e-01    2.110000e+00
   SP2   SC4  1 4.000000e-01    1.900000e+00
   SP2   SC3  1 4.000000e-01    1.700000e+00
   SP2   SC2  1 4.000000e-01    1.500000e+00
   SP2   SC1  1 4.030000e-01    1.300000e+00
   SP1   SN3  1 4.000000e-01    3.010000e+00
   SP1   SN1  1 4.000000e-01    2.540000e+00
   SP1   SN2  1 4.000000e-01    2.770000e+00
   SP1   SN0  1 4.000000e-01    2.540000e+00
   SP1   SC5  1 4.000000e-01    2.110000e+00
   SP1   SC4  1 4.000000e-01    1.900000e+00
   SP1   SC3  1 4.000000e-01    1.700000e+00
   SP1   SC2  1 4.000000e-01    1.500000e+00
   SP1   SC1  1 4.030000e-01    1.300000e+00
   SN3   SN1  1 4.000000e-01    2.540000e+00
   SN3   SN2  1 4.000000e-01    2.770000e+00
   SN3   SN0  1 4.000000e-01    2.540000e+00
   SN3   SC5  1 4.000000e-01    2.320000e+00
   SN3   SC4  1 4.000000e-01    2.110000e+00
   SN3   SC3  1 4.000000e-01    1.900000e+00
   SN3   SC2  1 4.000000e-01    1.700000e+00
   SN3   SC1  1 4.000000e-01    1.500000e+00
   SN2   SN1  1 4.000000e-01    2.540000e+00
   SN1   SN0  1 4.000000e-01    2.540000e+00
   SN1   SC5  1 4.000000e-01    2.320000e+00
   SN1   SC4  1 4.000000e-01    2.110000e+00
   SN1   SC3  1 4.000000e-01    2.110000e+00
   SN1   SC2  1 4.000000e-01    1.900000e+00
   SN1   SC1  1 4.000000e-01    1.700000e+00
   SN2   SN0  1 4.000000e-01    2.540000e+00
   SN2   SC5  1 4.000000e-01    2.320000e+00
   SN2   SC4  1 4.000000e-01    2.110000e+00
   SN2   SC3  1 4.000000e-01    1.900000e+00
   SN2   SC2  1 4.000000e-01    1.700000e+00
   SN2   SC1  1 4.000000e-01    1.500000e+00
   SN0   SC5  1 4.000000e-01    2.320000e+00
   SN0   SC4  1 4.000000e-01    2.110000e+00
   SN0   SC3  1 4.000000e-01    2.110000e+00
   SN0   SC2  1 4.000000e-01    1.900000e+00
   SN0   SC1  1 4.000000e-01    1.900000e+00
   SC5   SC4  1 4.000000e-01    2.320000e+00
   SC5   SC3  1 4.000000e-01    2.320000e+00
   SC5   SC2  1 4.000000e-01    1.900000e+00
   SC5   SC1  1 4.000000e-01    1.900000e+00
   SC4   SC3  1 4.000000e-01    2.320000e+00
   SC4   SC2  1 4.000000e-01    1.900000e+00
   SC4   SC1  1 4.000000e-01    1.900000e+00
   SC3   SC2  1 4.000000e-01    2.110000e+00
   SC3   SC1  1 4.000000e-01    2.110000e+00
   SC2   SC1  1 4.000000e-01    2.320000e+00
   SC6   SC6  1 4.000000e-01    2.540000e+00
   SP5   SC6  1 4.000000e-01    1.900000e+00
   SP4   SC6  1 4.000000e-01    2.110000e+00
   SP2   SC6  1 4.000000e-01    2.320000e+00
   SP1   SC6  1 4.000000e-01    2.320000e+00
   SN3   SC6  1 4.000000e-01    2.320000e+00
   SN1   SC6  1 4.000000e-01    2.320000e+00
   SN2   SC6  1 4.000000e-01    2.320000e+00
   SC6   SC5  1 4.000000e-01    2.540000e+00
   SC6   SC4  1 4.000000e-01    2.320000e+00
   SC6   SC3  1 4.000000e-01    2.110000e+00
   SC6   SC2  1 4.000000e-01    1.900000e+00
   SC6   SC1  1 4.000000e-01    1.900000e+00
   SN0   SC6  1 4.000000e-01    2.320000e+00
   SP3   SP3  1 4.000000e-01    3.250000e+00
   SP5   SP3  1 4.000000e-01    3.500000e+00
   SP3   SP2  1 4.000000e-01    3.250000e+00
   SP3   SP1  1 4.000000e-01    3.010000e+00
   SP3   SN3  1 4.000000e-01    2.770000e+00
   SP3   SN1  1 4.000000e-01    2.320000e+00
   SP3   SN2  1 4.000000e-01    2.540000e+00
   SP3   SN0  1 4.000000e-01    2.110000e+00
   SP3   SC5  1 4.000000e-01    1.900000e+00
   SP3   SC4  1 4.000000e-01    1.700000e+00
   SP3   SC3  1 4.000000e-01    1.500000e+00
   SP3   SC2  1 4.030000e-01    1.300000e+00
   SP3   SC1  1 4.080000e-01    1.130000e+00
   SP3   SC6  1 4.000000e-01    2.110000e+00
   SP4   SP3  1 4.000000e-01    3.500000e+00
  SP5d  SP5d  1 4.000000e-01    3.500000e+00
  SP5d   SP4  1 4.000000e-01    3.750000e+00
  SP5d   SP2  1 4.000000e-01    3.250000e+00
  SP5d   SP1  1 4.000000e-01    3.010000e+00
  SP5d   SN3  1 4.000000e-01    2.770000e+00
  SP5d   SN1  1 4.000000e-01    2.320000e+00
  SP5d   SN2  1 4.000000e-01    2.540000e+00
  SP5d   SN0  1 4.000000e-01    2.110000e+00
  SP5d   SC5  1 4.000000e-01    1.700000e+00
  SP5d   SC4  1 4.000000e-01    1.500000e+00
  SP5d   SC3  1 4.030000e-01    1.300000e+00
  SP5d   SC2  1 4.080000e-01    1.130000e+00
  SP5d   SC1  1 4.100000e-01    9.800000e-01
  SP5d   SC6  1 4.000000e-01    1.900000e+00
  SP5d   SP3  1 4.000000e-01    3.500000e+00
  SP5a  SP5a  1 4.000000e-01    3.500000e+00
  SP5a   SP4  1 4.000000e-01    3.750000e+00
  SP5a   SP2  1 4.000000e-01    3.250000e+00
  SP5a   SP1  1 4.000000e-01    3.010000e+00
  SP5a   SN3  1 4.000000e-01    2.770000e+00
  SP5a   SN1  1 4.000000e-01    2.320000e+00
  SP5a   SN2  1 4.000000e-01    2.540000e+00
  SP5a   SN0  1 4.000000e-01    2.110000e+00
  SP5a   SC5  1 4.000000e-01    1.700000e+00
  SP5a   SC4  1 4.000000e-01    1.500000e+00
  SP5a   SC3  1 4.030000e-01    1.300000e+00
  SP5a   SC2  1 4.080000e-01    1.130000e+00
  SP5a   SC1  1 4.100000e-01    9.800000e-01
  SP5a   SC6  1 4.000000e-01    1.900000e+00
  SP5a   SP3  1 4.000000e-01    3.500000e+00
   SP5  SP5d  1 4.000000e-01    4.000000e+00
   SP5  SP5a  1 4.000000e-01    4.000000e+00
  SP5a  SP5d  1 4.000000e-01    4.270000e+00
  SP4d  SP4d  1 4.000000e-01    3.250000e+00
   SP5  SP4d  1 4.000000e-01    3.750000e+00
  SP4d   SP2  1 4.000000e-01    3.250000e+00
  SP4d   SP1  1 4.000000e-01    3.010000e+00
  SP4d   SN3  1 4.000000e-01    2.770000e+00
  SP4d   SN1  1 4.000000e-01    2.320000e+00
  SP4d   SN2  1 4.000000e-01    2.540000e+00
  SP4d   SN0  1 4.000000e-01    2.110000e+00
  SP4d   SC5  1 4.000000e-01    1.900000e+00
  SP4d   SC4  1 4.000000e-01    1.700000e+00
  SP4d   SC3  1 4.000000e-01    1.500000e+00
  SP4d   SC2  1 4.030000e-01    1.300000e+00
  SP4d   SC1  1 4.080000e-01    1.130000e+00
  SP4d   SC6  1 4.000000e-01    2.110000e+00
  SP4d   SP3  1 4.000000e-01    3.500000e+00
  SP5d  SP4d  1 4.000000e-01    3.250000e+00
  SP5a  SP4d  1 4.000000e-01    4.000000e+00
  SP4a  SP4a  1 4.000000e-01    3.250000e+00
   SP5  SP4a  1 4.000000e-01    3.750000e+00
  SP4a   SP2  1 4.000000e-01    3.250000e+00
  SP4a   SP1  1 4.000000e-01    3.010000e+00
  SP4a   SN3  1 4.000000e-01    2.770000e+00
  SP4a   SN1  1 4.000000e-01    2.320000e+00
  SP4a   SN2  1 4.000000e-01    2.540000e+00
  SP4a   SN0  1 4.000000e-01    2.110000e+00
  SP4a   SC5  1 4.000000e-01    1.900000e+00
  SP4a   SC4  1 4.000000e-01    1.700000e+00
  SP4a   SC3  1 4.000000e-01    1.500000e+00
  SP4a   SC2  1 4.030000e-01    1.300000e+00
  SP4a   SC1  1 4.080000e-01    1.130000e+00
  SP4a   SC6  1 4.000000e-01    2.110000e+00
  SP4a   SP3  1 4.000000e-01    3.500000e+00
  SP5d  SP4a  1 4.000000e-01    4.000000e+00
  SP5a  SP4a  1 4.000000e-01    3.250000e+00
   SP4  SP4d  1 4.000000e-01    3.750000e+00
   SP4  SP4a  1 4.000000e-01    3.750000e+00
  SP4a  SP4d  1 4.000000e-01    4.000000e+00
  SP3d  SP3d  1 4.000000e-01    2.770000e+00
   SP5  SP3d  1 4.000000e-01    3.500000e+00
  SP3d   SP2  1 4.000000e-01    3.250000e+00
  SP3d   SP1  1 4.000000e-01    3.010000e+00
  SP3d   SN3  1 4.000000e-01    2.770000e+00
  SP3d   SN1  1 4.000000e-01    2.320000e+00
  SP3d   SN2  1 4.000000e-01    2.540000e+00
  SP3d   SN0  1 4.000000e-01    2.110000e+00
  SP3d   SC5  1 4.000000e-01    1.900000e+00
  SP3d   SC4  1 4.000000e-01    1.700000e+00
  SP3d   SC3  1 4.000000e-01    1.500000e+00
  SP3d   SC2  1 4.030000e-01    1.300000e+00
  SP3d   SC1  1 4.080000e-01    1.130000e+00
  SP3d   SC6  1 4.000000e-01    2.110000e+00
   SP4  SP3d  1 4.000000e-01    3.500000e+00
  SP5d  SP3d  1 4.000000e-01    3.010000e+00
  SP5a  SP3d  1 4.000000e-01    3.750000e+00
  SP4d  SP3d  1 4.000000e-01    3.010000e+00
  SP4a  SP3d  1 4.000000e-01    3.750000e+00
  SP3a  SP3a  1 4.000000e-01    2.770000e+00
   SP5  SP3a  1 4.000000e-01    3.500000e+00
  SP3a   SP2  1 4.000000e-01    3.250000e+00
  SP3a   SP1  1 4.000000e-01    3.010000e+00
  SP3a   SN3  1 4.000000e-01    2.770000e+00
  SP3a   SN1  1 4.000000e-01    2.320000e+00
  SP3a   SN2  1 4.000000e-01    2.540000e+00
  SP3a   SN0  1 4.000000e-01    2.110000e+00
  SP3a   SC5  1 4.000000e-01    1.900000e+00
  SP3a   SC4  1 4.000000e-01    1.700000e+00
  SP3a   SC3  1 4.000000e-01    1.500000e+00
  SP3a   SC2  1 4.030000e-01    1.300000e+00
  SP3a   SC1  1 4.080000e-01    1.130000e+00
  SP3a   SC6  1 4.000000e-01    2.110000e+00
   SP4  SP3a  1 4.000000e-01    3.500000e+00
  SP5d  SP3a  1 4.000000e-01    3.750000e+00
  SP5a  SP3a  1 4.000000e-01    3.010000e+00
  SP4d  SP3a  1 4.000000e-01    3.750000e+00
  SP4a  SP3a  1 4.000000e-01    3.010000e+00
   SP3  SP3d  1 4.000000e-01    3.250000e+00
   SP3  SP3a  1 4.000000e-01    3.250000e+00
  SP3a  SP3d  1 4.000000e-01    3.500000e+00
  SP2d  SP2d  1 4.000000e-01    2.770000e+00
   SP5  SP2d  1 4.000000e-01    3.250000e+00
   SP4  SP2d  1 4.000000e-01    3.250000e+00
  SP2d   SP1  1 4.000000e-01    3.010000e+00
  SP2d   SN3  1 4.000000e-01    3.010000e+00
  SP2d   SN1  1 4.000000e-01    2.540000e+00
  SP2d   SN2  1 4.000000e-01    2.770000e+00
  SP2d   SN0  1 4.000000e-01    2.320000e+00
  SP2d   SC5  1 4.000000e-01    2.110000e+00
  SP2d   SC4  1 4.000000e-01    1.900000e+00
  SP2d   SC3  1 4.000000e-01    1.700000e+00
  SP2d   SC2  1 4.000000e-01    1.500000e+00
  SP2d   SC1  1 4.030000e-01    1.300000e+00
  SP2d   SC6  1 4.000000e-01    2.320000e+00
   SP3  SP2d  1 4.000000e-01    3.250000e+00
  SP5d  SP2d  1 4.000000e-01    2.770000e+00
  SP5a  SP2d  1 4.000000e-01    3.500000e+00
  SP4d  SP2d  1 4.000000e-01    2.770000e+00
  SP4a  SP2d  1 4.000000e-01    3.500000e+00
  SP3d  SP2d  1 4.000000e-01    2.770000e+00
  SP3a  SP2d  1 4.000000e-01    3.500000e+00
  SP2a  SP2a  1 4.000000e-01    2.770000e+00
   SP5  SP2a  1 4.000000e-01    3.250000e+00
   SP4  SP2a  1 4.000000e-01    3.250000e+00
  SP2a   SP1  1 4.000000e-01    3.010000e+00
  SP2a   SN3  1 4.000000e-01    3.010000e+00
  SP2a   SN1  1 4.000000e-01    2.540000e+00
  SP2a   SN2  1 4.000000e-01    2.770000e+00
  SP2a   SN0  1 4.000000e-01    2.320000e+00
  SP2a   SC5  1 4.000000e-01    2.110000e+00
  SP2a   SC4  1 4.000000e-01    1.900000e+00
  SP2a   SC3  1 4.000000e-01    1.700000e+00
  SP2a   SC2  1 4.000000e-01    1.500000e+00
  SP2a   SC1  1 4.030000e-01    1.300000e+00
  SP2a   SC6  1 4.000000e-01    2.320000e+00
   SP3  SP2a  1 4.000000e-01    3.250000e+00
  SP5d  SP2a  1 4.000000e-01    3.500000e+00
  SP5a  SP2a  1 4.000000e-01    2.770000e+00
  SP4d  SP2a  1 4.000000e-01    3.500000e+00
  SP4a  SP2a  1 4.000000e-01    2.770000e+00
  SP3d  SP2a  1 4.000000e-01    3.500000e+00
  SP3a  SP2a  1 4.000000e-01    2.770000e+00
   SP2  SP2d  1 4.000000e-01    3.250000e+00
   SP2  SP2a  1 4.000000e-01    3.250000e+00
  SP2a  SP2d  1 4.000000e-01    3.500000e+00
  SP1d  SP1d  1 4.000000e-01    2.540000e+00
   SP5  SP1d  1 4.000000e-01    3.010000e+00
   SP4  SP1d  1 4.000000e-01    3.010000e+00
   SP2  SP1d  1 4.000000e-01    3.010000e+00
  SP1d   SN3  1 4.000000e-01    3.010000e+00
  SP1d   SN1  1 4.000000e-01    2.540000e+00
  SP1d   SN2  1 4.000000e-01    2.770000e+00
  SP1d   SN0  1 4.000000e-01    2.540000e+00
  SP1d   SC5  1 4.000000e-01    2.110000e+00
  SP1d   SC4  1 4.000000e-01    1.900000e+00
  SP1d   SC3  1 4.000000e-01    1.700000e+00
  SP1d   SC2  1 4.000000e-01    1.500000e+00
  SP1d   SC1  1 4.030000e-01    1.300000e+00
  SP1d   SC6  1 4.000000e-01    2.320000e+00
   SP3  SP1d  1 4.000000e-01    3.010000e+00
  SP5d  SP1d  1 4.000000e-01    2.540000e+00
  SP5a  SP1d  1 4.000000e-01    3.250000e+00
  SP4d  SP1d  1 4.000000e-01    2.540000e+00
  SP4a  SP1d  1 4.000000e-01    3.250000e+00
  SP3d  SP1d  1 4.000000e-01    2.540000e+00
  SP3a  SP1d  1 4.000000e-01    3.250000e+00
  SP2d  SP1d  1 4.000000e-01    2.540000e+00
  SP2a  SP1d  1 4.000000e-01    3.250000e+00
  SP1a  SP1a  1 4.000000e-01    2.540000e+00
   SP5  SP1a  1 4.000000e-01    3.010000e+00
   SP4  SP1a  1 4.000000e-01    3.010000e+00
   SP2  SP1a  1 4.000000e-01    3.010000e+00
  SP1a   SN3  1 4.000000e-01    3.010000e+00
  SP1a   SN1  1 4.000000e-01    2.540000e+00
  SP1a   SN2  1 4.000000e-01    2.770000e+00
  SP1a   SN0  1 4.000000e-01    2.540000e+00
  SP1a   SC5  1 4.000000e-01    2.110000e+00
  SP1a   SC4  1 4.000000e-01    1.900000e+00
  SP1a   SC3  1 4.000000e-01    1.700000e+00
  SP1a   SC2  1 4.000000e-01    1.500000e+00
  SP1a   SC1  1 4.030000e-01    1.300000e+00
  SP1a   SC6  1 4.000000e-01    2.320000e+00
   SP3  SP1a  1 4.000000e-01    3.010000e+00
  SP5d  SP1a  1 4.000000e-01    3.250000e+00
  SP5a  SP1a  1 4.000000e-01    2.540000e+00
  SP4d  SP1a  1 4.000000e-01    3.250000e+00
  SP4a  SP1a  1 4.000000e-01    2.540000e+00
  SP3d  SP1a  1 4.000000e-01    3.250000e+00
  SP3a  SP1a  1 4.000000e-01    2.540000e+00
  SP2d  SP1a  1 4.000000e-01    3.250000e+00
  SP2a  SP1a  1 4.000000e-01    2.540000e+00
   SP1  SP1d  1 4.000000e-01    3.010000e+00
   SP1  SP1a  1 4.000000e-01    3.010000e+00
  SP1a  SP1d  1 4.000000e-01    3.250000e+00
  SN3d  SN3d  1 4.000000e-01    2.540000e+00
   SP5  SN3d  1 4.000000e-01    2.770000e+00
   SP4  SN3d  1 4.000000e-01    2.770000e+00
   SP2  SN3d  1 4.000000e-01    3.010000e+00
   SP1  SN3d  1 4.000000e-01    3.010000e+00
  SN3d   SN1  1 4.000000e-01    2.540000e+00
  SN3d   SN2  1 4.000000e-01    2.770000e+00
  SN3d   SN0  1 4.000000e-01    2.540000e+00
  SN3d   SC5  1 4.000000e-01    2.320000e+00
  SN3d   SC4  1 4.000000e-01    2.110000e+00
  SN3d   SC3  1 4.000000e-01    1.900000e+00
  SN3d   SC2  1 4.000000e-01    1.700000e+00
  SN3d   SC1  1 4.000000e-01    1.500000e+00
  SN3d   SC6  1 4.000000e-01    2.320000e+00
   SP3  SN3d  1 4.000000e-01    2.770000e+00
  SP5d  SN3d  1 4.000000e-01    2.320000e+00
  SP5a  SN3d  1 4.000000e-01    3.010000e+00
  SP4d  SN3d  1 4.000000e-01    2.320000e+00
  SP4a  SN3d  1 4.000000e-01    3.010000e+00
  SP3d  SN3d  1 4.000000e-01    2.320000e+00
  SP3a  SN3d  1 4.000000e-01    3.010000e+00
  SP2d  SN3d  1 4.000000e-01    2.540000e+00
  SP2a  SN3d  1 4.000000e-01    3.250000e+00
  SP1d  SN3d  1 4.000000e-01    2.540000e+00
  SP1a  SN3d  1 4.000000e-01    3.250000e+00
  SN3a  SN3a  1 4.000000e-01    2.540000e+00
   SP5  SN3a  1 4.000000e-01    2.770000e+00
   SP4  SN3a  1 4.000000e-01    2.770000e+00
   SP2  SN3a  1 4.000000e-01    3.010000e+00
   SP1  SN3a  1 4.000000e-01    3.010000e+00
  SN3a   SN1  1 4.000000e-01    2.540000e+00
  SN3a   SN2  1 4.000000e-01    2.770000e+00
  SN3a   SN0  1 4.000000e-01    2.540000e+00
  SN3a   SC5  1 4.000000e-01    2.320000e+00
  SN3a   SC4  1 4.000000e-01    2.110000e+00
  SN3a   SC3  1 4.000000e-01    1.900000e+00
  SN3a   SC2  1 4.000000e-01    1.700000e+00
  SN3a   SC1  1 4.000000e-01    1.500000e+00
  SN3a   SC6  1 4.000000e-01    2.320000e+00
   SP3  SN3a  1 4.000000e-01    2.770000e+00
  SP5d  SN3a  1 4.000000e-01    3.010000e+00
  SP5a  SN3a  1 4.000000e-01    2.320000e+00
  SP4d  SN3a  1 4.000000e-01    3.010000e+00
  SP4a  SN3a  1 4.000000e-01    2.320000e+00
  SP3d  SN3a  1 4.000000e-01    3.010000e+00
  SP3a  SN3a  1 4.000000e-01    2.320000e+00
  SP2d  SN3a  1 4.000000e-01    3.250000e+00
  SP2a  SN3a  1 4.000000e-01    2.540000e+00
  SP1d  SN3a  1 4.000000e-01    3.250000e+00
  SP1a  SN3a  1 4.000000e-01    2.540000e+00
   SN3  SN3d  1 4.000000e-01    3.010000e+00
   SN3  SN3a  1 4.000000e-01    3.010000e+00
  SN3a  SN3d  1 4.000000e-01    3.250000e+00
  SN2d  SN2d  1 4.000000e-01    2.320000e+00
   SP5  SN2d  1 4.000000e-01    2.540000e+00
   SP4  SN2d  1 4.000000e-01    2.540000e+00
   SP2  SN2d  1 4.000000e-01    2.770000e+00
   SP1  SN2d  1 4.000000e-01    2.770000e+00
   SN3  SN2d  1 4.000000e-01    2.770000e+00
  SN2d   SN1  1 4.000000e-01    2.540000e+00
  SN2d   SN0  1 4.000000e-01    2.540000e+00
  SN2d   SC5  1 4.000000e-01    2.320000e+00
  SN2d   SC4  1 4.000000e-01    2.110000e+00
  SN2d   SC3  1 4.000000e-01    1.900000e+00
  SN2d   SC2  1 4.000000e-01    1.700000e+00
  SN2d   SC1  1 4.000000e-01    1.500000e+00
  SN2d   SC6  1 4.000000e-01    2.320000e+00
   SP3  SN2d  1 4.000000e-01    2.540000e+00
  SP5d  SN2d  1 4.000000e-01    2.110000e+00
  SP5a  SN2d  1 4.000000e-01    2.770000e+00
  SP4d  SN2d  1 4.000000e-01    2.110000e+00
  SP4a  SN2d  1 4.000000e-01    2.770000e+00
  SP3d  SN2d  1 4.000000e-01    2.110000e+00
  SP3a  SN2d  1 4.000000e-01    2.770000e+00
  SP2d  SN2d  1 4.000000e-01    2.320000e+00
  SP2a  SN2d  1 4.000000e-01    3.010000e+00
  SP1d  SN2d  1 4.000000e-01    2.320000e+00
  SP1a  SN2d  1 4.000000e-01    3.010000e+00
  SN3d  SN2d  1 4.000000e-01    2.320000e+00
  SN3a  SN2d  1 4.000000e-01    3.010000e+00
  SN2a  SN2a  1 4.000000e-01    2.320000e+00
   SP5  SN2a  1 4.000000e-01    2.540000e+00
   SP4  SN2a  1 4.000000e-01    2.540000e+00
   SP2  SN2a  1 4.000000e-01    2.770000e+00
   SP1  SN2a  1 4.000000e-01    2.770000e+00
   SN3  SN2a  1 4.000000e-01    2.770000e+00
  SN2a   SN1  1 4.000000e-01    2.540000e+00
  SN2a   SN0  1 4.000000e-01    2.540000e+00
  SN2a   SC5  1 4.000000e-01    2.320000e+00
  SN2a   SC4  1 4.000000e-01    2.110000e+00
  SN2a   SC3  1 4.000000e-01    1.900000e+00
  SN2a   SC2  1 4.000000e-01    1.700000e+00
  SN2a   SC1  1 4.000000e-01    1.500000e+00
  SN2a   SC6  1 4.000000e-01    2.320000e+00
   SP3  SN2a  1 4.000000e-01    2.540000e+00
  SP5d  SN2a  1 4.000000e-01    2.770000e+00
  SP5a  SN2a  1 4.000000e-01    2.110000e+00
  SP4d  SN2a  1 4.000000e-01    2.770000e+00
  SP4a  SN2a  1 4.000000e-01    2.110000e+00
  SP3d  SN2a  1 4.000000e-01    2.770000e+00
  SP3a  SN2a  1 4.000000e-01    2.110000e+00
  SP2d  SN2a  1 4.000000e-01    3.010000e+00
  SP2a  SN2a  1 4.000000e-01    2.320000e+00
  SP1d  SN2a  1 4.000000e-01    3.010000e+00
  SP1a  SN2a  1 4.000000e-01    2.320000e+00
  SN3d  SN2a  1 4.000000e-01    3.010000e+00
  SN3a  SN2a  1 4.000000e-01    2.320000e+00
   SN2  SN2d  1 4.000000e-01    2.770000e+00
   SN2  SN2a  1 4.000000e-01    2.770000e+00
  SN2a  SN2d  1 4.000000e-01    3.010000e+00
  SN1d  SN1d  1 4.000000e-01    2.110000e+00
   SP5  SN1d  1 4.000000e-01    2.320000e+00
   SP4  SN1d  1 4.000000e-01    2.320000e+00
   SP2  SN1d  1 4.000000e-01    2.540000e+00
   SP1  SN1d  1 4.000000e-01    2.540000e+00
   SN3  SN1d  1 4.000000e-01    2.540000e+00
   SN2  SN1d  1 4.000000e-01    2.540000e+00
  SN1d   SN0  1 4.000000e-01    2.540000e+00
  SN1d   SC5  1 4.000000e-01    2.320000e+00
  SN1d   SC4  1 4.000000e-01    2.110000e+00
  SN1d   SC3  1 4.000000e-01    2.110000e+00
  SN1d   SC2  1 4.000000e-01    1.900000e+00
  SN1d   SC1  1 4.000000e-01    1.700000e+00
  SN1d   SC6  1 4.000000e-01    2.320000e+00
   SP3  SN1d  1 4.000000e-01    2.320000e+00
  SP5d  SN1d  1 4.000000e-01    2.110000e+00
  SP5a  SN1d  1 4.000000e-01    2.540000e+00
  SP4d  SN1d  1 4.000000e-01    2.110000e+00
  SP4a  SN1d  1 4.000000e-01    2.540000e+00
  SP3d  SN1d  1 4.000000e-01    2.110000e+00
  SP3a  SN1d  1 4.000000e-01    2.540000e+00
  SP2d  SN1d  1 4.000000e-01    2.110000e+00
  SP2a  SN1d  1 4.000000e-01    2.770000e+00
  SP1d  SN1d  1 4.000000e-01    2.110000e+00
  SP1a  SN1d  1 4.000000e-01    2.770000e+00
  SN3d  SN1d  1 4.000000e-01    2.110000e+00
  SN3a  SN1d  1 4.000000e-01    2.770000e+00
  SN2d  SN1d  1 4.000000e-01    2.110000e+00
  SN2a  SN1d  1 4.000000e-01    2.770000e+00
  SN1a  SN1a  1 4.000000e-01    2.110000e+00
   SP5  SN1a  1 4.000000e-01    2.320000e+00
   SP4  SN1a  1 4.000000e-01    2.320000e+00
   SP2  SN1a  1 4.000000e-01    2.540000e+00
   SP1  SN1a  1 4.000000e-01    2.540000e+00
   SN3  SN1a  1 4.000000e-01    2.540000e+00
   SN2  SN1a  1 4.000000e-01    2.540000e+00
  SN1a   SN0  1 4.000000e-01    2.540000e+00
  SN1a   SC5  1 4.000000e-01    2.320000e+00
  SN1a   SC4  1 4.000000e-01    2.110000e+00
  SN1a   SC3  1 4.000000e-01    2.110000e+00
  SN1a   SC2  1 4.000000e-01    1.900000e+00
  SN1a   SC1  1 4.000000e-01    1.700000e+00
  SN1a   SC6  1 4.000000e-01    2.320000e+00
   SP3  SN1a  1 4.000000e-01    2.320000e+00
  SP5d  SN1a  1 4.000000e-01    2.540000e+00
  SP5a  SN1a  1 4.000000e-01    2.110000e+00
  SP4d  SN1a  1 4.000000e-01    2.540000e+00
  SP4a  SN1a  1 4.000000e-01    2.110000e+00
  SP3d  SN1a  1 4.000000e-01    2.540000e+00
  SP3a  SN1a  1 4.000000e-01    2.110000e+00
  SP2d  SN1a  1 4.000000e-01    2.770000e+00
  SP2a  SN1a  1 4.000000e-01    2.110000e+00
  SP1d  SN1a  1 4.000000e-01    2.770000e+00
  SP1a  SN1a  1 4.000000e-01    2.110000e+00
  SN3d  SN1a  1 4.000000e-01    2.770000e+00
  SN3a  SN1a  1 4.000000e-01    2.110000e+00
  SN2d  SN1a  1 4.000000e-01    2.770000e+00
  SN2a  SN1a  1 4.000000e-01    2.110000e+00
   SN1  SN1d  1 4.000000e-01    2.540000e+00
   SN1  SN1a  1 4.000000e-01    2.540000e+00
  SN1a  SN1d  1 4.000000e-01    2.770000e+00
  SN0d  SN0d  1 4.000000e-01    2.110000e+00
   SP5  SN0d  1 4.000000e-01    2.110000e+00
   SP4  SN0d  1 4.000000e-01    2.110000e+00
   SP2  SN0d  1 4.000000e-01    2.320000e+00
   SP1  SN0d  1 4.000000e-01    2.540000e+00
   SN3  SN0d  1 4.000000e-01    2.540000e+00
   SN1  SN0d  1 4.000000e-01    2.540000e+00
   SN2  SN0d  1 4.000000e-01    2.540000e+00
  SN0d   SC5  1 4.000000e-01    2.320000e+00
  SN0d   SC4  1 4.000000e-01    2.110000e+00
  SN0d   SC3  1 4.000000e-01    2.110000e+00
  SN0d   SC2  1 4.000000e-01    1.900000e+00
  SN0d   SC1  1 4.000000e-01    1.900000e+00
  SN0d   SC6  1 4.000000e-01    2.320000e+00
   SP3  SN0d  1 4.000000e-01    2.110000e+00
  SP5d  SN0d  1 4.000000e-01    2.110000e+00
  SP5a  SN0d  1 4.000000e-01    2.320000e+00
  SP4d  SN0d  1 4.000000e-01    2.110000e+00
  SP4a  SN0d  1 4.000000e-01    2.320000e+00
  SP3d  SN0d  1 4.000000e-01    2.110000e+00
  SP3a  SN0d  1 4.000000e-01    2.320000e+00
  SP2d  SN0d  1 4.000000e-01    2.110000e+00
  SP2a  SN0d  1 4.000000e-01    2.540000e+00
  SP1d  SN0d  1 4.000000e-01    2.110000e+00
  SP1a  SN0d  1 4.000000e-01    2.770000e+00
  SN3d  SN0d  1 4.000000e-01    2.110000e+00
  SN3a  SN0d  1 4.000000e-01    2.770000e+00
  SN2d  SN0d  1 4.000000e-01    2.110000e+00
  SN2a  SN0d  1 4.000000e-01    2.770000e+00
  SN1d  SN0d  1 4.000000e-01    2.110000e+00
  SN1a  SN0d  1 4.000000e-01    2.770000e+00
  SN0a  SN0a  1 4.000000e-01    2.110000e+00
   SP5  SN0a  1 4.000000e-01    2.110000e+00
   SP4  SN0a  1 4.000000e-01    2.110000e+00
   SP2  SN0a  1 4.000000e-01    2.320000e+00
   SP1  SN0a  1 4.000000e-01    2.540000e+00
   SN3  SN0a  1 4.000000e-01    2.540000e+00
   SN1  SN0a  1 4.000000e-01    2.540000e+00
   SN2  SN0a  1 4.000000e-01    2.540000e+00
  SN0a   SC5  1 4.000000e-01    2.320000e+00
  SN0a   SC4  1 4.000000e-01    2.110000e+00
  SN0a   SC3  1 4.000000e-01    2.110000e+00
  SN0a   SC2  1 4.000000e-01    1.900000e+00
  SN0a   SC1  1 4.000000e-01    1.900000e+00
  SN0a   SC6  1 4.000000e-01    2.320000e+00
   SP3  SN0a  1 4.000000e-01    2.110000e+00
  SP5d  SN0a  1 4.000000e-01    2.320000e+00
  SP5a  SN0a  1 4.000000e-01    2.110000e+00
  SP4d  SN0a  1 4.000000e-01    2.320000e+00
  SP4a  SN0a  1 4.000000e-01    2.110000e+00
  SP3d  SN0a  1 4.000000e-01    2.320000e+00
  SP3a  SN0a  1 4.000000e-01    2.110000e+00
  SP2d  SN0a  1 4.000000e-01    2.540000e+00
  SP2a  SN0a  1 4.000000e-01    2.110000e+00
  SP1d  SN0a  1 4.000000e-01    2.770000e+00
  SP1a  SN0a  1 4.000000e-01    2.110000e+00
  SN3d  SN0a  1 4.000000e-01    2.770000e+00
  SN3a  SN0a  1 4.000000e-01    2.110000e+00
  SN2d  SN0a  1 4.000000e-01    2.770000e+00
  SN2a  SN0a  1 4.000000e-01    2.110000e+00
  SN1d  SN0a  1 4.000000e-01    2.770000e+00
  SN1a  SN0a  1 4.000000e-01    2.110000e+00
   SN0  SN0d  1 4.000000e-01    2.540000e+00
   SN0  SN0a  1 4.000000e-01    2.540000e+00
  SN0a  SN0d  1 4.000000e-01    2.770000e+00
    P5   TP5  1 4.000000e-01    4.140000e+00
    P4   TP4  1 4.000000e-01    3.860000e+00
    P2   TP2  1 4.000000e-01    3.300000e+00
    P1   TP1  1 4.000000e-01    3.020000e+00
    N3   TN3  1 4.000000e-01    3.020000e+00
    N1   TN1  1 4.000000e-01    2.480000e+00
    N2   TN2  1 4.000000e-01    2.770000e+00
    N0   TN0  1 4.000000e-01    2.480000e+00
    C5   TC5  1 4.000000e-01    2.480000e+00
    C4   TC4  1 4.000000e-01    2.220000e+00
    C3   TC3  1 4.000000e-01    2.220000e+00
    C2   TC2  1 4.000000e-01    2.220000e+00
    C1   TC1  1 4.000000e-01    2.220000e+00
    P5   TP4  1 4.000000e-01    3.860000e+00
    P5   TP2  1 4.000000e-01    3.300000e+00
    P5   TP1  1 4.000000e-01    3.020000e+00
    P5   TN3  1 4.000000e-01    2.770000e+00
    P5   TN1  1 4.000000e-01    2.220000e+00
    P5   TN2  1 4.000000e-01    2.480000e+00
    P5   TN0  1 4.000000e-01    1.900000e+00
    P5   TC5  1 4.000000e-01    1.270000e+00
    P5   TC4  1 4.000000e-01    1.020000e+00
    P5   TC3  1 4.150000e-01    8.500000e-01
    P5   TC2  1 4.250000e-01    7.500000e-01
    P5   TC1  1 4.350000e-01    6.500000e-01
    P4   TP2  1 4.000000e-01    3.300000e+00
    P4   TP1  1 4.000000e-01    3.020000e+00
    P4   TN3  1 4.000000e-01    2.770000e+00
    P4   TN1  1 4.000000e-01    2.220000e+00
    P4   TN2  1 4.000000e-01    2.480000e+00
    P4   TN0  1 4.000000e-01    1.900000e+00
    P4   TC5  1 4.000000e-01    1.570000e+00
    P4   TC4  1 4.000000e-01    1.270000e+00
    P4   TC3  1 4.000000e-01    1.020000e+00
    P4   TC2  1 4.150000e-01    8.500000e-01
    P4   TC1  1 4.250000e-01    7.500000e-01
    P2   TP1  1 4.000000e-01    3.020000e+00
    P2   TN3  1 4.000000e-01    3.020000e+00
    P2   TN1  1 4.000000e-01    2.480000e+00
    P2   TN2  1 4.000000e-01    2.770000e+00
    P2   TN0  1 4.000000e-01    2.220000e+00
    P2   TC5  1 4.000000e-01    1.900000e+00
    P2   TC4  1 4.000000e-01    1.570000e+00
    P2   TC3  1 4.000000e-01    1.270000e+00
    P2   TC2  1 4.000000e-01    1.020000e+00
    P2   TC1  1 4.150000e-01    8.500000e-01
    P1   TN3  1 4.000000e-01    3.020000e+00
    P1   TN1  1 4.000000e-01    2.480000e+00
    P1   TN2  1 4.000000e-01    2.770000e+00
    P1   TN0  1 4.000000e-01    2.480000e+00
    P1   TC5  1 4.000000e-01    1.900000e+00
    P1   TC4  1 4.000000e-01    1.570000e+00
    P1   TC3  1 4.000000e-01    1.270000e+00
    P1   TC2  1 4.000000e-01    1.020000e+00
    P1   TC1  1 4.150000e-01    8.500000e-01
    N3   TN1  1 4.000000e-01    2.480000e+00
    N3   TN2  1 4.000000e-01    2.770000e+00
    N3   TN0  1 4.000000e-01    2.480000e+00
    N3   TC5  1 4.000000e-01    2.220000e+00
    N3   TC4  1 4.000000e-01    1.900000e+00
    N3   TC3  1 4.000000e-01    1.570000e+00
    N3   TC2  1 4.000000e-01    1.270000e+00
    N3   TC1  1 4.000000e-01    1.020000e+00
    N2   TN1  1 4.000000e-01    2.480000e+00
    N1   TN0  1 4.000000e-01    2.480000e+00
    N1   TC5  1 4.000000e-01    2.220000e+00
    N1   TC4  1 4.000000e-01    1.900000e+00
    N1   TC3  1 4.000000e-01    1.900000e+00
    N1   TC2  1 4.000000e-01    1.570000e+00
    N1   TC1  1 4.000000e-01    1.270000e+00
    N2   TN0  1 4.000000e-01    2.480000e+00
    N2   TC5  1 4.000000e-01    2.220000e+00
    N2   TC4  1 4.000000e-01    1.900000e+00
    N2   TC3  1 4.000000e-01    1.570000e+00
    N2   TC2  1 4.000000e-01    1.270000e+00
    N2   TC1  1 4.000000e-01    1.020000e+00
    N0   TC5  1 4.000000e-01    2.220000e+00
    N0   TC4  1 4.000000e-01    1.900000e+00
    N0   TC3  1 4.000000e-01    1.900000e+00
    N0   TC2  1 4.000000e-01    1.570000e+00
    N0   TC1  1 4.000000e-01    1.570000e+00
    C5   TC4  1 4.000000e-01    2.220000e+00
    C5   TC3  1 4.000000e-01    2.220000e+00
    C5   TC2  1 4.000000e-01    1.570000e+00
    C5   TC1  1 4.000000e-01    1.570000e+00
    C4   TC3  1 4.000000e-01    2.220000e+00
    C4   TC2  1 4.000000e-01    1.570000e+00
    C4   TC1  1 4.000000e-01    1.570000e+00
    C3   TC2  1 4.000000e-01    1.900000e+00
    C3   TC1  1 4.000000e-01    1.900000e+00
    C2   TC1  1 4.000000e-01    2.220000e+00
    C6   TC6  1 4.000000e-01    2.480000e+00
    P5   TC6  1 4.000000e-01    1.570000e+00
    P4   TC6  1 4.000000e-01    1.900000e+00
    P2   TC6  1 4.000000e-01    2.220000e+00
    P1   TC6  1 4.000000e-01    2.220000e+00
    N3   TC6  1 4.000000e-01    2.220000e+00
    N1   TC6  1 4.000000e-01    2.220000e+00
    N2   TC6  1 4.000000e-01    2.220000e+00
    C6   TC5  1 4.000000e-01    2.480000e+00
    C6   TC4  1 4.000000e-01    2.220000e+00
    C6   TC3  1 4.000000e-01    1.900000e+00
    C6   TC2  1 4.000000e-01    1.570000e+00
    C6   TC1  1 4.000000e-01    1.570000e+00
    N0   TC6  1 4.000000e-01    2.220000e+00
    P3   TP3  1 4.000000e-01    3.300000e+00
    P5   TP3  1 4.000000e-01    3.580000e+00
    P3   TP2  1 4.000000e-01    3.300000e+00
    P3   TP1  1 4.000000e-01    3.020000e+00
    P3   TN3  1 4.000000e-01    2.770000e+00
    P3   TN1  1 4.000000e-01    2.220000e+00
    P3   TN2  1 4.000000e-01    2.480000e+00
    P3   TN0  1 4.000000e-01    1.900000e+00
    P3   TC5  1 4.000000e-01    1.570000e+00
    P3   TC4  1 4.000000e-01    1.270000e+00
    P3   TC3  1 4.000000e-01    1.020000e+00
    P3   TC2  1 4.150000e-01    8.500000e-01
    P3   TC1  1 4.250000e-01    7.500000e-01
    P3   TC6  1 4.000000e-01    1.900000e+00
    P4   TP3  1 4.000000e-01    3.580000e+00
   P5d  TP5d  1 4.000000e-01    3.580000e+00
   P5d   TP4  1 4.000000e-01    3.860000e+00
   P5d   TP2  1 4.000000e-01    3.300000e+00
   P5d   TP1  1 4.000000e-01    3.020000e+00
   P5d   TN3  1 4.000000e-01    2.770000e+00
   P5d   TN1  1 4.000000e-01    2.220000e+00
   P5d   TN2  1 4.000000e-01    2.480000e+00
   P5d   TN0  1 4.000000e-01    1.900000e+00
   P5d   TC5  1 4.000000e-01    1.270000e+00
   P5d   TC4  1 4.000000e-01    1.020000e+00
   P5d   TC3  1 4.150000e-01    8.500000e-01
   P5d   TC2  1 4.250000e-01    7.500000e-01
   P5d   TC1  1 4.350000e-01    6.500000e-01
   P5d   TC6  1 4.000000e-01    1.570000e+00
   P5d   TP3  1 4.000000e-01    3.580000e+00
   P5a  TP5a  1 4.000000e-01    3.580000e+00
   P5a   TP4  1 4.000000e-01    3.860000e+00
   P5a   TP2  1 4.000000e-01    3.300000e+00
   P5a   TP1  1 4.000000e-01    3.020000e+00
   P5a   TN3  1 4.000000e-01    2.770000e+00
   P5a   TN1  1 4.000000e-01    2.220000e+00
   P5a   TN2  1 4.000000e-01    2.480000e+00
   P5a   TN0  1 4.000000e-01    1.900000e+00
   P5a   TC5  1 4.000000e-01    1.270000e+00
   P5a   TC4  1 4.000000e-01    1.020000e+00
   P5a   TC3  1 4.150000e-01    8.500000e-01
   P5a   TC2  1 4.250000e-01    7.500000e-01
   P5a   TC1  1 4.350000e-01    6.500000e-01
   P5a   TC6  1 4.000000e-01    1.570000e+00
   P5a   TP3  1 4.000000e-01    3.580000e+00
    P5  TP5d  1 4.000000e-01    4.140000e+00
    P5  TP5a  1 4.000000e-01    4.140000e+00
   P5a  TP5d  1 4.000000e-01    4.140000e+00
   P4d  TP4d  1 4.000000e-01    3.300000e+00
    P5  TP4d  1 4.000000e-01    3.860000e+00
   P4d   TP2  1 4.000000e-01    3.300000e+00
   P4d   TP1  1 4.000000e-01    3.020000e+00
   P4d   TN3  1 4.000000e-01    2.770000e+00
   P4d   TN1  1 4.000000e-01    2.220000e+00
   P4d   TN2  1 4.000000e-01    2.480000e+00
   P4d   TN0  1 4.000000e-01    1.900000e+00
   P4d   TC5  1 4.000000e-01    1.570000e+00
   P4d   TC4  1 4.000000e-01    1.270000e+00
   P4d   TC3  1 4.000000e-01    1.020000e+00
   P4d   TC2  1 4.150000e-01    8.500000e-01
   P4d   TC1  1 4.250000e-01    7.500000e-01
   P4d   TC6  1 4.000000e-01    1.900000e+00
   P4d   TP3  1 4.000000e-01    3.580000e+00
   P5d  TP4d  1 4.000000e-01    3.300000e+00
   P5a  TP4d  1 4.000000e-01    3.860000e+00
   P4a  TP4a  1 4.000000e-01    3.300000e+00
    P5  TP4a  1 4.000000e-01    3.860000e+00
   P4a   TP2  1 4.000000e-01    3.300000e+00
   P4a   TP1  1 4.000000e-01    3.020000e+00
   P4a   TN3  1 4.000000e-01    2.770000e+00
   P4a   TN1  1 4.000000e-01    2.220000e+00
   P4a   TN2  1 4.000000e-01    2.480000e+00
   P4a   TN0  1 4.000000e-01    1.900000e+00
   P4a   TC5  1 4.000000e-01    1.570000e+00
   P4a   TC4  1 4.000000e-01    1.270000e+00
   P4a   TC3  1 4.000000e-01    1.020000e+00
   P4a   TC2  1 4.150000e-01    8.500000e-01
   P4a   TC1  1 4.250000e-01    7.500000e-01
   P4a   TC6  1 4.000000e-01    1.900000e+00
   P4a   TP3  1 4.000000e-01    3.580000e+00
   P5d  TP4a  1 4.000000e-01    3.860000e+00
   P5a  TP4a  1 4.000000e-01    3.300000e+00
    P4  TP4d  1 4.000000e-01    3.860000e+00
    P4  TP4a  1 4.000000e-01    3.860000e+00
   P4a  TP4d  1 4.000000e-01    3.860000e+00
   P3d  TP3d  1 4.000000e-01    2.770000e+00
    P5  TP3d  1 4.000000e-01    3.580000e+00
   P3d   TP2  1 4.000000e-01    3.300000e+00
   P3d   TP1  1 4.000000e-01    3.020000e+00
   P3d   TN3  1 4.000000e-01    2.770000e+00
   P3d   TN1  1 4.000000e-01    2.220000e+00
   P3d   TN2  1 4.000000e-01    2.480000e+00
   P3d   TN0  1 4.000000e-01    1.900000e+00
   P3d   TC5  1 4.000000e-01    1.570000e+00
   P3d   TC4  1 4.000000e-01    1.270000e+00
   P3d   TC3  1 4.000000e-01    1.020000e+00
   P3d   TC2  1 4.150000e-01    8.500000e-01
   P3d   TC1  1 4.250000e-01    7.500000e-01
   P3d   TC6  1 4.000000e-01    1.900000e+00
    P4  TP3d  1 4.000000e-01    3.580000e+00
   P5d  TP3d  1 4.000000e-01    3.020000e+00
   P5a  TP3d  1 4.000000e-01    3.580000e+00
   P4d  TP3d  1 4.000000e-01    3.020000e+00
   P4a  TP3d  1 4.000000e-01    3.580000e+00
   P3a  TP3a  1 4.000000e-01    2.770000e+00
    P5  TP3a  1 4.000000e-01    3.580000e+00
   P3a   TP2  1 4.000000e-01    3.300000e+00
   P3a   TP1  1 4.000000e-01    3.020000e+00
   P3a   TN3  1 4.000000e-01    2.770000e+00
   P3a   TN1  1 4.000000e-01    2.220000e+00
   P3a   TN2  1 4.000000e-01    2.480000e+00
   P3a   TN0  1 4.000000e-01    1.900000e+00
   P3a   TC5  1 4.000000e-01    1.570000e+00
   P3a   TC4  1 4.000000e-01    1.270000e+00
   P3a   TC3  1 4.000000e-01    1.020000e+00
   P3a   TC2  1 4.150000e-01    8.500000e-01
   P3a   TC1  1 4.250000e-01    7.500000e-01
   P3a   TC6  1 4.000000e-01    1.900000e+00
    P4  TP3a  1 4.000000e-01    3.580000e+00
   P5d  TP3a  1 4.000000e-01    3.580000e+00
   P5a  TP3a  1 4.000000e-01    3.020000e+00
   P4d  TP3a  1 4.000000e-01    3.580000e+00
   P4a  TP3a  1 4.000000e-01    3.020000e+00
    P3  TP3d  1 4.000000e-01    3.300000e+00
    P3  TP3a  1 4.000000e-01    3.300000e+00
   P3a  TP3d  1 4.000000e-01    3.300000e+00
   P2d  TP2d  1 4.000000e-01    2.770000e+00
    P5  TP2d  1 4.000000e-01    3.300000e+00
    P4  TP2d  1 4.000000e-01    3.300000e+00
   P2d   TP1  1 4.000000e-01    3.020000e+00
   P2d   TN3  1 4.000000e-01    3.020000e+00
   P2d   TN1  1 4.000000e-01    2.480000e+00
   P2d   TN2  1 4.000000e-01    2.770000e+00
   P2d   TN0  1 4.000000e-01    2.220000e+00
   P2d   TC5  1 4.000000e-01    1.900000e+00
   P2d   TC4  1 4.000000e-01    1.570000e+00
   P2d   TC3  1 4.000000e-01    1.270000e+00
   P2d   TC2  1 4.000000e-01    1.020000e+00
   P2d   TC1  1 4.150000e-01    8.500000e-01
   P2d   TC6  1 4.000000e-01    2.220000e+00
    P3  TP2d  1 4.000000e-01    3.300000e+00
   P5d  TP2d  1 4.000000e-01    2.770000e+00
   P5a  TP2d  1 4.000000e-01    3.300000e+00
   P4d  TP2d  1 4.000000e-01    2.770000e+00
   P4a  TP2d  1 4.000000e-01    3.300000e+00
   P3d  TP2d  1 4.000000e-01    2.770000e+00
   P3a  TP2d  1 4.000000e-01    3.300000e+00
   P2a  TP2a  1 4.000000e-01    2.770000e+00
    P5  TP2a  1 4.000000e-01    3.300000e+00
    P4  TP2a  1 4.000000e-01    3.300000e+00
   P2a   TP1  1 4.000000e-01    3.020000e+00
   P2a   TN3  1 4.000000e-01    3.020000e+00
   P2a   TN1  1 4.000000e-01    2.480000e+00
   P2a   TN2  1 4.000000e-01    2.770000e+00
   P2a   TN0  1 4.000000e-01    2.220000e+00
   P2a   TC5  1 4.000000e-01    1.900000e+00
   P2a   TC4  1 4.000000e-01    1.570000e+00
   P2a   TC3  1 4.000000e-01    1.270000e+00
   P2a   TC2  1 4.000000e-01    1.020000e+00
   P2a   TC1  1 4.150000e-01    8.500000e-01
   P2a   TC6  1 4.000000e-01    2.220000e+00
    P3  TP2a  1 4.000000e-01    3.300000e+00
   P5d  TP2a  1 4.000000e-01    3.300000e+00
   P5a  TP2a  1 4.000000e-01    2.770000e+00
   P4d  TP2a  1 4.000000e-01    3.300000e+00
   P4a  TP2a  1 4.000000e-01    2.770000e+00
   P3d  TP2a  1 4.000000e-01    3.300000e+00
   P3a  TP2a  1 4.000000e-01    2.770000e+00
    P2  TP2d  1 4.000000e-01    3.300000e+00
    P2  TP2a  1 4.000000e-01    3.300000e+00
   P2a  TP2d  1 4.000000e-01    3.300000e+00
   P1d  TP1d  1 4.000000e-01    2.480000e+00
    P5  TP1d  1 4.000000e-01    3.020000e+00
    P4  TP1d  1 4.000000e-01    3.020000e+00
    P2  TP1d  1 4.000000e-01    3.020000e+00
   P1d   TN3  1 4.000000e-01    3.020000e+00
   P1d   TN1  1 4.000000e-01    2.480000e+00
   P1d   TN2  1 4.000000e-01    2.770000e+00
   P1d   TN0  1 4.000000e-01    2.480000e+00
   P1d   TC5  1 4.000000e-01    1.900000e+00
   P1d   TC4  1 4.000000e-01    1.570000e+00
   P1d   TC3  1 4.000000e-01    1.270000e+00
   P1d   TC2  1 4.000000e-01    1.020000e+00
   P1d   TC1  1 4.150000e-01    8.500000e-01
   P1d   TC6  1 4.000000e-01    2.220000e+00
    P3  TP1d  1 4.000000e-01    3.020000e+00
   P5d  TP1d  1 4.000000e-01    2.480000e+00
   P5a  TP1d  1 4.000000e-01    3.020000e+00
   P4d  TP1d  1 4.000000e-01    2.480000e+00
   P4a  TP1d  1 4.000000e-01    3.020000e+00
   P3d  TP1d  1 4.000000e-01    2.480000e+00
   P3a  TP1d  1 4.000000e-01    3.020000e+00
   P2d  TP1d  1 4.000000e-01    2.480000e+00
   P2a  TP1d  1 4.000000e-01    3.020000e+00
   P1a  TP1a  1 4.000000e-01    2.480000e+00
    P5  TP1a  1 4.000000e-01    3.020000e+00
    P4  TP1a  1 4.000000e-01    3.020000e+00
    P2  TP1a  1 4.000000e-01    3.020000e+00
   P1a   TN3  1 4.000000e-01    3.020000e+00
   P1a   TN1  1 4.000000e-01    2.480000e+00
   P1a   TN2  1 4.000000e-01    2.770000e+00
   P1a   TN0  1 4.000000e-01    2.480000e+00
   P1a   TC5  1 4.000000e-01    1.900000e+00
   P1a   TC4  1 4.000000e-01    1.570000e+00
   P1a   TC3  1 4.000000e-01    1.270000e+00
   P1a   TC2  1 4.000000e-01    1.020000e+00
   P1a   TC1  1 4.150000e-01    8.500000e-01
   P1a   TC6  1 4.000000e-01    2.220000e+00
    P3  TP1a  1 4.000000e-01    3.020000e+00
   P5d  TP1a  1 4.000000e-01    3.020000e+00
   P5a  TP1a  1 4.000000e-01    2.480000e+00
   P4d  TP1a  1 4.000000e-01    3.020000e+00
   P4a  TP1a  1 4.000000e-01    2.480000e+00
   P3d  TP1a  1 4.000000e-01    3.020000e+00
   P3a  TP1a  1 4.000000e-01    2.480000e+00
   P2d  TP1a  1 4.000000e-01    3.020000e+00
   P2a  TP1a  1 4.000000e-01    2.480000e+00
    P1  TP1d  1 4.000000e-01    3.020000e+00
    P1  TP1a  1 4.000000e-01    3.020000e+00
   P1a  TP1d  1 4.000000e-01    3.020000e+00
   N3d  TN3d  1 4.000000e-01    2.480000e+00
    P5  TN3d  1 4.000000e-01    2.770000e+00
    P4  TN3d  1 4.000000e-01    2.770000e+00
    P2  TN3d  1 4.000000e-01    3.020000e+00
    P1  TN3d  1 4.000000e-01    3.020000e+00
   N3d   TN1  1 4.000000e-01    2.480000e+00
   N3d   TN2  1 4.000000e-01    2.770000e+00
   N3d   TN0  1 4.000000e-01    2.480000e+00
   N3d   TC5  1 4.000000e-01    2.220000e+00
   N3d   TC4  1 4.000000e-01    1.900000e+00
   N3d   TC3  1 4.000000e-01    1.570000e+00
   N3d   TC2  1 4.000000e-01    1.270000e+00
   N3d   TC1  1 4.000000e-01    1.020000e+00
   N3d   TC6  1 4.000000e-01    2.220000e+00
    P3  TN3d  1 4.000000e-01    2.770000e+00
   P5d  TN3d  1 4.000000e-01    2.220000e+00
   P5a  TN3d  1 4.000000e-01    2.770000e+00
   P4d  TN3d  1 4.000000e-01    2.220000e+00
   P4a  TN3d  1 4.000000e-01    2.770000e+00
   P3d  TN3d  1 4.000000e-01    2.220000e+00
   P3a  TN3d  1 4.000000e-01    2.770000e+00
   P2d  TN3d  1 4.000000e-01    2.480000e+00
   P2a  TN3d  1 4.000000e-01    3.020000e+00
   P1d  TN3d  1 4.000000e-01    2.480000e+00
   P1a  TN3d  1 4.000000e-01    3.020000e+00
   N3a  TN3a  1 4.000000e-01    2.480000e+00
    P5  TN3a  1 4.000000e-01    2.770000e+00
    P4  TN3a  1 4.000000e-01    2.770000e+00
    P2  TN3a  1 4.000000e-01    3.020000e+00
    P1  TN3a  1 4.000000e-01    3.020000e+00
   N3a   TN1  1 4.000000e-01    2.480000e+00
   N3a   TN2  1 4.000000e-01    2.770000e+00
   N3a   TN0  1 4.000000e-01    2.480000e+00
   N3a   TC5  1 4.000000e-01    2.220000e+00
   N3a   TC4  1 4.000000e-01    1.900000e+00
   N3a   TC3  1 4.000000e-01    1.570000e+00
   N3a   TC2  1 4.000000e-01    1.270000e+00
   N3a   TC1  1 4.000000e-01    1.020000e+00
   N3a   TC6  1 4.000000e-01    2.220000e+00
    P3  TN3a  1 4.000000e-01    2.770000e+00
   P5d  TN3a  1 4.000000e-01    2.770000e+00
   P5a  TN3a  1 4.000000e-01    2.220000e+00
   P4d  TN3a  1 4.000000e-01    2.770000e+00
   P4a  TN3a  1 4.000000e-01    2.220000e+00
   P3d  TN3a  1 4.000000e-01    2.770000e+00
   P3a  TN3a  1 4.000000e-01    2.220000e+00
   P2d  TN3a  1 4.000000e-01    3.020000e+00
   P2a  TN3a  1 4.000000e-01    2.480000e+00
   P1d  TN3a  1 4.000000e-01    3.020000e+00
   P1a  TN3a  1 4.000000e-01    2.480000e+00
    N3  TN3d  1 4.000000e-01    3.020000e+00
    N3  TN3a  1 4.000000e-01    3.020000e+00
   N3a  TN3d  1 4.000000e-01    3.020000e+00
   N2d  TN2d  1 4.000000e-01    2.220000e+00
    P5  TN2d  1 4.000000e-01    2.480000e+00
    P4  TN2d  1 4.000000e-01    2.480000e+00
    P2  TN2d  1 4.000000e-01    2.770000e+00
    P1  TN2d  1 4.000000e-01    2.770000e+00
    N3  TN2d  1 4.000000e-01    2.770000e+00
   N2d   TN1  1 4.000000e-01    2.480000e+00
   N2d   TN0  1 4.000000e-01    2.480000e+00
   N2d   TC5  1 4.000000e-01    2.220000e+00
   N2d   TC4  1 4.000000e-01    1.900000e+00
   N2d   TC3  1 4.000000e-01    1.570000e+00
   N2d   TC2  1 4.000000e-01    1.270000e+00
   N2d   TC1  1 4.000000e-01    1.020000e+00
   N2d   TC6  1 4.000000e-01    2.220000e+00
    P3  TN2d  1 4.000000e-01    2.480000e+00
   P5d  TN2d  1 4.000000e-01    1.900000e+00
   P5a  TN2d  1 4.000000e-01    2.480000e+00
   P4d  TN2d  1 4.000000e-01    1.900000e+00
   P4a  TN2d  1 4.000000e-01    2.480000e+00
   P3d  TN2d  1 4.000000e-01    1.900000e+00
   P3a  TN2d  1 4.000000e-01    2.480000e+00
   P2d  TN2d  1 4.000000e-01    2.220000e+00
   P2a  TN2d  1 4.000000e-01    2.770000e+00
   P1d  TN2d  1 4.000000e-01    2.220000e+00
   P1a  TN2d  1 4.000000e-01    2.770000e+00
   N3d  TN2d  1 4.000000e-01    2.220000e+00
   N3a  TN2d  1 4.000000e-01    2.770000e+00
   N2a  TN2a  1 4.000000e-01    2.220000e+00
    P5  TN2a  1 4.000000e-01    2.480000e+00
    P4  TN2a  1 4.000000e-01    2.480000e+00
    P2  TN2a  1 4.000000e-01    2.770000e+00
    P1  TN2a  1 4.000000e-01    2.770000e+00
    N3  TN2a  1 4.000000e-01    2.770000e+00
   N2a   TN1  1 4.000000e-01    2.480000e+00
   N2a   TN0  1 4.000000e-01    2.480000e+00
   N2a   TC5  1 4.000000e-01    2.220000e+00
   N2a   TC4  1 4.000000e-01    1.900000e+00
   N2a   TC3  1 4.000000e-01    1.570000e+00
   N2a   TC2  1 4.000000e-01    1.270000e+00
   N2a   TC1  1 4.000000e-01    1.020000e+00
   N2a   TC6  1 4.000000e-01    2.220000e+00
    P3  TN2a  1 4.000000e-01    2.480000e+00
   P5d  TN2a  1 4.000000e-01    2.480000e+00
   P5a  TN2a  1 4.000000e-01    1.900000e+00
   P4d  TN2a  1 4.000000e-01    2.480000e+00
   P4a  TN2a  1 4.000000e-01    1.900000e+00
   P3d  TN2a  1 4.000000e-01    2.480000e+00
   P3a  TN2a  1 4.000000e-01    1.900000e+00
   P2d  TN2a  1 4.000000e-01    2.770000e+00
   P2a  TN2a  1 4.000000e-01    2.220000e+00
   P1d  TN2a  1 4.000000e-01    2.770000e+00
   P1a  TN2a  1 4.000000e-01    2.220000e+00
   N3d  TN2a  1 4.000000e-01    2.770000e+00
   N3a  TN2a  1 4.000000e-01    2.220000e+00
    N2  TN2d  1 4.000000e-01    2.770000e+00
    N2  TN2a  1 4.000000e-01    2.770000e+00
   N2a  TN2d  1 4.000000e-01    2.770000e+00
   N1d  TN1d  1 4.000000e-01    1.900000e+00
    P5  TN1d  1 4.000000e-01    2.220000e+00
    P4  TN1d  1 4.000000e-01    2.220000e+00
    P2  TN1d  1 4.000000e-01    2.480000e+00
    P1  TN1d  1 4.000000e-01    2.480000e+00
    N3  TN1d  1 4.000000e-01    2.480000e+00
    N2  TN1d  1 4.000000e-01    2.480000e+00
   N1d   TN0  1 4.000000e-01    2.480000e+00
   N1d   TC5  1 4.000000e-01    2.220000e+00
   N1d   TC4  1 4.000000e-01    1.900000e+00
   N1d   TC3  1 4.000000e-01    1.900000e+00
   N1d   TC2  1 4.000000e-01    1.570000e+00
   N1d   TC1  1 4.000000e-01    1.270000e+00
   N1d   TC6  1 4.000000e-01    2.220000e+00
    P3  TN1d  1 4.000000e-01    2.220000e+00
   P5d  TN1d  1 4.000000e-01    1.900000e+00
   P5a  TN1d  1 4.000000e-01    2.220000e+00
   P4d  TN1d  1 4.000000e-01    1.900000e+00
   P4a  TN1d  1 4.000000e-01    2.220000e+00
   P3d  TN1d  1 4.000000e-01    1.900000e+00
   P3a  TN1d  1 4.000000e-01    2.220000e+00
   P2d  TN1d  1 4.000000e-01    1.900000e+00
   P2a  TN1d  1 4.000000e-01    2.480000e+00
   P1d  TN1d  1 4.000000e-01    1.900000e+00
   P1a  TN1d  1 4.000000e-01    2.480000e+00
   N3d  TN1d  1 4.000000e-01    1.900000e+00
   N3a  TN1d  1 4.000000e-01    2.480000e+00
   N2d  TN1d  1 4.000000e-01    1.900000e+00
   N2a  TN1d  1 4.000000e-01    2.480000e+00
   N1a  TN1a  1 4.000000e-01    1.900000e+00
    P5  TN1a  1 4.000000e-01    2.220000e+00
    P4  TN1a  1 4.000000e-01    2.220000e+00
    P2  TN1a  1 4.000000e-01    2.480000e+00
    P1  TN1a  1 4.000000e-01    2.480000e+00
    N3  TN1a  1 4.000000e-01    2.480000e+00
    N2  TN1a  1 4.000000e-01    2.480000e+00
   N1a   TN0  1 4.000000e-01    2.480000e+00
   N1a   TC5  1 4.000000e-01    2.220000e+00
   N1a   TC4  1 4.000000e-01    1.900000e+00
   N1a   TC3  1 4.000000e-01    1.900000e+00
   N1a   TC2  1 4.000000e-01    1.570000e+00
   N1a   TC1  1 4.000000e-01    1.270000e+00
   N1a   TC6  1 4.000000e-01    2.220000e+00
    P3  TN1a  1 4.000000e-01    2.220000e+00
   P5d  TN1a  1 4.000000e-01    2.220000e+00
   P5a  TN1a  1 4.000000e-01    1.900000e+00
   P4d  TN1a  1 4.000000e-01    2.220000e+00
   P4a  TN1a  1 4.000000e-01    1.900000e+00
   P3d  TN1a  1 4.000000e-01    2.220000e+00
   P3a  TN1a  1 4.000000e-01    1.900000e+00
   P2d  TN1a  1 4.000000e-01    2.480000e+00
   P2a  TN1a  1 4.000000e-01    1.900000e+00
   P1d  TN1a  1 4.000000e-01    2.480000e+00
   P1a  TN1a  1 4.000000e-01    1.900000e+00
   N3d  TN1a  1 4.000000e-01    2.480000e+00
   N3a  TN1a  1 4.000000e-01    1.900000e+00
   N2d  TN1a  1 4.000000e-01    2.480000e+00
   N2a  TN1a  1 4.000000e-01    1.900000e+00
    N1  TN1d  1 4.000000e-01    2.480000e+00
    N1  TN1a  1 4.000000e-01    2.480000e+00
   N1a  TN1d  1 4.000000e-01    2.480000e+00
   N0d  TN0d  1 4.000000e-01    1.900000e+00
    P5  TN0d  1 4.000000e-01    1.900000e+00
    P4  TN0d  1 4.000000e-01    1.900000e+00
    P2  TN0d  1 4.000000e-01    2.220000e+00
    P1  TN0d  1 4.000000e-01    2.480000e+00
    N3  TN0d  1 4.000000e-01    2.480000e+00
    N1  TN0d  1 4.000000e-01    2.480000e+00
    N2  TN0d  1 4.000000e-01    2.480000e+00
   N0d   TC5  1 4.000000e-01    2.220000e+00
   N0d   TC4  1 4.000000e-01    1.900000e+00
   N0d   TC3  1 4.000000e-01    1.900000e+00
   N0d   TC2  1 4.000000e-01    1.570000e+00
   N0d   TC1  1 4.000000e-01    1.570000e+00
   N0d   TC6  1 4.000000e-01    2.220000e+00
    P3  TN0d  1 4.000000e-01    1.900000e+00
   P5d  TN0d  1 4.000000e-01    1.900000e+00
   P5a  TN0d  1 4.000000e-01    1.900000e+00
   P4d  TN0d  1 4.000000e-01    1.900000e+00
   P4a  TN0d  1 4.000000e-01    1.900000e+00
   P3d  TN0d  1 4.000000e-01    1.900000e+00
   P3a  TN0d  1 4.000000e-01    1.900000e+00
   P2d  TN0d  1 4.000000e-01    1.900000e+00
   P2a  TN0d  1 4.000000e-01    2.220000e+00
   P1d  TN0d  1 4.000000e-01    1.900000e+00
   P1a  TN0d  1 4.000000e-01    2.480000e+00
   N3d  TN0d  1 4.000000e-01    1.900000e+00
   N3a  TN0d  1 4.000000e-01    2.480000e+00
   N2d  TN0d  1 4.000000e-01    1.900000e+00
   N2a  TN0d  1 4.000000e-01    2.480000e+00
   N1d  TN0d  1 4.000000e-01    1.900000e+00
   N1a  TN0d  1 4.000000e-01    2.480000e+00
   N0a  TN0a  1 4.000000e-01    1.900000e+00
    P5  TN0a  1 4.000000e-01    1.900000e+00
    P4  TN0a  1 4.000000e-01    1.900000e+00
    P2  TN0a  1 4.000000e-01    2.220000e+00
    P1  TN0a  1 4.000000e-01    2.480000e+00
    N3  TN0a  1 4.000000e-01    2.480000e+00
    N1  TN0a  1 4.000000e-01    2.480000e+00
    N2  TN0a  1 4.000000e-01    2.480000e+00
   N0a   TC5  1 4.000000e-01    2.220000e+00
   N0a   TC4  1 4.000000e-01    1.900000e+00
   N0a   TC3  1 4.000000e-01    1.900000e+00
   N0a   TC2  1 4.000000e-01    1.570000e+00
   N0a   TC1  1 4.000000e-01    1.570000e+00
   N0a   TC6  1 4.000000e-01    2.220000e+00
    P3  TN0a  1 4.000000e-01    1.900000e+00
   P5d  TN0a  1 4.000000e-01    1.900000e+00
   P5a  TN0a  1 4.000000e-01    1.900000e+00
   P4d  TN0a  1 4.000000e-01    1.900000e+00
   P4a  TN0a  1 4.000000e-01    1.900000e+00
   P3d  TN0a  1 4.000000e-01    1.900000e+00
   P3a  TN0a  1 4.000000e-01    1.900000e+00
   P2d  TN0a  1 4.000000e-01    2.220000e+00
   P2a  TN0a  1 4.000000e-01    1.900000e+00
   P1d  TN0a  1 4.000000e-01    2.480000e+00
   P1a  TN0a  1 4.000000e-01    1.900000e+00
   N3d  TN0a  1 4.000000e-01    2.480000e+00
   N3a  TN0a  1 4.000000e-01    1.900000e+00
   N2d  TN0a  1 4.000000e-01    2.480000e+00
   N2a  TN0a  1 4.000000e-01    1.900000e+00
   N1d  TN0a  1 4.000000e-01    2.480000e+00
   N1a  TN0a  1 4.000000e-01    1.900000e+00
    N0  TN0d  1 4.000000e-01    2.480000e+00
    N0  TN0a  1 4.000000e-01    2.480000e+00
   N0a  TN0d  1 4.000000e-01    2.480000e+00
   TP5    P5  1 4.000000e-01    4.140000e+00
   TP4    P4  1 4.000000e-01    3.860000e+00
   TP2    P2  1 4.000000e-01    3.300000e+00
   TP1    P1  1 4.000000e-01    3.020000e+00
   TN3    N3  1 4.000000e-01    3.020000e+00
   TN1    N1  1 4.000000e-01    2.480000e+00
   TN2    N2  1 4.000000e-01    2.770000e+00
   TN0    N0  1 4.000000e-01    2.480000e+00
   TC5    C5  1 4.000000e-01    2.480000e+00
   TC4    C4  1 4.000000e-01    2.220000e+00
   TC3    C3  1 4.000000e-01    2.220000e+00
   TC2    C2  1 4.000000e-01    2.220000e+00
   TC1    C1  1 4.000000e-01    2.220000e+00
   TP5    P4  1 4.000000e-01    3.860000e+00
   TP5    P2  1 4.000000e-01    3.300000e+00
   TP5    P1  1 4.000000e-01    3.020000e+00
   TP5    N3  1 4.000000e-01    2.770000e+00
   TP5    N1  1 4.000000e-01    2.220000e+00
   TP5    N2  1 4.000000e-01    2.480000e+00
   TP5    N0  1 4.000000e-01    1.900000e+00
   TP5    C5  1 4.000000e-01    1.270000e+00
   TP5    C4  1 4.000000e-01    1.020000e+00
   TP5    C3  1 4.150000e-01    8.500000e-01
   TP5    C2  1 4.250000e-01    7.500000e-01
   TP5    C1  1 4.350000e-01    6.500000e-01
   TP4    P2  1 4.000000e-01    3.300000e+00
   TP4    P1  1 4.000000e-01    3.020000e+00
   TP4    N3  1 4.000000e-01    2.770000e+00
   TP4    N1  1 4.000000e-01    2.220000e+00
   TP4    N2  1 4.000000e-01    2.480000e+00
   TP4    N0  1 4.000000e-01    1.900000e+00
   TP4    C5  1 4.000000e-01    1.570000e+00
   TP4    C4  1 4.000000e-01    1.270000e+00
   TP4    C3  1 4.000000e-01    1.020000e+00
   TP4    C2  1 4.150000e-01    8.500000e-01
   TP4    C1  1 4.250000e-01    7.500000e-01
   TP2    P1  1 4.000000e-01    3.020000e+00
   TP2    N3  1 4.000000e-01    3.020000e+00
   TP2    N1  1 4.000000e-01    2.480000e+00
   TP2    N2  1 4.000000e-01    2.770000e+00
   TP2    N0  1 4.000000e-01    2.220000e+00
   TP2    C5  1 4.000000e-01    1.900000e+00
   TP2    C4  1 4.000000e-01    1.570000e+00
   TP2    C3  1 4.000000e-01    1.270000e+00
   TP2    C2  1 4.000000e-01    1.020000e+00
   TP2    C1  1 4.150000e-01    8.500000e-01
   TP1    N3  1 4.000000e-01    3.020000e+00
   TP1    N1  1 4.000000e-01    2.480000e+00
   TP1    N2  1 4.000000e-01    2.770000e+00
   TP1    N0  1 4.000000e-01    2.480000e+00
   TP1    C5  1 4.000000e-01    1.900000e+00
   TP1    C4  1 4.000000e-01    1.570000e+00
   TP1    C3  1 4.000000e-01    1.270000e+00
   TP1    C2  1 4.000000e-01    1.020000e+00
   TP1    C1  1 4.150000e-01    8.500000e-01
   TN3    N1  1 4.000000e-01    2.480000e+00
   TN3    N2  1 4.000000e-01    2.770000e+00
   TN3    N0  1 4.000000e-01    2.480000e+00
   TN3    C5  1 4.000000e-01    2.220000e+00
   TN3    C4  1 4.000000e-01    1.900000e+00
   TN3    C3  1 4.000000e-01    1.570000e+00
   TN3    C2  1 4.000000e-01    1.270000e+00
   TN3    C1  1 4.000000e-01    1.020000e+00
   TN2    N1  1 4.000000e-01    2.480000e+00
   TN1    N0  1 4.000000e-01    2.480000e+00
   TN1    C5  1 4.000000e-01    2.220000e+00
   TN1    C4  1 4.000000e-01    1.900000e+00
   TN1    C3  1 4.000000e-01    1.900000e+00
   TN1    C2  1 4.000000e-01    1.570000e+00
   TN1    C1  1 4.000000e-01    1.270000e+00
   TN2    N0  1 4.000000e-01    2.480000e+00
   TN2    C5  1 4.000000e-01    2.220000e+00
   TN2    C4  1 4.000000e-01    1.900000e+00
   TN2    C3  1 4.000000e-01    1.570000e+00
   TN2    C2  1 4.000000e-01    1.270000e+00
   TN2    C1  1 4.000000e-01    1.020000e+00
   TN0    C5  1 4.000000e-01    2.220000e+00
   TN0    C4  1 4.000000e-01    1.900000e+00
   TN0    C3  1 4.000000e-01    1.900000e+00
   TN0    C2  1 4.000000e-01    1.570000e+00
   TN0    C1  1 4.000000e-01    1.570000e+00
   TC5    C4  1 4.000000e-01    2.220000e+00
   TC5    C3  1 4.000000e-01    2.220000e+00
   TC5    C2  1 4.000000e-01    1.570000e+00
   TC5    C1  1 4.000000e-01    1.570000e+00
   TC4    C3  1 4.000000e-01    2.220000e+00
   TC4    C2  1 4.000000e-01    1.570000e+00
   TC4    C1  1 4.000000e-01    1.570000e+00
   TC3    C2  1 4.000000e-01    1.900000e+00
   TC3    C1  1 4.000000e-01    1.900000e+00
   TC2    C1  1 4.000000e-01    2.220000e+00
   TC6    C6  1 4.000000e-01    2.480000e+00
   TP5    C6  1 4.000000e-01    1.570000e+00
   TP4    C6  1 4.000000e-01    1.900000e+00
   TP2    C6  1 4.000000e-01    2.220000e+00
   TP1    C6  1 4.000000e-01    2.220000e+00
   TN3    C6  1 4.000000e-01    2.220000e+00
   TN1    C6  1 4.000000e-01    2.220000e+00
   TN2    C6  1 4.000000e-01    2.220000e+00
   TC6    C5  1 4.000000e-01    2.480000e+00
   TC6    C4  1 4.000000e-01    2.220000e+00
   TC6    C3  1 4.000000e-01    1.900000e+00
   TC6    C2  1 4.000000e-01    1.570000e+00
   TC6    C1  1 4.000000e-01    1.570000e+00
   TN0    C6  1 4.000000e-01    2.220000e+00
   TP3    P3  1 4.000000e-01    3.300000e+00
   TP5    P3  1 4.000000e-01    3.580000e+00
   TP3    P2  1 4.000000e-01    3.300000e+00
   TP3    P1  1 4.000000e-01    3.020000e+00
   TP3    N3  1 4.000000e-01    2.770000e+00
   TP3    N1  1 4.000000e-01    2.220000e+00
   TP3    N2  1 4.000000e-01    2.480000e+00
   TP3    N0  1 4.000000e-01    1.900000e+00
   TP3    C5  1 4.000000e-01    1.570000e+00
   TP3    C4  1 4.000000e-01    1.270000e+00
   TP3    C3  1 4.000000e-01    1.020000e+00
   TP3    C2  1 4.150000e-01    8.500000e-01
   TP3    C1  1 4.250000e-01    7.500000e-01
   TP3    C6  1 4.000000e-01    1.900000e+00
   TP4    P3  1 4.000000e-01    3.580000e+00
  TP5d   P5d  1 4.000000e-01    3.580000e+00
  TP5d    P4  1 4.000000e-01    3.860000e+00
  TP5d    P2  1 4.000000e-01    3.300000e+00
  TP5d    P1  1 4.000000e-01    3.020000e+00
  TP5d    N3  1 4.000000e-01    2.770000e+00
  TP5d    N1  1 4.000000e-01    2.220000e+00
  TP5d    N2  1 4.000000e-01    2.480000e+00
  TP5d    N0  1 4.000000e-01    1.900000e+00
  TP5d    C5  1 4.000000e-01    1.270000e+00
  TP5d    C4  1 4.000000e-01    1.020000e+00
  TP5d    C3  1 4.150000e-01    8.500000e-01
  TP5d    C2  1 4.250000e-01    7.500000e-01
  TP5d    C1  1 4.350000e-01    6.500000e-01
  TP5d    C6  1 4.000000e-01    1.570000e+00
  TP5d    P3  1 4.000000e-01    3.580000e+00
  TP5a   P5a  1 4.000000e-01    3.580000e+00
  TP5a    P4  1 4.000000e-01    3.860000e+00
  TP5a    P2  1 4.000000e-01    3.300000e+00
  TP5a    P1  1 4.000000e-01    3.020000e+00
  TP5a    N3  1 4.000000e-01    2.770000e+00
  TP5a    N1  1 4.000000e-01    2.220000e+00
  TP5a    N2  1 4.000000e-01    2.480000e+00
  TP5a    N0  1 4.000000e-01    1.900000e+00
  TP5a    C5  1 4.000000e-01    1.270000e+00
  TP5a    C4  1 4.000000e-01    1.020000e+00
  TP5a    C3  1 4.150000e-01    8.500000e-01
  TP5a    C2  1 4.250000e-01    7.500000e-01
  TP5a    C1  1 4.350000e-01    6.500000e-01
  TP5a    C6  1 4.000000e-01    1.570000e+00
  TP5a    P3  1 4.000000e-01    3.580000e+00
   TP5   P5d  1 4.000000e-01    4.140000e+00
   TP5   P5a  1 4.000000e-01    4.140000e+00
  TP5a   P5d  1 4.000000e-01    4.140000e+00
  TP4d   P4d  1 4.000000e-01    3.300000e+00
   TP5   P4d  1 4.000000e-01    3.860000e+00
  TP4d    P2  1 4.000000e-01    3.300000e+00
  TP4d    P1  1 4.000000e-01    3.020000e+00
  TP4d    N3  1 4.000000e-01    2.770000e+00
  TP4d    N1  1 4.000000e-01    2.220000e+00
  TP4d    N2  1 4.000000e-01    2.480000e+00
  TP4d    N0  1 4.000000e-01    1.900000e+00
  TP4d    C5  1 4.000000e-01    1.570000e+00
  TP4d    C4  1 4.000000e-01    1.270000e+00
  TP4d    C3  1 4.000000e-01    1.020000e+00
  TP4d    C2  1 4.150000e-01    8.500000e-01
  TP4d    C1  1 4.250000e-01    7.500000e-01
  TP4d    C6  1 4.000000e-01    1.900000e+00
  TP4d    P3  1 4.000000e-01    3.580000e+00
  TP5d   P4d  1 4.000000e-01    3.300000e+00
  TP5a   P4d  1 4.000000e-01    3.860000e+00
  TP4a   P4a  1 4.000000e-01    3.300000e+00
   TP5   P4a  1 4.000000e-01    3.860000e+00
  TP4a    P2  1 4.000000e-01    3.300000e+00
  TP4a    P1  1 4.000000e-01    3.020000e+00
  TP4a    N3  1 4.000000e-01    2.770000e+00
  TP4a    N1  1 4.000000e-01    2.220000e+00
  TP4a    N2  1 4.000000e-01    2.480000e+00
  TP4a    N0  1 4.000000e-01    1.900000e+00
  TP4a    C5  1 4.000000e-01    1.570000e+00
  TP4a    C4  1 4.000000e-01    1.270000e+00
  TP4a    C3  1 4.000000e-01    1.020000e+00
  TP4a    C2  1 4.150000e-01    8.500000e-01
  TP4a    C1  1 4.250000e-01    7.500000e-01
  TP4a    C6  1 4.000000e-01    1.900000e+00
  TP4a    P3  1 4.000000e-01    3.580000e+00
  TP5d   P4a  1 4.000000e-01    3.860000e+00
  TP5a   P4a  1 4.000000e-01    3.300000e+00
   TP4   P4d  1 4.000000e-01    3.860000e+00
   TP4   P4a  1 4.000000e-01    3.860000e+00
  TP4a   P4d  1 4.000000e-01    3.860000e+00
  TP3d   P3d  1 4.000000e-01    2.770000e+00
   TP5   P3d  1 4.000000e-01    3.580000e+00
  TP3d    P2  1 4.000000e-01    3.300000e+00
  TP3d    P1  1 4.000000e-01    3.020000e+00
  TP3d    N3  1 4.000000e-01    2.770000e+00
  TP3d    N1  1 4.000000e-01    2.220000e+00
  TP3d    N2  1 4.000000e-01    2.480000e+00
  TP3d    N0  1 4.000000e-01    1.900000e+00
  TP3d    C5  1 4.000000e-01    1.570000e+00
  TP3d    C4  1 4.000000e-01    1.270000e+00
  TP3d    C3  1 4.000000e-01    1.020000e+00
  TP3d    C2  1 4.150000e-01    8.500000e-01
  TP3d    C1  1 4.250000e-01    7.500000e-01
  TP3d    C6  1 4.000000e-01    1.900000e+00
   TP4   P3d  1 4.000000e-01    3.580000e+00
  TP5d   P3d  1 4.000000e-01    3.020000e+00
  TP5a   P3d  1 4.000000e-01    3.580000e+00
  TP4d   P3d  1 4.000000e-01    3.020000e+00
  TP4a   P3d  1 4.000000e-01    3.580000e+00
  TP3a   P3a  1 4.000000e-01    2.770000e+00
   TP5   P3a  1 4.000000e-01    3.580000e+00
  TP3a    P2  1 4.000000e-01    3.300000e+00
  TP3a    P1  1 4.000000e-01    3.020000e+00
  TP3a    N3  1 4.000000e-01    2.770000e+00
  TP3a    N1  1 4.000000e-01    2.220000e+00
  TP3a    N2  1 4.000000e-01    2.480000e+00
  TP3a    N0  1 4.000000e-01    1.900000e+00
  TP3a    C5  1 4.000000e-01    1.570000e+00
  TP3a    C4  1 4.000000e-01    1.270000e+00
  TP3a    C3  1 4.000000e-01    1.020000e+00
  TP3a    C2  1 4.150000e-01    8.500000e-01
  TP3a    C1  1 4.250000e-01    7.500000e-01
  TP3a    C6  1 4.000000e-01    1.900000e+00
   TP4   P3a  1 4.000000e-01    3.580000e+00
  TP5d   P3a  1 4.000000e-01    3.580000e+00
  TP5a   P3a  1 4.000000e-01    3.020000e+00
  TP4d   P3a  1 4.000000e-01    3.580000e+00
  TP4a   P3a  1 4.000000e-01    3.020000e+00
   TP3   P3d  1 4.000000e-01    3.300000e+00
   TP3   P3a  1 4.000000e-01    3.300000e+00
  TP3a   P3d  1 4.000000e-01    3.300000e+00
  TP2d   P2d  1 4.000000e-01    2.770000e+00
   TP5   P2d  1 4.000000e-01    3.300000e+00
   TP4   P2d  1 4.000000e-01    3.300000e+00
  TP2d    P1  1 4.000000e-01    3.020000e+00
  TP2d    N3  1 4.000000e-01    3.020000e+00
  TP2d    N1  1 4.000000e-01    2.480000e+00
  TP2d    N2  1 4.000000e-01    2.770000e+00
  TP2d    N0  1 4.000000e-01    2.220000e+00
  TP2d    C5  1 4.000000e-01    1.900000e+00
  TP2d    C4  1 4.000000e-01    1.570000e+00
  TP2d    C3  1 4.000000e-01    1.270000e+00
  TP2d    C2  1 4.000000e-01    1.020000e+00
  TP2d    C1  1 4.150000e-01    8.500000e-01
  TP2d    C6  1 4.000000e-01    2.220000e+00
   TP3   P2d  1 4.000000e-01    3.300000e+00
  TP5d   P2d  1 4.000000e-01    2.770000e+00
  TP5a   P2d  1 4.000000e-01    3.300000e+00
  TP4d   P2d  1 4.000000e-01    2.770000e+00
  TP4a   P2d  1 4.000000e-01    3.300000e+00
  TP3d   P2d  1 4.000000e-01    2.770000e+00
  TP3a   P2d  1 4.000000e-01    3.300000e+00
  TP2a   P2a  1 4.000000e-01    2.770000e+00
   TP5   P2a  1 4.000000e-01    3.300000e+00
   TP4   P2a  1 4.000000e-01    3.300000e+00
  TP2a    P1  1 4.000000e-01    3.020000e+00
  TP2a    N3  1 4.000000e-01    3.020000e+00
  TP2a    N1  1 4.000000e-01    2.480000e+00
  TP2a    N2  1 4.000000e-01    2.770000e+00
  TP2a    N0  1 4.000000e-01    2.220000e+00
  TP2a    C5  1 4.000000e-01    1.900000e+00
  TP2a    C4  1 4.000000e-01    1.570000e+00
  TP2a    C3  1 4.000000e-01    1.270000e+00
  TP2a    C2  1 4.000000e-01    1.020000e+00
  TP2a    C1  1 4.150000e-01    8.500000e-01
  TP2a    C6  1 4.000000e-01    2.220000e+00
   TP3   P2a  1 4.000000e-01    3.300000e+00
  TP5d   P2a  1 4.000000e-01    3.300000e+00
  TP5a   P2a  1 4.000000e-01    2.770000e+00
  TP4d   P2a  1 4.000000e-01    3.300000e+00
  TP4a   P2a  1 4.000000e-01    2.770000e+00
  TP3d   P2a  1 4.000000e-01    3.300000e+00
  TP3a   P2a  1 4.000000e-01    2.770000e+00
   TP2   P2d  1 4.000000e-01    3.300000e+00
   TP2   P2a  1 4.000000e-01    3.300000e+00
  TP2a   P2d  1 4.000000e-01    3.300000e+00
  TP1d   P1d  1 4.000000e-01    2.480000e+00
   TP5   P1d  1 4.000000e-01    3.020000e+00
   TP4   P1d  1 4.000000e-01    3.020000e+00
   TP2   P1d  1 4.000000e-01    3.020000e+00
  TP1d    N3  1 4.000000e-01    3.020000e+00
  TP1d    N1  1 4.000000e-01    2.480000e+00
  TP1d    N2  1 4.000000e-01    2.770000e+00
  TP1d    N0  1 4.000000e-01    2.480000e+00
  TP1d    C5  1 4.000000e-01    1.900000e+00
  TP1d    C4  1 4.000000e-01    1.570000e+00
  TP1d    C3  1 4.000000e-01    1.270000e+00
  TP1d    C2  1 4.000000e-01    1.020000e+00
  TP1d    C1  1 4.150000e-01    8.500000e-01
  TP1d    C6  1 4.000000e-01    2.220000e+00
   TP3   P1d  1 4.000000e-01    3.020000e+00
  TP5d   P1d  1 4.000000e-01    2.480000e+00
  TP5a   P1d  1 4.000000e-01    3.020000e+00
  TP4d   P1d  1 4.000000e-01    2.480000e+00
  TP4a   P1d  1 4.000000e-01    3.020000e+00
  TP3d   P1d  1 4.000000e-01    2.480000e+00
  TP3a   P1d  1 4.000000e-01    3.020000e+00
  TP2d   P1d  1 4.000000e-01    2.480000e+00
  TP2a   P1d  1 4.000000e-01    3.020000e+00
  TP1a   P1a  1 4.000000e-01    2.480000e+00
   TP5   P1a  1 4.000000e-01    3.020000e+00
   TP4   P1a  1 4.000000e-01    3.020000e+00
   TP2   P1a  1 4.000000e-01    3.020000e+00
  TP1a    N3  1 4.000000e-01    3.020000e+00
  TP1a    N1  1 4.000000e-01    2.480000e+00
  TP1a    N2  1 4.000000e-01    2.770000e+00
  TP1a    N0  1 4.000000e-01    2.480000e+00
  TP1a    C5  1 4.000000e-01    1.900000e+00
  TP1a    C4  1 4.000000e-01    1.570000e+00
  TP1a    C3  1 4.000000e-01    1.270000e+00
  TP1a    C2  1 4.000000e-01    1.020000e+00
  TP1a    C1  1 4.150000e-01    8.500000e-01
  TP1a    C6  1 4.000000e-01    2.220000e+00
   TP3   P1a  1 4.000000e-01    3.020000e+00
  TP5d   P1a  1 4.000000e-01    3.020000e+00
  TP5a   P1a  1 4.000000e-01    2.480000e+00
  TP4d   P1a  1 4.000000e-01    3.020000e+00
  TP4a   P1a  1 4.000000e-01    2.480000e+00
  TP3d   P1a  1 4.000000e-01    3.020000e+00
  TP3a   P1a  1 4.000000e-01    2.480000e+00
  TP2d   P1a  1 4.000000e-01    3.020000e+00
  TP2a   P1a  1 4.000000e-01    2.480000e+00
   TP1   P1d  1 4.000000e-01    3.020000e+00
   TP1   P1a  1 4.000000e-01    3.020000e+00
  TP1a   P1d  1 4.000000e-01    3.020000e+00
  TN3d   N3d  1 4.000000e-01    2.480000e+00
   TP5   N3d  1 4.000000e-01    2.770000e+00
   TP4   N3d  1 4.000000e-01    2.770000e+00
   TP2   N3d  1 4.000000e-01    3.020000e+00
   TP1   N3d  1 4.000000e-01    3.020000e+00
  TN3d    N1  1 4.000000e-01    2.480000e+00
  TN3d    N2  1 4.000000e-01    2.770000e+00
  TN3d    N0  1 4.000000e-01    2.480000e+00
  TN3d    C5  1 4.000000e-01    2.220000e+00
  TN3d    C4  1 4.000000e-01    1.900000e+00
  TN3d    C3  1 4.000000e-01    1.570000e+00
  TN3d    C2  1 4.000000e-01    1.270000e+00
  TN3d    C1  1 4.000000e-01    1.020000e+00
  TN3d    C6  1 4.000000e-01    2.220000e+00
   TP3   N3d  1 4.000000e-01    2.770000e+00
  TP5d   N3d  1 4.000000e-01    2.220000e+00
  TP5a   N3d  1 4.000000e-01    2.770000e+00
  TP4d   N3d  1 4.000000e-01    2.220000e+00
  TP4a   N3d  1 4.000000e-01    2.770000e+00
  TP3d   N3d  1 4.000000e-01    2.220000e+00
  TP3a   N3d  1 4.000000e-01    2.770000e+00
  TP2d   N3d  1 4.000000e-01    2.480000e+00
  TP2a   N3d  1 4.000000e-01    3.020000e+00
  TP1d   N3d  1 4.000000e-01    2.480000e+00
  TP1a   N3d  1 4.000000e-01    3.020000e+00
  TN3a   N3a  1 4.000000e-01    2.480000e+00
   TP5   N3a  1 4.000000e-01    2.770000e+00
   TP4   N3a  1 4.000000e-01    2.770000e+00
   TP2   N3a  1 4.000000e-01    3.020000e+00
   TP1   N3a  1 4.000000e-01    3.020000e+00
  TN3a    N1  1 4.000000e-01    2.480000e+00
  TN3a    N2  1 4.000000e-01    2.770000e+00
  TN3a    N0  1 4.000000e-01    2.480000e+00
  TN3a    C5  1 4.000000e-01    2.220000e+00
  TN3a    C4  1 4.000000e-01    1.900000e+00
  TN3a    C3  1 4.000000e-01    1.570000e+00
  TN3a    C2  1 4.000000e-01    1.270000e+00
  TN3a    C1  1 4.000000e-01    1.020000e+00
  TN3a    C6  1 4.000000e-01    2.220000e+00
   TP3   N3a  1 4.000000e-01    2.770000e+00
  TP5d   N3a  1 4.000000e-01    2.770000e+00
  TP5a   N3a  1 4.000000e-01    2.220000e+00
  TP4d   N3a  1 4.000000e-01    2.770000e+00
  TP4a   N3a  1 4.000000e-01    2.220000e+00
  TP3d   N3a  1 4.000000e-01    2.770000e+00
  TP3a   N3a  1 4.000000e-01    2.220000e+00
  TP2d   N3a  1 4.000000e-01    3.020000e+00
  TP2a   N3a  1 4.000000e-01    2.480000e+00
  TP1d   N3a  1 4.000000e-01    3.020000e+00
  TP1a   N3a  1 4.000000e-01    2.480000e+00
   TN3   N3d  1 4.000000e-01    3.020000e+00
   TN3   N3a  1 4.000000e-01    3.020000e+00
  TN3a   N3d  1 4.000000e-01    3.020000e+00
  TN2d   N2d  1 4.000000e-01    2.220000e+00
   TP5   N2d  1 4.000000e-01    2.480000e+00
   TP4   N2d  1 4.000000e-01    2.480000e+00
   TP2   N2d  1 4.000000e-01    2.770000e+00
   TP1   N2d  1 4.000000e-01    2.770000e+00
   TN3   N2d  1 4.000000e-01    2.770000e+00
  TN2d    N1  1 4.000000e-01    2.480000e+00
  TN2d    N0  1 4.000000e-01    2.480000e+00
  TN2d    C5  1 4.000000e-01    2.220000e+00
  TN2d    C4  1 4.000000e-01    1.900000e+00
  TN2d    C3  1 4.000000e-01    1.570000e+00
  TN2d    C2  1 4.000000e-01    1.270000e+00
  TN2d    C1  1 4.000000e-01    1.020000e+00
  TN2d    C6  1 4.000000e-01    2.220000e+00
   TP3   N2d  1 4.000000e-01    2.480000e+00
  TP5d   N2d  1 4.000000e-01    1.900000e+00
  TP5a   N2d  1 4.000000e-01    2.480000e+00
  TP4d   N2d  1 4.000000e-01    1.900000e+00
  TP4a   N2d  1 4.000000e-01    2.480000e+00
  TP3d   N2d  1 4.000000e-01    1.900000e+00
  TP3a   N2d  1 4.000000e-01    2.480000e+00
  TP2d   N2d  1 4.000000e-01    2.220000e+00
  TP2a   N2d  1 4.000000e-01    2.770000e+00
  TP1d   N2d  1 4.000000e-01    2.220000e+00
  TP1a   N2d  1 4.000000e-01    2.770000e+00
  TN3d   N2d  1 4.000000e-01    2.220000e+00
  TN3a   N2d  1 4.000000e-01    2.770000e+00
  TN2a   N2a  1 4.000000e-01    2.220000e+00
   TP5   N2a  1 4.000000e-01    2.480000e+00
   TP4   N2a  1 4.000000e-01    2.480000e+00
   TP2   N2a  1 4.000000e-01    2.770000e+00
   TP1   N2a  1 4.000000e-01    2.770000e+00
   TN3   N2a  1 4.000000e-01    2.770000e+00
  TN2a    N1  1 4.000000e-01    2.480000e+00
  TN2a    N0  1 4.000000e-01    2.480000e+00
  TN2a    C5  1 4.000000e-01    2.220000e+00
  TN2a    C4  1 4.000000e-01    1.900000e+00
  TN2a    C3  1 4.000000e-01    1.570000e+00
  TN2a    C2  1 4.000000e-01    1.270000e+00
  TN2a    C1  1 4.000000e-01    1.020000e+00
  TN2a    C6  1 4.000000e-01    2.220000e+00
   TP3   N2a  1 4.000000e-01    2.480000e+00
  TP5d   N2a  1 4.000000e-01    2.480000e+00
  TP5a   N2a  1 4.000000e-01    1.900000e+00
  TP4d   N2a  1 4.000000e-01    2.480000e+00
  TP4a   N2a  1 4.000000e-01    1.900000e+00
  TP3d   N2a  1 4.000000e-01    2.480000e+00
  TP3a   N2a  1 4.000000e-01    1.900000e+00
  TP2d   N2a  1 4.000000e-01    2.770000e+00
  TP2a   N2a  1 4.000000e-01    2.220000e+00
  TP1d   N2a  1 4.000000e-01    2.770000e+00
  TP1a   N2a  1 4.000000e-01    2.220000e+00
  TN3d   N2a  1 4.000000e-01    2.770000e+00
  TN3a   N2a  1 4.000000e-01    2.220000e+00
   TN2   N2d  1 4.000000e-01    2.770000e+00
   TN2   N2a  1 4.000000e-01    2.770000e+00
  TN2a   N2d  1 4.000000e-01    2.770000e+00
  TN1d   N1d  1 4.000000e-01    1.900000e+00
   TP5   N1d  1 4.000000e-01    2.220000e+00
   TP4   N1d  1 4.000000e-01    2.220000e+00
   TP2   N1d  1 4.000000e-01    2.480000e+00
   TP1   N1d  1 4.000000e-01    2.480000e+00
   TN3   N1d  1 4.000000e-01    2.480000e+00
   TN2   N1d  1 4.000000e-01    2.480000e+00
  TN1d    N0  1 4.000000e-01    2.480000e+00
  TN1d    C5  1 4.000000e-01    2.220000e+00
  TN1d    C4  1 4.000000e-01    1.900000e+00
  TN1d    C3  1 4.000000e-01    1.900000e+00
  TN1d    C2  1 4.000000e-01    1.570000e+00
  TN1d    C1  1 4.000000e-01    1.270000e+00
  TN1d    C6  1 4.000000e-01    2.220000e+00
   TP3   N1d  1 4.000000e-01    2.220000e+00
  TP5d   N1d  1 4.000000e-01    1.900000e+00
  TP5a   N1d  1 4.000000e-01    2.220000e+00
  TP4d   N1d  1 4.000000e-01    1.900000e+00
  TP4a   N1d  1 4.000000e-01    2.220000e+00
  TP3d   N1d  1 4.000000e-01    1.900000e+00
  TP3a   N1d  1 4.000000e-01    2.220000e+00
  TP2d   N1d  1 4.000000e-01    1.900000e+00
  TP2a   N1d  1 4.000000e-01    2.480000e+00
  TP1d   N1d  1 4.000000e-01    1.900000e+00
  TP1a   N1d  1 4.000000e-01    2.480000e+00
  TN3d   N1d  1 4.000000e-01    1.900000e+00
  TN3a   N1d  1 4.000000e-01    2.480000e+00
  TN2d   N1d  1 4.000000e-01    1.900000e+00
  TN2a   N1d  1 4.000000e-01    2.480000e+00
  TN1a   N1a  1 4.000000e-01    1.900000e+00
   TP5   N1a  1 4.000000e-01    2.220000e+00
   TP4   N1a  1 4.000000e-01    2.220000e+00
   TP2   N1a  1 4.000000e-01    2.480000e+00
   TP1   N1a  1 4.000000e-01    2.480000e+00
   TN3   N1a  1 4.000000e-01    2.480000e+00
   TN2   N1a  1 4.000000e-01    2.480000e+00
  TN1a    N0  1 4.000000e-01    2.480000e+00
  TN1a    C5  1 4.000000e-01    2.220000e+00
  TN1a    C4  1 4.000000e-01    1.900000e+00
  TN1a    C3  1 4.000000e-01    1.900000e+00
  TN1a    C2  1 4.000000e-01    1.570000e+00
  TN1a    C1  1 4.000000e-01    1.270000e+00
  TN1a    C6  1 4.000000e-01    2.220000e+00
   TP3   N1a  1 4.000000e-01    2.220000e+00
  TP5d   N1a  1 4.000000e-01    2.220000e+00
  TP5a   N1a  1 4.000000e-01    1.900000e+00
  TP4d   N1a  1 4.000000e-01    2.220000e+00
  TP4a   N1a  1 4.000000e-01    1.900000e+00
  TP3d   N1a  1 4.000000e-01    2.220000e+00
  TP3a   N1a  1 4.000000e-01    1.900000e+00
  TP2d   N1a  1 4.000000e-01    2.480000e+00
  TP2a   N1a  1 4.000000e-01    1.900000e+00
  TP1d   N1a  1 4.000000e-01    2.480000e+00
  TP1a   N1a  1 4.000000e-01    1.900000e+00
  TN3d   N1a  1 4.000000e-01    2.480000e+00
  TN3a   N1a  1 4.000000e-01    1.900000e+00
  TN2d   N1a  1 4.000000e-01    2.480000e+00
  TN2a   N1a  1 4.000000e-01    1.900000e+00
   TN1   N1d  1 4.000000e-01    2.480000e+00
   TN1   N1a  1 4.000000e-01    2.480000e+00
  TN1a   N1d  1 4.000000e-01    2.480000e+00
  TN0d   N0d  1 4.000000e-01    1.900000e+00
   TP5   N0d  1 4.000000e-01    1.900000e+00
   TP4   N0d  1 4.000000e-01    1.900000e+00
   TP2   N0d  1 4.000000e-01    2.220000e+00
   TP1   N0d  1 4.000000e-01    2.480000e+00
   TN3   N0d  1 4.000000e-01    2.480000e+00
   TN1   N0d  1 4.000000e-01    2.480000e+00
   TN2   N0d  1 4.000000e-01    2.480000e+00
  TN0d    C5  1 4.000000e-01    2.220000e+00
  TN0d    C4  1 4.000000e-01    1.900000e+00
  TN0d    C3  1 4.000000e-01    1.900000e+00
  TN0d    C2  1 4.000000e-01    1.570000e+00
  TN0d    C1  1 4.000000e-01    1.570000e+00
  TN0d    C6  1 4.000000e-01    2.220000e+00
   TP3   N0d  1 4.000000e-01    1.900000e+00
  TP5d   N0d  1 4.000000e-01    1.900000e+00
  TP5a   N0d  1 4.000000e-01    1.900000e+00
  TP4d   N0d  1 4.000000e-01    1.900000e+00
  TP4a   N0d  1 4.000000e-01    1.900000e+00
  TP3d   N0d  1 4.000000e-01    1.900000e+00
  TP3a   N0d  1 4.000000e-01    1.900000e+00
  TP2d   N0d  1 4.000000e-01    1.900000e+00
  TP2a   N0d  1 4.000000e-01    2.220000e+00
  TP1d   N0d  1 4.000000e-01    1.900000e+00
  TP1a   N0d  1 4.000000e-01    2.480000e+00
  TN3d   N0d  1 4.000000e-01    1.900000e+00
  TN3a   N0d  1 4.000000e-01    2.480000e+00
  TN2d   N0d  1 4.000000e-01    1.900000e+00
  TN2a   N0d  1 4.000000e-01    2.480000e+00
  TN1d   N0d  1 4.000000e-01    1.900000e+00
  TN1a   N0d  1 4.000000e-01    2.480000e+00
  TN0a   N0a  1 4.000000e-01    1.900000e+00
   TP5   N0a  1 4.000000e-01    1.900000e+00
   TP4   N0a  1 4.000000e-01    1.900000e+00
   TP2   N0a  1 4.000000e-01    2.220000e+00
   TP1   N0a  1 4.000000e-01    2.480000e+00
   TN3   N0a  1 4.000000e-01    2.480000e+00
   TN1   N0a  1 4.000000e-01    2.480000e+00
   TN2   N0a  1 4.000000e-01    2.480000e+00
  TN0a    C5  1 4.000000e-01    2.220000e+00
  TN0a    C4  1 4.000000e-01    1.900000e+00
  TN0a    C3  1 4.000000e-01    1.900000e+00
  TN0a    C2  1 4.000000e-01    1.570000e+00
  TN0a    C1  1 4.000000e-01    1.570000e+00
  TN0a    C6  1 4.000000e-01    2.220000e+00
   TP3   N0a  1 4.000000e-01    1.900000e+00
  TP5d   N0a  1 4.000000e-01    1.900000e+00
  TP5a   N0a  1 4.000000e-01    1.900000e+00
  TP4d   N0a  1 4.000000e-01    1.900000e+00
  TP4a   N0a  1 4.000000e-01    1.900000e+00
  TP3d   N0a  1 4.000000e-01    1.900000e+00
  TP3a   N0a  1 4.000000e-01    1.900000e+00
  TP2d   N0a  1 4.000000e-01    2.220000e+00
  TP2a   N0a  1 4.000000e-01    1.900000e+00
  TP1d   N0a  1 4.000000e-01    2.480000e+00
  TP1a   N0a  1 4.000000e-01    1.900000e+00
  TN3d   N0a  1 4.000000e-01    2.480000e+00
  TN3a   N0a  1 4.000000e-01    1.900000e+00
  TN2d   N0a  1 4.000000e-01    2.480000e+00
  TN2a   N0a  1 4.000000e-01    1.900000e+00
  TN1d   N0a  1 4.000000e-01    2.480000e+00
  TN1a   N0a  1 4.000000e-01    1.900000e+00
   TN0   N0d  1 4.000000e-01    2.480000e+00
   TN0   N0a  1 4.000000e-01    2.480000e+00
  TN0a   N0d  1 4.000000e-01    2.480000e+00
   TP5   TP5  1 3.300000e-01    3.200000e+00
   TP4   TP4  1 3.300000e-01    2.920000e+00
   TP2   TP2  1 3.300000e-01    2.430000e+00
   TP1   TP1  1 3.300000e-01    2.210000e+00
   TN3   TN3  1 3.300000e-01    2.210000e+00
   TN1   TN1  1 3.300000e-01    1.700000e+00
   TN2   TN2  1 3.300000e-01    1.950000e+00
   TN0   TN0  1 3.300000e-01    1.700000e+00
   TC5   TC5  1 3.300000e-01    1.700000e+00
   TC4   TC4  1 3.300000e-01    1.450000e+00
   TC3   TC3  1 3.300000e-01    1.450000e+00
   TC2   TC2  1 3.300000e-01    1.450000e+00
   TC1   TC1  1 3.300000e-01    1.450000e+00
   TP5   TP4  1 3.300000e-01    2.920000e+00
   TP5   TP2  1 3.300000e-01    2.430000e+00
   TP5   TP1  1 3.300000e-01    2.210000e+00
   TP5   TN3  1 3.300000e-01    1.950000e+00
   TP5   TN1  1 3.300000e-01    1.450000e+00
   TP5   TN2  1 3.300000e-01    1.700000e+00
   TP5   TN0  1 3.300000e-01    1.200000e+00
   TP5   TC5  1 3.640000e-01    7.000000e-01
   TP5   TC4  1 3.990000e-01    6.500000e-01
   TP5   TC3  1 4.200000e-01    6.000000e-01
   TP5   TC2  1 4.400000e-01    5.500000e-01
   TP5   TC1  1 4.700000e-01    5.000000e-01
   TP4   TP2  1 3.300000e-01    2.430000e+00
   TP4   TP1  1 3.300000e-01    2.210000e+00
   TP4   TN3  1 3.300000e-01    1.950000e+00
   TP4   TN1  1 3.300000e-01    1.450000e+00
   TP4   TN2  1 3.300000e-01    1.700000e+00
   TP4   TN0  1 3.300000e-01    1.200000e+00
   TP4   TC5  1 3.400000e-01    9.500000e-01
   TP4   TC4  1 3.640000e-01    7.000000e-01
   TP4   TC3  1 3.990000e-01    6.500000e-01
   TP4   TC2  1 4.200000e-01    6.000000e-01
   TP4   TC1  1 4.400000e-01    5.500000e-01
   TP2   TP1  1 3.300000e-01    2.210000e+00
   TP2   TN3  1 3.300000e-01    2.210000e+00
   TP2   TN1  1 3.300000e-01    1.700000e+00
   TP2   TN2  1 3.300000e-01    1.950000e+00
   TP2   TN0  1 3.300000e-01    1.450000e+00
   TP2   TC5  1 3.300000e-01    1.200000e+00
   TP2   TC4  1 3.400000e-01    9.500000e-01
   TP2   TC3  1 3.640000e-01    7.000000e-01
   TP2   TC2  1 3.990000e-01    6.500000e-01
   TP2   TC1  1 4.200000e-01    6.000000e-01
   TP1   TN3  1 3.300000e-01    2.210000e+00
   TP1   TN1  1 3.300000e-01    1.700000e+00
   TP1   TN2  1 3.300000e-01    1.950000e+00
   TP1   TN0  1 3.300000e-01    1.700000e+00
   TP1   TC5  1 3.300000e-01    1.200000e+00
   TP1   TC4  1 3.400000e-01    9.500000e-01
   TP1   TC3  1 3.640000e-01    7.000000e-01
   TP1   TC2  1 3.990000e-01    6.500000e-01
   TP1   TC1  1 4.200000e-01    6.000000e-01
   TN3   TN1  1 3.300000e-01    1.700000e+00
   TN3   TN2  1 3.300000e-01    1.950000e+00
   TN3   TN0  1 3.300000e-01    1.700000e+00
   TN3   TC5  1 3.300000e-01    1.450000e+00
   TN3   TC4  1 3.300000e-01    1.200000e+00
   TN3   TC3  1 3.400000e-01    9.500000e-01
   TN3   TC2  1 3.640000e-01    7.000000e-01
   TN3   TC1  1 3.990000e-01    6.500000e-01
   TN2   TN1  1 3.300000e-01    1.700000e+00
   TN1   TN0  1 3.300000e-01    1.700000e+00
   TN1   TC5  1 3.300000e-01    1.450000e+00
   TN1   TC4  1 3.300000e-01    1.200000e+00
   TN1   TC3  1 3.300000e-01    1.200000e+00
   TN1   TC2  1 3.400000e-01    9.500000e-01
   TN1   TC1  1 3.640000e-01    7.000000e-01
   TN2   TN0  1 3.300000e-01    1.700000e+00
   TN2   TC5  1 3.300000e-01    1.450000e+00
   TN2   TC4  1 3.300000e-01    1.200000e+00
   TN2   TC3  1 3.400000e-01    9.500000e-01
   TN2   TC2  1 3.640000e-01    7.000000e-01
   TN2   TC1  1 3.990000e-01    6.500000e-01
   TN0   TC5  1 3.300000e-01    1.450000e+00
   TN0   TC4  1 3.300000e-01    1.200000e+00
   TN0   TC3  1 3.300000e-01    1.200000e+00
   TN0   TC2  1 3.400000e-01    9.500000e-01
   TN0   TC1  1 3.400000e-01    9.500000e-01
   TC5   TC4  1 3.300000e-01    1.450000e+00
   TC5   TC3  1 3.300000e-01    1.450000e+00
   TC5   TC2  1 3.400000e-01    9.500000e-01
   TC5   TC1  1 3.400000e-01    9.500000e-01
   TC4   TC3  1 3.300000e-01    1.450000e+00
   TC4   TC2  1 3.400000e-01    9.500000e-01
   TC4   TC1  1 3.400000e-01    9.500000e-01
   TC3   TC2  1 3.300000e-01    1.200000e+00
   TC3   TC1  1 3.300000e-01    1.200000e+00
   TC2   TC1  1 3.300000e-01    1.450000e+00
   TC6   TC6  1 3.300000e-01    1.700000e+00
   TP5   TC6  1 3.400000e-01    9.500000e-01
   TP4   TC6  1 3.300000e-01    1.200000e+00
   TP2   TC6  1 3.300000e-01    1.450000e+00
   TP1   TC6  1 3.300000e-01    1.450000e+00
   TN3   TC6  1 3.300000e-01    1.450000e+00
   TN1   TC6  1 3.300000e-01    1.450000e+00
   TN2   TC6  1 3.300000e-01    1.450000e+00
   TC6   TC5  1 3.300000e-01    1.700000e+00
   TC6   TC4  1 3.300000e-01    1.450000e+00
   TC6   TC3  1 3.300000e-01    1.200000e+00
   TC6   TC2  1 3.400000e-01    9.500000e-01
   TC6   TC1  1 3.400000e-01    9.500000e-01
   TN0   TC6  1 3.300000e-01    1.450000e+00
   TP3   TP3  1 3.300000e-01    2.430000e+00
   TP5   TP3  1 3.300000e-01    2.670000e+00
   TP3   TP2  1 3.300000e-01    2.430000e+00
   TP3   TP1  1 3.300000e-01    2.210000e+00
   TP3   TN3  1 3.300000e-01    1.950000e+00
   TP3   TN1  1 3.300000e-01    1.450000e+00
   TP3   TN2  1 3.300000e-01    1.700000e+00
   TP3   TN0  1 3.300000e-01    1.200000e+00
   TP3   TC5  1 3.400000e-01    9.500000e-01
   TP3   TC4  1 3.640000e-01    7.000000e-01
   TP3   TC3  1 3.990000e-01    6.500000e-01
   TP3   TC2  1 4.200000e-01    6.000000e-01
   TP3   TC1  1 4.400000e-01    5.500000e-01
   TP3   TC6  1 3.300000e-01    1.200000e+00
   TP4   TP3  1 3.300000e-01    2.670000e+00
  TP5d  TP5d  1 3.300000e-01    2.920000e+00
  TP5d   TP4  1 3.300000e-01    2.920000e+00
  TP5d   TP2  1 3.300000e-01    2.430000e+00
  TP5d   TP1  1 3.300000e-01    2.210000e+00
  TP5d   TN3  1 3.300000e-01    1.950000e+00
  TP5d   TN1  1 3.300000e-01    1.450000e+00
  TP5d   TN2  1 3.300000e-01    1.700000e+00
  TP5d   TN0  1 3.300000e-01    1.200000e+00
  TP5d   TC5  1 3.640000e-01    7.000000e-01
  TP5d   TC4  1 3.990000e-01    6.500000e-01
  TP5d   TC3  1 4.200000e-01    6.000000e-01
  TP5d   TC2  1 4.400000e-01    5.500000e-01
  TP5d   TC1  1 4.700000e-01    5.000000e-01
  TP5d   TC6  1 3.400000e-01    9.500000e-01
  TP5d   TP3  1 3.300000e-01    2.670000e+00
  TP5a  TP5a  1 3.300000e-01    2.920000e+00
  TP5a   TP4  1 3.300000e-01    2.920000e+00
  TP5a   TP2  1 3.300000e-01    2.430000e+00
  TP5a   TP1  1 3.300000e-01    2.210000e+00
  TP5a   TN3  1 3.300000e-01    1.950000e+00
  TP5a   TN1  1 3.300000e-01    1.450000e+00
  TP5a   TN2  1 3.300000e-01    1.700000e+00
  TP5a   TN0  1 3.300000e-01    1.200000e+00
  TP5a   TC5  1 3.640000e-01    7.000000e-01
  TP5a   TC4  1 3.990000e-01    6.500000e-01
  TP5a   TC3  1 4.200000e-01    6.000000e-01
  TP5a   TC2  1 4.400000e-01    5.500000e-01
  TP5a   TC1  1 4.700000e-01    5.000000e-01
  TP5a   TC6  1 3.400000e-01    9.500000e-01
  TP5a   TP3  1 3.300000e-01    2.670000e+00
   TP5  TP5d  1 3.300000e-01    3.200000e+00
   TP5  TP5a  1 3.300000e-01    3.200000e+00
  TP5a  TP5d  1 3.300000e-01    4.020000e+00
  TP4d  TP4d  1 3.300000e-01    2.670000e+00
   TP5  TP4d  1 3.300000e-01    2.920000e+00
  TP4d   TP2  1 3.300000e-01    2.430000e+00
  TP4d   TP1  1 3.300000e-01    2.210000e+00
  TP4d   TN3  1 3.300000e-01    1.950000e+00
  TP4d   TN1  1 3.300000e-01    1.450000e+00
  TP4d   TN2  1 3.300000e-01    1.700000e+00
  TP4d   TN0  1 3.300000e-01    1.200000e+00
  TP4d   TC5  1 3.400000e-01    9.500000e-01
  TP4d   TC4  1 3.640000e-01    7.000000e-01
  TP4d   TC3  1 3.990000e-01    6.500000e-01
  TP4d   TC2  1 4.200000e-01    6.000000e-01
  TP4d   TC1  1 4.400000e-01    5.500000e-01
  TP4d   TC6  1 3.300000e-01    1.200000e+00
  TP4d   TP3  1 3.300000e-01    2.670000e+00
  TP5d  TP4d  1 3.300000e-01    2.670000e+00
  TP5a  TP4d  1 3.300000e-01    3.750000e+00
  TP4a  TP4a  1 3.300000e-01    2.670000e+00
   TP5  TP4a  1 3.300000e-01    2.920000e+00
  TP4a   TP2  1 3.300000e-01    2.430000e+00
  TP4a   TP1  1 3.300000e-01    2.210000e+00
  TP4a   TN3  1 3.300000e-01    1.950000e+00
  TP4a   TN1  1 3.300000e-01    1.450000e+00
  TP4a   TN2  1 3.300000e-01    1.700000e+00
  TP4a   TN0  1 3.300000e-01    1.200000e+00
  TP4a   TC5  1 3.400000e-01    9.500000e-01
  TP4a   TC4  1 3.640000e-01    7.000000e-01
  TP4a   TC3  1 3.990000e-01    6.500000e-01
  TP4a   TC2  1 4.200000e-01    6.000000e-01
  TP4a   TC1  1 4.400000e-01    5.500000e-01
  TP4a   TC6  1 3.300000e-01    1.200000e+00
  TP4a   TP3  1 3.300000e-01    2.670000e+00
  TP5a  TP4d  1 3.300000e-01    3.750000e+00
  TP5a  TP4a  1 3.300000e-01    2.670000e+00
   TP4  TP4d  1 3.300000e-01    2.920000e+00
   TP4  TP4a  1 3.300000e-01    2.920000e+00
  TP4a  TP4d  1 3.300000e-01    3.750000e+00
  TP3d  TP3d  1 3.300000e-01    2.210000e+00
   TP5  TP3d  1 3.300000e-01    2.670000e+00
  TP3d   TP2  1 3.300000e-01    2.430000e+00
  TP3d   TP1  1 3.300000e-01    2.210000e+00
  TP3d   TN3  1 3.300000e-01    1.950000e+00
  TP3d   TN1  1 3.300000e-01    1.450000e+00
  TP3d   TN2  1 3.300000e-01    1.700000e+00
  TP3d   TN0  1 3.300000e-01    1.200000e+00
  TP3d   TC5  1 3.400000e-01    9.500000e-01
  TP3d   TC4  1 3.640000e-01    7.000000e-01
  TP3d   TC3  1 3.990000e-01    6.500000e-01
  TP3d   TC2  1 4.200000e-01    6.000000e-01
  TP3d   TC1  1 4.400000e-01    5.500000e-01
  TP3d   TC6  1 3.300000e-01    1.200000e+00
   TP4  TP3d  1 3.300000e-01    2.670000e+00
  TP5d  TP3d  1 3.300000e-01    2.430000e+00
  TP5a  TP3d  1 3.300000e-01    3.470000e+00
  TP4d  TP3d  1 3.300000e-01    2.430000e+00
  TP4a  TP3d  1 3.300000e-01    3.470000e+00
  TP3a  TP3a  1 3.300000e-01    2.210000e+00
   TP5  TP3a  1 3.300000e-01    2.670000e+00
  TP3a   TP2  1 3.300000e-01    2.430000e+00
  TP3a   TP1  1 3.300000e-01    2.210000e+00
  TP3a   TN3  1 3.300000e-01    1.950000e+00
  TP3a   TN1  1 3.300000e-01    1.450000e+00
  TP3a   TN2  1 3.300000e-01    1.700000e+00
  TP3a   TN0  1 3.300000e-01    1.200000e+00
  TP3a   TC5  1 3.400000e-01    9.500000e-01
  TP3a   TC4  1 3.640000e-01    7.000000e-01
  TP3a   TC3  1 3.990000e-01    6.500000e-01
  TP3a   TC2  1 4.200000e-01    6.000000e-01
  TP3a   TC1  1 4.400000e-01    5.500000e-01
  TP3a   TC6  1 3.300000e-01    1.200000e+00
   TP4  TP3a  1 3.300000e-01    2.670000e+00
  TP5a  TP3d  1 3.300000e-01    3.470000e+00
  TP5a  TP3a  1 3.300000e-01    2.430000e+00
  TP4a  TP3d  1 3.300000e-01    3.470000e+00
  TP4a  TP3a  1 3.300000e-01    2.430000e+00
   TP3  TP3d  1 3.300000e-01    2.430000e+00
   TP3  TP3a  1 3.300000e-01    2.430000e+00
  TP3a  TP3d  1 3.300000e-01    3.200000e+00
  TP2d  TP2d  1 3.300000e-01    2.210000e+00
   TP5  TP2d  1 3.300000e-01    2.430000e+00
   TP4  TP2d  1 3.300000e-01    2.430000e+00
  TP2d   TP1  1 3.300000e-01    2.210000e+00
  TP2d   TN3  1 3.300000e-01    2.210000e+00
  TP2d   TN1  1 3.300000e-01    1.700000e+00
  TP2d   TN2  1 3.300000e-01    1.950000e+00
  TP2d   TN0  1 3.300000e-01    1.450000e+00
  TP2d   TC5  1 3.300000e-01    1.200000e+00
  TP2d   TC4  1 3.400000e-01    9.500000e-01
  TP2d   TC3  1 3.640000e-01    7.000000e-01
  TP2d   TC2  1 3.990000e-01    6.500000e-01
  TP2d   TC1  1 4.200000e-01    6.000000e-01
  TP2d   TC6  1 3.300000e-01    1.450000e+00
   TP3  TP2d  1 3.300000e-01    2.430000e+00
  TP5d  TP2d  1 3.300000e-01    2.210000e+00
  TP5a  TP2d  1 3.300000e-01    3.200000e+00
  TP4d  TP2d  1 3.300000e-01    2.210000e+00
  TP4a  TP2d  1 3.300000e-01    3.200000e+00
  TP3d  TP2d  1 3.300000e-01    2.210000e+00
  TP3a  TP2d  1 3.300000e-01    3.200000e+00
  TP2a  TP2a  1 3.300000e-01    2.210000e+00
   TP5  TP2a  1 3.300000e-01    2.430000e+00
   TP4  TP2a  1 3.300000e-01    2.430000e+00
  TP2a   TP1  1 3.300000e-01    2.210000e+00
  TP2a   TN3  1 3.300000e-01    2.210000e+00
  TP2a   TN1  1 3.300000e-01    1.700000e+00
  TP2a   TN2  1 3.300000e-01    1.950000e+00
  TP2a   TN0  1 3.300000e-01    1.450000e+00
  TP2a   TC5  1 3.300000e-01    1.200000e+00
  TP2a   TC4  1 3.400000e-01    9.500000e-01
  TP2a   TC3  1 3.640000e-01    7.000000e-01
  TP2a   TC2  1 3.990000e-01    6.500000e-01
  TP2a   TC1  1 4.200000e-01    6.000000e-01
  TP2a   TC6  1 3.300000e-01    1.450000e+00
   TP3  TP2a  1 3.300000e-01    2.430000e+00
  TP5a  TP2d  1 3.300000e-01    3.200000e+00
  TP5a  TP2a  1 3.300000e-01    2.210000e+00
  TP4a  TP2d  1 3.300000e-01    3.200000e+00
  TP4a  TP2a  1 3.300000e-01    2.210000e+00
  TP3a  TP2d  1 3.300000e-01    3.200000e+00
  TP3a  TP2a  1 3.300000e-01    2.210000e+00
   TP2  TP2d  1 3.300000e-01    2.430000e+00
   TP2  TP2a  1 3.300000e-01    2.430000e+00
  TP2a  TP2d  1 3.300000e-01    3.200000e+00
  TP1d  TP1d  1 3.300000e-01    1.950000e+00
   TP5  TP1d  1 3.300000e-01    2.210000e+00
   TP4  TP1d  1 3.300000e-01    2.210000e+00
   TP2  TP1d  1 3.300000e-01    2.210000e+00
  TP1d   TN3  1 3.300000e-01    2.210000e+00
  TP1d   TN1  1 3.300000e-01    1.700000e+00
  TP1d   TN2  1 3.300000e-01    1.950000e+00
  TP1d   TN0  1 3.300000e-01    1.700000e+00
  TP1d   TC5  1 3.300000e-01    1.200000e+00
  TP1d   TC4  1 3.400000e-01    9.500000e-01
  TP1d   TC3  1 3.640000e-01    7.000000e-01
  TP1d   TC2  1 3.990000e-01    6.500000e-01
  TP1d   TC1  1 4.200000e-01    6.000000e-01
  TP1d   TC6  1 3.300000e-01    1.450000e+00
   TP3  TP1d  1 3.300000e-01    2.210000e+00
  TP5d  TP1d  1 3.300000e-01    1.950000e+00
  TP5a  TP1d  1 3.300000e-01    2.920000e+00
  TP4d  TP1d  1 3.300000e-01    1.950000e+00
  TP4a  TP1d  1 3.300000e-01    2.920000e+00
  TP3d  TP1d  1 3.300000e-01    1.950000e+00
  TP3a  TP1d  1 3.300000e-01    2.920000e+00
  TP2d  TP1d  1 3.300000e-01    1.950000e+00
  TP2a  TP1d  1 3.300000e-01    2.920000e+00
  TP1a  TP1a  1 3.300000e-01    1.950000e+00
   TP5  TP1a  1 3.300000e-01    2.210000e+00
   TP4  TP1a  1 3.300000e-01    2.210000e+00
   TP2  TP1a  1 3.300000e-01    2.210000e+00
  TP1a   TN3  1 3.300000e-01    2.210000e+00
  TP1a   TN1  1 3.300000e-01    1.700000e+00
  TP1a   TN2  1 3.300000e-01    1.950000e+00
  TP1a   TN0  1 3.300000e-01    1.700000e+00
  TP1a   TC5  1 3.300000e-01    1.200000e+00
  TP1a   TC4  1 3.400000e-01    9.500000e-01
  TP1a   TC3  1 3.640000e-01    7.000000e-01
  TP1a   TC2  1 3.990000e-01    6.500000e-01
  TP1a   TC1  1 4.200000e-01    6.000000e-01
  TP1a   TC6  1 3.300000e-01    1.450000e+00
   TP3  TP1a  1 3.300000e-01    2.210000e+00
  TP5a  TP1d  1 3.300000e-01    2.920000e+00
  TP5a  TP1a  1 3.300000e-01    1.950000e+00
  TP4a  TP1d  1 3.300000e-01    2.920000e+00
  TP4a  TP1a  1 3.300000e-01    1.950000e+00
  TP3a  TP1d  1 3.300000e-01    2.920000e+00
  TP3a  TP1a  1 3.300000e-01    1.950000e+00
  TP2a  TP1d  1 3.300000e-01    2.920000e+00
  TP2a  TP1a  1 3.300000e-01    1.950000e+00
   TP1  TP1d  1 3.300000e-01    2.210000e+00
   TP1  TP1a  1 3.300000e-01    2.210000e+00
  TP1a  TP1d  1 3.300000e-01    2.920000e+00
  TN3d  TN3d  1 3.300000e-01    1.950000e+00
   TP5  TN3d  1 3.300000e-01    1.950000e+00
   TP4  TN3d  1 3.300000e-01    1.950000e+00
   TP2  TN3d  1 3.300000e-01    2.210000e+00
   TP1  TN3d  1 3.300000e-01    2.210000e+00
  TN3d   TN1  1 3.300000e-01    1.700000e+00
  TN3d   TN2  1 3.300000e-01    1.950000e+00
  TN3d   TN0  1 3.300000e-01    1.700000e+00
  TN3d   TC5  1 3.300000e-01    1.450000e+00
  TN3d   TC4  1 3.300000e-01    1.200000e+00
  TN3d   TC3  1 3.400000e-01    9.500000e-01
  TN3d   TC2  1 3.640000e-01    7.000000e-01
  TN3d   TC1  1 3.990000e-01    6.500000e-01
  TN3d   TC6  1 3.300000e-01    1.450000e+00
   TP3  TN3d  1 3.300000e-01    1.950000e+00
  TP5d  TN3d  1 3.300000e-01    1.700000e+00
  TP5a  TN3d  1 3.300000e-01    2.670000e+00
  TP4d  TN3d  1 3.300000e-01    1.700000e+00
  TP4a  TN3d  1 3.300000e-01    2.670000e+00
  TP3d  TN3d  1 3.300000e-01    1.700000e+00
  TP3a  TN3d  1 3.300000e-01    2.670000e+00
  TP2d  TN3d  1 3.300000e-01    1.950000e+00
  TP2a  TN3d  1 3.300000e-01    2.920000e+00
  TP1d  TN3d  1 3.300000e-01    1.950000e+00
  TP1a  TN3d  1 3.300000e-01    2.920000e+00
  TN3a  TN3a  1 3.300000e-01    1.950000e+00
   TP5  TN3a  1 3.300000e-01    1.950000e+00
   TP4  TN3a  1 3.300000e-01    1.950000e+00
   TP2  TN3a  1 3.300000e-01    2.210000e+00
   TP1  TN3a  1 3.300000e-01    2.210000e+00
  TN3a   TN1  1 3.300000e-01    1.700000e+00
  TN3a   TN2  1 3.300000e-01    1.950000e+00
  TN3a   TN0  1 3.300000e-01    1.700000e+00
  TN3a   TC5  1 3.300000e-01    1.450000e+00
  TN3a   TC4  1 3.300000e-01    1.200000e+00
  TN3a   TC3  1 3.400000e-01    9.500000e-01
  TN3a   TC2  1 3.640000e-01    7.000000e-01
  TN3a   TC1  1 3.990000e-01    6.500000e-01
  TN3a   TC6  1 3.300000e-01    1.450000e+00
   TP3  TN3a  1 3.300000e-01    1.950000e+00
  TP5a  TN3d  1 3.300000e-01    2.670000e+00
  TP5a  TN3a  1 3.300000e-01    1.700000e+00
  TP4a  TN3d  1 3.300000e-01    2.670000e+00
  TP4a  TN3a  1 3.300000e-01    1.700000e+00
  TP3a  TN3d  1 3.300000e-01    2.670000e+00
  TP3a  TN3a  1 3.300000e-01    1.700000e+00
  TP2a  TN3d  1 3.300000e-01    2.920000e+00
  TP2a  TN3a  1 3.300000e-01    1.950000e+00
  TP1a  TN3d  1 3.300000e-01    2.920000e+00
  TP1a  TN3a  1 3.300000e-01    1.950000e+00
   TN3  TN3d  1 3.300000e-01    2.210000e+00
   TN3  TN3a  1 3.300000e-01    2.210000e+00
  TN3a  TN3d  1 3.300000e-01    2.920000e+00
  TN2d  TN2d  1 3.300000e-01    1.700000e+00
   TP5  TN2d  1 3.300000e-01    1.700000e+00
   TP4  TN2d  1 3.300000e-01    1.700000e+00
   TP2  TN2d  1 3.300000e-01    1.950000e+00
   TP1  TN2d  1 3.300000e-01    1.950000e+00
   TN3  TN2d  1 3.300000e-01    1.950000e+00
  TN2d   TN1  1 3.300000e-01    1.700000e+00
  TN2d   TN0  1 3.300000e-01    1.700000e+00
  TN2d   TC5  1 3.300000e-01    1.450000e+00
  TN2d   TC4  1 3.300000e-01    1.200000e+00
  TN2d   TC3  1 3.400000e-01    9.500000e-01
  TN2d   TC2  1 3.640000e-01    7.000000e-01
  TN2d   TC1  1 3.990000e-01    6.500000e-01
  TN2d   TC6  1 3.300000e-01    1.450000e+00
   TP3  TN2d  1 3.300000e-01    1.700000e+00
  TP5d  TN2d  1 3.300000e-01    1.450000e+00
  TP5a  TN2d  1 3.300000e-01    2.430000e+00
  TP4d  TN2d  1 3.300000e-01    1.450000e+00
  TP4a  TN2d  1 3.300000e-01    2.430000e+00
  TP3d  TN2d  1 3.300000e-01    1.450000e+00
  TP3a  TN2d  1 3.300000e-01    2.430000e+00
  TP2d  TN2d  1 3.300000e-01    1.700000e+00
  TP2a  TN2d  1 3.300000e-01    2.670000e+00
  TP1d  TN2d  1 3.300000e-01    1.700000e+00
  TP1a  TN2d  1 3.300000e-01    2.670000e+00
  TN3d  TN2d  1 3.300000e-01    1.700000e+00
  TN3a  TN2d  1 3.300000e-01    2.670000e+00
  TN2a  TN2a  1 3.300000e-01    1.700000e+00
   TP5  TN2a  1 3.300000e-01    1.700000e+00
   TP4  TN2a  1 3.300000e-01    1.700000e+00
   TP2  TN2a  1 3.300000e-01    1.950000e+00
   TP1  TN2a  1 3.300000e-01    1.950000e+00
   TN3  TN2a  1 3.300000e-01    1.950000e+00
  TN2a   TN1  1 3.300000e-01    1.700000e+00
  TN2a   TN0  1 3.300000e-01    1.700000e+00
  TN2a   TC5  1 3.300000e-01    1.450000e+00
  TN2a   TC4  1 3.300000e-01    1.200000e+00
  TN2a   TC3  1 3.400000e-01    9.500000e-01
  TN2a   TC2  1 3.640000e-01    7.000000e-01
  TN2a   TC1  1 3.990000e-01    6.500000e-01
  TN2a   TC6  1 3.300000e-01    1.450000e+00
   TP3  TN2a  1 3.300000e-01    1.700000e+00
  TP5a  TN2d  1 3.300000e-01    2.430000e+00
  TP5a  TN2a  1 3.300000e-01    1.450000e+00
  TP4a  TN2d  1 3.300000e-01    2.430000e+00
  TP4a  TN2a  1 3.300000e-01    1.450000e+00
  TP3a  TN2d  1 3.300000e-01    2.430000e+00
  TP3a  TN2a  1 3.300000e-01    1.450000e+00
  TP2a  TN2d  1 3.300000e-01    2.670000e+00
  TP2a  TN2a  1 3.300000e-01    1.700000e+00
  TP1a  TN2d  1 3.300000e-01    2.670000e+00
  TP1a  TN2a  1 3.300000e-01    1.700000e+00
  TN3a  TN2d  1 3.300000e-01    2.670000e+00
  TN3a  TN2a  1 3.300000e-01    1.700000e+00
   TN2  TN2d  1 3.300000e-01    1.950000e+00
   TN2  TN2a  1 3.300000e-01    1.950000e+00
  TN2a  TN2d  1 3.300000e-01    2.670000e+00
  TN1d  TN1d  1 3.300000e-01    1.450000e+00
   TP5  TN1d  1 3.300000e-01    1.450000e+00
   TP4  TN1d  1 3.300000e-01    1.450000e+00
   TP2  TN1d  1 3.300000e-01    1.700000e+00
   TP1  TN1d  1 3.300000e-01    1.700000e+00
   TN3  TN1d  1 3.300000e-01    1.700000e+00
   TN2  TN1d  1 3.300000e-01    1.700000e+00
  TN1d   TN0  1 3.300000e-01    1.700000e+00
  TN1d   TC5  1 3.300000e-01    1.450000e+00
  TN1d   TC4  1 3.300000e-01    1.200000e+00
  TN1d   TC3  1 3.300000e-01    1.200000e+00
  TN1d   TC2  1 3.400000e-01    9.500000e-01
  TN1d   TC1  1 3.640000e-01    7.000000e-01
  TN1d   TC6  1 3.300000e-01    1.450000e+00
   TP3  TN1d  1 3.300000e-01    1.450000e+00
  TP5d  TN1d  1 3.300000e-01    1.450000e+00
  TP5a  TN1d  1 3.300000e-01    2.210000e+00
  TP4d  TN1d  1 3.300000e-01    1.450000e+00
  TP4a  TN1d  1 3.300000e-01    2.210000e+00
  TP3d  TN1d  1 3.300000e-01    1.450000e+00
  TP3a  TN1d  1 3.300000e-01    2.210000e+00
  TP2d  TN1d  1 3.300000e-01    1.450000e+00
  TP2a  TN1d  1 3.300000e-01    2.430000e+00
  TP1d  TN1d  1 3.300000e-01    1.450000e+00
  TP1a  TN1d  1 3.300000e-01    2.430000e+00
  TN3d  TN1d  1 3.300000e-01    1.450000e+00
  TN3a  TN1d  1 3.300000e-01    2.430000e+00
  TN2d  TN1d  1 3.300000e-01    1.450000e+00
  TN2a  TN1d  1 3.300000e-01    2.430000e+00
  TN1a  TN1a  1 3.300000e-01    1.450000e+00
   TP5  TN1a  1 3.300000e-01    1.450000e+00
   TP4  TN1a  1 3.300000e-01    1.450000e+00
   TP2  TN1a  1 3.300000e-01    1.700000e+00
   TP1  TN1a  1 3.300000e-01    1.700000e+00
   TN3  TN1a  1 3.300000e-01    1.700000e+00
   TN2  TN1a  1 3.300000e-01    1.700000e+00
  TN1a   TN0  1 3.300000e-01    1.700000e+00
  TN1a   TC5  1 3.300000e-01    1.450000e+00
  TN1a   TC4  1 3.300000e-01    1.200000e+00
  TN1a   TC3  1 3.300000e-01    1.200000e+00
  TN1a   TC2  1 3.400000e-01    9.500000e-01
  TN1a   TC1  1 3.640000e-01    7.000000e-01
  TN1a   TC6  1 3.300000e-01    1.450000e+00
   TP3  TN1a  1 3.300000e-01    1.450000e+00
  TP5a  TN1d  1 3.300000e-01    2.210000e+00
  TP5a  TN1a  1 3.300000e-01    1.450000e+00
  TP4a  TN1d  1 3.300000e-01    2.210000e+00
  TP4a  TN1a  1 3.300000e-01    1.450000e+00
  TP3a  TN1d  1 3.300000e-01    2.210000e+00
  TP3a  TN1a  1 3.300000e-01    1.450000e+00
  TP2a  TN1d  1 3.300000e-01    2.430000e+00
  TP2a  TN1a  1 3.300000e-01    1.450000e+00
  TP1a  TN1d  1 3.300000e-01    2.430000e+00
  TP1a  TN1a  1 3.300000e-01    1.450000e+00
  TN3a  TN1d  1 3.300000e-01    2.430000e+00
  TN3a  TN1a  1 3.300000e-01    1.450000e+00
  TN2a  TN1d  1 3.300000e-01    2.430000e+00
  TN2a  TN1a  1 3.300000e-01    1.450000e+00
   TN1  TN1d  1 3.300000e-01    1.700000e+00
   TN1  TN1a  1 3.300000e-01    1.700000e+00
  TN1a  TN1d  1 3.300000e-01    2.430000e+00
  TN0d  TN0d  1 3.300000e-01    1.450000e+00
   TP5  TN0d  1 3.300000e-01    1.200000e+00
   TP4  TN0d  1 3.300000e-01    1.200000e+00
   TP2  TN0d  1 3.300000e-01    1.450000e+00
   TP1  TN0d  1 3.300000e-01    1.700000e+00
   TN3  TN0d  1 3.300000e-01    1.700000e+00
   TN1  TN0d  1 3.300000e-01    1.700000e+00
   TN2  TN0d  1 3.300000e-01    1.700000e+00
  TN0d   TC5  1 3.300000e-01    1.450000e+00
  TN0d   TC4  1 3.300000e-01    1.200000e+00
  TN0d   TC3  1 3.300000e-01    1.200000e+00
  TN0d   TC2  1 3.400000e-01    9.500000e-01
  TN0d   TC1  1 3.400000e-01    9.500000e-01
  TN0d   TC6  1 3.300000e-01    1.450000e+00
   TP3  TN0d  1 3.300000e-01    1.200000e+00
  TP5d  TN0d  1 3.300000e-01    1.200000e+00
  TP5a  TN0d  1 3.300000e-01    1.950000e+00
  TP4d  TN0d  1 3.300000e-01    1.200000e+00
  TP4a  TN0d  1 3.300000e-01    1.950000e+00
  TP3d  TN0d  1 3.300000e-01    1.200000e+00
  TP3a  TN0d  1 3.300000e-01    1.950000e+00
  TP2d  TN0d  1 3.300000e-01    1.450000e+00
  TP2a  TN0d  1 3.300000e-01    2.210000e+00
  TP1d  TN0d  1 3.300000e-01    1.450000e+00
  TP1a  TN0d  1 3.300000e-01    2.430000e+00
  TN3d  TN0d  1 3.300000e-01    1.450000e+00
  TN3a  TN0d  1 3.300000e-01    2.430000e+00
  TN2d  TN0d  1 3.300000e-01    1.450000e+00
  TN2a  TN0d  1 3.300000e-01    2.430000e+00
  TN1d  TN0d  1 3.300000e-01    1.450000e+00
  TN1a  TN0d  1 3.300000e-01    2.430000e+00
  TN0a  TN0a  1 3.300000e-01    1.450000e+00
   TP5  TN0a  1 3.300000e-01    1.200000e+00
   TP4  TN0a  1 3.300000e-01    1.200000e+00
   TP2  TN0a  1 3.300000e-01    1.450000e+00
   TP1  TN0a  1 3.300000e-01    1.700000e+00
   TN3  TN0a  1 3.300000e-01    1.700000e+00
   TN1  TN0a  1 3.300000e-01    1.700000e+00
   TN2  TN0a  1 3.300000e-01    1.700000e+00
  TN0a   TC5  1 3.300000e-01    1.450000e+00
  TN0a   TC4  1 3.300000e-01    1.200000e+00
  TN0a   TC3  1 3.300000e-01    1.200000e+00
  TN0a   TC2  1 3.400000e-01    9.500000e-01
  TN0a   TC1  1 3.400000e-01    9.500000e-01
  TN0a   TC6  1 3.300000e-01    1.450000e+00
   TP3  TN0a  1 3.300000e-01    1.200000e+00
  TP5a  TN0d  1 3.300000e-01    1.950000e+00
  TP5a  TN0a  1 3.300000e-01    1.200000e+00
  TP4a  TN0d  1 3.300000e-01    1.950000e+00
  TP4a  TN0a  1 3.300000e-01    1.200000e+00
  TP3a  TN0d  1 3.300000e-01    1.950000e+00
  TP3a  TN0a  1 3.300000e-01    1.200000e+00
  TP2a  TN0d  1 3.300000e-01    2.210000e+00
  TP2a  TN0a  1 3.300000e-01    1.450000e+00
  TP1a  TN0d  1 3.300000e-01    2.430000e+00
  TP1a  TN0a  1 3.300000e-01    1.450000e+00
  TN3a  TN0d  1 3.300000e-01    2.430000e+00
  TN3a  TN0a  1 3.300000e-01    1.450000e+00
  TN2a  TN0d  1 3.300000e-01    2.430000e+00
  TN2a  TN0a  1 3.300000e-01    1.450000e+00
  TN1a  TN0d  1 3.300000e-01    2.430000e+00
  TN1a  TN0a  1 3.300000e-01    1.450000e+00
   TN0  TN0d  1 3.300000e-01    1.700000e+00
   TN0  TN0a  1 3.300000e-01    1.700000e+00
  TN0a  TN0d  1 3.300000e-01    2.430000e+00
   SP5   TP5  1 3.700000e-01    3.700000e+00
   SP4   TP4  1 3.700000e-01    3.420000e+00
   SP2   TP2  1 3.700000e-01    2.890000e+00
   SP1   TP1  1 3.700000e-01    2.600000e+00
   SN3   TN3  1 3.700000e-01    2.600000e+00
   SN1   TN1  1 3.700000e-01    2.070000e+00
   SN2   TN2  1 3.700000e-01    2.340000e+00
   SN0   TN0  1 3.700000e-01    2.070000e+00
   SC5   TC5  1 3.700000e-01    2.070000e+00
   SC4   TC4  1 3.700000e-01    1.800000e+00
   SC3   TC3  1 3.700000e-01    1.800000e+00
   SC2   TC2  1 3.700000e-01    1.800000e+00
   SC1   TC1  1 3.700000e-01    1.800000e+00
   SP5   TP4  1 3.700000e-01    3.420000e+00
   SP5   TP2  1 3.700000e-01    2.890000e+00
   SP5   TP1  1 3.700000e-01    2.600000e+00
   SP5   TN3  1 3.700000e-01    2.340000e+00
   SP5   TN1  1 3.700000e-01    1.800000e+00
   SP5   TN2  1 3.700000e-01    2.070000e+00
   SP5   TN0  1 3.700000e-01    1.570000e+00
   SP5   TC5  1 3.890000e-01    1.110000e+00
   SP5   TC4  1 3.990000e-01    9.500000e-01
   SP5   TC3  1 4.070000e-01    8.000000e-01
   SP5   TC2  1 4.120000e-01    7.500000e-01
   SP5   TC1  1 4.300000e-01    7.000000e-01
   SP4   TP2  1 3.700000e-01    2.890000e+00
   SP4   TP1  1 3.700000e-01    2.600000e+00
   SP4   TN3  1 3.700000e-01    2.340000e+00
   SP4   TN1  1 3.700000e-01    1.800000e+00
   SP4   TN2  1 3.700000e-01    2.070000e+00
   SP4   TN0  1 3.700000e-01    1.570000e+00
   SP4   TC5  1 3.740000e-01    1.340000e+00
   SP4   TC4  1 3.890000e-01    1.110000e+00
   SP4   TC3  1 3.990000e-01    9.500000e-01
   SP4   TC2  1 4.070000e-01    8.000000e-01
   SP4   TC1  1 4.120000e-01    7.500000e-01
   SP2   TP1  1 3.700000e-01    2.600000e+00
   SP2   TN3  1 3.700000e-01    2.600000e+00
   SP2   TN1  1 3.700000e-01    2.070000e+00
   SP2   TN2  1 3.700000e-01    2.340000e+00
   SP2   TN0  1 3.700000e-01    1.800000e+00
   SP2   TC5  1 3.700000e-01    1.570000e+00
   SP2   TC4  1 3.740000e-01    1.340000e+00
   SP2   TC3  1 3.890000e-01    1.110000e+00
   SP2   TC2  1 3.990000e-01    9.500000e-01
   SP2   TC1  1 4.070000e-01    8.000000e-01
   SP1   TN3  1 3.700000e-01    2.600000e+00
   SP1   TN1  1 3.700000e-01    2.070000e+00
   SP1   TN2  1 3.700000e-01    2.340000e+00
   SP1   TN0  1 3.700000e-01    2.070000e+00
   SP1   TC5  1 3.700000e-01    1.570000e+00
   SP1   TC4  1 3.740000e-01    1.340000e+00
   SP1   TC3  1 3.890000e-01    1.110000e+00
   SP1   TC2  1 3.990000e-01    9.500000e-01
   SP1   TC1  1 4.070000e-01    8.000000e-01
   SN3   TN1  1 3.700000e-01    2.070000e+00
   SN3   TN2  1 3.700000e-01    2.340000e+00
   SN3   TN0  1 3.700000e-01    2.070000e+00
   SN3   TC5  1 3.700000e-01    1.800000e+00
   SN3   TC4  1 3.700000e-01    1.570000e+00
   SN3   TC3  1 3.740000e-01    1.340000e+00
   SN3   TC2  1 3.890000e-01    1.110000e+00
   SN3   TC1  1 3.990000e-01    9.500000e-01
   SN2   TN1  1 3.700000e-01    2.070000e+00
   SN1   TN0  1 3.700000e-01    2.070000e+00
   SN1   TC5  1 3.700000e-01    1.800000e+00
   SN1   TC4  1 3.700000e-01    1.570000e+00
   SN1   TC3  1 3.700000e-01    1.570000e+00
   SN1   TC2  1 3.740000e-01    1.340000e+00
   SN1   TC1  1 3.890000e-01    1.110000e+00
   SN2   TN0  1 3.700000e-01    2.070000e+00
   SN2   TC5  1 3.700000e-01    1.800000e+00
   SN2   TC4  1 3.700000e-01    1.570000e+00
   SN2   TC3  1 3.740000e-01    1.340000e+00
   SN2   TC2  1 3.890000e-01    1.110000e+00
   SN2   TC1  1 3.990000e-01    9.500000e-01
   SN0   TC5  1 3.700000e-01    1.800000e+00
   SN0   TC4  1 3.700000e-01    1.570000e+00
   SN0   TC3  1 3.700000e-01    1.570000e+00
   SN0   TC2  1 3.740000e-01    1.340000e+00
   SN0   TC1  1 3.740000e-01    1.340000e+00
   SC5   TC4  1 3.700000e-01    1.800000e+00
   SC5   TC3  1 3.700000e-01    1.800000e+00
   SC5   TC2  1 3.740000e-01    1.340000e+00
   SC5   TC1  1 3.740000e-01    1.340000e+00
   SC4   TC3  1 3.700000e-01    1.800000e+00
   SC4   TC2  1 3.740000e-01    1.340000e+00
   SC4   TC1  1 3.740000e-01    1.340000e+00
   SC3   TC2  1 3.700000e-01    1.570000e+00
   SC3   TC1  1 3.700000e-01    1.570000e+00
   SC2   TC1  1 3.700000e-01    1.800000e+00
   SC6   TC6  1 3.700000e-01    2.070000e+00
   SP5   TC6  1 3.740000e-01    1.340000e+00
   SP4   TC6  1 3.700000e-01    1.570000e+00
   SP2   TC6  1 3.700000e-01    1.800000e+00
   SP1   TC6  1 3.700000e-01    1.800000e+00
   SN3   TC6  1 3.700000e-01    1.800000e+00
   SN1   TC6  1 3.700000e-01    1.800000e+00
   SN2   TC6  1 3.700000e-01    1.800000e+00
   SC6   TC5  1 3.700000e-01    2.070000e+00
   SC6   TC4  1 3.700000e-01    1.800000e+00
   SC6   TC3  1 3.700000e-01    1.570000e+00
   SC6   TC2  1 3.740000e-01    1.340000e+00
   SC6   TC1  1 3.740000e-01    1.340000e+00
   SN0   TC6  1 3.700000e-01    1.800000e+00
   SP3   TP3  1 3.700000e-01    2.890000e+00
   SP5   TP3  1 3.700000e-01    3.150000e+00
   SP3   TP2  1 3.700000e-01    2.890000e+00
   SP3   TP1  1 3.700000e-01    2.600000e+00
   SP3   TN3  1 3.700000e-01    2.340000e+00
   SP3   TN1  1 3.700000e-01    1.800000e+00
   SP3   TN2  1 3.700000e-01    2.070000e+00
   SP3   TN0  1 3.700000e-01    1.570000e+00
   SP3   TC5  1 3.740000e-01    1.340000e+00
   SP3   TC4  1 3.890000e-01    1.110000e+00
   SP3   TC3  1 3.990000e-01    9.500000e-01
   SP3   TC2  1 4.070000e-01    8.000000e-01
   SP3   TC1  1 4.120000e-01    7.500000e-01
   SP3   TC6  1 3.700000e-01    1.570000e+00
   SP4   TP3  1 3.700000e-01    3.150000e+00
  SP5d  TP5d  1 3.700000e-01    3.150000e+00
  SP5d   TP4  1 3.700000e-01    3.420000e+00
  SP5d   TP2  1 3.700000e-01    2.890000e+00
  SP5d   TP1  1 3.700000e-01    2.600000e+00
  SP5d   TN3  1 3.700000e-01    2.340000e+00
  SP5d   TN1  1 3.700000e-01    1.800000e+00
  SP5d   TN2  1 3.700000e-01    2.070000e+00
  SP5d   TN0  1 3.700000e-01    1.570000e+00
  SP5d   TC5  1 3.890000e-01    1.110000e+00
  SP5d   TC4  1 3.990000e-01    9.500000e-01
  SP5d   TC3  1 4.070000e-01    8.000000e-01
  SP5d   TC2  1 4.120000e-01    7.500000e-01
  SP5d   TC1  1 4.300000e-01    7.000000e-01
  SP5d   TC6  1 3.740000e-01    1.340000e+00
  SP5d   TP3  1 3.700000e-01    3.150000e+00
  SP5a  TP5a  1 3.700000e-01    3.150000e+00
  SP5a   TP4  1 3.700000e-01    3.420000e+00
  SP5a   TP2  1 3.700000e-01    2.890000e+00
  SP5a   TP1  1 3.700000e-01    2.600000e+00
  SP5a   TN3  1 3.700000e-01    2.340000e+00
  SP5a   TN1  1 3.700000e-01    1.800000e+00
  SP5a   TN2  1 3.700000e-01    2.070000e+00
  SP5a   TN0  1 3.700000e-01    1.570000e+00
  SP5a   TC5  1 3.890000e-01    1.110000e+00
  SP5a   TC4  1 3.990000e-01    9.500000e-01
  SP5a   TC3  1 4.070000e-01    8.000000e-01
  SP5a   TC2  1 4.120000e-01    7.500000e-01
  SP5a   TC1  1 4.300000e-01    7.000000e-01
  SP5a   TC6  1 3.740000e-01    1.340000e+00
  SP5a   TP3  1 3.700000e-01    3.150000e+00
   SP5  TP5d  1 3.700000e-01    3.700000e+00
   SP5  TP5a  1 3.700000e-01    3.700000e+00
  SP5a  TP5d  1 3.700000e-01    4.000000e+00
  SP4d  TP4d  1 3.700000e-01    2.890000e+00
   SP5  TP4d  1 3.700000e-01    3.420000e+00
  SP4d   TP2  1 3.700000e-01    2.890000e+00
  SP4d   TP1  1 3.700000e-01    2.600000e+00
  SP4d   TN3  1 3.700000e-01    2.340000e+00
  SP4d   TN1  1 3.700000e-01    1.800000e+00
  SP4d   TN2  1 3.700000e-01    2.070000e+00
  SP4d   TN0  1 3.700000e-01    1.570000e+00
  SP4d   TC5  1 3.740000e-01    1.340000e+00
  SP4d   TC4  1 3.890000e-01    1.110000e+00
  SP4d   TC3  1 3.990000e-01    9.500000e-01
  SP4d   TC2  1 4.070000e-01    8.000000e-01
  SP4d   TC1  1 4.120000e-01    7.500000e-01
  SP4d   TC6  1 3.700000e-01    1.570000e+00
  SP4d   TP3  1 3.700000e-01    3.150000e+00
  SP5d  TP4d  1 3.700000e-01    2.890000e+00
  SP5a  TP4d  1 3.700000e-01    3.420000e+00
  SP4a  TP4a  1 3.700000e-01    2.890000e+00
   SP5  TP4a  1 3.700000e-01    3.420000e+00
  SP4a   TP2  1 3.700000e-01    2.890000e+00
  SP4a   TP1  1 3.700000e-01    2.600000e+00
  SP4a   TN3  1 3.700000e-01    2.340000e+00
  SP4a   TN1  1 3.700000e-01    1.800000e+00
  SP4a   TN2  1 3.700000e-01    2.070000e+00
  SP4a   TN0  1 3.700000e-01    1.570000e+00
  SP4a   TC5  1 3.740000e-01    1.340000e+00
  SP4a   TC4  1 3.890000e-01    1.110000e+00
  SP4a   TC3  1 3.990000e-01    9.500000e-01
  SP4a   TC2  1 4.070000e-01    8.000000e-01
  SP4a   TC1  1 4.120000e-01    7.500000e-01
  SP4a   TC6  1 3.700000e-01    1.570000e+00
  SP4a   TP3  1 3.700000e-01    3.150000e+00
  SP5d  TP4a  1 3.700000e-01    3.420000e+00
  SP5a  TP4a  1 3.700000e-01    2.890000e+00
   SP4  TP4d  1 3.700000e-01    3.420000e+00
   SP4  TP4a  1 3.700000e-01    3.420000e+00
  SP4a  TP4d  1 3.700000e-01    3.420000e+00
  SP3d  TP3d  1 3.700000e-01    2.340000e+00
   SP5  TP3d  1 3.700000e-01    3.150000e+00
  SP3d   TP2  1 3.700000e-01    2.890000e+00
  SP3d   TP1  1 3.700000e-01    2.600000e+00
  SP3d   TN3  1 3.700000e-01    2.340000e+00
  SP3d   TN1  1 3.700000e-01    1.800000e+00
  SP3d   TN2  1 3.700000e-01    2.070000e+00
  SP3d   TN0  1 3.700000e-01    1.570000e+00
  SP3d   TC5  1 3.740000e-01    1.340000e+00
  SP3d   TC4  1 3.890000e-01    1.110000e+00
  SP3d   TC3  1 3.990000e-01    9.500000e-01
  SP3d   TC2  1 4.070000e-01    8.000000e-01
  SP3d   TC1  1 4.120000e-01    7.500000e-01
  SP3d   TC6  1 3.700000e-01    1.570000e+00
   SP4  TP3d  1 3.700000e-01    3.150000e+00
  SP5d  TP3d  1 3.700000e-01    2.600000e+00
  SP5a  TP3d  1 3.700000e-01    3.400000e+00
  SP4d  TP3d  1 3.700000e-01    2.600000e+00
  SP4a  TP3d  1 3.700000e-01    3.400000e+00
  SP3a  TP3a  1 3.700000e-01    2.340000e+00
   SP5  TP3a  1 3.700000e-01    3.150000e+00
  SP3a   TP2  1 3.700000e-01    2.890000e+00
  SP3a   TP1  1 3.700000e-01    2.600000e+00
  SP3a   TN3  1 3.700000e-01    2.340000e+00
  SP3a   TN1  1 3.700000e-01    1.800000e+00
  SP3a   TN2  1 3.700000e-01    2.070000e+00
  SP3a   TN0  1 3.700000e-01    1.570000e+00
  SP3a   TC5  1 3.740000e-01    1.340000e+00
  SP3a   TC4  1 3.890000e-01    1.110000e+00
  SP3a   TC3  1 3.990000e-01    9.500000e-01
  SP3a   TC2  1 4.070000e-01    8.000000e-01
  SP3a   TC1  1 4.120000e-01    7.500000e-01
  SP3a   TC6  1 3.700000e-01    1.570000e+00
   SP4  TP3a  1 3.700000e-01    3.150000e+00
  SP5d  TP3a  1 3.700000e-01    3.400000e+00
  SP5a  TP3a  1 3.700000e-01    2.600000e+00
  SP4d  TP3a  1 3.700000e-01    3.400000e+00
  SP4a  TP3a  1 3.700000e-01    2.600000e+00
   SP3  TP3d  1 3.700000e-01    2.890000e+00
   SP3  TP3a  1 3.700000e-01    2.890000e+00
  SP3a  TP3d  1 3.700000e-01    3.150000e+00
  SP2d  TP2d  1 3.700000e-01    2.340000e+00
   SP5  TP2d  1 3.700000e-01    2.890000e+00
   SP4  TP2d  1 3.700000e-01    2.890000e+00
  SP2d   TP1  1 3.700000e-01    2.600000e+00
  SP2d   TN3  1 3.700000e-01    2.600000e+00
  SP2d   TN1  1 3.700000e-01    2.070000e+00
  SP2d   TN2  1 3.700000e-01    2.340000e+00
  SP2d   TN0  1 3.700000e-01    1.800000e+00
  SP2d   TC5  1 3.700000e-01    1.570000e+00
  SP2d   TC4  1 3.740000e-01    1.340000e+00
  SP2d   TC3  1 3.890000e-01    1.110000e+00
  SP2d   TC2  1 3.990000e-01    9.500000e-01
  SP2d   TC1  1 4.070000e-01    8.000000e-01
  SP2d   TC6  1 3.700000e-01    1.800000e+00
   SP3  TP2d  1 3.700000e-01    2.890000e+00
  SP5d  TP2d  1 3.700000e-01    2.340000e+00
  SP5a  TP2d  1 3.700000e-01    3.150000e+00
  SP4d  TP2d  1 3.700000e-01    2.340000e+00
  SP4a  TP2d  1 3.700000e-01    3.150000e+00
  SP3d  TP2d  1 3.700000e-01    2.340000e+00
  SP3a  TP2d  1 3.700000e-01    3.150000e+00
  SP2a  TP2a  1 3.700000e-01    2.340000e+00
   SP5  TP2a  1 3.700000e-01    2.890000e+00
   SP4  TP2a  1 3.700000e-01    2.890000e+00
  SP2a   TP1  1 3.700000e-01    2.600000e+00
  SP2a   TN3  1 3.700000e-01    2.600000e+00
  SP2a   TN1  1 3.700000e-01    2.070000e+00
  SP2a   TN2  1 3.700000e-01    2.340000e+00
  SP2a   TN0  1 3.700000e-01    1.800000e+00
  SP2a   TC5  1 3.700000e-01    1.570000e+00
  SP2a   TC4  1 3.740000e-01    1.340000e+00
  SP2a   TC3  1 3.890000e-01    1.110000e+00
  SP2a   TC2  1 3.990000e-01    9.500000e-01
  SP2a   TC1  1 4.070000e-01    8.000000e-01
  SP2a   TC6  1 3.700000e-01    1.800000e+00
   SP3  TP2a  1 3.700000e-01    2.890000e+00
  SP5d  TP2a  1 3.700000e-01    3.150000e+00
  SP5a  TP2a  1 3.700000e-01    2.340000e+00
  SP4d  TP2a  1 3.700000e-01    3.150000e+00
  SP4a  TP2a  1 3.700000e-01    2.340000e+00
  SP3d  TP2a  1 3.700000e-01    3.150000e+00
  SP3a  TP2a  1 3.700000e-01    2.340000e+00
   SP2  TP2d  1 3.700000e-01    2.890000e+00
   SP2  TP2a  1 3.700000e-01    2.890000e+00
  SP2a  TP2d  1 3.700000e-01    3.150000e+00
  SP1d  TP1d  1 3.700000e-01    2.070000e+00
   SP5  TP1d  1 3.700000e-01    2.600000e+00
   SP4  TP1d  1 3.700000e-01    2.600000e+00
   SP2  TP1d  1 3.700000e-01    2.600000e+00
  SP1d   TN3  1 3.700000e-01    2.600000e+00
  SP1d   TN1  1 3.700000e-01    2.070000e+00
  SP1d   TN2  1 3.700000e-01    2.340000e+00
  SP1d   TN0  1 3.700000e-01    2.070000e+00
  SP1d   TC5  1 3.700000e-01    1.570000e+00
  SP1d   TC4  1 3.740000e-01    1.340000e+00
  SP1d   TC3  1 3.890000e-01    1.110000e+00
  SP1d   TC2  1 3.990000e-01    9.500000e-01
  SP1d   TC1  1 4.070000e-01    8.000000e-01
  SP1d   TC6  1 3.700000e-01    1.800000e+00
   SP3  TP1d  1 3.700000e-01    2.600000e+00
  SP5d  TP1d  1 3.700000e-01    2.070000e+00
  SP5a  TP1d  1 3.700000e-01    2.890000e+00
  SP4d  TP1d  1 3.700000e-01    2.070000e+00
  SP4a  TP1d  1 3.700000e-01    2.890000e+00
  SP3d  TP1d  1 3.700000e-01    2.070000e+00
  SP3a  TP1d  1 3.700000e-01    2.890000e+00
  SP2d  TP1d  1 3.700000e-01    2.070000e+00
  SP2a  TP1d  1 3.700000e-01    2.890000e+00
  SP1a  TP1a  1 3.700000e-01    2.070000e+00
   SP5  TP1a  1 3.700000e-01    2.600000e+00
   SP4  TP1a  1 3.700000e-01    2.600000e+00
   SP2  TP1a  1 3.700000e-01    2.600000e+00
  SP1a   TN3  1 3.700000e-01    2.600000e+00
  SP1a   TN1  1 3.700000e-01    2.070000e+00
  SP1a   TN2  1 3.700000e-01    2.340000e+00
  SP1a   TN0  1 3.700000e-01    2.070000e+00
  SP1a   TC5  1 3.700000e-01    1.570000e+00
  SP1a   TC4  1 3.740000e-01    1.340000e+00
  SP1a   TC3  1 3.890000e-01    1.110000e+00
  SP1a   TC2  1 3.990000e-01    9.500000e-01
  SP1a   TC1  1 4.070000e-01    8.000000e-01
  SP1a   TC6  1 3.700000e-01    1.800000e+00
   SP3  TP1a  1 3.700000e-01    2.600000e+00
  SP5d  TP1a  1 3.700000e-01    2.890000e+00
  SP5a  TP1a  1 3.700000e-01    2.070000e+00
  SP4d  TP1a  1 3.700000e-01    2.890000e+00
  SP4a  TP1a  1 3.700000e-01    2.070000e+00
  SP3d  TP1a  1 3.700000e-01    2.890000e+00
  SP3a  TP1a  1 3.700000e-01    2.070000e+00
  SP2d  TP1a  1 3.700000e-01    2.890000e+00
  SP2a  TP1a  1 3.700000e-01    2.070000e+00
   SP1  TP1d  1 3.700000e-01    2.600000e+00
   SP1  TP1a  1 3.700000e-01    2.600000e+00
  SP1a  TP1d  1 3.700000e-01    2.890000e+00
  SN3d  TN3d  1 3.700000e-01    2.070000e+00
   SP5  TN3d  1 3.700000e-01    2.340000e+00
   SP4  TN3d  1 3.700000e-01    2.340000e+00
   SP2  TN3d  1 3.700000e-01    2.600000e+00
   SP1  TN3d  1 3.700000e-01    2.600000e+00
  SN3d   TN1  1 3.700000e-01    2.070000e+00
  SN3d   TN2  1 3.700000e-01    2.340000e+00
  SN3d   TN0  1 3.700000e-01    2.070000e+00
  SN3d   TC5  1 3.700000e-01    1.800000e+00
  SN3d   TC4  1 3.700000e-01    1.570000e+00
  SN3d   TC3  1 3.740000e-01    1.340000e+00
  SN3d   TC2  1 3.890000e-01    1.110000e+00
  SN3d   TC1  1 3.990000e-01    9.500000e-01
  SN3d   TC6  1 3.700000e-01    1.800000e+00
   SP3  TN3d  1 3.700000e-01    2.340000e+00
  SP5d  TN3d  1 3.700000e-01    1.800000e+00
  SP5a  TN3d  1 3.700000e-01    2.600000e+00
  SP4d  TN3d  1 3.700000e-01    1.800000e+00
  SP4a  TN3d  1 3.700000e-01    2.600000e+00
  SP3d  TN3d  1 3.700000e-01    1.800000e+00
  SP3a  TN3d  1 3.700000e-01    2.600000e+00
  SP2d  TN3d  1 3.700000e-01    2.070000e+00
  SP2a  TN3d  1 3.700000e-01    2.890000e+00
  SP1d  TN3d  1 3.700000e-01    2.070000e+00
  SP1a  TN3d  1 3.700000e-01    2.890000e+00
  SN3a  TN3a  1 3.700000e-01    2.070000e+00
   SP5  TN3a  1 3.700000e-01    2.340000e+00
   SP4  TN3a  1 3.700000e-01    2.340000e+00
   SP2  TN3a  1 3.700000e-01    2.600000e+00
   SP1  TN3a  1 3.700000e-01    2.600000e+00
  SN3a   TN1  1 3.700000e-01    2.070000e+00
  SN3a   TN2  1 3.700000e-01    2.340000e+00
  SN3a   TN0  1 3.700000e-01    2.070000e+00
  SN3a   TC5  1 3.700000e-01    1.800000e+00
  SN3a   TC4  1 3.700000e-01    1.570000e+00
  SN3a   TC3  1 3.740000e-01    1.340000e+00
  SN3a   TC2  1 3.890000e-01    1.110000e+00
  SN3a   TC1  1 3.990000e-01    9.500000e-01
  SN3a   TC6  1 3.700000e-01    1.800000e+00
   SP3  TN3a  1 3.700000e-01    2.340000e+00
  SP5d  TN3a  1 3.700000e-01    2.600000e+00
  SP5a  TN3a  1 3.700000e-01    1.800000e+00
  SP4d  TN3a  1 3.700000e-01    2.600000e+00
  SP4a  TN3a  1 3.700000e-01    1.800000e+00
  SP3d  TN3a  1 3.700000e-01    2.600000e+00
  SP3a  TN3a  1 3.700000e-01    1.800000e+00
  SP2d  TN3a  1 3.700000e-01    2.890000e+00
  SP2a  TN3a  1 3.700000e-01    2.070000e+00
  SP1d  TN3a  1 3.700000e-01    2.890000e+00
  SP1a  TN3a  1 3.700000e-01    2.070000e+00
   SN3  TN3d  1 3.700000e-01    2.600000e+00
   SN3  TN3a  1 3.700000e-01    2.600000e+00
  SN3a  TN3d  1 3.700000e-01    2.890000e+00
  SN2d  TN2d  1 3.700000e-01    1.800000e+00
   SP5  TN2d  1 3.700000e-01    2.070000e+00
   SP4  TN2d  1 3.700000e-01    2.070000e+00
   SP2  TN2d  1 3.700000e-01    2.340000e+00
   SP1  TN2d  1 3.700000e-01    2.340000e+00
   SN3  TN2d  1 3.700000e-01    2.340000e+00
  SN2d   TN1  1 3.700000e-01    2.070000e+00
  SN2d   TN0  1 3.700000e-01    2.070000e+00
  SN2d   TC5  1 3.700000e-01    1.800000e+00
  SN2d   TC4  1 3.700000e-01    1.570000e+00
  SN2d   TC3  1 3.740000e-01    1.340000e+00
  SN2d   TC2  1 3.890000e-01    1.110000e+00
  SN2d   TC1  1 3.990000e-01    9.500000e-01
  SN2d   TC6  1 3.700000e-01    1.800000e+00
   SP3  TN2d  1 3.700000e-01    2.070000e+00
  SP5d  TN2d  1 3.700000e-01    1.570000e+00
  SP5a  TN2d  1 3.700000e-01    2.340000e+00
  SP4d  TN2d  1 3.700000e-01    1.570000e+00
  SP4a  TN2d  1 3.700000e-01    2.340000e+00
  SP3d  TN2d  1 3.700000e-01    1.570000e+00
  SP3a  TN2d  1 3.700000e-01    2.340000e+00
  SP2d  TN2d  1 3.700000e-01    1.800000e+00
  SP2a  TN2d  1 3.700000e-01    2.600000e+00
  SP1d  TN2d  1 3.700000e-01    1.800000e+00
  SP1a  TN2d  1 3.700000e-01    2.600000e+00
  SN3d  TN2d  1 3.700000e-01    1.800000e+00
  SN3a  TN2d  1 3.700000e-01    2.600000e+00
  SN2a  TN2a  1 3.700000e-01    1.800000e+00
   SP5  TN2a  1 3.700000e-01    2.070000e+00
   SP4  TN2a  1 3.700000e-01    2.070000e+00
   SP2  TN2a  1 3.700000e-01    2.340000e+00
   SP1  TN2a  1 3.700000e-01    2.340000e+00
   SN3  TN2a  1 3.700000e-01    2.340000e+00
  SN2a   TN1  1 3.700000e-01    2.070000e+00
  SN2a   TN0  1 3.700000e-01    2.070000e+00
  SN2a   TC5  1 3.700000e-01    1.800000e+00
  SN2a   TC4  1 3.700000e-01    1.570000e+00
  SN2a   TC3  1 3.740000e-01    1.340000e+00
  SN2a   TC2  1 3.890000e-01    1.110000e+00
  SN2a   TC1  1 3.990000e-01    9.500000e-01
  SN2a   TC6  1 3.700000e-01    1.800000e+00
   SP3  TN2a  1 3.700000e-01    2.070000e+00
  SP5d  TN2a  1 3.700000e-01    2.340000e+00
  SP5a  TN2a  1 3.700000e-01    1.570000e+00
  SP4d  TN2a  1 3.700000e-01    2.340000e+00
  SP4a  TN2a  1 3.700000e-01    1.570000e+00
  SP3d  TN2a  1 3.700000e-01    2.340000e+00
  SP3a  TN2a  1 3.700000e-01    1.570000e+00
  SP2d  TN2a  1 3.700000e-01    2.600000e+00
  SP2a  TN2a  1 3.700000e-01    1.800000e+00
  SP1d  TN2a  1 3.700000e-01    2.600000e+00
  SP1a  TN2a  1 3.700000e-01    1.800000e+00
  SN3d  TN2a  1 3.700000e-01    2.600000e+00
  SN3a  TN2a  1 3.700000e-01    1.800000e+00
   SN2  TN2d  1 3.700000e-01    2.340000e+00
   SN2  TN2a  1 3.700000e-01    2.340000e+00
  SN2a  TN2d  1 3.700000e-01    2.600000e+00
  SN1d  TN1d  1 3.700000e-01    1.570000e+00
   SP5  TN1d  1 3.700000e-01    1.800000e+00
   SP4  TN1d  1 3.700000e-01    1.800000e+00
   SP2  TN1d  1 3.700000e-01    2.070000e+00
   SP1  TN1d  1 3.700000e-01    2.070000e+00
   SN3  TN1d  1 3.700000e-01    2.070000e+00
   SN2  TN1d  1 3.700000e-01    2.070000e+00
  SN1d   TN0  1 3.700000e-01    2.070000e+00
  SN1d   TC5  1 3.700000e-01    1.800000e+00
  SN1d   TC4  1 3.700000e-01    1.570000e+00
  SN1d   TC3  1 3.700000e-01    1.570000e+00
  SN1d   TC2  1 3.740000e-01    1.340000e+00
  SN1d   TC1  1 3.890000e-01    1.110000e+00
  SN1d   TC6  1 3.700000e-01    1.800000e+00
   SP3  TN1d  1 3.700000e-01    1.800000e+00
  SP5d  TN1d  1 3.700000e-01    1.570000e+00
  SP5a  TN1d  1 3.700000e-01    2.070000e+00
  SP4d  TN1d  1 3.700000e-01    1.570000e+00
  SP4a  TN1d  1 3.700000e-01    2.070000e+00
  SP3d  TN1d  1 3.700000e-01    1.570000e+00
  SP3a  TN1d  1 3.700000e-01    2.070000e+00
  SP2d  TN1d  1 3.700000e-01    1.570000e+00
  SP2a  TN1d  1 3.700000e-01    2.340000e+00
  SP1d  TN1d  1 3.700000e-01    1.570000e+00
  SP1a  TN1d  1 3.700000e-01    2.340000e+00
  SN3d  TN1d  1 3.700000e-01    1.570000e+00
  SN3a  TN1d  1 3.700000e-01    2.340000e+00
  SN2d  TN1d  1 3.700000e-01    1.570000e+00
  SN2a  TN1d  1 3.700000e-01    2.340000e+00
  SN1a  TN1a  1 3.700000e-01    1.570000e+00
   SP5  TN1a  1 3.700000e-01    1.800000e+00
   SP4  TN1a  1 3.700000e-01    1.800000e+00
   SP2  TN1a  1 3.700000e-01    2.070000e+00
   SP1  TN1a  1 3.700000e-01    2.070000e+00
   SN3  TN1a  1 3.700000e-01    2.070000e+00
   SN2  TN1a  1 3.700000e-01    2.070000e+00
  SN1a   TN0  1 3.700000e-01    2.070000e+00
  SN1a   TC5  1 3.700000e-01    1.800000e+00
  SN1a   TC4  1 3.700000e-01    1.570000e+00
  SN1a   TC3  1 3.700000e-01    1.570000e+00
  SN1a   TC2  1 3.740000e-01    1.340000e+00
  SN1a   TC1  1 3.890000e-01    1.110000e+00
  SN1a   TC6  1 3.700000e-01    1.800000e+00
   SP3  TN1a  1 3.700000e-01    1.800000e+00
  SP5d  TN1a  1 3.700000e-01    2.070000e+00
  SP5a  TN1a  1 3.700000e-01    1.570000e+00
  SP4d  TN1a  1 3.700000e-01    2.070000e+00
  SP4a  TN1a  1 3.700000e-01    1.570000e+00
  SP3d  TN1a  1 3.700000e-01    2.070000e+00
  SP3a  TN1a  1 3.700000e-01    1.570000e+00
  SP2d  TN1a  1 3.700000e-01    2.340000e+00
  SP2a  TN1a  1 3.700000e-01    1.570000e+00
  SP1d  TN1a  1 3.700000e-01    2.340000e+00
  SP1a  TN1a  1 3.700000e-01    1.570000e+00
  SN3d  TN1a  1 3.700000e-01    2.340000e+00
  SN3a  TN1a  1 3.700000e-01    1.570000e+00
  SN2d  TN1a  1 3.700000e-01    2.340000e+00
  SN2a  TN1a  1 3.700000e-01    1.570000e+00
   SN1  TN1d  1 3.700000e-01    2.070000e+00
   SN1  TN1a  1 3.700000e-01    2.070000e+00
  SN1a  TN1d  1 3.700000e-01    2.340000e+00
  SN0d  TN0d  1 3.700000e-01    1.570000e+00
   SP5  TN0d  1 3.700000e-01    1.570000e+00
   SP4  TN0d  1 3.700000e-01    1.570000e+00
   SP2  TN0d  1 3.700000e-01    1.800000e+00
   SP1  TN0d  1 3.700000e-01    2.070000e+00
   SN3  TN0d  1 3.700000e-01    2.070000e+00
   SN1  TN0d  1 3.700000e-01    2.070000e+00
   SN2  TN0d  1 3.700000e-01    2.070000e+00
  SN0d   TC5  1 3.700000e-01    1.800000e+00
  SN0d   TC4  1 3.700000e-01    1.570000e+00
  SN0d   TC3  1 3.700000e-01    1.570000e+00
  SN0d   TC2  1 3.740000e-01    1.340000e+00
  SN0d   TC1  1 3.740000e-01    1.340000e+00
  SN0d   TC6  1 3.700000e-01    1.800000e+00
   SP3  TN0d  1 3.700000e-01    1.570000e+00
  SP5d  TN0d  1 3.700000e-01    1.570000e+00
  SP5a  TN0d  1 3.700000e-01    1.800000e+00
  SP4d  TN0d  1 3.700000e-01    1.570000e+00
  SP4a  TN0d  1 3.700000e-01    1.800000e+00
  SP3d  TN0d  1 3.700000e-01    1.570000e+00
  SP3a  TN0d  1 3.700000e-01    1.800000e+00
  SP2d  TN0d  1 3.700000e-01    1.570000e+00
  SP2a  TN0d  1 3.700000e-01    2.070000e+00
  SP1d  TN0d  1 3.700000e-01    1.570000e+00
  SP1a  TN0d  1 3.700000e-01    2.340000e+00
  SN3d  TN0d  1 3.700000e-01    1.570000e+00
  SN3a  TN0d  1 3.700000e-01    2.340000e+00
  SN2d  TN0d  1 3.700000e-01    1.570000e+00
  SN2a  TN0d  1 3.700000e-01    2.340000e+00
  SN1d  TN0d  1 3.700000e-01    1.570000e+00
  SN1a  TN0d  1 3.700000e-01    2.340000e+00
  SN0a  TN0a  1 3.700000e-01    1.570000e+00
   SP5  TN0a  1 3.700000e-01    1.570000e+00
   SP4  TN0a  1 3.700000e-01    1.570000e+00
   SP2  TN0a  1 3.700000e-01    1.800000e+00
   SP1  TN0a  1 3.700000e-01    2.070000e+00
   SN3  TN0a  1 3.700000e-01    2.070000e+00
   SN1  TN0a  1 3.700000e-01    2.070000e+00
   SN2  TN0a  1 3.700000e-01    2.070000e+00
  SN0a   TC5  1 3.700000e-01    1.800000e+00
  SN0a   TC4  1 3.700000e-01    1.570000e+00
  SN0a   TC3  1 3.700000e-01    1.570000e+00
  SN0a   TC2  1 3.740000e-01    1.340000e+00
  SN0a   TC1  1 3.740000e-01    1.340000e+00
  SN0a   TC6  1 3.700000e-01    1.800000e+00
   SP3  TN0a  1 3.700000e-01    1.570000e+00
  SP5d  TN0a  1 3.700000e-01    1.800000e+00
  SP5a  TN0a  1 3.700000e-01    1.570000e+00
  SP4d  TN0a  1 3.700000e-01    1.800000e+00
  SP4a  TN0a  1 3.700000e-01    1.570000e+00
  SP3d  TN0a  1 3.700000e-01    1.800000e+00
  SP3a  TN0a  1 3.700000e-01    1.570000e+00
  SP2d  TN0a  1 3.700000e-01    2.070000e+00
  SP2a  TN0a  1 3.700000e-01    1.570000e+00
  SP1d  TN0a  1 3.700000e-01    2.340000e+00
  SP1a  TN0a  1 3.700000e-01    1.570000e+00
  SN3d  TN0a  1 3.700000e-01    2.340000e+00
  SN3a  TN0a  1 3.700000e-01    1.570000e+00
  SN2d  TN0a  1 3.700000e-01    2.340000e+00
  SN2a  TN0a  1 3.700000e-01    1.570000e+00
  SN1d  TN0a  1 3.700000e-01    2.340000e+00
  SN1a  TN0a  1 3.700000e-01    1.570000e+00
   SN0  TN0d  1 3.700000e-01    2.070000e+00
   SN0  TN0a  1 3.700000e-01    2.070000e+00
  SN0a  TN0d  1 3.700000e-01    2.340000e+00
   TP5   SP5  1 3.700000e-01    3.700000e+00
   TP4   SP4  1 3.700000e-01    3.420000e+00
   TP2   SP2  1 3.700000e-01    2.890000e+00
   TP1   SP1  1 3.700000e-01    2.600000e+00
   TN3   SN3  1 3.700000e-01    2.600000e+00
   TN1   SN1  1 3.700000e-01    2.070000e+00
   TN2   SN2  1 3.700000e-01    2.340000e+00
   TN0   SN0  1 3.700000e-01    2.070000e+00
   TC5   SC5  1 3.700000e-01    2.070000e+00
   TC4   SC4  1 3.700000e-01    1.800000e+00
   TC3   SC3  1 3.700000e-01    1.800000e+00
   TC2   SC2  1 3.700000e-01    1.800000e+00
   TC1   SC1  1 3.700000e-01    1.800000e+00
   TP5   SP4  1 3.700000e-01    3.420000e+00
   TP5   SP2  1 3.700000e-01    2.890000e+00
   TP5   SP1  1 3.700000e-01    2.600000e+00
   TP5   SN3  1 3.700000e-01    2.340000e+00
   TP5   SN1  1 3.700000e-01    1.800000e+00
   TP5   SN2  1 3.700000e-01    2.070000e+00
   TP5   SN0  1 3.700000e-01    1.570000e+00
   TP5   SC5  1 3.890000e-01    1.110000e+00
   TP5   SC4  1 3.990000e-01    9.500000e-01
   TP5   SC3  1 4.070000e-01    8.000000e-01
   TP5   SC2  1 4.120000e-01    7.500000e-01
   TP5   SC1  1 4.300000e-01    7.000000e-01
   TP4   SP2  1 3.700000e-01    2.890000e+00
   TP4   SP1  1 3.700000e-01    2.600000e+00
   TP4   SN3  1 3.700000e-01    2.340000e+00
   TP4   SN1  1 3.700000e-01    1.800000e+00
   TP4   SN2  1 3.700000e-01    2.070000e+00
   TP4   SN0  1 3.700000e-01    1.570000e+00
   TP4   SC5  1 3.740000e-01    1.340000e+00
   TP4   SC4  1 3.890000e-01    1.110000e+00
   TP4   SC3  1 3.990000e-01    9.500000e-01
   TP4   SC2  1 4.070000e-01    8.000000e-01
   TP4   SC1  1 4.120000e-01    7.500000e-01
   TP2   SP1  1 3.700000e-01    2.600000e+00
   TP2   SN3  1 3.700000e-01    2.600000e+00
   TP2   SN1  1 3.700000e-01    2.070000e+00
   TP2   SN2  1 3.700000e-01    2.340000e+00
   TP2   SN0  1 3.700000e-01    1.800000e+00
   TP2   SC5  1 3.700000e-01    1.570000e+00
   TP2   SC4  1 3.740000e-01    1.340000e+00
   TP2   SC3  1 3.890000e-01    1.110000e+00
   TP2   SC2  1 3.990000e-01    9.500000e-01
   TP2   SC1  1 4.070000e-01    8.000000e-01
   TP1   SN3  1 3.700000e-01    2.600000e+00
   TP1   SN1  1 3.700000e-01    2.070000e+00
   TP1   SN2  1 3.700000e-01    2.340000e+00
   TP1   SN0  1 3.700000e-01    2.070000e+00
   TP1   SC5  1 3.700000e-01    1.570000e+00
   TP1   SC4  1 3.740000e-01    1.340000e+00
   TP1   SC3  1 3.890000e-01    1.110000e+00
   TP1   SC2  1 3.990000e-01    9.500000e-01
   TP1   SC1  1 4.070000e-01    8.000000e-01
   TN3   SN1  1 3.700000e-01    2.070000e+00
   TN3   SN2  1 3.700000e-01    2.340000e+00
   TN3   SN0  1 3.700000e-01    2.070000e+00
   TN3   SC5  1 3.700000e-01    1.800000e+00
   TN3   SC4  1 3.700000e-01    1.570000e+00
   TN3   SC3  1 3.740000e-01    1.340000e+00
   TN3   SC2  1 3.890000e-01    1.110000e+00
   TN3   SC1  1 3.990000e-01    9.500000e-01
   TN2   SN1  1 3.700000e-01    2.070000e+00
   TN1   SN0  1 3.700000e-01    2.070000e+00
   TN1   SC5  1 3.700000e-01    1.800000e+00
   TN1   SC4  1 3.700000e-01    1.570000e+00
   TN1   SC3  1 3.700000e-01    1.570000e+00
   TN1   SC2  1 3.740000e-01    1.340000e+00
   TN1   SC1  1 3.890000e-01    1.110000e+00
   TN2   SN0  1 3.700000e-01    2.070000e+00
   TN2   SC5  1 3.700000e-01    1.800000e+00
   TN2   SC4  1 3.700000e-01    1.570000e+00
   TN2   SC3  1 3.740000e-01    1.340000e+00
   TN2   SC2  1 3.890000e-01    1.110000e+00
   TN2   SC1  1 3.990000e-01    9.500000e-01
   TN0   SC5  1 3.700000e-01    1.800000e+00
   TN0   SC4  1 3.700000e-01    1.570000e+00
   TN0   SC3  1 3.700000e-01    1.570000e+00
   TN0   SC2  1 3.740000e-01    1.340000e+00
   TN0   SC1  1 3.740000e-01    1.340000e+00
   TC5   SC4  1 3.700000e-01    1.800000e+00
   TC5   SC3  1 3.700000e-01    1.800000e+00
   TC5   SC2  1 3.740000e-01    1.340000e+00
   TC5   SC1  1 3.740000e-01    1.340000e+00
   TC4   SC3  1 3.700000e-01    1.800000e+00
   TC4   SC2  1 3.740000e-01    1.340000e+00
   TC4   SC1  1 3.740000e-01    1.340000e+00
   TC3   SC2  1 3.700000e-01    1.570000e+00
   TC3   SC1  1 3.700000e-01    1.570000e+00
   TC2   SC1  1 3.700000e-01    1.800000e+00
   TC6   SC6  1 3.700000e-01    2.070000e+00
   TP5   SC6  1 3.740000e-01    1.340000e+00
   TP4   SC6  1 3.700000e-01    1.570000e+00
   TP2   SC6  1 3.700000e-01    1.800000e+00
   TP1   SC6  1 3.700000e-01    1.800000e+00
   TN3   SC6  1 3.700000e-01    1.800000e+00
   TN1   SC6  1 3.700000e-01    1.800000e+00
   TN2   SC6  1 3.700000e-01    1.800000e+00
   TC6   SC5  1 3.700000e-01    2.070000e+00
   TC6   SC4  1 3.700000e-01    1.800000e+00
   TC6   SC3  1 3.700000e-01    1.570000e+00
   TC6   SC2  1 3.740000e-01    1.340000e+00
   TC6   SC1  1 3.740000e-01    1.340000e+00
   TN0   SC6  1 3.700000e-01    1.800000e+00
   TP3   SP3  1 3.700000e-01    2.890000e+00
   TP5   SP3  1 3.700000e-01    3.150000e+00
   TP3   SP2  1 3.700000e-01    2.890000e+00
   TP3   SP1  1 3.700000e-01    2.600000e+00
   TP3   SN3  1 3.700000e-01    2.340000e+00
   TP3   SN1  1 3.700000e-01    1.800000e+00
   TP3   SN2  1 3.700000e-01    2.070000e+00
   TP3   SN0  1 3.700000e-01    1.570000e+00
   TP3   SC5  1 3.740000e-01    1.340000e+00
   TP3   SC4  1 3.890000e-01    1.110000e+00
   TP3   SC3  1 3.990000e-01    9.500000e-01
   TP3   SC2  1 4.070000e-01    8.000000e-01
   TP3   SC1  1 4.120000e-01    7.500000e-01
   TP3   SC6  1 3.700000e-01    1.570000e+00
   TP4   SP3  1 3.700000e-01    3.150000e+00
  TP5d  SP5d  1 3.700000e-01    3.150000e+00
  TP5d   SP4  1 3.700000e-01    3.420000e+00
  TP5d   SP2  1 3.700000e-01    2.890000e+00
  TP5d   SP1  1 3.700000e-01    2.600000e+00
  TP5d   SN3  1 3.700000e-01    2.340000e+00
  TP5d   SN1  1 3.700000e-01    1.800000e+00
  TP5d   SN2  1 3.700000e-01    2.070000e+00
  TP5d   SN0  1 3.700000e-01    1.570000e+00
  TP5d   SC5  1 3.890000e-01    1.110000e+00
  TP5d   SC4  1 3.990000e-01    9.500000e-01
  TP5d   SC3  1 4.070000e-01    8.000000e-01
  TP5d   SC2  1 4.120000e-01    7.500000e-01
  TP5d   SC1  1 4.300000e-01    7.000000e-01
  TP5d   SC6  1 3.740000e-01    1.340000e+00
  TP5d   SP3  1 3.700000e-01    3.150000e+00
  TP5a  SP5a  1 3.700000e-01    3.150000e+00
  TP5a   SP4  1 3.700000e-01    3.420000e+00
  TP5a   SP2  1 3.700000e-01    2.890000e+00
  TP5a   SP1  1 3.700000e-01    2.600000e+00
  TP5a   SN3  1 3.700000e-01    2.340000e+00
  TP5a   SN1  1 3.700000e-01    1.800000e+00
  TP5a   SN2  1 3.700000e-01    2.070000e+00
  TP5a   SN0  1 3.700000e-01    1.570000e+00
  TP5a   SC5  1 3.890000e-01    1.110000e+00
  TP5a   SC4  1 3.990000e-01    9.500000e-01
  TP5a   SC3  1 4.070000e-01    8.000000e-01
  TP5a   SC2  1 4.120000e-01    7.500000e-01
  TP5a   SC1  1 4.300000e-01    7.000000e-01
  TP5a   SC6  1 3.740000e-01    1.340000e+00
  TP5a   SP3  1 3.700000e-01    3.150000e+00
   TP5  SP5d  1 3.700000e-01    3.700000e+00
   TP5  SP5a  1 3.700000e-01    3.700000e+00
  TP5a  SP5d  1 3.700000e-01    4.000000e+00
  TP4d  SP4d  1 3.700000e-01    2.890000e+00
   TP5  SP4d  1 3.700000e-01    3.420000e+00
  TP4d   SP2  1 3.700000e-01    2.890000e+00
  TP4d   SP1  1 3.700000e-01    2.600000e+00
  TP4d   SN3  1 3.700000e-01    2.340000e+00
  TP4d   SN1  1 3.700000e-01    1.800000e+00
  TP4d   SN2  1 3.700000e-01    2.070000e+00
  TP4d   SN0  1 3.700000e-01    1.570000e+00
  TP4d   SC5  1 3.740000e-01    1.340000e+00
  TP4d   SC4  1 3.890000e-01    1.110000e+00
  TP4d   SC3  1 3.990000e-01    9.500000e-01
  TP4d   SC2  1 4.070000e-01    8.000000e-01
  TP4d   SC1  1 4.120000e-01    7.500000e-01
  TP4d   SC6  1 3.700000e-01    1.570000e+00
  TP4d   SP3  1 3.700000e-01    3.150000e+00
  TP5d  SP4d  1 3.700000e-01    2.890000e+00
  TP5a  SP4d  1 3.700000e-01    3.420000e+00
  TP4a  SP4a  1 3.700000e-01    2.890000e+00
   TP5  SP4a  1 3.700000e-01    3.420000e+00
  TP4a   SP2  1 3.700000e-01    2.890000e+00
  TP4a   SP1  1 3.700000e-01    2.600000e+00
  TP4a   SN3  1 3.700000e-01    2.340000e+00
  TP4a   SN1  1 3.700000e-01    1.800000e+00
  TP4a   SN2  1 3.700000e-01    2.070000e+00
  TP4a   SN0  1 3.700000e-01    1.570000e+00
  TP4a   SC5  1 3.740000e-01    1.340000e+00
  TP4a   SC4  1 3.890000e-01    1.110000e+00
  TP4a   SC3  1 3.990000e-01    9.500000e-01
  TP4a   SC2  1 4.070000e-01    8.000000e-01
  TP4a   SC1  1 4.120000e-01    7.500000e-01
  TP4a   SC6  1 3.700000e-01    1.570000e+00
  TP4a   SP3  1 3.700000e-01    3.150000e+00
  TP5d  SP4a  1 3.700000e-01    3.420000e+00
  TP5a  SP4a  1 3.700000e-01    2.890000e+00
   TP4  SP4d  1 3.700000e-01    3.420000e+00
   TP4  SP4a  1 3.700000e-01    3.420000e+00
  TP4a  SP4d  1 3.700000e-01    3.420000e+00
  TP3d  SP3d  1 3.700000e-01    2.340000e+00
   TP5  SP3d  1 3.700000e-01    3.150000e+00
  TP3d   SP2  1 3.700000e-01    2.890000e+00
  TP3d   SP1  1 3.700000e-01    2.600000e+00
  TP3d   SN3  1 3.700000e-01    2.340000e+00
  TP3d   SN1  1 3.700000e-01    1.800000e+00
  TP3d   SN2  1 3.700000e-01    2.070000e+00
  TP3d   SN0  1 3.700000e-01    1.570000e+00
  TP3d   SC5  1 3.740000e-01    1.340000e+00
  TP3d   SC4  1 3.890000e-01    1.110000e+00
  TP3d   SC3  1 3.990000e-01    9.500000e-01
  TP3d   SC2  1 4.070000e-01    8.000000e-01
  TP3d   SC1  1 4.120000e-01    7.500000e-01
  TP3d   SC6  1 3.700000e-01    1.570000e+00
   TP4  SP3d  1 3.700000e-01    3.150000e+00
  TP5d  SP3d  1 3.700000e-01    2.600000e+00
  TP5a  SP3d  1 3.700000e-01    3.400000e+00
  TP4d  SP3d  1 3.700000e-01    2.600000e+00
  TP4a  SP3d  1 3.700000e-01    3.400000e+00
  TP3a  SP3a  1 3.700000e-01    2.340000e+00
   TP5  SP3a  1 3.700000e-01    3.150000e+00
  TP3a   SP2  1 3.700000e-01    2.890000e+00
  TP3a   SP1  1 3.700000e-01    2.600000e+00
  TP3a   SN3  1 3.700000e-01    2.340000e+00
  TP3a   SN1  1 3.700000e-01    1.800000e+00
  TP3a   SN2  1 3.700000e-01    2.070000e+00
  TP3a   SN0  1 3.700000e-01    1.570000e+00
  TP3a   SC5  1 3.740000e-01    1.340000e+00
  TP3a   SC4  1 3.890000e-01    1.110000e+00
  TP3a   SC3  1 3.990000e-01    9.500000e-01
  TP3a   SC2  1 4.070000e-01    8.000000e-01
  TP3a   SC1  1 4.120000e-01    7.500000e-01
  TP3a   SC6  1 3.700000e-01    1.570000e+00
   TP4  SP3a  1 3.700000e-01    3.150000e+00
  TP5a  SP3d  1 3.700000e-01    3.400000e+00
  TP5a  SP3a  1 3.700000e-01    2.600000e+00
  TP4a  SP3d  1 3.700000e-01    3.400000e+00
  TP4a  SP3a  1 3.700000e-01    2.600000e+00
   TP3  SP3d  1 3.700000e-01    2.890000e+00
   TP3  SP3a  1 3.700000e-01    2.890000e+00
  TP3a  SP3d  1 3.700000e-01    3.150000e+00
  TP2d  SP2d  1 3.700000e-01    2.340000e+00
   TP5  SP2d  1 3.700000e-01    2.890000e+00
   TP4  SP2d  1 3.700000e-01    2.890000e+00
  TP2d   SP1  1 3.700000e-01    2.600000e+00
  TP2d   SN3  1 3.700000e-01    2.600000e+00
  TP2d   SN1  1 3.700000e-01    2.070000e+00
  TP2d   SN2  1 3.700000e-01    2.340000e+00
  TP2d   SN0  1 3.700000e-01    1.800000e+00
  TP2d   SC5  1 3.700000e-01    1.570000e+00
  TP2d   SC4  1 3.740000e-01    1.340000e+00
  TP2d   SC3  1 3.890000e-01    1.110000e+00
  TP2d   SC2  1 3.990000e-01    9.500000e-01
  TP2d   SC1  1 4.070000e-01    8.000000e-01
  TP2d   SC6  1 3.700000e-01    1.800000e+00
   TP3  SP2d  1 3.700000e-01    2.890000e+00
  TP5d  SP2d  1 3.700000e-01    2.340000e+00
  TP5a  SP2d  1 3.700000e-01    3.150000e+00
  TP4d  SP2d  1 3.700000e-01    2.340000e+00
  TP4a  SP2d  1 3.700000e-01    3.150000e+00
  TP3d  SP2d  1 3.700000e-01    2.340000e+00
  TP3a  SP2d  1 3.700000e-01    3.150000e+00
  TP2a  SP2a  1 3.700000e-01    2.340000e+00
   TP5  SP2a  1 3.700000e-01    2.890000e+00
   TP4  SP2a  1 3.700000e-01    2.890000e+00
  TP2a   SP1  1 3.700000e-01    2.600000e+00
  TP2a   SN3  1 3.700000e-01    2.600000e+00
  TP2a   SN1  1 3.700000e-01    2.070000e+00
  TP2a   SN2  1 3.700000e-01    2.340000e+00
  TP2a   SN0  1 3.700000e-01    1.800000e+00
  TP2a   SC5  1 3.700000e-01    1.570000e+00
  TP2a   SC4  1 3.740000e-01    1.340000e+00
  TP2a   SC3  1 3.890000e-01    1.110000e+00
  TP2a   SC2  1 3.990000e-01    9.500000e-01
  TP2a   SC1  1 4.070000e-01    8.000000e-01
  TP2a   SC6  1 3.700000e-01    1.800000e+00
   TP3  SP2a  1 3.700000e-01    2.890000e+00
  TP5a  SP2d  1 3.700000e-01    3.150000e+00
  TP5a  SP2a  1 3.700000e-01    2.340000e+00
  TP4a  SP2d  1 3.700000e-01    3.150000e+00
  TP4a  SP2a  1 3.700000e-01    2.340000e+00
  TP3a  SP2d  1 3.700000e-01    3.150000e+00
  TP3a  SP2a  1 3.700000e-01    2.340000e+00
   TP2  SP2d  1 3.700000e-01    2.890000e+00
   TP2  SP2a  1 3.700000e-01    2.890000e+00
  TP2a  SP2d  1 3.700000e-01    3.150000e+00
  TP1d  SP1d  1 3.700000e-01    2.070000e+00
   TP5  SP1d  1 3.700000e-01    2.600000e+00
   TP4  SP1d  1 3.700000e-01    2.600000e+00
   TP2  SP1d  1 3.700000e-01    2.600000e+00
  TP1d   SN3  1 3.700000e-01    2.600000e+00
  TP1d   SN1  1 3.700000e-01    2.070000e+00
  TP1d   SN2  1 3.700000e-01    2.340000e+00
  TP1d   SN0  1 3.700000e-01    2.070000e+00
  TP1d   SC5  1 3.700000e-01    1.570000e+00
  TP1d   SC4  1 3.740000e-01    1.340000e+00
  TP1d   SC3  1 3.890000e-01    1.110000e+00
  TP1d   SC2  1 3.990000e-01    9.500000e-01
  TP1d   SC1  1 4.070000e-01    8.000000e-01
  TP1d   SC6  1 3.700000e-01    1.800000e+00
   TP3  SP1d  1 3.700000e-01    2.600000e+00
  TP5d  SP1d  1 3.700000e-01    2.070000e+00
  TP5a  SP1d  1 3.700000e-01    2.890000e+00
  TP4d  SP1d  1 3.700000e-01    2.070000e+00
  TP4a  SP1d  1 3.700000e-01    2.890000e+00
  TP3d  SP1d  1 3.700000e-01    2.070000e+00
  TP3a  SP1d  1 3.700000e-01    2.890000e+00
  TP2d  SP1d  1 3.700000e-01    2.070000e+00
  TP2a  SP1d  1 3.700000e-01    2.890000e+00
  TP1a  SP1a  1 3.700000e-01    2.070000e+00
   TP5  SP1a  1 3.700000e-01    2.600000e+00
   TP4  SP1a  1 3.700000e-01    2.600000e+00
   TP2  SP1a  1 3.700000e-01    2.600000e+00
  TP1a   SN3  1 3.700000e-01    2.600000e+00
  TP1a   SN1  1 3.700000e-01    2.070000e+00
  TP1a   SN2  1 3.700000e-01    2.340000e+00
  TP1a   SN0  1 3.700000e-01    2.070000e+00
  TP1a   SC5  1 3.700000e-01    1.570000e+00
  TP1a   SC4  1 3.740000e-01    1.340000e+00
  TP1a   SC3  1 3.890000e-01    1.110000e+00
  TP1a   SC2  1 3.990000e-01    9.500000e-01
  TP1a   SC1  1 4.070000e-01    8.000000e-01
  TP1a   SC6  1 3.700000e-01    1.800000e+00
   TP3  SP1a  1 3.700000e-01    2.600000e+00
  TP5a  SP1d  1 3.700000e-01    2.890000e+00
  TP5a  SP1a  1 3.700000e-01    2.070000e+00
  TP4a  SP1d  1 3.700000e-01    2.890000e+00
  TP4a  SP1a  1 3.700000e-01    2.070000e+00
  TP3a  SP1d  1 3.700000e-01    2.890000e+00
  TP3a  SP1a  1 3.700000e-01    2.070000e+00
  TP2a  SP1d  1 3.700000e-01    2.890000e+00
  TP2a  SP1a  1 3.700000e-01    2.070000e+00
   TP1  SP1d  1 3.700000e-01    2.600000e+00
   TP1  SP1a  1 3.700000e-01    2.600000e+00
  TP1a  SP1d  1 3.700000e-01    2.890000e+00
  TN3d  SN3d  1 3.700000e-01    2.070000e+00
   TP5  SN3d  1 3.700000e-01    2.340000e+00
   TP4  SN3d  1 3.700000e-01    2.340000e+00
   TP2  SN3d  1 3.700000e-01    2.600000e+00
   TP1  SN3d  1 3.700000e-01    2.600000e+00
  TN3d   SN1  1 3.700000e-01    2.070000e+00
  TN3d   SN2  1 3.700000e-01    2.340000e+00
  TN3d   SN0  1 3.700000e-01    2.070000e+00
  TN3d   SC5  1 3.700000e-01    1.800000e+00
  TN3d   SC4  1 3.700000e-01    1.570000e+00
  TN3d   SC3  1 3.740000e-01    1.340000e+00
  TN3d   SC2  1 3.890000e-01    1.110000e+00
  TN3d   SC1  1 3.990000e-01    9.500000e-01
  TN3d   SC6  1 3.700000e-01    1.800000e+00
   TP3  SN3d  1 3.700000e-01    2.340000e+00
  TP5d  SN3d  1 3.700000e-01    1.800000e+00
  TP5a  SN3d  1 3.700000e-01    2.600000e+00
  TP4d  SN3d  1 3.700000e-01    1.800000e+00
  TP4a  SN3d  1 3.700000e-01    2.600000e+00
  TP3d  SN3d  1 3.700000e-01    1.800000e+00
  TP3a  SN3d  1 3.700000e-01    2.600000e+00
  TP2d  SN3d  1 3.700000e-01    2.070000e+00
  TP2a  SN3d  1 3.700000e-01    2.890000e+00
  TP1d  SN3d  1 3.700000e-01    2.070000e+00
  TP1a  SN3d  1 3.700000e-01    2.890000e+00
  TN3a  SN3a  1 3.700000e-01    2.070000e+00
   TP5  SN3a  1 3.700000e-01    2.340000e+00
   TP4  SN3a  1 3.700000e-01    2.340000e+00
   TP2  SN3a  1 3.700000e-01    2.600000e+00
   TP1  SN3a  1 3.700000e-01    2.600000e+00
  TN3a   SN1  1 3.700000e-01    2.070000e+00
  TN3a   SN2  1 3.700000e-01    2.340000e+00
  TN3a   SN0  1 3.700000e-01    2.070000e+00
  TN3a   SC5  1 3.700000e-01    1.800000e+00
  TN3a   SC4  1 3.700000e-01    1.570000e+00
  TN3a   SC3  1 3.740000e-01    1.340000e+00
  TN3a   SC2  1 3.890000e-01    1.110000e+00
  TN3a   SC1  1 3.990000e-01    9.500000e-01
  TN3a   SC6  1 3.700000e-01    1.800000e+00
   TP3  SN3a  1 3.700000e-01    2.340000e+00
  TP5a  SN3d  1 3.700000e-01    2.600000e+00
  TP5a  SN3a  1 3.700000e-01    1.800000e+00
  TP4a  SN3d  1 3.700000e-01    2.600000e+00
  TP4a  SN3a  1 3.700000e-01    1.800000e+00
  TP3a  SN3d  1 3.700000e-01    2.600000e+00
  TP3a  SN3a  1 3.700000e-01    1.800000e+00
  TP2a  SN3d  1 3.700000e-01    2.890000e+00
  TP2a  SN3a  1 3.700000e-01    2.070000e+00
  TP1a  SN3d  1 3.700000e-01    2.890000e+00
  TP1a  SN3a  1 3.700000e-01    2.070000e+00
   TN3  SN3d  1 3.700000e-01    2.600000e+00
   TN3  SN3a  1 3.700000e-01    2.600000e+00
  TN3a  SN3d  1 3.700000e-01    2.890000e+00
  TN2d  SN2d  1 3.700000e-01    1.800000e+00
   TP5  SN2d  1 3.700000e-01    2.070000e+00
   TP4  SN2d  1 3.700000e-01    2.070000e+00
   TP2  SN2d  1 3.700000e-01    2.340000e+00
   TP1  SN2d  1 3.700000e-01    2.340000e+00
   TN3  SN2d  1 3.700000e-01    2.340000e+00
  TN2d   SN1  1 3.700000e-01    2.070000e+00
  TN2d   SN0  1 3.700000e-01    2.070000e+00
  TN2d   SC5  1 3.700000e-01    1.800000e+00
  TN2d   SC4  1 3.700000e-01    1.570000e+00
  TN2d   SC3  1 3.740000e-01    1.340000e+00
  TN2d   SC2  1 3.890000e-01    1.110000e+00
  TN2d   SC1  1 3.990000e-01    9.500000e-01
  TN2d   SC6  1 3.700000e-01    1.800000e+00
   TP3  SN2d  1 3.700000e-01    2.070000e+00
  TP5d  SN2d  1 3.700000e-01    1.570000e+00
  TP5a  SN2d  1 3.700000e-01    2.340000e+00
  TP4d  SN2d  1 3.700000e-01    1.570000e+00
  TP4a  SN2d  1 3.700000e-01    2.340000e+00
  TP3d  SN2d  1 3.700000e-01    1.570000e+00
  TP3a  SN2d  1 3.700000e-01    2.340000e+00
  TP2d  SN2d  1 3.700000e-01    1.800000e+00
  TP2a  SN2d  1 3.700000e-01    2.600000e+00
  TP1d  SN2d  1 3.700000e-01    1.800000e+00
  TP1a  SN2d  1 3.700000e-01    2.600000e+00
  TN3d  SN2d  1 3.700000e-01    1.800000e+00
  TN3a  SN2d  1 3.700000e-01    2.600000e+00
  TN2a  SN2a  1 3.700000e-01    1.800000e+00
   TP5  SN2a  1 3.700000e-01    2.070000e+00
   TP4  SN2a  1 3.700000e-01    2.070000e+00
   TP2  SN2a  1 3.700000e-01    2.340000e+00
   TP1  SN2a  1 3.700000e-01    2.340000e+00
   TN3  SN2a  1 3.700000e-01    2.340000e+00
  TN2a   SN1  1 3.700000e-01    2.070000e+00
  TN2a   SN0  1 3.700000e-01    2.070000e+00
  TN2a   SC5  1 3.700000e-01    1.800000e+00
  TN2a   SC4  1 3.700000e-01    1.570000e+00
  TN2a   SC3  1 3.740000e-01    1.340000e+00
  TN2a   SC2  1 3.890000e-01    1.110000e+00
  TN2a   SC1  1 3.990000e-01    9.500000e-01
  TN2a   SC6  1 3.700000e-01    1.800000e+00
   TP3  SN2a  1 3.700000e-01    2.070000e+00
  TP5a  SN2d  1 3.700000e-01    2.340000e+00
  TP5a  SN2a  1 3.700000e-01    1.570000e+00
  TP4a  SN2d  1 3.700000e-01    2.340000e+00
  TP4a  SN2a  1 3.700000e-01    1.570000e+00
  TP3a  SN2d  1 3.700000e-01    2.340000e+00
  TP3a  SN2a  1 3.700000e-01    1.570000e+00
  TP2a  SN2d  1 3.700000e-01    2.600000e+00
  TP2a  SN2a  1 3.700000e-01    1.800000e+00
  TP1a  SN2d  1 3.700000e-01    2.600000e+00
  TP1a  SN2a  1 3.700000e-01    1.800000e+00
  TN3a  SN2d  1 3.700000e-01    2.600000e+00
  TN3a  SN2a  1 3.700000e-01    1.800000e+00
   TN2  SN2d  1 3.700000e-01    2.340000e+00
   TN2  SN2a  1 3.700000e-01    2.340000e+00
  TN2a  SN2d  1 3.700000e-01    2.600000e+00
  TN1d  SN1d  1 3.700000e-01    1.570000e+00
   TP5  SN1d  1 3.700000e-01    1.800000e+00
   TP4  SN1d  1 3.700000e-01    1.800000e+00
   TP2  SN1d  1 3.700000e-01    2.070000e+00
   TP1  SN1d  1 3.700000e-01    2.070000e+00
   TN3  SN1d  1 3.700000e-01    2.070000e+00
   TN2  SN1d  1 3.700000e-01    2.070000e+00
  TN1d   SN0  1 3.700000e-01    2.070000e+00
  TN1d   SC5  1 3.700000e-01    1.800000e+00
  TN1d   SC4  1 3.700000e-01    1.570000e+00
  TN1d   SC3  1 3.700000e-01    1.570000e+00
  TN1d   SC2  1 3.740000e-01    1.340000e+00
  TN1d   SC1  1 3.890000e-01    1.110000e+00
  TN1d   SC6  1 3.700000e-01    1.800000e+00
   TP3  SN1d  1 3.700000e-01    1.800000e+00
  TP5d  SN1d  1 3.700000e-01    1.570000e+00
  TP5a  SN1d  1 3.700000e-01    2.070000e+00
  TP4d  SN1d  1 3.700000e-01    1.570000e+00
  TP4a  SN1d  1 3.700000e-01    2.070000e+00
  TP3d  SN1d  1 3.700000e-01    1.570000e+00
  TP3a  SN1d  1 3.700000e-01    2.070000e+00
  TP2d  SN1d  1 3.700000e-01    1.570000e+00
  TP2a  SN1d  1 3.700000e-01    2.340000e+00
  TP1d  SN1d  1 3.700000e-01    1.570000e+00
  TP1a  SN1d  1 3.700000e-01    2.340000e+00
  TN3d  SN1d  1 3.700000e-01    1.570000e+00
  TN3a  SN1d  1 3.700000e-01    2.340000e+00
  TN2d  SN1d  1 3.700000e-01    1.570000e+00
  TN2a  SN1d  1 3.700000e-01    2.340000e+00
  TN1a  SN1a  1 3.700000e-01    1.570000e+00
   TP5  SN1a  1 3.700000e-01    1.800000e+00
   TP4  SN1a  1 3.700000e-01    1.800000e+00
   TP2  SN1a  1 3.700000e-01    2.070000e+00
   TP1  SN1a  1 3.700000e-01    2.070000e+00
   TN3  SN1a  1 3.700000e-01    2.070000e+00
   TN2  SN1a  1 3.700000e-01    2.070000e+00
  TN1a   SN0  1 3.700000e-01    2.070000e+00
  TN1a   SC5  1 3.700000e-01    1.800000e+00
  TN1a   SC4  1 3.700000e-01    1.570000e+00
  TN1a   SC3  1 3.700000e-01    1.570000e+00
  TN1a   SC2  1 3.740000e-01    1.340000e+00
  TN1a   SC1  1 3.890000e-01    1.110000e+00
  TN1a   SC6  1 3.700000e-01    1.800000e+00
   TP3  SN1a  1 3.700000e-01    1.800000e+00
  TP5a  SN1d  1 3.700000e-01    2.070000e+00
  TP5a  SN1a  1 3.700000e-01    1.570000e+00
  TP4a  SN1d  1 3.700000e-01    2.070000e+00
  TP4a  SN1a  1 3.700000e-01    1.570000e+00
  TP3a  SN1d  1 3.700000e-01    2.070000e+00
  TP3a  SN1a  1 3.700000e-01    1.570000e+00
  TP2a  SN1d  1 3.700000e-01    2.340000e+00
  TP2a  SN1a  1 3.700000e-01    1.570000e+00
  TP1a  SN1d  1 3.700000e-01    2.340000e+00
  TP1a  SN1a  1 3.700000e-01    1.570000e+00
  TN3a  SN1d  1 3.700000e-01    2.340000e+00
  TN3a  SN1a  1 3.700000e-01    1.570000e+00
  TN2a  SN1d  1 3.700000e-01    2.340000e+00
  TN2a  SN1a  1 3.700000e-01    1.570000e+00
   TN1  SN1d  1 3.700000e-01    2.070000e+00
   TN1  SN1a  1 3.700000e-01    2.070000e+00
  TN1a  SN1d  1 3.700000e-01    2.340000e+00
  TN0d  SN0d  1 3.700000e-01    1.570000e+00
   TP5  SN0d  1 3.700000e-01    1.570000e+00
   TP4  SN0d  1 3.700000e-01    1.570000e+00
   TP2  SN0d  1 3.700000e-01    1.800000e+00
   TP1  SN0d  1 3.700000e-01    2.070000e+00
   TN3  SN0d  1 3.700000e-01    2.070000e+00
   TN1  SN0d  1 3.700000e-01    2.070000e+00
   TN2  SN0d  1 3.700000e-01    2.070000e+00
  TN0d   SC5  1 3.700000e-01    1.800000e+00
  TN0d   SC4  1 3.700000e-01    1.570000e+00
  TN0d   SC3  1 3.700000e-01    1.570000e+00
  TN0d   SC2  1 3.740000e-01    1.340000e+00
  TN0d   SC1  1 3.740000e-01    1.340000e+00
  TN0d   SC6  1 3.700000e-01    1.800000e+00
   TP3  SN0d  1 3.700000e-01    1.570000e+00
  TP5d  SN0d  1 3.700000e-01    1.570000e+00
  TP5a  SN0d  1 3.700000e-01    1.800000e+00
  TP4d  SN0d  1 3.700000e-01    1.570000e+00
  TP4a  SN0d  1 3.700000e-01    1.800000e+00
  TP3d  SN0d  1 3.700000e-01    1.570000e+00
  TP3a  SN0d  1 3.700000e-01    1.800000e+00
  TP2d  SN0d  1 3.700000e-01    1.570000e+00
  TP2a  SN0d  1 3.700000e-01    2.070000e+00
  TP1d  SN0d  1 3.700000e-01    1.570000e+00
  TP1a  SN0d  1 3.700000e-01    2.340000e+00
  TN3d  SN0d  1 3.700000e-01    1.570000e+00
  TN3a  SN0d  1 3.700000e-01    2.340000e+00
  TN2d  SN0d  1 3.700000e-01    1.570000e+00
  TN2a  SN0d  1 3.700000e-01    2.340000e+00
  TN1d  SN0d  1 3.700000e-01    1.570000e+00
  TN1a  SN0d  1 3.700000e-01    2.340000e+00
  TN0a  SN0a  1 3.700000e-01    1.570000e+00
   TP5  SN0a  1 3.700000e-01    1.570000e+00
   TP4  SN0a  1 3.700000e-01    1.570000e+00
   TP2  SN0a  1 3.700000e-01    1.800000e+00
   TP1  SN0a  1 3.700000e-01    2.070000e+00
   TN3  SN0a  1 3.700000e-01    2.070000e+00
   TN1  SN0a  1 3.700000e-01    2.070000e+00
   TN2  SN0a  1 3.700000e-01    2.070000e+00
  TN0a   SC5  1 3.700000e-01    1.800000e+00
  TN0a   SC4  1 3.700000e-01    1.570000e+00
  TN0a   SC3  1 3.700000e-01    1.570000e+00
  TN0a   SC2  1 3.740000e-01    1.340000e+00
  TN0a   SC1  1 3.740000e-01    1.340000e+00
  TN0a   SC6  1 3.700000e-01    1.800000e+00
   TP3  SN0a  1 3.700000e-01    1.570000e+00
  TP5a  SN0d  1 3.700000e-01    1.800000e+00
  TP5a  SN0a  1 3.700000e-01    1.570000e+00
  TP4a  SN0d  1 3.700000e-01    1.800000e+00
  TP4a  SN0a  1 3.700000e-01    1.570000e+00
  TP3a  SN0d  1 3.700000e-01    1.800000e+00
  TP3a  SN0a  1 3.700000e-01    1.570000e+00
  TP2a  SN0d  1 3.700000e-01    2.070000e+00
  TP2a  SN0a  1 3.700000e-01    1.570000e+00
  TP1a  SN0d  1 3.700000e-01    2.340000e+00
  TP1a  SN0a  1 3.700000e-01    1.570000e+00
  TN3a  SN0d  1 3.700000e-01    2.340000e+00
  TN3a  SN0a  1 3.700000e-01    1.570000e+00
  TN2a  SN0d  1 3.700000e-01    2.340000e+00
  TN2a  SN0a  1 3.700000e-01    1.570000e+00
  TN1a  SN0d  1 3.700000e-01    2.340000e+00
  TN1a  SN0a  1 3.700000e-01    1.570000e+00
   TN0  SN0d  1 3.700000e-01    2.070000e+00
   TN0  SN0a  1 3.700000e-01    2.070000e+00
  TN0a  SN0d  1 3.700000e-01    2.340000e+00
    Q1    Q1  1 4.700000e-01    6.100000e+00
    Q1    Qn  1 4.700000e-01    5.850000e+00
    Q1    Q0  1 4.700000e-01    3.470000e+00
    Q1    Qp  1 4.700000e-01    5.850000e+00
    Qn    Qn  1 4.700000e-01    3.980000e+00
    Qn    Q0  1 4.700000e-01    3.470000e+00
    Q0    Q0  1 4.700000e-01    3.730000e+00
    Qp    Qp  1 4.700000e-01    3.980000e+00
    Qp    Q0  1 4.700000e-01    3.470000e+00
    Qp    Qn  1 4.700000e-01    5.100000e+00
    Q2    Q1  1 4.700000e-01    3.050000e+00
    Q2    Q2  1 4.900000e-01    2.850000e+00
    Q2    Qn  1 4.700000e-01    3.050000e+00
    Q2    Q0  1 4.700000e-01    3.050000e+00
    Q2    Qp  1 4.700000e-01    3.050000e+00
    Q1   SQ1  1 4.400000e-01    6.300000e+00
    Q1   SQn  1 4.400000e-01    6.050000e+00
    Q1   SQ0  1 4.400000e-01    4.100000e+00
    Q1   SQp  1 4.400000e-01    6.050000e+00
    Qn   SQn  1 4.400000e-01    4.550000e+00
    Qn   SQ0  1 4.400000e-01    4.100000e+00
    Q0   SQ0  1 4.400000e-01    4.300000e+00
    Qp   SQp  1 4.400000e-01    4.550000e+00
    Qp   SQ0  1 4.400000e-01    4.100000e+00
    Qp   SQn  1 4.400000e-01    5.450000e+00
    Q2   SQ1  1 4.440000e-01    2.550000e+00
    Q2   SQ2  1 4.740000e-01    1.000000e+00
    Q2   SQn  1 4.440000e-01    2.550000e+00
    Q2   SQ0  1 4.440000e-01    2.550000e+00
    Q2   SQp  1 4.440000e-01    2.550000e+00
   SQ1    Q1  1 4.400000e-01    6.300000e+00
   SQ1    Qn  1 4.400000e-01    6.050000e+00
   SQ1    Q0  1 4.400000e-01    4.100000e+00
   SQ1    Qp  1 4.400000e-01    6.050000e+00
   SQn    Qn  1 4.400000e-01    4.550000e+00
   SQn    Q0  1 4.400000e-01    4.100000e+00
   SQ0    Q0  1 4.400000e-01    4.300000e+00
   SQp    Qp  1 4.400000e-01    4.550000e+00
   SQp    Q0  1 4.400000e-01    4.100000e+00
   SQp    Qn  1 4.400000e-01    5.450000e+00
   SQ2    Q1  1 4.400000e-01    6.160000e+00
   SQ2    Q2  1 4.740000e-01    1.000000e+00
   SQ2    Qn  1 4.400000e-01    6.160000e+00
   SQ2    Q0  1 4.400000e-01    6.160000e+00
   SQ2    Qp  1 4.400000e-01    6.160000e+00
   SQ1   SQ1  1 4.000000e-01    4.400000e+00
   SQ1   SQn  1 4.000000e-01    4.050000e+00
   SQ1   SQ0  1 4.030000e-01    1.600000e+00
   SQ1   SQp  1 4.000000e-01    4.050000e+00
   SQn   SQn  1 4.000000e-01    2.300000e+00
   SQn   SQ0  1 4.030000e-01    1.600000e+00
   SQ0   SQ0  1 4.010000e-01    1.850000e+00
   SQp   SQp  1 4.000000e-01    2.300000e+00
   SQp   SQ0  1 4.030000e-01    1.600000e+00
   SQp   SQn  1 4.000000e-01    3.150000e+00
   SQ2   SQ1  1 4.200000e-01    1.250000e+00
   SQ2   SQ2  1 4.650000e-01    6.000000e-01
   SQ2   SQn  1 4.200000e-01    1.250000e+00
   SQ2   SQ0  1 4.200000e-01    1.250000e+00
   SQ2   SQp  1 4.200000e-01    1.250000e+00
    Q1   TQ1  1 4.000000e-01    6.600000e+00
    Q1   TQn  1 4.000000e-01    6.400000e+00
    Q1   TQ0  1 4.000000e-01    4.600000e+00
    Q1   TQp  1 4.000000e-01    6.400000e+00
    Qn   TQn  1 4.000000e-01    5.050000e+00
    Qn   TQ0  1 4.000000e-01    4.600000e+00
    Q0   TQ0  1 4.000000e-01    4.800000e+00
    Qp   TQp  1 4.000000e-01    5.050000e+00
    Qp   TQ0  1 4.000000e-01    4.600000e+00
    Qp   TQn  1 4.000000e-01    5.800000e+00
    Q2   TQ1  1 4.200000e-01    1.200000e+00
    Q2   TQ2  1 4.340000e-01    1.100000e+00
    Q2   TQn  1 4.200000e-01    1.200000e+00
    Q2   TQ0  1 4.200000e-01    1.200000e+00
    Q2   TQp  1 4.200000e-01    1.200000e+00
   TQ1    Q1  1 4.000000e-01    6.600000e+00
   TQ1    Qn  1 4.000000e-01    6.400000e+00
   TQ1    Q0  1 4.000000e-01    4.600000e+00
   TQ1    Qp  1 4.000000e-01    6.400000e+00
   TQn    Qn  1 4.000000e-01    5.050000e+00
   TQn    Q0  1 4.000000e-01    4.600000e+00
   TQ0    Q0  1 4.000000e-01    4.800000e+00
   TQp    Qp  1 4.000000e-01    5.050000e+00
   TQp    Q0  1 4.000000e-01    4.600000e+00
   TQp    Qn  1 4.000000e-01    5.800000e+00
   TQ2    Q1  1 4.000000e-01    1.090000e+01
   TQ2    Q2  1 4.340000e-01    1.100000e+00
   TQ2    Qn  1 4.000000e-01    1.090000e+01
   TQ2    Q0  1 4.000000e-01    1.090000e+01
   TQ2    Qp  1 4.000000e-01    1.090000e+01
   TQ1   TQ1  1 3.490000e-01    1.250000e+00
   TQ1   TQn  1 3.530000e-01    1.100000e+00
   TQ1   TQ0  1 3.740000e-01    5.250000e-01
   TQ1   TQp  1 3.530000e-01    1.100000e+00
   TQn   TQn  1 3.620000e-01    7.250000e-01
   TQn   TQ0  1 3.740000e-01    5.250000e-01
   TQ0   TQ0  1 3.730000e-01    6.500000e-01
   TQp   TQp  1 3.620000e-01    7.250000e-01
   TQp   TQ0  1 3.740000e-01    5.250000e-01
   TQp   TQn  1 3.590000e-01    8.500000e-01
   TQ2   TQ1  1 4.030000e-01    4.500000e-01
   TQ2   TQ2  1 4.410000e-01    3.000000e-01
   TQ2   TQn  1 4.030000e-01    4.500000e-01
   TQ2   TQ0  1 4.030000e-01    4.500000e-01
   TQ2   TQp  1 4.030000e-01    4.500000e-01
   SQ1   TQ1  1 3.700000e-01    3.800000e+00
   SQ1   TQn  1 3.700000e-01    3.600000e+00
   SQ1   TQ0  1 3.760000e-01    8.500000e-01
   SQ1   TQp  1 3.700000e-01    3.600000e+00
   SQn   TQn  1 3.700000e-01    1.350000e+00
   SQn   TQ0  1 3.760000e-01    8.500000e-01
   SQ0   TQ0  1 3.730000e-01    1.100000e+00
   SQp   TQp  1 3.700000e-01    1.350000e+00
   SQp   TQ0  1 3.760000e-01    8.500000e-01
   SQp   TQn  1 3.700000e-01    3.000000e+00
   SQ2   TQ1  1 4.270000e-01    6.500000e-01
   SQ2   TQ2  1 4.440000e-01    5.500000e-01
   SQ2   TQn  1 4.270000e-01    6.500000e-01
   SQ2   TQ0  1 4.270000e-01    6.500000e-01
   SQ2   TQp  1 4.270000e-01    6.500000e-01
   TQ1   SQ1  1 3.700000e-01    3.800000e+00
   TQ1   SQn  1 3.700000e-01    3.600000e+00
   TQ1   SQ0  1 3.760000e-01    8.500000e-01
   TQ1   SQp  1 3.700000e-01    3.600000e+00
   TQn   SQn  1 3.700000e-01    1.350000e+00
   TQn   SQ0  1 3.760000e-01    8.500000e-01
   TQ0   SQ0  1 3.730000e-01    1.100000e+00
   TQp   SQp  1 3.700000e-01    1.350000e+00
   TQp   SQ0  1 3.760000e-01    8.500000e-01
   TQp   SQn  1 3.700000e-01    3.000000e+00
   TQ2   SQ1  1 3.800000e-01    5.600000e+00
   TQ2   SQ2  1 4.440000e-01    5.500000e-01
   TQ2   SQn  1 3.800000e-01    5.600000e+00
   TQ2   SQ0  1 3.800000e-01    5.600000e+00
   TQ2   SQp  1 3.800000e-01    5.600000e+00
    WN    WN  1 4.700000e-01    4.650000e+00
    WN    P4  1 4.700000e-01    4.550000e+00
    WN    P2  1 4.700000e-01    4.300000e+00
    WN    P1  1 4.700000e-01    4.100000e+00
    WN    N3  1 4.700000e-01    4.100000e+00
    WN    N1  1 4.700000e-01    3.700000e+00
    WN    N2  1 4.700000e-01    3.900000e+00
    WN    N0  1 4.700000e-01    3.500000e+00
    WN    C5  1 4.700000e-01    2.910000e+00
    WN    C4  1 4.700000e-01    2.530000e+00
    WN    C3  1 4.700000e-01    2.340000e+00
    WN    C2  1 4.700000e-01    2.170000e+00
    WN    C1  1 4.700000e-01    2.000000e+00
    WN    Qn  1 4.700000e-01    5.340000e+00
    WN    Q0  1 4.700000e-01    5.070000e+00
    WN    P5  1 4.700000e-01    4.800000e+00
    WN    C6  1 4.700000e-01    3.100000e+00
    WN    P3  1 4.700000e-01    4.300000e+00
    WN   P5d  1 4.700000e-01    4.550000e+00
    WN   P5a  1 4.700000e-01    4.550000e+00
    WN   P4d  1 4.700000e-01    4.300000e+00
    WN   P4a  1 4.700000e-01    4.300000e+00
    WN   P3d  1 4.700000e-01    4.100000e+00
    WN   P3a  1 4.700000e-01    4.100000e+00
    WN   P2d  1 4.700000e-01    4.100000e+00
    WN   P2a  1 4.700000e-01    4.100000e+00
    WN   P1d  1 4.700000e-01    3.900000e+00
    WN   P1a  1 4.700000e-01    3.900000e+00
    WN   N3d  1 4.700000e-01    3.900000e+00
    WN   N3a  1 4.700000e-01    3.900000e+00
    WN   N2d  1 4.700000e-01    3.700000e+00
    WN   N2a  1 4.700000e-01    3.700000e+00
    WN   N1d  1 4.700000e-01    3.500000e+00
    WN   N1a  1 4.700000e-01    3.500000e+00
    WN   N0d  1 4.700000e-01    3.300000e+00
    WN   N0a  1 4.700000e-01    3.300000e+00
    WN   SP4  1 4.400000e-01    4.180000e+00
    WN   SP2  1 4.400000e-01    3.920000e+00
    WN   SP1  1 4.400000e-01    3.680000e+00
    WN   SN3  1 4.400000e-01    3.680000e+00
    WN   SN1  1 4.400000e-01    3.230000e+00
    WN   SN2  1 4.400000e-01    3.450000e+00
    WN   SN0  1 4.400000e-01    3.020000e+00
    WN   SC5  1 4.400000e-01    2.390000e+00
    WN   SC4  1 4.400000e-01    1.960000e+00
    WN   SC3  1 4.400000e-01    1.740000e+00
    WN   SC2  1 4.410000e-01    1.520000e+00
    WN   SC1  1 4.430000e-01    1.300000e+00
    WN   SP5  1 4.400000e-01    4.470000e+00
    WN   SC6  1 4.400000e-01    2.600000e+00
    WN   SP3  1 4.400000e-01    3.920000e+00
    WN  SP5d  1 4.400000e-01    4.180000e+00
    WN  SP5a  1 4.400000e-01    4.180000e+00
    WN  SP4d  1 4.400000e-01    3.920000e+00
    WN  SP4a  1 4.400000e-01    3.920000e+00
    WN  SP3d  1 4.400000e-01    3.680000e+00
    WN  SP3a  1 4.400000e-01    3.680000e+00
    WN  SP2d  1 4.400000e-01    3.680000e+00
    WN  SP2a  1 4.400000e-01    3.680000e+00
    WN  SP1d  1 4.400000e-01    3.450000e+00
    WN  SP1a  1 4.400000e-01    3.450000e+00
    WN  SN3d  1 4.400000e-01    3.450000e+00
    WN  SN3a  1 4.400000e-01    3.450000e+00
    WN  SN2d  1 4.400000e-01    3.230000e+00
    WN  SN2a  1 4.400000e-01    3.230000e+00
    WN  SN1d  1 4.400000e-01    3.020000e+00
    WN  SN1a  1 4.400000e-01    3.020000e+00
    WN  SN0d  1 4.400000e-01    2.810000e+00
    WN  SN0a  1 4.400000e-01    2.810000e+00
    WN   TP4  1 4.100000e-01    3.880000e+00
    WN   TP2  1 4.100000e-01    3.530000e+00
    WN   TP1  1 4.100000e-01    3.250000e+00
    WN   TN3  1 4.100000e-01    3.250000e+00
    WN   TN1  1 4.100000e-01    2.670000e+00
    WN   TN2  1 4.100000e-01    2.960000e+00
    WN   TN0  1 4.100000e-01    2.400000e+00
    WN   TC5  1 4.100000e-01    1.670000e+00
    WN   TC4  1 4.110000e-01    1.190000e+00
    WN   TC3  1 4.130000e-01    9.600000e-01
    WN   TC2  1 4.190000e-01    7.100000e-01
    WN   TC1  1 4.310000e-01    5.000000e-01
    WN   TP5  1 4.100000e-01    4.230000e+00
    WN   TC6  1 4.100000e-01    1.910000e+00
    WN   TP3  1 4.100000e-01    3.530000e+00
    WN  TP5d  1 4.100000e-01    3.880000e+00
    WN  TP5a  1 4.100000e-01    3.880000e+00
    WN  TP4d  1 4.100000e-01    3.530000e+00
    WN  TP4a  1 4.100000e-01    3.530000e+00
    WN  TP3d  1 4.100000e-01    3.250000e+00
    WN  TP3a  1 4.100000e-01    3.250000e+00
    WN  TP2d  1 4.100000e-01    3.250000e+00
    WN  TP2a  1 4.100000e-01    3.250000e+00
    WN  TP1d  1 4.100000e-01    2.960000e+00
    WN  TP1a  1 4.100000e-01    2.960000e+00
    WN  TN3d  1 4.100000e-01    2.960000e+00
    WN  TN3a  1 4.100000e-01    2.960000e+00
    WN  TN2d  1 4.100000e-01    2.670000e+00
    WN  TN2a  1 4.100000e-01    2.670000e+00
    WN  TN1d  1 4.100000e-01    2.400000e+00
    WN  TN1a  1 4.100000e-01    2.400000e+00
    WN  TN0d  1 4.100000e-01    2.150000e+00
    WN  TN0a  1 4.100000e-01    2.150000e+00
    WN   SQn  1 4.400000e-01    7.460000e+00
    WN   TQn  1 4.100000e-01    1.077000e+01
    WN    Qp  1 4.700000e-01    5.340000e+00
    WN   SQp  1 4.400000e-01    7.460000e+00
    WN   TQp  1 4.100000e-01    1.077000e+01
    WN    Q1  1 4.700000e-01    5.610000e+00
    WN   SQ1  1 4.400000e-01    7.760000e+00
    WN   TQ1  1 4.100000e-01    1.113000e+01
    WN   SQ0  1 4.400000e-01    7.210000e+00
    WN   TQ0  1 4.100000e-01    1.043000e+01
    P5    Qn  1 4.700000e-01    5.000000e+00
    P5   SQn  1 4.400000e-01    7.030324e+00
    P5   TQn  1 4.000000e-01    1.004080e+01
    P4    Qn  1 4.700000e-01    4.750000e+00
    P4   SQn  1 4.400000e-01    6.741900e+00
    P4   TQn  1 4.000000e-01    9.666338e+00
    P3    Qn  1 4.700000e-01    4.750000e+00
    P3   SQn  1 4.400000e-01    6.699989e+00
    P3   TQn  1 4.000000e-01    9.563307e+00
    P2    Qn  1 4.700000e-01    4.750000e+00
    P2   SQn  1 4.400000e-01    6.652499e+00
    P2   TQn  1 4.000000e-01    9.446561e+00
    P1    Qn  1 4.700000e-01    4.750000e+00
    P1   SQn  1 4.400000e-01    6.595246e+00
    P1   TQn  1 4.000000e-01    9.305812e+00
    N3    Qn  1 4.700000e-01    4.500000e+00
    N3   SQn  1 4.400000e-01    6.268464e+00
    N3   TQn  1 4.000000e-01    8.837057e+00
    N2    Qn  1 4.700000e-01    4.300000e+00
    N2   SQn  1 4.400000e-01    6.007236e+00
    N2   TQn  1 4.000000e-01    8.455706e+00
    N1    Qn  1 4.700000e-01    4.100000e+00
    N1   SQn  1 4.400000e-01    5.725084e+00
    N1   TQn  1 4.000000e-01    8.047498e+00
    N0    Qn  1 4.700000e-01    3.900000e+00
    N0   SQn  1 4.400000e-01    5.434724e+00
    N0   TQn  1 4.000000e-01    7.624530e+00
    C6    Qn  1 4.700000e-01    3.300000e+00
    C6   SQn  1 4.400000e-01    4.641243e+00
    C6   TQn  1 4.000000e-01    6.573888e+00
    C5    Qn  1 4.700000e-01    2.900000e+00
    C5   SQn  1 4.400000e-01    4.025215e+00
    C5   TQn  1 4.000000e-01    5.683237e+00
    C4    Qn  1 4.700000e-01    2.500000e+00
    C4   SQn  1 4.400000e-01    3.364095e+00
    C4   TQn  1 4.150000e-01    4.842567e+00
    C3    Qn  1 4.700000e-01    2.300000e+00
    C3   SQn  1 4.400000e-01    2.800244e+00
    C3   TQn  1 4.250000e-01    3.921849e+00
    C2    Qn  1 5.700000e-01    1.950000e+00
    C2   SQn  1 5.150000e-01    2.192170e+00
    C2   TQn  1 5.100000e-01    3.234917e+00
    C1    Qn  1 5.700000e-01    1.950000e+00
    C1   SQn  1 5.150000e-01    1.896457e+00
    C1   TQn  1 5.100000e-01    2.507956e+00
   P5a    Qn  1 4.700000e-01    4.750000e+00
   P5a   SQn  1 4.400000e-01    6.780324e+00
   P5a   TQn  1 4.000000e-01    9.760796e+00
   P4a    Qn  1 4.700000e-01    4.500000e+00
   P4a   SQn  1 4.400000e-01    6.491900e+00
   P4a   TQn  1 4.000000e-01    9.386338e+00
   P3a    Qn  1 4.700000e-01    4.500000e+00
   P3a   SQn  1 4.400000e-01    6.449989e+00
   P3a   TQn  1 4.000000e-01    9.283307e+00
   P2a    Qn  1 4.700000e-01    4.500000e+00
   P2a   SQn  1 4.400000e-01    6.402499e+00
   P2a   TQn  1 4.000000e-01    9.166561e+00
   P1a    Qn  1 4.700000e-01    4.500000e+00
   P1a   SQn  1 4.400000e-01    6.345246e+00
   P1a   TQn  1 4.000000e-01    9.025812e+00
   N3a    Qn  1 4.700000e-01    4.300000e+00
   N3a   SQn  1 4.400000e-01    6.048464e+00
   N3a   TQn  1 4.000000e-01    8.557057e+00
   N2a    Qn  1 4.700000e-01    4.100000e+00
   N2a   SQn  1 4.400000e-01    5.777236e+00
   N2a   TQn  1 4.000000e-01    8.175706e+00
   N1a    Qn  1 4.700000e-01    3.900000e+00
   N1a   SQn  1 4.400000e-01    5.505084e+00
   N1a   TQn  1 4.000000e-01    7.797498e+00
   N0a    Qn  1 4.700000e-01    3.700000e+00
   N0a   SQn  1 4.400000e-01    5.214724e+00
   N0a   TQn  1 4.000000e-01    7.334530e+00
   P5d    Qn  1 4.700000e-01    5.250000e+00
   P5d   SQn  1 4.400000e-01    7.280324e+00
   P5d   TQn  1 4.000000e-01    1.032080e+01
   P4d    Qn  1 4.700000e-01    5.000000e+00
   P4d   SQn  1 4.400000e-01    6.991900e+00
   P4d   TQn  1 4.000000e-01    9.946338e+00
   P3d    Qn  1 4.700000e-01    5.000000e+00
   P3d   SQn  1 4.400000e-01    6.949989e+00
   P3d   TQn  1 4.000000e-01    9.843307e+00
   P2d    Qn  1 4.700000e-01    5.000000e+00
   P2d   SQn  1 4.400000e-01    6.902499e+00
   P2d   TQn  1 4.000000e-01    9.726561e+00
   P1d    Qn  1 4.700000e-01    5.000000e+00
   P1d   SQn  1 4.400000e-01    6.845246e+00
   P1d   TQn  1 4.000000e-01    9.585812e+00
   N3d    Qn  1 4.700000e-01    4.750000e+00
   N3d   SQn  1 4.400000e-01    6.518464e+00
   N3d   TQn  1 4.000000e-01    9.117057e+00
   N2d    Qn  1 4.700000e-01    4.500000e+00
   N2d   SQn  1 4.400000e-01    6.227236e+00
   N2d   TQn  1 4.000000e-01    8.735706e+00
   N1d    Qn  1 4.700000e-01    4.300000e+00
   N1d   SQn  1 4.400000e-01    5.955084e+00
   N1d   TQn  1 4.000000e-01    8.327498e+00
   N0d    Qn  1 4.700000e-01    4.100000e+00
   N0d   SQn  1 4.400000e-01    5.654724e+00
   N0d   TQn  1 4.000000e-01    7.874530e+00
   SP5    Qn  1 4.400000e-01    4.452848e+00
   SP5   SQn  1 4.000000e-01    5.820730e+00
   SP5   TQn  1 3.700000e-01    8.325639e+00
   SP4    Qn  1 4.400000e-01    4.205169e+00
   SP4   SQn  1 4.000000e-01    5.546877e+00
   SP4   TQn  1 3.700000e-01    7.985038e+00
   SP3    Qn  1 4.400000e-01    4.207732e+00
   SP3   SQn  1 4.000000e-01    5.520533e+00
   SP3   TQn  1 3.700000e-01    7.918110e+00
   SP2    Qn  1 4.400000e-01    4.210683e+00
   SP2   SQn  1 4.000000e-01    5.490204e+00
   SP2   TQn  1 3.700000e-01    7.841059e+00
   SP1    Qn  1 4.400000e-01    4.214312e+00
   SP1   SQn  1 4.000000e-01    5.452902e+00
   SP1   TQn  1 3.700000e-01    7.746292e+00
   SN3    Qn  1 4.400000e-01    3.969298e+00
   SN3   SQn  1 4.000000e-01    5.151654e+00
   SN3   TQn  1 3.700000e-01    7.346095e+00
   SN2    Qn  1 4.400000e-01    3.752024e+00
   SN2   SQn  1 4.000000e-01    4.873646e+00
   SN2   TQn  1 3.700000e-01    7.014938e+00
   SN1    Qn  1 4.400000e-01    3.525508e+00
   SN1   SQn  1 4.000000e-01    4.597835e+00
   SN1   TQn  1 3.700000e-01    6.633959e+00
   SN0    Qn  1 4.400000e-01    3.310257e+00
   SN0   SQn  1 4.000000e-01    4.309021e+00
   SN0   TQn  1 3.700000e-01    6.249944e+00
   SC6    Qn  1 4.400000e-01    2.595259e+00
   SC6   SQn  1 4.000000e-01    3.597619e+00
   SC6   TQn  1 3.700000e-01    5.349355e+00
   SC5    Qn  1 4.400000e-01    2.092522e+00
   SC5   SQn  1 4.000000e-01    3.112973e+00
   SC5   TQn  1 3.890000e-01    4.699714e+00
   SC4    Qn  1 4.400000e-01    1.614308e+00
   SC4   SQn  1 4.030000e-01    2.591839e+00
   SC4   TQn  1 4.070000e-01    4.081970e+00
   SC3    Qn  1 4.400000e-01    1.407401e+00
   SC3   SQn  1 4.080000e-01    2.184488e+00
   SC3   TQn  1 4.120000e-01    3.428969e+00
   SC2    Qn  1 5.150000e-01    1.011130e+00
   SC2   SQn  1 5.000000e-01    1.713387e+00
   SC2   TQn  1 5.400000e-01    2.920497e+00
   SC1    Qn  1 5.150000e-01    1.031643e+00
   SC1   SQn  1 5.000000e-01    1.502556e+00
   SC1   TQn  1 5.400000e-01    2.384871e+00
  SP5a    Qn  1 4.400000e-01    4.202848e+00
  SP5a   SQn  1 4.000000e-01    5.570730e+00
  SP5a   TQn  1 3.700000e-01    8.045639e+00
  SP4a    Qn  1 4.400000e-01    3.955169e+00
  SP4a   SQn  1 4.000000e-01    5.296877e+00
  SP4a   TQn  1 3.700000e-01    7.715038e+00
  SP3a    Qn  1 4.400000e-01    3.957732e+00
  SP3a   SQn  1 4.000000e-01    5.270533e+00
  SP3a   TQn  1 3.700000e-01    7.648110e+00
  SP2a    Qn  1 4.400000e-01    3.960683e+00
  SP2a   SQn  1 4.000000e-01    5.240204e+00
  SP2a   TQn  1 3.700000e-01    7.571059e+00
  SP1a    Qn  1 4.400000e-01    3.964312e+00
  SP1a   SQn  1 4.000000e-01    5.202902e+00
  SP1a   TQn  1 3.700000e-01    7.476292e+00
  SN3a    Qn  1 4.400000e-01    3.749298e+00
  SN3a   SQn  1 4.000000e-01    4.901654e+00
  SN3a   TQn  1 3.700000e-01    7.086095e+00
  SN2a    Qn  1 4.400000e-01    3.522024e+00
  SN2a   SQn  1 4.000000e-01    4.633646e+00
  SN2a   TQn  1 3.700000e-01    6.724938e+00
  SN1a    Qn  1 4.400000e-01    3.305508e+00
  SN1a   SQn  1 4.000000e-01    4.357835e+00
  SN1a   TQn  1 3.700000e-01    6.373959e+00
  SN0a    Qn  1 4.400000e-01    3.090257e+00
  SN0a   SQn  1 4.000000e-01    4.079021e+00
  SN0a   TQn  1 3.700000e-01    5.979944e+00
  SP5d    Qn  1 4.400000e-01    4.702848e+00
  SP5d   SQn  1 4.000000e-01    6.370730e+00
  SP5d   TQn  1 3.700000e-01    8.925639e+00
  SP4d    Qn  1 4.400000e-01    4.455169e+00
  SP4d   SQn  1 4.000000e-01    6.066877e+00
  SP4d   TQn  1 3.700000e-01    8.565038e+00
  SP3d    Qn  1 4.400000e-01    4.457732e+00
  SP3d   SQn  1 4.000000e-01    6.040533e+00
  SP3d   TQn  1 3.700000e-01    8.498110e+00
  SP2d    Qn  1 4.400000e-01    4.460683e+00
  SP2d   SQn  1 4.000000e-01    6.010204e+00
  SP2d   TQn  1 3.700000e-01    8.421059e+00
  SP1d    Qn  1 4.400000e-01    4.464312e+00
  SP1d   SQn  1 4.000000e-01    5.972902e+00
  SP1d   TQn  1 3.700000e-01    8.326292e+00
  SN3d    Qn  1 4.400000e-01    4.219298e+00
  SN3d   SQn  1 4.000000e-01    5.651654e+00
  SN3d   TQn  1 3.700000e-01    7.896095e+00
  SN2d    Qn  1 4.400000e-01    3.972024e+00
  SN2d   SQn  1 4.000000e-01    5.373646e+00
  SN2d   TQn  1 3.700000e-01    7.524938e+00
  SN1d    Qn  1 4.400000e-01    3.755508e+00
  SN1d   SQn  1 4.000000e-01    5.087835e+00
  SN1d   TQn  1 3.700000e-01    7.183959e+00
  SN0d    Qn  1 4.400000e-01    3.530257e+00
  SN0d   SQn  1 4.000000e-01    4.789021e+00
  SN0d   TQn  1 3.700000e-01    6.799944e+00
   TP5    Qn  1 4.000000e-01    3.481155e+00
   TP5   SQn  1 3.700000e-01    4.785156e+00
   TP5   TQn  1 3.300000e-01    7.094936e+00
   TP4    Qn  1 4.000000e-01    3.206947e+00
   TP4   SQn  1 3.700000e-01    4.495617e+00
   TP4   TQn  1 3.300000e-01    6.780699e+00
   TP3    Qn  1 4.000000e-01    3.213591e+00
   TP3   SQn  1 3.700000e-01    4.484674e+00
   TP3   TQn  1 3.300000e-01    6.741421e+00
   TP2    Qn  1 4.000000e-01    3.221599e+00
   TP2   SQn  1 3.700000e-01    4.471485e+00
   TP2   TQn  1 3.300000e-01    6.694079e+00
   TP1    Qn  1 4.000000e-01    3.231994e+00
   TP1   SQn  1 3.700000e-01    4.454364e+00
   TP1   TQn  1 3.300000e-01    6.632626e+00
   TN3    Qn  1 4.000000e-01    2.967163e+00
   TN3   SQn  1 3.700000e-01    4.159379e+00
   TN3   TQn  1 3.300000e-01    6.292951e+00
   TN2    Qn  1 4.000000e-01    2.695801e+00
   TN2   SQn  1 3.700000e-01    3.885152e+00
   TN2   TQn  1 3.300000e-01    6.001883e+00
   TN1    Qn  1 4.000000e-01    2.427110e+00
   TN1   SQn  1 3.700000e-01    3.576525e+00
   TN1   TQn  1 3.300000e-01    5.715027e+00
   TN0    Qn  1 4.000000e-01    2.192870e+00
   TN0   SQn  1 3.700000e-01    3.290567e+00
   TN0   TQn  1 3.300000e-01    5.361855e+00
   TC6    Qn  1 4.000000e-01    1.339754e+00
   TC6   SQn  1 3.700000e-01    2.492758e+00
   TC6   TQn  1 3.300000e-01    4.512043e+00
   TC5    Qn  1 4.000000e-01    7.345943e-01
   TC5   SQn  1 3.890000e-01    1.991845e+00
   TC5   TQn  1 3.640000e-01    3.865193e+00
   TC4    Qn  1 4.150000e-01    3.553481e-01
   TC4   SQn  1 4.070000e-01    1.614721e+00
   TC4   TQn  1 4.200000e-01    3.524265e+00
   TC3    Qn  1 4.250000e-01    3.358856e-01
   TC3   SQn  1 4.120000e-01    1.432071e+00
   TC3   TQn  1 4.400000e-01    2.998147e+00
   TC2    Qn  1 5.100000e-01    1.839494e-01
   TC2   SQn  1 5.400000e-01    1.202907e+00
   TC2   TQn  1 5.550000e-01    2.664005e+00
   TC1    Qn  1 5.100000e-01    2.558833e-01
   TC1   SQn  1 5.400000e-01    1.084427e+00
   TC1   TQn  1 5.550000e-01    2.238748e+00
  TP5a    Qn  1 4.000000e-01    3.201155e+00
  TP5a   SQn  1 3.700000e-01    4.505156e+00
  TP5a   TQn  1 3.300000e-01    6.814936e+00
  TP4a    Qn  1 4.000000e-01    2.926947e+00
  TP4a   SQn  1 3.700000e-01    4.225617e+00
  TP4a   TQn  1 3.300000e-01    6.530699e+00
  TP3a    Qn  1 4.000000e-01    2.933591e+00
  TP3a   SQn  1 3.700000e-01    4.214674e+00
  TP3a   TQn  1 3.300000e-01    6.491421e+00
  TP2a    Qn  1 4.000000e-01    2.941599e+00
  TP2a   SQn  1 3.700000e-01    4.201485e+00
  TP2a   TQn  1 3.300000e-01    6.444079e+00
  TP1a    Qn  1 4.000000e-01    2.951994e+00
  TP1a   SQn  1 3.700000e-01    4.184364e+00
  TP1a   TQn  1 3.300000e-01    6.382626e+00
  TN3a    Qn  1 4.000000e-01    2.687163e+00
  TN3a   SQn  1 3.700000e-01    3.899379e+00
  TN3a   TQn  1 3.300000e-01    6.052951e+00
  TN2a    Qn  1 4.000000e-01    2.415801e+00
  TN2a   SQn  1 3.700000e-01    3.595152e+00
  TN2a   TQn  1 3.300000e-01    5.781883e+00
  TN1a    Qn  1 4.000000e-01    2.177110e+00
  TN1a   SQn  1 3.700000e-01    3.316525e+00
  TN1a   TQn  1 3.300000e-01    5.455027e+00
  TN0a    Qn  1 4.000000e-01    1.902870e+00
  TN0a   SQn  1 3.700000e-01    3.020567e+00
  TN0a   TQn  1 3.300000e-01    5.111855e+00
  TP5d    Qn  1 4.000000e-01    3.761155e+00
  TP5d   SQn  1 3.700000e-01    5.385156e+00
  TP5d   TQn  1 3.300000e-01    7.914936e+00
  TP4d    Qn  1 4.000000e-01    3.486947e+00
  TP4d   SQn  1 3.700000e-01    5.075617e+00
  TP4d   TQn  1 3.300000e-01    7.610699e+00
  TP3d    Qn  1 4.000000e-01    3.493591e+00
  TP3d   SQn  1 3.700000e-01    5.064674e+00
  TP3d   TQn  1 3.300000e-01    7.571421e+00
  TP2d    Qn  1 4.000000e-01    3.501599e+00
  TP2d   SQn  1 3.700000e-01    5.051485e+00
  TP2d   TQn  1 3.300000e-01    7.524079e+00
  TP1d    Qn  1 4.000000e-01    3.511994e+00
  TP1d   SQn  1 3.700000e-01    5.034364e+00
  TP1d   TQn  1 3.300000e-01    7.462626e+00
  TN3d    Qn  1 4.000000e-01    3.247163e+00
  TN3d   SQn  1 3.700000e-01    4.709379e+00
  TN3d   TQn  1 3.300000e-01    7.092951e+00
  TN2d    Qn  1 4.000000e-01    2.975801e+00
  TN2d   SQn  1 3.700000e-01    4.395152e+00
  TN2d   TQn  1 3.300000e-01    6.771883e+00
  TN1d    Qn  1 4.000000e-01    2.707110e+00
  TN1d   SQn  1 3.700000e-01    4.126525e+00
  TN1d   TQn  1 3.300000e-01    6.425027e+00
  TN0d    Qn  1 4.000000e-01    2.442870e+00
  TN0d   SQn  1 3.700000e-01    3.840567e+00
  TN0d   TQn  1 3.300000e-01    6.081855e+00
    P5    Qp  1 4.700000e-01    5.000000e+00
    P5   SQp  1 4.400000e-01    7.030324e+00
    P5   TQp  1 4.000000e-01    1.004080e+01
    P4    Qp  1 4.700000e-01    4.750000e+00
    P4   SQp  1 4.400000e-01    6.741900e+00
    P4   TQp  1 4.000000e-01    9.666338e+00
    P3    Qp  1 4.700000e-01    4.750000e+00
    P3   SQp  1 4.400000e-01    6.699989e+00
    P3   TQp  1 4.000000e-01    9.563307e+00
    P2    Qp  1 4.700000e-01    4.750000e+00
    P2   SQp  1 4.400000e-01    6.652499e+00
    P2   TQp  1 4.000000e-01    9.446561e+00
    P1    Qp  1 4.700000e-01    4.750000e+00
    P1   SQp  1 4.400000e-01    6.595246e+00
    P1   TQp  1 4.000000e-01    9.305812e+00
    N3    Qp  1 4.700000e-01    4.500000e+00
    N3   SQp  1 4.400000e-01    6.268464e+00
    N3   TQp  1 4.000000e-01    8.837057e+00
    N2    Qp  1 4.700000e-01    4.300000e+00
    N2   SQp  1 4.400000e-01    6.007236e+00
    N2   TQp  1 4.000000e-01    8.455706e+00
    N1    Qp  1 4.700000e-01    4.100000e+00
    N1   SQp  1 4.400000e-01    5.725084e+00
    N1   TQp  1 4.000000e-01    8.047498e+00
    N0    Qp  1 4.700000e-01    3.900000e+00
    N0   SQp  1 4.400000e-01    5.434724e+00
    N0   TQp  1 4.000000e-01    7.624530e+00
    C6    Qp  1 4.700000e-01    3.500000e+00
    C6   SQp  1 4.400000e-01    4.891243e+00
    C6   TQp  1 4.000000e-01    6.893888e+00
    C5    Qp  1 4.700000e-01    3.300000e+00
    C5   SQp  1 4.400000e-01    4.535215e+00
    C5   TQp  1 4.000000e-01    6.313237e+00
    C4    Qp  1 4.700000e-01    2.900000e+00
    C4   SQp  1 4.400000e-01    3.854095e+00
    C4   TQp  1 4.000000e-01    5.262567e+00
    C3    Qp  1 4.700000e-01    2.700000e+00
    C3   SQp  1 4.400000e-01    3.260244e+00
    C3   TQp  1 4.000000e-01    4.191849e+00
    C2    Qp  1 5.700000e-01    1.950000e+00
    C2   SQp  1 5.150000e-01    2.192170e+00
    C2   TQp  1 5.100000e-01    3.234917e+00
    C1    Qp  1 5.700000e-01    1.950000e+00
    C1   SQp  1 5.150000e-01    1.896457e+00
    C1   TQp  1 5.100000e-01    2.507956e+00
   P5a    Qp  1 4.700000e-01    5.250000e+00
   P5a   SQp  1 4.400000e-01    7.280324e+00
   P5a   TQp  1 4.000000e-01    1.032080e+01
   P4a    Qp  1 4.700000e-01    5.000000e+00
   P4a   SQp  1 4.400000e-01    6.991900e+00
   P4a   TQp  1 4.000000e-01    9.946338e+00
   P3a    Qp  1 4.700000e-01    5.000000e+00
   P3a   SQp  1 4.400000e-01    6.949989e+00
   P3a   TQp  1 4.000000e-01    9.843307e+00
   P2a    Qp  1 4.700000e-01    5.000000e+00
   P2a   SQp  1 4.400000e-01    6.902499e+00
   P2a   TQp  1 4.000000e-01    9.726561e+00
   P1a    Qp  1 4.700000e-01    5.000000e+00
   P1a   SQp  1 4.400000e-01    6.845246e+00
   P1a   TQp  1 4.000000e-01    9.585812e+00
   N3a    Qp  1 4.700000e-01    4.750000e+00
   N3a   SQp  1 4.400000e-01    6.518464e+00
   N3a   TQp  1 4.000000e-01    9.117057e+00
   N2a    Qp  1 4.700000e-01    4.500000e+00
   N2a   SQp  1 4.400000e-01    6.227236e+00
   N2a   TQp  1 4.000000e-01    8.735706e+00
   N1a    Qp  1 4.700000e-01    4.300000e+00
   N1a   SQp  1 4.400000e-01    5.955084e+00
   N1a   TQp  1 4.000000e-01    8.327498e+00
   N0a    Qp  1 4.700000e-01    4.100000e+00
   N0a   SQp  1 4.400000e-01    5.654724e+00
   N0a   TQp  1 4.000000e-01    7.874530e+00
   P5d    Qp  1 4.700000e-01    4.750000e+00
   P5d   SQp  1 4.400000e-01    6.780324e+00
   P5d   TQp  1 4.000000e-01    9.760796e+00
   P4d    Qp  1 4.700000e-01    4.500000e+00
   P4d   SQp  1 4.400000e-01    6.491900e+00
   P4d   TQp  1 4.000000e-01    9.386338e+00
   P3d    Qp  1 4.700000e-01    4.500000e+00
   P3d   SQp  1 4.400000e-01    6.449989e+00
   P3d   TQp  1 4.000000e-01    9.283307e+00
   P2d    Qp  1 4.700000e-01    4.500000e+00
   P2d   SQp  1 4.400000e-01    6.402499e+00
   P2d   TQp  1 4.000000e-01    9.166561e+00
   P1d    Qp  1 4.700000e-01    4.500000e+00
   P1d   SQp  1 4.400000e-01    6.345246e+00
   P1d   TQp  1 4.000000e-01    9.025812e+00
   N3d    Qp  1 4.700000e-01    4.300000e+00
   N3d   SQp  1 4.400000e-01    6.048464e+00
   N3d   TQp  1 4.000000e-01    8.557057e+00
   N2d    Qp  1 4.700000e-01    4.100000e+00
   N2d   SQp  1 4.400000e-01    5.777236e+00
   N2d   TQp  1 4.000000e-01    8.175706e+00
   N1d    Qp  1 4.700000e-01    3.900000e+00
   N1d   SQp  1 4.400000e-01    5.505084e+00
   N1d   TQp  1 4.000000e-01    7.797498e+00
   N0d    Qp  1 4.700000e-01    3.700000e+00
   N0d   SQp  1 4.400000e-01    5.214724e+00
   N0d   TQp  1 4.000000e-01    7.334530e+00
   SP5    Qp  1 4.400000e-01    4.452848e+00
   SP5   SQp  1 4.000000e-01    5.820730e+00
   SP5   TQp  1 3.700000e-01    8.325639e+00
   SP4    Qp  1 4.400000e-01    4.205169e+00
   SP4   SQp  1 4.000000e-01    5.546877e+00
   SP4   TQp  1 3.700000e-01    7.985038e+00
   SP3    Qp  1 4.400000e-01    4.207732e+00
   SP3   SQp  1 4.000000e-01    5.520533e+00
   SP3   TQp  1 3.700000e-01    7.918110e+00
   SP2    Qp  1 4.400000e-01    4.210683e+00
   SP2   SQp  1 4.000000e-01    5.490204e+00
   SP2   TQp  1 3.700000e-01    7.841059e+00
   SP1    Qp  1 4.400000e-01    4.214312e+00
   SP1   SQp  1 4.000000e-01    5.452902e+00
   SP1   TQp  1 3.700000e-01    7.746292e+00
   SN3    Qp  1 4.400000e-01    3.969298e+00
   SN3   SQp  1 4.000000e-01    5.151654e+00
   SN3   TQp  1 3.700000e-01    7.346095e+00
   SN2    Qp  1 4.400000e-01    3.752024e+00
   SN2   SQp  1 4.000000e-01    4.873646e+00
   SN2   TQp  1 3.700000e-01    7.014938e+00
   SN1    Qp  1 4.400000e-01    3.525508e+00
   SN1   SQp  1 4.000000e-01    4.597835e+00
   SN1   TQp  1 3.700000e-01    6.633959e+00
   SN0    Qp  1 4.400000e-01    3.310257e+00
   SN0   SQp  1 4.000000e-01    4.309021e+00
   SN0   TQp  1 3.700000e-01    6.249944e+00
   SC6    Qp  1 4.400000e-01    2.845259e+00
   SC6   SQp  1 4.000000e-01    3.807619e+00
   SC6   TQp  1 3.700000e-01    5.579355e+00
   SC5    Qp  1 4.400000e-01    2.602522e+00
   SC5   SQp  1 4.000000e-01    3.522973e+00
   SC5   TQp  1 3.700000e-01    5.159714e+00
   SC4    Qp  1 4.400000e-01    2.104308e+00
   SC4   SQp  1 4.000000e-01    2.991839e+00
   SC4   TQp  1 3.890000e-01    4.391970e+00
   SC3    Qp  1 4.400000e-01    1.867401e+00
   SC3   SQp  1 4.000000e-01    2.554488e+00
   SC3   TQp  1 3.990000e-01    3.628969e+00
   SC2    Qp  1 5.150000e-01    1.011130e+00
   SC2   SQp  1 5.000000e-01    1.713387e+00
   SC2   TQp  1 5.400000e-01    2.920497e+00
   SC1    Qp  1 5.150000e-01    1.031643e+00
   SC1   SQp  1 5.000000e-01    1.502556e+00
   SC1   TQp  1 5.400000e-01    2.384871e+00
  SP5a    Qp  1 4.400000e-01    4.702848e+00
  SP5a   SQp  1 4.000000e-01    6.370730e+00
  SP5a   TQp  1 3.700000e-01    8.925639e+00
  SP4a    Qp  1 4.400000e-01    4.455169e+00
  SP4a   SQp  1 4.000000e-01    6.066877e+00
  SP4a   TQp  1 3.700000e-01    8.565038e+00
  SP3a    Qp  1 4.400000e-01    4.457732e+00
  SP3a   SQp  1 4.000000e-01    6.040533e+00
  SP3a   TQp  1 3.700000e-01    8.498110e+00
  SP2a    Qp  1 4.400000e-01    4.460683e+00
  SP2a   SQp  1 4.000000e-01    6.010204e+00
  SP2a   TQp  1 3.700000e-01    8.421059e+00
  SP1a    Qp  1 4.400000e-01    4.464312e+00
  SP1a   SQp  1 4.000000e-01    5.972902e+00
  SP1a   TQp  1 3.700000e-01    8.326292e+00
  SN3a    Qp  1 4.400000e-01    4.219298e+00
  SN3a   SQp  1 4.000000e-01    5.651654e+00
  SN3a   TQp  1 3.700000e-01    7.896095e+00
  SN2a    Qp  1 4.400000e-01    3.972024e+00
  SN2a   SQp  1 4.000000e-01    5.373646e+00
  SN2a   TQp  1 3.700000e-01    7.524938e+00
  SN1a    Qp  1 4.400000e-01    3.755508e+00
  SN1a   SQp  1 4.000000e-01    5.087835e+00
  SN1a   TQp  1 3.700000e-01    7.183959e+00
  SN0a    Qp  1 4.400000e-01    3.530257e+00
  SN0a   SQp  1 4.000000e-01    4.789021e+00
  SN0a   TQp  1 3.700000e-01    6.799944e+00
  SP5d    Qp  1 4.400000e-01    4.202848e+00
  SP5d   SQp  1 4.000000e-01    5.570730e+00
  SP5d   TQp  1 3.700000e-01    8.045639e+00
  SP4d    Qp  1 4.400000e-01    3.955169e+00
  SP4d   SQp  1 4.000000e-01    5.296877e+00
  SP4d   TQp  1 3.700000e-01    7.715038e+00
  SP3d    Qp  1 4.400000e-01    3.957732e+00
  SP3d   SQp  1 4.000000e-01    5.270533e+00
  SP3d   TQp  1 3.700000e-01    7.648110e+00
  SP2d    Qp  1 4.400000e-01    3.960683e+00
  SP2d   SQp  1 4.000000e-01    5.240204e+00
  SP2d   TQp  1 3.700000e-01    7.571059e+00
  SP1d    Qp  1 4.400000e-01    3.964312e+00
  SP1d   SQp  1 4.000000e-01    5.202902e+00
  SP1d   TQp  1 3.700000e-01    7.476292e+00
  SN3d    Qp  1 4.400000e-01    3.749298e+00
  SN3d   SQp  1 4.000000e-01    4.901654e+00
  SN3d   TQp  1 3.700000e-01    7.086095e+00
  SN2d    Qp  1 4.400000e-01    3.522024e+00
  SN2d   SQp  1 4.000000e-01    4.633646e+00
  SN2d   TQp  1 3.700000e-01    6.724938e+00
  SN1d    Qp  1 4.400000e-01    3.305508e+00
  SN1d   SQp  1 4.000000e-01    4.357835e+00
  SN1d   TQp  1 3.700000e-01    6.373959e+00
  SN0d    Qp  1 4.400000e-01    3.090257e+00
  SN0d   SQp  1 4.000000e-01    4.079021e+00
  SN0d   TQp  1 3.700000e-01    5.979944e+00
   TP5    Qp  1 4.000000e-01    3.481155e+00
   TP5   SQp  1 3.700000e-01    4.785156e+00
   TP5   TQp  1 3.300000e-01    7.094936e+00
   TP4    Qp  1 4.000000e-01    3.206947e+00
   TP4   SQp  1 3.700000e-01    4.495617e+00
   TP4   TQp  1 3.300000e-01    6.780699e+00
   TP3    Qp  1 4.000000e-01    3.213591e+00
   TP3   SQp  1 3.700000e-01    4.484674e+00
   TP3   TQp  1 3.300000e-01    6.741421e+00
   TP2    Qp  1 4.000000e-01    3.221599e+00
   TP2   SQp  1 3.700000e-01    4.471485e+00
   TP2   TQp  1 3.300000e-01    6.694079e+00
   TP1    Qp  1 4.000000e-01    3.231994e+00
   TP1   SQp  1 3.700000e-01    4.454364e+00
   TP1   TQp  1 3.300000e-01    6.632626e+00
   TN3    Qp  1 4.000000e-01    2.967163e+00
   TN3   SQp  1 3.700000e-01    4.159379e+00
   TN3   TQp  1 3.300000e-01    6.292951e+00
   TN2    Qp  1 4.000000e-01    2.695801e+00
   TN2   SQp  1 3.700000e-01    3.885152e+00
   TN2   TQp  1 3.300000e-01    6.001883e+00
   TN1    Qp  1 4.000000e-01    2.427110e+00
   TN1   SQp  1 3.700000e-01    3.576525e+00
   TN1   TQp  1 3.300000e-01    5.715027e+00
   TN0    Qp  1 4.000000e-01    2.192870e+00
   TN0   SQp  1 3.700000e-01    3.290567e+00
   TN0   TQp  1 3.300000e-01    5.361855e+00
   TC6    Qp  1 4.000000e-01    1.659754e+00
   TC6   SQp  1 3.700000e-01    2.722758e+00
   TC6   TQp  1 3.300000e-01    4.762043e+00
   TC5    Qp  1 4.000000e-01    1.364594e+00
   TC5   SQp  1 3.700000e-01    2.451845e+00
   TC5   TQp  1 3.300000e-01    4.365193e+00
   TC4    Qp  1 4.000000e-01    7.753481e-01
   TC4   SQp  1 3.890000e-01    1.924721e+00
   TC4   TQp  1 3.640000e-01    3.624265e+00
   TC3    Qp  1 4.000000e-01    6.058856e-01
   TC3   SQp  1 3.990000e-01    1.632071e+00
   TC3   TQp  1 3.990000e-01    3.098147e+00
   TC2    Qp  1 5.100000e-01    1.839494e-01
   TC2   SQp  1 5.400000e-01    1.202907e+00
   TC2   TQp  1 5.550000e-01    2.664005e+00
   TC1    Qp  1 5.100000e-01    2.558833e-01
   TC1   SQp  1 5.400000e-01    1.084427e+00
   TC1   TQp  1 5.550000e-01    2.238748e+00
  TP5a    Qp  1 4.000000e-01    3.761155e+00
  TP5a   SQp  1 3.700000e-01    5.385156e+00
  TP5a   TQp  1 3.300000e-01    7.914936e+00
  TP4a    Qp  1 4.000000e-01    3.486947e+00
  TP4a   SQp  1 3.700000e-01    5.075617e+00
  TP4a   TQp  1 3.300000e-01    7.610699e+00
  TP3a    Qp  1 4.000000e-01    3.493591e+00
  TP3a   SQp  1 3.700000e-01    5.064674e+00
  TP3a   TQp  1 3.300000e-01    7.571421e+00
  TP2a    Qp  1 4.000000e-01    3.501599e+00
  TP2a   SQp  1 3.700000e-01    5.051485e+00
  TP2a   TQp  1 3.300000e-01    7.524079e+00
  TP1a    Qp  1 4.000000e-01    3.511994e+00
  TP1a   SQp  1 3.700000e-01    5.034364e+00
  TP1a   TQp  1 3.300000e-01    7.462626e+00
  TN3a    Qp  1 4.000000e-01    3.247163e+00
  TN3a   SQp  1 3.700000e-01    4.709379e+00
  TN3a   TQp  1 3.300000e-01    7.092951e+00
  TN2a    Qp  1 4.000000e-01    2.975801e+00
  TN2a   SQp  1 3.700000e-01    4.395152e+00
  TN2a   TQp  1 3.300000e-01    6.771883e+00
  TN1a    Qp  1 4.000000e-01    2.707110e+00
  TN1a   SQp  1 3.700000e-01    4.126525e+00
  TN1a   TQp  1 3.300000e-01    6.425027e+00
  TN0a    Qp  1 4.000000e-01    2.442870e+00
  TN0a   SQp  1 3.700000e-01    3.840567e+00
  TN0a   TQp  1 3.300000e-01    6.081855e+00
  TP5d    Qp  1 4.000000e-01    3.201155e+00
  TP5d   SQp  1 3.700000e-01    4.505156e+00
  TP5d   TQp  1 3.300000e-01    6.814936e+00
  TP4d    Qp  1 4.000000e-01    2.926947e+00
  TP4d   SQp  1 3.700000e-01    4.225617e+00
  TP4d   TQp  1 3.300000e-01    6.530699e+00
  TP3d    Qp  1 4.000000e-01    2.933591e+00
  TP3d   SQp  1 3.700000e-01    4.214674e+00
  TP3d   TQp  1 3.300000e-01    6.491421e+00
  TP2d    Qp  1 4.000000e-01    2.941599e+00
  TP2d   SQp  1 3.700000e-01    4.201485e+00
  TP2d   TQp  1 3.300000e-01    6.444079e+00
  TP1d    Qp  1 4.000000e-01    2.951994e+00
  TP1d   SQp  1 3.700000e-01    4.184364e+00
  TP1d   TQp  1 3.300000e-01    6.382626e+00
  TN3d    Qp  1 4.000000e-01    2.687163e+00
  TN3d   SQp  1 3.700000e-01    3.899379e+00
  TN3d   TQp  1 3.300000e-01    6.052951e+00
  TN2d    Qp  1 4.000000e-01    2.415801e+00
  TN2d   SQp  1 3.700000e-01    3.595152e+00
  TN2d   TQp  1 3.300000e-01    5.781883e+00
  TN1d    Qp  1 4.000000e-01    2.177110e+00
  TN1d   SQp  1 3.700000e-01    3.316525e+00
  TN1d   TQp  1 3.300000e-01    5.455027e+00
  TN0d    Qp  1 4.000000e-01    1.902870e+00
  TN0d   SQp  1 3.700000e-01    3.020567e+00
  TN0d   TQp  1 3.300000e-01    5.111855e+00
    P5    Q1  1 4.700000e-01    5.500000e+00
    P5   SQ1  1 4.400000e-01    7.564887e+00
    P5   TQ1  1 4.000000e-01    1.064201e+01
    P4    Q1  1 4.700000e-01    5.250000e+00
    P4   SQ1  1 4.400000e-01    7.222012e+00
    P4   TQ1  1 4.000000e-01    1.017745e+01
    P3    Q1  1 4.700000e-01    5.000000e+00
    P3   SQ1  1 4.400000e-01    6.905149e+00
    P3   TQ1  1 4.000000e-01    9.733074e+00
    P2    Q1  1 4.700000e-01    5.000000e+00
    P2   SQ1  1 4.400000e-01    6.831905e+00
    P2   TQ1  1 4.000000e-01    9.553018e+00
    P1    Q1  1 4.700000e-01    5.000000e+00
    P1   SQ1  1 4.400000e-01    6.747497e+00
    P1   TQ1  1 4.000000e-01    9.345513e+00
    N3    Q1  1 4.700000e-01    4.750000e+00
    N3   SQ1  1 4.400000e-01    6.390757e+00
    N3   TQ1  1 4.000000e-01    8.803111e+00
    N2    Q1  1 4.700000e-01    4.500000e+00
    N2   SQ1  1 4.400000e-01    6.086037e+00
    N2   TQ1  1 4.000000e-01    8.388590e+00
    N1    Q1  1 4.700000e-01    4.300000e+00
    N1   SQ1  1 4.400000e-01    5.798824e+00
    N1   TQ1  1 4.000000e-01    7.943358e+00
    N0    Q1  1 4.700000e-01    4.100000e+00
    N0   SQ1  1 4.400000e-01    5.480789e+00
    N0   TQ1  1 4.000000e-01    7.446940e+00
    C6    Q1  1 4.700000e-01    3.100000e+00
    C6   SQ1  1 4.400000e-01    4.201079e+00
    C6   TQ1  1 4.000000e-01    5.776403e+00
    C5    Q1  1 4.700000e-01    2.700000e+00
    C5   SQ1  1 4.400000e-01    3.554151e+00
    C5   TQ1  1 4.000000e-01    4.914371e+00
    C4    Q1  1 4.700000e-01    2.300000e+00
    C4   SQ1  1 4.400000e-01    2.892786e+00
    C4   TQ1  1 4.250000e-01    4.149349e+00
    C3    Q1  1 4.700000e-01    2.100000e+00
    C3   SQ1  1 4.400000e-01    2.335330e+00
    C3   TQ1  1 4.350000e-01    3.096853e+00
    C2    Q1  1 6.200000e-01    2.000000e+00
    C2   SQ1  1 5.450000e-01    1.766930e+00
    C2   TQ1  1 5.300000e-01    2.385369e+00
    C1    Q1  1 6.200000e-01    2.000000e+00
    C1   SQ1  1 5.450000e-01    1.426875e+00
    C1   TQ1  1 5.300000e-01    1.549400e+00
   P5a    Q1  1 4.700000e-01    5.500000e+00
   P5a   SQ1  1 4.400000e-01    7.564887e+00
   P5a   TQ1  1 4.000000e-01    1.064201e+01
   P4a    Q1  1 4.700000e-01    5.250000e+00
   P4a   SQ1  1 4.400000e-01    7.222012e+00
   P4a   TQ1  1 4.000000e-01    1.017745e+01
   P3a    Q1  1 4.700000e-01    5.000000e+00
   P3a   SQ1  1 4.400000e-01    6.905149e+00
   P3a   TQ1  1 4.000000e-01    9.733074e+00
   P2a    Q1  1 4.700000e-01    5.000000e+00
   P2a   SQ1  1 4.400000e-01    6.831905e+00
   P2a   TQ1  1 4.000000e-01    9.553018e+00
   P1a    Q1  1 4.700000e-01    5.000000e+00
   P1a   SQ1  1 4.400000e-01    6.747497e+00
   P1a   TQ1  1 4.000000e-01    9.345513e+00
   N3a    Q1  1 4.700000e-01    4.750000e+00
   N3a   SQ1  1 4.400000e-01    6.390757e+00
   N3a   TQ1  1 4.000000e-01    8.803111e+00
   N2a    Q1  1 4.700000e-01    4.500000e+00
   N2a   SQ1  1 4.400000e-01    6.086037e+00
   N2a   TQ1  1 4.000000e-01    8.388590e+00
   N1a    Q1  1 4.700000e-01    4.300000e+00
   N1a   SQ1  1 4.400000e-01    5.798824e+00
   N1a   TQ1  1 4.000000e-01    7.943358e+00
   N0a    Q1  1 4.700000e-01    4.100000e+00
   N0a   SQ1  1 4.400000e-01    5.480789e+00
   N0a   TQ1  1 4.000000e-01    7.446940e+00
   P5d    Q1  1 4.700000e-01    5.500000e+00
   P5d   SQ1  1 4.400000e-01    7.564887e+00
   P5d   TQ1  1 4.000000e-01    1.064201e+01
   P4d    Q1  1 4.700000e-01    5.250000e+00
   P4d   SQ1  1 4.400000e-01    7.222012e+00
   P4d   TQ1  1 4.000000e-01    1.017745e+01
   P3d    Q1  1 4.700000e-01    5.000000e+00
   P3d   SQ1  1 4.400000e-01    6.905149e+00
   P3d   TQ1  1 4.000000e-01    9.733074e+00
   P2d    Q1  1 4.700000e-01    5.000000e+00
   P2d   SQ1  1 4.400000e-01    6.831905e+00
   P2d   TQ1  1 4.000000e-01    9.553018e+00
   P1d    Q1  1 4.700000e-01    5.000000e+00
   P1d   SQ1  1 4.400000e-01    6.747497e+00
   P1d   TQ1  1 4.000000e-01    9.345513e+00
   N3d    Q1  1 4.700000e-01    4.750000e+00
   N3d   SQ1  1 4.400000e-01    6.390757e+00
   N3d   TQ1  1 4.000000e-01    8.803111e+00
   N2d    Q1  1 4.700000e-01    4.500000e+00
   N2d   SQ1  1 4.400000e-01    6.086037e+00
   N2d   TQ1  1 4.000000e-01    8.388590e+00
   N1d    Q1  1 4.700000e-01    4.300000e+00
   N1d   SQ1  1 4.400000e-01    5.798824e+00
   N1d   TQ1  1 4.000000e-01    7.943358e+00
   N0d    Q1  1 4.700000e-01    4.100000e+00
   N0d   SQ1  1 4.400000e-01    5.480789e+00
   N0d   TQ1  1 4.000000e-01    7.446940e+00
   SP5    Q1  1 4.400000e-01    4.985514e+00
   SP5   SQ1  1 4.000000e-01    6.343331e+00
   SP5   TQ1  1 3.700000e-01    8.856031e+00
   SP4    Q1  1 4.400000e-01    4.708991e+00
   SP4   SQ1  1 4.000000e-01    6.027588e+00
   SP4   TQ1  1 3.700000e-01    8.465223e+00
   SP3    Q1  1 4.400000e-01    4.462755e+00
   SP3   SQ1  1 4.000000e-01    5.718907e+00
   SP3   TQ1  1 3.700000e-01    8.066953e+00
   SP2    Q1  1 4.400000e-01    4.466976e+00
   SP2   SQ1  1 4.000000e-01    5.675526e+00
   SP2   TQ1  1 3.700000e-01    7.956742e+00
   SP1    Q1  1 4.400000e-01    4.471997e+00
   SP1   SQ1  1 4.000000e-01    5.623921e+00
   SP1   TQ1  1 3.700000e-01    7.825636e+00
   SN3    Q1  1 4.400000e-01    4.228618e+00
   SN3   SQ1  1 4.000000e-01    5.305866e+00
   SN3   TQ1  1 3.700000e-01    7.372740e+00
   SN2    Q1  1 4.400000e-01    3.982129e+00
   SN2   SQ1  1 4.000000e-01    5.019786e+00
   SN2   TQ1  1 3.700000e-01    7.011079e+00
   SN1    Q1  1 4.400000e-01    3.766535e+00
   SN1   SQ1  1 4.000000e-01    4.724504e+00
   SN1   TQ1  1 3.700000e-01    6.636038e+00
   SN0    Q1  1 4.400000e-01    3.542433e+00
   SN0   SQ1  1 4.000000e-01    4.423885e+00
   SN0   TQ1  1 3.700000e-01    6.192033e+00
   SC6    Q1  1 4.400000e-01    2.358554e+00
   SC6   SQ1  1 4.000000e-01    3.250974e+00
   SC6   TQ1  1 3.740000e-01    4.772205e+00
   SC5    Q1  1 4.400000e-01    1.847342e+00
   SC5   SQ1  1 4.000000e-01    2.760648e+00
   SC5   TQ1  1 3.990000e-01    4.152727e+00
   SC4    Q1  1 4.400000e-01    1.401466e+00
   SC4   SQ1  1 4.080000e-01    2.245490e+00
   SC4   TQ1  1 4.120000e-01    3.583947e+00
   SC3    Q1  1 4.400000e-01    1.258927e+00
   SC3   SQ1  1 4.100000e-01    1.813253e+00
   SC3   TQ1  1 4.300000e-01    2.816913e+00
   SC2    Q1  1 5.450000e-01    9.351936e-01
   SC2   SQ1  1 5.400000e-01    1.391066e+00
   SC2   TQ1  1 5.900000e-01    2.242167e+00
   SC1    Q1  1 5.450000e-01    9.594629e-01
   SC1   SQ1  1 5.400000e-01    1.141631e+00
   SC1   TQ1  1 5.900000e-01    1.608468e+00
  SP5a    Q1  1 4.400000e-01    4.985514e+00
  SP5a   SQ1  1 4.000000e-01    6.343331e+00
  SP5a   TQ1  1 3.700000e-01    8.856031e+00
  SP4a    Q1  1 4.400000e-01    4.708991e+00
  SP4a   SQ1  1 4.000000e-01    6.027588e+00
  SP4a   TQ1  1 3.700000e-01    8.465223e+00
  SP3a    Q1  1 4.400000e-01    4.462755e+00
  SP3a   SQ1  1 4.000000e-01    5.718907e+00
  SP3a   TQ1  1 3.700000e-01    8.066953e+00
  SP2a    Q1  1 4.400000e-01    4.466976e+00
  SP2a   SQ1  1 4.000000e-01    5.675526e+00
  SP2a   TQ1  1 3.700000e-01    7.956742e+00
  SP1a    Q1  1 4.400000e-01    4.471997e+00
  SP1a   SQ1  1 4.000000e-01    5.623921e+00
  SP1a   TQ1  1 3.700000e-01    7.825636e+00
  SN3a    Q1  1 4.400000e-01    4.228618e+00
  SN3a   SQ1  1 4.000000e-01    5.305866e+00
  SN3a   TQ1  1 3.700000e-01    7.372740e+00
  SN2a    Q1  1 4.400000e-01    3.982129e+00
  SN2a   SQ1  1 4.000000e-01    5.019786e+00
  SN2a   TQ1  1 3.700000e-01    7.011079e+00
  SN1a    Q1  1 4.400000e-01    3.766535e+00
  SN1a   SQ1  1 4.000000e-01    4.724504e+00
  SN1a   TQ1  1 3.700000e-01    6.636038e+00
  SN0a    Q1  1 4.400000e-01    3.542433e+00
  SN0a   SQ1  1 4.000000e-01    4.423885e+00
  SN0a   TQ1  1 3.700000e-01    6.192033e+00
  SP5d    Q1  1 4.400000e-01    4.985514e+00
  SP5d   SQ1  1 4.000000e-01    6.343331e+00
  SP5d   TQ1  1 3.700000e-01    8.856031e+00
  SP4d    Q1  1 4.400000e-01    4.708991e+00
  SP4d   SQ1  1 4.000000e-01    6.027588e+00
  SP4d   TQ1  1 3.700000e-01    8.465223e+00
  SP3d    Q1  1 4.400000e-01    4.462755e+00
  SP3d   SQ1  1 4.000000e-01    5.718907e+00
  SP3d   TQ1  1 3.700000e-01    8.066953e+00
  SP2d    Q1  1 4.400000e-01    4.466976e+00
  SP2d   SQ1  1 4.000000e-01    5.675526e+00
  SP2d   TQ1  1 3.700000e-01    7.956742e+00
  SP1d    Q1  1 4.400000e-01    4.471997e+00
  SP1d   SQ1  1 4.000000e-01    5.623921e+00
  SP1d   TQ1  1 3.700000e-01    7.825636e+00
  SN3d    Q1  1 4.400000e-01    4.228618e+00
  SN3d   SQ1  1 4.000000e-01    5.305866e+00
  SN3d   TQ1  1 3.700000e-01    7.372740e+00
  SN2d    Q1  1 4.400000e-01    3.982129e+00
  SN2d   SQ1  1 4.000000e-01    5.019786e+00
  SN2d   TQ1  1 3.700000e-01    7.011079e+00
  SN1d    Q1  1 4.400000e-01    3.766535e+00
  SN1d   SQ1  1 4.000000e-01    4.724504e+00
  SN1d   TQ1  1 3.700000e-01    6.636038e+00
  SN0d    Q1  1 4.400000e-01    3.542433e+00
  SN0d   SQ1  1 4.000000e-01    4.423885e+00
  SN0d   TQ1  1 3.700000e-01    6.192033e+00
   TP5    Q1  1 4.000000e-01    4.074884e+00
   TP5   SQ1  1 3.700000e-01    5.379015e+00
   TP5   TQ1  1 3.300000e-01    7.622893e+00
   TP4    Q1  1 4.000000e-01    3.777509e+00
   TP4   SQ1  1 3.700000e-01    5.058220e+00
   TP4   TQ1  1 3.300000e-01    7.268254e+00
   TP3    Q1  1 4.000000e-01    3.511138e+00
   TP3   SQ1  1 3.700000e-01    4.735773e+00
   TP3   TQ1  1 3.300000e-01    6.917684e+00
   TP2    Q1  1 4.000000e-01    3.526372e+00
   TP2   SQ1  1 3.700000e-01    4.710681e+00
   TP2   TQ1  1 3.300000e-01    6.827624e+00
   TP1    Q1  1 4.000000e-01    3.544415e+00
   TP1   SQ1  1 3.700000e-01    4.680963e+00
   TP1   TQ1  1 3.300000e-01    6.720957e+00
   TN3    Q1  1 4.000000e-01    3.288077e+00
   TN3   SQ1  1 3.700000e-01    4.361992e+00
   TN3   TQ1  1 3.300000e-01    6.301077e+00
   TN2    Q1  1 4.000000e-01    3.020566e+00
   TN2   SQ1  1 3.700000e-01    4.071420e+00
   TN2   TQ1  1 3.300000e-01    5.977240e+00
   TN1    Q1  1 4.000000e-01    2.756199e+00
   TN1   SQ1  1 3.700000e-01    3.785672e+00
   TN1   TQ1  1 3.300000e-01    5.644823e+00
   TN0    Q1  1 4.000000e-01    2.497070e+00
   TN0   SQ1  1 3.700000e-01    3.461296e+00
   TN0   TQ1  1 3.300000e-01    5.301438e+00
   TC6    Q1  1 4.000000e-01    1.068682e+00
   TC6   SQ1  1 3.740000e-01    2.165700e+00
   TC6   TQ1  1 3.400000e-01    3.913672e+00
   TC5    Q1  1 4.000000e-01    5.496581e-01
   TC5   SQ1  1 3.990000e-01    1.724681e+00
   TC5   TQ1  1 3.990000e-01    3.430551e+00
   TC4    Q1  1 4.250000e-01    3.293612e-01
   TC4   SQ1  1 4.120000e-01    1.442817e+00
   TC4   TQ1  1 4.400000e-01    3.036717e+00
   TC3    Q1  1 4.350000e-01    3.258827e-01
   TC3   SQ1  1 4.300000e-01    1.233840e+00
   TC3   TQ1  1 4.700000e-01    2.416105e+00
   TC2    Q1  1 5.300000e-01    2.330263e-01
   TC2   SQ1  1 5.900000e-01    9.897213e-01
   TC2   TQ1  1 5.950000e-01    2.078285e+00
   TC1    Q1  1 5.300000e-01    3.182610e-01
   TC1   SQ1  1 5.900000e-01    8.493349e-01
   TC1   TQ1  1 5.950000e-01    1.574398e+00
  TP5a    Q1  1 4.000000e-01    4.074884e+00
  TP5a   SQ1  1 3.700000e-01    5.379015e+00
  TP5a   TQ1  1 3.300000e-01    7.622893e+00
  TP4a    Q1  1 4.000000e-01    3.777509e+00
  TP4a   SQ1  1 3.700000e-01    5.058220e+00
  TP4a   TQ1  1 3.300000e-01    7.268254e+00
  TP3a    Q1  1 4.000000e-01    3.511138e+00
  TP3a   SQ1  1 3.700000e-01    4.735773e+00
  TP3a   TQ1  1 3.300000e-01    6.917684e+00
  TP2a    Q1  1 4.000000e-01    3.526372e+00
  TP2a   SQ1  1 3.700000e-01    4.710681e+00
  TP2a   TQ1  1 3.300000e-01    6.827624e+00
  TP1a    Q1  1 4.000000e-01    3.544415e+00
  TP1a   SQ1  1 3.700000e-01    4.680963e+00
  TP1a   TQ1  1 3.300000e-01    6.720957e+00
  TN3a    Q1  1 4.000000e-01    3.288077e+00
  TN3a   SQ1  1 3.700000e-01    4.361992e+00
  TN3a   TQ1  1 3.300000e-01    6.301077e+00
  TN2a    Q1  1 4.000000e-01    3.020566e+00
  TN2a   SQ1  1 3.700000e-01    4.071420e+00
  TN2a   TQ1  1 3.300000e-01    5.977240e+00
  TN1a    Q1  1 4.000000e-01    2.756199e+00
  TN1a   SQ1  1 3.700000e-01    3.785672e+00
  TN1a   TQ1  1 3.300000e-01    5.644823e+00
  TN0a    Q1  1 4.000000e-01    2.497070e+00
  TN0a   SQ1  1 3.700000e-01    3.461296e+00
  TN0a   TQ1  1 3.300000e-01    5.301438e+00
  TP5d    Q1  1 4.000000e-01    4.074884e+00
  TP5d   SQ1  1 3.700000e-01    5.379015e+00
  TP5d   TQ1  1 3.300000e-01    7.622893e+00
  TP4d    Q1  1 4.000000e-01    3.777509e+00
  TP4d   SQ1  1 3.700000e-01    5.058220e+00
  TP4d   TQ1  1 3.300000e-01    7.268254e+00
  TP3d    Q1  1 4.000000e-01    3.511138e+00
  TP3d   SQ1  1 3.700000e-01    4.735773e+00
  TP3d   TQ1  1 3.300000e-01    6.917684e+00
  TP2d    Q1  1 4.000000e-01    3.526372e+00
  TP2d   SQ1  1 3.700000e-01    4.710681e+00
  TP2d   TQ1  1 3.300000e-01    6.827624e+00
  TP1d    Q1  1 4.000000e-01    3.544415e+00
  TP1d   SQ1  1 3.700000e-01    4.680963e+00
  TP1d   TQ1  1 3.300000e-01    6.720957e+00
  TN3d    Q1  1 4.000000e-01    3.288077e+00
  TN3d   SQ1  1 3.700000e-01    4.361992e+00
  TN3d   TQ1  1 3.300000e-01    6.301077e+00
  TN2d    Q1  1 4.000000e-01    3.020566e+00
  TN2d   SQ1  1 3.700000e-01    4.071420e+00
  TN2d   TQ1  1 3.300000e-01    5.977240e+00
  TN1d    Q1  1 4.000000e-01    2.756199e+00
  TN1d   SQ1  1 3.700000e-01    3.785672e+00
  TN1d   TQ1  1 3.300000e-01    5.644823e+00
  TN0d    Q1  1 4.000000e-01    2.497070e+00
  TN0d   SQ1  1 3.700000e-01    3.461296e+00
  TN0d   TQ1  1 3.300000e-01    5.301438e+00
    P5    Q0  1 4.700000e-01    4.750000e+00
    P5   SQ0  1 4.400000e-01    6.749854e+00
    P5   TQ0  1 4.000000e-01    9.685892e+00
    P4    Q0  1 4.700000e-01    4.750000e+00
    P4   SQ0  1 4.400000e-01    6.740281e+00
    P4   TQ0  1 4.000000e-01    9.662357e+00
    P3    Q0  1 4.700000e-01    4.750000e+00
    P3   SQ0  1 4.400000e-01    6.727516e+00
    P3   TQ0  1 4.000000e-01    9.630978e+00
    P2    Q0  1 4.700000e-01    4.750000e+00
    P2   SQ0  1 4.400000e-01    6.709646e+00
    P2   TQ0  1 4.000000e-01    9.587046e+00
    P1    Q0  1 4.700000e-01    4.750000e+00
    P1   SQ0  1 4.400000e-01    6.682840e+00
    P1   TQ0  1 4.000000e-01    9.521149e+00
    N3    Q0  1 4.700000e-01    4.500000e+00
    N3   SQ0  1 4.400000e-01    6.388164e+00
    N3   TQ0  1 4.000000e-01    9.131321e+00
    N2    Q0  1 4.700000e-01    4.300000e+00
    N2   SQ0  1 4.400000e-01    6.140672e+00
    N2   TQ0  1 4.000000e-01    8.783734e+00
    N1    Q0  1 4.700000e-01    4.100000e+00
    N1   SQ0  1 4.400000e-01    5.873181e+00
    N1   TQ0  1 4.000000e-01    8.411571e+00
    N0    Q0  1 4.700000e-01    3.900000e+00
    N0   SQ0  1 4.400000e-01    5.599029e+00
    N0   TQ0  1 4.000000e-01    8.028445e+00
    C6    Q0  1 4.700000e-01    3.900000e+00
    C6   SQ0  1 4.400000e-01    5.539461e+00
    C6   TQ0  1 4.000000e-01    7.882008e+00
    C5    Q0  1 4.700000e-01    3.700000e+00
    C5   SQ0  1 4.400000e-01    5.230109e+00
    C5   TQ0  1 4.000000e-01    7.372351e+00
    C4    Q0  1 4.700000e-01    3.300000e+00
    C4   SQ0  1 4.400000e-01    4.581189e+00
    C4   TQ0  1 4.000000e-01    6.426257e+00
    C3    Q0  1 4.700000e-01    2.900000e+00
    C3   SQ0  1 4.400000e-01    3.773350e+00
    C3   TQ0  1 4.000000e-01    5.064068e+00
    C2    Q0  1 5.200000e-01    2.000000e+00
    C2   SQ0  1 4.800000e-01    2.564646e+00
    C2   TQ0  1 4.900000e-01    3.954755e+00
    C1    Q0  1 5.200000e-01    2.000000e+00
    C1   SQ0  1 4.800000e-01    2.296591e+00
    C1   TQ0  1 4.900000e-01    3.295785e+00
   P5a    Q0  1 4.700000e-01    4.750000e+00
   P5a   SQ0  1 4.400000e-01    6.749854e+00
   P5a   TQ0  1 4.000000e-01    9.685892e+00
   P4a    Q0  1 4.700000e-01    4.750000e+00
   P4a   SQ0  1 4.400000e-01    6.740281e+00
   P4a   TQ0  1 4.000000e-01    9.662357e+00
   P3a    Q0  1 4.700000e-01    4.750000e+00
   P3a   SQ0  1 4.400000e-01    6.727516e+00
   P3a   TQ0  1 4.000000e-01    9.630978e+00
   P2a    Q0  1 4.700000e-01    4.750000e+00
   P2a   SQ0  1 4.400000e-01    6.709646e+00
   P2a   TQ0  1 4.000000e-01    9.587046e+00
   P1a    Q0  1 4.700000e-01    4.750000e+00
   P1a   SQ0  1 4.400000e-01    6.682840e+00
   P1a   TQ0  1 4.000000e-01    9.521149e+00
   N3a    Q0  1 4.700000e-01    4.500000e+00
   N3a   SQ0  1 4.400000e-01    6.388164e+00
   N3a   TQ0  1 4.000000e-01    9.131321e+00
   N2a    Q0  1 4.700000e-01    4.300000e+00
   N2a   SQ0  1 4.400000e-01    6.140672e+00
   N2a   TQ0  1 4.000000e-01    8.783734e+00
   N1a    Q0  1 4.700000e-01    4.100000e+00
   N1a   SQ0  1 4.400000e-01    5.873181e+00
   N1a   TQ0  1 4.000000e-01    8.411571e+00
   N0a    Q0  1 4.700000e-01    3.900000e+00
   N0a   SQ0  1 4.400000e-01    5.599029e+00
   N0a   TQ0  1 4.000000e-01    8.028445e+00
   P5d    Q0  1 4.700000e-01    4.750000e+00
   P5d   SQ0  1 4.400000e-01    6.749854e+00
   P5d   TQ0  1 4.000000e-01    9.685892e+00
   P4d    Q0  1 4.700000e-01    4.750000e+00
   P4d   SQ0  1 4.400000e-01    6.740281e+00
   P4d   TQ0  1 4.000000e-01    9.662357e+00
   P3d    Q0  1 4.700000e-01    4.750000e+00
   P3d   SQ0  1 4.400000e-01    6.727516e+00
   P3d   TQ0  1 4.000000e-01    9.630978e+00
   P2d    Q0  1 4.700000e-01    4.750000e+00
   P2d   SQ0  1 4.400000e-01    6.709646e+00
   P2d   TQ0  1 4.000000e-01    9.587046e+00
   P1d    Q0  1 4.700000e-01    4.750000e+00
   P1d   SQ0  1 4.400000e-01    6.682840e+00
   P1d   TQ0  1 4.000000e-01    9.521149e+00
   N3d    Q0  1 4.700000e-01    4.500000e+00
   N3d   SQ0  1 4.400000e-01    6.388164e+00
   N3d   TQ0  1 4.000000e-01    9.131321e+00
   N2d    Q0  1 4.700000e-01    4.300000e+00
   N2d   SQ0  1 4.400000e-01    6.140672e+00
   N2d   TQ0  1 4.000000e-01    8.783734e+00
   N1d    Q0  1 4.700000e-01    4.100000e+00
   N1d   SQ0  1 4.400000e-01    5.873181e+00
   N1d   TQ0  1 4.000000e-01    8.411571e+00
   N0d    Q0  1 4.700000e-01    3.900000e+00
   N0d   SQ0  1 4.400000e-01    5.599029e+00
   N0d   TQ0  1 4.000000e-01    8.028445e+00
   SP5    Q0  1 4.400000e-01    4.205219e+00
   SP5   SQ0  1 4.000000e-01    5.546363e+00
   SP5   TQ0  1 3.700000e-01    7.983733e+00
   SP4    Q0  1 4.400000e-01    4.204102e+00
   SP4   SQ0  1 4.000000e-01    5.557845e+00
   SP4   TQ0  1 3.700000e-01    8.012904e+00
   SP3    Q0  1 4.400000e-01    4.203236e+00
   SP3   SQ0  1 4.000000e-01    5.566743e+00
   SP3   TQ0  1 3.700000e-01    8.035510e+00
   SP2    Q0  1 4.400000e-01    4.202772e+00
   SP2   SQ0  1 4.000000e-01    5.571508e+00
   SP2   TQ0  1 3.700000e-01    8.047615e+00
   SP1    Q0  1 4.400000e-01    4.203013e+00
   SP1   SQ0  1 4.000000e-01    5.569038e+00
   SP1   TQ0  1 3.700000e-01    8.041340e+00
   SN3    Q0  1 4.400000e-01    3.954661e+00
   SN3   SQ0  1 4.000000e-01    5.302099e+00
   SN3   TQ0  1 3.700000e-01    7.728305e+00
   SN2    Q0  1 4.400000e-01    3.736078e+00
   SN2   SQ0  1 4.000000e-01    5.037532e+00
   SN2   TQ0  1 3.700000e-01    7.431298e+00
   SN1    Q0  1 4.400000e-01    3.508283e+00
   SN1   SQ0  1 4.000000e-01    4.774871e+00
   SN1   TQ0  1 3.700000e-01    7.083727e+00
   SN0    Q0  1 4.400000e-01    3.291800e+00
   SN0   SQ0  1 4.000000e-01    4.498719e+00
   SN0   TQ0  1 3.700000e-01    6.731882e+00
   SC6    Q0  1 4.400000e-01    3.295931e+00
   SC6   SQ0  1 4.000000e-01    4.456260e+00
   SC6   TQ0  1 3.700000e-01    6.624011e+00
   SC5    Q0  1 4.400000e-01    3.082409e+00
   SC5   SQ0  1 4.000000e-01    4.159685e+00
   SC5   TQ0  1 3.700000e-01    6.184875e+00
   SC4    Q0  1 4.400000e-01    2.593579e+00
   SC4   SQ0  1 4.000000e-01    3.614880e+00
   SC4   TQ0  1 3.700000e-01    5.393210e+00
   SC3    Q0  1 4.400000e-01    2.106481e+00
   SC3   SQ0  1 4.000000e-01    2.969501e+00
   SC3   TQ0  1 3.890000e-01    4.335220e+00
   SC2    Q0  1 4.800000e-01    1.090372e+00
   SC2   SQ0  1 4.550000e-01    1.976735e+00
   SC2   TQ0  1 4.900000e-01    3.512516e+00
   SC1    Q0  1 4.800000e-01    1.111301e+00
   SC1   SQ0  1 4.550000e-01    1.761624e+00
   SC1   TQ0  1 4.900000e-01    2.966019e+00
  SP5a    Q0  1 4.400000e-01    4.205219e+00
  SP5a   SQ0  1 4.000000e-01    5.546363e+00
  SP5a   TQ0  1 3.700000e-01    7.983733e+00
  SP4a    Q0  1 4.400000e-01    4.204102e+00
  SP4a   SQ0  1 4.000000e-01    5.557845e+00
  SP4a   TQ0  1 3.700000e-01    8.012904e+00
  SP3a    Q0  1 4.400000e-01    4.203236e+00
  SP3a   SQ0  1 4.000000e-01    5.566743e+00
  SP3a   TQ0  1 3.700000e-01    8.035510e+00
  SP2a    Q0  1 4.400000e-01    4.202772e+00
  SP2a   SQ0  1 4.000000e-01    5.571508e+00
  SP2a   TQ0  1 3.700000e-01    8.047615e+00
  SP1a    Q0  1 4.400000e-01    4.203013e+00
  SP1a   SQ0  1 4.000000e-01    5.569038e+00
  SP1a   TQ0  1 3.700000e-01    8.041340e+00
  SN3a    Q0  1 4.400000e-01    3.954661e+00
  SN3a   SQ0  1 4.000000e-01    5.302099e+00
  SN3a   TQ0  1 3.700000e-01    7.728305e+00
  SN2a    Q0  1 4.400000e-01    3.736078e+00
  SN2a   SQ0  1 4.000000e-01    5.037532e+00
  SN2a   TQ0  1 3.700000e-01    7.431298e+00
  SN1a    Q0  1 4.400000e-01    3.508283e+00
  SN1a   SQ0  1 4.000000e-01    4.774871e+00
  SN1a   TQ0  1 3.700000e-01    7.083727e+00
  SN0a    Q0  1 4.400000e-01    3.291800e+00
  SN0a   SQ0  1 4.000000e-01    4.498719e+00
  SN0a   TQ0  1 3.700000e-01    6.731882e+00
  SP5d    Q0  1 4.400000e-01    4.205219e+00
  SP5d   SQ0  1 4.000000e-01    5.546363e+00
  SP5d   TQ0  1 3.700000e-01    7.983733e+00
  SP4d    Q0  1 4.400000e-01    4.204102e+00
  SP4d   SQ0  1 4.000000e-01    5.557845e+00
  SP4d   TQ0  1 3.700000e-01    8.012904e+00
  SP3d    Q0  1 4.400000e-01    4.203236e+00
  SP3d   SQ0  1 4.000000e-01    5.566743e+00
  SP3d   TQ0  1 3.700000e-01    8.035510e+00
  SP2d    Q0  1 4.400000e-01    4.202772e+00
  SP2d   SQ0  1 4.000000e-01    5.571508e+00
  SP2d   TQ0  1 3.700000e-01    8.047615e+00
  SP1d    Q0  1 4.400000e-01    4.203013e+00
  SP1d   SQ0  1 4.000000e-01    5.569038e+00
  SP1d   TQ0  1 3.700000e-01    8.041340e+00
  SN3d    Q0  1 4.400000e-01    3.954661e+00
  SN3d   SQ0  1 4.000000e-01    5.302099e+00
  SN3d   TQ0  1 3.700000e-01    7.728305e+00
  SN2d    Q0  1 4.400000e-01    3.736078e+00
  SN2d   SQ0  1 4.000000e-01    5.037532e+00
  SN2d   TQ0  1 3.700000e-01    7.431298e+00
  SN1d    Q0  1 4.400000e-01    3.508283e+00
  SN1d   SQ0  1 4.000000e-01    4.774871e+00
  SN1d   TQ0  1 3.700000e-01    7.083727e+00
  SN0d    Q0  1 4.400000e-01    3.291800e+00
  SN0d   SQ0  1 4.000000e-01    4.498719e+00
  SN0d   TQ0  1 3.700000e-01    6.731882e+00
   TP5    Q0  1 4.000000e-01    3.210785e+00
   TP5   SQ0  1 3.700000e-01    4.489295e+00
   TP5   TQ0  1 3.300000e-01    6.758006e+00
   TP4    Q0  1 4.000000e-01    3.200910e+00
   TP4   SQ0  1 3.700000e-01    4.505560e+00
   TP4   TQ0  1 3.300000e-01    6.816385e+00
   TP3    Q0  1 4.000000e-01    3.192018e+00
   TP3   SQ0  1 3.700000e-01    4.520205e+00
   TP3   TQ0  1 3.300000e-01    6.868950e+00
   TP2    Q0  1 4.000000e-01    3.184701e+00
   TP2   SQ0  1 3.700000e-01    4.532258e+00
   TP2   TQ0  1 3.300000e-01    6.912211e+00
   TP1    Q0  1 4.000000e-01    3.180137e+00
   TP1   SQ0  1 3.700000e-01    4.539775e+00
   TP1   TQ0  1 3.300000e-01    6.939193e+00
   TN3    Q0  1 4.000000e-01    2.901080e+00
   TN3   SQ0  1 3.700000e-01    4.268221e+00
   TN3   TQ0  1 3.300000e-01    6.683614e+00
   TN2    Q0  1 4.000000e-01    2.624423e+00
   TN2   SQ0  1 3.700000e-01    4.002714e+00
   TN2   TQ0  1 3.300000e-01    6.423849e+00
   TN1    Q0  1 4.000000e-01    2.350848e+00
   TN1   SQ0  1 3.700000e-01    3.702133e+00
   TN1   TQ0  1 3.300000e-01    6.165870e+00
   TN0    Q0  1 4.000000e-01    2.112408e+00
   TN0   SQ0  1 3.700000e-01    3.423093e+00
   TN0   TQ0  1 3.300000e-01    5.837530e+00
   TC6    Q0  1 4.000000e-01    2.126919e+00
   TC6   SQ0  1 3.700000e-01    3.399192e+00
   TC6   TQ0  1 3.300000e-01    5.751742e+00
   TC5    Q0  1 4.000000e-01    1.860610e+00
   TC5   SQ0  1 3.700000e-01    3.090171e+00
   TC5   TQ0  1 3.300000e-01    5.361686e+00
   TC4    Q0  1 4.000000e-01    1.322661e+00
   TC4   SQ0  1 3.700000e-01    2.520912e+00
   TC4   TQ0  1 3.300000e-01    4.613095e+00
   TC3    Q0  1 4.000000e-01    7.806086e-01
   TC3   SQ0  1 3.890000e-01    1.916056e+00
   TC3   TQ0  1 3.640000e-01    3.593167e+00
   TC2    Q0  1 4.900000e-01    1.644035e-01
   TC2   SQ0  1 4.900000e-01    1.367453e+00
   TC2   TQ0  1 5.050000e-01    3.075144e+00
   TC1    Q0  1 4.900000e-01    2.457371e-01
   TC1   SQ0  1 4.900000e-01    1.233492e+00
   TC1   TQ0  1 5.050000e-01    2.594319e+00
  TP5a    Q0  1 4.000000e-01    3.210785e+00
  TP5a   SQ0  1 3.700000e-01    4.489295e+00
  TP5a   TQ0  1 3.300000e-01    6.758006e+00
  TP4a    Q0  1 4.000000e-01    3.200910e+00
  TP4a   SQ0  1 3.700000e-01    4.505560e+00
  TP4a   TQ0  1 3.300000e-01    6.816385e+00
  TP3a    Q0  1 4.000000e-01    3.192018e+00
  TP3a   SQ0  1 3.700000e-01    4.520205e+00
  TP3a   TQ0  1 3.300000e-01    6.868950e+00
  TP2a    Q0  1 4.000000e-01    3.184701e+00
  TP2a   SQ0  1 3.700000e-01    4.532258e+00
  TP2a   TQ0  1 3.300000e-01    6.912211e+00
  TP1a    Q0  1 4.000000e-01    3.180137e+00
  TP1a   SQ0  1 3.700000e-01    4.539775e+00
  TP1a   TQ0  1 3.300000e-01    6.939193e+00
  TN3a    Q0  1 4.000000e-01    2.901080e+00
  TN3a   SQ0  1 3.700000e-01    4.268221e+00
  TN3a   TQ0  1 3.300000e-01    6.683614e+00
  TN2a    Q0  1 4.000000e-01    2.624423e+00
  TN2a   SQ0  1 3.700000e-01    4.002714e+00
  TN2a   TQ0  1 3.300000e-01    6.423849e+00
  TN1a    Q0  1 4.000000e-01    2.350848e+00
  TN1a   SQ0  1 3.700000e-01    3.702133e+00
  TN1a   TQ0  1 3.300000e-01    6.165870e+00
  TN0a    Q0  1 4.000000e-01    2.112408e+00
  TN0a   SQ0  1 3.700000e-01    3.423093e+00
  TN0a   TQ0  1 3.300000e-01    5.837530e+00
  TP5d    Q0  1 4.000000e-01    3.210785e+00
  TP5d   SQ0  1 3.700000e-01    4.489295e+00
  TP5d   TQ0  1 3.300000e-01    6.758006e+00
  TP4d    Q0  1 4.000000e-01    3.200910e+00
  TP4d   SQ0  1 3.700000e-01    4.505560e+00
  TP4d   TQ0  1 3.300000e-01    6.816385e+00
  TP3d    Q0  1 4.000000e-01    3.192018e+00
  TP3d   SQ0  1 3.700000e-01    4.520205e+00
  TP3d   TQ0  1 3.300000e-01    6.868950e+00
  TP2d    Q0  1 4.000000e-01    3.184701e+00
  TP2d   SQ0  1 3.700000e-01    4.532258e+00
  TP2d   TQ0  1 3.300000e-01    6.912211e+00
  TP1d    Q0  1 4.000000e-01    3.180137e+00
  TP1d   SQ0  1 3.700000e-01    4.539775e+00
  TP1d   TQ0  1 3.300000e-01    6.939193e+00
  TN3d    Q0  1 4.000000e-01    2.901080e+00
  TN3d   SQ0  1 3.700000e-01    4.268221e+00
  TN3d   TQ0  1 3.300000e-01    6.683614e+00
  TN2d    Q0  1 4.000000e-01    2.624423e+00
  TN2d   SQ0  1 3.700000e-01    4.002714e+00
  TN2d   TQ0  1 3.300000e-01    6.423849e+00
  TN1d    Q0  1 4.000000e-01    2.350848e+00
  TN1d   SQ0  1 3.700000e-01    3.702133e+00
  TN1d   TQ0  1 3.300000e-01    6.165870e+00
  TN0d    Q0  1 4.000000e-01    2.112408e+00
  TN0d   SQ0  1 3.700000e-01    3.423093e+00
  TN0d   TQ0  1 3.300000e-01    5.837530e+00
    WN    Q2  1 4.700000e-01    5.880000e+00
    WN   SQ2  1 4.400000e-01    1.147000e+01
    WN   TQ2  1 4.100000e-01    2.148000e+01
    P5    Q2  1 4.700000e-01    5.750000e+00
    P5   SQ2  1 4.400000e-01    1.137641e+01
    P5   TQ2  1 4.000000e-01    2.122813e+01
    P4    Q2  1 4.700000e-01    5.500000e+00
    P4   SQ2  1 4.400000e-01    1.081960e+01
    P4   TQ2  1 4.000000e-01    2.019633e+01
    P3    Q2  1 4.700000e-01    5.250000e+00
    P3   SQ2  1 4.400000e-01    1.027287e+01
    P3   TQ2  1 4.000000e-01    1.915740e+01
    P2    Q2  1 4.700000e-01    5.250000e+00
    P2   SQ2  1 4.400000e-01    9.990238e+00
    P2   TQ2  1 4.000000e-01    1.838505e+01
    P1    Q2  1 4.700000e-01    5.000000e+00
    P1   SQ2  1 4.400000e-01    9.429803e+00
    P1   TQ2  1 4.000000e-01    1.725670e+01
    N3    Q2  1 4.700000e-01    5.000000e+00
    N3   SQ2  1 4.400000e-01    9.063756e+00
    N3   TQ2  1 4.000000e-01    1.625639e+01
    N2    Q2  1 4.700000e-01    4.750000e+00
    N2   SQ2  1 4.400000e-01    8.637392e+00
    N2   TQ2  1 4.000000e-01    1.549443e+01
    N1    Q2  1 4.700000e-01    4.500000e+00
    N1   SQ2  1 4.400000e-01    8.179916e+00
    N1   TQ2  1 4.000000e-01    1.464744e+01
    N0    Q2  1 4.700000e-01    4.300000e+00
    N0   SQ2  1 4.400000e-01    7.700587e+00
    N0   TQ2  1 4.000000e-01    1.365876e+01
    C6    Q2  1 4.700000e-01    2.900000e+00
    C6   SQ2  1 4.400000e-01    5.767106e+00
    C6   TQ2  1 4.000000e-01    1.093606e+01
    C5    Q2  1 4.700000e-01    2.500000e+00
    C5   SQ2  1 4.400000e-01    4.930938e+00
    C5   TQ2  1 4.150000e-01    9.570063e+00
    C4    Q2  1 4.700000e-01    2.100000e+00
    C4   SQ2  1 4.400000e-01    3.999394e+00
    C4   TQ2  1 4.350000e-01    7.917482e+00
    C3    Q2  1 5.700000e-01    1.950000e+00
    C3   SQ2  1 5.150000e-01    2.764410e+00
    C3   TQ2  1 5.100000e-01    5.098432e+00
    C2    Q2  1 6.200000e-01    2.000000e+00
    C2   SQ2  1 5.450000e-01    2.085581e+00
    C2   TQ2  1 5.300000e-01    3.466632e+00
    C1    Q2  1 6.200000e-01    2.000000e+00
    C1   SQ2  1 5.450000e-01    1.228689e+00
    C1   TQ2  1 5.300000e-01    1.124952e+00
   P5a    Q2  1 4.700000e-01    5.750000e+00
   P5a   SQ2  1 4.400000e-01    1.137641e+01
   P5a   TQ2  1 4.000000e-01    2.122813e+01
   P4a    Q2  1 4.700000e-01    5.500000e+00
   P4a   SQ2  1 4.400000e-01    1.081960e+01
   P4a   TQ2  1 4.000000e-01    2.019633e+01
   P3a    Q2  1 4.700000e-01    5.250000e+00
   P3a   SQ2  1 4.400000e-01    1.027287e+01
   P3a   TQ2  1 4.000000e-01    1.915740e+01
   P2a    Q2  1 4.700000e-01    5.250000e+00
   P2a   SQ2  1 4.400000e-01    9.990238e+00
   P2a   TQ2  1 4.000000e-01    1.838505e+01
   P1a    Q2  1 4.700000e-01    5.000000e+00
   P1a   SQ2  1 4.400000e-01    9.429803e+00
   P1a   TQ2  1 4.000000e-01    1.725670e+01
   N3a    Q2  1 4.700000e-01    5.000000e+00
   N3a   SQ2  1 4.400000e-01    9.063756e+00
   N3a   TQ2  1 4.000000e-01    1.625639e+01
   N2a    Q2  1 4.700000e-01    4.750000e+00
   N2a   SQ2  1 4.400000e-01    8.637392e+00
   N2a   TQ2  1 4.000000e-01    1.549443e+01
   N1a    Q2  1 4.700000e-01    4.500000e+00
   N1a   SQ2  1 4.400000e-01    8.179916e+00
   N1a   TQ2  1 4.000000e-01    1.464744e+01
   N0a    Q2  1 4.700000e-01    4.300000e+00
   N0a   SQ2  1 4.400000e-01    7.700587e+00
   N0a   TQ2  1 4.000000e-01    1.365876e+01
   P5d    Q2  1 4.700000e-01    5.750000e+00
   P5d   SQ2  1 4.400000e-01    1.137641e+01
   P5d   TQ2  1 4.000000e-01    2.122813e+01
   P4d    Q2  1 4.700000e-01    5.500000e+00
   P4d   SQ2  1 4.400000e-01    1.081960e+01
   P4d   TQ2  1 4.000000e-01    2.019633e+01
   P3d    Q2  1 4.700000e-01    5.250000e+00
   P3d   SQ2  1 4.400000e-01    1.027287e+01
   P3d   TQ2  1 4.000000e-01    1.915740e+01
   P2d    Q2  1 4.700000e-01    5.250000e+00
   P2d   SQ2  1 4.400000e-01    9.990238e+00
   P2d   TQ2  1 4.000000e-01    1.838505e+01
   P1d    Q2  1 4.700000e-01    5.000000e+00
   P1d   SQ2  1 4.400000e-01    9.429803e+00
   P1d   TQ2  1 4.000000e-01    1.725670e+01
   N3d    Q2  1 4.700000e-01    5.000000e+00
   N3d   SQ2  1 4.400000e-01    9.063756e+00
   N3d   TQ2  1 4.000000e-01    1.625639e+01
   N2d    Q2  1 4.700000e-01    4.750000e+00
   N2d   SQ2  1 4.400000e-01    8.637392e+00
   N2d   TQ2  1 4.000000e-01    1.549443e+01
   N1d    Q2  1 4.700000e-01    4.500000e+00
   N1d   SQ2  1 4.400000e-01    8.179916e+00
   N1d   TQ2  1 4.000000e-01    1.464744e+01
   N0d    Q2  1 4.700000e-01    4.300000e+00
   N0d   SQ2  1 4.400000e-01    7.700587e+00
   N0d   TQ2  1 4.000000e-01    1.365876e+01
   SP5    Q2  1 4.400000e-01    4.952383e+00
   SP5   SQ2  1 4.000000e-01    9.235813e+00
   SP5   TQ2  1 3.700000e-01    1.932090e+01
   SP4    Q2  1 4.400000e-01    4.674721e+00
   SP4   SQ2  1 4.000000e-01    8.742812e+00
   SP4   TQ2  1 3.700000e-01    1.837310e+01
   SP3    Q2  1 4.400000e-01    4.417854e+00
   SP3   SQ2  1 4.000000e-01    8.262942e+00
   SP3   TQ2  1 3.700000e-01    1.740224e+01
   SP2    Q2  1 4.400000e-01    4.442259e+00
   SP2   SQ2  1 4.000000e-01    8.052080e+00
   SP2   TQ2  1 3.700000e-01    1.669448e+01
   SP1    Q2  1 4.400000e-01    4.218891e+00
   SP1   SQ2  1 4.000000e-01    7.551981e+00
   SP1   TQ2  1 3.700000e-01    1.562216e+01
   SN3    Q2  1 4.400000e-01    4.249976e+00
   SN3   SQ2  1 4.000000e-01    7.283411e+00
   SN3   TQ2  1 3.700000e-01    1.472071e+01
   SN2    Q2  1 4.400000e-01    4.014807e+00
   SN2   SQ2  1 4.000000e-01    6.905267e+00
   SN2   TQ2  1 3.700000e-01    1.401059e+01
   SN1    Q2  1 4.400000e-01    3.782130e+00
   SN1   SQ2  1 4.000000e-01    6.505600e+00
   SN1   TQ2  1 3.700000e-01    1.323824e+01
   SN0    Q2  1 4.400000e-01    3.583604e+00
   SN0   SQ2  1 4.000000e-01    6.070062e+00
   SN0   TQ2  1 3.700000e-01    1.235548e+01
   SC6    Q2  1 4.400000e-01    1.924432e+00
   SC6   SQ2  1 4.000000e-01    4.340104e+00
   SC6   TQ2  1 3.890000e-01    9.971461e+00
   SC5    Q2  1 4.400000e-01    1.462682e+00
   SC5   SQ2  1 4.030000e-01    3.696027e+00
   SC5   TQ2  1 4.070000e-01    8.842219e+00
   SC4    Q2  1 4.400000e-01    1.105774e+00
   SC4   SQ2  1 4.100000e-01    3.003709e+00
   SC4   TQ2  1 4.300000e-01    7.492542e+00
   SC3    Q2  1 5.150000e-01    9.459733e-01
   SC3   SQ2  1 5.000000e-01    2.130790e+00
   SC3   TQ2  1 5.400000e-01    5.066773e+00
   SC2    Q2  1 5.450000e-01    8.924965e-01
   SC2   SQ2  1 5.400000e-01    1.653830e+00
   SC2   TQ2  1 5.900000e-01    3.667602e+00
   SC1    Q2  1 5.450000e-01    9.612836e-01
   SC1   SQ2  1 5.400000e-01    1.059510e+00
   SC1   TQ2  1 5.900000e-01    1.672777e+00
  SP5a    Q2  1 4.400000e-01    4.952383e+00
  SP5a   SQ2  1 4.000000e-01    9.235813e+00
  SP5a   TQ2  1 3.700000e-01    1.932090e+01
  SP4a    Q2  1 4.400000e-01    4.674721e+00
  SP4a   SQ2  1 4.000000e-01    8.742812e+00
  SP4a   TQ2  1 3.700000e-01    1.837310e+01
  SP3a    Q2  1 4.400000e-01    4.417854e+00
  SP3a   SQ2  1 4.000000e-01    8.262942e+00
  SP3a   TQ2  1 3.700000e-01    1.740224e+01
  SP2a    Q2  1 4.400000e-01    4.442259e+00
  SP2a   SQ2  1 4.000000e-01    8.052080e+00
  SP2a   TQ2  1 3.700000e-01    1.669448e+01
  SP1a    Q2  1 4.400000e-01    4.218891e+00
  SP1a   SQ2  1 4.000000e-01    7.551981e+00
  SP1a   TQ2  1 3.700000e-01    1.562216e+01
  SN3a    Q2  1 4.400000e-01    4.249976e+00
  SN3a   SQ2  1 4.000000e-01    7.283411e+00
  SN3a   TQ2  1 3.700000e-01    1.472071e+01
  SN2a    Q2  1 4.400000e-01    4.014807e+00
  SN2a   SQ2  1 4.000000e-01    6.905267e+00
  SN2a   TQ2  1 3.700000e-01    1.401059e+01
  SN1a    Q2  1 4.400000e-01    3.782130e+00
  SN1a   SQ2  1 4.000000e-01    6.505600e+00
  SN1a   TQ2  1 3.700000e-01    1.323824e+01
  SN0a    Q2  1 4.400000e-01    3.583604e+00
  SN0a   SQ2  1 4.000000e-01    6.070062e+00
  SN0a   TQ2  1 3.700000e-01    1.235548e+01
  SP5d    Q2  1 4.400000e-01    4.952383e+00
  SP5d   SQ2  1 4.000000e-01    9.235813e+00
  SP5d   TQ2  1 3.700000e-01    1.932090e+01
  SP4d    Q2  1 4.400000e-01    4.674721e+00
  SP4d   SQ2  1 4.000000e-01    8.742812e+00
  SP4d   TQ2  1 3.700000e-01    1.837310e+01
  SP3d    Q2  1 4.400000e-01    4.417854e+00
  SP3d   SQ2  1 4.000000e-01    8.262942e+00
  SP3d   TQ2  1 3.700000e-01    1.740224e+01
  SP2d    Q2  1 4.400000e-01    4.442259e+00
  SP2d   SQ2  1 4.000000e-01    8.052080e+00
  SP2d   TQ2  1 3.700000e-01    1.669448e+01
  SP1d    Q2  1 4.400000e-01    4.218891e+00
  SP1d   SQ2  1 4.000000e-01    7.551981e+00
  SP1d   TQ2  1 3.700000e-01    1.562216e+01
  SN3d    Q2  1 4.400000e-01    4.249976e+00
  SN3d   SQ2  1 4.000000e-01    7.283411e+00
  SN3d   TQ2  1 3.700000e-01    1.472071e+01
  SN2d    Q2  1 4.400000e-01    4.014807e+00
  SN2d   SQ2  1 4.000000e-01    6.905267e+00
  SN2d   TQ2  1 3.700000e-01    1.401059e+01
  SN1d    Q2  1 4.400000e-01    3.782130e+00
  SN1d   SQ2  1 4.000000e-01    6.505600e+00
  SN1d   TQ2  1 3.700000e-01    1.323824e+01
  SN0d    Q2  1 4.400000e-01    3.583604e+00
  SN0d   SQ2  1 4.000000e-01    6.070062e+00
  SN0d   TQ2  1 3.700000e-01    1.235548e+01
   TP5    Q2  1 4.000000e-01    4.555059e+00
   TP5   SQ2  1 3.700000e-01    7.831619e+00
   TP5   TQ2  1 3.300000e-01    1.613857e+01
   TP4    Q2  1 4.000000e-01    4.247630e+00
   TP4   SQ2  1 3.700000e-01    7.387166e+00
   TP4   TQ2  1 3.300000e-01    1.532687e+01
   TP3    Q2  1 4.000000e-01    3.960936e+00
   TP3   SQ2  1 3.700000e-01    6.938008e+00
   TP3   TQ2  1 3.300000e-01    1.448753e+01
   TP2    Q2  1 4.000000e-01    3.985418e+00
   TP2   SQ2  1 3.700000e-01    6.781325e+00
   TP2   TQ2  1 3.300000e-01    1.389997e+01
   TP1    Q2  1 4.000000e-01    3.731957e+00
   TP1   SQ2  1 3.700000e-01    6.311473e+00
   TP1   TQ2  1 3.300000e-01    1.299302e+01
   TN3    Q2  1 4.000000e-01    3.762612e+00
   TN3   SQ2  1 3.700000e-01    6.115282e+00
   TN3   TQ2  1 3.300000e-01    1.225731e+01
   TN2    Q2  1 4.000000e-01    3.497090e+00
   TN2   SQ2  1 3.700000e-01    5.742624e+00
   TN2   TQ2  1 3.300000e-01    1.162984e+01
   TN1    Q2  1 4.000000e-01    3.233870e+00
   TN1   SQ2  1 3.700000e-01    5.365230e+00
   TN1   TQ2  1 3.300000e-01    1.097711e+01
   TN0    Q2  1 4.000000e-01    2.974488e+00
   TN0   SQ2  1 3.700000e-01    4.973278e+00
   TN0   TQ2  1 3.300000e-01    1.024229e+01
   TC6    Q2  1 4.000000e-01    9.643159e-01
   TC6   SQ2  1 3.890000e-01    3.066378e+00
   TC6   TQ2  1 3.640000e-01    8.036419e+00
   TC5    Q2  1 4.150000e-01    5.710030e-01
   TC5   SQ2  1 4.070000e-01    2.585581e+00
   TC5   TQ2  1 4.200000e-01    7.295929e+00
   TC4    Q2  1 4.350000e-01    4.114082e-01
   TC4   SQ2  1 4.300000e-01    2.226988e+00
   TC4   TQ2  1 4.700000e-01    6.226204e+00
   TC3    Q2  1 5.100000e-01    3.861087e-01
   TC3   SQ2  1 5.400000e-01    1.648904e+00
   TC3   TQ2  1 5.550000e-01    4.433391e+00
   TC2    Q2  1 5.300000e-01    3.792997e-01
   TC2   SQ2  1 5.900000e-01    1.322482e+00
   TC2   TQ2  1 5.950000e-01    3.396807e+00
   TC1    Q2  1 5.300000e-01    4.430679e-01
   TC1   SQ2  1 5.900000e-01    9.143652e-01
   TC1   TQ2  1 5.950000e-01    1.866370e+00
  TP5a    Q2  1 4.000000e-01    4.555059e+00
  TP5a   SQ2  1 3.700000e-01    7.831619e+00
  TP5a   TQ2  1 3.300000e-01    1.613857e+01
  TP4a    Q2  1 4.000000e-01    4.247630e+00
  TP4a   SQ2  1 3.700000e-01    7.387166e+00
  TP4a   TQ2  1 3.300000e-01    1.532687e+01
  TP3a    Q2  1 4.000000e-01    3.960936e+00
  TP3a   SQ2  1 3.700000e-01    6.938008e+00
  TP3a   TQ2  1 3.300000e-01    1.448753e+01
  TP2a    Q2  1 4.000000e-01    3.985418e+00
  TP2a   SQ2  1 3.700000e-01    6.781325e+00
  TP2a   TQ2  1 3.300000e-01    1.389997e+01
  TP1a    Q2  1 4.000000e-01    3.731957e+00
  TP1a   SQ2  1 3.700000e-01    6.311473e+00
  TP1a   TQ2  1 3.300000e-01    1.299302e+01
  TN3a    Q2  1 4.000000e-01    3.762612e+00
  TN3a   SQ2  1 3.700000e-01    6.115282e+00
  TN3a   TQ2  1 3.300000e-01    1.225731e+01
  TN2a    Q2  1 4.000000e-01    3.497090e+00
  TN2a   SQ2  1 3.700000e-01    5.742624e+00
  TN2a   TQ2  1 3.300000e-01    1.162984e+01
  TN1a    Q2  1 4.000000e-01    3.233870e+00
  TN1a   SQ2  1 3.700000e-01    5.365230e+00
  TN1a   TQ2  1 3.300000e-01    1.097711e+01
  TN0a    Q2  1 4.000000e-01    2.974488e+00
  TN0a   SQ2  1 3.700000e-01    4.973278e+00
  TN0a   TQ2  1 3.300000e-01    1.024229e+01
  TP5d    Q2  1 4.000000e-01    4.555059e+00
  TP5d   SQ2  1 3.700000e-01    7.831619e+00
  TP5d   TQ2  1 3.300000e-01    1.613857e+01
  TP4d    Q2  1 4.000000e-01    4.247630e+00
  TP4d   SQ2  1 3.700000e-01    7.387166e+00
  TP4d   TQ2  1 3.300000e-01    1.532687e+01
  TP3d    Q2  1 4.000000e-01    3.960936e+00
  TP3d   SQ2  1 3.700000e-01    6.938008e+00
  TP3d   TQ2  1 3.300000e-01    1.448753e+01
  TP2d    Q2  1 4.000000e-01    3.985418e+00
  TP2d   SQ2  1 3.700000e-01    6.781325e+00
  TP2d   TQ2  1 3.300000e-01    1.389997e+01
  TP1d    Q2  1 4.000000e-01    3.731957e+00
  TP1d   SQ2  1 3.700000e-01    6.311473e+00
  TP1d   TQ2  1 3.300000e-01    1.299302e+01
  TN3d    Q2  1 4.000000e-01    3.762612e+00
  TN3d   SQ2  1 3.700000e-01    6.115282e+00
  TN3d   TQ2  1 3.300000e-01    1.225731e+01
  TN2d    Q2  1 4.000000e-01    3.497090e+00
  TN2d   SQ2  1 3.700000e-01    5.742624e+00
  TN2d   TQ2  1 3.300000e-01    1.162984e+01
  TN1d    Q2  1 4.000000e-01    3.233870e+00
  TN1d   SQ2  1 3.700000e-01    5.365230e+00
  TN1d   TQ2  1 3.300000e-01    1.097711e+01
  TN0d    Q2  1 4.000000e-01    2.974488e+00
  TN0d   SQ2  1 3.700000e-01    4.973278e+00
  TN0d   TQ2  1 3.300000e-01    1.024229e+01
