# Supplementary material for: Closing the Gap between Experiment and Simulation—A Holistic Study on the Complexation of Small Interfering RNAs with Polyethylenimine
Source: Mol Pharm. Author manuscript; Available in PMC 2024 Oct 29. (PMC7616749; doi:10.1021/acs.molpharmaceut.3c00747)
Supplement: Supplementary code [file EMS199501-supplement-Supplementary_code.zip › closingthegap-main/Part 1: Parameterising angle and bond distribution/bPEI_33/4_CGINIT/bPEI_33_cg.itp]

; itp file 

; Martini 3 for PEI 
[moleculetype] 
; molname    nrexcl 
PEI    1 

[atoms]
;     id    Type   Resnr  Residu    Atom    Cgnr  charge
       1    TN6d       1      P1    TN6d       1       0
       2     SN4       1      S1     SN4       2       0
       3    SN3a       1      T1    SN3a       3       0
       4    TN6d       1      P2    TN6d       4       0
       5     SN4       1      S2     SN4       5       0
       6     SN4       1      S3     SN4       6       0
       7     SN4       1      S4     SN4       7       0
       8    SN3a       1      T2    SN3a       8       0
       9     SN4       1      S5     SN4       9       0
      10    TN6d       1      P3    TN6d      10       0
      11     SN4       1      S6     SN4      11       0
      12     SN4       1      S7     SN4      12       0
      13     SN4       1      S8     SN4      13       0
      14    TN6d       1      P4    TN6d      14       0


[bonds] 
;      i       j   Funct  Length Force.c. 
       1       2       1    0.269  51703
       2       3       1    0.379  32739 
       3       4       1    0.325  15058
       3       5       1    0.379  32739
       5       6       1    0.367  47529
       6       7       1    0.367  47529
       7       8       1    0.379  32739
       8       9       1    0.379  32739
       9       10      1    0.269  51703
       8       11      1    0.379  32739
       11      12      1    0.367  47529
       12      13      1    0.367  47529     
       13      14      1    0.269  51703


[angles] 
;      i       j       k   Funct   Angle Force.c. 
       1       2       3       1 137.570      247   
       2       3       4       1 117.440      113
       2       3       5       1 106.815      166
       3       5       6       1 153.386      181
       4       3       5       1 117.440      113
       5       6       7       1 117.440      113
       6       7       8       1 153.386      181
       7       8       9       1 106.815      166
       7       8       11      1 106.815      166
       8       9       10      1 137.570      247
       8       11      12      1 153.386      181
       9       8       11      1 106.815      166
       11      12      13      1 117.440      113
       12      13      14      1 140.716      246
