# Supplementary material for: Closing the Gap between Experiment and Simulation—A Holistic Study on the Complexation of Small Interfering RNAs with Polyethylenimine
Source: Mol Pharm. Author manuscript; Available in PMC 2024 Oct 29. (PMC7616749; doi:10.1021/acs.molpharmaceut.3c00747)
Supplement: Supplementary code [file EMS199501-supplement-Supplementary_code.zip › closingthegap-main/Part 1: Parameterising angle and bond distribution/bPEI_33/5_TRGTDISTR/5_generate_target_distr.sh]

#!/bin/bash


### Bonds and constraints 

DIR="bonds_mapped"
rm -rf $DIR/*
mkdir $DIR

NBONDS=$(grep "\[" bonds.ndx | wc -l)

IBOND=0
while [ $IBOND -lt $NBONDS ]; do
    echo $IBOND | gmx distance -f ../3_MAPTRAJ/mapped.xtc -n bonds.ndx -s ../4_CGINIT/CG.tpr -oall $DIR/bond_$IBOND.xvg -xvg none &> $DIR/temp_bonds.txt
    echo "---- bond"$IBOND" ----" >> $DIR/data_bonds.txt
    awk '/Average distance/ {print $3} /Standard deviation/ {print $3}' $DIR/temp_bonds.txt >> $DIR/data_bonds.txt
    gmx analyze -f $DIR/bond_$IBOND.xvg -dist $DIR/distr_bond_$IBOND.xvg -xvg none -bw 0.001 
    rm -rf \#*
    let IBOND=$IBOND+1
done

# Clean-up
#rm $DIR/temp_bonds.txt $DIR/\#*


### Angles

DIR="angles_mapped"
rm -rf $DIR/*
mkdir $DIR

NANGLES=$(grep "\[" angles.ndx | wc -l)

IANG=0
while [ $IANG -lt $NANGLES ]; do
    echo $IANG | gmx angle -f ../3_MAPTRAJ/mapped.xtc -n angles.ndx -ov $DIR/ang_$IANG.xvg -od $DIR/temp.xvg &> $DIR/temp_angles.txt
    echo "---- ang"$IANG" ----" >> $DIR/data_angles.txt
    awk '/< angle >/ {print $5} /Std. Dev./ {print $4}' $DIR/temp_angles.txt >> $DIR/data_angles.txt
    gmx analyze -f $DIR/ang_$IANG.xvg -dist $DIR/distr_ang_$IANG.xvg -xvg none -bw 1.0 
    rm -rf \#*
    let IANG=$IANG+1
done

# Clean-up
rm $DIR/temp_angles.txt $DIR/temp.xvg $DIR/\#*
#
#
#
#
#
#### Dihedrals
#
#DIR="dihedrals_mapped"
#rm -rf $DIR/*
#mkdir $DIR
#
#NDIHEDRALS=$(grep "\[" dihedrals.ndx | wc -l)
#
#IDIH=0
#while [ $IDIH -lt $NDIHEDRALS ]; do
#    echo $IDIH | gmx angle -type dihedral -f ../3_mapped/mapped.xtc -n dihedrals.ndx -ov $DIR/dih_$IDIH.xvg -od $DIR/temp.xvg &> $DIR/temp_dihedrals.txt
#    echo "---- dih"$IDIH" ----" >> $DIR/data_dihedrals.txt
#    awk '/< angle >/ {print $5} /Std. Dev./ {print $4}' $DIR/temp_dihedrals.txt >> $DIR/data_dihedrals.txt
#    gmx analyze -f $DIR/dih_$IDIH.xvg -dist $DIR/distr_dih_$IDIH.xvg -xvg none -bw 1.0 
#    rm -rf \#*
#    let IDIH=$IDIH+1
#done
#
## Clean-up
#rm $DIR/temp_dihedrals.txt $DIR/temp.xvg $DIR/\#*
