# Supplementary material for: Closing the Gap between Experiment and Simulation—A Holistic Study on the Complexation of Small Interfering RNAs with Polyethylenimine
Source: Mol Pharm. Author manuscript; Available in PMC 2024 Oct 29. (PMC7616749; doi:10.1021/acs.molpharmaceut.3c00747)
Supplement: Supplementary code [file EMS199501-supplement-Supplementary_code.zip › closingthegap-main/Part 1: Parameterising angle and bond distribution/bPEI_33/5_TRGTDISTR/bonds.ndx]

[bond1] 
       1       2
[bond2] 
       2       3
[bond3] 
       3       4
[bond4] 
       3       5
[bond5] 
       5       6
[bond6] 
       6       7
[bond7] 
       7       8
[bond8] 
       8       9 
[bond9] 
       9       10 
[bond10] 
       8       11
[bond11] 
       11      12
[bond12] 
       12      13
[bond13] 
       13      14
