# Supplementary material for: Closing the Gap between Experiment and Simulation—A Holistic Study on the Complexation of Small Interfering RNAs with Polyethylenimine
Source: Mol Pharm. Author manuscript; Available in PMC 2024 Oct 29. (PMC7616749; doi:10.1021/acs.molpharmaceut.3c00747)
Supplement: Supplementary code [file EMS199501-supplement-Supplementary_code.zip › closingthegap-main/Part 1: Parameterising angle and bond distribution/bPEI_33/5_TRGTDISTR/angles.ndx]

[angle1] 
       1       2       3 
[angle2] 
       2       3       4
[angle3] 
       2       3       5
[angle4] 
       3       5       6 
[angle5] 
       7       8       9 
[angle6] 
       7       8       11
[angle7] 
       11       12       13 
[angle8] 
       12       13       14 
[angle9] 
       8       9      10
