# Supplementary material for: Closing the Gap between Experiment and Simulation—A Holistic Study on the Complexation of Small Interfering RNAs with Polyethylenimine
Source: Mol Pharm. Author manuscript; Available in PMC 2024 Oct 29. (PMC7616749; doi:10.1021/acs.molpharmaceut.3c00747)
Supplement: Supplementary code [file EMS199501-supplement-Supplementary_code.zip › closingthegap-main/Part 1: Parameterising angle and bond distribution/bPEI_33/1_AA/bPEI_33.gro]

LIGPARGEN GENERATED GRO FILE
  108
    1UNK    N00    1   0.479   0.670  -0.283
    1UNK    C01    2   0.419   0.793  -0.230
    1UNK    C02    3   0.414   0.785  -0.080
    1UNK    N03    4   0.549   0.770  -0.027
    1UNK    C04    5   0.543   0.762   0.119
    1UNK    C05    6   0.460   0.644   0.159
    1UNK    N06    7   0.519   0.522   0.106
    1UNK    C07    8   0.438   0.407   0.146
    1UNK    C08    9   0.299   0.423   0.091
    1UNK    N09   10   0.218   0.309   0.131
    1UNK    C0A   11   0.083   0.324   0.078
    1UNK    C0B   12  -0.000   0.206   0.119
    1UNK    N0C   13  -0.049   0.138  -0.000
    1UNK    C0D   14  -0.000  -0.000  -0.000
    1UNK    C0E   15  -0.195   0.138  -0.000
    1UNK    C0F   16  -0.245   0.279  -0.000
    1UNK    N0G   17  -0.391   0.279  -0.001
    1UNK    C0H   18   0.150   0.000  -0.000
    1UNK    N0I   19   0.198  -0.069  -0.119
    1UNK    C0J   20  -0.440   0.210   0.119
    1UNK    C0K   21  -0.590   0.211   0.118
    1UNK    N0M   22  -0.639   0.142   0.237
    1UNK    C0N   23   0.150  -0.206  -0.120
    1UNK    C0O   24   0.200  -0.277  -0.242
    1UNK    N0P   25   0.281  -0.185  -0.321
    1UNK    C0Q   26   0.330  -0.254  -0.440
    1UNK    C0R   27   0.213  -0.301  -0.522
    1UNK    N0S   28   0.132  -0.186  -0.562
    1UNK    C0T   29   0.019  -0.232  -0.641
    1UNK    C0U   30  -0.065  -0.114  -0.682
    1UNK    N0V   31  -0.200  -0.129  -0.629
    1UNK    C0W   32  -0.295  -0.132  -0.739
    1UNK    C0X   33  -0.230  -0.017  -0.540
    1UNK    C0Y   34  -0.370  -0.262  -0.737
    1UNK    N0Z   35  -0.347  -0.332  -0.863
    1UNK    C10   36  -0.419  -0.459  -0.861
    1UNK    C11   37  -0.396  -0.532  -0.990
    1UNK    N12   38  -0.253  -0.557  -1.006
    1UNK    C13   39  -0.369  -0.033  -0.485
    1UNK    N14   40  -0.450   0.082  -0.525
    1UNK    H15   41   0.573   0.660  -0.246
    1UNK    H16   42   0.423   0.591  -0.255
    1UNK    H17   43   0.480   0.878  -0.260
    1UNK    H18   44   0.319   0.804  -0.270
    1UNK    H19   45   0.369   0.877  -0.041
    1UNK    H1A   46   0.353   0.699  -0.051
    1UNK    H1B   47   0.605   0.849  -0.055
    1UNK    H1C   48   0.644   0.751   0.158
    1UNK    H1D   49   0.499   0.854   0.158
    1UNK    H1E   50   0.456   0.639   0.268
    1UNK    H1F   51   0.359   0.656   0.119
    1UNK    H1G   52   0.613   0.512   0.143
    1UNK    H1H   53   0.483   0.316   0.106
    1UNK    H1I   54   0.434   0.402   0.255
    1UNK    H1J   55   0.255   0.515   0.131
    1UNK    H1K   56   0.304   0.429  -0.018
    1UNK    H1M   57   0.215   0.303   0.232
    1UNK    H1N   58   0.039   0.416   0.117
    1UNK    H1O   59   0.087   0.330  -0.031
    1UNK    H1P   60   0.060   0.138   0.178
    1UNK    H1Q   61  -0.085   0.241   0.178
    1UNK    H1R   62  -0.037  -0.051   0.089
    1UNK    H1S   63  -0.037  -0.052  -0.089
    1UNK    H1T   64  -0.231   0.086  -0.089
    1UNK    H1U   65  -0.231   0.086   0.089
    1UNK    H1V   66  -0.209   0.330   0.089
    1UNK    H1W   67  -0.209   0.330  -0.089
    1UNK    H1X   68  -0.425   0.232  -0.083
    1UNK    H1Y   69   0.186   0.103  -0.000
    1UNK    H1Z   70   0.186  -0.051   0.089
    1UNK    H20   71   0.299  -0.068  -0.120
    1UNK    H21   72  -0.404   0.107   0.118
    1UNK    H22   73  -0.404   0.262   0.208
    1UNK    H23   74  -0.626   0.313   0.119
    1UNK    H24   75  -0.626   0.159   0.029
    1UNK    H25   76  -0.605   0.189   0.320
    1UNK    H26   77  -0.740   0.142   0.237
    1UNK    H27   78   0.186  -0.258  -0.030
    1UNK    H28   79   0.041  -0.206  -0.120
    1UNK    H29   80   0.261  -0.363  -0.212
    1UNK    H2A   81   0.115  -0.311  -0.301
    1UNK    H2B   82   0.360  -0.153  -0.266
    1UNK    H2C   83   0.390  -0.185  -0.500
    1UNK    H2D   84   0.391  -0.339  -0.411
    1UNK    H2E   85   0.250  -0.352  -0.611
    1UNK    H2F   86   0.153  -0.369  -0.463
    1UNK    H2G   87   0.188  -0.122  -0.616
    1UNK    H2H   88   0.055  -0.283  -0.730
    1UNK    H2I   89  -0.042  -0.300  -0.582
    1UNK    H2J   90  -0.020  -0.023  -0.642
    1UNK    H2K   91  -0.069  -0.108  -0.790
    1UNK    H2M   92  -0.366  -0.049  -0.728
    1UNK    H2N   93  -0.242  -0.121  -0.833
    1UNK    H2O   94  -0.159  -0.015  -0.458
    1UNK    H2P   95  -0.224   0.076  -0.596
    1UNK    H2Q   96  -0.335  -0.323  -0.654
    1UNK    H2R   97  -0.477  -0.242  -0.726
    1UNK    H2S   98  -0.380  -0.276  -0.940
    1UNK    H2T   99  -0.384  -0.520  -0.778
    1UNK    H2U  100  -0.526  -0.440  -0.850
    1UNK    H2V  101  -0.450  -0.626  -0.989
    1UNK    H2W  102  -0.431  -0.471  -1.074
    1UNK    H2X  103  -0.203  -0.470  -1.007
    1UNK    H2Y  104  -0.220  -0.614  -0.929
    1UNK    H2Z  105  -0.413  -0.124  -0.525
    1UNK    H30  106  -0.365  -0.038  -0.377
    1UNK    H31  107  -0.409   0.167  -0.488
    1UNK    H32  108  -0.454   0.087  -0.626
   1.00000   1.00000   1.00000
