# Supplementary material for: Closing the Gap between Experiment and Simulation—A Holistic Study on the Complexation of Small Interfering RNAs with Polyethylenimine
Source: Mol Pharm. Author manuscript; Available in PMC 2024 Oct 29. (PMC7616749; doi:10.1021/acs.molpharmaceut.3c00747)
Supplement: Supplementary code [file EMS199501-supplement-Supplementary_code.zip › closingthegap-main/Part 1: Parameterising angle and bond distribution/bPEI_33/1_AA/bPEI_33.itp]

;
; GENERATED BY LigParGen Server
; Jorgensen Lab @ Yale University 
;
[ atomtypes ]
 opls_9502  H502     1.0080     0.000    A    0.00000E+00   0.00000E+00
  opls_812  N812    14.0070     0.000    A    3.30000E-01   7.11280E-01
  opls_804  C804    12.0110     0.000    A    3.50000E-01   2.76144E-01
  opls_827  N827    14.0070     0.000    A    3.30000E-01   7.11280E-01
  opls_841  H841     1.0080     0.000    A    0.00000E+00   0.00000E+00
  opls_875  H875     1.0080     0.000    A    0.00000E+00   0.00000E+00
  opls_893  H893     1.0080     0.000    A    2.50000E-01   1.25520E-01
  opls_840  H840     1.0080     0.000    A    0.00000E+00   0.00000E+00
  opls_861  H861     1.0080     0.000    A    2.50000E-01   1.25520E-01
  opls_880  H880     1.0080     0.000    A    2.50000E-01   1.25520E-01
  opls_852  H852     1.0080     0.000    A    2.50000E-01   1.25520E-01
  opls_888  H888     1.0080     0.000    A    2.50000E-01   1.25520E-01
  opls_865  H865     1.0080     0.000    A    2.50000E-01   1.25520E-01
  opls_895  H895     1.0080     0.000    A    2.50000E-01   1.25520E-01
  opls_898  H898     1.0080     0.000    A    2.50000E-01   1.25520E-01
  opls_822  C822    12.0110     0.000    A    3.50000E-01   2.76144E-01
  opls_873  H873     1.0080     0.000    A    2.50000E-01   1.25520E-01
  opls_887  H887     1.0080     0.000    A    2.50000E-01   1.25520E-01
  opls_869  H869     1.0080     0.000    A    2.50000E-01   1.25520E-01
  opls_831  C831    12.0110     0.000    A    3.50000E-01   2.76144E-01
  opls_805  C805    12.0110     0.000    A    3.50000E-01   2.76144E-01
  opls_896  H896     1.0080     0.000    A    2.50000E-01   1.25520E-01
  opls_879  H879     1.0080     0.000    A    2.50000E-01   1.25520E-01
  opls_876  H876     1.0080     0.000    A    0.00000E+00   0.00000E+00
  opls_868  H868     1.0080     0.000    A    2.50000E-01   1.25520E-01
 opls_9501  H501     1.0080     0.000    A    2.50000E-01   1.25520E-01
  opls_892  H892     1.0080     0.000    A    2.50000E-01   1.25520E-01
  opls_824  N824    14.0070     0.000    A    3.30000E-01   7.11280E-01
  opls_886  H886     1.0080     0.000    A    0.00000E+00   0.00000E+00
  opls_862  H862     1.0080     0.000    A    2.50000E-01   1.25520E-01
  opls_874  H874     1.0080     0.000    A    2.50000E-01   1.25520E-01
  opls_883  H883     1.0080     0.000    A    2.50000E-01   1.25520E-01
  opls_801  C801    12.0110     0.000    A    3.50000E-01   2.76144E-01
  opls_864  H864     1.0080     0.000    A    2.50000E-01   1.25520E-01
  opls_807  C807    12.0110     0.000    A    3.50000E-01   2.76144E-01
 opls_9504  H504     1.0080     0.000    A    2.50000E-01   1.25520E-01
  opls_830  N830    14.0070     0.000    A    3.30000E-01   7.11280E-01
  opls_803  N803    14.0070     0.000    A    3.30000E-01   7.11280E-01
  opls_897  H897     1.0080     0.000    A    0.00000E+00   0.00000E+00
  opls_816  N816    14.0070     0.000    A    3.30000E-01   7.11280E-01
  opls_835  C835    12.0110     0.000    A    3.50000E-01   2.76144E-01
  opls_848  H848     1.0080     0.000    A    2.50000E-01   1.25520E-01
  opls_811  C811    12.0110     0.000    A    3.50000E-01   2.76144E-01
  opls_838  C838    12.0110     0.000    A    3.50000E-01   2.76144E-01
  opls_813  C813    12.0110     0.000    A    3.50000E-01   2.76144E-01
  opls_857  H857     1.0080     0.000    A    2.50000E-01   1.25520E-01
  opls_867  H867     1.0080     0.000    A    0.00000E+00   0.00000E+00
  opls_847  H847     1.0080     0.000    A    2.50000E-01   1.25520E-01
  opls_826  C826    12.0110     0.000    A    3.50000E-01   2.76144E-01
  opls_863  H863     1.0080     0.000    A    2.50000E-01   1.25520E-01
  opls_884  H884     1.0080     0.000    A    2.50000E-01   1.25520E-01
  opls_866  H866     1.0080     0.000    A    2.50000E-01   1.25520E-01
  opls_899  H899     1.0080     0.000    A    2.50000E-01   1.25520E-01
  opls_842  H842     1.0080     0.000    A    2.50000E-01   1.25520E-01
  opls_800  N800    14.0070     0.000    A    3.30000E-01   7.11280E-01
  opls_850  H850     1.0080     0.000    A    2.50000E-01   1.25520E-01
  opls_849  H849     1.0080     0.000    A    2.50000E-01   1.25520E-01
  opls_825  C825    12.0110     0.000    A    3.50000E-01   2.76144E-01
  opls_890  H890     1.0080     0.000    A    2.50000E-01   1.25520E-01
  opls_815  C815    12.0110     0.000    A    3.50000E-01   2.76144E-01
  opls_828  C828    12.0110     0.000    A    3.50000E-01   2.76144E-01
  opls_860  H860     1.0080     0.000    A    2.50000E-01   1.25520E-01
  opls_836  C836    12.0110     0.000    A    3.50000E-01   2.76144E-01
 opls_9500  H500     1.0080     0.000    A    2.50000E-01   1.25520E-01
  opls_834  N834    14.0070     0.000    A    3.30000E-01   7.11280E-01
  opls_829  C829    12.0110     0.000    A    3.50000E-01   2.76144E-01
  opls_809  N809    14.0070     0.000    A    3.30000E-01   7.11280E-01
  opls_885  H885     1.0080     0.000    A    2.50000E-01   1.25520E-01
  opls_821  N821    14.0070     0.000    A    3.30000E-01   7.11280E-01
  opls_871  H871     1.0080     0.000    A    2.50000E-01   1.25520E-01
  opls_832  C832    12.0110     0.000    A    3.50000E-01   2.76144E-01
  opls_858  H858     1.0080     0.000    A    2.50000E-01   1.25520E-01
  opls_817  C817    12.0110     0.000    A    3.50000E-01   2.76144E-01
  opls_855  H855     1.0080     0.000    A    2.50000E-01   1.25520E-01
  opls_843  H843     1.0080     0.000    A    2.50000E-01   1.25520E-01
  opls_851  H851     1.0080     0.000    A    0.00000E+00   0.00000E+00
  opls_854  H854     1.0080     0.000    A    2.50000E-01   1.25520E-01
  opls_818  N818    14.0070     0.000    A    3.30000E-01   7.11280E-01
 opls_9506  H506     1.0080     0.000    A    0.00000E+00   0.00000E+00
  opls_845  H845     1.0080     0.000    A    2.50000E-01   1.25520E-01
 opls_9503  H503     1.0080     0.000    A    0.00000E+00   0.00000E+00
  opls_846  H846     1.0080     0.000    A    0.00000E+00   0.00000E+00
  opls_814  C814    12.0110     0.000    A    3.50000E-01   2.76144E-01
  opls_881  H881     1.0080     0.000    A    0.00000E+00   0.00000E+00
  opls_856  H856     1.0080     0.000    A    0.00000E+00   0.00000E+00
 opls_9507  H507     1.0080     0.000    A    0.00000E+00   0.00000E+00
  opls_878  H878     1.0080     0.000    A    2.50000E-01   1.25520E-01
  opls_806  N806    14.0070     0.000    A    3.30000E-01   7.11280E-01
  opls_802  C802    12.0110     0.000    A    3.50000E-01   2.76144E-01
  opls_823  C823    12.0110     0.000    A    3.50000E-01   2.76144E-01
  opls_889  H889     1.0080     0.000    A    2.50000E-01   1.25520E-01
  opls_844  H844     1.0080     0.000    A    2.50000E-01   1.25520E-01
  opls_872  H872     1.0080     0.000    A    2.50000E-01   1.25520E-01
 opls_9505  H505     1.0080     0.000    A    2.50000E-01   1.25520E-01
  opls_877  H877     1.0080     0.000    A    2.50000E-01   1.25520E-01
  opls_833  C833    12.0110     0.000    A    3.50000E-01   2.76144E-01
  opls_870  H870     1.0080     0.000    A    0.00000E+00   0.00000E+00
  opls_819  C819    12.0110     0.000    A    3.50000E-01   2.76144E-01
  opls_820  C820    12.0110     0.000    A    3.50000E-01   2.76144E-01
  opls_839  N839    14.0070     0.000    A    3.30000E-01   7.11280E-01
  opls_810  C810    12.0110     0.000    A    3.50000E-01   2.76144E-01
  opls_894  H894     1.0080     0.000    A    2.50000E-01   1.25520E-01
  opls_808  C808    12.0110     0.000    A    3.50000E-01   2.76144E-01
  opls_853  H853     1.0080     0.000    A    2.50000E-01   1.25520E-01
  opls_891  H891     1.0080     0.000    A    2.50000E-01   1.25520E-01
  opls_837  N837    14.0070     0.000    A    3.30000E-01   7.11280E-01
  opls_882  H882     1.0080     0.000    A    2.50000E-01   1.25520E-01
  opls_859  H859     1.0080     0.000    A    2.50000E-01   1.25520E-01
[ moleculetype ]
; Name               nrexcl
UNK                   3
[ atoms ]
;   nr       type  resnr residue  atom   cgnr     charge       mass  
     1   opls_800      1    UNK   N00      1    -1.0085    14.0070 
     2   opls_801      1    UNK   C01      1     0.0574    12.0110 
     3   opls_802      1    UNK   C02      1    -0.0365    12.0110 
     4   opls_803      1    UNK   N03      1    -0.7666    14.0070 
     5   opls_804      1    UNK   C04      1     0.0249    12.0110 
     6   opls_805      1    UNK   C05      1     0.0071    12.0110 
     7   opls_806      1    UNK   N06      1    -0.7532    14.0070 
     8   opls_807      1    UNK   C07      1     0.0153    12.0110 
     9   opls_808      1    UNK   C08      1     0.0252    12.0110 
    10   opls_809      1    UNK   N09      1    -0.8090    14.0070 
    11   opls_810      1    UNK   C0A      1     0.0265    12.0110 
    12   opls_811      1    UNK   C0B      1    -0.0257    12.0110 
    13   opls_812      1    UNK   N0C      1    -0.5360    14.0070 
    14   opls_813      1    UNK   C0D      1    -0.0094    12.0110 
    15   opls_814      1    UNK   C0E      1    -0.0584    12.0110 
    16   opls_815      1    UNK   C0F      1     0.0220    12.0110 
    17   opls_816      1    UNK   N0G      1    -0.7925    14.0070 
    18   opls_817      1    UNK   C0H      1    -0.0046    12.0110 
    19   opls_818      1    UNK   N0I      1    -0.7146    14.0070 
    20   opls_819      1    UNK   C0J      1     0.0156    12.0110 
    21   opls_820      1    UNK   C0K      1     0.0548    12.0110 
    22   opls_821      1    UNK   N0M      1    -1.0296    14.0070 
    23   opls_822      1    UNK   C0N      1     0.0061    12.0110 
    24   opls_823      1    UNK   C0O      1     0.0041    12.0110 
    25   opls_824      1    UNK   N0P      1    -0.6867    14.0070 
    26   opls_825      1    UNK   C0Q      1     0.0052    12.0110 
    27   opls_826      1    UNK   C0R      1     0.0175    12.0110 
    28   opls_827      1    UNK   N0S      1    -0.7429    14.0070 
    29   opls_828      1    UNK   C0T      1     0.0156    12.0110 
    30   opls_829      1    UNK   C0U      1    -0.0083    12.0110 
    31   opls_830      1    UNK   N0V      1    -0.5560    14.0070 
    32   opls_831      1    UNK   C0W      1    -0.0172    12.0110 
    33   opls_832      1    UNK   C0X      2    -0.0529    12.0110 
    34   opls_833      1    UNK   C0Y      2     0.0302    12.0110 
    35   opls_834      1    UNK   N0Z      2    -0.8205    14.0070 
    36   opls_835      1    UNK   C10      2    -0.0223    12.0110 
    37   opls_836      1    UNK   C11      2     0.0545    12.0110 
    38   opls_837      1    UNK   N12      2    -1.0087    14.0070 
    39   opls_838      1    UNK   C13      2     0.0449    12.0110 
    40   opls_839      1    UNK   N14      2    -1.0273    14.0070 
    41   opls_840      1    UNK   H15      2     0.4055     1.0080 
    42   opls_841      1    UNK   H16      2     0.4055     1.0080 
    43   opls_842      1    UNK   H17      2     0.1020     1.0080 
    44   opls_843      1    UNK   H18      2     0.1020     1.0080 
    45   opls_844      1    UNK   H19      2     0.0878     1.0080 
    46   opls_845      1    UNK   H1A      2     0.0878     1.0080 
    47   opls_846      1    UNK   H1B      2     0.3706     1.0080 
    48   opls_847      1    UNK   H1C      2     0.0845     1.0080 
    49   opls_848      1    UNK   H1D      2     0.0845     1.0080 
    50   opls_849      1    UNK   H1E      2     0.0878     1.0080 
    51   opls_850      1    UNK   H1F      2     0.0878     1.0080 
    52   opls_851      1    UNK   H1G      2     0.3768     1.0080 
    53   opls_852      1    UNK   H1H      2     0.0887     1.0080 
    54   opls_853      1    UNK   H1I      2     0.0887     1.0080 
    55   opls_854      1    UNK   H1J      2     0.0933     1.0080 
    56   opls_855      1    UNK   H1K      2     0.0933     1.0080 
    57   opls_856      1    UNK   H1M      2     0.3713     1.0080 
    58   opls_857      1    UNK   H1N      2     0.1002     1.0080 
    59   opls_858      1    UNK   H1O      2     0.1002     1.0080 
    60   opls_859      1    UNK   H1P      2     0.0966     1.0080 
    61   opls_860      1    UNK   H1Q      2     0.0966     1.0080 
    62   opls_861      1    UNK   H1R      2     0.0953     1.0080 
    63   opls_862      1    UNK   H1S      2     0.0953     1.0080 
    64   opls_863      1    UNK   H1T      2     0.0916     1.0080 
    65   opls_864      1    UNK   H1U      2     0.0916     1.0080 
    66   opls_865      1    UNK   H1V      3     0.1165     1.0080 
    67   opls_866      1    UNK   H1W      3     0.1165     1.0080 
    68   opls_867      1    UNK   H1X      3     0.3808     1.0080 
    69   opls_868      1    UNK   H1Y      3     0.1034     1.0080 
    70   opls_869      1    UNK   H1Z      3     0.1034     1.0080 
    71   opls_870      1    UNK   H20      3     0.3605     1.0080 
    72   opls_871      1    UNK   H21      3     0.0922     1.0080 
    73   opls_872      1    UNK   H22      3     0.0922     1.0080 
    74   opls_873      1    UNK   H23      3     0.0892     1.0080 
    75   opls_874      1    UNK   H24      3     0.0892     1.0080 
    76   opls_875      1    UNK   H25      3     0.3994     1.0080 
    77   opls_876      1    UNK   H26      3     0.3994     1.0080 
    78   opls_877      1    UNK   H27      3     0.0801     1.0080 
    79   opls_878      1    UNK   H28      3     0.0801     1.0080 
    80   opls_879      1    UNK   H29      3     0.0843     1.0080 
    81   opls_880      1    UNK   H2A      3     0.0843     1.0080 
    82   opls_881      1    UNK   H2B      3     0.3496     1.0080 
    83   opls_882      1    UNK   H2C      3     0.0801     1.0080 
    84   opls_883      1    UNK   H2D      3     0.0801     1.0080 
    85   opls_884      1    UNK   H2E      3     0.0828     1.0080 
    86   opls_885      1    UNK   H2F      3     0.0828     1.0080 
    87   opls_886      1    UNK   H2G      3     0.3652     1.0080 
    88   opls_887      1    UNK   H2H      3     0.0932     1.0080 
    89   opls_888      1    UNK   H2I      3     0.0932     1.0080 
    90   opls_889      1    UNK   H2J      3     0.0985     1.0080 
    91   opls_890      1    UNK   H2K      3     0.0985     1.0080 
    92   opls_891      1    UNK   H2M      3     0.0937     1.0080 
    93   opls_892      1    UNK   H2N      3     0.0937     1.0080 
    94   opls_893      1    UNK   H2O      3     0.0989     1.0080 
    95   opls_894      1    UNK   H2P      3     0.0989     1.0080 
    96   opls_895      1    UNK   H2Q      3     0.0993     1.0080 
    97   opls_896      1    UNK   H2R      3     0.0993     1.0080 
    98   opls_897      1    UNK   H2S      3     0.3785     1.0080 
    99   opls_898      1    UNK   H2T      4     0.0886     1.0080 
   100   opls_899      1    UNK   H2U      4     0.0886     1.0080 
   101  opls_9500      1    UNK   H2V      4     0.1051     1.0080 
   102  opls_9501      1    UNK   H2W      4     0.1051     1.0080 
   103  opls_9502      1    UNK   H2X      4     0.4014     1.0080 
   104  opls_9503      1    UNK   H2Y      4     0.4014     1.0080 
   105  opls_9504      1    UNK   H2Z      4     0.1181     1.0080 
   106  opls_9505      1    UNK   H30      4     0.1181     1.0080 
   107  opls_9506      1    UNK   H31      4     0.3955     1.0080 
   108  opls_9507      1    UNK   H32      4     0.3955     1.0080 
[ bonds ]
    2     1     1      0.1448 319657.600
    3     2     1      0.1529 224262.400
    4     3     1      0.1448 319657.600
    5     4     1      0.1448 319657.600
    6     5     1      0.1529 224262.400
    7     6     1      0.1448 319657.600
    8     7     1      0.1448 319657.600
    9     8     1      0.1529 224262.400
   10     9     1      0.1448 319657.600
   11    10     1      0.1448 319657.600
   12    11     1      0.1529 224262.400
   13    12     1      0.1448 319657.600
   14    13     1      0.1448 319657.600
   15    13     1      0.1448 319657.600
   16    15     1      0.1529 224262.400
   17    16     1      0.1448 319657.600
   18    14     1      0.1529 224262.400
   19    18     1      0.1448 319657.600
   20    17     1      0.1448 319657.600
   21    20     1      0.1529 224262.400
   22    21     1      0.1448 319657.600
   23    19     1      0.1448 319657.600
   24    23     1      0.1529 224262.400
   25    24     1      0.1448 319657.600
   26    25     1      0.1448 319657.600
   27    26     1      0.1529 224262.400
   28    27     1      0.1448 319657.600
   29    28     1      0.1448 319657.600
   30    29     1      0.1529 224262.400
   31    30     1      0.1448 319657.600
   32    31     1      0.1448 319657.600
   33    31     1      0.1448 319657.600
   34    32     1      0.1529 224262.400
   35    34     1      0.1448 319657.600
   36    35     1      0.1448 319657.600
   37    36     1      0.1529 224262.400
   38    37     1      0.1448 319657.600
   39    33     1      0.1529 224262.400
   40    39     1      0.1448 319657.600
   41     1     1      0.1010 363171.200
   42     1     1      0.1010 363171.200
   43     2     1      0.1090 284512.000
   44     2     1      0.1090 284512.000
   45     3     1      0.1090 284512.000
   46     3     1      0.1090 284512.000
   47     4     1      0.1010 363171.200
   48     5     1      0.1090 284512.000
   49     5     1      0.1090 284512.000
   50     6     1      0.1090 284512.000
   51     6     1      0.1090 284512.000
   52     7     1      0.1010 363171.200
   53     8     1      0.1090 284512.000
   54     8     1      0.1090 284512.000
   55     9     1      0.1090 284512.000
   56     9     1      0.1090 284512.000
   57    10     1      0.1010 363171.200
   58    11     1      0.1090 284512.000
   59    11     1      0.1090 284512.000
   60    12     1      0.1090 284512.000
   61    12     1      0.1090 284512.000
   62    14     1      0.1090 284512.000
   63    14     1      0.1090 284512.000
   64    15     1      0.1090 284512.000
   65    15     1      0.1090 284512.000
   66    16     1      0.1090 284512.000
   67    16     1      0.1090 284512.000
   68    17     1      0.1010 363171.200
   69    18     1      0.1090 284512.000
   70    18     1      0.1090 284512.000
   71    19     1      0.1010 363171.200
   72    20     1      0.1090 284512.000
   73    20     1      0.1090 284512.000
   74    21     1      0.1090 284512.000
   75    21     1      0.1090 284512.000
   76    22     1      0.1010 363171.200
   77    22     1      0.1010 363171.200
   78    23     1      0.1090 284512.000
   79    23     1      0.1090 284512.000
   80    24     1      0.1090 284512.000
   81    24     1      0.1090 284512.000
   82    25     1      0.1010 363171.200
   83    26     1      0.1090 284512.000
   84    26     1      0.1090 284512.000
   85    27     1      0.1090 284512.000
   86    27     1      0.1090 284512.000
   87    28     1      0.1010 363171.200
   88    29     1      0.1090 284512.000
   89    29     1      0.1090 284512.000
   90    30     1      0.1090 284512.000
   91    30     1      0.1090 284512.000
   92    32     1      0.1090 284512.000
   93    32     1      0.1090 284512.000
   94    33     1      0.1090 284512.000
   95    33     1      0.1090 284512.000
   96    34     1      0.1090 284512.000
   97    34     1      0.1090 284512.000
   98    35     1      0.1010 363171.200
   99    36     1      0.1090 284512.000
  100    36     1      0.1090 284512.000
  101    37     1      0.1090 284512.000
  102    37     1      0.1090 284512.000
  103    38     1      0.1010 363171.200
  104    38     1      0.1010 363171.200
  105    39     1      0.1090 284512.000
  106    39     1      0.1090 284512.000
  107    40     1      0.1010 363171.200
  108    40     1      0.1010 363171.200

[ angles ]
;  ai    aj    ak funct            c0            c1            c2            c3 
    1     2     3     1    109.470    470.282
    2     3     4     1    109.470    470.282
    3     4     5     1    107.200    433.462
    4     5     6     1    109.470    470.282
    5     6     7     1    109.470    470.282
    6     7     8     1    107.200    433.462
    7     8     9     1    109.470    470.282
    8     9    10     1    109.470    470.282
    9    10    11     1    107.200    433.462
   10    11    12     1    109.470    470.282
   11    12    13     1    109.470    470.282
   12    13    14     1    107.200    433.462
   12    13    15     1    107.200    433.462
   13    15    16     1    109.470    470.282
   15    16    17     1    109.470    470.282
   13    14    18     1    109.470    470.282
   14    18    19     1    109.470    470.282
   16    17    20     1    107.200    433.462
   17    20    21     1    109.470    470.282
   20    21    22     1    109.470    470.282
   18    19    23     1    107.200    433.462
   19    23    24     1    109.470    470.282
   23    24    25     1    109.470    470.282
   24    25    26     1    107.200    433.462
   25    26    27     1    109.470    470.282
   26    27    28     1    109.470    470.282
   27    28    29     1    107.200    433.462
   28    29    30     1    109.470    470.282
   29    30    31     1    109.470    470.282
   30    31    32     1    107.200    433.462
   30    31    33     1    107.200    433.462
   31    32    34     1    109.470    470.282
   32    34    35     1    109.470    470.282
   34    35    36     1    107.200    433.462
   35    36    37     1    109.470    470.282
   36    37    38     1    109.470    470.282
   31    33    39     1    109.470    470.282
   33    39    40     1    109.470    470.282
    2     1    41     1    109.500    292.880
    2     1    42     1    109.500    292.880
    1     2    43     1    109.500    292.880
    1     2    44     1    109.500    292.880
    2     3    45     1    110.700    313.800
    2     3    46     1    110.700    313.800
    3     4    47     1    109.500    292.880
    4     5    48     1    109.500    292.880
    4     5    49     1    109.500    292.880
    5     6    50     1    110.700    313.800
    5     6    51     1    110.700    313.800
    6     7    52     1    109.500    292.880
    7     8    53     1    109.500    292.880
    7     8    54     1    109.500    292.880
    8     9    55     1    110.700    313.800
    8     9    56     1    110.700    313.800
    9    10    57     1    109.500    292.880
   10    11    58     1    109.500    292.880
   10    11    59     1    109.500    292.880
   11    12    60     1    110.700    313.800
   11    12    61     1    110.700    313.800
   13    14    62     1    109.500    292.880
   13    14    63     1    109.500    292.880
   13    15    64     1    109.500    292.880
   13    15    65     1    109.500    292.880
   15    16    66     1    110.700    313.800
   15    16    67     1    110.700    313.800
   16    17    68     1    109.500    292.880
   14    18    69     1    110.700    313.800
   14    18    70     1    110.700    313.800
   18    19    71     1    109.500    292.880
   17    20    72     1    109.500    292.880
   17    20    73     1    109.500    292.880
   20    21    74     1    110.700    313.800
   20    21    75     1    110.700    313.800
   21    22    76     1    109.500    292.880
   21    22    77     1    109.500    292.880
   19    23    78     1    109.500    292.880
   19    23    79     1    109.500    292.880
   23    24    80     1    110.700    313.800
   23    24    81     1    110.700    313.800
   24    25    82     1    109.500    292.880
   25    26    83     1    109.500    292.880
   25    26    84     1    109.500    292.880
   26    27    85     1    110.700    313.800
   26    27    86     1    110.700    313.800
   27    28    87     1    109.500    292.880
   28    29    88     1    109.500    292.880
   28    29    89     1    109.500    292.880
   29    30    90     1    110.700    313.800
   29    30    91     1    110.700    313.800
   31    32    92     1    109.500    292.880
   31    32    93     1    109.500    292.880
   31    33    94     1    109.500    292.880
   31    33    95     1    109.500    292.880
   32    34    96     1    110.700    313.800
   32    34    97     1    110.700    313.800
   34    35    98     1    109.500    292.880
   35    36    99     1    109.500    292.880
   35    36   100     1    109.500    292.880
   36    37   101     1    110.700    313.800
   36    37   102     1    110.700    313.800
   37    38   103     1    109.500    292.880
   37    38   104     1    109.500    292.880
   33    39   105     1    110.700    313.800
   33    39   106     1    110.700    313.800
   39    40   107     1    109.500    292.880
   39    40   108     1    109.500    292.880
   38    37   101     1    109.500    292.880
   25    24    81     1    109.500    292.880
   29    28    87     1    109.500    292.880
   34    32    92     1    110.700    313.800
   30    29    89     1    110.700    313.800
   28    27    86     1    109.500    292.880
   60    12    61     1    107.800    276.144
   74    21    75     1    107.800    276.144
   72    20    73     1    107.800    276.144
   17    16    66     1    109.500    292.880
   14    13    15     1    107.200    433.462
    6     5    49     1    110.700    313.800
   40    39   105     1    109.500    292.880
   78    23    79     1    107.800    276.144
   39    33    94     1    110.700    313.800
    9     8    53     1    110.700    313.800
   19    18    70     1    109.500    292.880
   37    36   100     1    110.700    313.800
    7     6    50     1    109.500    292.880
   17    16    67     1    109.500    292.880
    7     6    51     1    109.500    292.880
   13    12    61     1    109.500    292.880
   22    21    75     1    109.500    292.880
   99    36   100     1    107.800    276.144
   16    15    65     1    110.700    313.800
   58    11    59     1    107.800    276.144
   90    30    91     1    107.800    276.144
    3     2    43     1    110.700    313.800
   19    18    69     1    109.500    292.880
   20    17    68     1    109.500    292.880
   34    32    93     1    110.700    313.800
  103    38   104     1    106.400    364.845
   38    37   102     1    109.500    292.880
   13    12    60     1    109.500    292.880
   94    33    95     1    107.800    276.144
   37    36    99     1    110.700    313.800
   18    14    63     1    110.700    313.800
   24    23    78     1    110.700    313.800
   53     8    54     1    107.800    276.144
   32    31    33     1    107.200    433.462
   21    20    73     1    110.700    313.800
   10     9    56     1    109.500    292.880
    9     8    54     1    110.700    313.800
   48     5    49     1    107.800    276.144
   11    10    57     1    109.500    292.880
   26    25    82     1    109.500    292.880
   22    21    74     1    109.500    292.880
   76    22    77     1    106.400    364.845
   45     3    46     1    107.800    276.144
   50     6    51     1    107.800    276.144
   27    26    83     1    110.700    313.800
   83    26    84     1    107.800    276.144
   16    15    64     1    110.700    313.800
   31    30    90     1    109.500    292.880
   85    27    86     1    107.800    276.144
    5     4    47     1    109.500    292.880
  105    39   106     1    107.800    276.144
   64    15    65     1    107.800    276.144
   88    29    89     1    107.800    276.144
   39    33    95     1    110.700    313.800
   27    26    84     1    110.700    313.800
    6     5    48     1    110.700    313.800
   30    29    88     1    110.700    313.800
   24    23    79     1    110.700    313.800
   66    16    67     1    107.800    276.144
  107    40   108     1    106.400    364.845
   31    30    91     1    109.500    292.880
  101    37   102     1    107.800    276.144
   69    18    70     1    107.800    276.144
   18    14    62     1    110.700    313.800
   92    32    93     1    107.800    276.144
    4     3    46     1    109.500    292.880
   55     9    56     1    107.800    276.144
   28    27    85     1    109.500    292.880
   43     2    44     1    107.800    276.144
    4     3    45     1    109.500    292.880
   40    39   106     1    109.500    292.880
   36    35    98     1    109.500    292.880
    8     7    52     1    109.500    292.880
   21    20    72     1    110.700    313.800
    3     2    44     1    110.700    313.800
   35    34    96     1    109.500    292.880
   62    14    63     1    107.800    276.144
   96    34    97     1    107.800    276.144
   23    19    71     1    109.500    292.880
   10     9    55     1    109.500    292.880
   80    24    81     1    107.800    276.144
   35    34    97     1    109.500    292.880
   41     1    42     1    106.400    364.845
   12    11    58     1    110.700    313.800
   12    11    59     1    110.700    313.800
   25    24    80     1    109.500    292.880

[ dihedrals ]
; IMPROPER DIHEDRAL ANGLES 
;  ai    aj    ak    al funct            c0            c1            c2            c3            c4            c5

[ dihedrals ]
; PROPER DIHEDRAL ANGLES
;  ai    aj    ak    al funct            c0            c1            c2            c3            c4            c5
   16   15   13   14        3       1.789   3.492   0.536  -5.816  -0.000   0.000
   37   36   35   34        3       1.789   3.492   0.536  -5.816  -0.000   0.000
   34   32   31   30        3       1.789   3.492   0.536  -5.816  -0.000   0.000
   30   29   28   27        3       1.789   3.492   0.536  -5.816  -0.000   0.000
   27   26   25   24        3       1.789   3.492   0.536  -5.816  -0.000   0.000
   24   23   19   18        3       1.789   3.492   0.536  -5.816  -0.000   0.000
   39   33   31   30        3       1.789   3.492   0.536  -5.816  -0.000   0.000
   21   20   17   16        3       1.789   3.492   0.536  -5.816  -0.000   0.000
   34   32   31   33        3       1.789   3.492   0.536  -5.816  -0.000   0.000
   18   14   13   12        3       1.789   3.492   0.536  -5.816  -0.000   0.000
   39   33   31   32        3       1.789   3.492   0.536  -5.816  -0.000   0.000
   16   15   13   12        3       1.789   3.492   0.536  -5.816  -0.000   0.000
   18   14   13   15        3       1.789   3.492   0.536  -5.816  -0.000   0.000
    6    5    4    3        3       1.789   3.492   0.536  -5.816  -0.000   0.000
   12   11   10    9        3       1.789   3.492   0.536  -5.816  -0.000   0.000
    9    8    7    6        3       1.789   3.492   0.536  -5.816  -0.000   0.000
   32   31   30   29        3       1.789   3.492   0.536  -5.816  -0.000   0.000
   15   13   12   11        3       1.789   3.492   0.536  -5.816  -0.000   0.000
   36   35   34   32        3       1.789   3.492   0.536  -5.816  -0.000   0.000
   29   28   27   26        3       1.789   3.492   0.536  -5.816  -0.000   0.000
    8    7    6    5        3       1.789   3.492   0.536  -5.816  -0.000   0.000
   14   13   12   11        3       1.789   3.492   0.536  -5.816  -0.000   0.000
   23   19   18   14        3       1.789   3.492   0.536  -5.816  -0.000   0.000
   33   31   30   29        3       1.789   3.492   0.536  -5.816  -0.000   0.000
   11   10    9    8        3       1.789   3.492   0.536  -5.816  -0.000   0.000
   20   17   16   15        3       1.789   3.492   0.536  -5.816  -0.000   0.000
   26   25   24   23        3       1.789   3.492   0.536  -5.816  -0.000   0.000
    5    4    3    2        3       1.789   3.492   0.536  -5.816  -0.000   0.000
   77   22   21   20        3      -1.268   3.021   1.745  -3.498  -0.000   0.000
   87   28   29   30        3      -1.268   3.021   1.745  -3.498  -0.000   0.000
   68   17   20   21        3      -1.268   3.021   1.745  -3.498  -0.000   0.000
   82   25   26   27        3      -1.268   3.021   1.745  -3.498  -0.000   0.000
  107   40   39   33        3      -1.268   3.021   1.745  -3.498  -0.000   0.000
  103   38   37   36        3      -1.268   3.021   1.745  -3.498  -0.000   0.000
   82   25   24   23        3      -1.268   3.021   1.745  -3.498  -0.000   0.000
   98   35   36   37        3      -1.268   3.021   1.745  -3.498  -0.000   0.000
   57   10   11   12        3      -1.268   3.021   1.745  -3.498  -0.000   0.000
   71   19   18   14        3      -1.268   3.021   1.745  -3.498  -0.000   0.000
   76   22   21   20        3      -1.268   3.021   1.745  -3.498  -0.000   0.000
   47    4    3    2        3      -1.268   3.021   1.745  -3.498  -0.000   0.000
   68   17   16   15        3      -1.268   3.021   1.745  -3.498  -0.000   0.000
  104   38   37   36        3      -1.268   3.021   1.745  -3.498  -0.000   0.000
   87   28   27   26        3      -1.268   3.021   1.745  -3.498  -0.000   0.000
   57   10    9    8        3      -1.268   3.021   1.745  -3.498  -0.000   0.000
   71   19   23   24        3      -1.268   3.021   1.745  -3.498  -0.000   0.000
   42    1    2    3        3      -1.268   3.021   1.745  -3.498  -0.000   0.000
   52    7    8    9        3      -1.268   3.021   1.745  -3.498  -0.000   0.000
   47    4    5    6        3      -1.268   3.021   1.745  -3.498  -0.000   0.000
   41    1    2    3        3      -1.268   3.021   1.745  -3.498  -0.000   0.000
  108   40   39   33        3      -1.268   3.021   1.745  -3.498  -0.000   0.000
   52    7    6    5        3      -1.268   3.021   1.745  -3.498  -0.000   0.000
   98   35   34   32        3      -1.268   3.021   1.745  -3.498  -0.000   0.000
  108   40   39  106        3       0.837   2.510   0.000  -3.347  -0.000   0.000
   57   10    9   55        3       0.837   2.510   0.000  -3.347  -0.000   0.000
   98   35   34   97        3       0.837   2.510   0.000  -3.347  -0.000   0.000
   52    7    6   51        3       0.837   2.510   0.000  -3.347  -0.000   0.000
   98   35   34   96        3       0.837   2.510   0.000  -3.347  -0.000   0.000
   57   10    9   56        3       0.837   2.510   0.000  -3.347  -0.000   0.000
  107   40   39  106        3       0.837   2.510   0.000  -3.347  -0.000   0.000
  103   38   37  102        3       0.837   2.510   0.000  -3.347  -0.000   0.000
   87   28   27   86        3       0.837   2.510   0.000  -3.347  -0.000   0.000
   82   25   24   80        3       0.837   2.510   0.000  -3.347  -0.000   0.000
   52    7    6   50        3       0.837   2.510   0.000  -3.347  -0.000   0.000
  108   40   39  105        3       0.837   2.510   0.000  -3.347  -0.000   0.000
   47    4    3   46        3       0.837   2.510   0.000  -3.347  -0.000   0.000
  104   38   37  101        3       0.837   2.510   0.000  -3.347  -0.000   0.000
  104   38   37  102        3       0.837   2.510   0.000  -3.347  -0.000   0.000
   77   22   21   75        3       0.837   2.510   0.000  -3.347  -0.000   0.000
   76   22   21   75        3       0.837   2.510   0.000  -3.347  -0.000   0.000
   68   17   16   66        3       0.837   2.510   0.000  -3.347  -0.000   0.000
   71   19   18   70        3       0.837   2.510   0.000  -3.347  -0.000   0.000
  103   38   37  101        3       0.837   2.510   0.000  -3.347  -0.000   0.000
   71   19   18   69        3       0.837   2.510   0.000  -3.347  -0.000   0.000
   87   28   27   85        3       0.837   2.510   0.000  -3.347  -0.000   0.000
   47    4    3   45        3       0.837   2.510   0.000  -3.347  -0.000   0.000
   77   22   21   74        3       0.837   2.510   0.000  -3.347  -0.000   0.000
  107   40   39  105        3       0.837   2.510   0.000  -3.347  -0.000   0.000
   82   25   24   81        3       0.837   2.510   0.000  -3.347  -0.000   0.000
   68   17   16   67        3       0.837   2.510   0.000  -3.347  -0.000   0.000
   76   22   21   74        3       0.837   2.510   0.000  -3.347  -0.000   0.000
  106   39   33   95        3       0.628   1.883   0.000  -2.510  -0.000   0.000
   91   30   29   88        3       0.628   1.883   0.000  -2.510  -0.000   0.000
   91   30   29   89        3       0.628   1.883   0.000  -2.510  -0.000   0.000
   55    9    8   53        3       0.628   1.883   0.000  -2.510  -0.000   0.000
   66   16   15   65        3       0.628   1.883   0.000  -2.510  -0.000   0.000
   67   16   15   64        3       0.628   1.883   0.000  -2.510  -0.000   0.000
   97   34   32   93        3       0.628   1.883   0.000  -2.510  -0.000   0.000
   90   30   29   89        3       0.628   1.883   0.000  -2.510  -0.000   0.000
   46    3    2   43        3       0.628   1.883   0.000  -2.510  -0.000   0.000
   75   21   20   72        3       0.628   1.883   0.000  -2.510  -0.000   0.000
  105   39   33   94        3       0.628   1.883   0.000  -2.510  -0.000   0.000
   56    9    8   53        3       0.628   1.883   0.000  -2.510  -0.000   0.000
   61   12   11   58        3       0.628   1.883   0.000  -2.510  -0.000   0.000
   67   16   15   65        3       0.628   1.883   0.000  -2.510  -0.000   0.000
   56    9    8   54        3       0.628   1.883   0.000  -2.510  -0.000   0.000
   90   30   29   88        3       0.628   1.883   0.000  -2.510  -0.000   0.000
   81   24   23   78        3       0.628   1.883   0.000  -2.510  -0.000   0.000
   80   24   23   79        3       0.628   1.883   0.000  -2.510  -0.000   0.000
   81   24   23   79        3       0.628   1.883   0.000  -2.510  -0.000   0.000
   55    9    8   54        3       0.628   1.883   0.000  -2.510  -0.000   0.000
   60   12   11   59        3       0.628   1.883   0.000  -2.510  -0.000   0.000
  102   37   36  100        3       0.628   1.883   0.000  -2.510  -0.000   0.000
   75   21   20   73        3       0.628   1.883   0.000  -2.510  -0.000   0.000
  101   37   36   99        3       0.628   1.883   0.000  -2.510  -0.000   0.000
   45    3    2   43        3       0.628   1.883   0.000  -2.510  -0.000   0.000
   50    6    5   49        3       0.628   1.883   0.000  -2.510  -0.000   0.000
   85   27   26   83        3       0.628   1.883   0.000  -2.510  -0.000   0.000
   51    6    5   48        3       0.628   1.883   0.000  -2.510  -0.000   0.000
   86   27   26   84        3       0.628   1.883   0.000  -2.510  -0.000   0.000
   97   34   32   92        3       0.628   1.883   0.000  -2.510  -0.000   0.000
   46    3    2   44        3       0.628   1.883   0.000  -2.510  -0.000   0.000
   69   18   14   63        3       0.628   1.883   0.000  -2.510  -0.000   0.000
   69   18   14   62        3       0.628   1.883   0.000  -2.510  -0.000   0.000
   70   18   14   62        3       0.628   1.883   0.000  -2.510  -0.000   0.000
   74   21   20   73        3       0.628   1.883   0.000  -2.510  -0.000   0.000
   96   34   32   92        3       0.628   1.883   0.000  -2.510  -0.000   0.000
  105   39   33   95        3       0.628   1.883   0.000  -2.510  -0.000   0.000
   51    6    5   49        3       0.628   1.883   0.000  -2.510  -0.000   0.000
  102   37   36   99        3       0.628   1.883   0.000  -2.510  -0.000   0.000
  106   39   33   94        3       0.628   1.883   0.000  -2.510  -0.000   0.000
   85   27   26   84        3       0.628   1.883   0.000  -2.510  -0.000   0.000
   86   27   26   83        3       0.628   1.883   0.000  -2.510  -0.000   0.000
   80   24   23   78        3       0.628   1.883   0.000  -2.510  -0.000   0.000
   74   21   20   72        3       0.628   1.883   0.000  -2.510  -0.000   0.000
   60   12   11   58        3       0.628   1.883   0.000  -2.510  -0.000   0.000
   70   18   14   63        3       0.628   1.883   0.000  -2.510  -0.000   0.000
   50    6    5   48        3       0.628   1.883   0.000  -2.510  -0.000   0.000
   96   34   32   93        3       0.628   1.883   0.000  -2.510  -0.000   0.000
  101   37   36  100        3       0.628   1.883   0.000  -2.510  -0.000   0.000
   45    3    2   44        3       0.628   1.883   0.000  -2.510  -0.000   0.000
   66   16   15   64        3       0.628   1.883   0.000  -2.510  -0.000   0.000
   61   12   11   59        3       0.628   1.883   0.000  -2.510  -0.000   0.000
   67   16   15   13        3      -4.096   5.088   2.966  -3.958  -0.000   0.000
   84   26   27   28        3      -4.096   5.088   2.966  -3.958  -0.000   0.000
   61   12   11   10        3      -4.096   5.088   2.966  -3.958  -0.000   0.000
   58   11   12   13        3      -4.096   5.088   2.966  -3.958  -0.000   0.000
   99   36   37   38        3      -4.096   5.088   2.966  -3.958  -0.000   0.000
   49    5    6    7        3      -4.096   5.088   2.966  -3.958  -0.000   0.000
   92   32   34   35        3      -4.096   5.088   2.966  -3.958  -0.000   0.000
   74   21   20   17        3      -4.096   5.088   2.966  -3.958  -0.000   0.000
   96   34   32   31        3      -4.096   5.088   2.966  -3.958  -0.000   0.000
   93   32   34   35        3      -4.096   5.088   2.966  -3.958  -0.000   0.000
   70   18   14   13        3      -4.096   5.088   2.966  -3.958  -0.000   0.000
   66   16   15   13        3      -4.096   5.088   2.966  -3.958  -0.000   0.000
   62   14   18   19        3      -4.096   5.088   2.966  -3.958  -0.000   0.000
   85   27   26   25        3      -4.096   5.088   2.966  -3.958  -0.000   0.000
  101   37   36   35        3      -4.096   5.088   2.966  -3.958  -0.000   0.000
   46    3    2    1        3      -4.096   5.088   2.966  -3.958  -0.000   0.000
   55    9    8    7        3      -4.096   5.088   2.966  -3.958  -0.000   0.000
   94   33   39   40        3      -4.096   5.088   2.966  -3.958  -0.000   0.000
   64   15   16   17        3      -4.096   5.088   2.966  -3.958  -0.000   0.000
   44    2    3    4        3      -4.096   5.088   2.966  -3.958  -0.000   0.000
   51    6    5    4        3      -4.096   5.088   2.966  -3.958  -0.000   0.000
   59   11   12   13        3      -4.096   5.088   2.966  -3.958  -0.000   0.000
   78   23   24   25        3      -4.096   5.088   2.966  -3.958  -0.000   0.000
   91   30   29   28        3      -4.096   5.088   2.966  -3.958  -0.000   0.000
   89   29   30   31        3      -4.096   5.088   2.966  -3.958  -0.000   0.000
   95   33   39   40        3      -4.096   5.088   2.966  -3.958  -0.000   0.000
   75   21   20   17        3      -4.096   5.088   2.966  -3.958  -0.000   0.000
   79   23   24   25        3      -4.096   5.088   2.966  -3.958  -0.000   0.000
  102   37   36   35        3      -4.096   5.088   2.966  -3.958  -0.000   0.000
  106   39   33   31        3      -4.096   5.088   2.966  -3.958  -0.000   0.000
   56    9    8    7        3      -4.096   5.088   2.966  -3.958  -0.000   0.000
   97   34   32   31        3      -4.096   5.088   2.966  -3.958  -0.000   0.000
  100   36   37   38        3      -4.096   5.088   2.966  -3.958  -0.000   0.000
   83   26   27   28        3      -4.096   5.088   2.966  -3.958  -0.000   0.000
   54    8    9   10        3      -4.096   5.088   2.966  -3.958  -0.000   0.000
   90   30   29   28        3      -4.096   5.088   2.966  -3.958  -0.000   0.000
  105   39   33   31        3      -4.096   5.088   2.966  -3.958  -0.000   0.000
   53    8    9   10        3      -4.096   5.088   2.966  -3.958  -0.000   0.000
   60   12   11   10        3      -4.096   5.088   2.966  -3.958  -0.000   0.000
   81   24   23   19        3      -4.096   5.088   2.966  -3.958  -0.000   0.000
   73   20   21   22        3      -4.096   5.088   2.966  -3.958  -0.000   0.000
   72   20   21   22        3      -4.096   5.088   2.966  -3.958  -0.000   0.000
   48    5    6    7        3      -4.096   5.088   2.966  -3.958  -0.000   0.000
   80   24   23   19        3      -4.096   5.088   2.966  -3.958  -0.000   0.000
   65   15   16   17        3      -4.096   5.088   2.966  -3.958  -0.000   0.000
   43    2    3    4        3      -4.096   5.088   2.966  -3.958  -0.000   0.000
   45    3    2    1        3      -4.096   5.088   2.966  -3.958  -0.000   0.000
   50    6    5    4        3      -4.096   5.088   2.966  -3.958  -0.000   0.000
   88   29   30   31        3      -4.096   5.088   2.966  -3.958  -0.000   0.000
   63   14   18   19        3      -4.096   5.088   2.966  -3.958  -0.000   0.000
   86   27   26   25        3      -4.096   5.088   2.966  -3.958  -0.000   0.000
   69   18   14   13        3      -4.096   5.088   2.966  -3.958  -0.000   0.000
   51    6    7    8        3       1.172   3.515   0.000  -4.686  -0.000   0.000
   53    8    7    6        3       1.172   3.515   0.000  -4.686  -0.000   0.000
   49    5    4    3        3       1.172   3.515   0.000  -4.686  -0.000   0.000
   54    8    7    6        3       1.172   3.515   0.000  -4.686  -0.000   0.000
   79   23   19   18        3       1.172   3.515   0.000  -4.686  -0.000   0.000
   60   12   13   14        3       1.172   3.515   0.000  -4.686  -0.000   0.000
   78   23   19   18        3       1.172   3.515   0.000  -4.686  -0.000   0.000
   65   15   13   14        3       1.172   3.515   0.000  -4.686  -0.000   0.000
   46    3    4    5        3       1.172   3.515   0.000  -4.686  -0.000   0.000
   93   32   31   33        3       1.172   3.515   0.000  -4.686  -0.000   0.000
   90   30   31   33        3       1.172   3.515   0.000  -4.686  -0.000   0.000
   96   34   35   36        3       1.172   3.515   0.000  -4.686  -0.000   0.000
   91   30   31   32        3       1.172   3.515   0.000  -4.686  -0.000   0.000
   85   27   28   29        3       1.172   3.515   0.000  -4.686  -0.000   0.000
  100   36   35   34        3       1.172   3.515   0.000  -4.686  -0.000   0.000
   88   29   28   27        3       1.172   3.515   0.000  -4.686  -0.000   0.000
   84   26   25   24        3       1.172   3.515   0.000  -4.686  -0.000   0.000
   60   12   13   15        3       1.172   3.515   0.000  -4.686  -0.000   0.000
   61   12   13   14        3       1.172   3.515   0.000  -4.686  -0.000   0.000
   99   36   35   34        3       1.172   3.515   0.000  -4.686  -0.000   0.000
   69   18   19   23        3       1.172   3.515   0.000  -4.686  -0.000   0.000
   90   30   31   32        3       1.172   3.515   0.000  -4.686  -0.000   0.000
   66   16   17   20        3       1.172   3.515   0.000  -4.686  -0.000   0.000
   70   18   19   23        3       1.172   3.515   0.000  -4.686  -0.000   0.000
   89   29   28   27        3       1.172   3.515   0.000  -4.686  -0.000   0.000
   61   12   13   15        3       1.172   3.515   0.000  -4.686  -0.000   0.000
   94   33   31   32        3       1.172   3.515   0.000  -4.686  -0.000   0.000
   93   32   31   30        3       1.172   3.515   0.000  -4.686  -0.000   0.000
   92   32   31   30        3       1.172   3.515   0.000  -4.686  -0.000   0.000
   64   15   13   14        3       1.172   3.515   0.000  -4.686  -0.000   0.000
   83   26   25   24        3       1.172   3.515   0.000  -4.686  -0.000   0.000
   80   24   25   26        3       1.172   3.515   0.000  -4.686  -0.000   0.000
   59   11   10    9        3       1.172   3.515   0.000  -4.686  -0.000   0.000
   72   20   17   16        3       1.172   3.515   0.000  -4.686  -0.000   0.000
   86   27   28   29        3       1.172   3.515   0.000  -4.686  -0.000   0.000
   63   14   13   15        3       1.172   3.515   0.000  -4.686  -0.000   0.000
   62   14   13   15        3       1.172   3.515   0.000  -4.686  -0.000   0.000
   95   33   31   32        3       1.172   3.515   0.000  -4.686  -0.000   0.000
   97   34   35   36        3       1.172   3.515   0.000  -4.686  -0.000   0.000
   92   32   31   33        3       1.172   3.515   0.000  -4.686  -0.000   0.000
   63   14   13   12        3       1.172   3.515   0.000  -4.686  -0.000   0.000
   58   11   10    9        3       1.172   3.515   0.000  -4.686  -0.000   0.000
   55    9   10   11        3       1.172   3.515   0.000  -4.686  -0.000   0.000
   95   33   31   30        3       1.172   3.515   0.000  -4.686  -0.000   0.000
   50    6    7    8        3       1.172   3.515   0.000  -4.686  -0.000   0.000
   56    9   10   11        3       1.172   3.515   0.000  -4.686  -0.000   0.000
   91   30   31   33        3       1.172   3.515   0.000  -4.686  -0.000   0.000
   64   15   13   12        3       1.172   3.515   0.000  -4.686  -0.000   0.000
   62   14   13   12        3       1.172   3.515   0.000  -4.686  -0.000   0.000
   48    5    4    3        3       1.172   3.515   0.000  -4.686  -0.000   0.000
   45    3    4    5        3       1.172   3.515   0.000  -4.686  -0.000   0.000
   94   33   31   30        3       1.172   3.515   0.000  -4.686  -0.000   0.000
   65   15   13   12        3       1.172   3.515   0.000  -4.686  -0.000   0.000
   81   24   25   26        3       1.172   3.515   0.000  -4.686  -0.000   0.000
   73   20   17   16        3       1.172   3.515   0.000  -4.686  -0.000   0.000
   67   16   17   20        3       1.172   3.515   0.000  -4.686  -0.000   0.000
   72   20   17   68        3       0.837   2.510   0.000  -3.347  -0.000   0.000
   44    2    1   42        3       0.837   2.510   0.000  -3.347  -0.000   0.000
   43    2    1   42        3       0.837   2.510   0.000  -3.347  -0.000   0.000
   54    8    7   52        3       0.837   2.510   0.000  -3.347  -0.000   0.000
   53    8    7   52        3       0.837   2.510   0.000  -3.347  -0.000   0.000
   58   11   10   57        3       0.837   2.510   0.000  -3.347  -0.000   0.000
   73   20   17   68        3       0.837   2.510   0.000  -3.347  -0.000   0.000
   44    2    1   41        3       0.837   2.510   0.000  -3.347  -0.000   0.000
   78   23   19   71        3       0.837   2.510   0.000  -3.347  -0.000   0.000
   89   29   28   87        3       0.837   2.510   0.000  -3.347  -0.000   0.000
  100   36   35   98        3       0.837   2.510   0.000  -3.347  -0.000   0.000
   59   11   10   57        3       0.837   2.510   0.000  -3.347  -0.000   0.000
   79   23   19   71        3       0.837   2.510   0.000  -3.347  -0.000   0.000
   49    5    4   47        3       0.837   2.510   0.000  -3.347  -0.000   0.000
   83   26   25   82        3       0.837   2.510   0.000  -3.347  -0.000   0.000
   84   26   25   82        3       0.837   2.510   0.000  -3.347  -0.000   0.000
   99   36   35   98        3       0.837   2.510   0.000  -3.347  -0.000   0.000
   43    2    1   41        3       0.837   2.510   0.000  -3.347  -0.000   0.000
   48    5    4   47        3       0.837   2.510   0.000  -3.347  -0.000   0.000
   88   29   28   87        3       0.837   2.510   0.000  -3.347  -0.000   0.000
   17   16   15   13        3      19.600  -21.391   4.050  -2.259  -0.000   0.000
    7    6    5    4        3      19.600  -21.391   4.050  -2.259  -0.000   0.000
   10    9    8    7        3      19.600  -21.391   4.050  -2.259  -0.000   0.000
   13   12   11   10        3      19.600  -21.391   4.050  -2.259  -0.000   0.000
   19   18   14   13        3      19.600  -21.391   4.050  -2.259  -0.000   0.000
   38   37   36   35        3      19.600  -21.391   4.050  -2.259  -0.000   0.000
   25   24   23   19        3      19.600  -21.391   4.050  -2.259  -0.000   0.000
   28   27   26   25        3      19.600  -21.391   4.050  -2.259  -0.000   0.000
   31   30   29   28        3      19.600  -21.391   4.050  -2.259  -0.000   0.000
   35   34   32   31        3      19.600  -21.391   4.050  -2.259  -0.000   0.000
   40   39   33   31        3      19.600  -21.391   4.050  -2.259  -0.000   0.000
   22   21   20   17        3      19.600  -21.391   4.050  -2.259  -0.000   0.000
    4    3    2    1        3      19.600  -21.391   4.050  -2.259  -0.000   0.000

[ pairs ]
     1     4    1
     2     5    1
     3     6    1
     4     7    1
     5     8    1
     6     9    1
     7    10    1
     8    11    1
     9    12    1
    10    13    1
    11    14    1
    11    15    1
    12    16    1
    14    16    1
    13    17    1
    12    18    1
    13    19    1
    15    18    1
    15    20    1
    16    21    1
    14    23    1
    17    22    1
    18    24    1
    19    25    1
     3    41    1
     3    42    1
     1    45    1
     4    43    1
     1    46    1
     4    44    1
    23    26    1
     2    47    1
     5    45    1
    24    27    1
     5    46    1
     3    48    1
     3    49    1
    25    28    1
     6    47    1
     4    50    1
    26    29    1
     7    48    1
     4    51    1
     7    49    1
    27    30    1
     5    52    1
     8    50    1
    28    31    1
     8    51    1
     6    53    1
     6    54    1
    29    32    1
     9    52    1
    29    33    1
     7    55    1
    10    53    1
     7    56    1
    30    34    1
    10    54    1
     8    57    1
    31    35    1
    11    55    1
    33    34    1
    11    56    1
     9    58    1
    32    36    1
     9    59    1
    30    39    1
    12    57    1
    10    60    1
    34    37    1
    32    39    1
    31    40    1
    13    58    1
    10    61    1
    13    59    1
    35    38    1
    14    60    1
    12    62    1
    15    60    1
    14    61    1
    12    63    1
    15    61    1
    12    64    1
    15    62    1
    12    65    1
    15    63    1
    14    64    1
    14    65    1
    13    66    1
    13    67    1
    19    62    1
    17    64    1
    19    63    1
    17    65    1
    13    69    1
    15    68    1
    13    70    1
    41    43    1
    42    43    1
    41    44    1
    14    71    1
    42    44    1
    20    66    1
    20    67    1
    43    45    1
    16    72    1
    44    45    1
    43    46    1
    21    68    1
    16    73    1
    44    46    1
    17    74    1
    45    47    1
    23    69    1
    17    75    1
    46    47    1
    23    70    1
    22    72    1
    47    48    1
    24    71    1
    22    73    1
    47    49    1
    20    76    1
    18    78    1
    20    77    1
    18    79    1
    48    50    1
    49    50    1
    48    51    1
    19    80    1
    49    51    1
    19    81    1
    50    52    1
    51    52    1
    25    78    1
    25    79    1
    52    53    1
    23    82    1
    52    54    1
    26    80    1
    26    81    1
    24    83    1
    53    55    1
    24    84    1
    54    55    1
    53    56    1
    27    82    1
    54    56    1
    25    85    1
    28    83    1
    25    86    1
    55    57    1
    28    84    1
    56    57    1
    26    87    1
    29    85    1
    57    58    1
    29    86    1
    27    88    1
    57    59    1
    27    89    1
    30    87    1
    58    60    1
    28    90    1
    59    60    1
    58    61    1
    31    88    1
    28    91    1
    59    61    1
    31    89    1
    32    90    1
    30    92    1
    33    90    1
    32    91    1
    30    93    1
    33    91    1
    30    94    1
    33    92    1
    30    95    1
    33    93    1
    32    94    1
    35    92    1
    32    95    1
    31    96    1
    35    93    1
    31    97    1
    64    66    1
    32    98    1
    65    66    1
    64    67    1
    62    69    1
    65    67    1
    63    69    1
    62    70    1
    36    96    1
    63    70    1
    36    97    1
    34    99    1
    66    68    1
    40    94    1
    34   100    1
    67    68    1
    40    95    1
    37    98    1
    35   101    1
    31   105    1
    38    99    1
    35   102    1
    31   106    1
    38   100    1
    36   103    1
    69    71    1
    68    72    1
    36   104    1
    33   107    1
    70    71    1
    68    73    1
    33   108    1
    72    74    1
    73    74    1
    72    75    1
    73    75    1
    71    78    1
    74    76    1
    71    79    1
    75    76    1
    74    77    1
    75    77    1
    78    80    1
    79    80    1
    78    81    1
    79    81    1
    80    82    1
    81    82    1
    82    83    1
    82    84    1
    83    85    1
    84    85    1
    83    86    1
    84    86    1
    85    87    1
    86    87    1
    87    88    1
    87    89    1
    88    90    1
    89    90    1
    88    91    1
    89    91    1
    92    96    1
    93    96    1
    92    97    1
    93    97    1
    96    98    1
    97    98    1
    98    99    1
    98   100    1
    94   105    1
    99   101    1
    95   105    1
    94   106    1
   100   101    1
    99   102    1
    95   106    1
   100   102    1
   101   103    1
   102   103    1
   101   104    1
   102   104    1
   105   107    1
   106   107    1
   105   108    1
   106   108    1
