# Supplementary material for: Closing the Gap between Experiment and Simulation—A Holistic Study on the Complexation of Small Interfering RNAs with Polyethylenimine
Source: Mol Pharm. Author manuscript; Available in PMC 2024 Oct 29. (PMC7616749; doi:10.1021/acs.molpharmaceut.3c00747)
Supplement: Supplementary code [file EMS199501-supplement-Supplementary_code.zip › closingthegap-main/Part 1: Parameterising angle and bond distribution/bPEI_33/1_AA/2-eq.gro]

One molecules in water
 5112
    1UNK    N00    1   0.734   0.128   2.981  0.3748  0.6395  0.0396
    1UNK    C01    2   0.773   0.250   3.050  0.0455  0.4405  0.5796
    1UNK    C02    3   0.664   0.356   3.036 -0.0822  0.2438  0.0810
    1UNK    N03    4   0.696   0.472   3.116 -0.2013  0.2242  0.1561
    1UNK    C04    5   0.583   0.561   3.106 -0.4615 -0.1238 -0.0203
    1UNK    C05    6   0.636   0.697   3.153 -0.1415 -0.2462 -0.0280
    1UNK    N06    7   0.522   0.786   3.155 -0.0489 -0.1464  0.7367
    1UNK    C07    8   0.551   0.901   3.239  0.6131  0.4844 -0.3432
    1UNK    C08    9   0.440   1.006   3.242  0.5147  0.3811 -0.3915
    1UNK    N09   10   0.493   1.126   3.302  0.2299  0.2696  0.0852
    1UNK    C0A   11   0.382   1.218   3.316 -0.1017 -0.1718  0.3487
    1UNK    C0B   12   0.441   1.356   3.347  0.1803 -0.2045 -0.0452
    1UNK    N0C   13   0.338   1.453   3.379  0.4444 -0.0327  0.2759
    1UNK    C0D   14   0.272   1.432   3.506 -0.0292 -0.3673 -0.0225
    1UNK    C0E   15   0.380   1.590   3.358 -0.4618  0.2411  0.2258
    1UNK    C0F   16   0.448   1.631   3.227 -0.3208  0.1593  0.2727
    1UNK    N0G   17   0.452   1.776   3.222 -0.2040  0.1332 -0.3642
    1UNK    C0H   18   0.120   1.430   3.487 -0.0201  0.3724 -0.1975
    1UNK    N0I   19   0.061   1.391   3.613  0.0640  0.2303 -0.2016
    1UNK    C0J   20   0.578   1.829   3.270 -0.3523  0.2344 -0.0853
    1UNK    C0K   21   0.556   1.974   3.312 -0.3576  0.3683 -0.5522
    1UNK    N0M   22   0.441   1.966   3.399  0.2490  0.9925  0.3109
    1UNK    C0N   23  -0.083   1.373   3.610  0.0777  0.0765  0.0778
    1UNK    C0O   24  -0.154   1.508   3.617  0.3076  0.2224 -0.3588
    1UNK    N0P   25  -0.297   1.490   3.616  0.2365  0.7516 -0.1229
    1UNK    C0Q   26  -0.363   1.610   3.663 -0.2503  0.2476  0.4982
    1UNK    C0R   27  -0.508   1.562   3.662 -0.0704 -0.2966 -0.0665
    1UNK    N0S   28  -0.600   1.673   3.678  0.3346 -0.0288  0.4360
    1UNK    C0T   29  -0.739   1.633   3.667  0.3723 -0.0317 -0.0699
    1UNK    C0U   30  -0.830   1.752   3.697  0.2411 -0.1322 -0.0694
    1UNK    N0V   31  -0.965   1.727   3.651  0.2660 -0.1165 -0.1517
    1UNK    C0W   32  -1.038   1.851   3.640  0.2092 -0.0998  0.3771
    1UNK    C0X   33  -1.029   1.639   3.747  0.4435 -0.1335 -0.0480
    1UNK    C0Y   34  -1.008   1.933   3.514 -0.0469 -0.3292  0.1671
    1UNK    N0Z   35  -1.121   2.011   3.469  0.2711  0.0087 -0.0493
    1UNK    C10   36  -1.074   2.105   3.369 -0.1547  0.1104 -0.1527
    1UNK    C11   37  -1.203   2.177   3.328 -0.0576  0.5271  0.2629
    1UNK    N12   38  -1.248   2.237   3.452 -0.0832  0.7940  0.1240
    1UNK    C13   39  -1.049   1.684   3.891  0.1878 -0.0323 -0.1147
    1UNK    N14   40  -1.152   1.610   3.960 -0.3915  0.7705 -0.1087
    1UNK    H15   41   0.802   0.055   2.994 -0.8109 -0.7962 -1.6224
    1UNK    H16   42   0.743   0.130   2.880  0.3798  1.6281  0.0481
    1UNK    H17   43   0.786   0.224   3.155 -2.8476 -0.0928  0.8385
    1UNK    H18   44   0.872   0.280   3.015  0.7175 -2.4642 -0.1752
    1UNK    H19   45   0.667   0.373   2.928 -2.3103  0.6728  0.0652
    1UNK    H1A   46   0.562   0.322   3.052  0.1615 -1.1729 -1.1756
    1UNK    H1B   47   0.692   0.439   3.212  1.0927 -0.5026 -0.0161
    1UNK    H1C   48   0.563   0.578   3.000 -0.5099  1.7988  0.2692
    1UNK    H1D   49   0.488   0.528   3.147 -0.9375 -0.1589 -1.1494
    1UNK    H1E   50   0.678   0.694   3.253 -0.0592 -0.9661 -0.0829
    1UNK    H1F   51   0.713   0.738   3.087 -1.3432  1.6793 -0.2771
    1UNK    H1G   52   0.456   0.733   3.209 -2.2002  0.4219 -1.2403
    1UNK    H1H   53   0.570   0.865   3.340  1.6479 -0.6105 -0.9063
    1UNK    H1I   54   0.640   0.947   3.195 -0.1936  1.6248 -0.8117
    1UNK    H1J   55   0.393   1.011   3.143 -1.2941 -2.3498  0.2788
    1UNK    H1K   56   0.364   0.960   3.304 -0.6529  3.6687  0.7126
    1UNK    H1M   57   0.575   1.153   3.249 -0.7670  2.6013 -0.3598
    1UNK    H1N   58   0.322   1.233   3.226  0.0362  1.7497  0.5521
    1UNK    H1O   59   0.312   1.178   3.390  0.8641  0.3046  1.5437
    1UNK    H1P   60   0.507   1.345   3.432 -1.3380  2.1226  1.4971
    1UNK    H1Q   61   0.504   1.392   3.265  1.1765  0.4927  1.0264
    1UNK    H1R   62   0.311   1.344   3.556  0.0702 -0.0574  0.4569
    1UNK    H1S   63   0.289   1.511   3.579  1.8516 -1.2168  0.4763
    1UNK    H1T   64   0.294   1.649   3.389  1.2980  2.1478  1.6162
    1UNK    H1U   65   0.453   1.611   3.437 -1.0968  0.8867  0.6414
    1UNK    H1V   66   0.549   1.589   3.228  0.1058  1.0480 -2.2262
    1UNK    H1W   67   0.385   1.589   3.149 -3.1226  1.2006  1.9163
    1UNK    H1X   68   0.442   1.812   3.128 -1.4533 -1.7910 -1.0076
    1UNK    H1Y   69   0.090   1.533   3.469  3.1402  1.6899  1.6627
    1UNK    H1Z   70   0.090   1.369   3.402 -3.1509  0.2530  0.9454
    1UNK    H20   71   0.087   1.460   3.682  1.8241 -1.5203  0.9422
    1UNK    H21   72   0.601   1.771   3.359  0.7682 -0.4080 -0.7774
    1UNK    H22   73   0.658   1.819   3.196 -0.6161  0.4514 -0.3995
    1UNK    H23   74   0.638   2.034   3.349 -0.3654 -1.4756  2.6085
    1UNK    H24   75   0.529   2.025   3.219  2.0406  0.8114 -1.0514
    1UNK    H25   76   0.376   2.039   3.374 -1.5697 -1.4010 -2.3536
    1UNK    H26   77   0.404   1.891   3.342 -0.1701  0.2786  1.5002
    1UNK    H27   78  -0.113   1.316   3.522  0.1277  1.0743 -0.5832
    1UNK    H28   79  -0.108   1.313   3.698  1.6242  0.9277  1.1135
    1UNK    H29   80  -0.130   1.557   3.712  0.5019 -3.9533  1.8721
    1UNK    H2A   81  -0.127   1.583   3.544 -1.3850  1.2492  0.0394
    1UNK    H2B   82  -0.323   1.451   3.526  1.1278 -0.2621  0.0484
    1UNK    H2C   83  -0.320   1.615   3.764  2.2330  2.4818 -0.6113
    1UNK    H2D   84  -0.341   1.693   3.596 -1.1155  0.4032  0.4041
    1UNK    H2E   85  -0.535   1.510   3.570 -0.8123 -1.5309  0.8373
    1UNK    H2F   86  -0.519   1.484   3.737  3.1087  0.9814  1.8285
    1UNK    H2G   87  -0.573   1.728   3.598  1.2728 -2.8170 -1.2371
    1UNK    H2H   88  -0.759   1.604   3.564 -2.0165  3.3204 -0.6389
    1UNK    H2I   89  -0.763   1.553   3.737 -2.6194  1.8739  1.1931
    1UNK    H2J   90  -0.834   1.780   3.803 -1.5120 -1.7020  0.3071
    1UNK    H2K   91  -0.796   1.837   3.637  2.3216  0.5299  1.9552
    1UNK    H2M   92  -1.144   1.828   3.630  0.6039 -1.6679 -0.3405
    1UNK    H2N   93  -1.041   1.918   3.725  0.9099  0.8776 -0.3515
    1UNK    H2O   94  -1.128   1.630   3.702  0.7476  1.2116 -0.9953
    1UNK    H2P   95  -0.985   1.539   3.734 -0.8032 -0.6000 -0.8177
    1UNK    H2Q   96  -0.917   1.987   3.540 -1.0458  0.9242  1.1146
    1UNK    H2R   97  -0.990   1.863   3.432  1.3413 -0.7307  0.8024
    1UNK    H2S   98  -1.179   1.944   3.421 -0.8485 -0.2338  1.6088
    1UNK    H2T   99  -0.989   2.166   3.398  1.1026 -1.1170 -1.2099
    1UNK    H2U  100  -1.039   2.049   3.283 -3.1244 -1.9775 -0.1173
    1UNK    H2V  101  -1.183   2.251   3.250 -0.6310 -1.0881 -1.4692
    1UNK    H2W  102  -1.284   2.111   3.297  0.8806 -1.7815  2.5880
    1UNK    H2X  103  -1.168   2.296   3.471  0.6786 -0.3199  0.3981
    1UNK    H2Y  104  -1.214   2.157   3.503  0.9060 -0.7574 -2.8431
    1UNK    H2Z  105  -0.964   1.664   3.957 -1.7933 -1.1684  2.1597
    1UNK    H30  106  -1.067   1.792   3.886 -2.2541 -0.4416 -0.7679
    1UNK    H31  107  -1.238   1.608   3.906 -0.9436  0.0403  0.7722
    1UNK    H32  108  -1.125   1.513   3.973  0.3478  0.9325 -0.4103
    2SOL     OW  109   3.256   2.466   3.294  0.2634  0.3197  0.9672
    2SOL    HW1  110   3.161   2.469   3.308 -0.2820  0.0751 -2.2529
    2SOL    HW2  111   3.276   2.372   3.290  0.2732  0.3650 -0.3466
    3SOL     OW  112   2.239   2.569   1.835  0.0092 -0.5925  0.7727
    3SOL    HW1  113   2.171   2.592   1.899  1.9893  2.5419  1.8641
    3SOL    HW2  114   2.306   2.524   1.886  0.8310  0.4308  0.6190
    4SOL     OW  115   0.710   2.303   1.251 -0.1721 -0.4558 -0.2486
    4SOL    HW1  116   0.725   2.234   1.186  0.3273  1.3741 -2.1068
    4SOL    HW2  117   0.794   2.311   1.297  0.4903  0.4539 -1.5710
    5SOL     OW  118   1.818   0.573   0.999  0.4544  0.6050  0.2373
    5SOL    HW1  119   1.731   0.607   1.019  0.5516 -0.0368  1.8058
    5SOL    HW2  120   1.855   0.549   1.084  1.4742 -0.8085 -0.5758
    6SOL     OW  121   0.497   2.172   2.999 -0.0096 -0.0426  0.4713
    6SOL    HW1  122   0.443   2.105   3.042  1.4389  0.0111  2.4529
    6SOL    HW2  123   0.436   2.242   2.977 -0.8504 -0.1494  2.3310
    7SOL     OW  124   2.368   1.691   1.047  0.2119  0.3647 -0.7970
    7SOL    HW1  125   2.406   1.696   1.135 -0.1617 -0.0803 -0.6075
    7SOL    HW2  126   2.274   1.704   1.061  0.3592  2.0700 -1.3277
    8SOL     OW  127   1.854   2.612   0.710  0.7159  0.2742 -0.0515
    8SOL    HW1  128   1.812   2.531   0.682  0.9602  0.0137  0.3174
    8SOL    HW2  129   1.844   2.612   0.806  2.3873 -0.2663  0.1316
    9SOL     OW  130   0.829   1.952   1.740  0.0554  0.6039  0.6015
    9SOL    HW1  131   0.850   2.010   1.667 -0.2968 -0.2070 -0.1496
    9SOL    HW2  132   0.896   1.884   1.737 -0.3653  0.1836  0.5959
   10SOL     OW  133   2.096   1.701   1.013 -0.5535  0.3771  0.4034
   10SOL    HW1  134   2.009   1.730   0.984 -1.3403 -1.0244  1.2954
   10SOL    HW2  135   2.083   1.610   1.039  0.7620  0.7416  2.4147
   11SOL     OW  136   2.012   3.669   2.741  0.1636 -0.3612 -0.0585
   11SOL    HW1  137   2.010   3.752   2.788 -1.6369  0.4833 -1.5297
   11SOL    HW2  138   1.944   3.616   2.782 -1.2632  0.2986 -1.5037
   12SOL     OW  139   3.277   2.201   3.261  0.6470  0.6356  0.2106
   12SOL    HW1  140   3.290   2.213   3.166 -1.2793 -1.8861 -0.4210
   12SOL    HW2  141   3.334   2.128   3.283 -0.3087 -0.0006  0.6009
   13SOL     OW  142   2.554   1.826   2.540  0.3182  0.0435 -0.3985
   13SOL    HW1  143   2.539   1.841   2.633  0.8385  0.8751 -0.4419
   13SOL    HW2  144   2.472   1.787   2.508 -0.9396  2.3753 -0.1674
   14SOL     OW  145   2.658   3.612   0.969  0.2401 -0.1450 -0.1291
   14SOL    HW1  146   2.706   3.673   0.913 -2.2208  0.9211 -1.1332
   14SOL    HW2  147   2.696   3.526   0.948  1.9282  0.6957 -0.6269
   15SOL     OW  148   0.859   1.614   3.310  0.5086 -0.9594  0.2416
   15SOL    HW1  149   0.954   1.624   3.322  0.5170  0.4890 -0.9349
   15SOL    HW2  150   0.850   1.589   3.218 -0.3992  1.3747 -0.3274
   16SOL     OW  151   0.675   3.534   3.191  0.5559  0.3021 -0.1873
   16SOL    HW1  152   0.701   3.498   3.276 -2.0351  1.5846  1.1896
   16SOL    HW2  153   0.719   3.619   3.188  0.7692  0.1928 -0.2171
   17SOL     OW  154   1.348   3.326   2.007  0.3199  0.2610 -0.0203
   17SOL    HW1  155   1.435   3.318   2.047  0.8051  0.3639 -1.0455
   17SOL    HW2  156   1.364   3.370   1.923 -0.8254  1.0741  0.1748
   18SOL     OW  157   3.099   3.417   3.411  0.5837  0.4763  0.3552
   18SOL    HW1  158   3.094   3.484   3.479  1.5459  1.6276 -0.6837
   18SOL    HW2  159   3.159   3.453   3.346 -0.7141 -0.3793 -1.3609
   19SOL     OW  160   2.085   2.494   2.973 -0.8816 -0.4016 -0.2390
   19SOL    HW1  161   2.142   2.522   3.045 -0.7353 -0.1647 -0.4442
   19SOL    HW2  162   2.052   2.577   2.936 -0.5141 -0.5042 -0.8009
   20SOL     OW  163   3.056   1.579   1.930  0.5866  0.7416  0.1513
   20SOL    HW1  164   3.032   1.494   1.893  1.8177  1.0292 -1.4046
   20SOL    HW2  165   2.975   1.629   1.930  0.4329  0.5578 -1.7781
   21SOL     OW  166   0.416   1.693   2.451  0.5916  0.0200 -0.4516
   21SOL    HW1  167   0.448   1.604   2.459 -0.6734 -0.3614  0.4974
   21SOL    HW2  168   0.321   1.686   2.461  0.0529  1.0104 -4.1210
   22SOL     OW  169   0.788   0.329   0.554 -0.3719  0.5606  1.0978
   22SOL    HW1  170   0.834   0.368   0.628  1.5368  1.2994 -0.4384
   22SOL    HW2  171   0.776   0.401   0.492  1.4971 -0.8078 -0.9519
   23SOL     OW  172   3.585   0.370   1.305  0.6851 -0.0508  0.3530
   23SOL    HW1  173   3.614   0.326   1.225 -0.7970 -0.2378 -0.0948
   23SOL    HW2  174   3.662   0.416   1.337  0.8191  1.5468 -2.1942
   24SOL     OW  175   3.161   0.258   1.486 -0.3809 -0.3266  0.3188
   24SOL    HW1  176   3.125   0.257   1.574  0.6418 -1.8689  0.7431
   24SOL    HW2  177   3.197   0.170   1.474  0.7698  0.3213 -1.0887
   25SOL     OW  178   3.455   1.502   0.323  0.3706 -0.4127  0.1096
   25SOL    HW1  179   3.360   1.500   0.332  0.5159 -1.5775  1.4886
   25SOL    HW2  180   3.475   1.594   0.304 -0.9573 -0.0071  0.6346
   26SOL     OW  181   1.760   3.238   0.518  0.0930 -0.1940  0.3829
   26SOL    HW1  182   1.835   3.190   0.554  0.5899 -0.4848 -0.9889
   26SOL    HW2  183   1.718   3.278   0.594 -0.8889 -3.5595  1.6662
   27SOL     OW  184   3.660   0.330   0.852 -0.1758  0.9236 -0.3846
   27SOL    HW1  185   3.680   0.344   0.760 -2.3987  2.0480 -0.7384
   27SOL    HW2  186   3.566   0.312   0.854  0.0557 -0.2665  1.5471
   28SOL     OW  187   0.416   2.207   0.140  0.4424 -0.5553 -0.0298
   28SOL    HW1  188   0.439   2.295   0.170 -2.8568  0.1581  0.5661
   28SOL    HW2  189   0.447   2.204   0.050  0.4666  1.2614 -0.1022
   29SOL     OW  190   1.399   0.994   2.181 -0.1164  0.2327  0.3694
   29SOL    HW1  191   1.319   0.941   2.181 -1.0237  1.5641  1.2172
   29SOL    HW2  192   1.465   0.938   2.222  0.1288 -1.8775 -2.6883
   30SOL     OW  193   1.963   0.536   3.640 -0.1937 -0.3001  0.0623
   30SOL    HW1  194   1.950   0.561   3.548 -0.1564 -0.2765  0.0631
   30SOL    HW2  195   2.058   0.535   3.651 -0.1690 -1.4124 -0.2024
   31SOL     OW  196   2.176   3.195   2.986 -0.2016 -0.3738 -0.3116
   31SOL    HW1  197   2.166   3.289   2.999 -1.2021 -0.5309  0.2007
   31SOL    HW2  198   2.102   3.157   3.034 -0.3121 -1.3701 -1.2488
   32SOL     OW  199   1.926   1.031   2.838  0.3125  0.0849 -0.4382
   32SOL    HW1  200   1.969   0.950   2.810  0.4139 -0.6463  1.7277
   32SOL    HW2  201   1.833   1.007   2.848  0.2719  0.3282 -0.1989
   33SOL     OW  202   1.504   0.319   1.088  0.2173  0.0294  0.1755
   33SOL    HW1  203   1.565   0.245   1.082 -0.2818 -0.2974 -1.2033
   33SOL    HW2  204   1.513   0.351   1.177  2.9305  0.4196 -0.2005
   34SOL     OW  205   2.130   3.039   0.136  0.3721 -0.2172  0.5444
   34SOL    HW1  206   2.054   3.010   0.187  0.3425 -0.9253  0.0960
   34SOL    HW2  207   2.191   2.966   0.141 -0.1358 -0.8019 -1.4880
   35SOL     OW  208   3.689   2.345   0.681 -0.9240 -0.4270  0.0925
   35SOL    HW1  209   3.730   2.356   0.767  0.5386 -1.0072 -0.5010
   35SOL    HW2  210   3.651   2.430   0.661  0.7736  0.4090  0.2934
   36SOL     OW  211   3.279   3.669   2.121 -0.6230 -0.3169 -0.3169
   36SOL    HW1  212   3.348   3.642   2.060 -0.4078 -0.1980 -0.1250
   36SOL    HW2  213   3.319   3.737   2.175 -0.4033 -1.3075  0.8018
   37SOL     OW  214   0.900   3.200   2.586  0.2616 -0.4322  0.2413
   37SOL    HW1  215   0.961   3.126   2.580 -0.3770 -0.9125 -0.3369
   37SOL    HW2  216   0.827   3.166   2.638 -0.0846 -0.2398 -0.1242
   38SOL     OW  217   2.001   0.006   3.216  0.0660  0.1177 -0.4070
   38SOL    HW1  218   2.019  -0.021   3.306  0.9119  0.5343 -0.4472
   38SOL    HW2  219   1.999   0.102   3.220  0.5404  0.1508 -0.9050
   39SOL     OW  220   1.002   1.039   2.560 -0.0030 -0.0537  0.2633
   39SOL    HW1  221   0.967   0.954   2.534 -2.0531  0.7829  0.1869
   39SOL    HW2  222   1.082   1.049   2.508  0.4526 -2.0560  0.5178
   40SOL     OW  223   3.500   0.730   2.371  1.1258 -0.7246 -0.3755
   40SOL    HW1  224   3.531   0.793   2.435 -1.7786  1.8798 -1.3943
   40SOL    HW2  225   3.443   0.671   2.421  1.2757 -0.5454  0.0038
   41SOL     OW  226   3.299   3.712   1.581 -0.0165  0.2497 -0.1255
   41SOL    HW1  227   3.388   3.710   1.547 -0.0248 -0.4734 -0.1168
   41SOL    HW2  228   3.308   3.747   1.670  0.4250 -0.9966  0.3386
   42SOL     OW  229   2.742   1.255   0.887 -0.0486  0.0852 -0.0941
   42SOL    HW1  230   2.667   1.259   0.946  0.9188 -0.7510  1.2433
   42SOL    HW2  231   2.734   1.170   0.844  0.8896 -0.6654  1.1494
   43SOL     OW  232   0.045   2.081   0.068  0.2841  0.1215 -0.3132
   43SOL    HW1  233  -0.014   2.140   0.115  1.0229 -0.9733  2.0826
   43SOL    HW2  234  -0.010   2.007   0.042  0.6969 -1.3894  2.8086
   44SOL     OW  235   0.509   2.099   1.277 -0.0317 -0.5184 -0.2815
   44SOL    HW1  236   0.571   2.172   1.282 -0.1338 -0.4921  0.7355
   44SOL    HW2  237   0.436   2.126   1.333 -0.6648 -0.8447 -0.9337
   45SOL     OW  238   2.743   2.710   2.146  0.1966 -0.5960  0.4636
   45SOL    HW1  239   2.735   2.615   2.144  0.5135 -0.6451  1.2320
   45SOL    HW2  240   2.692   2.740   2.071  0.1183 -1.3718  0.2008
   46SOL     OW  241   0.929   0.974   1.870  0.4108 -0.3920  0.6327
   46SOL    HW1  242   0.889   1.061   1.878 -1.9944 -1.2321 -1.5519
   46SOL    HW2  243   0.995   0.985   1.802  0.5254 -0.1161  0.7884
   47SOL     OW  244   1.038   3.306   3.029 -0.3522  0.5900  0.4824
   47SOL    HW1  245   1.118   3.312   2.977 -1.0789 -1.0826 -0.8984
   47SOL    HW2  246   0.977   3.366   2.986 -1.0098 -0.9229 -0.7765
   48SOL     OW  247   2.116   3.470   2.243  0.2905  0.1084 -0.3656
   48SOL    HW1  248   2.193   3.428   2.283  0.1870  1.5252  1.3875
   48SOL    HW2  249   2.141   3.563   2.236 -0.3573  0.1669 -2.0279
   49SOL     OW  250   2.865   1.758   0.807 -0.5996  0.3875 -0.0641
   49SOL    HW1  251   2.902   1.796   0.886  1.2298  0.2945 -0.8604
   49SOL    HW2  252   2.935   1.762   0.743 -2.0562  0.4312 -1.6844
   50SOL     OW  253   0.266   0.391   3.036  0.0584 -0.2071  0.6889
   50SOL    HW1  254   0.302   0.369   3.121  0.0203  2.2940  1.3893
   50SOL    HW2  255   0.172   0.402   3.051 -0.0673 -0.4865  0.1531
   51SOL     OW  256   1.413   1.554   0.935 -0.0224  0.3611  0.1820
   51SOL    HW1  257   1.330   1.507   0.932  1.8825 -3.0966 -0.3653
   51SOL    HW2  258   1.422   1.592   0.847 -1.4188  1.5721  0.5355
   52SOL     OW  259   0.182   3.348   3.510  0.0177  0.4285  0.1308
   52SOL    HW1  260   0.096   3.312   3.528  1.2139 -1.8378  1.5314
   52SOL    HW2  261   0.200   3.408   3.582  0.0688  0.0572  0.4256
   53SOL     OW  262   1.274   1.606   1.798 -0.2095  0.1867 -0.1412
   53SOL    HW1  263   1.306   1.596   1.888  1.6316 -0.2040 -0.8305
   53SOL    HW2  264   1.225   1.525   1.781  1.6333 -0.9079 -0.3719
   54SOL     OW  265   0.750   1.371   0.023  0.4737  0.2559 -0.3777
   54SOL    HW1  266   0.682   1.437   0.040  1.4299  1.1066  0.1803
   54SOL    HW2  267   0.804   1.409  -0.046  1.2550  0.2236  0.2175
   55SOL     OW  268   0.930   1.238   1.999 -0.1600  0.8668  0.8235
   55SOL    HW1  269   1.012   1.288   1.990  1.6319 -2.1425 -0.3088
   55SOL    HW2  270   0.945   1.179   2.072 -1.5521  0.6574  0.9538
   56SOL     OW  271   2.346   0.837   2.317  0.6359  0.3282  0.5299
   56SOL    HW1  272   2.390   0.904   2.265  1.0338  0.2847  0.8100
   56SOL    HW2  273   2.314   0.882   2.394 -2.1823  0.9213 -0.9301
   57SOL     OW  274   3.299   1.570   1.065 -0.5310 -0.1625 -0.7513
   57SOL    HW1  275   3.313   1.590   1.158  1.2002 -3.9823 -0.1089
   57SOL    HW2  276   3.204   1.560   1.057 -0.7713  1.0136  0.3958
   58SOL     OW  277   3.342   3.644   2.963 -0.4698 -0.2321  0.2687
   58SOL    HW1  278   3.318   3.551   2.967 -0.0932 -0.3198  0.6169
   58SOL    HW2  279   3.262   3.689   2.937 -0.3703 -0.7742 -0.9939
   59SOL     OW  280   3.005   2.768   1.620 -0.3899  0.4406 -0.2181
   59SOL    HW1  281   2.919   2.785   1.582 -0.7968 -0.7606  0.1401
   59SOL    HW2  282   2.992   2.779   1.714 -0.4805 -0.9886 -0.0445
   60SOL     OW  283   0.372   2.789   1.237 -0.0829 -0.2216 -0.3633
   60SOL    HW1  284   0.299   2.846   1.262  0.8187  1.0257 -0.4830
   60SOL    HW2  285   0.339   2.737   1.165  0.0126  2.4048 -2.3792
   61SOL     OW  286   1.961   3.097   0.662 -0.3497 -0.4942  0.1885
   61SOL    HW1  287   2.003   3.072   0.745 -0.0173 -2.1716 -0.4521
   61SOL    HW2  288   2.034   3.120   0.604 -0.5940  0.8867  0.4080
   62SOL     OW  289   0.131   1.872   2.132 -0.3407 -0.7832  0.3968
   62SOL    HW1  290   0.172   1.919   2.204 -1.5299  0.8083  0.0641
   62SOL    HW2  291   0.204   1.832   2.084  0.9135  2.4776 -0.5499
   63SOL     OW  292   1.395   1.588   2.045  0.8418 -0.1783  0.3126
   63SOL    HW1  293   1.471   1.532   2.057  1.8657  1.2013  0.3049
   63SOL    HW2  294   1.406   1.658   2.110  1.4117  1.9772 -2.0291
   64SOL     OW  295   1.422   0.091   1.878 -0.2951 -0.1882 -0.5016
   64SOL    HW1  296   1.461   0.026   1.936  1.6626 -0.2041 -1.7983
   64SOL    HW2  297   1.450   0.175   1.914 -1.6997 -0.0848  0.3851
   65SOL     OW  298   0.072   0.834   0.782 -0.3749  0.4281 -0.3465
   65SOL    HW1  299   0.091   0.899   0.850 -0.8325  0.4936 -0.2849
   65SOL    HW2  300   0.084   0.749   0.827  0.9501  0.4480 -0.6168
   66SOL     OW  301   0.130   1.727   0.013 -0.2333  0.0490  0.9042
   66SOL    HW1  302   0.079   1.759  -0.062 -1.6146 -1.0401  1.3673
   66SOL    HW2  303   0.210   1.780   0.011 -0.8604  0.9898 -0.5161
   67SOL     OW  304   2.454   0.843   3.428 -0.7328  0.3391 -0.2274
   67SOL    HW1  305   2.531   0.799   3.466  0.4068  0.6995 -2.0386
   67SOL    HW2  306   2.413   0.888   3.502  1.9339  1.7935  0.4235
   68SOL     OW  307   0.455   3.392   0.976 -0.6664  0.3846 -0.3246
   68SOL    HW1  308   0.436   3.313   0.926 -0.1763 -0.5257  0.9172
   68SOL    HW2  309   0.512   3.363   1.046 -0.1362  1.9222 -0.1039
   69SOL     OW  310   0.424   2.766   0.217 -0.5019 -0.6540 -0.1027
   69SOL    HW1  311   0.331   2.761   0.194 -0.4810 -0.8634 -0.1400
   69SOL    HW2  312   0.425   2.782   0.311 -0.6320  2.2419 -0.5339
   70SOL     OW  313   3.050   2.741   2.768  0.3183  0.0776 -0.2752
   70SOL    HW1  314   3.116   2.693   2.818  0.8643 -0.0019 -1.0696
   70SOL    HW2  315   2.967   2.697   2.789  0.8996 -1.6725 -1.5278
   71SOL     OW  316   1.222   2.671   2.125  0.0035 -0.0181 -0.3539
   71SOL    HW1  317   1.226   2.678   2.029 -0.2486  1.2642 -0.2869
   71SOL    HW2  318   1.132   2.644   2.143 -0.2077  0.5845 -0.4557
   72SOL     OW  319   1.095   3.199   1.405 -0.3410 -0.4706  0.7880
   72SOL    HW1  320   1.076   3.220   1.496 -0.0727  2.1834  0.2818
   72SOL    HW2  321   1.184   3.233   1.391 -0.5622 -0.4284 -0.5665
   73SOL     OW  322   0.001   0.287   0.259  0.5624 -0.0444 -0.1991
   73SOL    HW1  323  -0.076   0.285   0.203  0.8448 -0.6115 -0.5781
   73SOL    HW2  324  -0.019   0.351   0.327  0.3198  0.8372 -1.0944
   74SOL     OW  325   1.486   0.423   3.060  0.4817 -0.2956 -0.5361
   74SOL    HW1  326   1.523   0.346   3.102  1.3064  0.5079  0.2355
   74SOL    HW2  327   1.423   0.457   3.124  0.2321 -0.2416 -0.8092
   75SOL     OW  328   3.194   1.689   2.794  1.0417  0.4528  0.3185
   75SOL    HW1  329   3.283   1.653   2.793  0.7599 -0.2712  1.3620
   75SOL    HW2  330   3.141   1.622   2.751  0.8349  0.4387  0.5944
   76SOL     OW  331   0.299   1.621   1.377  0.2365 -0.0901  0.1010
   76SOL    HW1  332   0.229   1.686   1.372  0.8833  0.6019 -0.0766
   76SOL    HW2  333   0.262   1.542   1.338  0.1445  0.7819 -1.6149
   77SOL     OW  334   1.038   3.600   2.872 -0.4987  0.1243 -0.4666
   77SOL    HW1  335   1.078   3.538   2.812 -0.9370  0.2222 -0.8656
   77SOL    HW2  336   0.947   3.571   2.879 -0.0767 -0.7990  1.3568
   78SOL     OW  337   2.421   2.045   3.697  0.3922  0.1876  0.1756
   78SOL    HW1  338   2.454   2.006   3.616 -0.3936  0.3280 -0.2094
   78SOL    HW2  339   2.414   1.971   3.758  1.1897  0.1168  0.1947
   79SOL     OW  340   1.410   1.661   0.412  0.4624  0.0052  0.4152
   79SOL    HW1  341   1.441   1.622   0.330  2.3680  0.3962  0.9129
   79SOL    HW2  342   1.404   1.755   0.392 -0.6072 -0.0819  0.2809
   80SOL     OW  343   0.747   3.431   3.437 -0.6142  0.2424 -0.2106
   80SOL    HW1  344   0.807   3.362   3.463 -0.0792  0.3884 -1.0470
   80SOL    HW2  345   0.703   3.456   3.518  1.5426  1.1893  0.7007
   81SOL     OW  346   2.125   0.741   2.215 -0.0190 -0.0210  0.5043
   81SOL    HW1  347   2.203   0.771   2.263 -0.1518 -0.5085  1.0290
   81SOL    HW2  348   2.107   0.812   2.153 -0.0982  0.8245  1.4714
   82SOL     OW  349   0.220   0.799   3.696  0.3601  0.1299  0.2786
   82SOL    HW1  350   0.151   0.849   3.652 -0.1385 -0.6526  0.1589
   82SOL    HW2  351   0.191   0.708   3.690  2.0248 -0.3320 -0.8507
   83SOL     OW  352   0.834   2.599   0.041  0.1488 -0.1044  0.3162
   83SOL    HW1  353   0.855   2.509   0.015  0.5305  0.6277 -1.9976
   83SOL    HW2  354   0.920   2.642   0.050 -0.0774  0.4913 -0.3260
   84SOL     OW  355   0.534   3.107   1.046 -0.2296  0.1076  0.0901
   84SOL    HW1  356   0.487   3.134   1.125 -1.1860 -0.0266 -0.4238
   84SOL    HW2  357   0.592   3.181   1.027 -0.3712  0.3609  0.6270
   85SOL     OW  358   0.426   0.628   1.357 -0.1705  0.3365  0.4255
   85SOL    HW1  359   0.357   0.645   1.420  0.0771  0.7342  0.5929
   85SOL    HW2  360   0.385   0.643   1.272 -0.8274 -1.3541  0.4330
   86SOL     OW  361   2.599   3.706   1.654  0.5435 -0.0286 -0.0527
   86SOL    HW1  362   2.582   3.667   1.568  0.9181  0.6462 -0.4412
   86SOL    HW2  363   2.691   3.689   1.671  0.8492  1.1258 -0.4700
   87SOL     OW  364   3.679   0.386   3.467 -0.4801  0.4740 -0.0824
   87SOL    HW1  365   3.621   0.334   3.523  0.7166  0.4658  1.1676
   87SOL    HW2  366   3.674   0.343   3.381 -2.7120  0.7965 -0.1249
   88SOL     OW  367   1.350   2.010   3.525  0.1462  0.0183  0.3800
   88SOL    HW1  368   1.322   1.956   3.451  0.0169  2.2214 -1.2108
   88SOL    HW2  369   1.445   2.003   3.525  0.1881  0.5607 -0.4245
   89SOL     OW  370   0.942   2.162   3.402  0.2432  0.0980  0.2786
   89SOL    HW1  371   1.037   2.174   3.401  0.4686 -1.6581 -0.0384
   89SOL    HW2  372   0.929   2.076   3.442 -1.2550  0.6550  1.0320
   90SOL     OW  373   1.962   0.190   2.518  0.5420 -0.0940  0.4204
   90SOL    HW1  374   1.910   0.154   2.590  0.6671  0.9296  1.0355
   90SOL    HW2  375   2.029   0.124   2.501 -0.4161 -1.0181  0.2232
   91SOL     OW  376   0.893   3.206   3.533 -0.2640 -0.0310  0.1931
   91SOL    HW1  377   0.962   3.158   3.580 -1.8760 -1.4247  1.2169
   91SOL    HW2  378   0.812   3.182   3.579 -0.9239  5.6906  2.4100
   92SOL     OW  379   3.659   2.378   2.855 -0.5146  0.3878  0.1175
   92SOL    HW1  380   3.634   2.457   2.901  1.9080  1.6283 -0.5913
   92SOL    HW2  381   3.632   2.393   2.764  0.0150  0.4302 -0.0340
   93SOL     OW  382   1.980   3.572   1.787 -0.2245  0.6589 -0.1955
   93SOL    HW1  383   2.048   3.621   1.741 -1.1220  2.7562  0.6628
   93SOL    HW2  384   1.908   3.564   1.724 -0.4228  1.2243 -0.0421
   94SOL     OW  385   3.361   2.341   2.624  0.0346 -0.1975 -0.3431
   94SOL    HW1  386   3.332   2.342   2.533  0.9539  2.3190 -0.6468
   94SOL    HW2  387   3.439   2.397   2.625  0.6417 -1.0260  1.7917
   95SOL     OW  388   3.163   3.133   3.025 -0.8911 -0.2011  0.6613
   95SOL    HW1  389   3.250   3.130   3.063 -1.7265  0.1071  2.6935
   95SOL    HW2  390   3.172   3.089   2.940  1.0965 -0.6841  1.0950
   96SOL     OW  391   0.810   0.958   0.736 -0.3871  0.3286 -0.0479
   96SOL    HW1  392   0.736   0.897   0.741  0.0225 -0.0131  1.9067
   96SOL    HW2  393   0.771   1.038   0.700 -1.8246  0.3005  1.3815
   97SOL     OW  394   2.344   3.250   1.042 -0.1354 -0.0597  0.4675
   97SOL    HW1  395   2.434   3.270   1.015 -0.2129 -1.7370 -1.1460
   97SOL    HW2  396   2.291   3.319   1.002  0.2241 -0.1173 -0.1078
   98SOL     OW  397   2.229   0.679   3.341  0.2787  0.1124 -0.0285
   98SOL    HW1  398   2.205   0.626   3.417 -2.1540  1.9483  0.5763
   98SOL    HW2  399   2.319   0.706   3.358  0.2737 -0.7591  1.4648
   99SOL     OW  400   0.968   1.975   1.203 -0.4474 -0.0294  0.3845
   99SOL    HW1  401   0.927   2.046   1.153  0.2849 -0.4204 -0.7906
   99SOL    HW2  402   1.061   1.995   1.201 -0.3183 -0.5659  0.7918
  100SOL     OW  403   1.575   0.563   3.375  0.1992 -0.2002  0.0046
  100SOL    HW1  404   1.540   0.528   3.457 -0.8900  0.4798 -0.1609
  100SOL    HW2  405   1.562   0.658   3.382 -0.1479 -0.1631 -1.0696
  101SOL     OW  406   2.775   2.155   2.987 -0.4658 -0.6043 -0.5349
  101SOL    HW1  407   2.760   2.247   2.963 -1.7680 -0.3504  1.0723
  101SOL    HW2  408   2.690   2.125   3.019 -0.4917 -2.9083 -2.6085
  102SOL     OW  409   3.366   0.993   2.970  0.4599  0.1742 -0.6366
  102SOL    HW1  410   3.429   0.968   2.902  0.7406  1.0294 -0.6984
  102SOL    HW2  411   3.280   0.983   2.928  0.5528 -0.9097 -0.5790
  103SOL     OW  412   2.003   1.845   3.487  0.0851 -0.1101 -0.3360
  103SOL    HW1  413   1.985   1.936   3.511  1.3800 -0.2123  1.1331
  103SOL    HW2  414   1.916   1.806   3.473 -0.5719  0.8701  0.9143
  104SOL     OW  415   0.843   3.037   1.318 -0.8929 -0.3876 -0.8871
  104SOL    HW1  416   0.789   2.998   1.250  0.7052 -2.8263 -0.7978
  104SOL    HW2  417   0.817   2.992   1.398 -0.9266  0.6436 -0.3076
  105SOL     OW  418   3.087   0.984   0.659  0.3886  0.8149 -0.0699
  105SOL    HW1  419   3.167   1.029   0.684  1.9260 -1.8698  0.0841
  105SOL    HW2  420   3.064   0.931   0.735 -1.4917  1.4600 -0.1529
  106SOL     OW  421   0.727   0.411   3.436 -0.0216 -0.6238 -0.1029
  106SOL    HW1  422   0.645   0.460   3.443  1.1903  1.2838  1.4689
  106SOL    HW2  423   0.713   0.333   3.489 -0.8700 -0.3726  0.0573
  107SOL     OW  424   2.014   3.442   1.440  0.8045  0.8917 -0.4044
  107SOL    HW1  425   2.022   3.476   1.351  1.1325 -0.0219 -0.7357
  107SOL    HW2  426   2.102   3.449   1.476  0.7573  0.8963 -0.2894
  108SOL     OW  427   3.212   1.870   1.606  0.2535  0.3290  0.0547
  108SOL    HW1  428   3.161   1.790   1.606 -0.9723  1.0940  1.3743
  108SOL    HW2  429   3.179   1.920   1.531  0.6568 -0.1625 -0.4527
  109SOL     OW  430   2.352   2.380   2.776 -0.3835  0.0552  0.2219
  109SOL    HW1  431   2.265   2.383   2.735 -0.4072 -0.3802  0.2392
  109SOL    HW2  432   2.397   2.308   2.732  0.0077  0.3449  0.1425
  110SOL     OW  433   2.238   0.247   1.614  0.0896 -0.3153  0.3565
  110SOL    HW1  434   2.243   0.159   1.651 -0.0732 -0.7794 -0.6984
  110SOL    HW2  435   2.324   0.261   1.573 -0.2014 -0.3572 -0.2800
  111SOL     OW  436   2.656   2.100   0.330  0.0211 -0.4259 -0.1514
  111SOL    HW1  437   2.606   2.051   0.395 -1.8431  1.2347 -0.2817
  111SOL    HW2  438   2.703   2.166   0.382 -1.7222  1.1133 -0.4689
  112SOL     OW  439   3.634   1.880   0.315 -0.3673  0.1946 -0.0371
  112SOL    HW1  440   3.558   1.882   0.257 -0.3977  0.7892  0.0209
  112SOL    HW2  441   3.673   1.794   0.300 -0.3931  0.3298 -0.9069
  113SOL     OW  442   3.465   2.473   2.309  0.9344  0.6422  0.2303
  113SOL    HW1  443   3.398   2.406   2.325  1.3898  0.2080  0.3240
  113SOL    HW2  444   3.474   2.474   2.214 -0.2807  1.7607  0.1157
  114SOL     OW  445   2.005   2.084   1.442 -0.8339  0.2538 -0.3203
  114SOL    HW1  446   1.918   2.121   1.456 -0.5279  0.4576  1.0321
  114SOL    HW2  447   2.005   2.003   1.493 -0.1269  0.4090 -0.0705
  115SOL     OW  448   1.924   1.161   3.195  0.1847  0.7254 -0.5278
  115SOL    HW1  449   1.898   1.219   3.266 -1.0235  0.1468 -0.4686
  115SOL    HW2  450   1.983   1.098   3.235 -0.2742  0.5687 -0.0910
  116SOL     OW  451   3.363   0.588   2.959  0.2025  0.1110 -0.0995
  116SOL    HW1  452   3.407   0.658   2.911  0.1887 -0.2291 -0.6096
  116SOL    HW2  453   3.347   0.625   3.046  2.2036 -0.0247  0.3574
  117SOL     OW  454   3.190   2.486   2.817 -0.3580  0.5685  0.1878
  117SOL    HW1  455   3.260   2.472   2.753 -1.0071  1.5727 -0.7627
  117SOL    HW2  456   3.122   2.424   2.792 -0.5611  0.8746 -0.0196
  118SOL     OW  457   2.381   0.206   3.176 -0.0454  0.4854  0.4418
  118SOL    HW1  458   2.355   0.298   3.184  0.5422  0.7268 -0.2823
  118SOL    HW2  459   2.359   0.183   3.085 -1.3891 -0.4823  0.9959
  119SOL     OW  460   3.306   0.062   1.239  0.3533 -0.0814  0.8249
  119SOL    HW1  461   3.345  -0.025   1.228  1.4364  0.4360  0.6054
  119SOL    HW2  462   3.345   0.096   1.319 -0.7894 -0.1722  1.4331
  120SOL     OW  463   2.961   2.168   1.645  0.0675 -0.0905  0.5779
  120SOL    HW1  464   2.896   2.105   1.613  1.9792 -1.0852 -1.5203
  120SOL    HW2  465   2.948   2.245   1.590 -1.3780  0.9149  2.2595
  121SOL     OW  466   1.791   3.587   1.509 -0.6538 -0.0846 -0.5216
  121SOL    HW1  467   1.720   3.525   1.493 -0.0269 -0.1965 -3.1482
  121SOL    HW2  468   1.870   3.540   1.485  0.3264  0.1606  2.0519
  122SOL     OW  469   3.416   1.747   2.082  0.1845 -0.2882 -0.2858
  122SOL    HW1  470   3.341   1.738   2.140  0.4138 -0.2852  0.0079
  122SOL    HW2  471   3.377   1.751   1.994 -0.2428  0.9374 -0.0522
  123SOL     OW  472   2.022   3.114   2.783 -0.0205 -0.0947 -0.3688
  123SOL    HW1  473   2.076   3.039   2.757 -1.1878 -0.5384 -1.5459
  123SOL    HW2  474   2.072   3.156   2.853  1.2034 -1.2899 -0.5047
  124SOL     OW  475   1.702   0.912   0.699 -0.1006  1.0278  0.3720
  124SOL    HW1  476   1.682   0.903   0.793 -1.4339  1.6491  0.1637
  124SOL    HW2  477   1.639   0.855   0.655  1.2535 -0.1192 -0.0957
  125SOL     OW  478   2.676   3.645   2.451 -0.0604  0.0431 -0.5083
  125SOL    HW1  479   2.752   3.663   2.506 -0.5975  2.2617 -0.4663
  125SOL    HW2  480   2.629   3.575   2.498  0.6882  0.3279  0.6959
  126SOL     OW  481   0.331   1.707   2.056  0.5206 -0.0283 -0.0980
  126SOL    HW1  482   0.376   1.695   1.973  1.3108 -0.5422  0.4004
  126SOL    HW2  483   0.312   1.618   2.086  1.4182  0.1186  0.9131
  127SOL     OW  484   2.386   0.970   2.060  0.5014 -0.1064  0.3538
  127SOL    HW1  485   2.423   1.050   2.022  2.2825 -1.3091 -0.5034
  127SOL    HW2  486   2.308   0.952   2.006  1.1276  0.0534 -0.6295
  128SOL     OW  487   2.128   2.022   0.189  0.0138  0.0693 -0.3438
  128SOL    HW1  488   2.091   1.976   0.264 -1.3847  0.7788 -0.5992
  128SOL    HW2  489   2.222   2.028   0.209  0.1247 -2.3217 -0.0112
  129SOL     OW  490   0.633   0.005   2.584 -0.1451 -0.3794 -0.6208
  129SOL    HW1  491   0.568  -0.016   2.517  0.1073 -1.2138 -0.6127
  129SOL    HW2  492   0.682  -0.076   2.596 -0.3199 -0.3058  0.7183
  130SOL     OW  493   0.040   2.526   1.265 -0.1501  0.2790 -0.3657
  130SOL    HW1  494   0.016   2.451   1.319 -0.2767 -2.0398 -3.5102
  130SOL    HW2  495  -0.045   2.563   1.238 -0.1261 -0.3945 -1.3889
  131SOL     OW  496   1.493   0.780   0.105 -0.4626 -0.0583 -0.3322
  131SOL    HW1  497   1.527   0.868   0.092 -1.3080  0.2191 -0.7052
  131SOL    HW2  498   1.477   0.747   0.017  0.1645 -0.7138 -0.2055
  132SOL     OW  499   2.396   2.409   1.473  0.3371 -0.5123  0.3819
  132SOL    HW1  500   2.451   2.337   1.504 -0.4341 -1.3456 -0.1443
  132SOL    HW2  501   2.321   2.408   1.532 -0.3963 -1.1152 -0.5520
  133SOL     OW  502   2.895   3.664   1.640 -0.8796  0.0360 -0.0963
  133SOL    HW1  503   2.962   3.618   1.590  1.1721  0.9617  1.7417
  133SOL    HW2  504   2.913   3.642   1.731 -2.6765  0.8421  0.4949
  134SOL     OW  505   3.487   0.740   0.864  0.2290 -0.4038  0.0245
  134SOL    HW1  506   3.580   0.728   0.880  0.5341  2.3933  0.5020
  134SOL    HW2  507   3.447   0.657   0.892  2.2024 -0.4298  2.9759
  135SOL     OW  508   0.098   2.817   3.184  0.1962  0.0945 -0.2109
  135SOL    HW1  509   0.109   2.888   3.247 -0.4888  0.0279 -0.0125
  135SOL    HW2  510   0.158   2.839   3.112 -1.8545  2.2189 -1.3398
  136SOL     OW  511   1.505   3.483   0.253 -0.4796 -0.0130 -0.0682
  136SOL    HW1  512   1.502   3.389   0.269 -0.5179 -0.0516 -0.2899
  136SOL    HW2  513   1.420   3.503   0.213 -1.2417  0.4512  1.7273
  137SOL     OW  514   3.030   1.561   1.056  0.4005  0.2111  0.3138
  137SOL    HW1  515   3.032   1.656   1.062  0.8129  0.2174  0.0965
  137SOL    HW2  516   2.946   1.541   1.014  0.6892  0.5279 -0.4290
  138SOL     OW  517   0.514   0.960   1.986  0.5370  0.1583  0.4480
  138SOL    HW1  518   0.536   0.906   1.910 -0.6824 -1.2547  1.0730
  138SOL    HW2  519   0.594   1.008   2.005  1.9765 -2.1987  0.5185
  139SOL     OW  520   0.996   2.314   0.534 -0.3180  0.2562 -0.0046
  139SOL    HW1  521   0.945   2.242   0.498  0.4154 -1.1063  1.6513
  139SOL    HW2  522   0.938   2.390   0.527 -2.5982 -1.2573  1.9028
  140SOL     OW  523   3.102   2.267   0.302 -0.3981  0.0241 -0.3306
  140SOL    HW1  524   3.046   2.190   0.313  0.4850 -0.4432  0.9429
  140SOL    HW2  525   3.059   2.335   0.355 -0.5406  0.0746 -0.5107
  141SOL     OW  526   3.282   1.277   3.424  0.0581  0.2680  0.0043
  141SOL    HW1  527   3.349   1.317   3.369  1.2799 -2.0265 -0.2479
  141SOL    HW2  528   3.212   1.253   3.362  0.7727 -0.9592 -0.3337
  142SOL     OW  529   2.394   0.396   3.455 -0.6781  0.6955 -1.0214
  142SOL    HW1  530   2.388   0.300   3.457 -0.9431  0.7317  0.8252
  142SOL    HW2  531   2.478   0.415   3.497 -0.6695  1.2811 -1.3056
  143SOL     OW  532   1.861   0.191   0.744 -0.0126  0.3041  0.6602
  143SOL    HW1  533   1.808   0.132   0.690  0.3824 -0.4964  1.1270
  143SOL    HW2  534   1.813   0.274   0.744 -0.4697  0.0442 -0.1778
  144SOL     OW  535   0.919   1.058   0.383  0.3439  0.3921 -0.6029
  144SOL    HW1  536   0.903   1.082   0.292 -2.1997  1.8303  0.1615
  144SOL    HW2  537   0.836   1.020   0.413  1.0335  0.2549  1.1880
  145SOL     OW  538   1.711   2.921   0.829  0.5349  0.1228 -0.5539
  145SOL    HW1  539   1.672   2.869   0.900 -0.1687 -0.1939 -1.1605
  145SOL    HW2  540   1.741   3.001   0.871  2.4733 -1.1712  0.5649
  146SOL     OW  541   0.422   2.519   3.228 -0.1113  0.6919  0.3616
  146SOL    HW1  542   0.495   2.530   3.167 -0.6830  1.4493 -0.1832
  146SOL    HW2  543   0.411   2.604   3.269  0.5042  0.0992  1.8094
  147SOL     OW  544   1.733   0.590   2.129 -0.4791 -0.7802  0.7062
  147SOL    HW1  545   1.682   0.513   2.153  0.5528 -0.8992  2.6730
  147SOL    HW2  546   1.824   0.564   2.143 -0.1002  0.6406  0.9911
  148SOL     OW  547   1.683   1.235   3.099 -0.3282  0.2405 -0.0332
  148SOL    HW1  548   1.768   1.191   3.092  0.0843  1.1364 -0.9874
  148SOL    HW2  549   1.706   1.326   3.119 -1.0278  0.6402 -1.0250
  149SOL     OW  550   0.187   0.084   0.862  0.7397  0.0542  0.7486
  149SOL    HW1  551   0.165   0.136   0.785 -0.6975  1.4539  2.0633
  149SOL    HW2  552   0.127   0.010   0.859  1.1742 -0.2802  0.1552
  150SOL     OW  553   2.963   3.576   3.129  0.0269 -0.5481  0.3933
  150SOL    HW1  554   3.040   3.526   3.102 -0.4342 -1.1778  0.2175
  150SOL    HW2  555   2.889   3.519   3.108 -0.5553  0.5216 -0.4688
  151SOL     OW  556   3.125   2.174   1.337 -0.4762  0.3240 -0.2422
  151SOL    HW1  557   3.109   2.080   1.334 -1.8436  0.5521 -0.3762
  151SOL    HW2  558   3.039   2.213   1.349  0.1988  1.5113  0.8922
  152SOL     OW  559   1.686   2.597   3.048 -0.5575 -0.2984  0.2945
  152SOL    HW1  560   1.779   2.601   3.068 -0.3504  0.7115 -0.8125
  152SOL    HW2  561   1.673   2.510   3.010  0.3455  0.3154 -1.4900
  153SOL     OW  562   1.213   1.637   2.851 -0.2412  0.1551 -0.6635
  153SOL    HW1  563   1.176   1.637   2.763 -0.4762  0.4888 -0.5649
  153SOL    HW2  564   1.307   1.649   2.836 -0.3001  0.3883 -0.8635
  154SOL     OW  565   2.153   1.820   2.683 -0.2110 -0.1616  0.1341
  154SOL    HW1  566   2.081   1.762   2.658  1.3334 -1.6203 -0.9874
  154SOL    HW2  567   2.122   1.863   2.763 -1.2636 -2.7764  1.1761
  155SOL     OW  568   2.241   0.958   3.667  0.1144 -0.3617  0.1300
  155SOL    HW1  569   2.296   0.896   3.715 -0.7383 -1.8586 -0.8020
  155SOL    HW2  570   2.153   0.920   3.670 -0.1694  0.1258 -1.5578
  156SOL     OW  571   0.083   2.882   0.384  0.2675 -0.5316  0.1225
  156SOL    HW1  572   0.064   2.797   0.424 -0.6852  0.1784  1.1934
  156SOL    HW2  573   0.099   2.861   0.292  0.3215 -1.9085  0.4264
  157SOL     OW  574   1.680   3.352   1.775 -0.1998  0.0570 -0.1796
  157SOL    HW1  575   1.644   3.381   1.691 -1.0473  0.0302  0.1642
  157SOL    HW2  576   1.632   3.271   1.794 -0.0365  0.0892  0.3556
  158SOL     OW  577   1.861   2.157   2.143 -0.3254 -0.3679  0.2267
  158SOL    HW1  578   1.919   2.209   2.087  0.9259 -0.4981  1.3831
  158SOL    HW2  579   1.783   2.142   2.089  0.3278  0.5906 -1.0138
  159SOL     OW  580   3.333   1.394   2.460 -0.2922  0.0274 -0.3144
  159SOL    HW1  581   3.365   1.308   2.434  1.0899  0.0423  1.2841
  159SOL    HW2  582   3.238   1.389   2.447 -0.2557 -1.8263  0.0356
  160SOL     OW  583   1.028   0.391   3.689  0.2497  0.2919  0.0486
  160SOL    HW1  584   1.017   0.434   3.604 -0.5056  0.4953  0.2486
  160SOL    HW2  585   1.123   0.380   3.697  0.4160  1.3675 -0.2831
  161SOL     OW  586   2.202   2.312   0.487  0.4157 -0.1276  0.3417
  161SOL    HW1  587   2.213   2.406   0.504  1.0445 -0.3004  0.9195
  161SOL    HW2  588   2.127   2.286   0.541 -0.5533  0.2929 -0.7756
  162SOL     OW  589   0.512   1.293   1.806  0.0311  0.1263 -0.2953
  162SOL    HW1  590   0.576   1.231   1.842 -0.8858 -1.0752 -0.7005
  162SOL    HW2  591   0.437   1.238   1.781  0.1680  1.1082 -2.9192
  163SOL     OW  592   3.618   2.000   3.253 -0.1346  0.1181  0.4907
  163SOL    HW1  593   3.607   2.052   3.332 -0.7198  0.8264 -0.0495
  163SOL    HW2  594   3.656   2.060   3.190 -2.3833  0.4052 -0.6680
  164SOL     OW  595   0.634   1.405   3.025  0.6471  0.4813  0.6054
  164SOL    HW1  596   0.610   1.452   2.945  3.7432 -1.3971 -1.5347
  164SOL    HW2  597   0.579   1.327   3.025  0.2082  0.7896  0.6515
  165SOL     OW  598   1.793   0.024   2.254  0.1527 -0.1579  0.6421
  165SOL    HW1  599   1.803  -0.009   2.165 -2.8850 -0.6692  0.4364
  165SOL    HW2  600   1.821   0.115   2.250  0.2923 -0.2567 -0.7407
  166SOL     OW  601   0.787   1.798   0.028  0.2306 -0.1787  0.3333
  166SOL    HW1  602   0.880   1.813   0.044  0.4830  0.6648 -1.7397
  166SOL    HW2  603   0.751   1.886   0.013 -0.9795 -0.4629  1.4359
  167SOL     OW  604   1.389   2.419   3.564  0.1283  0.1437  0.0567
  167SOL    HW1  605   1.479   2.386   3.565  0.2099  0.3560  2.6854
  167SOL    HW2  606   1.397   2.508   3.529  0.9830  0.2539  0.5141
  168SOL     OW  607   2.030   0.787   2.725  1.0760 -0.5766 -0.1042
  168SOL    HW1  608   2.109   0.733   2.714  0.5804 -0.8679 -2.6732
  168SOL    HW2  609   1.981   0.774   2.643 -0.2600  1.8251  0.2789
  169SOL     OW  610   3.689   0.317   1.973  0.3000 -1.0739 -0.0306
  169SOL    HW1  611   3.760   0.380   1.985 -1.1629  0.6938 -0.4608
  169SOL    HW2  612   3.623   0.342   2.037 -1.3136 -0.6550 -1.7939
  170SOL     OW  613   1.086   0.848   0.699 -0.5481 -0.5995  0.0993
  170SOL    HW1  614   1.068   0.792   0.774 -1.2370 -1.2357 -0.5281
  170SOL    HW2  615   1.012   0.909   0.697 -0.5129 -0.5613 -0.0445
  171SOL     OW  616   0.134   1.678   2.480 -0.1073  0.0686 -0.2691
  171SOL    HW1  617   0.072   1.744   2.448  0.1445  0.9718  1.0371
  171SOL    HW2  618   0.114   1.599   2.430 -1.2674  0.7900 -0.9603
  172SOL     OW  619   2.025   0.699   0.819  0.2446 -0.3511  0.0542
  172SOL    HW1  620   1.953   0.645   0.849 -0.3178 -0.1854 -0.9902
  172SOL    HW2  621   2.096   0.638   0.801 -0.7365 -0.8848 -2.1673
  173SOL     OW  622   0.315   1.302   1.477 -1.1875  0.7147  0.0099
  173SOL    HW1  623   0.238   1.359   1.465 -1.5466  0.1500 -0.3921
  173SOL    HW2  624   0.379   1.336   1.414 -1.2945  0.8666 -0.0186
  174SOL     OW  625   1.851   2.964   2.536 -0.8596 -0.4057  0.0753
  174SOL    HW1  626   1.932   2.999   2.573 -1.1795  0.4287 -0.0260
  174SOL    HW2  627   1.826   3.026   2.468 -1.1235 -1.1165 -0.4908
  175SOL     OW  628   2.556   1.642   2.092 -0.0126 -0.3461  0.1998
  175SOL    HW1  629   2.569   1.616   2.183 -1.0292 -1.2321  0.1096
  175SOL    HW2  630   2.531   1.734   2.096 -0.3504 -0.4668  0.8424
  176SOL     OW  631   1.651   0.972   3.244  0.0901  0.1075 -0.1310
  176SOL    HW1  632   1.571   0.943   3.288 -0.1918  0.0723 -0.6753
  176SOL    HW2  633   1.623   1.044   3.188  0.6401  0.8968  0.5797
  177SOL     OW  634   1.646   1.812   0.060 -0.4119 -0.0342 -0.4149
  177SOL    HW1  635   1.668   1.781  -0.028 -1.4479 -0.1451 -0.6390
  177SOL    HW2  636   1.731   1.818   0.104 -0.0405 -1.9857 -0.7704
  178SOL     OW  637   1.435   1.977   0.457 -0.2883 -0.0297  0.1331
  178SOL    HW1  638   1.339   1.968   0.459 -0.2980  0.2539  2.3099
  178SOL    HW2  639   1.451   2.066   0.489  0.6950  0.0009 -0.4345
  179SOL     OW  640   2.914   3.579   2.816  0.5120 -0.4411 -0.2305
  179SOL    HW1  641   2.875   3.494   2.793  0.2528 -0.1871 -0.7475
  179SOL    HW2  642   2.854   3.617   2.880 -0.7056  0.4378 -1.8494
  180SOL     OW  643   3.512   2.143   1.891 -0.0608  0.6774 -0.1598
  180SOL    HW1  644   3.553   2.059   1.912 -0.1757  1.2161  2.3512
  180SOL    HW2  645   3.468   2.128   1.807  0.3616 -1.6022 -0.0032
  181SOL     OW  646   3.139   0.467   0.011  0.1109  0.3751  0.3692
  181SOL    HW1  647   3.148   0.501   0.100  1.2168  0.6855  0.1438
  181SOL    HW2  648   3.146   0.543  -0.046  0.3667  0.0550 -0.0337
  182SOL     OW  649   1.959   2.944   0.327  1.0983 -0.5159 -0.8194
  182SOL    HW1  650   2.037   2.971   0.376  0.0385  2.8877 -0.8649
  182SOL    HW2  651   1.889   2.941   0.392  0.3567  0.8167 -1.5360
  183SOL     OW  652   3.129   1.064   2.346  0.4292  0.1979 -0.0107
  183SOL    HW1  653   3.195   1.012   2.300  1.2549  0.2486  1.0888
  183SOL    HW2  654   3.058   1.002   2.364  1.5227 -0.6626  1.5397
  184SOL     OW  655   0.140   3.077   0.560 -0.1711 -0.0954 -0.3105
  184SOL    HW1  656   0.075   3.066   0.630 -1.0434  2.1494 -0.7174
  184SOL    HW2  657   0.130   2.999   0.506  0.7233 -2.0150  2.2070
  185SOL     OW  658   1.664   0.535   2.621  0.0064 -0.2432 -1.0025
  185SOL    HW1  659   1.696   0.553   2.709 -0.5207  1.1489 -1.0804
  185SOL    HW2  660   1.715   0.460   2.591  0.8454 -0.1262  0.1264
  186SOL     OW  661   1.578   2.293   0.091 -0.1670 -0.4121  0.0323
  186SOL    HW1  662   1.655   2.282   0.035  0.4898  0.4010  0.7595
  186SOL    HW2  663   1.539   2.205   0.096 -1.3851 -0.1437 -3.2848
  187SOL     OW  664   3.498   1.409   0.945  0.6261 -0.5120 -0.6738
  187SOL    HW1  665   3.451   1.398   0.862  2.4242  0.7079 -1.8797
  187SOL    HW2  666   3.430   1.429   1.009 -0.7473 -1.1379 -1.9125
  188SOL     OW  667   2.270   2.269   2.298 -0.1272  0.1637 -0.0122
  188SOL    HW1  668   2.356   2.254   2.338 -0.4008 -1.4349 -0.0068
  188SOL    HW2  669   2.219   2.312   2.367  0.0409 -0.7128  0.6583
  189SOL     OW  670   3.380   0.699   0.387  0.1200 -0.0607 -0.2673
  189SOL    HW1  671   3.357   0.736   0.472 -3.2581 -0.7986 -0.7938
  189SOL    HW2  672   3.456   0.749   0.358 -0.1688  1.8088  2.1034
  190SOL     OW  673   3.486   1.004   1.417 -0.1013  0.0875 -0.1071
  190SOL    HW1  674   3.510   1.080   1.365 -1.2123  1.4276  1.2854
  190SOL    HW2  675   3.537   1.012   1.498 -0.2496 -0.6267  0.0660
  191SOL     OW  676   2.613   0.529   1.982  0.3506 -0.5905  0.1091
  191SOL    HW1  677   2.616   0.437   2.010 -2.4310  0.0316  2.6299
  191SOL    HW2  678   2.529   0.561   2.014  0.3132  2.2553 -2.6881
  192SOL     OW  679   0.027   0.605   0.937  0.2155  0.3108  0.8573
  192SOL    HW1  680   0.058   0.577   1.023  0.1103 -2.3351  0.0578
  192SOL    HW2  681  -0.004   0.525   0.895  0.1191  1.5933 -1.5956
  193SOL     OW  682   1.016   0.065   1.406  0.0839 -0.3527  0.4433
  193SOL    HW1  683   1.103   0.027   1.401  1.4946  2.1441  3.7434
  193SOL    HW2  684   0.970   0.011   1.471  0.1809  0.0794  0.8782
  194SOL     OW  685   3.098   3.458   2.209 -0.0426 -0.2948 -0.6010
  194SOL    HW1  686   3.148   3.539   2.195  1.8783 -1.1277  1.1224
  194SOL    HW2  687   3.007   3.484   2.197  0.5226  2.1858  0.0963
  195SOL     OW  688   2.981   3.106   2.559  0.2996  0.0687 -0.4846
  195SOL    HW1  689   3.010   3.015   2.561 -1.0345 -0.3529  0.0158
  195SOL    HW2  690   2.985   3.134   2.651  2.4714  1.1094 -0.8432
  196SOL     OW  691   0.442   1.890   1.051 -0.0360  0.6673 -0.2412
  196SOL    HW1  692   0.473   1.936   1.129  1.6587 -0.6312 -0.1224
  196SOL    HW2  693   0.360   1.849   1.079 -0.7199  2.2302  0.1173
  197SOL     OW  694   3.553   2.521   2.649  0.1803 -0.0864 -0.1166
  197SOL    HW1  695   3.562   2.589   2.716 -1.8510 -0.5256  0.6435
  197SOL    HW2  696   3.515   2.567   2.574 -2.3120 -0.5763  0.8044
  198SOL     OW  697   1.096   1.794   3.554  0.4102 -0.4450 -0.0491
  198SOL    HW1  698   1.156   1.803   3.480  0.1852  1.2335 -0.0389
  198SOL    HW2  699   1.011   1.821   3.519  0.7040  2.5593  1.3685
  199SOL     OW  700   0.603   1.603   0.056 -0.7160  0.0701  0.4127
  199SOL    HW1  701   0.540   1.649   0.001 -0.7063 -0.4114 -0.0046
  199SOL    HW2  702   0.671   1.667   0.073 -1.5447  0.7514  1.2630
  200SOL     OW  703   0.370   0.926   2.224 -0.0680  0.1265  0.2652
  200SOL    HW1  704   0.411   0.920   2.138  0.6861  1.6478  0.5065
  200SOL    HW2  705   0.436   0.891   2.284 -0.1478  0.1294  0.3547
  201SOL     OW  706   2.204   2.297   3.468 -0.8192 -0.2662 -0.1019
  201SOL    HW1  707   2.298   2.284   3.454 -1.2232 -1.6990 -1.5282
  201SOL    HW2  708   2.191   2.278   3.561  0.4383  0.8397  0.3204
  202SOL     OW  709   2.750   1.339   0.196 -0.5834 -0.0172 -0.9272
  202SOL    HW1  710   2.798   1.308   0.119  0.6158 -1.4596  0.3432
  202SOL    HW2  711   2.673   1.283   0.200 -1.3764  1.0005 -1.8692
  203SOL     OW  712   0.351   2.166   1.625  0.0705  0.4089  0.8211
  203SOL    HW1  713   0.416   2.231   1.602  0.7101 -0.1330  1.0892
  203SOL    HW2  714   0.268   2.213   1.623  0.2801  0.7289 -1.1048
  204SOL     OW  715   3.552   2.166   2.245 -0.4272  0.6546 -0.2221
  204SOL    HW1  716   3.550   2.248   2.195  2.3897  0.9327  0.0830
  204SOL    HW2  717   3.528   2.100   2.180 -2.5229  1.6540 -0.5259
  205SOL     OW  718   3.660   0.478   2.394 -0.2667  0.5951  0.5312
  205SOL    HW1  719   3.673   0.407   2.457  0.0904 -1.7998 -2.1770
  205SOL    HW2  720   3.725   0.544   2.418  1.1563 -1.1253  1.4647
  206SOL     OW  721   2.565   0.909   1.143  0.6407  0.1107  0.0054
  206SOL    HW1  722   2.544   0.932   1.052  0.7498  2.4965  0.5495
  206SOL    HW2  723   2.595   0.991   1.182 -1.2166 -0.4157  2.7229
  207SOL     OW  724   3.320   0.571   2.572 -0.4635  0.1279  0.5516
  207SOL    HW1  725   3.250   0.583   2.637 -2.2919 -1.1479 -1.1306
  207SOL    HW2  726   3.367   0.493   2.601 -0.8899 -0.0876  0.6629
  208SOL     OW  727   2.224   2.800   3.381  0.6526 -0.2504  0.2323
  208SOL    HW1  728   2.242   2.882   3.427  1.0189 -0.4773  0.4982
  208SOL    HW2  729   2.131   2.784   3.397  0.0813  1.1562 -1.5246
  209SOL     OW  730   2.504   3.104   0.006  0.1077  0.2790 -0.2498
  209SOL    HW1  731   2.563   3.179  -0.000  2.3135 -1.4871 -1.2892
  209SOL    HW2  732   2.562   3.029   0.024 -1.8777 -1.4199 -0.7563
  210SOL     OW  733   3.688   3.160   2.473  0.0571  0.0667  0.3927
  210SOL    HW1  734   3.632   3.235   2.451 -3.1325 -1.8615  1.6519
  210SOL    HW2  735   3.713   3.175   2.564  0.6377  0.3378  0.1892
  211SOL     OW  736   1.286   0.576   3.141  0.4175  0.1584  0.7441
  211SOL    HW1  737   1.192   0.592   3.129  0.0421 -2.1858  0.3886
  211SOL    HW2  738   1.328   0.650   3.097 -1.2451  1.4705  1.2892
  212SOL     OW  739   2.396   2.973   2.584  0.1972 -0.0947  0.2872
  212SOL    HW1  740   2.467   3.031   2.555 -0.6133  0.3621 -0.7777
  212SOL    HW2  741   2.389   2.991   2.678  0.1572  1.3187  0.0351
  213SOL     OW  742   1.071   2.273   2.433 -0.3829 -0.3479  0.0178
  213SOL    HW1  743   1.047   2.206   2.369  0.5107 -1.1002  0.4571
  213SOL    HW2  744   1.158   2.302   2.406 -0.2022 -0.3330  0.6068
  214SOL     OW  745   3.705   2.849   2.117 -0.1308  0.0552  0.1060
  214SOL    HW1  746   3.725   2.912   2.048 -0.8236 -0.5483 -0.6561
  214SOL    HW2  747   3.623   2.880   2.156 -0.0392  0.0797  0.2825
  215SOL     OW  748   0.465   3.321   1.600  0.1704 -0.1130 -0.2417
  215SOL    HW1  749   0.391   3.265   1.575  0.7812 -0.7189 -0.7197
  215SOL    HW2  750   0.479   3.377   1.524  0.0888  0.1343 -0.0763
  216SOL     OW  751   2.178   0.965   3.307  0.1424  0.4846 -0.3639
  216SOL    HW1  752   2.216   0.878   3.296  0.0497  0.2852  0.7930
  216SOL    HW2  753   2.235   1.007   3.372 -0.4979  0.8668 -0.0501
  217SOL     OW  754   3.437   3.197   1.212  0.1817 -0.0741 -0.0322
  217SOL    HW1  755   3.512   3.211   1.269 -0.1408  1.1382  0.1209
  217SOL    HW2  756   3.473   3.158   1.133  1.1622  1.6765 -0.4775
  218SOL     OW  757   1.993   1.899   0.690 -0.0772  0.0676 -0.7144
  218SOL    HW1  758   2.033   1.899   0.603 -0.5952  1.3732 -0.9655
  218SOL    HW2  759   2.067   1.892   0.750  0.3634  0.2284 -1.2358
  219SOL     OW  760   1.811   2.740   1.793  0.6979 -0.1441  0.4146
  219SOL    HW1  761   1.905   2.761   1.792  1.2327 -2.3965 -0.4290
  219SOL    HW2  762   1.771   2.810   1.843  2.7643  1.2039  0.2358
  220SOL     OW  763   3.463   0.201   3.660 -0.5412  0.0281  0.0206
  220SOL    HW1  764   3.367   0.199   3.650 -0.4712 -0.7830 -0.4682
  220SOL    HW2  765   3.478   0.271   3.724 -1.4815 -0.0237  0.3121
  221SOL     OW  766   2.851   2.689   0.015  0.2919 -0.4842  0.2420
  221SOL    HW1  767   2.872   2.596   0.025  0.9961 -0.4054 -0.4440
  221SOL    HW2  768   2.917   2.734   0.068  1.1721 -0.2877 -1.0033
  222SOL     OW  769   1.142   2.608   0.012  0.4100 -0.0453  0.2571
  222SOL    HW1  770   1.117   2.598  -0.080  0.7348 -1.3715  0.3023
  222SOL    HW2  771   1.121   2.524   0.052  3.2387 -0.6322  0.6704
  223SOL     OW  772   1.728   1.962   1.706  0.5271  0.5089  0.3701
  223SOL    HW1  773   1.649   1.978   1.655  0.3876  3.0073  1.2762
  223SOL    HW2  774   1.762   1.879   1.673 -1.8329 -0.0206 -0.8283
  224SOL     OW  775   3.565   2.187   3.464 -0.0449  0.1914 -0.5272
  224SOL    HW1  776   3.504   2.260   3.472 -1.2831 -0.7821 -1.0594
  224SOL    HW2  777   3.549   2.133   3.541  0.9409  0.5058 -0.0824
  225SOL     OW  778   2.742   1.906   2.320 -0.2727  0.0950  0.1376
  225SOL    HW1  779   2.700   1.858   2.248  0.2642 -2.1872  1.2863
  225SOL    HW2  780   2.675   1.909   2.389 -0.0336  0.2984  0.3598
  226SOL     OW  781   2.435   1.616   1.331 -0.7617 -0.2410  0.2226
  226SOL    HW1  782   2.362   1.560   1.303  0.6517  0.4001 -5.2122
  226SOL    HW2  783   2.502   1.554   1.361 -2.2740 -0.9793  2.2041
  227SOL     OW  784   0.446   2.521   1.392  0.4026 -0.3453 -0.0539
  227SOL    HW1  785   0.378   2.588   1.387  0.4455 -0.2605  0.5188
  227SOL    HW2  786   0.511   2.549   1.327  0.0414 -0.2614 -0.3791
  228SOL     OW  787   3.088   3.536   1.515 -0.3976  0.1444 -0.3614
  228SOL    HW1  788   3.130   3.451   1.499 -0.6372 -0.0771  0.1891
  228SOL    HW2  789   3.161   3.595   1.534 -0.2400  0.0362 -0.6181
  229SOL     OW  790   1.870   0.395   1.529  0.6765  0.1688  0.5566
  229SOL    HW1  791   1.898   0.414   1.618  0.2285  3.4625  0.0431
  229SOL    HW2  792   1.951   0.394   1.478  0.6343  1.6058  0.4497
  230SOL     OW  793   2.724   2.443   2.056  0.2093  0.6744 -0.2971
  230SOL    HW1  794   2.642   2.400   2.030  0.2788 -1.5164  2.8780
  230SOL    HW2  795   2.787   2.417   1.989 -1.2804  1.0415 -1.8794
  231SOL     OW  796   0.525   1.672   1.573  0.4779  0.3101 -0.0688
  231SOL    HW1  797   0.457   1.703   1.514 -2.2360  0.0065  2.7866
  231SOL    HW2  798   0.586   1.745   1.581 -0.7587  1.4328 -0.8501
  232SOL     OW  799   2.647   2.761   0.221  0.2217  0.0068 -0.6249
  232SOL    HW1  800   2.724   2.720   0.262 -0.3481 -1.3335 -0.8880
  232SOL    HW2  801   2.678   2.789   0.134  0.5958  0.1069 -0.4604
  233SOL     OW  802   1.252   2.329   0.075  0.4351  0.3527 -0.0455
  233SOL    HW1  803   1.274   2.386   0.001  0.5259  0.6624  0.2187
  233SOL    HW2  804   1.336   2.293   0.103  0.5964  1.3525  0.8137
  234SOL     OW  805   3.653   0.886   1.172  0.0991 -0.0338  0.1433
  234SOL    HW1  806   3.680   0.978   1.176  1.0602 -0.3202  0.3827
  234SOL    HW2  807   3.558   0.890   1.162  0.1369  0.9884  0.0742
  235SOL     OW  808   3.585   2.024   2.819 -0.1326  0.0736  0.0821
  235SOL    HW1  809   3.652   2.086   2.845 -1.2250  0.7080  1.4472
  235SOL    HW2  810   3.594   1.950   2.879  1.6865 -1.5206 -2.0376
  236SOL     OW  811   3.155   0.096   2.451 -0.1582 -0.2140  0.0768
  236SOL    HW1  812   3.063   0.090   2.425  0.0300  1.5165 -1.0632
  236SOL    HW2  813   3.180   0.006   2.471 -2.1933 -0.6510  0.7344
  237SOL     OW  814   2.530   1.314   3.565  0.1280  0.2338  0.3799
  237SOL    HW1  815   2.468   1.306   3.637 -0.3229 -0.4160 -0.0801
  237SOL    HW2  816   2.503   1.393   3.518  0.2252  0.4749  0.7279
  238SOL     OW  817   2.613   0.306   0.587 -0.5228 -0.3173 -0.4018
  238SOL    HW1  818   2.677   0.376   0.597 -0.8968 -0.1673  1.0926
  238SOL    HW2  819   2.530   0.346   0.614 -0.7886 -1.2534  0.2001
  239SOL     OW  820   1.450   3.648   2.968 -0.3894  0.5443  0.4393
  239SOL    HW1  821   1.403   3.666   2.886  1.7091 -0.4938 -1.0392
  239SOL    HW2  822   1.406   3.572   3.006  0.0269 -0.3856 -0.9094
  240SOL     OW  823   0.956   0.819   2.943  0.1015 -0.2650  0.5654
  240SOL    HW1  824   1.037   0.836   2.896  0.5411 -1.2166  0.9765
  240SOL    HW2  825   0.922   0.739   2.904 -1.0533  0.5600 -0.1489
  241SOL     OW  826   0.058   1.382   0.977  0.3094  0.0562 -0.5896
  241SOL    HW1  827   0.068   1.306   1.034  0.6307  1.4343  1.2315
  241SOL    HW2  828  -0.037   1.393   0.967  0.2485  0.1075  0.0784
  242SOL     OW  829   2.780   0.474   0.764  0.2131 -0.6686 -0.2196
  242SOL    HW1  830   2.796   0.382   0.781  0.5482 -0.7501 -0.9432
  242SOL    HW2  831   2.780   0.515   0.850  1.9642 -1.0457 -0.0086
  243SOL     OW  832   3.299   3.521   3.256 -0.0276  0.1785 -0.0933
  243SOL    HW1  833   3.365   3.590   3.250  1.2413 -1.0640 -0.8601
  243SOL    HW2  834   3.276   3.502   3.165 -0.2578 -0.4979  0.1021
  244SOL     OW  835   2.363   0.414   0.627  0.3376 -0.3413 -0.4254
  244SOL    HW1  836   2.357   0.488   0.567  1.2013  1.0137  1.0880
  244SOL    HW2  837   2.280   0.369   0.619 -0.1252  0.6925 -1.5280
  245SOL     OW  838   0.988   3.312   2.351  0.1105 -0.1306 -0.1460
  245SOL    HW1  839   0.909   3.333   2.301 -0.5915  0.8288  1.3194
  245SOL    HW2  840   0.956   3.285   2.436  1.3360 -0.6649  0.1563
  246SOL     OW  841   2.537   0.909   3.179  0.0825 -0.0569 -0.6233
  246SOL    HW1  842   2.456   0.922   3.130  0.0224 -0.1255 -0.5441
  246SOL    HW2  843   2.508   0.901   3.270  0.2846  1.0533 -0.4561
  247SOL     OW  844   2.242   2.069   2.105  0.1572  0.3878  0.4677
  247SOL    HW1  845   2.224   2.142   2.164 -1.6003 -0.5583  1.1540
  247SOL    HW2  846   2.206   2.097   2.021 -0.0336  0.5299  0.5950
  248SOL     OW  847   3.682   2.015   1.451 -0.5628  0.4264 -0.1901
  248SOL    HW1  848   3.691   2.048   1.540 -0.8462 -0.2535  0.0891
  248SOL    HW2  849   3.595   1.976   1.448 -0.7992  0.9939 -0.9448
  249SOL     OW  850   0.765   3.317   2.186  0.4014 -0.4384 -0.4803
  249SOL    HW1  851   0.679   3.357   2.198  0.7756  0.3462 -0.3922
  249SOL    HW2  852   0.820   3.387   2.153  1.1958 -0.7511  0.1602
  250SOL     OW  853   1.701   0.569   2.887  0.0726 -0.6119  0.1200
  250SOL    HW1  854   1.720   0.643   2.944  1.5058 -0.1502 -0.9308
  250SOL    HW2  855   1.636   0.518   2.935  0.0662  0.6085  1.4453
  251SOL     OW  856   2.135   0.897   1.953  0.0465 -0.0488 -0.2689
  251SOL    HW1  857   2.143   0.970   1.892 -1.3157  0.2563 -0.0859
  251SOL    HW2  858   2.063   0.844   1.919  2.4193 -2.5333 -1.6279
  252SOL     OW  859   1.207   1.942   0.066 -0.0205 -0.0358  0.0358
  252SOL    HW1  860   1.251   1.942  -0.018  1.6174 -0.5617  0.8848
  252SOL    HW2  861   1.130   1.887   0.053  2.6550 -3.9467  0.1055
  253SOL     OW  862   3.071   1.325   0.639 -0.4642  0.0013  0.2643
  253SOL    HW1  863   3.138   1.273   0.596  1.1693  1.1397  1.3772
  253SOL    HW2  864   3.111   1.411   0.652 -2.0691  0.6549  1.0823
  254SOL     OW  865   2.943   0.407   2.384  1.1453 -0.3511 -0.3193
  254SOL    HW1  866   3.029   0.374   2.360  1.7052  0.5280  0.4525
  254SOL    HW2  867   2.909   0.446   2.303  3.2950  3.1867  0.3784
  255SOL     OW  868   2.762   1.570   3.418 -0.1116 -0.4029 -0.3406
  255SOL    HW1  869   2.736   1.584   3.509 -0.4301 -1.0415 -0.3276
  255SOL    HW2  870   2.799   1.654   3.390  0.3229 -0.3082  0.4888
  256SOL     OW  871   2.270   1.900   1.797 -0.9463 -0.0621  0.3135
  256SOL    HW1  872   2.273   1.809   1.828 -0.5442  0.0254  0.5245
  256SOL    HW2  873   2.210   1.897   1.722  1.0493 -0.9970 -1.2822
  257SOL     OW  874   1.964   0.260   1.180  0.4089 -0.3298 -0.5750
  257SOL    HW1  875   1.998   0.298   1.098 -0.0545  0.4338 -0.4173
  257SOL    HW2  876   2.018   0.300   1.248 -0.5687  0.6343 -0.3502
  258SOL     OW  877   1.291   0.156   1.053 -0.1365  0.0981  0.5266
  258SOL    HW1  878   1.377   0.191   1.078  0.9415 -1.8069 -0.4052
  258SOL    HW2  879   1.292   0.155   0.957 -0.9015 -0.6271  0.5163
  259SOL     OW  880   0.715   2.272   2.435  0.0492  0.0082  0.2761
  259SOL    HW1  881   0.649   2.203   2.449 -0.8043  0.2136 -2.4226
  259SOL    HW2  882   0.763   2.276   2.517 -1.3030 -2.3187  1.2351
  260SOL     OW  883   2.773   2.892   2.387 -0.3696 -0.1509 -0.0671
  260SOL    HW1  884   2.804   2.830   2.453 -0.7001 -0.9615 -0.6660
  260SOL    HW2  885   2.749   2.838   2.313  0.8514  0.8252 -1.2065
  261SOL     OW  886   0.443   0.294   2.095 -0.0082  0.2535 -0.0698
  261SOL    HW1  887   0.434   0.385   2.125 -1.6795  0.2398 -0.4637
  261SOL    HW2  888   0.386   0.244   2.153  0.3131 -0.4412 -0.3472
  262SOL     OW  889   2.446   0.952   0.919 -0.2437 -0.0192  0.4602
  262SOL    HW1  890   2.409   0.865   0.933  1.3239 -1.2068 -2.1835
  262SOL    HW2  891   2.399   0.986   0.843 -0.4231  1.1701  1.1062
  263SOL     OW  892   3.108   1.790   0.645  0.2538 -0.0020  0.1211
  263SOL    HW1  893   3.180   1.755   0.696 -1.3411 -1.6757  1.2825
  263SOL    HW2  894   3.138   1.877   0.618  2.5824 -0.5630  0.7663
  264SOL     OW  895   0.112   3.225   2.200 -0.0264 -0.5114  0.0776
  264SOL    HW1  896   0.036   3.188   2.244 -0.1382 -1.3094 -0.7719
  264SOL    HW2  897   0.186   3.171   2.228  0.0622 -0.3859  0.0889
  265SOL     OW  898   1.539   3.650   0.834  0.2084 -0.0907  0.2641
  265SOL    HW1  899   1.448   3.679   0.830 -0.2527 -1.4120  0.6205
  265SOL    HW2  900   1.551   3.597   0.755  0.7545  0.3201  0.0706
  266SOL     OW  901   1.776   2.958   1.984 -0.2638 -0.0597  0.1589
  266SOL    HW1  902   1.847   2.995   2.037  0.8524 -0.3899 -1.0646
  266SOL    HW2  903   1.758   3.024   1.917 -0.1597 -0.5512 -0.3620
  267SOL     OW  904   0.896   2.284   2.647 -0.3575  0.0029  0.3074
  267SOL    HW1  905   0.978   2.279   2.599 -1.0341  0.5943 -0.9412
  267SOL    HW2  906   0.889   2.199   2.691  0.7963 -0.1365  0.2368
  268SOL     OW  907   1.557   2.793   1.013  0.6410 -0.1629  0.0050
  268SOL    HW1  908   1.462   2.796   1.001  0.6633  1.0552 -0.0025
  268SOL    HW2  909   1.571   2.732   1.085 -0.0546 -1.3790 -0.8857
  269SOL     OW  910   0.292   0.293   0.226 -0.2867  0.1321 -0.2160
  269SOL    HW1  911   0.205   0.256   0.210 -1.5026  1.7504  2.5172
  269SOL    HW2  912   0.278   0.388   0.230  1.0800  0.2297  3.2800
  270SOL     OW  913   3.305   1.129   3.647  1.1161 -0.0092  0.1817
  270SOL    HW1  914   3.294   1.171   3.562 -0.9465  1.2131  1.0363
  270SOL    HW2  915   3.351   1.194   3.700 -1.9639  1.2106  1.4627
  271SOL     OW  916   1.579   3.097   2.740  0.4692 -0.0124  0.1241
  271SOL    HW1  917   1.585   3.134   2.829 -2.8704  1.3753 -0.1524
  271SOL    HW2  918   1.515   3.026   2.748 -0.5216  0.6897 -1.3251
  272SOL     OW  919   0.154   3.323   1.699 -0.3371  0.8264  0.3684
  272SOL    HW1  920   0.176   3.324   1.792 -0.8564 -0.3299  0.5094
  272SOL    HW2  921   0.071   3.372   1.694 -0.3922  0.7522  0.5368
  273SOL     OW  922   1.488   0.492   0.190  0.2140  0.2549  0.1700
  273SOL    HW1  923   1.533   0.570   0.223 -0.3610 -0.2225  2.1805
  273SOL    HW2  924   1.397   0.504   0.218 -0.3238 -0.1175 -1.4054
  274SOL     OW  925   2.630   3.675   2.868 -0.0743 -0.6533  0.6267
  274SOL    HW1  926   2.593   3.598   2.911  3.0500 -1.6985  1.6110
  274SOL    HW2  927   2.678   3.720   2.937 -2.5975  2.7539  0.2729
  275SOL     OW  928   0.861   0.828   2.467  0.1878 -0.1811 -0.1207
  275SOL    HW1  929   0.923   0.787   2.407  2.5979  1.6683  0.9942
  275SOL    HW2  930   0.842   0.761   2.532  0.3308 -1.0481 -0.9682
  276SOL     OW  931   3.415   0.152   2.311  0.0097  0.2980 -0.0013
  276SOL    HW1  932   3.500   0.109   2.304 -0.2953 -0.0466 -2.0396
  276SOL    HW2  933   3.371   0.107   2.383 -0.2961 -2.8655 -2.0538
  277SOL     OW  934   0.760   3.059   2.807  0.2271 -0.0691 -0.5997
  277SOL    HW1  935   0.722   2.979   2.843 -0.0905  0.6311  0.6503
  277SOL    HW2  936   0.827   3.084   2.870  1.8427 -0.5325 -2.0867
  278SOL     OW  937   2.759   0.722   2.212  0.5053 -0.2039 -0.2463
  278SOL    HW1  938   2.761   0.641   2.161 -0.3072  0.3134 -1.1126
  278SOL    HW2  939   2.682   0.769   2.179  0.2907  0.3897  1.0728
  279SOL     OW  940   2.528   2.804   1.307  0.0165 -0.0465 -0.0735
  279SOL    HW1  941   2.503   2.842   1.391 -1.3806  1.8009 -1.2935
  279SOL    HW2  942   2.463   2.735   1.290  0.4910 -0.6403  0.4934
  280SOL     OW  943   1.565   1.652   2.345 -0.2474 -0.1564  0.5604
  280SOL    HW1  944   1.621   1.616   2.276  0.0153  0.4316  0.4667
  280SOL    HW2  945   1.606   1.624   2.426  1.4804  2.1675  0.5412
  281SOL     OW  946   0.435   1.563   1.842 -0.4046 -0.4982  0.3911
  281SOL    HW1  947   0.458   1.604   1.759  1.1217  0.7296  1.3933
  281SOL    HW2  948   0.449   1.470   1.827  1.4754 -0.1269 -0.2263
  282SOL     OW  949   1.768   2.146   1.222  0.0763  0.2631  0.4327
  282SOL    HW1  950   1.781   2.158   1.316 -1.2892 -0.6353  0.7411
  282SOL    HW2  951   1.695   2.085   1.215  0.2108  0.2678 -1.2179
  283SOL     OW  952   2.398   3.125   1.735  0.0682 -0.0900  0.2025
  283SOL    HW1  953   2.327   3.118   1.672 -1.4818  0.8556  1.7681
  283SOL    HW2  954   2.418   3.219   1.738  1.8119 -0.4129 -0.6578
  284SOL     OW  955   1.428   1.927   2.462  0.0555 -0.5113  0.2032
  284SOL    HW1  956   1.500   1.966   2.413 -0.1557 -0.1978  0.1376
  284SOL    HW2  957   1.408   1.846   2.415 -0.6873  0.1876 -0.7200
  285SOL     OW  958   0.761   2.625   1.840  0.2209 -0.7333 -0.2027
  285SOL    HW1  959   0.759   2.530   1.850 -0.9993 -0.5721  1.4460
  285SOL    HW2  960   0.680   2.646   1.792 -0.0793 -0.4427  0.4201
  286SOL     OW  961   2.061   2.608   0.529 -0.5398 -0.4200 -0.2482
  286SOL    HW1  962   2.018   2.603   0.443  0.5107  1.1044 -0.8803
  286SOL    HW2  963   1.991   2.631   0.589 -0.8957  0.5708 -1.0328
  287SOL     OW  964   0.372   1.932   2.590 -0.3002 -0.3301 -0.1803
  287SOL    HW1  965   0.435   2.003   2.578 -1.3612  0.3651 -1.7971
  287SOL    HW2  966   0.421   1.853   2.566  0.3985  0.0385  0.0148
  288SOL     OW  967   1.514   3.620   0.512  0.5102 -0.7379  0.1249
  288SOL    HW1  968   1.433   3.601   0.559 -0.4024 -1.5109 -1.7300
  288SOL    HW2  969   1.509   3.568   0.432  1.3716  1.5771 -1.5141
  289SOL     OW  970   1.253   2.669   1.843 -0.2801  0.7270 -0.0716
  289SOL    HW1  971   1.181   2.606   1.847 -0.2267  0.7696  2.3839
  289SOL    HW2  972   1.211   2.754   1.852 -0.0626  0.8273 -0.0038
  290SOL     OW  973   1.706   0.763   3.068 -0.0178  0.2729 -0.1876
  290SOL    HW1  974   1.613   0.766   3.044  0.4771  1.4304 -2.0321
  290SOL    HW2  975   1.715   0.829   3.137 -0.6523 -0.2253  0.3857
  291SOL     OW  976   2.629   3.111   2.449  0.5490  0.4787 -0.5339
  291SOL    HW1  977   2.678   3.029   2.444 -0.7915 -0.3577 -0.1788
  291SOL    HW2  978   2.694   3.176   2.476  1.6607 -0.4190 -0.9942
  292SOL     OW  979   0.524   2.378   3.428  0.0145 -0.1385 -0.0162
  292SOL    HW1  980   0.545   2.429   3.506 -2.7161 -0.8475  1.2528
  292SOL    HW2  981   0.464   2.433   3.378  1.0944 -0.0337 -1.2358
  293SOL     OW  982   1.121   0.640   0.177 -0.0038  0.0473 -0.9676
  293SOL    HW1  983   1.148   0.724   0.214  0.4139 -0.9787  1.1147
  293SOL    HW2  984   1.168   0.634   0.094 -1.0882  2.4699 -1.8075
  294SOL     OW  985   3.130   0.416   3.133 -0.0273  0.3542  0.2975
  294SOL    HW1  986   3.185   0.367   3.071  0.8251 -0.5367  1.7234
  294SOL    HW2  987   3.064   0.353   3.161 -0.7745  0.9343 -0.1481
  295SOL     OW  988   2.113   0.026   0.709 -0.3051  0.8765  0.5406
  295SOL    HW1  989   2.039   0.058   0.761 -0.1688  1.3662  0.4312
  295SOL    HW2  990   2.184   0.087   0.728  0.7329 -0.8346  2.3635
  296SOL     OW  991   3.643   3.541   0.265  0.1346 -0.0776 -0.0004
  296SOL    HW1  992   3.628   3.507   0.353 -1.0685 -0.3379 -0.2875
  296SOL    HW2  993   3.705   3.613   0.277 -2.4085  1.9548  1.4883
  297SOL     OW  994   1.947   0.399   0.391 -0.1180  0.2459 -0.3864
  297SOL    HW1  995   2.008   0.332   0.361 -0.2106  0.9713 -2.2245
  297SOL    HW2  996   1.904   0.359   0.467  3.8892  0.4019  2.1174
  298SOL     OW  997   2.276   2.186   1.853  0.3773 -0.3909  0.3094
  298SOL    HW1  998   2.290   2.092   1.841  1.7594 -0.2944  1.1023
  298SOL    HW2  999   2.331   2.227   1.787 -0.0097 -0.1179  0.1517
  299SOL     OW 1000   3.088   1.475   0.290 -0.1053 -0.1468  0.2583
  299SOL    HW1 1001   2.999   1.474   0.325 -0.5879  0.9138 -0.9024
  299SOL    HW2 1002   3.097   1.390   0.246 -0.7601 -0.0128 -0.1424
  300SOL     OW 1003   0.079   2.522   2.333  0.3838  0.1137  0.7183
  300SOL    HW1 1004  -0.014   2.502   2.347 -0.1369  0.7284 -1.6756
  300SOL    HW2 1005   0.082   2.616   2.317  1.2234 -0.1256 -0.6494
  301SOL     OW 1006   0.284   1.423   2.147 -0.3765 -0.5267 -0.0952
  301SOL    HW1 1007   0.223   1.446   2.217  1.9749  0.5110  1.7066
  301SOL    HW2 1008   0.274   1.328   2.136 -0.4131 -0.8030  2.0501
  302SOL     OW 1009   1.179   0.862   2.789 -0.4392  0.1944  0.3200
  302SOL    HW1 1010   1.242   0.791   2.795  0.3693  1.0574  2.4919
  302SOL    HW2 1011   1.167   0.876   2.695  1.1110 -1.2702 -0.1126
  303SOL     OW 1012   1.258   3.683   1.529 -0.0800 -0.2605 -0.1099
  303SOL    HW1 1013   1.223   3.662   1.616  2.2470  2.2587  1.4967
  303SOL    HW2 1014   1.268   3.778   1.529  0.0767 -0.2424 -3.1199
  304SOL     OW 1015   2.067   0.453   0.628 -0.4961  1.2241  0.3325
  304SOL    HW1 1016   1.982   0.436   0.669 -0.3232  0.0748  0.2201
  304SOL    HW2 1017   2.051   0.442   0.534 -0.0989  0.4825  0.3520
  305SOL     OW 1018   2.816   0.692   2.937 -0.2126  0.1013  0.1908
  305SOL    HW1 1019   2.820   0.636   2.859 -1.4512  0.3784 -0.0897
  305SOL    HW2 1020   2.775   0.638   3.004  1.9575 -0.5381  1.0276
  306SOL     OW 1021   1.061   0.213   2.608  0.0919 -0.2781  0.5607
  306SOL    HW1 1022   1.035   0.121   2.601  0.5164 -0.4609  1.3499
  306SOL    HW2 1023   1.070   0.242   2.517  0.7158 -1.2320  0.3094
  307SOL     OW 1024   1.335   3.518   1.118  0.2481 -0.1249  0.2296
  307SOL    HW1 1025   1.388   3.558   1.048 -0.6327 -1.0704 -1.0031
  307SOL    HW2 1026   1.245   3.532   1.090 -0.1041 -0.7950  1.0255
  308SOL     OW 1027   1.578   2.621   1.540 -0.1121 -0.1351  0.0834
  308SOL    HW1 1028   1.565   2.673   1.619  0.9617 -2.2146  1.6776
  308SOL    HW2 1029   1.515   2.549   1.548 -0.2199 -0.1879 -1.1309
  309SOL     OW 1030   2.440   2.709   2.881 -0.6515 -0.2824 -0.4483
  309SOL    HW1 1031   2.472   2.636   2.934  1.4627  0.3418 -0.8272
  309SOL    HW2 1032   2.377   2.669   2.820 -1.7535 -1.2820  1.3160
  310SOL     OW 1033   1.369   0.724   0.660  0.8362  0.1884  0.3471
  310SOL    HW1 1034   1.400   0.751   0.574  0.8086 -0.7248  0.0421
  310SOL    HW2 1035   1.284   0.767   0.670 -0.3838 -1.7598 -1.1995
  311SOL     OW 1036   2.557   1.299   0.520  0.2086 -0.1694  0.2787
  311SOL    HW1 1037   2.517   1.236   0.460 -0.5064  0.6710 -0.1216
  311SOL    HW2 1038   2.648   1.269   0.528  1.1602  1.4371 -3.6209
  312SOL     OW 1039   1.847   3.499   2.416  0.0994 -0.7103  0.0841
  312SOL    HW1 1040   1.828   3.547   2.335  0.6246 -0.4605  0.1030
  312SOL    HW2 1041   1.942   3.487   2.414  0.3398  0.7642  1.4831
  313SOL     OW 1042   3.283   0.739   3.199  0.0270  0.1151  0.1306
  313SOL    HW1 1043   3.190   0.737   3.174  0.1543 -1.0860 -0.2886
  313SOL    HW2 1044   3.293   0.820   3.248 -1.3665  0.0055  0.6195
  314SOL     OW 1045   0.455   1.106   1.213 -0.0073  0.6165  0.3086
  314SOL    HW1 1046   0.512   1.040   1.252 -0.3918  0.1093  0.0260
  314SOL    HW2 1047   0.482   1.188   1.253  0.8170  0.3590  0.2896
  315SOL     OW 1048   2.612   3.172   2.888 -0.0378 -0.3136 -0.6987
  315SOL    HW1 1049   2.661   3.209   2.815 -0.4964  0.2776 -0.7125
  315SOL    HW2 1050   2.629   3.230   2.961 -0.7542 -0.0684 -0.7163
  316SOL     OW 1051   3.551   3.666   3.238  0.3787 -0.6170 -0.5132
  316SOL    HW1 1052   3.504   3.749   3.232  1.5071  0.0458 -0.2969
  316SOL    HW2 1053   3.593   3.657   3.152  0.9393 -0.5540 -0.2449
  317SOL     OW 1054   2.724   0.273   2.078 -0.5314 -0.1749  0.0339
  317SOL    HW1 1055   2.672   0.250   2.155 -1.6346 -1.3265 -1.0221
  317SOL    HW2 1056   2.712   0.199   2.018 -0.2077  0.9713 -1.4910
  318SOL     OW 1057   2.538   0.775   0.338  0.5628  0.2505  0.0870
  318SOL    HW1 1058   2.622   0.804   0.374  1.5895 -2.1184 -0.3171
  318SOL    HW2 1059   2.505   0.712   0.402  0.2908 -0.6968 -0.9778
  319SOL     OW 1060   2.572   0.305   2.824 -0.3474 -0.4019 -0.4822
  319SOL    HW1 1061   2.626   0.235   2.861  0.3506 -0.0047 -0.7455
  319SOL    HW2 1062   2.484   0.289   2.859  0.2043 -0.3165  0.9435
  320SOL     OW 1063   3.014   1.659   1.561  0.2246 -0.0569 -0.2155
  320SOL    HW1 1064   3.068   1.619   1.492 -1.4338  0.9991 -2.1619
  320SOL    HW2 1065   2.926   1.664   1.523 -0.4899  1.5362  1.5843
  321SOL     OW 1066   3.086   0.308   2.793  0.6075 -0.3677  0.0163
  321SOL    HW1 1067   3.060   0.220   2.821  0.7914 -1.4004 -2.9331
  321SOL    HW2 1068   3.173   0.319   2.831 -0.4579 -0.3889  2.5763
  322SOL     OW 1069   2.104   1.238   2.883 -0.3817 -0.0174  0.3000
  322SOL    HW1 1070   2.045   1.165   2.901  1.0610 -1.8061 -1.9206
  322SOL    HW2 1071   2.162   1.240   2.959 -1.1956 -0.3822  0.9440
  323SOL     OW 1072   3.251   1.834   2.525 -0.1021 -0.4706 -0.3346
  323SOL    HW1 1073   3.220   1.894   2.593  1.1927  1.0124 -1.0219
  323SOL    HW2 1074   3.339   1.810   2.553 -0.2025 -1.1800 -0.6369
  324SOL     OW 1075   0.958   1.308   1.118  0.2143  0.3143 -0.1965
  324SOL    HW1 1076   0.883   1.367   1.123  0.1725  0.1291  1.8502
  324SOL    HW2 1077   0.980   1.304   1.025 -2.2983  0.3827 -0.8213
  325SOL     OW 1078   3.476   3.327   2.425  0.3151 -0.2485 -0.3654
  325SOL    HW1 1079   3.484   3.366   2.338  0.6692  0.2398 -0.1132
  325SOL    HW2 1080   3.385   3.297   2.429  0.9606 -2.5448 -1.8474
  326SOL     OW 1081   0.860   2.585   2.823  0.2026 -0.1385  0.2122
  326SOL    HW1 1082   0.882   2.643   2.749 -0.5118  0.7200  0.6616
  326SOL    HW2 1083   0.893   2.499   2.796 -1.4520 -0.1777 -1.8138
  327SOL     OW 1084   2.994   1.944   0.265  0.2968  0.1077 -0.0297
  327SOL    HW1 1085   3.073   1.893   0.248 -0.9392 -1.3029 -1.7695
  327SOL    HW2 1086   2.959   1.906   0.346  0.7588 -0.0814  0.0849
  328SOL     OW 1087   3.188   1.317   2.922 -0.1101 -0.5962  0.3987
  328SOL    HW1 1088   3.121   1.384   2.938  0.8925  0.2250  1.2005
  328SOL    HW2 1089   3.175   1.292   2.830 -0.9259  0.2043  0.2863
  329SOL     OW 1090   3.421   1.202   2.199  0.8376 -0.2335  0.1848
  329SOL    HW1 1091   3.455   1.149   2.127  0.5526 -0.5326  0.2676
  329SOL    HW2 1092   3.326   1.192   2.194  0.8074 -0.1376  0.5126
  330SOL     OW 1093   3.195   0.570   2.127  0.1476  0.1870 -0.3267
  330SOL    HW1 1094   3.178   0.510   2.200  1.4021  0.6498  0.3612
  330SOL    HW2 1095   3.129   0.547   2.062 -1.5520  0.3282  1.2785
  331SOL     OW 1096   2.112   2.399   2.587 -0.0916 -0.1388  0.0062
  331SOL    HW1 1097   2.118   2.303   2.578  2.5018 -0.2205  2.1221
  331SOL    HW2 1098   2.018   2.416   2.587 -0.6096 -2.6253 -0.8740
  332SOL     OW 1099   2.913   0.108   0.420 -0.0037 -0.2072 -0.6282
  332SOL    HW1 1100   2.845   0.166   0.454 -0.5331 -1.1094 -0.1126
  332SOL    HW2 1101   2.953   0.156   0.348 -0.2301  0.9166 -0.0096
  333SOL     OW 1102   2.644   1.951   1.300 -0.2981  0.4372 -0.2714
  333SOL    HW1 1103   2.583   1.887   1.336 -0.4962  0.1304 -1.1386
  333SOL    HW2 1104   2.629   2.030   1.352  0.9282 -0.6025  1.7453
  334SOL     OW 1105   2.399   3.181   2.303 -0.0262 -0.3619 -0.3412
  334SOL    HW1 1106   2.487   3.183   2.340 -0.3099 -0.8284  0.3652
  334SOL    HW2 1107   2.356   3.259   2.341 -0.4739 -1.1128  0.7205
  335SOL     OW 1108   1.304   2.739   3.048 -0.2845  0.2120 -0.3267
  335SOL    HW1 1109   1.209   2.729   3.037 -0.3082 -0.1872  0.2077
  335SOL    HW2 1110   1.339   2.651   3.031  0.0916  0.5919 -1.5421
  336SOL     OW 1111   0.676   0.075   0.462 -0.0358 -0.2184 -0.3879
  336SOL    HW1 1112   0.734   0.144   0.492 -1.2130  0.4018  0.5169
  336SOL    HW2 1113   0.708  -0.005   0.505 -0.0457  0.1812  0.3692
  337SOL     OW 1114   3.455   3.228   3.282  0.2268 -0.0472 -0.2012
  337SOL    HW1 1115   3.419   3.140   3.295 -0.6253  0.3563  0.2652
  337SOL    HW2 1116   3.419   3.279   3.355  0.2028  0.8329 -0.8272
  338SOL     OW 1117   1.762   3.363   0.978 -0.5958  0.5650  0.1507
  338SOL    HW1 1118   1.797   3.275   0.965  1.2060  1.0260  1.4878
  338SOL    HW2 1119   1.718   3.359   1.063 -1.2659  0.7281 -0.1904
  339SOL     OW 1120   1.714   3.223   3.280  0.3212 -0.1201 -0.5990
  339SOL    HW1 1121   1.624   3.256   3.287  0.6152  0.2720  1.4550
  339SOL    HW2 1122   1.762   3.268   3.349  1.4752 -2.3772  0.1232
  340SOL     OW 1123   0.326   1.081   0.602 -0.2688  0.2233 -0.0360
  340SOL    HW1 1124   0.240   1.080   0.558  0.0579  0.2735 -0.6871
  340SOL    HW2 1125   0.329   0.999   0.650  0.3937 -1.0177 -2.1342
  341SOL     OW 1126   3.276   2.056   2.932  0.2748 -0.3261  0.2092
  341SOL    HW1 1127   3.324   2.132   2.962  0.8849 -1.0099  0.9848
  341SOL    HW2 1128   3.260   2.072   2.839  1.8801 -0.0350 -0.0161
  342SOL     OW 1129   2.548   2.478   1.835  0.0826  0.1847 -0.5877
  342SOL    HW1 1130   2.605   2.518   1.769 -2.1510  1.2600 -1.9154
  342SOL    HW2 1131   2.539   2.544   1.903  1.2956 -0.4116  0.1671
  343SOL     OW 1132   0.751   3.588   0.645  0.6007  0.4240 -0.9435
  343SOL    HW1 1133   0.693   3.518   0.615 -0.6376  1.7057 -1.6153
  343SOL    HW2 1134   0.717   3.614   0.730  1.0813  0.1862 -0.6764
  344SOL     OW 1135   0.953   2.840   0.616  0.1866 -0.2948  0.1550
  344SOL    HW1 1136   0.889   2.792   0.668 -0.5272  0.6011  0.1249
  344SOL    HW2 1137   0.900   2.903   0.566  1.1677  0.9916  0.7253
  345SOL     OW 1138   3.305   2.270   2.353 -0.4346 -0.3152 -0.2064
  345SOL    HW1 1139   3.354   2.194   2.321 -0.6802 -0.7313  0.4058
  345SOL    HW2 1140   3.217   2.259   2.318  0.4971  1.6935 -3.3581
  346SOL     OW 1141   3.000   3.167   1.181 -0.3887  0.0298 -0.0018
  346SOL    HW1 1142   2.914   3.145   1.146  0.1455 -0.6701 -0.8949
  346SOL    HW2 1143   2.984   3.242   1.238 -1.5503  0.0572 -0.3527
  347SOL     OW 1144   2.159   2.858   2.783  0.3299  0.0114 -0.2717
  347SOL    HW1 1145   2.169   2.791   2.716  0.1245 -0.0049 -0.2844
  347SOL    HW2 1146   2.242   2.855   2.831  0.4090 -0.0968 -0.4129
  348SOL     OW 1147   1.160   0.920   0.260  0.4101 -0.6586  0.2914
  348SOL    HW1 1148   1.216   0.868   0.319 -0.5776 -0.4212  1.4522
  348SOL    HW2 1149   1.111   0.978   0.319  1.2177  1.3442 -0.9525
  349SOL     OW 1150   3.501   1.891   0.699 -0.4768  0.5873 -0.4474
  349SOL    HW1 1151   3.507   1.967   0.757 -2.8785  1.9599 -1.9282
  349SOL    HW2 1152   3.448   1.921   0.625  0.4344 -1.8625 -2.1762
  350SOL     OW 1153   0.303   1.998   3.045  0.2205 -0.6972  0.0412
  350SOL    HW1 1154   0.234   2.062   3.026  0.5518  0.4607  2.5448
  350SOL    HW2 1155   0.255   1.917   3.061 -0.4581 -0.2704  0.2124
  351SOL     OW 1156   2.767   1.644   1.184  0.0717 -0.2981  0.3453
  351SOL    HW1 1157   2.767   1.581   1.112 -1.6381 -2.6487  2.3007
  351SOL    HW2 1158   2.728   1.723   1.148 -0.6610 -1.4071 -1.3520
  352SOL     OW 1159   3.205   1.518   1.408  0.3391  0.2552 -0.0504
  352SOL    HW1 1160   3.282   1.520   1.464 -1.2618 -1.5675  2.3182
  352SOL    HW2 1161   3.199   1.427   1.378  0.2651  0.8508 -1.9176
  353SOL     OW 1162   0.797   1.625   2.482  0.0440  0.2976  0.3973
  353SOL    HW1 1163   0.874   1.680   2.496  0.2401  0.8435 -2.4473
  353SOL    HW2 1164   0.731   1.685   2.448 -0.6419 -0.7181 -0.0982
  354SOL     OW 1165   0.903   3.555   2.021  0.0015  0.2315  0.5860
  354SOL    HW1 1166   0.987   3.562   2.067  0.2298  2.9664 -0.1471
  354SOL    HW2 1167   0.926   3.519   1.935  0.4959  1.3990  0.2211
  355SOL     OW 1168   2.226   2.605   3.174  0.0879  0.1439 -0.1569
  355SOL    HW1 1169   2.270   2.668   3.232 -1.2573  0.2014  0.8137
  355SOL    HW2 1170   2.162   2.561   3.230 -0.8795 -0.1569 -1.4782
  356SOL     OW 1171   0.569   2.193   0.544  0.2987 -0.2327  0.1557
  356SOL    HW1 1172   0.484   2.193   0.498  1.3883 -0.0024 -1.9440
  356SOL    HW2 1173   0.573   2.108   0.587 -0.0201 -1.1715 -1.6306
  357SOL     OW 1174   3.139   0.295   0.765  0.1762  0.1407 -0.0031
  357SOL    HW1 1175   3.082   0.305   0.689  1.1098 -0.3412 -0.7869
  357SOL    HW2 1176   3.107   0.359   0.828 -0.2734  0.9213 -1.0110
  358SOL     OW 1177   3.321   0.430   1.181 -0.1774 -0.2965 -0.0419
  358SOL    HW1 1178   3.410   0.416   1.212  0.0749  1.4488  0.0687
  358SOL    HW2 1179   3.330   0.443   1.087 -0.3291 -0.1128 -0.0298
  359SOL     OW 1180   3.610   3.657   1.181  0.1822  0.0358 -0.1538
  359SOL    HW1 1181   3.692   3.693   1.147  0.9878 -0.9202  0.7586
  359SOL    HW2 1182   3.565   3.732   1.220  1.3308  0.2823  0.7190
  360SOL     OW 1183   1.912   1.184   2.389  0.0595  0.0064  0.1303
  360SOL    HW1 1184   2.006   1.175   2.374  0.2757  1.4372  0.5320
  360SOL    HW2 1185   1.901   1.173   2.484  0.2366  2.7952  0.5315
  361SOL     OW 1186   0.872   1.517   3.037 -0.4242 -0.8284  0.2314
  361SOL    HW1 1187   0.792   1.476   3.005 -0.6776 -1.2790  1.4114
  361SOL    HW2 1188   0.868   1.607   3.005 -1.7820 -0.6375  0.9163
  362SOL     OW 1189   2.064   0.195   3.448  0.7932 -0.1212 -0.0235
  362SOL    HW1 1190   2.058   0.104   3.479  0.0797 -0.1553 -0.2586
  362SOL    HW2 1191   2.157   0.208   3.432  0.6360 -1.6816 -2.5451
  363SOL     OW 1192   1.369   2.968   2.826 -0.1136  0.1254 -0.3431
  363SOL    HW1 1193   1.319   2.992   2.903 -1.0625 -0.6617 -0.7037
  363SOL    HW2 1194   1.350   2.875   2.812  0.3009  0.1759 -1.3293
  364SOL     OW 1195   1.049   1.730   0.212 -0.3025 -0.1192  0.0426
  364SOL    HW1 1196   1.073   1.764   0.298  0.9813 -1.6471  0.3172
  364SOL    HW2 1197   0.978   1.669   0.229 -0.5211  0.0999 -0.0748
  365SOL     OW 1198   2.103   3.393   3.329 -0.0574 -0.5518 -0.3714
  365SOL    HW1 1199   2.081   3.430   3.243 -0.3881  1.0361  0.3978
  365SOL    HW2 1200   2.143   3.308   3.308  0.4220  0.0850 -2.1364
  366SOL     OW 1201   0.152   0.818   0.511 -0.2835  0.7560  0.4237
  366SOL    HW1 1202   0.141   0.816   0.606  1.4102  1.7428  0.6635
  366SOL    HW2 1203   0.228   0.761   0.495 -1.0775 -0.0957 -0.4402
  367SOL     OW 1204   2.097   1.345   0.456  0.0217 -0.0498 -0.2301
  367SOL    HW1 1205   2.073   1.263   0.500  1.7186  0.8932  2.5998
  367SOL    HW2 1206   2.074   1.413   0.519 -1.4741  1.6790 -2.6042
  368SOL     OW 1207   3.346   2.065   2.673  0.1055 -0.1223 -0.2463
  368SOL    HW1 1208   3.302   2.136   2.627 -0.4547 -1.2975 -1.5730
  368SOL    HW2 1209   3.426   2.105   2.708 -0.2486  1.1706 -0.8781
  369SOL     OW 1210   0.111   0.809   3.194  0.6044  0.1224  0.0257
  369SOL    HW1 1211   0.045   0.744   3.220  0.1072  1.2169  1.5569
  369SOL    HW2 1212   0.101   0.816   3.099 -0.4388 -0.8503  0.0441
  370SOL     OW 1213   2.727   0.556   3.182 -0.9302 -0.3368  0.3199
  370SOL    HW1 1214   2.695   0.481   3.232  0.2221 -0.4350  0.9486
  370SOL    HW2 1215   2.776   0.608   3.246 -0.9657  0.4917 -0.3108
  371SOL     OW 1216   0.718   2.675   3.307 -0.6489  0.0874  0.2744
  371SOL    HW1 1217   0.721   2.601   3.367  2.4445 -0.5585 -0.5603
  371SOL    HW2 1218   0.685   2.640   3.225 -0.7547 -0.0006  0.3555
  372SOL     OW 1219   1.781   2.216   1.488  0.1205  0.6386 -0.0083
  372SOL    HW1 1220   1.804   2.309   1.493  1.5035  0.3019 -0.0130
  372SOL    HW2 1221   1.746   2.195   1.575  0.4403  0.9922  0.2037
  373SOL     OW 1222   1.657   1.532   2.122  0.0881 -0.3090  0.3631
  373SOL    HW1 1223   1.707   1.455   2.147 -2.6250 -2.0781  0.5863
  373SOL    HW2 1224   1.696   1.560   2.039  1.3465 -1.7013  0.4653
  374SOL     OW 1225   0.529   0.460   2.400  0.3391  0.1324  0.2470
  374SOL    HW1 1226   0.487   0.421   2.477  0.4785 -0.2077  0.1513
  374SOL    HW2 1227   0.623   0.449   2.417  0.3433 -1.7390 -0.8966
  375SOL     OW 1228   2.491   3.576   3.443  0.7389 -0.4466  0.4693
  375SOL    HW1 1229   2.543   3.541   3.515 -1.1319 -1.8720  1.1676
  375SOL    HW2 1230   2.459   3.498   3.397  1.1076  0.4356 -1.3214
  376SOL     OW 1231   0.160   3.273   1.100 -0.0675 -0.0795 -0.0624
  376SOL    HW1 1232   0.154   3.290   1.006  0.8596  2.0314  0.2291
  376SOL    HW2 1233   0.209   3.191   1.106 -0.2921 -0.3303 -1.4191
  377SOL     OW 1234   2.622   0.213   0.338 -0.4315 -0.1271 -0.5342
  377SOL    HW1 1235   2.566   0.287   0.316  2.0664  2.0228  0.2091
  377SOL    HW2 1236   2.642   0.224   0.430  1.2044 -0.8889 -0.7765
  378SOL     OW 1237   1.554   2.265   2.488  0.2941 -0.3356 -0.3319
  378SOL    HW1 1238   1.473   2.316   2.495  0.1887 -0.5262 -0.1684
  378SOL    HW2 1239   1.617   2.325   2.447 -0.2929 -0.5946 -1.6328
  379SOL     OW 1240   1.780   3.415   3.486 -0.2043 -0.0010 -0.2299
  379SOL    HW1 1241   1.751   3.497   3.446 -0.4227  0.6701  1.2766
  379SOL    HW2 1242   1.779   3.432   3.580  0.0954 -1.6211  0.0863
  380SOL     OW 1243   1.148   2.317   2.001 -0.0269  0.7442  0.2374
  380SOL    HW1 1244   1.083   2.360   1.945 -1.0891 -0.2016  0.7245
  380SOL    HW2 1245   1.117   2.227   2.009  0.0092  0.8988  2.4632
  381SOL     OW 1246   2.540   2.911   1.603 -0.3036  0.6782 -0.2728
  381SOL    HW1 1247   2.512   2.992   1.645  0.3907  0.1817  1.1588
  381SOL    HW2 1248   2.482   2.844   1.640  1.5064 -0.0516  1.2823
  382SOL     OW 1249   0.116   2.778   1.710  0.1418 -0.0704 -0.3781
  382SOL    HW1 1250   0.140   2.744   1.796 -2.0131 -1.6567 -0.3602
  382SOL    HW2 1251   0.167   2.724   1.648  0.7466  0.2375 -0.1506
  383SOL     OW 1252   1.150   1.842   3.026 -0.5163  0.0374  0.3236
  383SOL    HW1 1253   1.196   1.893   2.960 -0.5159  0.3456  0.5619
  383SOL    HW2 1254   1.138   1.756   2.986  1.0235 -0.3194  0.5875
  384SOL     OW 1255   1.207   1.179   0.919  0.0770  0.1995  0.1833
  384SOL    HW1 1256   1.301   1.171   0.903 -0.4109 -0.9055 -2.3157
  384SOL    HW2 1257   1.176   1.088   0.926 -0.8523  0.5480  0.6600
  385SOL     OW 1258   2.284   0.894   0.695  0.2549 -0.0333 -0.1253
  385SOL    HW1 1259   2.201   0.897   0.744  0.5586 -1.7724  0.5389
  385SOL    HW2 1260   2.264   0.940   0.613 -1.5770 -0.9860 -0.2543
  386SOL     OW 1261   1.358   2.927   2.236 -0.0628 -0.1876  0.2835
  386SOL    HW1 1262   1.290   2.986   2.268 -0.6109 -1.7684  2.0922
  386SOL    HW2 1263   1.312   2.845   2.218  1.1930 -0.9763  0.6136
  387SOL     OW 1264   3.633   3.598   2.967 -0.4158 -0.4787  0.2775
  387SOL    HW1 1265   3.543   3.583   2.993 -0.4586  0.2738  0.5843
  387SOL    HW2 1266   3.644   3.549   2.886 -1.0843 -0.6153  0.2708
  388SOL     OW 1267   3.323   3.055   0.282  0.3071  0.6664  0.1958
  388SOL    HW1 1268   3.387   2.995   0.245 -0.0421  0.5070 -0.1619
  388SOL    HW2 1269   3.266   2.999   0.335 -0.1070  0.6575 -0.2558
  389SOL     OW 1270   2.360   3.280   2.006 -0.3659  0.6835 -0.0032
  389SOL    HW1 1271   2.414   3.228   1.946 -0.1990  1.8884 -0.9260
  389SOL    HW2 1272   2.342   3.222   2.079  0.6255 -0.3509 -0.5690
  390SOL     OW 1273   3.294   0.381   1.794  0.0952 -0.3304 -0.4853
  390SOL    HW1 1274   3.347   0.430   1.856 -0.9948  0.8950 -0.4790
  390SOL    HW2 1275   3.354   0.359   1.723  0.3807  2.0497 -1.0353
  391SOL     OW 1276   2.930   2.609   1.227  0.2129  0.1625 -0.5056
  391SOL    HW1 1277   2.902   2.700   1.218  2.1108  0.7656 -0.6577
  391SOL    HW2 1278   2.856   2.565   1.267 -1.1433  1.5480 -1.3981
  392SOL     OW 1279   3.679   0.077   2.188 -0.6271 -0.3273 -0.2006
  392SOL    HW1 1280   3.729   0.014   2.136 -1.3905  0.3804 -1.8218
  392SOL    HW2 1281   3.729   0.158   2.181 -0.8105 -0.1909  0.0746
  393SOL     OW 1282   0.641   0.570   0.362 -0.4086  0.6901 -0.5722
  393SOL    HW1 1283   0.737   0.574   0.364 -0.3652 -0.4586  1.9937
  393SOL    HW2 1284   0.618   0.586   0.271  2.2088  1.2587 -1.1808
  394SOL     OW 1285   2.398   3.578   0.988  0.4510 -0.4272  0.1708
  394SOL    HW1 1286   2.492   3.579   0.971  0.3508 -1.3829 -0.4556
  394SOL    HW2 1287   2.368   3.665   0.961  1.7904  1.4207  4.2131
  395SOL     OW 1288   2.659   2.531   1.330  0.1746 -0.2682 -0.5609
  395SOL    HW1 1289   2.640   2.535   1.237 -0.6113 -2.0302 -0.4918
  395SOL    HW2 1290   2.576   2.508   1.371  0.7414 -0.5270  0.4681
  396SOL     OW 1291   3.544   3.604   1.960  0.1764  0.6205 -0.2083
  396SOL    HW1 1292   3.561   3.514   1.933 -1.5306 -0.1522  1.1517
  396SOL    HW2 1293   3.624   3.631   2.004  0.0447 -0.9025  1.0304
  397SOL     OW 1294   0.088   1.104   3.613  0.0915 -0.2938  0.4836
  397SOL    HW1 1295   0.081   1.198   3.596  2.7105 -0.0426  0.5583
  397SOL    HW2 1296   0.051   1.092   3.701 -0.6359  0.6073  0.2987
  398SOL     OW 1297   0.742   2.370   1.890 -0.2070  0.1682 -0.3688
  398SOL    HW1 1298   0.647   2.368   1.878 -0.2460 -1.1574  0.0589
  398SOL    HW2 1299   0.757   2.319   1.970  1.0137 -1.5259 -1.6345
  399SOL     OW 1300   3.436   0.529   1.974  0.4480  0.6783 -0.3378
  399SOL    HW1 1301   3.461   0.483   2.054 -0.8617 -0.0286 -0.3291
  399SOL    HW2 1302   3.345   0.556   1.989 -0.1312 -0.2912 -1.9608
  400SOL     OW 1303   2.691   3.451   3.088  0.3458  0.0390  0.0696
  400SOL    HW1 1304   2.643   3.396   3.150  0.9943  0.2283  0.7450
  400SOL    HW2 1305   2.767   3.398   3.063 -1.0709 -0.9468 -2.2906
  401SOL     OW 1306   1.833   0.898   1.487 -0.1303 -0.1708  0.0926
  401SOL    HW1 1307   1.854   0.866   1.575 -0.0139  0.3694  0.2700
  401SOL    HW2 1308   1.910   0.949   1.461 -0.0066 -0.6487 -0.4823
  402SOL     OW 1309   2.820   1.209   2.318  0.3797  0.6693 -0.0863
  402SOL    HW1 1310   2.787   1.227   2.230 -0.4403 -0.8815 -0.1121
  402SOL    HW2 1311   2.873   1.130   2.307 -1.3371 -0.6912  1.1396
  403SOL     OW 1312   3.530   1.279   1.298 -0.2413  0.1020  0.0092
  403SOL    HW1 1313   3.523   1.370   1.329 -1.1119  0.9117 -2.4079
  403SOL    HW2 1314   3.454   1.268   1.241 -1.3900 -2.9061  2.0108
  404SOL     OW 1315   0.797   0.163   2.275  0.0498 -0.0404  0.2026
  404SOL    HW1 1316   0.759   0.076   2.284 -0.4979  0.1848  0.0751
  404SOL    HW2 1317   0.773   0.191   2.187 -0.3186  0.4967  0.4729
  405SOL     OW 1318   0.640   1.046   1.587 -0.1619  0.0888 -0.1548
  405SOL    HW1 1319   0.683   1.005   1.513  0.8247  2.7516 -1.1362
  405SOL    HW2 1320   0.712   1.080   1.640 -0.9115 -0.3326  1.1673
  406SOL     OW 1321   3.005   0.891   1.232  0.1165  0.0533  0.2885
  406SOL    HW1 1322   3.063   0.938   1.292  0.6936 -0.6057  0.2547
  406SOL    HW2 1323   2.966   0.960   1.177 -1.9111  0.8730  2.6615
  407SOL     OW 1324   1.770   1.394   2.361 -0.5034  0.0799  0.1096
  407SOL    HW1 1325   1.812   1.308   2.355  0.1073  0.2579  1.5915
  407SOL    HW2 1326   1.804   1.432   2.442 -1.9593  1.0804  0.2730
  408SOL     OW 1327   3.316   0.230   0.323  0.2716 -0.6049  0.4388
  408SOL    HW1 1328   3.383   0.269   0.266 -0.7544 -0.3953 -0.6560
  408SOL    HW2 1329   3.258   0.303   0.344 -1.6105 -1.4801 -1.5511
  409SOL     OW 1330   2.917   2.058   2.046  0.2047 -0.2322  0.2189
  409SOL    HW1 1331   2.902   2.083   2.137  0.9097 -0.0380  0.2817
  409SOL    HW2 1332   3.011   2.041   2.040 -0.2371 -2.9205  0.1864
  410SOL     OW 1333   2.083   3.137   1.295  0.1230  0.6804 -0.1676
  410SOL    HW1 1334   2.129   3.174   1.371 -0.3407 -1.1694  1.0628
  410SOL    HW2 1335   2.070   3.211   1.236 -0.7006  2.4794  2.1732
  411SOL     OW 1336   1.923   1.657   0.552  0.0485 -0.5044  0.1131
  411SOL    HW1 1337   1.984   1.612   0.610 -0.0416 -0.6415  0.1027
  411SOL    HW2 1338   1.875   1.716   0.610  1.7870  1.3045 -0.2643
  412SOL     OW 1339   0.875   1.892   3.419  0.0746 -0.4253 -0.4149
  412SOL    HW1 1340   0.899   1.922   3.332  1.0048 -0.1614 -0.0718
  412SOL    HW2 1341   0.832   1.808   3.405  0.6313 -0.5984 -1.0870
  413SOL     OW 1342   3.643   0.515   0.411 -0.6951  0.1748  0.2831
  413SOL    HW1 1343   3.722   0.516   0.465  0.5485  0.4222 -1.4901
  413SOL    HW2 1344   3.667   0.567   0.334 -2.2585 -0.5961 -0.7383
  414SOL     OW 1345   3.348   2.786   2.241  0.2541 -0.0114 -0.3533
  414SOL    HW1 1346   3.388   2.873   2.229  0.5456 -0.2196 -0.9270
  414SOL    HW2 1347   3.314   2.764   2.154 -2.8994  1.0327  0.5513
  415SOL     OW 1348   2.205   0.316   0.296  0.0677  0.1846  0.3192
  415SOL    HW1 1349   2.187   0.303   0.203  1.5677  1.1721 -0.1307
  415SOL    HW2 1350   2.247   0.235   0.324 -0.2001 -0.0347  0.0943
  416SOL     OW 1351   0.573   0.275   0.749  0.8411  0.2885 -0.0945
  416SOL    HW1 1352   0.611   0.265   0.836 -0.9470  2.3674  0.9799
  416SOL    HW2 1353   0.648   0.272   0.689  2.2395  0.2557  1.6323
  417SOL     OW 1354   2.738   2.745   1.787 -0.4315 -0.0713 -0.0649
  417SOL    HW1 1355   2.669   2.746   1.853 -0.8772  1.7567 -0.5319
  417SOL    HW2 1356   2.819   2.759   1.836 -0.4664 -1.3363  0.3788
  418SOL     OW 1357   1.733   1.646   1.906  0.4790  0.0479 -0.4813
  418SOL    HW1 1358   1.655   1.685   1.867  0.3957 -0.1512 -0.5181
  418SOL    HW2 1359   1.780   1.606   1.832  0.4120 -0.1745 -0.4064
  419SOL     OW 1360   3.034   2.814   0.148  0.2644 -0.4574  0.0932
  419SOL    HW1 1361   3.048   2.855   0.233 -1.8950 -1.5514  1.0220
  419SOL    HW2 1362   3.049   2.883   0.084  1.3380  0.5221  1.3802
  420SOL     OW 1363   1.518   2.902   3.089 -0.0284 -0.1416  0.4078
  420SOL    HW1 1364   1.462   2.825   3.080  0.7704 -0.8187  1.1666
  420SOL    HW2 1365   1.458   2.973   3.112 -0.6326 -0.7601  0.7600
  421SOL     OW 1366   2.171   0.228   0.034  0.1630  0.4406  0.3243
  421SOL    HW1 1367   2.199   0.143   0.002 -0.6315 -0.1210  1.1033
  421SOL    HW2 1368   2.124   0.267  -0.040  0.7436  0.3153 -0.1163
  422SOL     OW 1369   1.240   1.096   2.415 -0.0831  0.0509  0.1907
  422SOL    HW1 1370   1.192   1.157   2.359 -2.0442 -2.3005 -0.7784
  422SOL    HW2 1371   1.281   1.036   2.354 -2.5800 -2.7936  1.1936
  423SOL     OW 1372   3.117   3.068   1.976  0.1530  0.2709 -0.5922
  423SOL    HW1 1373   3.040   3.043   1.925 -0.4469 -0.0702  0.4644
  423SOL    HW2 1374   3.112   3.014   2.055  1.2974  0.4850 -0.3635
  424SOL     OW 1375   2.564   2.251   1.239 -0.2865  0.1274 -0.4653
  424SOL    HW1 1376   2.526   2.209   1.316 -0.1140  2.1552  0.7716
  424SOL    HW2 1377   2.490   2.296   1.197 -0.5102 -1.5162 -1.8865
  425SOL     OW 1378   2.858   3.702   3.390 -0.0873  0.1911  0.0318
  425SOL    HW1 1379   2.926   3.656   3.341 -1.5784 -1.8057 -0.2134
  425SOL    HW2 1380   2.782   3.700   3.332 -0.5045  2.0066  0.4955
  426SOL     OW 1381   2.854   2.160   1.337 -0.2242 -0.0379 -0.2335
  426SOL    HW1 1382   2.761   2.141   1.325 -0.8360  1.8861  1.0921
  426SOL    HW2 1383   2.855   2.235   1.397  2.1628  0.3526 -0.7146
  427SOL     OW 1384   0.058   1.195   1.173 -0.3756 -0.6269  0.0734
  427SOL    HW1 1385   0.120   1.129   1.206  0.0124 -0.1177  0.3631
  427SOL    HW2 1386  -0.005   1.206   1.245 -0.2180 -0.3963  0.1755
  428SOL     OW 1387   0.308   2.477   0.058 -0.3935  0.4291 -0.1592
  428SOL    HW1 1388   0.287   2.478   0.151 -1.0344  0.9053 -0.3069
  428SOL    HW2 1389   0.305   2.569   0.032 -2.3115  0.1161 -1.1111
  429SOL     OW 1390   0.225   3.193   2.904  0.1594  0.7162  0.4968
  429SOL    HW1 1391   0.278   3.265   2.869  1.2316  0.7789  2.2429
  429SOL    HW2 1392   0.239   3.196   2.998 -0.2955 -1.3998  0.6463
  430SOL     OW 1393   1.337   1.055   3.456  0.3382  0.4656  0.2496
  430SOL    HW1 1394   1.312   1.137   3.413 -0.5367 -0.6396 -1.3908
  430SOL    HW2 1395   1.288   1.056   3.538  1.5686  2.3129  1.0141
  431SOL     OW 1396   2.221   2.233   0.017  0.0699 -0.2625 -0.5261
  431SOL    HW1 1397   2.298   2.179  -0.001  0.8260  0.9855 -1.1032
  431SOL    HW2 1398   2.151   2.170   0.032  1.0876 -1.4119 -0.5047
  432SOL     OW 1399   0.665   1.934   2.601  0.1112 -0.5231 -0.2539
  432SOL    HW1 1400   0.750   1.928   2.645  1.9633  0.8069 -3.4836
  432SOL    HW2 1401   0.676   1.886   2.519 -2.2433 -0.2756 -0.7591
  433SOL     OW 1402   2.528   3.556   1.435 -0.4866 -0.4365  0.2674
  433SOL    HW1 1403   2.558   3.466   1.421 -2.1875 -0.8341 -0.9869
  433SOL    HW2 1404   2.444   3.560   1.389 -0.0279  2.0266 -0.3940
  434SOL     OW 1405   0.985   0.178   1.727 -0.7382  0.1005 -0.2714
  434SOL    HW1 1406   1.021   0.231   1.655  1.2265 -0.3181  0.3678
  434SOL    HW2 1407   0.946   0.103   1.684  0.9932 -0.4748 -0.9033
  435SOL     OW 1408   2.709   0.763   3.513 -0.0516 -0.1625  0.2509
  435SOL    HW1 1409   2.702   0.798   3.602  0.2779 -0.2929  0.3292
  435SOL    HW2 1410   2.764   0.827   3.467  1.8247 -1.3355  0.8003
  436SOL     OW 1411   3.569   2.087   0.909  0.1335 -0.0120 -0.1453
  436SOL    HW1 1412   3.532   2.168   0.944 -2.0510 -0.1357 -2.1002
  436SOL    HW2 1413   3.541   2.019   0.971  0.5083  0.4693  0.5590
  437SOL     OW 1414   2.038   3.474   0.649  0.4442 -0.6227  0.3912
  437SOL    HW1 1415   2.082   3.555   0.675  1.4084 -0.9270 -0.2641
  437SOL    HW2 1416   2.017   3.486   0.557 -2.7204  0.3312  1.1893
  438SOL     OW 1417   1.092   3.402   2.698  0.5481  0.4706 -0.3242
  438SOL    HW1 1418   1.076   3.310   2.678 -0.7511  1.0245 -1.9201
  438SOL    HW2 1419   1.146   3.434   2.626  0.0335  1.2551 -0.3666
  439SOL     OW 1420   1.682   1.193   1.633 -0.6099 -0.2378 -0.2696
  439SOL    HW1 1421   1.655   1.107   1.665  0.2605 -0.7387 -0.8330
  439SOL    HW2 1422   1.765   1.211   1.678 -0.0736 -0.3347 -1.2017
  440SOL     OW 1423   0.541   1.241   2.458 -0.1260  0.2725  0.0604
  440SOL    HW1 1424   0.472   1.304   2.478 -0.2147  1.4922 -3.7501
  440SOL    HW2 1425   0.612   1.263   2.518 -1.7320  1.2056  1.6750
  441SOL     OW 1426   0.475   2.341   0.912  0.0895  0.2984 -0.2907
  441SOL    HW1 1427   0.559   2.312   0.878 -0.2563 -0.5181 -0.4651
  441SOL    HW2 1428   0.412   2.277   0.878 -0.9465  2.2441 -2.1088
  442SOL     OW 1429   3.175   2.057   0.576 -0.8629 -0.9058 -0.1790
  442SOL    HW1 1430   3.210   2.067   0.487 -0.7495 -1.8997 -0.2445
  442SOL    HW2 1431   3.238   2.104   0.631  0.0112 -1.7839 -0.4201
  443SOL     OW 1432   3.079   0.043   1.869  0.4706  0.4135  0.1220
  443SOL    HW1 1433   3.052   0.098   1.796  1.8369  0.6180 -0.2539
  443SOL    HW2 1434   3.172   0.064   1.881  0.3571  0.0934  1.6586
  444SOL     OW 1435   0.111   0.022   0.332 -0.0698  0.2768 -0.1435
  444SOL    HW1 1436   0.072   0.106   0.306  0.1010  0.5848  0.5760
  444SOL    HW2 1437   0.200   0.025   0.296  0.8275  1.5291  2.0601
  445SOL     OW 1438   2.290   0.005   1.686  0.3409 -0.6305 -0.2892
  445SOL    HW1 1439   2.384  -0.007   1.673  0.1374 -1.0242 -1.4382
  445SOL    HW2 1440   2.277  -0.007   1.780  1.5720  0.3674  0.0210
  446SOL     OW 1441   0.079   1.439   1.501  0.0398  0.2951  0.1853
  446SOL    HW1 1442   0.049   1.383   1.573  1.2206  1.2429  1.4352
  446SOL    HW2 1443  -0.002   1.465   1.457 -0.7760  0.3425  1.6527
  447SOL     OW 1444   1.268   0.660   3.640  0.2089  0.2226 -0.0660
  447SOL    HW1 1445   1.349   0.616   3.615 -0.4711 -0.2313 -1.5843
  447SOL    HW2 1446   1.205   0.632   3.573 -0.8621  1.5708  0.3681
  448SOL     OW 1447   0.548   3.273   3.188 -0.0383  0.1377  0.8411
  448SOL    HW1 1448   0.470   3.268   3.134 -1.1202  0.9672  2.2828
  448SOL    HW2 1449   0.576   3.364   3.182  0.7252 -0.1125  0.4727
  449SOL     OW 1450   1.720   2.644   0.193 -0.4451  0.4300  0.0820
  449SOL    HW1 1451   1.729   2.622   0.101  0.0048 -0.5102  0.3377
  449SOL    HW2 1452   1.757   2.568   0.239 -2.9559 -0.2547  1.0667
  450SOL     OW 1453   0.972   2.479   3.178 -0.0295  0.0757 -0.6291
  450SOL    HW1 1454   0.977   2.564   3.135 -1.3164  0.1949 -0.5666
  450SOL    HW2 1455   0.879   2.468   3.199  0.3242 -0.7433  0.5707
  451SOL     OW 1456   3.119   3.594   3.599  0.0214 -0.0019 -0.4705
  451SOL    HW1 1457   3.063   3.577   3.675  0.1952  0.0521 -0.3289
  451SOL    HW2 1458   3.206   3.607   3.636  0.0221  0.4822 -0.6406
  452SOL     OW 1459   3.211   1.216   1.991 -0.1797 -0.7183 -0.0592
  452SOL    HW1 1460   3.120   1.203   2.017  0.1987 -0.9494  1.1699
  452SOL    HW2 1461   3.236   1.299   2.032  0.5036 -1.2172  0.5351
  453SOL     OW 1462   3.480   2.964   0.545 -0.4841  0.5242  0.0103
  453SOL    HW1 1463   3.530   2.925   0.474 -0.7682  0.8487 -0.3764
  453SOL    HW2 1464   3.484   3.059   0.528 -0.6141  0.5981  0.3812
  454SOL     OW 1465   3.623   0.994   2.888  0.0968  0.8554 -0.1821
  454SOL    HW1 1466   3.707   0.995   2.842  0.7798  2.9355  1.0127
  454SOL    HW2 1467   3.614   0.904   2.919  0.6603 -0.0295 -2.4777
  455SOL     OW 1468   2.148   3.027   2.491 -0.5183 -0.1799  0.1199
  455SOL    HW1 1469   2.108   3.114   2.496 -1.6299 -0.7244  0.8730
  455SOL    HW2 1470   2.236   3.039   2.526 -0.3730  0.8082 -0.5576
  456SOL     OW 1471   2.264   3.621   1.989  0.3949  0.9282  0.0911
  456SOL    HW1 1472   2.272   3.529   1.964 -1.1330  0.9692 -0.5718
  456SOL    HW2 1473   2.320   3.630   2.067  0.5302 -0.5495  0.1704
  457SOL     OW 1474   3.000   1.494   2.692  0.7275  0.9697 -0.0666
  457SOL    HW1 1475   2.930   1.552   2.665  0.0298  0.2708  0.2366
  457SOL    HW2 1476   3.033   1.456   2.610  2.2770  2.9894 -0.4365
  458SOL     OW 1477   0.684   3.599   1.233  0.0903 -0.2444 -0.9604
  458SOL    HW1 1478   0.662   3.609   1.140  0.0488  0.2664 -0.8939
  458SOL    HW2 1479   0.706   3.687   1.263  1.4672 -0.6108 -0.8327
  459SOL     OW 1480   1.431   1.857   1.186 -0.5218 -0.0302  0.2831
  459SOL    HW1 1481   1.431   1.898   1.272  0.5117 -1.5433  1.0226
  459SOL    HW2 1482   1.350   1.806   1.183 -0.1104 -0.7216  0.7386
  460SOL     OW 1483   1.306   3.246   0.679 -0.7803 -0.2941 -0.4568
  460SOL    HW1 1484   1.384   3.196   0.657  0.0122  1.3443 -1.3492
  460SOL    HW2 1485   1.277   3.208   0.763  2.2556  0.5934  1.0532
  461SOL     OW 1486   2.041   1.422   1.043 -0.4641 -0.0146 -0.6974
  461SOL    HW1 1487   1.957   1.436   0.999 -0.9654 -0.7073  0.0037
  461SOL    HW2 1488   2.017   1.384   1.127  0.4763  1.4148  0.2254
  462SOL     OW 1489   2.166   2.188   1.224 -0.2604  0.0518  0.0363
  462SOL    HW1 1490   2.136   2.178   1.314  0.7571 -2.3672  0.1738
  462SOL    HW2 1491   2.101   2.141   1.171 -0.3813  0.6977 -0.3922
  463SOL     OW 1492   2.921   0.478   2.104  0.1436  0.0824  0.1791
  463SOL    HW1 1493   2.927   0.510   2.014 -1.0089  0.4884  0.2381
  463SOL    HW2 1494   2.860   0.405   2.100  1.0520 -0.6995  0.4296
  464SOL     OW 1495   2.303   2.173   2.971  0.1407 -0.0496  0.3977
  464SOL    HW1 1496   2.221   2.158   3.016 -0.6550 -1.1432 -1.3469
  464SOL    HW2 1497   2.288   2.252   2.919  0.7410  0.6698  1.3017
  465SOL     OW 1498   2.374   2.566   1.266  0.0625 -0.2277 -0.3240
  465SOL    HW1 1499   2.383   2.512   1.344 -2.3590  0.5994  0.5571
  465SOL    HW2 1500   2.360   2.504   1.195 -2.6215 -0.8055  0.6650
  466SOL     OW 1501   1.128   0.936   0.989  0.0727 -0.3030  0.1833
  466SOL    HW1 1502   1.203   0.891   1.027  0.4769  0.0145 -0.2228
  466SOL    HW2 1503   1.065   0.867   0.971  1.3621 -0.9720 -2.0312
  467SOL     OW 1504   0.707   2.921   3.175  0.3569 -0.6240 -0.5550
  467SOL    HW1 1505   0.713   2.847   3.236 -0.7175 -1.3334 -1.2826
  467SOL    HW2 1506   0.635   2.974   3.209  1.8026  0.6502  0.5499
  468SOL     OW 1507   3.590   1.804   2.988  0.3905 -0.7211 -0.1669
  468SOL    HW1 1508   3.496   1.790   2.999  0.2464 -0.4970 -1.0460
  468SOL    HW2 1509   3.630   1.766   3.066 -0.4961 -0.0737  0.6190
  469SOL     OW 1510   2.838   3.462   0.376  0.8463 -0.2017  0.1918
  469SOL    HW1 1511   2.842   3.497   0.465 -1.5872  0.8182 -0.0568
  469SOL    HW2 1512   2.814   3.537   0.321 -1.3918 -1.5616 -0.7749
  470SOL     OW 1513   2.117   1.468   0.711 -0.1495 -0.3281  0.5277
  470SOL    HW1 1514   2.088   1.423   0.791  0.3796 -0.0861  0.8600
  470SOL    HW2 1515   2.197   1.513   0.737 -1.0871  1.4520  0.4210
  471SOL     OW 1516   3.379   2.061   0.382 -0.0935  0.1743  0.5876
  471SOL    HW1 1517   3.473   2.044   0.385  0.3428  2.2730 -0.5271
  471SOL    HW2 1518   3.353   2.036   0.294 -0.1062  1.8738  0.0975
  472SOL     OW 1519   2.945   0.808   0.514 -0.0681 -0.1654  0.1880
  472SOL    HW1 1520   2.984   0.811   0.426 -0.6571  2.6604 -0.0166
  472SOL    HW2 1521   2.985   0.881   0.561  1.3891 -2.5511  2.8219
  473SOL     OW 1522   3.377   1.145   1.789  0.0196 -0.1704  0.6606
  473SOL    HW1 1523   3.342   1.184   1.869  0.3615  1.0849  0.2172
  473SOL    HW2 1524   3.354   1.052   1.795 -1.2129  0.1815  1.5291
  474SOL     OW 1525   1.859   0.602   1.302  0.7894  0.2675 -0.0295
  474SOL    HW1 1526   1.921   0.658   1.348 -0.8362  1.0702  1.2219
  474SOL    HW2 1527   1.850   0.525   1.358 -0.8644  1.0531  0.7982
  475SOL     OW 1528   1.482   0.494   3.622  0.5688  0.4795 -0.4385
  475SOL    HW1 1529   1.531   0.497   3.704 -0.5249  0.2726  0.2325
  475SOL    HW2 1530   1.482   0.402   3.597 -0.8831  0.2334  0.4315
  476SOL     OW 1531   1.960   2.760   2.273 -0.3810 -0.4097 -0.7484
  476SOL    HW1 1532   1.887   2.713   2.314 -0.3347  1.1101  1.0891
  476SOL    HW2 1533   1.920   2.836   2.232  0.2228  0.6371  0.5959
  477SOL     OW 1534   1.831   0.234   2.786 -0.0368  0.5624  0.5954
  477SOL    HW1 1535   1.835   0.329   2.797 -1.0391  0.6527  0.2181
  477SOL    HW2 1536   1.793   0.202   2.868  0.7757  0.4297  0.9304
  478SOL     OW 1537   0.555   0.961   2.905 -0.6311  0.0108 -0.2269
  478SOL    HW1 1538   0.513   0.900   2.843  0.1046  0.5461 -1.2685
  478SOL    HW2 1539   0.557   0.913   2.988 -1.2573 -0.8803 -0.7148
  479SOL     OW 1540   2.902   3.619   0.596 -0.6576  0.1254  0.3909
  479SOL    HW1 1541   2.985   3.617   0.644 -2.1376 -1.0901  3.0149
  479SOL    HW2 1542   2.912   3.691   0.534  3.0935 -1.2311 -0.7432
  480SOL     OW 1543   1.566   1.354   1.862  0.6362 -0.3598 -0.1904
  480SOL    HW1 1544   1.502   1.284   1.870 -0.8672  0.8207 -1.5400
  480SOL    HW2 1545   1.629   1.338   1.932  0.5220 -3.2478 -0.7124
  481SOL     OW 1546   0.761   2.680   2.504  0.2600 -1.0008  0.2008
  481SOL    HW1 1547   0.816   2.623   2.451  2.7722  1.1324  0.4410
  481SOL    HW2 1548   0.821   2.721   2.566 -1.6088  1.3383  0.5476
  482SOL     OW 1549   0.141   2.649   1.948  0.1436 -0.4204  0.2941
  482SOL    HW1 1550   0.148   2.558   1.976 -1.6249 -2.3566 -4.8630
  482SOL    HW2 1551   0.055   2.677   1.978 -1.2501 -2.0734 -1.9358
  483SOL     OW 1552   1.252   1.846   2.148 -0.1154  0.2172 -0.5471
  483SOL    HW1 1553   1.180   1.832   2.087 -0.8774  1.3686  0.0749
  483SOL    HW2 1554   1.245   1.774   2.211 -1.2105  0.7724 -0.0297
  484SOL     OW 1555   1.011   0.660   2.301 -0.0512 -0.1872  0.0724
  484SOL    HW1 1556   0.926   0.630   2.269 -0.6361  1.4855  0.0019
  484SOL    HW2 1557   1.061   0.580   2.316 -1.5117 -1.1714 -0.2377
  485SOL     OW 1558   3.170   0.543   3.412  0.2165 -0.3959  0.3474
  485SOL    HW1 1559   3.226   0.619   3.424  2.8255 -2.0557 -0.8948
  485SOL    HW2 1560   3.167   0.530   3.317 -1.6488 -0.8041  0.4429
  486SOL     OW 1561   1.937   1.460   1.744 -0.5208 -0.2216  0.2899
  486SOL    HW1 1562   2.025   1.451   1.781 -1.0506 -2.3240  1.1044
  486SOL    HW2 1563   1.879   1.429   1.813 -2.0356  2.4220  0.2715
  487SOL     OW 1564   1.328   2.152   3.249  0.5899  0.0946 -0.1525
  487SOL    HW1 1565   1.294   2.166   3.337  0.4759 -1.1970  0.0155
  487SOL    HW2 1566   1.266   2.198   3.192  0.4908  0.6670  0.4117
  488SOL     OW 1567   1.631   2.777   0.412  0.4560  0.2153  0.5297
  488SOL    HW1 1568   1.701   2.826   0.456  1.6895 -1.2052  0.1863
  488SOL    HW2 1569   1.667   2.759   0.325 -1.0783  1.0489 -0.2981
  489SOL     OW 1570   0.772   3.180   0.323  0.2709 -0.3915  0.0345
  489SOL    HW1 1571   0.794   3.136   0.241 -1.2537 -0.8272 -0.1602
  489SOL    HW2 1572   0.778   3.111   0.389 -1.6031 -0.8130 -0.1951
  490SOL     OW 1573   0.404   0.038   1.363 -0.1281 -0.0528  0.2465
  490SOL    HW1 1574   0.420   0.060   1.271 -0.2523 -1.1225 -0.0374
  490SOL    HW2 1575   0.444   0.110   1.412  0.0376  0.4672 -0.6377
  491SOL     OW 1576   3.032   1.269   3.593  0.1500 -0.2595 -0.1182
  491SOL    HW1 1577   3.120   1.289   3.561  0.1467 -0.1093 -0.0358
  491SOL    HW2 1578   2.976   1.282   3.516  0.2911 -1.0781 -0.3577
  492SOL     OW 1579   1.046   2.840   0.085 -0.0126 -0.2968  0.1841
  492SOL    HW1 1580   1.094   2.761   0.059 -0.5548 -0.7213  0.4518
  492SOL    HW2 1581   1.082   2.863   0.170  0.2633 -0.1590  0.0299
  493SOL     OW 1582   0.465   0.506   3.445 -0.1145  0.1158  0.4573
  493SOL    HW1 1583   0.375   0.520   3.417  0.9873  0.2820 -3.1789
  493SOL    HW2 1584   0.464   0.420   3.489 -2.1596  0.5042  1.2024
  494SOL     OW 1585   3.401   2.352   0.466 -0.5692 -0.5576 -0.7302
  494SOL    HW1 1586   3.381   2.263   0.436  2.7218 -1.2393 -1.1012
  494SOL    HW2 1587   3.378   2.352   0.559 -0.9314 -1.6826 -0.8171
  495SOL     OW 1588   1.919   1.218   0.846  0.1243  0.2253  0.3665
  495SOL    HW1 1589   1.863   1.214   0.923 -0.7838 -1.9953 -0.3933
  495SOL    HW2 1590   1.858   1.222   0.772  0.9889 -0.0682 -0.3677
  496SOL     OW 1591   2.402   1.178   1.336 -0.1038 -0.4582 -0.9368
  496SOL    HW1 1592   2.407   1.089   1.370 -1.1427 -0.8437 -1.7378
  496SOL    HW2 1593   2.468   1.181   1.267  1.7543  0.2171  0.8292
  497SOL     OW 1594   0.362   0.827   0.228 -0.2077 -0.3211 -0.0989
  497SOL    HW1 1595   0.322   0.825   0.141 -0.0028 -1.7148 -0.1784
  497SOL    HW2 1596   0.456   0.830   0.212 -0.1301 -1.4688  0.0457
  498SOL     OW 1597   0.861   0.757   0.037  0.3239 -0.1294  0.3321
  498SOL    HW1 1598   0.801   0.745   0.111  0.5612  0.5551  0.6430
  498SOL    HW2 1599   0.949   0.753   0.076  0.4542  0.0132  0.0581
  499SOL     OW 1600   3.284   3.471   0.952 -0.1059  0.7791  0.0762
  499SOL    HW1 1601   3.335   3.540   0.909  1.1277 -1.5154 -2.2929
  499SOL    HW2 1602   3.328   3.458   1.036  2.0930  0.1909 -1.1197
  500SOL     OW 1603   2.249   1.689   0.495  0.7111  0.1614  0.8626
  500SOL    HW1 1604   2.276   1.655   0.580  2.1498 -0.0350  0.3287
  500SOL    HW2 1605   2.270   1.620   0.433  0.5130  0.6696  0.2192
  501SOL     OW 1606   3.349   2.974   3.264 -0.7002 -0.6797 -0.3178
  501SOL    HW1 1607   3.338   2.913   3.337  0.2747  0.8704  1.1696
  501SOL    HW2 1608   3.260   2.990   3.232 -1.0732 -1.8758  0.1199
  502SOL     OW 1609   0.372   0.869   0.782  0.3056  0.1131 -0.1255
  502SOL    HW1 1610   0.391   0.775   0.789 -0.5713 -0.0096  0.7303
  502SOL    HW2 1611   0.323   0.889   0.862  1.8843  1.6541  0.4892
  503SOL     OW 1612   1.310   0.806   1.155  0.0578 -0.2545  0.4754
  503SOL    HW1 1613   1.255   0.735   1.189  1.5533 -0.9414  1.5191
  503SOL    HW2 1614   1.392   0.763   1.132  0.5737  0.9618  0.0176
  504SOL     OW 1615   2.732   2.347   2.326 -0.0256  0.2048  0.7469
  504SOL    HW1 1616   2.737   2.368   2.232 -0.2452 -0.5185  0.5695
  504SOL    HW2 1617   2.759   2.428   2.370  0.6310  0.3747  0.0498
  505SOL     OW 1618   3.129   3.169   0.697 -0.0323  0.1009  0.7365
  505SOL    HW1 1619   3.043   3.206   0.677  0.9288  3.1134  1.9427
  505SOL    HW2 1620   3.139   3.181   0.791  2.0631  0.5838  0.4683
  506SOL     OW 1621   0.011   1.349   0.595 -0.1177 -0.0500 -0.0114
  506SOL    HW1 1622  -0.004   1.261   0.631  0.0835 -0.5356 -1.0963
  506SOL    HW2 1623   0.075   1.388   0.653  0.9691 -1.1997 -0.4152
  507SOL     OW 1624   1.815   2.886   0.572 -0.3510  0.0823  0.4601
  507SOL    HW1 1625   1.875   2.953   0.602 -2.1057  1.8775  0.0747
  507SOL    HW2 1626   1.780   2.846   0.652 -1.3992  1.5679  0.7635
  508SOL     OW 1627   2.630   0.522   3.550  0.6979  0.2070  0.2576
  508SOL    HW1 1628   2.718   0.504   3.517 -0.5115 -1.2156 -2.2947
  508SOL    HW2 1629   2.618   0.616   3.535  1.4040  0.2157 -0.2704
  509SOL     OW 1630   3.130   0.947   2.823  0.0023  0.3143  0.1364
  509SOL    HW1 1631   3.063   0.922   2.759 -0.0558  1.2137 -0.1526
  509SOL    HW2 1632   3.160   1.033   2.794 -1.2005  1.4938  2.2536
  510SOL     OW 1633   1.832   1.858   2.098 -0.1092  0.1376 -0.3425
  510SOL    HW1 1634   1.778   1.928   2.062 -1.1713 -0.4474  0.0636
  510SOL    HW2 1635   1.814   1.782   2.043  0.1286 -0.1215 -0.0707
  511SOL     OW 1636   0.439   0.080   1.022 -0.1117  0.4080  0.5683
  511SOL    HW1 1637   0.421   0.165   1.061 -0.6917 -0.2817  1.8246
  511SOL    HW2 1638   0.354   0.051   0.987  0.2253  0.6454 -0.4545
  512SOL     OW 1639   1.824   3.254   2.685  0.0512 -0.1761 -0.1866
  512SOL    HW1 1640   1.876   3.179   2.712  0.5720 -0.2215 -1.3061
  512SOL    HW2 1641   1.733   3.223   2.689 -0.0162  0.2786  2.9648
  513SOL     OW 1642   1.293   0.126   0.776 -0.2852 -0.8320 -0.6406
  513SOL    HW1 1643   1.328   0.171   0.699  0.6832 -1.7057 -0.7227
  513SOL    HW2 1644   1.207   0.094   0.747 -0.7758  0.5232 -0.7292
  514SOL     OW 1645   2.881   2.380   0.851  0.2506  0.1731  0.0545
  514SOL    HW1 1646   2.819   2.384   0.778 -0.3408 -0.0482  0.5464
  514SOL    HW2 1647   2.837   2.326   0.917  0.4096  1.1175  0.9387
  515SOL     OW 1648   3.479   0.652   1.573  0.9364 -0.8998  0.3103
  515SOL    HW1 1649   3.543   0.712   1.536  0.8549 -1.0449 -0.0646
  515SOL    HW2 1650   3.462   0.687   1.661 -0.9195  1.0441 -0.7514
  516SOL     OW 1651   1.134   1.223   3.411 -0.3167 -0.0028  0.5593
  516SOL    HW1 1652   1.090   1.174   3.341  0.1446 -0.9560  0.9423
  516SOL    HW2 1653   1.062   1.265   3.459 -0.6718  0.1607 -0.1041
  517SOL     OW 1654   3.598   0.986   1.670 -0.0357  0.0397  0.3495
  517SOL    HW1 1655   3.645   0.934   1.735  4.6449  2.2523 -1.0579
  517SOL    HW2 1656   3.564   1.061   1.719 -0.2313 -0.4521  0.9771
  518SOL     OW 1657   0.483   2.202   2.533  0.9218 -0.0619 -0.5491
  518SOL    HW1 1658   0.420   2.225   2.464  2.4537  0.3566 -1.8292
  518SOL    HW2 1659   0.442   2.234   2.614 -0.5890  0.0546 -1.3437
  519SOL     OW 1660   0.504   2.626   2.805  0.1058  0.0312 -0.1958
  519SOL    HW1 1661   0.422   2.595   2.767  1.0843 -0.6089 -1.8672
  519SOL    HW2 1662   0.571   2.575   2.760  1.4654  1.0496  0.6455
  520SOL     OW 1663   2.313   2.904   1.913  0.1776  0.3473  0.3044
  520SOL    HW1 1664   2.276   2.950   1.989 -1.8267  0.9164 -1.0048
  520SOL    HW2 1665   2.338   2.974   1.853 -0.4476 -0.2002 -0.5893
  521SOL     OW 1666   2.734   3.373   2.735  0.3315  0.0362  0.2237
  521SOL    HW1 1667   2.658   3.431   2.732  0.3692  0.0257 -1.8890
  521SOL    HW2 1668   2.749   3.348   2.643  1.3005 -2.0355  0.9100
  522SOL     OW 1669   2.099   0.737   1.351  0.5797 -0.0786 -0.0799
  522SOL    HW1 1670   2.128   0.778   1.432 -0.6285 -0.1821  0.4192
  522SOL    HW2 1671   2.154   0.659   1.342 -0.0734 -0.7202  1.2899
  523SOL     OW 1672   2.474   2.746   2.231  0.0268  0.0510 -0.3762
  523SOL    HW1 1673   2.506   2.733   2.320  0.4690  1.5740 -0.2907
  523SOL    HW2 1674   2.379   2.740   2.238  0.0236  0.8116  0.3295
  524SOL     OW 1675   0.224   3.543   1.155  0.3474  0.0778 -0.3624
  524SOL    HW1 1676   0.309   3.529   1.113  2.3064 -0.8708  3.6650
  524SOL    HW2 1677   0.192   3.455   1.174 -0.9159  0.4694 -0.6100
  525SOL     OW 1678   1.156   2.956   0.300 -0.0973  0.1693 -0.2040
  525SOL    HW1 1679   1.144   2.893   0.371 -0.4261  0.3121 -0.1347
  525SOL    HW2 1680   1.179   3.038   0.344  0.3025  0.1076 -0.2934
  526SOL     OW 1681   0.238   2.174   3.374  0.4415  0.0145 -0.8254
  526SOL    HW1 1682   0.203   2.240   3.314 -0.2208  0.5097  0.0938
  526SOL    HW2 1683   0.208   2.202   3.461 -1.1112 -2.3052 -0.5678
  527SOL     OW 1684   0.225   1.443   0.772 -0.0588  0.2811  0.0203
  527SOL    HW1 1685   0.184   1.410   0.853  0.0351  0.1766  0.0249
  527SOL    HW2 1686   0.296   1.381   0.754 -0.9780 -0.5270 -0.9289
  528SOL     OW 1687   2.482   2.736   3.337 -0.2147 -0.4398  0.4644
  528SOL    HW1 1688   2.482   2.797   3.263  0.2727 -0.6071  0.3283
  528SOL    HW2 1689   2.393   2.742   3.372  0.0013  0.8254  0.8340
  529SOL     OW 1690   0.958   2.806   2.655 -0.5491 -0.4882 -0.0695
  529SOL    HW1 1691   1.021   2.816   2.585 -0.1801  0.4738  0.3850
  529SOL    HW2 1692   0.986   2.870   2.722 -3.5507  1.9605 -1.0173
  530SOL     OW 1693   0.908   2.769   3.512 -0.0433 -0.2565 -0.0415
  530SOL    HW1 1694   0.832   2.784   3.456 -0.0925 -1.3037 -0.2810
  530SOL    HW2 1695   0.872   2.763   3.600 -0.2199 -0.5238 -0.1291
  531SOL     OW 1696   0.625   2.881   1.215 -0.0968  0.5568  0.2162
  531SOL    HW1 1697   0.552   2.819   1.210  0.0526  0.0769  3.0084
  531SOL    HW2 1698   0.598   2.954   1.160 -1.6203 -0.6576 -0.7070
  532SOL     OW 1699   0.144   3.671   1.410 -0.1100 -0.0113 -0.7653
  532SOL    HW1 1700   0.231   3.709   1.403  0.0405 -0.2330 -0.1172
  532SOL    HW2 1701   0.140   3.607   1.339  1.0601 -1.5695  0.5122
  533SOL     OW 1702   3.482   2.521   1.713  0.2275 -0.1328 -0.1855
  533SOL    HW1 1703   3.566   2.493   1.749  0.7932  0.6605 -0.8590
  533SOL    HW2 1704   3.426   2.444   1.720  0.2075  0.0817  2.6910
  534SOL     OW 1705   2.513   1.878   0.895 -0.1961 -0.0815  0.1650
  534SOL    HW1 1706   2.534   1.811   0.961  1.2487  1.3650  1.2362
  534SOL    HW2 1707   2.552   1.845   0.814  1.0048 -0.2930  0.8125
  535SOL     OW 1708   3.179   2.602   0.071  0.4127 -0.2493  0.3961
  535SOL    HW1 1709   3.122   2.668   0.110 -0.2660 -0.7382  0.2421
  535SOL    HW2 1710   3.120   2.546   0.020  0.6146 -2.3225  2.3156
  536SOL     OW 1711   1.689   1.479   0.739  0.9229 -0.5175  0.9344
  536SOL    HW1 1712   1.709   1.408   0.679 -1.3950 -1.3719  1.0983
  536SOL    HW2 1713   1.614   1.524   0.699 -0.0275 -0.5034  2.6547
  537SOL     OW 1714   1.779   2.875   3.068 -0.2290  1.1084  0.0464
  537SOL    HW1 1715   1.685   2.871   3.085 -0.5045 -0.2817 -1.6511
  537SOL    HW2 1716   1.798   2.794   3.020  1.5010  2.2647 -1.2565
  538SOL     OW 1717   2.911   0.497   2.767  0.4209  0.3767 -0.4159
  538SOL    HW1 1718   2.998   0.539   2.769  0.8455 -0.4279 -1.6417
  538SOL    HW2 1719   2.929   0.404   2.775 -0.2768  0.1429 -1.4993
  539SOL     OW 1720   0.963   2.746   3.056  0.0496  0.3040 -0.0812
  539SOL    HW1 1721   0.939   2.838   3.059  0.9095  0.5826 -1.1654
  539SOL    HW2 1722   0.914   2.711   2.982 -2.5136 -0.8136  2.0618
  540SOL     OW 1723   0.749   0.191   1.011 -0.0193  0.0302  0.1601
  540SOL    HW1 1724   0.840   0.163   1.012 -0.2230 -0.6494  0.4339
  540SOL    HW2 1725   0.722   0.190   1.103 -0.4098 -0.1537  0.0480
  541SOL     OW 1726   2.346   1.192   1.668 -0.5225  0.2826  0.2847
  541SOL    HW1 1727   2.411   1.122   1.673  0.1609  0.9633  1.2484
  541SOL    HW2 1728   2.376   1.247   1.595 -0.6494 -0.0268 -0.0007
  542SOL     OW 1729   0.771   1.192   1.786 -0.6149 -0.2708  0.1820
  542SOL    HW1 1730   0.827   1.222   1.857  0.2473 -0.0931 -0.5542
  542SOL    HW2 1731   0.774   1.263   1.721 -2.3525  0.1023  0.4843
  543SOL     OW 1732   2.572   0.893   2.872  0.3048 -0.1695 -0.2535
  543SOL    HW1 1733   2.654   0.868   2.914 -0.5355 -0.3521  1.3517
  543SOL    HW2 1734   2.514   0.818   2.887  0.2663 -0.6654 -2.6544
  544SOL     OW 1735   2.902   2.385   1.498  0.6056  0.5798 -0.3127
  544SOL    HW1 1736   2.845   2.442   1.550  1.6947 -0.8056  2.4848
  544SOL    HW2 1737   2.982   2.436   1.484 -0.3522  1.6146 -2.1861
  545SOL     OW 1738   3.285   3.507   2.590 -0.1224  0.1163  0.0503
  545SOL    HW1 1739   3.230   3.450   2.644  0.5078 -2.9835 -2.4345
  545SOL    HW2 1740   3.347   3.447   2.547  1.2434  2.8105 -1.8677
  546SOL     OW 1741   0.096   3.681   1.676  0.1055  0.8908 -0.4844
  546SOL    HW1 1742   0.106   3.676   1.581 -3.3642 -2.9188 -0.8232
  546SOL    HW2 1743   0.048   3.762   1.691 -3.4325 -0.6942 -2.5686
  547SOL     OW 1744   1.577   0.342   1.533 -1.0484  0.1347 -0.5058
  547SOL    HW1 1745   1.671   0.355   1.519 -0.2096 -2.4348  2.1361
  547SOL    HW2 1746   1.550   0.284   1.463 -0.5698  0.5376 -1.0286
  548SOL     OW 1747   1.964   2.276   0.243 -0.3419 -0.4914  0.3286
  548SOL    HW1 1748   2.016   2.198   0.223  1.6592  0.2539  2.4205
  548SOL    HW2 1749   1.920   2.254   0.326 -1.3046 -0.1026 -0.0698
  549SOL     OW 1750   1.844   3.470   2.883  0.1461  1.1519 -0.3980
  549SOL    HW1 1751   1.830   3.397   2.823 -0.4104  1.8571 -1.1524
  549SOL    HW2 1752   1.764   3.474   2.936  0.4807  0.7644  0.1441
  550SOL     OW 1753   2.896   0.238   0.942 -0.4469 -0.4744  0.3098
  550SOL    HW1 1754   2.977   0.252   0.991 -0.5731 -1.6912  0.8692
  550SOL    HW2 1755   2.826   0.255   1.005 -0.6406  0.4298 -0.1328
  551SOL     OW 1756   3.156   1.355   0.905  0.7190 -0.4168 -0.0974
  551SOL    HW1 1757   3.093   1.325   0.840  0.1085 -0.6866  0.6052
  551SOL    HW2 1758   3.108   1.421   0.955  1.5957  0.7262 -0.7420
  552SOL     OW 1759   2.785   3.040   0.035 -0.8101 -0.6397 -0.2234
  552SOL    HW1 1760   2.840   3.063   0.109  0.4062 -1.2167 -0.9284
  552SOL    HW2 1761   2.787   3.116  -0.022  0.2834 -1.1278 -0.8438
  553SOL     OW 1762   2.231   2.614   0.008  0.2293  0.0918  0.4829
  553SOL    HW1 1763   2.226   2.567   0.091 -0.0793  1.3969  1.2211
  553SOL    HW2 1764   2.309   2.578  -0.035  0.6288 -0.3108  1.5150
  554SOL     OW 1765   2.996   0.685   3.178  0.0737 -0.7761 -0.1237
  554SOL    HW1 1766   3.008   0.595   3.149 -1.4417 -1.9119  2.5899
  554SOL    HW2 1767   2.945   0.726   3.107  0.1271 -2.2355 -1.0310
  555SOL     OW 1768   3.705   0.623   0.155 -0.0453  0.7633  0.1117
  555SOL    HW1 1769   3.692   0.717   0.143  0.6034  0.5332 -2.8576
  555SOL    HW2 1770   3.779   0.602   0.098  0.2334 -1.4458  1.2424
  556SOL     OW 1771   2.106   3.065   0.940 -0.0879  0.2461  0.4987
  556SOL    HW1 1772   2.170   3.131   0.966 -0.6686  1.1014 -0.2185
  556SOL    HW2 1773   2.142   2.982   0.972  0.6377  0.9109  1.4063
  557SOL     OW 1774   3.679   3.650   2.449 -0.5693  0.0737  0.3190
  557SOL    HW1 1775   3.692   3.681   2.359 -0.6759 -1.4305 -0.2361
  557SOL    HW2 1776   3.743   3.580   2.460 -1.8071 -1.0119  0.7703
  558SOL     OW 1777   0.542   2.364   1.583 -0.5988  0.1733 -0.5219
  558SOL    HW1 1778   0.519   2.431   1.518  2.8218  1.1111 -0.9000
  558SOL    HW2 1779   0.525   2.407   1.668  0.4996  1.1351 -0.7734
  559SOL     OW 1780   0.937   1.683   0.527  0.1071  0.0413  0.2660
  559SOL    HW1 1781   0.897   1.601   0.555  0.0556 -0.3264 -0.8688
  559SOL    HW2 1782   0.919   1.744   0.599  3.0789 -1.8017  2.7588
  560SOL     OW 1783   1.071   0.647   1.503  0.0874  0.3987  0.5066
  560SOL    HW1 1784   1.121   0.651   1.421 -0.9132 -0.8207 -0.1821
  560SOL    HW2 1785   1.122   0.700   1.565  0.7641  1.4790 -0.9439
  561SOL     OW 1786   3.072   2.133   3.429  0.1730 -0.1142 -0.2912
  561SOL    HW1 1787   3.110   2.048   3.451  1.8689  0.9445  0.9638
  561SOL    HW2 1788   3.137   2.174   3.373  0.0289  0.9653  0.3342
  562SOL     OW 1789   1.206   2.087   0.972  0.2642 -0.4183 -0.3332
  562SOL    HW1 1790   1.143   2.144   0.928  1.6296 -0.0793 -1.8983
  562SOL    HW2 1791   1.189   2.000   0.937 -1.4976 -0.9532  1.7007
  563SOL     OW 1792   2.009   3.611   3.475 -0.5659  0.0075  0.1429
  563SOL    HW1 1793   2.045   3.611   3.564 -0.1123  0.8368 -0.0350
  563SOL    HW2 1794   2.020   3.521   3.445  0.7979  0.0926  0.3277
  564SOL     OW 1795   1.705   0.119   1.123 -0.4359 -0.4214 -0.4635
  564SOL    HW1 1796   1.745   0.058   1.061 -0.0237 -0.2401 -0.3798
  564SOL    HW2 1797   1.767   0.191   1.129 -0.6432 -0.2688 -0.1143
  565SOL     OW 1798   1.161   0.618   1.236  0.6880  0.3024 -0.0217
  565SOL    HW1 1799   1.235   0.577   1.280  0.0930 -0.1391  0.5825
  565SOL    HW2 1800   1.118   0.547   1.188 -0.8085  0.0241  1.6742
  566SOL     OW 1801   0.268   1.430   1.200  0.2053 -0.8364 -0.4245
  566SOL    HW1 1802   0.255   1.472   1.115 -0.8986 -0.8077 -0.2454
  566SOL    HW2 1803   0.283   1.338   1.179 -1.1545 -1.0316 -0.5950
  567SOL     OW 1804   2.401   2.598   0.358  0.4268  0.0237 -0.4381
  567SOL    HW1 1805   2.354   2.528   0.312  1.3966 -1.3724  0.6315
  567SOL    HW2 1806   2.451   2.643   0.290 -0.2248 -0.3038 -1.1432
  568SOL     OW 1807   0.918   0.832   3.244 -0.3420  0.0469 -0.2361
  568SOL    HW1 1808   0.922   0.755   3.187  1.0226  0.0936 -0.2201
  568SOL    HW2 1809   0.865   0.805   3.318 -1.6676 -0.1970 -1.2533
  569SOL     OW 1810   0.907   2.432   0.914  0.2085  0.0660 -0.2570
  569SOL    HW1 1811   0.914   2.392   1.001  0.4631  0.3400 -0.1522
  569SOL    HW2 1812   0.967   2.381   0.859 -0.4393 -0.5290 -0.4318
  570SOL     OW 1813   0.333   1.129   0.046  0.2262 -0.2064  0.3448
  570SOL    HW1 1814   0.398   1.118  -0.023  1.4967  3.3817  0.8284
  570SOL    HW2 1815   0.249   1.113   0.003  1.1998 -1.1746 -1.2344
  571SOL     OW 1816   0.793   3.459   2.623 -0.0652  0.1154  0.2102
  571SOL    HW1 1817   0.879   3.436   2.657  0.1669  0.2079 -0.3014
  571SOL    HW2 1818   0.762   3.379   2.580 -0.2442  0.0736  0.4195
  572SOL     OW 1819   0.890   1.330   1.531  0.1386  0.5359 -0.7577
  572SOL    HW1 1820   0.808   1.378   1.524  0.4604  1.2737  0.3095
  572SOL    HW2 1821   0.910   1.301   1.442 -1.6663 -0.3224 -0.9011
  573SOL     OW 1822   0.901   1.511   0.226  0.1493  0.4863 -0.6790
  573SOL    HW1 1823   0.866   1.441   0.170  0.5571  0.0628 -0.4154
  573SOL    HW2 1824   0.826   1.538   0.280 -0.5158  1.6426 -2.1622
  574SOL     OW 1825   1.143   0.094   0.289 -1.2991  0.3202 -0.2407
  574SOL    HW1 1826   1.098   0.066   0.209 -2.0669  0.1732  0.2331
  574SOL    HW2 1827   1.107   0.037   0.358 -1.2989  1.0434  0.3638
  575SOL     OW 1828   0.580   0.843   1.757 -0.1509 -0.0527 -0.3266
  575SOL    HW1 1829   0.614   0.910   1.697  0.2612 -0.6573 -0.7735
  575SOL    HW2 1830   0.559   0.768   1.701 -3.1675  0.6288 -0.1914
  576SOL     OW 1831   1.375   2.796   0.054 -0.4448  0.0553  0.4742
  576SOL    HW1 1832   1.325   2.747  -0.012  1.7750  1.4714 -2.3460
  576SOL    HW2 1833   1.422   2.728   0.102  1.5698 -0.7879 -2.5283
  577SOL     OW 1834   1.138   0.002   3.094  0.5086  0.3013 -0.2796
  577SOL    HW1 1835   1.123  -0.012   3.000 -1.2880  0.6709 -0.0713
  577SOL    HW2 1836   1.104  -0.076   3.136  0.4056  0.5687  0.1335
  578SOL     OW 1837   0.733   2.308   3.247 -0.3979 -0.7837 -0.7648
  578SOL    HW1 1838   0.667   2.318   3.316  1.6147 -0.4637  1.2030
  578SOL    HW2 1839   0.800   2.251   3.286  0.3786 -1.3098 -2.7864
  579SOL     OW 1840   0.053   2.697   0.987  0.2993  0.0281  0.3707
  579SOL    HW1 1841   0.147   2.684   0.983  0.6228  2.0077  1.0708
  579SOL    HW2 1842   0.022   2.628   1.046  1.6619  0.9522  2.2096
  580SOL     OW 1843   1.877   1.601   2.960  0.5140  0.1330 -0.5260
  580SOL    HW1 1844   1.877   1.572   3.051 -0.9317 -1.0331 -0.8756
  580SOL    HW2 1845   1.829   1.532   2.913  0.1768  1.3246 -1.9580
  581SOL     OW 1846   3.427   2.404   3.610  0.2796 -0.4176  0.2557
  581SOL    HW1 1847   3.343   2.409   3.654  1.0166 -2.1399  1.9427
  581SOL    HW2 1848   3.477   2.478   3.644 -0.6904  0.8600 -1.0803
  582SOL     OW 1849   2.398   0.152   2.617  0.7036  0.6216 -0.6932
  582SOL    HW1 1850   2.469   0.134   2.678 -0.3413 -0.5219  0.2322
  582SOL    HW2 1851   2.418   0.238   2.581 -0.0425  2.5731  3.3059
  583SOL     OW 1852   2.623   0.484   1.298  0.5105 -0.0326  0.0461
  583SOL    HW1 1853   2.621   0.440   1.383  3.1760  1.5472  0.9958
  583SOL    HW2 1854   2.664   0.421   1.240  0.9296 -0.1914  0.5109
  584SOL     OW 1855   2.073   3.286   2.558 -0.1482  0.0212  0.6533
  584SOL    HW1 1856   1.984   3.310   2.581  0.4171  1.6087  1.2565
  584SOL    HW2 1857   2.111   3.252   2.639 -0.2167 -0.7294  0.3779
  585SOL     OW 1858   0.788   0.203   2.708  0.1880 -0.0112  0.0424
  585SOL    HW1 1859   0.759   0.131   2.652  0.0102  3.0103 -3.9465
  585SOL    HW2 1860   0.883   0.205   2.698  0.1364  0.6842 -0.3214
  586SOL     OW 1861   0.480   3.468   1.358 -0.4566 -0.4595 -0.0413
  586SOL    HW1 1862   0.444   3.557   1.351 -1.0005 -0.5927  0.9561
  586SOL    HW2 1863   0.562   3.472   1.310 -1.3739  0.0819 -1.6163
  587SOL     OW 1864   2.681   0.296   1.106  0.5961 -0.2124 -0.0576
  587SOL    HW1 1865   2.662   0.212   1.150 -0.1379  0.6423  1.2978
  587SOL    HW2 1866   2.595   0.326   1.075  0.8958 -0.0817 -0.7629
  588SOL     OW 1867   0.288   2.269   2.847 -0.2030  0.4646 -0.1041
  588SOL    HW1 1868   0.257   2.179   2.835  0.0785  0.4987 -1.1300
  588SOL    HW2 1869   0.208   2.322   2.839 -0.5420  0.2404  1.5794
  589SOL     OW 1870   2.496   0.274   1.560 -0.2182  0.5108 -0.2068
  589SOL    HW1 1871   2.505   0.349   1.619 -0.7680  0.9072 -0.6274
  589SOL    HW2 1872   2.573   0.219   1.580 -0.8957  0.1558  1.5761
  590SOL     OW 1873   0.018   2.197   0.458  0.0997  0.6851 -0.4363
  590SOL    HW1 1874  -0.035   2.246   0.521 -1.3739  0.4874 -1.4845
  590SOL    HW2 1875  -0.038   2.190   0.381 -0.2528 -3.7525  0.1171
  591SOL     OW 1876   0.805   2.646   0.758 -0.2646  0.3646  0.1258
  591SOL    HW1 1877   0.768   2.615   0.676 -0.2574 -1.1635  0.6954
  591SOL    HW2 1878   0.844   2.569   0.798 -0.0735  1.1411  1.4703
  592SOL     OW 1879   2.462   2.486   0.837  0.4592  0.2720 -0.1056
  592SOL    HW1 1880   2.390   2.441   0.881  0.4688 -1.0402 -1.4019
  592SOL    HW2 1881   2.422   2.528   0.761  0.8450  0.5820 -0.1422
  593SOL     OW 1882   3.005   1.472   3.101 -0.0074 -0.3851  0.8295
  593SOL    HW1 1883   2.999   1.416   3.179 -0.5333  0.0683  1.1207
  593SOL    HW2 1884   3.085   1.522   3.114  0.2687 -0.7977  0.7470
  594SOL     OW 1885   2.500   1.258   0.988 -0.4149 -0.6145  0.6059
  594SOL    HW1 1886   2.429   1.308   1.026 -1.5060  0.6685 -2.9396
  594SOL    HW2 1887   2.457   1.191   0.934  1.0175 -0.2744 -1.0253
  595SOL     OW 1888   0.931   1.939   3.140 -0.1828 -0.0942 -0.4281
  595SOL    HW1 1889   0.907   1.953   3.049  0.8166 -0.9054 -0.8213
  595SOL    HW2 1890   1.012   1.887   3.137  0.6403  1.0476  0.8873
  596SOL     OW 1891   1.102   3.092   3.677  0.7033  0.2914  0.4115
  596SOL    HW1 1892   1.156   3.136   3.744  3.0570 -0.5557 -0.8718
  596SOL    HW2 1893   1.086   3.005   3.714  0.6714  0.3631  0.5686
  597SOL     OW 1894   3.441   2.531   0.248  0.4987 -0.0383 -0.1518
  597SOL    HW1 1895   3.422   2.483   0.328  0.1647  3.0057  1.6876
  597SOL    HW2 1896   3.358   2.533   0.201  0.0756  0.2273  0.5964
  598SOL     OW 1897   1.679   1.854   2.681 -0.4215 -0.3891  0.4411
  598SOL    HW1 1898   1.750   1.907   2.646 -0.3495  0.2445  1.5068
  598SOL    HW2 1899   1.600   1.904   2.661 -0.4697 -0.5679  0.1937
  599SOL     OW 1900   1.788   3.657   0.930 -0.2956 -0.6766  0.3386
  599SOL    HW1 1901   1.696   3.642   0.907 -0.4772  0.4339  0.3343
  599SOL    HW2 1902   1.837   3.602   0.870 -0.9050 -0.2948 -0.5140
  600SOL     OW 1903   0.657   2.580   1.160  0.0215  0.5204  0.1734
  600SOL    HW1 1904   0.634   2.488   1.170  0.1805  0.5239  0.5645
  600SOL    HW2 1905   0.642   2.598   1.067 -0.4048  0.2097  0.1769
  601SOL     OW 1906   2.123   2.673   1.264  0.7179 -0.5412 -0.0392
  601SOL    HW1 1907   2.206   2.628   1.281  0.4636  0.2205  3.6300
  601SOL    HW2 1908   2.060   2.627   1.319 -0.5809  1.1374 -0.1076
  602SOL     OW 1909   2.537   1.476   3.103 -0.4603  0.5942 -0.4668
  602SOL    HW1 1910   2.576   1.420   3.171  0.3899  0.8235 -0.7555
  602SOL    HW2 1911   2.604   1.481   3.035 -0.4526  2.1226 -0.3616
  603SOL     OW 1912   3.693   0.211   1.105 -0.7002  0.0606 -1.2035
  603SOL    HW1 1913   3.688   0.232   1.011 -0.3148  3.8537 -0.4726
  603SOL    HW2 1914   3.786   0.196   1.121 -0.5407  1.0302 -1.1585
  604SOL     OW 1915   2.334   2.604   0.625  0.8123  0.0557 -0.1119
  604SOL    HW1 1916   2.356   2.605   0.531  0.1240  0.6847 -0.2685
  604SOL    HW2 1917   2.248   2.647   0.630  0.6589 -0.3570  0.7606
  605SOL     OW 1918   3.388   2.211   0.720 -0.3631 -0.3058  1.0272
  605SOL    HW1 1919   3.478   2.241   0.734  0.1396 -1.7624  0.9749
  605SOL    HW2 1920   3.345   2.223   0.805 -0.8563  2.7852  0.4035
  606SOL     OW 1921   2.076   2.833   1.794 -0.0997 -0.2014  0.7062
  606SOL    HW1 1922   2.155   2.851   1.845 -0.5508 -1.5171  1.9193
  606SOL    HW2 1923   2.102   2.762   1.735  0.3241  1.0864 -0.6713
  607SOL     OW 1924   2.090   0.976   0.859  0.2890  0.5374 -0.4180
  607SOL    HW1 1925   2.023   1.038   0.832 -0.5287  0.1516  0.7025
  607SOL    HW2 1926   2.048   0.890   0.853  0.5741  0.3209  0.6025
  608SOL     OW 1927   2.194   2.823   1.012  0.3287  0.0314 -0.4999
  608SOL    HW1 1928   2.162   2.762   0.946  0.7199 -1.7765  0.9537
  608SOL    HW2 1929   2.174   2.781   1.096  1.4153  1.4905  0.5174
  609SOL     OW 1930   1.406   0.389   2.225 -0.0662  0.1419  0.9424
  609SOL    HW1 1931   1.348   0.452   2.182  0.2136 -0.6323 -0.6047
  609SOL    HW2 1932   1.444   0.338   2.153 -0.6528 -2.1028  2.1747
  610SOL     OW 1933   3.456   3.356   3.049  0.6937 -0.4985 -0.2330
  610SOL    HW1 1934   3.482   3.267   3.029  2.1374 -0.3164  0.7571
  610SOL    HW2 1935   3.459   3.362   3.145 -0.8874  0.1666 -0.2080
  611SOL     OW 1936   1.238   3.291   1.700  0.2098 -0.2749 -0.2207
  611SOL    HW1 1937   1.307   3.354   1.720 -0.0709 -0.7819  2.5474
  611SOL    HW2 1938   1.278   3.228   1.640  1.1745  1.2116 -1.1575
  612SOL     OW 1939   0.928   1.933   2.715 -0.2823 -0.3219  0.1563
  612SOL    HW1 1940   0.937   2.003   2.781 -0.4442  0.6634 -0.8559
  612SOL    HW2 1941   1.011   1.934   2.668  0.1885 -1.6556  0.9439
  613SOL     OW 1942   2.708   1.591   2.741  0.1276 -0.2344  0.4507
  613SOL    HW1 1943   2.710   1.668   2.799 -0.3701  0.3648 -0.3277
  613SOL    HW2 1944   2.619   1.589   2.706  0.8210  0.2254 -1.3841
  614SOL     OW 1945   1.450   1.633   0.164 -0.6861 -0.5325  0.1013
  614SOL    HW1 1946   1.367   1.657   0.121 -1.5364 -0.0490  1.9785
  614SOL    HW2 1947   1.512   1.700   0.134 -1.6814  0.7768  0.9336
  615SOL     OW 1948   2.272   0.483   1.952 -0.2496 -0.1888 -0.1465
  615SOL    HW1 1949   2.242   0.392   1.954 -0.3316 -0.1566  0.0609
  615SOL    HW2 1950   2.295   0.503   2.043 -0.9642  0.2429 -0.0574
  616SOL     OW 1951   0.604   1.812   1.302 -0.4526  0.0016 -0.5581
  616SOL    HW1 1952   0.663   1.871   1.255  0.7666  0.2453  1.2376
  616SOL    HW2 1953   0.550   1.869   1.356  0.6039 -0.4825  1.0409
  617SOL     OW 1954   0.271   0.202   2.252  0.5399  0.1673 -0.0479
  617SOL    HW1 1955   0.331   0.130   2.274  0.2252 -0.5478 -1.4162
  617SOL    HW2 1956   0.237   0.231   2.336  1.3111 -0.7334  0.6009
  618SOL     OW 1957   1.501   2.675   2.769 -0.3332 -0.1371  0.1589
  618SOL    HW1 1958   1.469   2.611   2.832 -0.9685  0.2462  0.2268
  618SOL    HW2 1959   1.584   2.706   2.807 -0.3405 -0.4536  0.4358
  619SOL     OW 1960   1.437   3.623   2.456  0.0838 -0.1145  0.2839
  619SOL    HW1 1961   1.452   3.704   2.408  1.0818 -0.2908  0.2769
  619SOL    HW2 1962   1.525   3.591   2.476 -0.2868 -1.4806 -0.2059
  620SOL     OW 1963   3.595   2.645   0.785 -0.3647  0.1128  0.0445
  620SOL    HW1 1964   3.506   2.654   0.819 -0.1748 -1.4239  0.9839
  620SOL    HW2 1965   3.652   2.656   0.861  0.2440  0.7998 -0.5041
  621SOL     OW 1966   2.755   2.827   1.473 -0.8469 -0.4295  0.1446
  621SOL    HW1 1967   2.725   2.767   1.404 -0.2945 -0.4317 -0.0965
  621SOL    HW2 1968   2.675   2.854   1.518 -1.2280 -0.2862 -0.6158
  622SOL     OW 1969   0.284   2.904   2.511  0.3521 -0.7829  0.4010
  622SOL    HW1 1970   0.233   2.864   2.582 -0.7241 -0.2091 -0.0428
  622SOL    HW2 1971   0.366   2.855   2.511 -0.2601 -1.8405  1.0024
  623SOL     OW 1972   2.887   0.937   2.317 -0.4007 -0.5529  0.0418
  623SOL    HW1 1973   2.848   0.955   2.402  0.9201 -1.1065  0.7894
  623SOL    HW2 1974   2.841   0.859   2.286  0.8004 -1.8424  1.3984
  624SOL     OW 1975   0.739   0.347   0.054 -0.6100 -0.9114  0.1844
  624SOL    HW1 1976   0.708   0.311   0.137  0.1090  0.7247  1.1936
  624SOL    HW2 1977   0.829   0.376   0.072 -1.0548  1.0812 -0.6439
  625SOL     OW 1978   2.380   3.022   2.849 -0.1827  0.1746  0.1530
  625SOL    HW1 1979   2.472   3.042   2.866  0.3249 -1.2605 -0.7667
  625SOL    HW2 1980   2.331   3.086   2.900  1.3344  1.3370  0.1828
  626SOL     OW 1981   2.931   2.078   0.667  0.1110  0.2354  0.2405
  626SOL    HW1 1982   3.019   2.063   0.631  0.1608  1.6190 -0.2198
  626SOL    HW2 1983   2.905   2.162   0.632 -2.3442 -1.1835 -1.4559
  627SOL     OW 1984   1.377   2.441   1.247 -0.1249  0.0947 -0.6876
  627SOL    HW1 1985   1.345   2.507   1.309 -1.8994 -0.3305 -1.1204
  627SOL    HW2 1986   1.401   2.366   1.301  1.0022  0.7443 -0.2762
  628SOL     OW 1987   2.535   2.723   1.965 -0.3519 -0.1028  0.0585
  628SOL    HW1 1988   2.500   2.727   2.054  0.3228 -0.0865  0.3279
  628SOL    HW2 1989   2.482   2.786   1.916  0.5509  1.3523  0.9089
  629SOL     OW 1990   2.434   1.251   1.955 -0.6142 -0.1758 -0.2921
  629SOL    HW1 1991   2.500   1.205   1.903  1.1033  1.7079  0.1346
  629SOL    HW2 1992   2.435   1.340   1.920 -0.7599  0.6435  1.7396
  630SOL     OW 1993   1.968   0.910   1.157 -0.1517  0.7111  0.2431
  630SOL    HW1 1994   1.986   0.832   1.209 -0.9314 -0.1677 -0.7921
  630SOL    HW2 1995   2.047   0.964   1.167 -0.1264  0.3943  2.0013
  631SOL     OW 1996   2.695   1.150   1.235 -0.6039 -0.0157  0.0292
  631SOL    HW1 1997   2.745   1.176   1.312 -0.0774  2.7011 -1.1738
  631SOL    HW2 1998   2.761   1.131   1.168 -1.0761 -0.7307 -0.2373
  632SOL     OW 1999   2.832   0.428   1.606 -0.1027  0.1138 -0.1788
  632SOL    HW1 2000   2.848   0.498   1.543 -2.1857  0.5897 -0.2087
  632SOL    HW2 2001   2.836   0.348   1.554  2.4339  0.1562 -0.1176
  633SOL     OW 2002   1.627   1.487   1.596 -0.1884  0.4021  0.5463
  633SOL    HW1 2003   1.615   1.406   1.547  1.2135  0.5989 -0.1557
  633SOL    HW2 2004   1.624   1.460   1.688  1.1037 -0.5981  0.3154
  634SOL     OW 2005   0.025   1.077   0.673 -0.1282 -0.0544  0.3914
  634SOL    HW1 2006  -0.017   0.991   0.675 -1.4004  0.5625  0.7357
  634SOL    HW2 2007   0.047   1.095   0.765 -0.7676  0.4155  0.4567
  635SOL     OW 2008   2.452   2.892   0.381 -0.0906 -0.3380 -0.2727
  635SOL    HW1 2009   2.369   2.881   0.333  0.4034 -0.7929 -1.0432
  635SOL    HW2 2010   2.515   2.839   0.332  0.8584  0.7138 -0.2125
  636SOL     OW 2011   1.724   0.630   0.422 -0.5729 -0.5576  0.2251
  636SOL    HW1 2012   1.764   0.680   0.351 -1.2288 -0.2560  0.0588
  636SOL    HW2 2013   1.768   0.546   0.421 -1.1362 -0.8367 -1.0539
  637SOL     OW 2014   2.465   1.558   3.432  0.2004  0.1187  0.2808
  637SOL    HW1 2015   2.542   1.591   3.386  0.4771  2.8628  2.5735
  637SOL    HW2 2016   2.413   1.636   3.450 -1.9699 -1.4249  0.8176
  638SOL     OW 2017   0.154   0.696   1.184 -0.4443  0.0147 -0.2109
  638SOL    HW1 2018   0.081   0.756   1.201 -0.6687 -0.3197 -0.0029
  638SOL    HW2 2019   0.227   0.754   1.163 -0.2485  0.4068  1.5406
  639SOL     OW 2020   2.111   0.679   0.280  0.3042  0.2497  0.3692
  639SOL    HW1 2021   2.083   0.589   0.297 -0.6209  0.8785  2.2456
  639SOL    HW2 2022   2.029   0.728   0.272  0.8114  1.0040 -0.2555
  640SOL     OW 2023   2.784   2.667   2.586  0.5725  0.0022 -0.4404
  640SOL    HW1 2024   2.782   2.658   2.681  0.5571  3.7100  0.0017
  640SOL    HW2 2025   2.695   2.690   2.562  0.5434 -1.0642 -1.3747
  641SOL     OW 2026   1.001   3.418   1.801 -0.0972  0.6941 -0.4789
  641SOL    HW1 2027   0.958   3.349   1.851  0.5320  0.3055 -0.4758
  641SOL    HW2 2028   1.073   3.375   1.756 -0.1651  1.2008 -1.0815
  642SOL     OW 2029   2.365   0.779   0.124  0.2901  0.9805  0.2720
  642SOL    HW1 2030   2.442   0.796   0.179  1.1594 -0.4883 -0.4632
  642SOL    HW2 2031   2.304   0.733   0.182  0.5456  0.8622  0.4492
  643SOL     OW 2032   0.652   0.952   0.280  0.0691 -0.2531  0.5555
  643SOL    HW1 2033   0.619   0.908   0.358 -1.4301  0.8827  0.5747
  643SOL    HW2 2034   0.631   1.044   0.294  0.9451  0.1294 -0.6131
  644SOL     OW 2035   2.933   3.605   2.545  0.0496 -0.4162 -0.4710
  644SOL    HW1 2036   2.926   3.619   2.640 -0.4527  2.2890 -0.8741
  644SOL    HW2 2037   2.970   3.517   2.537  0.6212 -0.4780  2.2466
  645SOL     OW 2038   0.450   3.701   2.829 -0.4579  0.3426 -0.0675
  645SOL    HW1 2039   0.498   3.716   2.747  1.2692 -0.8206  0.6901
  645SOL    HW2 2040   0.515   3.720   2.897 -2.0897  2.0001  1.0500
  646SOL     OW 2041   0.252   3.138   1.511 -0.4306  0.3612  0.0603
  646SOL    HW1 2042   0.186   3.072   1.490 -0.0593 -0.0067  0.0516
  646SOL    HW2 2043   0.208   3.197   1.573 -0.1125 -1.0319  1.6234
  647SOL     OW 2044   1.682   0.890   1.278 -0.6714 -0.1737  0.3277
  647SOL    HW1 2045   1.752   0.852   1.225 -0.9577  0.5104 -0.5558
  647SOL    HW2 2046   1.716   0.889   1.367  1.4246  2.2635 -0.3701
  648SOL     OW 2047   0.392   1.919   1.806 -0.2870 -0.2386 -0.2874
  648SOL    HW1 2048   0.328   1.890   1.741  1.1912  0.5441 -2.1533
  648SOL    HW2 2049   0.477   1.905   1.764  0.7917 -1.1647  2.1029
  649SOL     OW 2050   0.856   1.289   3.353  0.3255 -0.6123  0.2269
  649SOL    HW1 2051   0.799   1.362   3.332  1.2052  0.2717  0.8988
  649SOL    HW2 2052   0.879   1.251   3.268  0.0541  0.0227 -0.1291
  650SOL     OW 2053   1.222   2.116   1.267  0.0122 -0.1047  0.0697
  650SOL    HW1 2054   1.254   2.096   1.178  0.9002  2.6283 -0.2851
  650SOL    HW2 2055   1.300   2.143   1.314 -0.8858  1.0121  0.9208
  651SOL     OW 2056   2.441   2.139   2.665 -0.1044 -0.3788 -0.6833
  651SOL    HW1 2057   2.428   2.062   2.720 -0.0046  0.7367  0.9468
  651SOL    HW2 2058   2.535   2.144   2.653 -0.0053  0.1412  0.2139
  652SOL     OW 2059   0.990   1.213   2.789 -0.2268 -0.0793  0.0067
  652SOL    HW1 2060   0.963   1.160   2.715 -0.6828 -0.7368  0.6350
  652SOL    HW2 2061   0.911   1.219   2.844  0.7371 -1.4936  1.5513
  653SOL     OW 2062   1.779   2.440   0.380  0.6189  0.4667  0.4237
  653SOL    HW1 2063   1.720   2.471   0.448  0.2685 -0.5908  0.5921
  653SOL    HW2 2064   1.822   2.363   0.417  0.4812 -0.0756 -0.5173
  654SOL     OW 2065   2.273   3.026   3.526  0.2068  0.3905 -0.0291
  654SOL    HW1 2066   2.329   3.012   3.602  0.6693 -1.1179 -0.6397
  654SOL    HW2 2067   2.206   3.088   3.557  0.0605 -0.6297  1.7596
  655SOL     OW 2068   2.324   2.351   1.070  0.2058  0.2212  0.2241
  655SOL    HW1 2069   2.259   2.303   1.122  1.1848  0.2810  1.5302
  655SOL    HW2 2070   2.356   2.287   1.006 -0.5678 -0.0346  0.0940
  656SOL     OW 2071   2.610   1.094   1.800 -0.3704  0.5159 -0.4124
  656SOL    HW1 2072   2.648   1.158   1.740  0.8613 -0.0903 -0.3181
  656SOL    HW2 2073   2.621   1.010   1.754 -0.9005  0.2371 -0.0348
  657SOL     OW 2074   3.161   3.408   3.011  0.5130 -0.4117 -0.8759
  657SOL    HW1 2075   3.150   3.316   3.038 -0.3117  0.2506  1.2189
  657SOL    HW2 2076   3.197   3.403   2.923  1.3952 -2.7568 -0.4371
  658SOL     OW 2077   1.043   1.724   1.413 -0.2820  0.5391 -0.5984
  658SOL    HW1 2078   1.032   1.697   1.504 -1.0509 -0.4122 -0.9604
  658SOL    HW2 2079   1.015   1.815   1.411  1.0011  0.9716  0.3720
  659SOL     OW 2080   3.080   2.993   3.396 -0.3830 -0.5236 -0.0300
  659SOL    HW1 2081   3.091   2.970   3.489  0.2803 -0.8471 -0.1805
  659SOL    HW2 2082   3.054   2.911   3.354 -1.4692 -0.1990 -0.0052
  660SOL     OW 2083   0.649   3.709   1.643 -0.0109  0.2239  0.1902
  660SOL    HW1 2084   0.579   3.766   1.610  0.5152  0.5340 -0.3942
  660SOL    HW2 2085   0.603   3.631   1.672 -0.5273  0.0594 -1.0114
  661SOL     OW 2086   0.064   3.543   0.842 -0.4128  0.1342 -0.0889
  661SOL    HW1 2087   0.056   3.517   0.934 -0.4153 -0.9269 -0.3740
  661SOL    HW2 2088   0.105   3.467   0.799 -0.4005  0.6217 -0.9548
  662SOL     OW 2089   2.792   1.684   1.973 -0.6764 -0.5157  0.4213
  662SOL    HW1 2090   2.701   1.664   1.952 -0.8706  0.9848 -0.1987
  662SOL    HW2 2091   2.809   1.635   2.053 -1.7888 -1.4243  0.1190
  663SOL     OW 2092   3.193   3.010   2.779 -0.1928  0.3878 -0.3165
  663SOL    HW1 2093   3.100   2.988   2.785 -0.2056  0.0941 -1.5156
  663SOL    HW2 2094   3.224   2.960   2.704  0.8695  0.7459 -0.1195
  664SOL     OW 2095   0.019   1.152   0.174  0.0246 -0.5049 -0.4282
  664SOL    HW1 2096  -0.002   1.239   0.209 -0.6455 -1.0285  0.4965
  664SOL    HW2 2097   0.096   1.124   0.224 -1.2346 -1.4633  0.9757
  665SOL     OW 2098   0.659   1.921   0.851 -0.1355 -0.3189 -0.3695
  665SOL    HW1 2099   0.616   1.914   0.766 -1.0546 -2.1234  0.2266
  665SOL    HW2 2100   0.604   1.871   0.911  1.7621 -1.1022  0.7934
  666SOL     OW 2101   2.372   1.565   0.785  0.3112 -0.0282 -0.0687
  666SOL    HW1 2102   2.455   1.564   0.738  0.8876 -0.5394  0.9363
  666SOL    HW2 2103   2.393   1.603   0.870 -0.4882 -0.1226  0.1797
  667SOL     OW 2104   0.309   1.375   0.460 -0.6740  0.1348 -0.2658
  667SOL    HW1 2105   0.309   1.321   0.539 -1.1639  1.6056  0.7474
  667SOL    HW2 2106   0.343   1.316   0.392  1.7028 -0.5504  1.4302
  668SOL     OW 2107   3.307   2.938   1.004  0.1554 -0.2811  0.1349
  668SOL    HW1 2108   3.256   2.949   1.084  0.6104  0.2321  0.3537
  668SOL    HW2 2109   3.243   2.910   0.939 -0.7038  1.8361  0.0216
  669SOL     OW 2110   0.355   1.083   1.614  0.0799  0.1195  0.0074
  669SOL    HW1 2111   0.445   1.073   1.584 -0.9183 -1.3668 -2.6826
  669SOL    HW2 2112   0.324   1.164   1.572 -0.6830 -0.8612 -1.3564
  670SOL     OW 2113   0.763   2.804   0.285  0.0877 -0.3736  0.1524
  670SOL    HW1 2114   0.845   2.755   0.296  0.1729 -0.1734  0.4049
  670SOL    HW2 2115   0.709   2.747   0.229 -0.3013 -1.3319  1.4870
  671SOL     OW 2116   1.240   1.893   0.679  0.0925 -0.0367 -0.1765
  671SOL    HW1 2117   1.153   1.884   0.641  0.2820 -0.4846 -0.5100
  671SOL    HW2 2118   1.237   1.842   0.759  0.8932 -2.3927 -1.6117
  672SOL     OW 2119   2.113   0.362   1.399 -0.6454 -0.0964  0.6611
  672SOL    HW1 2120   2.187   0.414   1.368 -0.1611 -1.7718 -1.1138
  672SOL    HW2 2121   2.145   0.318   1.478 -0.0880 -0.0012  0.4881
  673SOL     OW 2122   0.364   1.135   0.322  0.0467 -0.1794  0.2448
  673SOL    HW1 2123   0.317   1.063   0.365 -1.3211  0.7146  0.2967
  673SOL    HW2 2124   0.364   1.112   0.229  0.0230 -0.4767  0.3192
  674SOL     OW 2125   2.015   0.257   2.206  0.3574 -0.2553  0.2053
  674SOL    HW1 2126   2.056   0.270   2.121  0.6720 -1.4195  0.1741
  674SOL    HW2 2127   2.053   0.176   2.240 -0.8616 -0.5998  0.7997
  675SOL     OW 2128   3.008   2.943   2.199 -0.0485 -0.9119 -0.4229
  675SOL    HW1 2129   2.932   2.946   2.258  0.6092  1.3375  0.3968
  675SOL    HW2 2130   3.083   2.935   2.258  0.5658  0.5072 -0.9874
  676SOL     OW 2131   1.730   1.428   2.806 -0.0130  0.2477 -0.4139
  676SOL    HW1 2132   1.709   1.475   2.726 -0.7177 -1.4405 -1.2456
  676SOL    HW2 2133   1.649   1.381   2.829  0.9379 -1.3084 -0.1394
  677SOL     OW 2134   0.756   2.652   1.413 -0.4744  0.3848 -0.7955
  677SOL    HW1 2135   0.749   2.563   1.378  1.8464  0.3367 -1.2240
  677SOL    HW2 2136   0.719   2.707   1.345  0.3039 -0.0593 -1.5874
  678SOL     OW 2137   3.048   3.627   1.005  0.1232  0.3469  0.5879
  678SOL    HW1 2138   3.118   3.564   0.987 -0.7360 -0.0021 -1.6269
  678SOL    HW2 2139   3.081   3.710   0.970  0.3717  0.6883  1.6093
  679SOL     OW 2140   2.507   2.136   1.477  0.6428 -0.0094 -0.1396
  679SOL    HW1 2141   2.507   2.166   1.567  0.1134  0.8918 -0.4333
  679SOL    HW2 2142   2.472   2.046   1.481 -2.4178  1.1373  0.2108
  680SOL     OW 2143   3.190   1.169   2.684  0.2433 -0.4989  0.4234
  680SOL    HW1 2144   3.146   1.194   2.603  0.4823  1.3075  0.8468
  680SOL    HW2 2145   3.278   1.145   2.657  0.3373  0.1452  0.1643
  681SOL     OW 2146   2.492   2.160   2.112  0.1447  0.6044 -0.2679
  681SOL    HW1 2147   2.411   2.111   2.106 -0.2907  1.1358  1.2133
  681SOL    HW2 2148   2.507   2.172   2.206  2.5251 -0.4723 -0.4693
  682SOL     OW 2149   1.363   0.845   3.067 -0.3051 -0.2785 -0.0920
  682SOL    HW1 2150   1.302   0.864   3.139  0.2055 -0.8334  0.4934
  682SOL    HW2 2151   1.322   0.884   2.990  0.4506  2.7044  0.9497
  683SOL     OW 2152   0.237   3.308   3.163 -0.0394 -0.3367 -0.0030
  683SOL    HW1 2153   0.243   3.296   3.258  0.9553  0.3173  0.0249
  683SOL    HW2 2154   0.201   3.396   3.152  1.1815  0.1374 -0.2312
  684SOL     OW 2155   1.799   2.450   0.963  0.5548  0.6997 -0.2432
  684SOL    HW1 2156   1.778   2.420   1.052 -2.2039  1.7765 -0.4848
  684SOL    HW2 2157   1.717   2.443   0.915  1.3979  2.5201 -2.0374
  685SOL     OW 2158   2.714   1.009   0.687  0.3449  0.0164  0.3061
  685SOL    HW1 2159   2.636   0.996   0.742  1.3843 -0.3925  1.7249
  685SOL    HW2 2160   2.759   0.924   0.690  0.8802  0.2717 -0.4501
  686SOL     OW 2161   1.783   1.729   1.580 -0.5318 -0.0729  0.4440
  686SOL    HW1 2162   1.776   1.721   1.485 -0.4127  1.1205  0.3282
  686SOL    HW2 2163   1.738   1.651   1.613 -3.4157  1.0941 -0.5460
  687SOL     OW 2164   1.798   1.274   2.024 -0.5345  0.5058 -0.1481
  687SOL    HW1 2165   1.861   1.328   2.072 -0.9804  1.3585 -0.5156
  687SOL    HW2 2166   1.774   1.205   2.086 -0.8007  1.3604  0.7175
  688SOL     OW 2167   2.246   2.411   0.221 -0.0763 -0.4011  0.3470
  688SOL    HW1 2168   2.206   2.359   0.151 -0.3826 -0.2479  0.4128
  688SOL    HW2 2169   2.219   2.367   0.302  0.2272 -0.5414  0.3732
  689SOL     OW 2170   3.666   0.026   3.634 -0.2002 -0.3250 -0.2324
  689SOL    HW1 2171   3.640  -0.045   3.693 -2.7933 -0.2641 -1.2251
  689SOL    HW2 2172   3.598   0.092   3.645  2.3181  2.1474  0.8600
  690SOL     OW 2173   1.013   3.517   0.066  0.0637  0.4092 -0.2552
  690SOL    HW1 2174   1.027   3.512  -0.029 -0.2324  1.0622 -0.3350
  690SOL    HW2 2175   1.036   3.607   0.089 -0.1273  0.3291  0.2466
  691SOL     OW 2176   2.253   3.001   2.151 -0.5800  0.0250 -0.1041
  691SOL    HW1 2177   2.244   2.928   2.212 -0.6356  0.0222 -0.1156
  691SOL    HW2 2178   2.321   3.056   2.190  1.3342 -1.3552 -1.3771
  692SOL     OW 2179   2.352   1.298   2.227  0.2369 -0.1809  0.2045
  692SOL    HW1 2180   2.437   1.271   2.263 -1.0498 -1.2398  2.6194
  692SOL    HW2 2181   2.364   1.298   2.132  2.8262 -0.6486  0.5069
  693SOL     OW 2182   2.561   0.030   0.612  0.5389  0.0739  0.0715
  693SOL    HW1 2183   2.567   0.126   0.611  1.8533  0.0120  1.0774
  693SOL    HW2 2184   2.624   0.002   0.678 -0.6776 -1.4503  0.6255
  694SOL     OW 2185   2.348   1.330   0.040 -0.7225  0.3785  0.6070
  694SOL    HW1 2186   2.349   1.422   0.066  0.8139  0.5560 -0.0009
  694SOL    HW2 2187   2.256   1.309   0.026 -1.0290  1.9768  0.2095
  695SOL     OW 2188   2.076   1.843   1.295 -0.1777 -0.0865 -0.0585
  695SOL    HW1 2189   2.071   1.939   1.302  0.9554 -0.1478  1.7989
  695SOL    HW2 2190   2.100   1.828   1.203  1.7542  1.5201  0.1365
  696SOL     OW 2191   0.543   2.963   0.716 -0.2818  0.3350 -0.1300
  696SOL    HW1 2192   0.472   2.902   0.695  0.2156  0.3234 -1.8608
  696SOL    HW2 2193   0.561   2.948   0.809 -2.8745  0.6862  0.4785
  697SOL     OW 2194   1.027   0.604   3.483 -0.2107  0.5759 -0.1718
  697SOL    HW1 2195   1.006   0.566   3.398 -1.1536 -0.8672  0.6894
  697SOL    HW2 2196   0.946   0.644   3.513  0.4693  2.2690 -0.5435
  698SOL     OW 2197   0.821   3.456   2.968  0.3535  0.5553 -0.3483
  698SOL    HW1 2198   0.753   3.411   2.917  1.2920 -1.8920  0.4960
  698SOL    HW2 2199   0.777   3.482   3.049  0.2925 -0.6561  0.0209
  699SOL     OW 2200   3.692   2.636   0.510  0.5524 -0.8937  0.6199
  699SOL    HW1 2201   3.672   2.625   0.603 -0.4072  1.3133  0.7050
  699SOL    HW2 2202   3.607   2.634   0.466  0.8302  0.1540  0.0267
  700SOL     OW 2203   1.796   1.864   2.948 -0.1578  0.0317  0.1073
  700SOL    HW1 2204   1.736   1.862   2.874 -1.0736 -0.7497  0.8617
  700SOL    HW2 2205   1.823   1.773   2.960  0.1114  0.1774  0.6369
  701SOL     OW 2206   2.854   3.242   0.615  0.4954 -0.0129  0.0165
  701SOL    HW1 2207   2.768   3.207   0.639 -0.1610  0.2165 -1.8923
  701SOL    HW2 2208   2.839   3.288   0.532  2.5025 -0.1355 -0.4444
  702SOL     OW 2209   2.492   3.534   2.115 -0.5416  0.2817 -0.1398
  702SOL    HW1 2210   2.538   3.511   2.195 -0.2628  1.1664 -0.0458
  702SOL    HW2 2211   2.489   3.452   2.065  1.5060  0.3120 -0.3422
  703SOL     OW 2212   1.922   3.315   2.169  0.0330  0.2990 -0.2163
  703SOL    HW1 2213   1.893   3.287   2.255  0.1620  0.9857  0.0560
  703SOL    HW2 2214   1.994   3.376   2.186  0.2212  0.2540 -0.8143
  704SOL     OW 2215   3.210   3.280   1.724  0.0242 -0.1010  0.1826
  704SOL    HW1 2216   3.154   3.354   1.750 -0.7605 -0.3253 -0.8423
  704SOL    HW2 2217   3.291   3.293   1.774 -0.5366  0.8233  0.8725
  705SOL     OW 2218   3.137   0.755   1.721 -0.0025 -0.0578 -0.4623
  705SOL    HW1 2219   3.203   0.774   1.787  1.7561 -1.7138 -1.6807
  705SOL    HW2 2220   3.187   0.737   1.641 -1.9629 -0.4392 -1.6539
  706SOL     OW 2221   0.409   3.120   1.982 -0.0105  0.2359  0.5528
  706SOL    HW1 2222   0.485   3.131   1.924 -0.2874  0.6183  0.2626
  706SOL    HW2 2223   0.428   3.040   2.031 -0.2151 -0.6275 -0.7481
  707SOL     OW 2224   0.641   0.703   0.605  0.1699 -0.4647  0.5653
  707SOL    HW1 2225   0.613   0.787   0.568 -0.0414 -0.1077  1.5211
  707SOL    HW2 2226   0.654   0.647   0.529 -2.5070 -0.4455  0.0581
  708SOL     OW 2227   3.568   0.068   1.472 -0.7490  0.0839  0.3151
  708SOL    HW1 2228   3.600   0.129   1.539 -0.6858 -0.2198  0.5666
  708SOL    HW2 2229   3.647   0.021   1.443 -0.7712  0.2419 -0.0011
  709SOL     OW 2230   0.786   2.120   1.005  0.3877 -0.0410 -0.0100
  709SOL    HW1 2231   0.743   2.061   0.945 -1.6141  1.7106 -0.3478
  709SOL    HW2 2232   0.842   2.175   0.950 -1.0060  1.1794 -0.2391
  710SOL     OW 2233   0.334   0.313   1.142  0.2986  0.4966  0.1909
  710SOL    HW1 2234   0.279   0.337   1.216 -0.0591  0.4405 -0.0521
  710SOL    HW2 2235   0.390   0.389   1.127 -0.9871  1.2874 -0.7198
  711SOL     OW 2236   1.284   2.825   3.339 -0.7762 -0.4860  0.7362
  711SOL    HW1 2237   1.305   2.799   3.249  0.4641  0.1330  0.8356
  711SOL    HW2 2238   1.205   2.879   3.330  0.1480  0.7536 -0.1610
  712SOL     OW 2239   2.910   1.369   3.341  0.2088 -0.0242 -0.3070
  712SOL    HW1 2240   2.848   1.302   3.312  0.8705 -0.8608  0.2023
  712SOL    HW2 2241   2.855   1.439   3.376 -0.4828 -0.2829 -0.8663
  713SOL     OW 2242   3.637   1.820   2.368 -0.0040  0.2013  0.5050
  713SOL    HW1 2243   3.582   1.748   2.339 -1.0753  0.6573  1.3467
  713SOL    HW2 2244   3.616   1.830   2.461 -0.3314  1.9835  0.2664
  714SOL     OW 2245   1.042   2.947   2.152  0.2247  0.5205  0.0292
  714SOL    HW1 2246   1.070   2.931   2.062 -0.1783  1.6677 -0.3077
  714SOL    HW2 2247   1.090   3.025   2.179 -0.6811  0.9875  0.3285
  715SOL     OW 2248   3.521   1.521   1.407  0.6629  0.4809 -0.5704
  715SOL    HW1 2249   3.522   1.573   1.488 -0.9322  0.5520 -0.5903
  715SOL    HW2 2250   3.555   1.580   1.340  0.2942  0.9949 -0.3002
  716SOL     OW 2251   1.667   2.248   3.277 -0.3319  0.2707 -0.5312
  716SOL    HW1 2252   1.740   2.291   3.232  0.2713 -1.8560 -1.6965
  716SOL    HW2 2253   1.589   2.291   3.244  0.2233  0.1316 -2.0661
  717SOL     OW 2254   0.355   0.621   0.432  0.4767  0.1438 -0.1332
  717SOL    HW1 2255   0.334   0.683   0.363  1.0020  0.8391  0.3263
  717SOL    HW2 2256   0.448   0.602   0.420  0.6161  0.4140  0.5019
  718SOL     OW 2257   1.299   0.125   2.228 -0.2796  0.5284 -0.4212
  718SOL    HW1 2258   1.361   0.196   2.242 -1.1252  0.9550  1.4394
  718SOL    HW2 2259   1.353   0.050   2.202  0.7695  1.4640 -0.9656
  719SOL     OW 2260   1.464   0.828   3.388 -0.2875 -0.0505  0.1363
  719SOL    HW1 2261   1.423   0.904   3.429  1.5256  1.4647 -0.7561
  719SOL    HW2 2262   1.392   0.768   3.370 -1.4870  0.4174  2.9731
  720SOL     OW 2263   2.933   0.902   1.805  0.3766 -0.3126  0.0181
  720SOL    HW1 2264   2.869   0.832   1.816  0.6629 -0.6724 -0.5777
  720SOL    HW2 2265   3.014   0.857   1.783  0.6746  0.1817  0.0938
  721SOL     OW 2266   3.522   3.315   0.732  0.3047 -0.2104  0.2529
  721SOL    HW1 2267   3.473   3.278   0.806  0.2059 -1.5299 -0.4659
  721SOL    HW2 2268   3.458   3.320   0.661  1.0251 -1.2910 -0.4837
  722SOL     OW 2269   1.745   0.598   1.828  0.2982  0.0695 -0.3335
  722SOL    HW1 2270   1.731   0.603   1.923 -0.2506 -0.5381 -0.3752
  722SOL    HW2 2271   1.675   0.541   1.797  0.1304  0.7246 -1.1840
  723SOL     OW 2272   1.736   2.837   2.793  0.6679  0.5651  0.4389
  723SOL    HW1 2273   1.716   2.872   2.706 -0.2326 -0.5271  0.2020
  723SOL    HW2 2274   1.738   2.914   2.849  1.6359  1.3222 -0.6166
  724SOL     OW 2275   1.310   0.296   3.707 -0.1025 -0.0415  0.1753
  724SOL    HW1 2276   1.381   0.234   3.718  1.9994  2.3053  0.2153
  724SOL    HW2 2277   1.295   0.332   3.794 -0.6166  0.2259 -0.0206
  725SOL     OW 2278   0.249   2.896   2.894 -0.0143 -0.5001  0.0909
  725SOL    HW1 2279   0.332   2.901   2.848  1.2531 -1.9559  2.1316
  725SOL    HW2 2280   0.222   2.987   2.905 -0.7392 -0.1304 -4.0921
  726SOL     OW 2281   1.380   1.429   3.591  0.5223 -0.4948  0.6952
  726SOL    HW1 2282   1.416   1.493   3.530  0.0036 -2.0291 -1.2454
  726SOL    HW2 2283   1.311   1.476   3.638 -1.5594 -0.2716 -2.4384
  727SOL     OW 2284   1.495   1.255   1.447  0.0282 -0.1878 -0.2304
  727SOL    HW1 2285   1.468   1.177   1.399 -0.4629  0.0938 -0.4069
  727SOL    HW2 2286   1.538   1.221   1.526 -1.0106 -0.6322  0.1489
  728SOL     OW 2287   0.012   2.965   1.086 -0.5183 -0.2351 -0.2073
  728SOL    HW1 2288   0.025   3.005   1.000 -0.3781  0.4935  0.1462
  728SOL    HW2 2289  -0.002   2.872   1.068 -1.2779  0.0402 -1.0795
  729SOL     OW 2290   0.621   3.215   3.633 -0.2379  0.0560  0.2249
  729SOL    HW1 2291   0.606   3.301   3.672  0.4406  0.0702  0.4747
  729SOL    HW2 2292   0.581   3.153   3.694 -1.1200  0.2248 -0.1836
  730SOL     OW 2293   2.050   0.308   0.884 -0.2859 -0.3035 -0.2167
  730SOL    HW1 2294   2.079   0.358   0.807  0.1829 -2.0740 -1.2261
  730SOL    HW2 2295   1.977   0.256   0.852 -0.0994 -1.0336  0.5419
  731SOL     OW 2296   2.489   0.707   1.306 -0.1072 -0.0907 -0.1120
  731SOL    HW1 2297   2.530   0.766   1.243  2.9102  0.2259  2.0409
  731SOL    HW2 2298   2.544   0.629   1.305 -1.1893 -0.8792  0.7055
  732SOL     OW 2299   0.205   2.388   2.038 -0.1387 -0.1406  0.6961
  732SOL    HW1 2300   0.207   2.419   2.129 -1.6016 -0.5786  0.9016
  732SOL    HW2 2301   0.255   2.307   2.039 -0.6189 -0.4326  1.2326
  733SOL     OW 2302   0.723   2.064   3.680  0.6687  0.3086 -0.0813
  733SOL    HW1 2303   0.641   2.100   3.647  0.0335 -0.7423  0.3422
  733SOL    HW2 2304   0.778   2.055   3.602  0.3123  0.8133 -0.3950
  734SOL     OW 2305   0.541   1.328   1.316 -0.5530 -0.6387 -0.1217
  734SOL    HW1 2306   0.565   1.357   1.404 -0.8117 -3.5044  0.9517
  734SOL    HW2 2307   0.548   1.407   1.262  1.5068  0.7627  2.0705
  735SOL     OW 2308   1.404   0.381   2.588 -0.0029  0.2626  0.6483
  735SOL    HW1 2309   1.340   0.356   2.655  0.1226 -0.5530  0.4660
  735SOL    HW2 2310   1.442   0.463   2.621 -1.5830  1.1035  0.4395
  736SOL     OW 2311   2.515   0.826   1.687 -0.6226 -0.4789 -0.3455
  736SOL    HW1 2312   2.492   0.886   1.615 -0.1058  0.5635  0.3448
  736SOL    HW2 2313   2.446   0.760   1.686 -2.0379  0.9766 -0.1445
  737SOL     OW 2314   0.187   1.868   0.450 -0.0670 -0.0388 -0.6100
  737SOL    HW1 2315   0.122   1.892   0.384  2.2711 -0.0259 -3.0178
  737SOL    HW2 2316   0.241   1.947   0.460 -0.0281 -0.2419  0.9012
  738SOL     OW 2317   0.223   3.053   0.101 -0.0393  0.2683 -0.5155
  738SOL    HW1 2318   0.136   3.090   0.083 -0.2553 -0.9040 -1.9895
  738SOL    HW2 2319   0.252   3.099   0.180 -3.0805 -1.0793  1.5026
  739SOL     OW 2320   2.764   2.913   3.373 -0.0719  0.2731 -0.2548
  739SOL    HW1 2321   2.713   2.993   3.360 -0.0128  0.5236  0.9657
  739SOL    HW2 2322   2.698   2.845   3.386 -0.1428 -0.0730 -2.2279
  740SOL     OW 2323   2.735   0.707   1.824  0.7469 -1.1497  0.0001
  740SOL    HW1 2324   2.665   0.749   1.774  2.3371  0.7911 -0.6321
  740SOL    HW2 2325   2.691   0.672   1.901 -1.2109 -1.4705 -1.2204
  741SOL     OW 2326   0.371   0.418   1.799  0.0392  0.4387  0.6016
  741SOL    HW1 2327   0.291   0.457   1.763  1.7917  1.8166 -2.0486
  741SOL    HW2 2328   0.341   0.351   1.860 -3.1219  0.6156 -0.6883
  742SOL     OW 2329   2.061   2.141   3.293 -0.0678  0.0357 -0.5133
  742SOL    HW1 2330   2.119   2.067   3.274  1.8969  1.9428 -2.2049
  742SOL    HW2 2331   2.110   2.194   3.356 -1.1011  0.3380  0.0443
  743SOL     OW 2332   1.855   0.250   1.926  0.1035  0.0156  0.3303
  743SOL    HW1 2333   1.898   0.335   1.915  0.0096 -0.0509 -0.6386
  743SOL    HW2 2334   1.871   0.205   1.843 -1.7070 -0.0717  0.0206
  744SOL     OW 2335   3.607   1.895   1.959  0.4658  0.1887  0.0123
  744SOL    HW1 2336   3.680   1.899   2.021 -0.5802  1.0087  1.2231
  744SOL    HW2 2337   3.547   1.831   1.997 -0.0327  0.4574 -0.3166
  745SOL     OW 2338   3.331   1.805   1.294  0.6593 -0.1372  0.4859
  745SOL    HW1 2339   3.344   1.876   1.357  1.8811  0.2553 -0.1965
  745SOL    HW2 2340   3.249   1.764   1.321 -0.6796  2.2642  0.1635
  746SOL     OW 2341   0.623   0.617   0.097  0.0215 -0.1255  0.5077
  746SOL    HW1 2342   0.656   0.542   0.048  1.2570  1.2222 -0.7797
  746SOL    HW2 2343   0.569   0.665   0.034  1.8612  1.7876  0.3302
  747SOL     OW 2344   0.930   0.055   0.818  0.3175  0.0048 -0.1618
  747SOL    HW1 2345   0.927  -0.014   0.885  0.0913  0.2521  0.0858
  747SOL    HW2 2346   0.856   0.036   0.761 -0.2506  0.5296  0.3940
  748SOL     OW 2347   1.494   1.076   2.615 -0.3967  0.3474 -0.8052
  748SOL    HW1 2348   1.412   1.056   2.570 -0.5193 -1.1512  0.0264
  748SOL    HW2 2349   1.483   1.166   2.645 -0.8021  0.9484 -2.6749
  749SOL     OW 2350   3.015   1.798   2.169  0.5434  0.5087 -0.1003
  749SOL    HW1 2351   2.946   1.854   2.133  0.3058 -0.4173 -1.1225
  749SOL    HW2 2352   2.969   1.719   2.197  0.9121  0.7194  1.0920
  750SOL     OW 2353   0.394   2.145   1.974 -1.0589 -0.2270 -0.1852
  750SOL    HW1 2354   0.407   2.095   1.893  1.6718 -0.3210  0.2531
  750SOL    HW2 2355   0.447   2.098   2.039 -0.3241  1.9093  0.7836
  751SOL     OW 2356   0.204   3.583   3.155  1.1321  0.4626 -0.2203
  751SOL    HW1 2357   0.175   3.635   3.081  0.3540  0.5454  0.1349
  751SOL    HW2 2358   0.168   3.628   3.232 -0.1677 -0.9771  0.0526
  752SOL     OW 2359   1.647   2.353   2.969 -0.0104  0.7218 -0.2418
  752SOL    HW1 2360   1.582   2.285   2.950  0.0347  0.6366 -0.0906
  752SOL    HW2 2361   1.731   2.309   2.961  0.0625  1.0758 -1.4199
  753SOL     OW 2362   3.683   1.366   0.310 -0.0218 -0.7309 -0.2079
  753SOL    HW1 2363   3.596   1.402   0.326 -0.1231 -1.0713  0.0207
  753SOL    HW2 2364   3.716   1.343   0.397 -0.0044 -1.2862 -0.3585
  754SOL     OW 2365   1.942   0.850   0.562  0.0231 -0.1580 -0.1808
  754SOL    HW1 2366   1.990   0.820   0.639 -0.7092 -0.8966 -0.0052
  754SOL    HW2 2367   1.851   0.856   0.592 -0.7109 -3.0781 -1.7369
  755SOL     OW 2368   2.244   2.647   2.613  0.9797  0.2707 -0.3356
  755SOL    HW1 2369   2.184   2.573   2.612  2.2782 -0.8576  1.7790
  755SOL    HW2 2370   2.268   2.661   2.521 -0.2587 -1.0883 -0.8762
  756SOL     OW 2371   0.818   1.777   2.917  0.3429 -0.2447  0.0431
  756SOL    HW1 2372   0.863   1.826   2.849  0.3268 -0.2962 -0.0049
  756SOL    HW2 2373   0.726   1.801   2.908  0.3412 -0.2488  0.0488
  757SOL     OW 2374   1.210   1.368   2.318 -0.6286 -0.2579 -0.4440
  757SOL    HW1 2375   1.304   1.384   2.327 -0.9786  2.1687 -0.7378
  757SOL    HW2 2376   1.195   1.359   2.224 -0.7760 -0.0650 -0.4397
  758SOL     OW 2377   3.175   1.720   0.250 -0.2307 -0.8918 -0.2107
  758SOL    HW1 2378   3.158   1.635   0.292 -0.5959 -1.0558 -0.6884
  758SOL    HW2 2379   3.172   1.701   0.156  0.6874 -0.5429 -0.3140
  759SOL     OW 2380   0.544   1.483   2.140  0.4105 -0.7484  0.0367
  759SOL    HW1 2381   0.524   1.530   2.221  0.5232 -0.3401 -0.1711
  759SOL    HW2 2382   0.459   1.449   2.111  0.5952 -2.1255  1.0851
  760SOL     OW 2383   0.197   1.776   2.861 -0.5217 -0.1134 -0.0536
  760SOL    HW1 2384   0.158   1.827   2.790  0.7522  1.4598  0.3260
  760SOL    HW2 2385   0.125   1.756   2.920 -1.6937 -1.8953 -2.0307
  761SOL     OW 2386   0.507   2.902   2.116 -0.2006 -0.0063  0.3731
  761SOL    HW1 2387   0.596   2.871   2.135  0.1444  0.4980 -0.3917
  761SOL    HW2 2388   0.477   2.846   2.044  0.3142  1.2071 -0.8106
  762SOL     OW 2389   1.275   2.788   1.069 -0.3175  0.4626  0.5173
  762SOL    HW1 2390   1.208   2.855   1.052 -1.3955 -0.7460 -0.1175
  762SOL    HW2 2391   1.225   2.711   1.097  0.8542 -0.2784  0.6116
  763SOL     OW 2392   3.090   0.057   2.914  0.3431 -0.0872 -0.5583
  763SOL    HW1 2393   3.046  -0.013   2.865 -1.2125  2.1977 -2.5101
  763SOL    HW2 2394   3.039   0.064   2.995 -0.7354  0.1195 -1.2403
  764SOL     OW 2395   0.188   0.552   3.389  0.6619  0.5104 -0.0329
  764SOL    HW1 2396   0.163   0.601   3.311  0.0425 -1.0434 -0.8478
  764SOL    HW2 2397   0.105   0.518   3.424  1.2953 -2.5263 -1.2719
  765SOL     OW 2398   1.261   3.051   3.069  0.0438 -0.1248  0.2842
  765SOL    HW1 2399   1.225   3.064   3.157 -2.0869  1.4426 -0.7787
  765SOL    HW2 2400   1.217   3.117   3.015  2.9324  0.4137 -1.5374
  766SOL     OW 2401   0.333   1.371   2.741 -0.7753  0.3437  0.1711
  766SOL    HW1 2402   0.414   1.422   2.753 -1.2405  1.0613  0.2991
  766SOL    HW2 2403   0.347   1.293   2.794 -0.2632  0.5825  0.4020
  767SOL     OW 2404   0.954   2.167   0.786  0.6713 -0.5390  0.0000
  767SOL    HW1 2405   0.956   2.077   0.754 -1.2776 -0.2892 -0.8533
  767SOL    HW2 2406   0.982   2.220   0.712 -2.4107 -0.0894 -0.8897
  768SOL     OW 2407   2.200   2.971   0.443  0.0167  0.5976 -0.3868
  768SOL    HW1 2408   2.237   3.059   0.445 -0.2643  0.7243 -0.6521
  768SOL    HW2 2409   2.230   2.930   0.524  1.3933  0.4278 -0.9698
  769SOL     OW 2410   2.643   2.799   1.068 -0.1707 -0.1006 -0.2287
  769SOL    HW1 2411   2.626   2.814   1.161  1.5323 -0.6144  0.1890
  769SOL    HW2 2412   2.633   2.704   1.058 -1.0798  0.0432 -0.7398
  770SOL     OW 2413   3.706   1.649   2.121 -0.1921  0.3163 -0.1092
  770SOL    HW1 2414   3.764   1.724   2.110  0.3125 -0.2245 -1.2656
  770SOL    HW2 2415   3.617   1.686   2.121  0.0422  0.8826 -0.9216
  771SOL     OW 2416   2.197   0.041   0.448 -0.0460 -0.1428 -0.2786
  771SOL    HW1 2417   2.159   0.038   0.536 -0.7370  1.2847 -0.5078
  771SOL    HW2 2418   2.124   0.024   0.389 -0.2054  1.7952 -0.6823
  772SOL     OW 2419   1.953   2.897   3.447 -0.1612  0.3532 -0.2013
  772SOL    HW1 2420   1.899   2.845   3.388 -0.4799  1.1726 -0.6350
  772SOL    HW2 2421   1.895   2.966   3.480 -0.0449 -0.2035  1.2345
  773SOL     OW 2422   3.428   2.277   3.005  0.0114  0.0409  0.4391
  773SOL    HW1 2423   3.389   2.364   3.012  0.3144  0.2097  0.0225
  773SOL    HW2 2424   3.498   2.287   2.940  0.5822 -0.3233  1.0019
  774SOL     OW 2425   0.158   2.051   2.698  0.0634  0.2250 -0.0855
  774SOL    HW1 2426   0.102   2.072   2.623 -1.0348  0.0129  0.6573
  774SOL    HW2 2427   0.220   1.986   2.665 -0.5914 -0.0708 -0.7474
  775SOL     OW 2428   1.978   2.054   1.105  0.2064 -0.1022 -0.2893
  775SOL    HW1 2429   1.906   2.111   1.131  0.1581 -0.4539  0.3587
  775SOL    HW2 2430   1.939   1.992   1.043  0.8556  2.2948 -3.2400
  776SOL     OW 2431   2.037   2.814   0.774 -0.0006 -0.2852  0.1370
  776SOL    HW1 2432   1.986   2.768   0.841 -0.1842 -0.5733 -0.1987
  776SOL    HW2 2433   2.002   2.782   0.691  1.7778 -1.6839 -0.1100
  777SOL     OW 2434   3.224   2.264   0.051  0.2096 -0.0821  0.2653
  777SOL    HW1 2435   3.207   2.287   0.142  1.8950  0.2281  0.5123
  777SOL    HW2 2436   3.144   2.288   0.004 -0.7341 -0.4227  1.6902
  778SOL     OW 2437   0.905   1.119   2.271 -0.2295 -0.5197  0.1668
  778SOL    HW1 2438   0.875   1.095   2.359 -1.4166  0.4140  0.0346
  778SOL    HW2 2439   0.825   1.143   2.224  0.6038  0.9444 -0.5524
  779SOL     OW 2440   1.391   1.132   0.426 -0.6365 -0.4000  0.3102
  779SOL    HW1 2441   1.303   1.153   0.458 -0.1972  0.0359  1.2475
  779SOL    HW2 2442   1.417   1.209   0.375 -0.2460  0.0509  1.1905
  780SOL     OW 2443   1.878   2.189   0.476 -0.6644 -0.2066  0.9914
  780SOL    HW1 2444   1.856   2.097   0.489 -1.3805  0.0865  1.8505
  780SOL    HW2 2445   1.903   2.221   0.563  0.5704  0.1518  0.5181
  781SOL     OW 2446   1.205   0.491   2.386  0.1564  0.1989  0.5001
  781SOL    HW1 2447   1.290   0.459   2.415 -0.7194 -2.0560  0.6876
  781SOL    HW2 2448   1.163   0.415   2.346 -1.7719  1.2765  0.3990
  782SOL     OW 2449   1.217   2.858   0.560 -0.2049  0.5560  0.2746
  782SOL    HW1 2450   1.132   2.853   0.605 -0.2241  0.4225  0.2230
  782SOL    HW2 2451   1.260   2.933   0.600 -0.1519  0.3337  0.6404
  783SOL     OW 2452   2.356   0.191   2.192  0.2330  0.4154 -0.1169
  783SOL    HW1 2453   2.449   0.168   2.184 -0.3905 -1.7959 -1.2700
  783SOL    HW2 2454   2.355   0.264   2.254  2.6803  0.0065  0.4525
  784SOL     OW 2455   1.037   0.660   0.884 -0.1238  0.3770  0.3442
  784SOL    HW1 2456   0.950   0.642   0.848 -0.6777 -0.4030  2.0034
  784SOL    HW2 2457   1.078   0.574   0.892 -0.3400  0.4386  2.3168
  785SOL     OW 2458   0.404   2.792   0.525  0.1182  0.5031 -0.1707
  785SOL    HW1 2459   0.321   2.770   0.569 -0.1366 -0.6336 -1.1946
  785SOL    HW2 2460   0.443   2.707   0.505  1.0064  1.0358 -0.7047
  786SOL     OW 2461   2.724   2.452   3.078  0.3535 -0.3333  0.3758
  786SOL    HW1 2462   2.634   2.460   3.046 -0.4060 -0.5545  2.4063
  786SOL    HW2 2463   2.748   2.541   3.104  0.0513 -0.5933  1.5690
  787SOL     OW 2464   1.995   2.475   1.433 -0.1994 -0.5803 -0.6339
  787SOL    HW1 2465   2.051   2.420   1.489 -0.6508 -0.6133 -0.2093
  787SOL    HW2 2466   1.954   2.536   1.494 -1.4160 -1.2131 -0.7966
  788SOL     OW 2467   0.638   0.419   2.665 -0.3837 -0.0626  0.2541
  788SOL    HW1 2468   0.687   0.337   2.674  0.1415  0.2110 -0.0590
  788SOL    HW2 2469   0.550   0.398   2.695 -0.0438 -0.5362  0.9525
  789SOL     OW 2470   1.866   2.051   3.615 -0.8992  0.7270  0.3274
  789SOL    HW1 2471   1.868   2.140   3.652 -1.3813  0.2828  1.4378
  789SOL    HW2 2472   1.788   2.051   3.559 -1.5234  0.6836  1.1778
  790SOL     OW 2473   1.633   3.476   2.598  0.3827 -0.6973 -0.0899
  790SOL    HW1 2474   1.713   3.491   2.548  0.5942 -1.1029  0.1286
  790SOL    HW2 2475   1.630   3.548   2.661  0.6002 -0.7137 -0.0627
  791SOL     OW 2476   0.225   3.488   0.504 -0.3914 -0.0284 -0.4971
  791SOL    HW1 2477   0.237   3.435   0.583 -1.3053  0.1673 -0.2186
  791SOL    HW2 2478   0.257   3.575   0.528  1.2381 -0.4684 -0.9973
  792SOL     OW 2479   2.919   3.227   3.371 -0.8343 -0.3657  0.1366
  792SOL    HW1 2480   2.961   3.146   3.400 -1.5500 -0.9898 -0.5375
  792SOL    HW2 2481   2.988   3.293   3.374 -0.3484 -0.9060  1.1076
  793SOL     OW 2482   0.326   3.185   0.345 -0.3221 -0.1216 -0.1184
  793SOL    HW1 2483   0.233   3.204   0.334 -0.6831 -2.2619 -1.1224
  793SOL    HW2 2484   0.331   3.134   0.425 -0.0238 -0.0096 -0.0672
  794SOL     OW 2485   3.106   0.624   0.652  0.2054 -0.2099  0.0854
  794SOL    HW1 2486   3.029   0.680   0.640  0.4397  1.1347  4.0931
  794SOL    HW2 2487   3.178   0.685   0.668  1.0472 -1.5792  1.6348
  795SOL     OW 2488   2.675   3.484   1.875 -0.1995 -0.0552  0.4910
  795SOL    HW1 2489   2.751   3.433   1.904  1.3508  1.9358  0.0967
  795SOL    HW2 2490   2.685   3.568   1.920 -1.2126  0.8352 -0.9053
  796SOL     OW 2491   1.218   3.166   2.535 -0.3219  0.0088  0.5705
  796SOL    HW1 2492   1.279   3.227   2.577  0.8685 -0.6149 -0.2299
  796SOL    HW2 2493   1.233   3.177   2.442 -0.2337 -1.3834  0.4142
  797SOL     OW 2494   2.751   3.119   1.094  0.1958 -0.3583 -0.2835
  797SOL    HW1 2495   2.672   3.088   1.138 -0.9591  0.4416 -1.7472
  797SOL    HW2 2496   2.719   3.175   1.023  2.0434 -0.6506 -1.3895
  798SOL     OW 2497   0.853   3.528   0.960 -0.2499 -0.0212 -0.0511
  798SOL    HW1 2498   0.770   3.569   0.935 -0.2073  0.9219  1.2826
  798SOL    HW2 2499   0.844   3.436   0.933 -1.5235  0.1863 -0.3656
  799SOL     OW 2500   0.620   1.414   1.556 -0.1078  0.2468  0.6180
  799SOL    HW1 2501   0.586   1.503   1.558 -0.5356  0.1481 -1.5780
  799SOL    HW2 2502   0.559   1.364   1.609 -1.2534  0.8031 -0.1535
  800SOL     OW 2503   2.184   1.521   2.308 -0.1893 -0.2394 -0.2262
  800SOL    HW1 2504   2.251   1.455   2.290  2.8758  2.9275 -0.9451
  800SOL    HW2 2505   2.131   1.523   2.228  0.5782 -0.8601 -0.7585
  801SOL     OW 2506   2.176   1.559   2.946 -0.1382 -0.1072 -0.0551
  801SOL    HW1 2507   2.081   1.571   2.950 -0.1409 -0.1228 -0.0791
  801SOL    HW2 2508   2.188   1.471   2.911 -0.1202 -0.3373  0.5247
  802SOL     OW 2509   1.982   0.670   1.734 -0.4805 -0.4415 -0.0856
  802SOL    HW1 2510   2.026   0.588   1.755 -1.3307 -0.5560  1.3250
  802SOL    HW2 2511   1.893   0.659   1.768 -1.4706 -0.0506 -2.4953
  803SOL     OW 2512   0.840   2.332   0.294 -0.6456  0.1377 -0.1580
  803SOL    HW1 2513   0.929   2.365   0.307 -0.5465 -0.5627  0.9687
  803SOL    HW2 2514   0.851   2.252   0.243 -0.6180 -0.0769  0.1879
  804SOL     OW 2515   1.091   0.427   1.825 -0.0542 -0.2747 -0.1252
  804SOL    HW1 2516   1.020   0.481   1.860  0.5720 -0.7182  1.8658
  804SOL    HW2 2517   1.050   0.343   1.806 -0.0830 -0.5301  1.0218
  805SOL     OW 2518   3.248   0.729   1.477 -0.2422  0.2761 -0.1672
  805SOL    HW1 2519   3.222   0.643   1.445 -0.1952  0.3286 -0.3461
  805SOL    HW2 2520   3.341   0.720   1.498 -0.6458 -0.1996  1.4423
  806SOL     OW 2521   1.797   3.092   3.578 -0.1981 -0.0486  0.0070
  806SOL    HW1 2522   1.752   3.044   3.648 -0.4546 -1.0898 -0.8557
  806SOL    HW2 2523   1.726   3.129   3.525 -0.0281 -0.4063 -0.4770
  807SOL     OW 2524   1.619   1.963   0.936 -0.0250 -0.4194  0.1909
  807SOL    HW1 2525   1.531   1.931   0.960 -0.9990  1.2706 -1.0133
  807SOL    HW2 2526   1.603   2.050   0.900  1.9507 -0.8917 -1.9000
  808SOL     OW 2527   0.204   2.790   2.272  0.4741  0.1914 -0.2315
  808SOL    HW1 2528   0.233   2.863   2.326 -0.1131  0.8079 -0.7386
  808SOL    HW2 2529   0.148   2.830   2.205  1.6567 -0.4842 -1.6652
  809SOL     OW 2530   0.143   1.884   3.303  0.2613 -0.3912  0.3096
  809SOL    HW1 2531   0.062   1.924   3.273  0.5286 -2.3197 -3.2677
  809SOL    HW2 2532   0.193   1.957   3.341 -2.0104  1.3055  0.1703
  810SOL     OW 2533   1.577   3.210   0.306  0.5359 -0.0672  0.0899
  810SOL    HW1 2534   1.544   3.122   0.323 -0.6165  0.2330 -0.5705
  810SOL    HW2 2535   1.646   3.222   0.371 -0.3873 -0.8577  1.2431
  811SOL     OW 2536   1.275   1.210   3.154 -0.1865  0.2587  0.2928
  811SOL    HW1 2537   1.219   1.287   3.146 -1.0193 -0.2431  1.1718
  811SOL    HW2 2538   1.252   1.155   3.079  0.1580  0.7104 -0.1420
  812SOL     OW 2539   2.914   2.872   1.174 -0.1712  0.5473  0.3821
  812SOL    HW1 2540   2.968   2.917   1.109 -0.8409  2.3767  1.0730
  812SOL    HW2 2541   2.829   2.860   1.131 -0.2281  0.6037  0.4811
  813SOL     OW 2542   1.569   3.210   3.002  0.6120  0.0643 -0.1293
  813SOL    HW1 2543   1.567   3.144   3.071  1.1440  0.0712 -0.1040
  813SOL    HW2 2544   1.631   3.276   3.033  0.3404  0.4093 -0.3094
  814SOL     OW 2545   0.254   0.886   1.768  0.3985  0.0334 -0.0371
  814SOL    HW1 2546   0.332   0.832   1.757  1.8321  1.9185  0.5926
  814SOL    HW2 2547   0.277   0.970   1.728 -1.0129  0.8856  0.8765
  815SOL     OW 2548   2.719   1.940   1.049  0.1320  0.2250 -0.3580
  815SOL    HW1 2549   2.652   1.990   1.002  1.3685  2.7605  0.4426
  815SOL    HW2 2550   2.687   1.936   1.139 -0.7042 -1.8252 -0.7317
  816SOL     OW 2551   0.625   3.611   0.889  0.0879  0.1477  0.3564
  816SOL    HW1 2552   0.576   3.530   0.901 -0.3021  0.5915  1.8591
  816SOL    HW2 2553   0.564   3.680   0.914  0.1228  0.9923 -1.7652
  817SOL     OW 2554   2.391   2.711   1.664  0.0609 -0.6241  0.3307
  817SOL    HW1 2555   2.334   2.677   1.733 -0.3448 -0.7287 -0.0532
  817SOL    HW2 2556   2.436   2.634   1.630  2.2804 -0.2433  2.2852
  818SOL     OW 2557   3.681   0.206   1.712  0.2799  0.3547  0.5427
  818SOL    HW1 2558   3.687   0.224   1.805  0.0556  0.2178  0.5832
  818SOL    HW2 2559   3.614   0.266   1.680  0.6890  0.7281  0.3860
  819SOL     OW 2560   1.882   0.902   3.418  0.2304  0.1771 -0.2055
  819SOL    HW1 2561   1.824   0.897   3.342  1.1860  1.9613 -1.0802
  819SOL    HW2 2562   1.964   0.937   3.384  0.8307  0.5427  1.5619
  820SOL     OW 2563   3.207   1.260   1.318 -0.0365 -0.7233 -0.1073
  820SOL    HW1 2564   3.204   1.186   1.379  1.6642 -0.1492  0.7145
  820SOL    HW2 2565   3.256   1.227   1.243  0.5529 -0.4908  0.1750
  821SOL     OW 2566   2.820   0.563   1.036 -0.5072  0.0786  0.3932
  821SOL    HW1 2567   2.912   0.585   1.047 -0.5792  1.0854 -0.8980
  821SOL    HW2 2568   2.792   0.534   1.123  0.1665  2.9179  1.6091
  822SOL     OW 2569   2.786   2.253   1.084 -0.4689  0.0162 -0.2807
  822SOL    HW1 2570   2.844   2.181   1.111 -0.0896  0.2690 -0.4183
  822SOL    HW2 2571   2.711   2.246   1.143 -0.6546 -0.7869 -0.6010
  823SOL     OW 2572   0.183   3.498   0.042 -0.4657  0.1480  0.5357
  823SOL    HW1 2573   0.253   3.493   0.107 -1.5562 -0.2181  1.7147
  823SOL    HW2 2574   0.177   3.591   0.021 -0.3719  0.3173  1.2548
  824SOL     OW 2575   2.501   3.523   2.665  0.4591 -0.3797 -0.1738
  824SOL    HW1 2576   2.515   3.606   2.711  2.2770 -0.4746 -0.5299
  824SOL    HW2 2577   2.406   3.511   2.667  0.2672  1.1178  0.9124
  825SOL     OW 2578   3.291   0.855   2.215 -0.4121 -0.0590 -0.1079
  825SOL    HW1 2579   3.346   0.817   2.284  0.1272 -1.3307 -1.2236
  825SOL    HW2 2580   3.229   0.786   2.193  0.3696 -0.1930 -1.9426
  826SOL     OW 2581   2.383   0.936   1.462 -0.2041 -0.2259  0.5879
  826SOL    HW1 2582   2.430   0.860   1.426 -0.7055 -0.6884  0.8961
  826SOL    HW2 2583   2.304   0.898   1.501 -1.6694  0.7127 -1.3762
  827SOL     OW 2584   3.335   2.532   0.993 -0.5507 -0.0127 -0.0712
  827SOL    HW1 2585   3.280   2.565   0.922 -0.7147  0.1078  0.1099
  827SOL    HW2 2586   3.273   2.502   1.060 -0.4068 -1.1937 -0.4567
  828SOL     OW 2587   1.171   1.125   1.423 -0.1620 -0.0050  0.2353
  828SOL    HW1 2588   1.122   1.116   1.341  0.1919 -0.7806  0.1066
  828SOL    HW2 2589   1.262   1.130   1.397 -0.1728  1.6047  0.4680
  829SOL     OW 2590   3.583   2.598   2.960  0.5507  0.0832 -0.2157
  829SOL    HW1 2591   3.634   2.594   3.041  0.2892 -0.2074 -0.0640
  829SOL    HW2 2592   3.492   2.585   2.988  0.3233  1.1678 -0.4152
  830SOL     OW 2593   1.954   1.970   2.332  0.3585 -0.0348 -0.0912
  830SOL    HW1 2594   1.929   1.902   2.269 -1.5660  0.6447 -0.0718
  830SOL    HW2 2595   1.951   2.051   2.282  0.1088  0.3527  0.5494
  831SOL     OW 2596   1.936   2.281   3.116  0.3267 -1.0146 -0.1329
  831SOL    HW1 2597   1.988   2.226   3.174  0.3919 -1.2698 -0.4303
  831SOL    HW2 2598   1.966   2.370   3.135 -2.3755 -0.6809  3.0059
  832SOL     OW 2599   0.493   2.177   3.592  0.2483  0.6533 -0.1949
  832SOL    HW1 2600   0.485   2.250   3.531 -1.3768 -0.6534 -1.5791
  832SOL    HW2 2601   0.460   2.102   3.544  2.6702 -1.1688  0.9336
  833SOL     OW 2602   2.107   1.750   2.021 -0.5949 -0.0933  0.4380
  833SOL    HW1 2603   2.025   1.789   2.053 -0.6159 -0.9548  1.4571
  833SOL    HW2 2604   2.170   1.822   2.025 -0.8037  0.0274  1.6284
  834SOL     OW 2605   3.384   3.152   0.902  0.1125 -0.1041  0.1028
  834SOL    HW1 2606   3.297   3.182   0.928 -0.6040 -2.0826  0.0302
  834SOL    HW2 2607   3.392   3.065   0.941  1.8498 -0.1440 -0.3406
  835SOL     OW 2608   3.378   0.475   0.877  0.4121  0.3973  0.5100
  835SOL    HW1 2609   3.364   0.492   0.783  0.8921 -0.4330  0.2852
  835SOL    HW2 2610   3.378   0.380   0.884 -1.5572  0.4426  1.6485
  836SOL     OW 2611   2.315   1.462   0.357  0.2361  0.8935 -0.3078
  836SOL    HW1 2612   2.374   1.397   0.320 -1.3717 -0.4471 -0.5443
  836SOL    HW2 2613   2.247   1.412   0.401 -2.0154  2.3440 -1.9965
  837SOL     OW 2614   2.823   3.100   1.452 -0.2278 -0.2098 -0.0985
  837SOL    HW1 2615   2.832   3.005   1.464 -1.7397 -0.6021 -1.8020
  837SOL    HW2 2616   2.898   3.124   1.397  1.0313 -0.1360  1.6294
  838SOL     OW 2617   0.532   1.063   3.571 -0.4699 -0.1764  0.5468
  838SOL    HW1 2618   0.616   1.110   3.577 -0.5602 -0.0683  0.9713
  838SOL    HW2 2619   0.504   1.077   3.481 -0.8371  1.1892  0.8532
  839SOL     OW 2620   1.778   0.116   0.023 -0.2336 -0.1582 -0.1552
  839SOL    HW1 2621   1.839   0.189   0.034 -0.8714  0.4568 -0.6527
  839SOL    HW2 2622   1.787   0.064   0.104  1.3783 -0.4110 -0.4840
  840SOL     OW 2623   3.485   2.871   0.176  0.0734 -0.6124  0.1588
  840SOL    HW1 2624   3.538   2.929   0.121 -0.4201 -1.2962 -1.0617
  840SOL    HW2 2625   3.484   2.788   0.128 -2.8493 -0.3516 -0.2883
  841SOL     OW 2626   0.792   2.861   2.159  0.1792 -0.2671 -0.8731
  841SOL    HW1 2627   0.831   2.791   2.106  2.0017  0.3612 -0.3900
  841SOL    HW2 2628   0.867   2.912   2.191 -0.9572  0.1300  1.2530
  842SOL     OW 2629   3.355   1.665   0.791 -0.3177 -0.3125  0.0230
  842SOL    HW1 2630   3.423   1.732   0.779  0.7599 -1.4493 -0.2730
  842SOL    HW2 2631   3.360   1.642   0.884 -1.5337  0.8828  0.4136
  843SOL     OW 2632   2.011   3.104   1.727 -0.4311 -0.1930 -0.4515
  843SOL    HW1 2633   1.953   3.135   1.796 -1.7847 -1.1707 -1.1358
  843SOL    HW2 2634   2.028   3.012   1.748 -1.0009 -0.5484 -1.5138
  844SOL     OW 2635   2.690   2.576   3.454  0.5513 -0.1640 -0.4939
  844SOL    HW1 2636   2.605   2.588   3.412  0.1271  1.1861  0.6961
  844SOL    HW2 2637   2.668   2.549   3.543  1.4129 -1.6801 -0.7268
  845SOL     OW 2638   1.257   0.266   1.426 -0.0427 -0.4533  0.3686
  845SOL    HW1 2639   1.292   0.312   1.502 -0.8461  0.2493  0.3377
  845SOL    HW2 2640   1.322   0.279   1.357  1.4399 -2.4448  1.3604
  846SOL     OW 2641   2.636   2.366   0.663 -0.7366  0.3395 -0.2571
  846SOL    HW1 2642   2.574   2.294   0.659 -3.9405  3.0201 -0.7580
  846SOL    HW2 2643   2.603   2.423   0.732  0.9682  1.9993 -0.7620
  847SOL     OW 2644   0.922   3.342   1.199 -0.0274 -0.1167 -0.3216
  847SOL    HW1 2645   0.982   3.415   1.213 -0.5352  0.1120  0.6981
  847SOL    HW2 2646   0.959   3.271   1.251  0.2267 -0.4679 -0.9678
  848SOL     OW 2647   1.416   3.240   3.320 -0.8262 -0.0672 -0.1107
  848SOL    HW1 2648   1.371   3.290   3.388 -0.0436 -0.5592  0.7861
  848SOL    HW2 2649   1.449   3.162   3.365  2.0112  0.8843 -0.4161
  849SOL     OW 2650   1.443   1.719   1.495  0.0914 -0.3142  0.7295
  849SOL    HW1 2651   1.494   1.661   1.552 -0.1788 -0.7999  0.4793
  849SOL    HW2 2652   1.374   1.663   1.459  0.3034 -0.0322 -0.1349
  850SOL     OW 2653   0.139   1.022   0.945  0.5643  0.1324  0.3650
  850SOL    HW1 2654   0.111   1.023   1.036 -0.1343 -0.6462  0.1730
  850SOL    HW2 2655   0.213   1.082   0.941 -0.6288  1.6887  1.0445
  851SOL     OW 2656   1.695   2.858   1.370 -0.2066 -0.3295  0.7240
  851SOL    HW1 2657   1.764   2.879   1.307 -0.7776  0.0041  0.2116
  851SOL    HW2 2658   1.663   2.772   1.343 -1.2426  0.3223 -0.1400
  852SOL     OW 2659   3.028   1.208   0.142 -0.1619  0.4402 -0.0188
  852SOL    HW1 2660   3.088   1.134   0.138 -2.3798 -1.5147  1.6379
  852SOL    HW2 2661   3.017   1.235   0.051  0.3526 -1.5623 -0.6987
  853SOL     OW 2662   2.937   0.237   3.226  0.5760 -0.0374 -0.4146
  853SOL    HW1 2663   2.960   0.150   3.259  1.3637  0.2611 -0.1704
  853SOL    HW2 2664   2.853   0.256   3.268  0.7185 -0.4062  0.0464
  854SOL     OW 2665   2.328   0.249   2.909 -0.4496 -0.2831  0.2417
  854SOL    HW1 2666   2.263   0.318   2.921 -1.1144 -0.8293 -0.1730
  854SOL    HW2 2667   2.277   0.169   2.898  0.2993 -0.7633  0.1676
  855SOL     OW 2668   2.973   1.835   2.694  0.1447  0.2192 -0.2439
  855SOL    HW1 2669   3.018   1.755   2.722  1.0811  0.9051  0.2380
  855SOL    HW2 2670   2.977   1.893   2.770  1.0566  1.3871 -1.1505
  856SOL     OW 2671   0.291   1.944   0.052  0.0231  0.2281  0.0640
  856SOL    HW1 2672   0.206   1.950   0.097  1.0550 -0.1183  2.0860
  856SOL    HW2 2673   0.329   2.031   0.062  0.4387  0.0276  0.2009
  857SOL     OW 2674   0.997   1.741   1.717 -0.1403  0.7339 -0.0970
  857SOL    HW1 2675   1.080   1.701   1.742 -0.8134  0.1671  1.2746
  857SOL    HW2 2676   0.931   1.692   1.766 -1.2634  1.3710 -0.9514
  858SOL     OW 2677   1.056   1.432   2.639  0.9174  0.5609  0.1588
  858SOL    HW1 2678   1.037   1.373   2.712 -1.7976  0.7787 -0.3201
  858SOL    HW2 2679   1.058   1.376   2.562  0.7802  0.7508  0.0153
  859SOL     OW 2680   2.902   0.654   1.337 -0.2986 -0.1622  0.7211
  859SOL    HW1 2681   2.958   0.722   1.300 -1.4920 -0.2315 -1.2782
  859SOL    HW2 2682   2.959   0.578   1.346  0.4989  0.4550  0.9065
  860SOL     OW 2683   2.562   1.103   2.687 -0.5435 -0.6516 -0.0294
  860SOL    HW1 2684   2.520   1.172   2.738 -0.6861 -1.1317  0.5070
  860SOL    HW2 2685   2.566   1.028   2.746 -0.9940 -1.3090 -0.8286
  861SOL     OW 2686   1.947   0.742   2.463  0.2467 -0.6560 -0.3208
  861SOL    HW1 2687   1.998   0.805   2.412  1.3577 -0.7885  0.6039
  861SOL    HW2 2688   1.890   0.700   2.399  0.6958  0.1032 -1.2300
  862SOL     OW 2689   3.508   1.480   3.271 -0.0282  0.0973 -0.2082
  862SOL    HW1 2690   3.567   1.554   3.259 -1.1988  0.7669 -2.0026
  862SOL    HW2 2691   3.560   1.404   3.246  1.0916  0.3304  1.3805
  863SOL     OW 2692   0.564   2.730   1.670  0.1416  0.0341  0.0629
  863SOL    HW1 2693   0.602   2.689   1.593  0.0611  1.8043 -0.9275
  863SOL    HW2 2694   0.548   2.820   1.644  1.6614  1.1045  2.6795
  864SOL     OW 2695   0.094   2.011   0.791  0.1647 -0.2328  0.1896
  864SOL    HW1 2696   0.017   2.051   0.832 -0.2237  0.8195 -1.4861
  864SOL    HW2 2697   0.061   1.976   0.708  1.3949 -0.2307 -0.3065
  865SOL     OW 2698   3.332   2.058   3.623  0.2778  0.2147 -0.4380
  865SOL    HW1 2699   3.255   2.020   3.581  0.6390  0.3870 -1.2633
  865SOL    HW2 2700   3.299   2.135   3.669 -0.3074 -0.5893  0.5229
  866SOL     OW 2701   1.461   2.157   2.927  0.1223  0.0431  0.1383
  866SOL    HW1 2702   1.473   2.087   2.991  1.6499  1.1065  1.0642
  866SOL    HW2 2703   1.508   2.127   2.849  1.4386  0.3631  0.7999
  867SOL     OW 2704   3.662   0.789   2.169 -0.3162 -0.2646  0.5902
  867SOL    HW1 2705   3.711   0.849   2.226  1.7847 -1.6867  0.3557
  867SOL    HW2 2706   3.605   0.740   2.229 -0.5061  0.5191  1.0494
  868SOL     OW 2707   3.378   2.729   2.509  0.1646 -0.5090 -0.1001
  868SOL    HW1 2708   3.444   2.793   2.537  1.6314 -0.7463 -2.7931
  868SOL    HW2 2709   3.357   2.755   2.419 -0.8430 -2.4987 -0.4502
  869SOL     OW 2710   0.805   0.540   0.777  0.1820  0.2507 -0.3208
  869SOL    HW1 2711   0.757   0.536   0.859 -1.3160  0.5923 -1.1720
  869SOL    HW2 2712   0.768   0.615   0.730 -0.4505 -1.1859 -2.2032
  870SOL     OW 2713   2.521   2.205   2.394 -0.2089 -0.2060 -0.1022
  870SOL    HW1 2714   2.539   2.152   2.472  0.7606 -2.7555 -1.9734
  870SOL    HW2 2715   2.596   2.264   2.387  0.4909 -1.0645  0.0234
  871SOL     OW 2716   0.846   0.427   2.366  0.1021  0.2856  0.3337
  871SOL    HW1 2717   0.935   0.418   2.398 -0.0836 -2.0275  0.3382
  871SOL    HW2 2718   0.821   0.338   2.340 -1.3566  1.2976 -1.8955
  872SOL     OW 2719   0.155   1.178   2.539  0.1834 -0.0113 -0.7589
  872SOL    HW1 2720   0.245   1.165   2.569 -0.1170 -1.2018 -0.3219
  872SOL    HW2 2721   0.106   1.198   2.619 -0.0714 -0.1103 -0.8902
  873SOL     OW 2722   0.371   2.575   2.198  0.1238 -0.4304  0.0157
  873SOL    HW1 2723   0.346   2.656   2.242 -1.6170 -0.9784  0.0562
  873SOL    HW2 2724   0.398   2.603   2.110 -0.6886  0.1820 -0.0448
  874SOL     OW 2725   2.723   0.897   1.423  0.5056  0.4284 -0.9020
  874SOL    HW1 2726   2.771   0.815   1.416  0.9177  0.5858 -0.0127
  874SOL    HW2 2727   2.674   0.903   1.342  2.0275  0.2779 -1.8587
  875SOL     OW 2728   0.871   1.063   3.537  0.7076 -0.3254  0.0856
  875SOL    HW1 2729   0.864   1.141   3.483  0.0689  0.1835  0.8898
  875SOL    HW2 2730   0.829   0.994   3.486  0.2834  0.1071 -0.1557
  876SOL     OW 2731   0.781   1.512   1.111  0.1882  0.3559  0.1921
  876SOL    HW1 2732   0.689   1.518   1.136  0.3896  1.3961  0.6945
  876SOL    HW2 2733   0.807   1.601   1.090  0.8710 -0.0521 -0.7468
  877SOL     OW 2734   2.931   2.998   2.816 -0.0391  0.2892  0.0347
  877SOL    HW1 2735   2.850   2.954   2.790  1.3085 -1.3907 -1.4474
  877SOL    HW2 2736   2.955   2.956   2.899 -0.1763  0.1351 -0.0031
  878SOL     OW 2737   0.606   0.645   1.547 -0.1446  0.0625  0.1000
  878SOL    HW1 2738   0.698   0.653   1.525  0.0969  0.6618  1.2715
  878SOL    HW2 2739   0.569   0.590   1.478  0.6532  1.5317 -1.5278
  879SOL     OW 2740   0.477   0.559   1.062  0.1349  0.1992 -0.5389
  879SOL    HW1 2741   0.570   0.550   1.084  0.6586  0.5950 -2.5082
  879SOL    HW2 2742   0.473   0.546   0.968 -1.6082  1.6709 -0.6932
  880SOL     OW 2743   0.866   0.970   1.398  0.5023 -0.2723  0.0221
  880SOL    HW1 2744   0.918   1.006   1.326 -1.0581  2.0844  0.0034
  880SOL    HW2 2745   0.931   0.933   1.458  1.9753 -0.2469 -1.5135
  881SOL     OW 2746   1.070   3.579   1.095  0.5699 -0.1624 -0.0394
  881SOL    HW1 2747   1.000   3.545   1.040  0.7053 -1.5168  0.6069
  881SOL    HW2 2748   1.062   3.674   1.088 -2.5398 -0.2576  1.5229
  882SOL     OW 2749   2.029   1.857   1.600  0.2026 -0.4388  0.2048
  882SOL    HW1 2750   2.070   1.804   1.532  0.1346  0.2400 -0.3728
  882SOL    HW2 2751   1.941   1.820   1.609  0.2644 -0.6301  0.0333
  883SOL     OW 2752   1.539   0.196   2.416  0.1763  0.0111 -0.3223
  883SOL    HW1 2753   1.622   0.236   2.391  1.0965  0.3965  3.0755
  883SOL    HW2 2754   1.494   0.263   2.466 -1.6958 -0.5897 -1.1624
  884SOL     OW 2755   2.457   1.310   2.848 -0.4714  0.6003  0.2906
  884SOL    HW1 2756   2.430   1.312   2.939 -0.1150 -0.3539  0.4276
  884SOL    HW2 2757   2.481   1.401   2.828  0.8878  0.5537  1.5887
  885SOL     OW 2758   3.172   2.149   2.036  0.1929  0.4508 -0.0149
  885SOL    HW1 2759   3.196   2.108   1.953 -1.2591  0.0588 -0.2478
  885SOL    HW2 2760   3.213   2.093   2.103  0.1470 -0.0577 -0.4087
  886SOL     OW 2761   1.528   1.353   1.048  0.6994 -0.1975  0.6683
  886SOL    HW1 2762   1.559   1.379   1.135  0.1590  1.3118  0.4056
  886SOL    HW2 2763   1.500   1.434   1.007  0.5273 -0.9729 -0.7588
  887SOL     OW 2764   3.144   2.306   0.856 -0.1952 -0.2309  0.6257
  887SOL    HW1 2765   3.052   2.318   0.879 -1.1328 -0.3006 -2.8204
  887SOL    HW2 2766   3.160   2.373   0.788  2.0582 -0.7496  0.6251
  888SOL     OW 2767   0.553   2.616   0.897 -0.2176  0.2000 -0.1008
  888SOL    HW1 2768   0.639   2.633   0.860 -0.3935 -0.3970 -0.8120
  888SOL    HW2 2769   0.540   2.521   0.885 -0.6016  0.1253  0.7998
  889SOL     OW 2770   2.499   2.730   2.538 -0.1133 -0.2912 -0.0805
  889SOL    HW1 2771   2.456   2.815   2.549  0.3933 -0.0214 -0.1829
  889SOL    HW2 2772   2.462   2.676   2.608 -1.2522 -0.3221 -0.6837
  890SOL     OW 2773   0.162   1.879   1.081 -0.0997  0.4508  0.9550
  890SOL    HW1 2774   0.127   1.791   1.065 -0.4895  0.4349  1.8236
  890SOL    HW2 2775   0.103   1.937   1.033 -1.0540  0.3842  2.0097
  891SOL     OW 2776   1.291   0.502   1.665 -0.0421 -0.2765 -0.2301
  891SOL    HW1 2777   1.271   0.594   1.686  0.0578 -0.2993 -0.0357
  891SOL    HW2 2778   1.219   0.452   1.703 -0.9847 -0.1395 -1.7983
  892SOL     OW 2779   0.957   1.227   0.834 -0.3409  0.4209 -0.5572
  892SOL    HW1 2780   0.926   1.145   0.794 -0.2144  1.5682 -3.1600
  892SOL    HW2 2781   1.052   1.224   0.823 -0.3250  0.8362 -0.5204
  893SOL     OW 2782   1.727   1.944   0.455  0.2090  0.2902  0.1368
  893SOL    HW1 2783   1.732   1.940   0.551  0.4331 -0.9799  0.0924
  893SOL    HW2 2784   1.636   1.965   0.436  0.5074  2.0669  0.6532
  894SOL     OW 2785   0.389   2.768   3.398  0.4838 -0.4062 -0.1418
  894SOL    HW1 2786   0.345   2.733   3.476 -0.0660 -0.2851 -0.3911
  894SOL    HW2 2787   0.420   2.854   3.426 -1.2563  0.3880 -0.5557
  895SOL     OW 2788   0.617   2.860   2.915  1.1247 -0.2802 -0.0370
  895SOL    HW1 2789   0.593   2.863   3.008 -0.0682  1.6961 -0.3833
  895SOL    HW2 2790   0.586   2.775   2.885  0.6163 -0.5219  1.1460
  896SOL     OW 2791   0.494   0.818   3.676 -0.1294 -0.3928 -0.3931
  896SOL    HW1 2792   0.511   0.906   3.643  0.0060  0.1669  1.1167
  896SOL    HW2 2793   0.399   0.810   3.678 -0.1708  0.3428  1.0348
  897SOL     OW 2794   1.597   1.686   1.087  0.3147 -0.4478  0.2342
  897SOL    HW1 2795   1.545   1.636   1.024 -0.6897  0.1061  0.6236
  897SOL    HW2 2796   1.538   1.753   1.120  1.4050  0.4845  0.3439
  898SOL     OW 2797   1.379   3.502   3.228  0.7616  0.1293  0.0227
  898SOL    HW1 2798   1.403   3.410   3.227  1.9580  0.4432 -1.5975
  898SOL    HW2 2799   1.443   3.543   3.286 -0.2598 -0.1710  1.3842
  899SOL     OW 2800   1.665   3.251   1.226  0.6115  0.3631 -0.3907
  899SOL    HW1 2801   1.642   3.275   1.315 -0.2652 -1.1230 -0.2169
  899SOL    HW2 2802   1.744   3.198   1.235 -0.3738 -1.1333 -0.3457
  900SOL     OW 2803   1.865   0.355   0.121 -0.5264 -0.3628 -0.4649
  900SOL    HW1 2804   1.910   0.409   0.056 -3.4902  2.0805 -0.5816
  900SOL    HW2 2805   1.885   0.396   0.205 -2.0581  0.4721 -0.4785
  901SOL     OW 2806   0.955   3.370   0.292  0.0181 -0.6686 -0.1741
  901SOL    HW1 2807   0.948   3.379   0.197  0.0926  0.2537 -0.0978
  901SOL    HW2 2808   0.886   3.308   0.315 -1.0078  0.2850 -0.6476
  902SOL     OW 2809   1.465   1.140   0.892  0.5754  0.0250 -0.3657
  902SOL    HW1 2810   1.482   1.199   0.966 -0.8090 -0.1204  0.0789
  902SOL    HW2 2811   1.533   1.163   0.828  1.1321  0.8907  0.5100
  903SOL     OW 2812   1.083   0.387   2.815 -0.6034 -0.5524  0.2634
  903SOL    HW1 2813   1.133   0.314   2.853 -0.6990 -0.9780 -0.4181
  903SOL    HW2 2814   1.080   0.368   2.722  0.1512  0.8117 -0.0493
  904SOL     OW 2815   3.415   1.995   1.525  0.2078 -0.4176  0.6055
  904SOL    HW1 2816   3.345   1.954   1.576 -0.5886  0.6338  0.3770
  904SOL    HW2 2817   3.405   2.089   1.541 -1.5294  0.1371 -3.3348
  905SOL     OW 2818   1.913   2.363   1.971 -0.1141 -0.1783  0.1953
  905SOL    HW1 2819   1.828   2.388   1.934  0.3295 -0.0222 -0.7439
  905SOL    HW2 2820   1.953   2.446   1.997  1.0055  0.0692 -2.1502
  906SOL     OW 2821   1.005   0.362   1.478 -0.2635 -0.3323 -0.6163
  906SOL    HW1 2822   1.018   0.451   1.446 -0.1391  0.4070  1.3870
  906SOL    HW2 2823   1.088   0.318   1.459  0.9515  0.9675  1.3396
  907SOL     OW 2824   2.302   3.394   2.441 -0.5950  0.3386  0.2952
  907SOL    HW1 2825   2.225   3.376   2.495 -1.5473  1.1405 -0.7847
  907SOL    HW2 2826   2.323   3.485   2.459 -0.4882  0.4062 -0.1753
  908SOL     OW 2827   0.216   2.614   1.509  0.2000 -0.1492 -0.2889
  908SOL    HW1 2828   0.201   2.540   1.568 -1.2530 -0.9342 -1.6268
  908SOL    HW2 2829   0.149   2.606   1.442  1.6154  0.9252 -1.8803
  909SOL     OW 2830   3.179   1.227   3.171  0.4718 -0.7391 -0.0715
  909SOL    HW1 2831   3.141   1.277   3.099  2.5748  1.8136  0.5258
  909SOL    HW2 2832   3.266   1.202   3.139  1.4573  0.5049  1.5854
  910SOL     OW 2833   2.673   3.525   3.646 -0.1011  0.0078  0.0743
  910SOL    HW1 2834   2.759   3.549   3.680 -0.0042 -3.7106  2.7316
  910SOL    HW2 2835   2.614   3.538   3.720 -1.8767  2.3984 -1.6804
  911SOL     OW 2836   3.298   2.730   3.387 -0.0817 -0.3386 -0.0507
  911SOL    HW1 2837   3.325   2.642   3.360  0.7648  0.0498 -0.5004
  911SOL    HW2 2838   3.203   2.723   3.401  0.0038 -1.3514  0.0541
  912SOL     OW 2839   3.578   0.934   3.500 -0.1370 -0.0229  0.3212
  912SOL    HW1 2840   3.646   0.993   3.532 -1.0489  0.5453  1.2452
  912SOL    HW2 2841   3.526   0.912   3.577 -1.1479 -0.2605 -0.4055
  913SOL     OW 2842   0.931   2.353   3.703 -0.5413  0.0664 -0.7482
  913SOL    HW1 2843   0.961   2.281   3.759  0.0571  1.0481  0.2183
  913SOL    HW2 2844   1.001   2.363   3.638 -0.8060 -0.4761 -1.1159
  914SOL     OW 2845   1.262   0.602   2.840  0.3334 -0.4129 -0.3444
  914SOL    HW1 2846   1.285   0.536   2.904 -0.2051  0.0806  0.3656
  914SOL    HW2 2847   1.193   0.562   2.787 -0.0746 -0.3816  0.1603
  915SOL     OW 2848   3.490   2.666   3.705 -0.0678  0.4007 -0.2190
  915SOL    HW1 2849   3.395   2.678   3.712 -0.0675  0.5825 -0.4853
  915SOL    HW2 2850   3.519   2.739   3.649  0.1598  0.0650 -0.5423
  916SOL     OW 2851   3.449   0.003   2.614  0.3544 -0.1652  0.0245
  916SOL    HW1 2852   3.537  -0.032   2.594  0.0205 -1.7298  1.1835
  916SOL    HW2 2853   3.392  -0.074   2.612 -0.3476  0.1980  3.0935
  917SOL     OW 2854   0.600   0.564   1.829  0.0527 -0.0148 -0.2206
  917SOL    HW1 2855   0.530   0.499   1.824 -0.2942  0.3160  0.2783
  917SOL    HW2 2856   0.607   0.599   1.740 -1.0620  0.6219 -0.0729
  918SOL     OW 2857   1.503   0.278   3.412 -1.0945  0.2973  0.2931
  918SOL    HW1 2858   1.467   0.213   3.351 -2.5293  0.0540  1.3955
  918SOL    HW2 2859   1.586   0.304   3.372 -1.9343  0.0233 -1.7030
  919SOL     OW 2860   3.317   0.310   2.951  0.4495 -0.2179 -0.0968
  919SOL    HW1 2861   3.349   0.398   2.974  0.5648  0.0545 -1.2411
  919SOL    HW2 2862   3.387   0.273   2.896 -0.3612 -0.3501 -1.0525
  920SOL     OW 2863   1.768   2.373   2.313 -0.1864  0.8329  0.0325
  920SOL    HW1 2864   1.805   2.304   2.257  0.6786 -0.6724  2.3785
  920SOL    HW2 2865   1.724   2.432   2.252 -0.2193 -1.3419 -2.1299
  921SOL     OW 2866   0.079   1.767   1.378  0.2570 -0.5392  1.0096
  921SOL    HW1 2867   0.018   1.743   1.308  1.6541 -0.1640 -0.3566
  921SOL    HW2 2868   0.061   1.859   1.395  0.0753 -0.5711  0.9920
  922SOL     OW 2869   0.844   3.270   0.906 -0.0858  0.3200 -0.3364
  922SOL    HW1 2870   0.845   3.184   0.866 -1.5970 -0.2974  0.8831
  922SOL    HW2 2871   0.922   3.273   0.961  0.0208 -0.2192 -0.4634
  923SOL     OW 2872   1.751   1.191   1.082 -0.3395  0.5322 -0.1977
  923SOL    HW1 2873   1.733   1.183   1.176 -2.3285  0.7904 -0.5167
  923SOL    HW2 2874   1.691   1.260   1.053  0.4072  0.5850 -1.6136
  924SOL     OW 2875   1.861   2.316   3.706  0.1782 -0.1362  0.2675
  924SOL    HW1 2876   1.908   2.392   3.672  1.6753 -0.4276  1.6469
  924SOL    HW2 2877   1.878   2.316   3.800 -0.5452 -1.6771  0.4241
  925SOL     OW 2878   1.712   1.196   0.652 -0.1544 -0.0408  0.1617
  925SOL    HW1 2879   1.679   1.106   0.644  1.7197 -0.7689  0.3968
  925SOL    HW2 2880   1.745   1.217   0.565  1.6621 -0.5070  0.7176
  926SOL     OW 2881   0.462   2.387   1.866  0.0044  0.1681  0.3804
  926SOL    HW1 2882   0.429   2.302   1.893  0.1458 -0.9515 -2.7031
  926SOL    HW2 2883   0.402   2.450   1.905 -1.1464 -1.4425  1.2415
  927SOL     OW 2884   1.540   3.570   3.403  0.0508 -0.1514 -0.1069
  927SOL    HW1 2885   1.582   3.649   3.437 -1.9678  0.8652  0.1261
  927SOL    HW2 2886   1.504   3.527   3.481 -1.9141  0.5749 -0.5864
  928SOL     OW 2887   1.294   1.818   3.346 -0.3964  0.0930  0.4365
  928SOL    HW1 2888   1.369   1.762   3.369 -0.3106  0.2896  0.6363
  928SOL    HW2 2889   1.254   1.774   3.271  0.2771  0.3114 -0.0642
  929SOL     OW 2890   2.391   0.591   2.178 -0.3809  0.1663 -0.1805
  929SOL    HW1 2891   2.377   0.538   2.256 -0.9278 -0.8791 -0.9657
  929SOL    HW2 2892   2.398   0.681   2.210 -1.4294 -0.1599  0.9872
  930SOL     OW 2893   2.831   0.189   1.476  0.5851 -0.3344  0.0443
  930SOL    HW1 2894   2.860   0.165   1.388  1.0183  0.5504 -0.0660
  930SOL    HW2 2895   2.867   0.122   1.533 -0.9120 -1.7384 -0.6082
  931SOL     OW 2896   3.609   2.913   2.542  0.0685 -0.5128  0.5144
  931SOL    HW1 2897   3.689   2.866   2.564  0.7311  0.0331 -0.6788
  931SOL    HW2 2898   3.637   3.003   2.526 -0.8669 -0.1961  0.6352
  932SOL     OW 2899   3.650   3.432   2.751  0.0755 -0.1002  0.5455
  932SOL    HW1 2900   3.669   3.338   2.761  2.1700  0.2563  0.2636
  932SOL    HW2 2901   3.687   3.454   2.665 -1.5712  0.7184  0.0282
  933SOL     OW 2902   0.857   1.773   1.039  0.3223  0.3265 -0.0032
  933SOL    HW1 2903   0.884   1.821   1.118  1.4580  0.9190 -0.7440
  933SOL    HW2 2904   0.848   1.840   0.972 -0.6293 -0.1820 -0.3861
  934SOL     OW 2905   0.844   2.087   0.490  0.4567  1.0947 -0.0265
  934SOL    HW1 2906   0.852   2.045   0.404 -0.9722 -1.1302  0.8830
  934SOL    HW2 2907   0.757   2.128   0.489 -1.6763 -2.9836  1.9568
  935SOL     OW 2908   3.708   2.446   3.441  0.4877  0.4610  0.5311
  935SOL    HW1 2909   3.643   2.383   3.409  0.0824  1.0991  0.0708
  935SOL    HW2 2910   3.770   2.393   3.491  0.1039 -0.2889  0.2315
  936SOL     OW 2911   1.280   3.027   0.866 -0.3520  0.3058 -0.0416
  936SOL    HW1 2912   1.340   2.969   0.820  0.5370  1.7247 -0.6594
  936SOL    HW2 2913   1.331   3.061   0.939 -1.6178 -1.5900  1.8147
  937SOL     OW 2914   1.883   0.804   0.282 -0.4064 -0.3778  0.3676
  937SOL    HW1 2915   1.835   0.871   0.233  1.3955  0.7823  0.1659
  937SOL    HW2 2916   1.894   0.841   0.369  1.7424  0.1600 -0.1178
  938SOL     OW 2917   2.315   3.587   1.241  0.1617 -0.0490  1.1301
  938SOL    HW1 2918   2.354   3.603   1.155  0.6744  2.2354  1.7559
  938SOL    HW2 2919   2.222   3.571   1.223  0.4784 -0.7923  0.0729
  939SOL     OW 2920   2.909   3.219   0.255  0.6480  0.2354 -0.3224
  939SOL    HW1 2921   2.872   3.297   0.298  0.2255 -0.3347  0.3544
  939SOL    HW2 2922   2.994   3.248   0.222  1.2996  0.4876  1.5171
  940SOL     OW 2923   2.249   3.459   1.593 -0.2111 -0.2703 -0.3041
  940SOL    HW1 2924   2.321   3.424   1.644 -1.1643 -0.9953  0.5629
  940SOL    HW2 2925   2.257   3.554   1.602  0.2604 -0.3696  0.3103
  941SOL     OW 2926   3.089   1.837   1.108 -0.2016  0.2507  0.0026
  941SOL    HW1 2927   3.044   1.910   1.066  0.2597  0.1409 -0.7027
  941SOL    HW2 2928   3.180   1.844   1.078  0.3757  0.7910  1.8465
  942SOL     OW 2929   3.425   1.914   0.122 -0.3649 -0.5141  0.2281
  942SOL    HW1 2930   3.340   1.872   0.128  0.5351 -2.1704  1.9813
  942SOL    HW2 2931   3.419   1.971   0.045 -2.5884 -1.6166 -0.4342
  943SOL     OW 2932   0.611   1.220   0.398 -0.4105  0.4823 -0.1992
  943SOL    HW1 2933   0.522   1.217   0.362 -0.2963  1.5885 -0.6073
  943SOL    HW2 2934   0.644   1.306   0.372  0.3956  0.5035  0.8557
  944SOL     OW 2935   3.263   1.391   1.666  0.0389  0.2979 -0.1048
  944SOL    HW1 2936   3.332   1.446   1.702 -0.4953  1.3141 -0.5780
  944SOL    HW2 2937   3.283   1.303   1.696  0.4756  0.8811  1.3251
  945SOL     OW 2938   1.575   3.101   1.815 -0.5702  0.1144 -0.2646
  945SOL    HW1 2939   1.588   3.058   1.731 -1.4471 -0.1870 -0.2511
  945SOL    HW2 2940   1.509   3.048   1.860  1.2383 -0.7943  1.3947
  946SOL     OW 2941   2.965   0.360   0.291 -0.1179 -0.1710 -0.0343
  946SOL    HW1 2942   3.014   0.370   0.372  0.1223 -0.0736 -0.1908
  946SOL    HW2 2943   2.981   0.441   0.243 -0.7012  0.0006  0.0604
  947SOL     OW 2944   3.614   3.394   1.616 -0.1290  0.2959  0.1045
  947SOL    HW1 2945   3.575   3.326   1.562  0.2792  0.1490 -0.0030
  947SOL    HW2 2946   3.656   3.454   1.554  1.5123 -0.5989  0.3261
  948SOL     OW 2947   2.963   1.996   2.458 -0.5889  0.4405 -0.5593
  948SOL    HW1 2948   2.894   1.939   2.423 -0.5597  0.0112  0.0760
  948SOL    HW2 2949   3.002   1.945   2.529 -0.7435  1.3704  0.1947
  949SOL     OW 2950   0.430   1.025   2.632  0.5090  0.2479  0.2121
  949SOL    HW1 2951   0.494   1.068   2.575  0.4890 -0.7697 -0.5852
  949SOL    HW2 2952   0.460   0.935   2.639 -0.2610  0.0254  0.6812
  950SOL     OW 2953   3.518   0.699   3.369  0.2680 -0.1822 -0.4878
  950SOL    HW1 2954   3.552   0.776   3.416  2.0104 -0.8804 -0.5601
  950SOL    HW2 2955   3.434   0.728   3.335  0.1054  1.1453  0.9537
  951SOL     OW 2956   2.419   1.894   2.779  0.3682  0.3213  0.3897
  951SOL    HW1 2957   2.341   1.856   2.740  0.8920 -1.2927  0.9031
  951SOL    HW2 2958   2.418   1.865   2.870  2.6565 -1.4908 -0.1019
  952SOL     OW 2959   1.598   3.330   0.743 -0.5332  0.2726 -0.1319
  952SOL    HW1 2960   1.645   3.402   0.701  0.6283 -0.9843 -1.0447
  952SOL    HW2 2961   1.618   3.338   0.836  1.1577  0.0189 -0.4610
  953SOL     OW 2962   0.428   3.712   2.002  0.7545 -0.0018 -0.1891
  953SOL    HW1 2963   0.416   3.806   2.013  1.1775 -0.1801  2.0695
  953SOL    HW2 2964   0.399   3.694   1.913  1.6376  2.4159 -0.9960
  954SOL     OW 2965   0.094   0.563   2.084  0.4907  0.2144  0.9306
  954SOL    HW1 2966   0.170   0.581   2.140  1.5754  0.9510 -0.7191
  954SOL    HW2 2967   0.031   0.631   2.106  1.0345  0.6899  1.0344
  955SOL     OW 2968   2.953   0.543   1.850  0.4705  0.0525  0.1455
  955SOL    HW1 2969   2.867   0.557   1.810  0.2842  0.9243  0.8387
  955SOL    HW2 2970   3.009   0.610   1.811  0.8595 -0.5684 -0.3663
  956SOL     OW 2971   0.734   2.955   0.516 -0.1360 -0.2160 -0.8033
  956SOL    HW1 2972   0.651   2.968   0.563 -0.8150 -2.0642 -1.4368
  956SOL    HW2 2973   0.711   2.900   0.441  1.6686 -0.7595 -0.9865
  957SOL     OW 2974   1.377   2.077   1.855  0.2533 -0.1650 -0.5288
  957SOL    HW1 2975   1.289   2.048   1.830  0.2906 -0.6922 -0.0323
  957SOL    HW2 2976   1.369   2.101   1.947 -0.0525  2.4453 -1.1724
  958SOL     OW 2977   0.263   0.062   3.673 -0.2880 -0.0404 -0.3681
  958SOL    HW1 2978   0.333   0.112   3.714 -0.6727 -0.8040  1.2451
  958SOL    HW2 2979   0.233   0.118   3.601  1.0829  0.8604 -0.2566
  959SOL     OW 2980   3.601   2.311   0.174 -0.1620 -0.4018  0.4195
  959SOL    HW1 2981   3.643   2.396   0.160  1.0209 -1.2648 -1.4179
  959SOL    HW2 2982   3.507   2.329   0.164  0.2084  0.3188 -2.1581
  960SOL     OW 2983   0.836   0.029   3.342  0.0828 -0.3861 -0.4655
  960SOL    HW1 2984   0.895  -0.041   3.369 -0.0753 -0.9171 -1.5155
  960SOL    HW2 2985   0.891   0.107   3.338  0.9305 -1.0664 -2.3932
  961SOL     OW 2986   1.645   2.363   3.532 -0.1783  0.6300 -0.1481
  961SOL    HW1 2987   1.723   2.361   3.587  0.4476  2.3536 -0.9493
  961SOL    HW2 2988   1.677   2.344   3.444 -1.2720 -2.8414  0.1404
  962SOL     OW 2989   1.442   3.587   1.355  0.1863  0.7699  0.1010
  962SOL    HW1 2990   1.383   3.628   1.419 -1.1669 -3.3503  1.6513
  962SOL    HW2 2991   1.392   3.588   1.274  0.3599  2.5468 -0.0023
  963SOL     OW 2992   2.631   0.902   2.052  0.0393  0.2507  0.2836
  963SOL    HW1 2993   2.680   0.970   2.006  1.1879  0.4725  1.7684
  963SOL    HW2 2994   2.540   0.928   2.044  0.0453 -0.6794 -3.3690
  964SOL     OW 2995   3.219   0.413   2.349  0.7587  0.0801 -0.5175
  964SOL    HW1 2996   3.252   0.465   2.422  1.4530  2.1576 -2.2831
  964SOL    HW2 2997   3.266   0.330   2.356  2.1978  0.9565  0.2805
  965SOL     OW 2998   0.772   2.269   2.167  0.0098  0.0136  0.0154
  965SOL    HW1 2999   0.844   2.207   2.175 -0.3133 -0.1108  2.0762
  965SOL    HW2 3000   0.755   2.298   2.256 -2.8034 -0.3209 -0.3655
  966SOL     OW 3001   3.497   3.522   0.024  0.3031 -0.2257 -0.3081
  966SOL    HW1 3002   3.548   3.489   0.097  0.7879  0.4713 -0.3324
  966SOL    HW2 3003   3.441   3.590   0.062 -0.6019 -0.9747 -0.2830
  967SOL     OW 3004   0.965   2.555   2.115  0.1441  0.2034 -0.1113
  967SOL    HW1 3005   0.892   2.500   2.088 -1.3093  2.2034 -0.3433
  967SOL    HW2 3006   0.961   2.555   2.211  2.0744 -2.5970  0.0172
  968SOL     OW 3007   1.424   1.672   0.699  0.2965  0.3745  0.2499
  968SOL    HW1 3008   1.419   1.747   0.640 -0.5139 -0.0114 -0.1893
  968SOL    HW2 3009   1.379   1.602   0.651 -0.0736 -0.0368  1.1981
  969SOL     OW 3010   1.078   2.225   3.137 -0.2567  0.3952 -0.0569
  969SOL    HW1 3011   1.014   2.165   3.176 -0.5569  0.9400  0.3023
  969SOL    HW2 3012   1.051   2.312   3.168 -0.2077  0.7875 -1.0877
  970SOL     OW 3013   0.875   3.207   1.902  0.1352  0.0844  0.4871
  970SOL    HW1 3014   0.830   3.193   1.985 -0.0738 -0.6006  0.2665
  970SOL    HW2 3015   0.842   3.137   1.845  2.3764 -1.1915  0.6880
  971SOL     OW 3016   3.326   0.945   3.356 -0.1102  0.2630  0.3381
  971SOL    HW1 3017   3.316   0.953   3.451  0.4774  0.6311  0.3686
  971SOL    HW2 3018   3.397   1.004   3.334  0.7938 -0.9826 -0.1287
  972SOL     OW 3019   0.058   1.649   0.703  0.0867 -0.2939 -0.1568
  972SOL    HW1 3020   0.127   1.586   0.727 -0.7235 -1.2927 -0.3961
  972SOL    HW2 3021   0.086   1.684   0.618  0.0651 -1.0701 -0.4918
  973SOL     OW 3022   1.726   0.116   3.050  0.0065 -0.6014 -0.4375
  973SOL    HW1 3023   1.638   0.081   3.063 -0.3404 -0.1643 -1.5813
  973SOL    HW2 3024   1.748   0.156   3.134 -0.6928 -1.1297  0.0046
  974SOL     OW 3025   2.387   0.126   3.443  0.3313 -0.0484 -0.5401
  974SOL    HW1 3026   2.427   0.039   3.446  1.8694  0.6838  0.9965
  974SOL    HW2 3027   2.381   0.147   3.350  3.4898 -0.2291 -0.8468
  975SOL     OW 3028   0.893   0.560   2.897 -0.2048  0.0695  0.5141
  975SOL    HW1 3029   0.958   0.494   2.871  0.7792  0.4102  2.0125
  975SOL    HW2 3030   0.824   0.509   2.939  0.3027 -0.0837  1.1864
  976SOL     OW 3031   2.597   0.376   0.063 -0.1760  0.5725  0.4795
  976SOL    HW1 3032   2.599   0.439  -0.009 -1.5871  0.7679  0.6056
  976SOL    HW2 3033   2.678   0.325   0.052 -0.3545  0.6297 -1.2077
  977SOL     OW 3034   3.447   3.069   3.024 -0.4480  0.7129  0.2573
  977SOL    HW1 3035   3.431   3.019   3.104 -1.8502 -0.0139 -0.4696
  977SOL    HW2 3036   3.508   3.015   2.973 -0.7890  0.4458  0.1343
  978SOL     OW 3037   0.143   2.368   1.621 -0.1274  0.3299 -0.8021
  978SOL    HW1 3038   0.104   2.364   1.708  0.0617  1.3707 -0.6666
  978SOL    HW2 3039   0.071   2.347   1.562 -0.2512 -0.3930 -0.3973
  979SOL     OW 3040   1.452   0.993   1.360 -0.2788 -0.3781  0.0134
  979SOL    HW1 3041   1.404   0.931   1.306 -0.5065  0.4664 -0.7574
  979SOL    HW2 3042   1.544   0.980   1.336 -0.3194 -0.4786 -0.0874
  980SOL     OW 3043   1.798   1.303   3.407 -0.0053  0.3810  0.2374
  980SOL    HW1 3044   1.828   1.344   3.489 -0.1297 -1.2492  1.1251
  980SOL    HW2 3045   1.715   1.261   3.431  0.0649 -0.2865 -0.6772
  981SOL     OW 3046   1.480   3.079   1.063  0.6524  0.7451 -0.4512
  981SOL    HW1 3047   1.503   2.987   1.061  0.0535  0.6125 -1.5419
  981SOL    HW2 3048   1.550   3.120   1.114  1.6069 -0.1087 -1.0608
  982SOL     OW 3049   3.382   1.320   0.132  0.4206 -1.0272 -0.3402
  982SOL    HW1 3050   3.391   1.381   0.059 -1.9875 -0.4912 -0.2271
  982SOL    HW2 3051   3.398   1.373   0.210 -0.2781 -0.8476 -0.3161
  983SOL     OW 3052   3.007   0.756   3.666 -0.3407  0.4869  0.1529
  983SOL    HW1 3053   3.014   0.819   3.594 -1.0643 -1.4652 -1.6922
  983SOL    HW2 3054   2.962   0.680   3.627 -0.3859 -0.7754  2.5656
  984SOL     OW 3055   3.000   2.032   2.892 -0.7444  0.6783  0.4233
  984SOL    HW1 3056   2.926   2.078   2.930 -1.3971 -0.7804  0.9557
  984SOL    HW2 3057   3.065   2.028   2.962 -0.6895  0.7518  0.3778
  985SOL     OW 3058   0.634   3.257   2.510 -0.2053  0.0030  0.2731
  985SOL    HW1 3059   0.550   3.289   2.477  0.6472  0.1967 -1.8065
  985SOL    HW2 3060   0.647   3.174   2.464  1.0869  0.3448 -0.0038
  986SOL     OW 3061   2.120   1.086   1.756  0.6268 -0.1928 -0.0376
  986SOL    HW1 3062   2.206   1.120   1.732  0.3679  1.1978  0.9127
  986SOL    HW2 3063   2.068   1.094   1.676  0.4592  2.1027  0.2629
  987SOL     OW 3064   0.776   0.642   2.656 -0.1229 -0.1702 -0.2424
  987SOL    HW1 3065   0.725   0.562   2.653  1.3024 -1.0930 -0.4621
  987SOL    HW2 3066   0.832   0.631   2.734  0.4054  0.3982 -0.5420
  988SOL     OW 3067   1.602   1.392   0.192 -0.3121  0.2687  0.2042
  988SOL    HW1 3068   1.566   1.311   0.156 -1.4269  0.9819 -0.3491
  988SOL    HW2 3069   1.536   1.458   0.170 -0.4232  0.9499  2.4841
  989SOL     OW 3070   1.135   1.224   0.436 -0.3878  0.0937  0.2404
  989SOL    HW1 3071   1.111   1.316   0.429 -1.0081 -0.0701  0.1764
  989SOL    HW2 3072   1.052   1.179   0.451 -0.3988 -0.6926 -1.9863
  990SOL     OW 3073   3.673   2.934   1.550 -0.2360  0.6409 -0.4194
  990SOL    HW1 3074   3.729   2.884   1.610 -0.3154  1.8845  0.7308
  990SOL    HW2 3075   3.605   2.873   1.524 -0.0663  0.0078  0.5971
  991SOL     OW 3076   1.640   3.509   3.111  0.3092  0.2372 -0.1628
  991SOL    HW1 3077   1.645   3.542   3.200  0.6797 -0.0370 -0.0826
  991SOL    HW2 3078   1.563   3.553   3.074 -1.1032 -1.2179  0.9515
  992SOL     OW 3079   2.539   2.934   0.638  0.4131 -0.5879 -0.2686
  992SOL    HW1 3080   2.511   2.934   0.546 -0.2722 -0.6533 -0.0657
  992SOL    HW2 3081   2.457   2.943   0.688  0.8654  0.4945  0.3067
  993SOL     OW 3082   1.477   1.299   2.898  0.2468 -0.2546  0.7030
  993SOL    HW1 3083   1.519   1.311   2.983 -0.2835  0.9611  0.8072
  993SOL    HW2 3084   1.391   1.263   2.919 -0.0744  0.5115  0.7237
  994SOL     OW 3085   2.672   0.295   3.280  0.1569  0.1615  0.2446
  994SOL    HW1 3086   2.592   0.252   3.249 -0.7295  1.7007  0.3038
  994SOL    HW2 3087   2.663   0.294   3.375  1.9307 -2.8105  0.4256
  995SOL     OW 3088   0.706   3.074   2.318  0.0606  0.2592 -0.4351
  995SOL    HW1 3089   0.716   3.028   2.235 -0.0183 -0.0589 -0.2699
  995SOL    HW2 3090   0.725   3.166   2.298  0.6295  0.0888 -0.6803
  996SOL     OW 3091   3.523   0.167   0.520  0.1424  0.5532 -0.2148
  996SOL    HW1 3092   3.456   0.215   0.570  0.9880  2.7807 -1.1522
  996SOL    HW2 3093   3.477   0.139   0.440  0.1173  1.4553 -0.5277
  997SOL     OW 3094   0.461   1.207   2.977 -0.4136  0.6210  0.7445
  997SOL    HW1 3095   0.509   1.128   2.950 -1.2663  0.4747 -0.3885
  997SOL    HW2 3096   0.374   1.175   3.000 -0.1698  0.9737  2.1901
  998SOL     OW 3097   2.117   2.106   2.537 -0.1484  0.2034 -0.0834
  998SOL    HW1 3098   2.100   2.033   2.477 -2.3614 -1.2074  2.1447
  998SOL    HW2 3099   2.188   2.074   2.593 -0.8790 -0.1128  0.6674
  999SOL     OW 3100   1.519   3.388   1.552  0.6325 -0.2142  0.4491
  999SOL    HW1 3101   1.485   3.434   1.475  1.1762  0.2868  0.5094
  999SOL    HW2 3102   1.476   3.302   1.550  0.4070 -0.0837 -0.2352
 1000SOL     OW 3103   3.198   2.746   1.295  0.3527  0.2968 -0.8466
 1000SOL    HW1 3104   3.105   2.755   1.272  0.0753  0.6678  0.3613
 1000SOL    HW2 3105   3.239   2.826   1.263 -0.4256  1.8225  1.8066
 1001SOL     OW 3106   1.191   0.409   0.863  0.3684 -0.2509  0.0664
 1001SOL    HW1 3107   1.282   0.437   0.869  0.3690 -0.1719 -0.2650
 1001SOL    HW2 3108   1.193   0.331   0.807 -0.0309  1.1148 -1.9246
 1002SOL     OW 3109   2.178   2.401   1.643  0.3661 -0.6020  0.0734
 1002SOL    HW1 3110   2.138   2.330   1.693  0.3529 -0.7374 -0.1271
 1002SOL    HW2 3111   2.177   2.476   1.702  1.2118 -1.0042  0.6023
 1003SOL     OW 3112   2.838   1.518   2.201  0.0311 -0.6239  0.4004
 1003SOL    HW1 3113   2.774   1.547   2.266 -0.8439  2.1664 -1.5881
 1003SOL    HW2 3114   2.810   1.430   2.177 -2.5368  0.1825  0.2800
 1004SOL     OW 3115   3.104   2.838   2.530 -0.0806 -0.1269  0.0394
 1004SOL    HW1 3116   3.131   2.758   2.486  0.0619 -0.2775  0.4015
 1004SOL    HW2 3117   3.080   2.811   2.618  0.5617  0.3192  0.3560
 1005SOL     OW 3118   3.172   2.416   1.165  0.1005  0.5223  0.2980
 1005SOL    HW1 3119   3.101   2.478   1.178 -0.1810 -0.0663  1.6580
 1005SOL    HW2 3120   3.149   2.341   1.220  1.1912 -0.1581 -0.1504
 1006SOL     OW 3121   1.069   1.706   2.513  0.1389 -0.0000 -0.8271
 1006SOL    HW1 3122   1.144   1.696   2.454  0.0062 -0.0816 -0.9826
 1006SOL    HW2 3123   1.077   1.633   2.574  0.3114  0.1207 -0.7048
 1007SOL     OW 3124   3.433   1.100   0.377  0.8317 -0.3268 -0.1028
 1007SOL    HW1 3125   3.457   1.183   0.336  0.1348  0.3547  0.8609
 1007SOL    HW2 3126   3.385   1.053   0.309 -1.8539  1.5106  0.4254
 1008SOL     OW 3127   3.427   0.794   2.730 -0.2951  0.1813 -0.2573
 1008SOL    HW1 3128   3.495   0.843   2.682  0.2056 -1.5876 -1.4102
 1008SOL    HW2 3129   3.399   0.726   2.668  0.1158 -1.9484  1.8332
 1009SOL     OW 3130   0.576   2.884   2.475 -0.0563  0.1784  0.1883
 1009SOL    HW1 3131   0.621   2.800   2.482  0.6235  0.6592  1.9706
 1009SOL    HW2 3132   0.642   2.942   2.436 -0.4786 -0.0808 -0.9127
 1010SOL     OW 3133   0.275   2.073   2.309  0.3380 -0.3498  0.2095
 1010SOL    HW1 3134   0.264   2.168   2.317  0.6351 -0.2834 -0.1497
 1010SOL    HW2 3135   0.228   2.037   2.384 -2.3937 -0.0935 -1.3449
 1011SOL     OW 3136   1.800   1.507   0.999  0.4401  0.0752  0.8670
 1011SOL    HW1 3137   1.730   1.536   1.057 -0.6992 -0.9512  0.0037
 1011SOL    HW2 3138   1.760   1.502   0.912  1.8904  0.6752  0.1295
 1012SOL     OW 3139   1.762   1.035   2.214 -0.0509  0.4351  0.2526
 1012SOL    HW1 3140   1.703   0.998   2.280 -0.6538  1.0560  0.0715
 1012SOL    HW2 3141   1.834   1.073   2.264  0.4558 -0.7670  0.4519
 1013SOL     OW 3142   0.483   3.373   2.280 -0.0967 -0.2871  0.1072
 1013SOL    HW1 3143   0.481   3.399   2.187  0.2559 -0.7883 -0.0443
 1013SOL    HW2 3144   0.428   3.294   2.283  1.4980 -1.4218 -0.0475
 1014SOL     OW 3145   1.941   2.683   2.868 -0.0420 -0.2508 -0.2062
 1014SOL    HW1 3146   1.856   2.715   2.839  0.2763  0.6081 -0.1994
 1014SOL    HW2 3147   2.003   2.748   2.837  0.1966  1.4789  3.5337
 1015SOL     OW 3148   0.569   1.339   0.812 -0.6286  0.0106  0.3276
 1015SOL    HW1 3149   0.542   1.414   0.759 -1.1489  0.0744  0.6679
 1015SOL    HW2 3150   0.600   1.378   0.894 -0.8537 -0.1414  0.4862
 1016SOL     OW 3151   0.488   0.701   2.073 -0.0693  0.0380 -0.7035
 1016SOL    HW1 3152   0.533   0.668   1.995  0.7568  0.8837 -0.5947
 1016SOL    HW2 3153   0.458   0.788   2.048  0.9432  0.6535  0.1970
 1017SOL     OW 3154   2.920   0.840   2.697 -0.3462 -0.5335 -0.2099
 1017SOL    HW1 3155   2.917   0.763   2.641 -1.1199  0.3052 -1.3333
 1017SOL    HW2 3156   2.891   0.809   2.783  1.2619 -1.9199 -0.1262
 1018SOL     OW 3157   0.587   2.850   0.021 -0.2750  0.2196 -0.8063
 1018SOL    HW1 3158   0.546   2.934   0.001  0.0846  0.0758 -2.1915
 1018SOL    HW2 3159   0.547   2.822   0.103 -0.4899  1.6852 -0.4004
 1019SOL     OW 3160   0.052   1.554   1.829 -0.0042  0.2443  0.4734
 1019SOL    HW1 3161   0.117   1.531   1.895  0.7543  2.3092  0.4988
 1019SOL    HW2 3162   0.033   1.472   1.784  3.1411 -0.3031  0.0305
 1020SOL     OW 3163   3.494   3.023   2.244  0.3482 -0.5670 -0.0941
 1020SOL    HW1 3164   3.517   3.006   2.335 -0.6828  0.2529  0.3232
 1020SOL    HW2 3165   3.501   3.118   2.234 -2.8271 -0.2569  0.0727
 1021SOL     OW 3166   2.598   2.800   3.626 -0.1760 -1.0187 -0.0494
 1021SOL    HW1 3167   2.582   2.739   3.554  1.3080 -0.7486 -0.6264
 1021SOL    HW2 3168   2.692   2.796   3.640 -0.0015  1.4016 -0.3287
 1022SOL     OW 3169   2.297   0.001   3.686  0.4289  0.5896  0.1022
 1022SOL    HW1 3170   2.365  -0.046   3.733 -0.6018 -2.9236 -1.7028
 1022SOL    HW2 3171   2.339   0.027   3.604 -0.2841 -1.4041 -0.9257
 1023SOL     OW 3172   3.292   3.703   0.146 -0.3141 -0.1178 -0.0122
 1023SOL    HW1 3173   3.301   3.776   0.208  0.5233 -0.4966  0.3215
 1023SOL    HW2 3174   3.233   3.642   0.190 -1.2034  0.4658 -0.3936
 1024SOL     OW 3175   0.057   2.185   3.052 -0.3064  0.1776 -0.0353
 1024SOL    HW1 3176   0.019   2.255   2.999  0.1648  0.5066  0.0612
 1024SOL    HW2 3177   0.136   2.224   3.091  0.7112 -0.8236 -1.0709
 1025SOL     OW 3178   3.608   0.319   2.624  0.1448 -0.7049  1.0626
 1025SOL    HW1 3179   3.516   0.294   2.624 -0.4299  1.3203  0.1405
 1025SOL    HW2 3180   3.634   0.312   2.716 -1.0327 -0.9118  1.3861
 1026SOL     OW 3181   2.414   1.900   0.226  0.4090  0.4472 -0.1947
 1026SOL    HW1 3182   2.422   1.938   0.313  1.5747  0.6431 -0.3803
 1026SOL    HW2 3183   2.463   1.818   0.231  0.4846  0.4616 -0.6589
 1027SOL     OW 3184   0.113   0.606   2.705 -0.5598 -0.3170  0.2703
 1027SOL    HW1 3185   0.020   0.598   2.682 -0.7713 -0.3244  1.1082
 1027SOL    HW2 3186   0.154   0.644   2.627 -1.0498 -1.4618 -0.5602
 1028SOL     OW 3187   1.209   1.090   2.925 -0.3931  0.3761  0.6063
 1028SOL    HW1 3188   1.211   1.011   2.871  0.8866  0.8137 -0.0106
 1028SOL    HW2 3189   1.124   1.130   2.907 -0.3407  0.0359 -0.4002
 1029SOL     OW 3190   3.278   2.374   1.942 -0.3249  0.1602  0.0713
 1029SOL    HW1 3191   3.244   2.291   1.977 -0.3801 -0.0978 -0.5832
 1029SOL    HW2 3192   3.365   2.382   1.983 -0.2123 -0.3517 -0.0580
 1030SOL     OW 3193   2.972   1.767   3.338 -0.0332 -0.0597 -0.0756
 1030SOL    HW1 3194   2.995   1.707   3.266 -0.4104  0.1144 -0.3439
 1030SOL    HW2 3195   2.928   1.840   3.295 -1.4079 -0.5542  0.4699
 1031SOL     OW 3196   0.209   2.626   0.653  0.0925 -0.0334 -0.0119
 1031SOL    HW1 3197   0.237   2.535   0.644  0.4257  0.0395  0.2922
 1031SOL    HW2 3198   0.140   2.636   0.588 -0.3638 -0.6747  0.3669
 1032SOL     OW 3199   1.498   1.590   3.386  0.0446  0.0579  0.1882
 1032SOL    HW1 3200   1.459   1.522   3.333  0.6488 -0.2512  0.1392
 1032SOL    HW2 3201   1.537   1.651   3.323 -2.0457  1.3949  0.1674
 1033SOL     OW 3202   1.304   2.587   0.560 -0.1479  0.4206 -0.3464
 1033SOL    HW1 3203   1.297   2.681   0.548  1.4770  0.5129 -0.7688
 1033SOL    HW2 3204   1.244   2.567   0.632 -1.1644  1.6329 -0.8384
 1034SOL     OW 3205   0.751   2.287   2.960 -0.5312  0.3317 -0.6845
 1034SOL    HW1 3206   0.677   2.241   2.921 -1.2068  0.7193  0.1090
 1034SOL    HW2 3207   0.749   2.260   3.052  0.6494 -0.0849 -0.7743
 1035SOL     OW 3208   2.561   3.216   0.621  0.0951  0.0927  0.0402
 1035SOL    HW1 3209   2.500   3.243   0.553 -0.4628  2.1906  1.3290
 1035SOL    HW2 3210   2.547   3.121   0.629 -2.9262  0.5020  0.2302
 1036SOL     OW 3211   2.200   3.191   1.545 -0.3932 -0.2249 -0.5335
 1036SOL    HW1 3212   2.128   3.160   1.599  0.4007  0.6809  1.0882
 1036SOL    HW2 3213   2.218   3.280   1.577  1.6189 -0.5476 -0.6726
 1037SOL     OW 3214   1.642   3.710   2.735  0.4999  0.2855  0.4259
 1037SOL    HW1 3215   1.689   3.794   2.730  1.6558 -0.3015  1.1694
 1037SOL    HW2 3216   1.619   3.700   2.828  1.3945 -0.7550  0.5509
 1038SOL     OW 3217   2.428   1.510   1.881 -0.2627 -0.2470  0.0642
 1038SOL    HW1 3218   2.493   1.542   1.818  1.0952 -0.2993  1.4083
 1038SOL    HW2 3219   2.460   1.541   1.966 -0.6380 -2.4034  1.0230
 1039SOL     OW 3220   3.072   0.671   1.098  0.1757  0.2672  0.3911
 1039SOL    HW1 3221   3.155   0.637   1.132 -0.8994 -1.0646  1.7729
 1039SOL    HW2 3222   3.061   0.755   1.142  0.4940  0.1520  0.6905
 1040SOL     OW 3223   2.501   0.443   2.596 -0.4818  0.5009 -0.4721
 1040SOL    HW1 3224   2.513   0.390   2.675  1.7629 -0.4101 -1.3639
 1040SOL    HW2 3225   2.532   0.530   2.621  1.1001 -0.0128 -0.5823
 1041SOL     OW 3226   3.312   1.806   3.018  0.7326 -0.3293 -0.1924
 1041SOL    HW1 3227   3.298   1.897   2.994 -1.1604 -0.6543 -0.3971
 1041SOL    HW2 3228   3.255   1.756   2.959 -0.0729 -1.4755  1.5096
 1042SOL     OW 3229   2.775   1.276   2.051  0.3783 -0.4788 -0.1543
 1042SOL    HW1 3230   2.774   1.319   1.965  0.8597  0.4395  0.3013
 1042SOL    HW2 3231   2.831   1.200   2.039 -0.0600 -0.7088 -0.8221
 1043SOL     OW 3232   3.039   0.282   1.739 -0.2174 -0.1977 -0.0581
 1043SOL    HW1 3233   2.967   0.340   1.714  0.0018  0.4278  0.7362
 1043SOL    HW2 3234   3.100   0.338   1.787  0.4936 -0.8638 -0.1589
 1044SOL     OW 3235   2.377   2.152   0.635  0.4109 -0.5168 -0.3373
 1044SOL    HW1 3236   2.398   2.077   0.580  1.2107 -0.4610 -0.1151
 1044SOL    HW2 3237   2.336   2.215   0.576  1.5892 -0.3098 -0.9590
 1045SOL     OW 3238   0.653   3.322   1.171 -0.1814  0.3627 -0.6373
 1045SOL    HW1 3239   0.662   3.272   1.251  0.5844 -1.7587 -2.0012
 1045SOL    HW2 3240   0.742   3.351   1.150  0.3926 -2.8133 -2.9893
 1046SOL     OW 3241   1.370   2.408   1.567  0.0457 -0.2349 -0.0305
 1046SOL    HW1 3242   1.283   2.432   1.598  0.6679 -0.3598  1.8465
 1046SOL    HW2 3243   1.409   2.356   1.637  1.0104 -1.6526 -1.5494
 1047SOL     OW 3244   3.380   0.785   1.868  1.2844  0.2387 -0.1024
 1047SOL    HW1 3245   3.416   0.699   1.890  2.2458  0.6578 -0.0613
 1047SOL    HW2 3246   3.437   0.848   1.912  1.0876  0.9369 -0.8355
 1048SOL     OW 3247   0.471   3.245   0.730 -0.3724  0.2540  0.1076
 1048SOL    HW1 3248   0.484   3.286   0.645  2.3409  0.2578  0.4843
 1048SOL    HW2 3249   0.517   3.161   0.724 -1.7353 -0.5838  0.9737
 1049SOL     OW 3250   1.024   3.600   0.490  0.6945  0.2212  0.4642
 1049SOL    HW1 3251   0.934   3.593   0.523  0.0598  0.8200 -1.0807
 1049SOL    HW2 3252   1.022   3.556   0.405  1.9950 -0.2016  0.6383
 1050SOL     OW 3253   0.915   1.911   0.672  0.1075  0.0713 -0.5164
 1050SOL    HW1 3254   0.830   1.893   0.712  0.2816  0.4173  0.0153
 1050SOL    HW2 3255   0.896   1.974   0.602 -0.2337 -0.7337 -1.1471
 1051SOL     OW 3256   3.267   1.744   1.865 -0.7638 -0.6655  0.2062
 1051SOL    HW1 3257   3.192   1.692   1.892 -1.8585  0.1794 -1.1006
 1051SOL    HW2 3258   3.245   1.772   1.776  1.0889 -0.3704 -0.1670
 1052SOL     OW 3259   0.991   3.015   0.845  0.0796  0.0191  0.0450
 1052SOL    HW1 3260   1.077   3.010   0.887  0.3780 -0.1925 -0.5884
 1052SOL    HW2 3261   0.990   2.942   0.784  0.3502  1.3687 -1.5946
 1053SOL     OW 3262   1.313   2.394   0.981 -0.0329  0.0705  0.9273
 1053SOL    HW1 3263   1.332   2.301   0.971  0.0775  0.2143 -0.2115
 1053SOL    HW2 3264   1.322   2.410   1.075 -0.9060 -1.2483  1.2443
 1054SOL     OW 3265   3.531   1.568   2.381  0.2679 -0.0438  0.2821
 1054SOL    HW1 3266   3.501   1.496   2.436  0.6778 -0.7748 -0.4462
 1054SOL    HW2 3267   3.450   1.608   2.348  0.0399 -1.5297 -1.0547
 1055SOL     OW 3268   2.144   1.415   3.348  0.1389 -0.0779  0.0101
 1055SOL    HW1 3269   2.202   1.486   3.374  1.0612 -1.3948  1.6412
 1055SOL    HW2 3270   2.140   1.358   3.425 -3.6285  0.1820  0.0947
 1056SOL     OW 3271   2.036   1.102   1.491  0.5835 -0.3466 -0.4423
 1056SOL    HW1 3272   2.131   1.093   1.479  0.6707 -1.4153  0.9339
 1056SOL    HW2 3273   2.013   1.179   1.440  2.4135  0.7097  0.2700
 1057SOL     OW 3274   0.021   1.999   1.720  0.1948  0.4253  0.5759
 1057SOL    HW1 3275  -0.029   1.962   1.793 -0.9508 -0.1312 -0.4626
 1057SOL    HW2 3276   0.094   1.939   1.708 -1.0701 -0.9428 -0.4158
 1058SOL     OW 3277   1.702   2.476   1.849 -0.1496 -0.5129  0.1335
 1058SOL    HW1 3278   1.748   2.557   1.830 -2.9449  1.1665  0.2139
 1058SOL    HW2 3279   1.667   2.447   1.765 -0.0757 -1.0277  0.2775
 1059SOL     OW 3280   2.480   3.520   0.161  0.0667  0.3233  0.1732
 1059SOL    HW1 3281   2.425   3.446   0.136  0.2570 -0.3007  1.5890
 1059SOL    HW2 3282   2.457   3.538   0.252  1.5090  0.6667  0.4909
 1060SOL     OW 3283   2.574   1.637   1.686 -0.1912 -0.1449  0.2502
 1060SOL    HW1 3284   2.600   1.633   1.594 -1.1222 -1.1037  0.0229
 1060SOL    HW2 3285   2.588   1.728   1.711 -1.7027  0.5529 -1.3741
 1061SOL     OW 3286   3.219   2.916   1.573 -0.4980  0.3605 -0.1879
 1061SOL    HW1 3287   3.132   2.876   1.580 -1.4306  2.2503 -0.4174
 1061SOL    HW2 3288   3.223   2.946   1.482  0.1100  0.8976  0.0161
 1062SOL     OW 3289   0.773   0.785   3.491 -0.1201 -0.4419  0.2616
 1062SOL    HW1 3290   0.689   0.742   3.508  0.9360 -1.8152  2.1849
 1062SOL    HW2 3291   0.812   0.798   3.578  0.7916  2.0155 -0.4485
 1063SOL     OW 3292   1.038   0.732   1.925  0.3349 -0.1149 -0.0339
 1063SOL    HW1 3293   0.972   0.796   1.897 -0.5786 -1.4478 -1.0015
 1063SOL    HW2 3294   0.987   0.663   1.966  1.3571 -0.0142  1.4345
 1064SOL     OW 3295   1.965   0.061   0.317 -0.1257 -0.3521 -0.3097
 1064SOL    HW1 3296   1.989   0.018   0.234 -1.1962 -1.0024 -0.2858
 1064SOL    HW2 3297   1.899   0.004   0.355  1.0070 -0.5136  1.4424
 1065SOL     OW 3298   2.657   1.791   2.964  0.0935 -0.0503  0.1420
 1065SOL    HW1 3299   2.644   1.886   2.973 -0.4842 -0.0946 -0.1563
 1065SOL    HW2 3300   2.590   1.753   3.019  0.7489 -0.2857  0.7751
 1066SOL     OW 3301   2.165   0.818   1.611 -0.6363 -0.2447  0.1925
 1066SOL    HW1 3302   2.223   0.746   1.636 -1.6984 -1.7987 -1.6655
 1066SOL    HW2 3303   2.106   0.827   1.685  1.9261  1.3950  2.1414
 1067SOL     OW 3304   2.860   1.907   1.649  0.0406 -0.7272 -0.0524
 1067SOL    HW1 3305   2.907   1.832   1.686  0.8071  1.2394  3.2063
 1067SOL    HW2 3306   2.773   1.903   1.689  0.6594  1.0517  1.5720
 1068SOL     OW 3307   1.602   1.940   1.431  0.6003 -0.7590 -0.1054
 1068SOL    HW1 3308   1.678   1.899   1.390  0.3945 -2.0877  0.8344
 1068SOL    HW2 3309   1.542   1.868   1.451 -0.1822  0.0840  0.6943
 1069SOL     OW 3310   0.292   2.126   0.406  0.4909  0.1131  0.1049
 1069SOL    HW1 3311   0.314   2.112   0.314  1.2077  0.4567  0.2265
 1069SOL    HW2 3312   0.205   2.164   0.404  0.8780  0.9709 -0.4669
 1070SOL     OW 3313   3.673   2.281   1.409  0.1169 -0.2906  0.2104
 1070SOL    HW1 3314   3.664   2.186   1.419  0.0703 -0.4923 -1.5478
 1070SOL    HW2 3315   3.596   2.308   1.359 -0.6364  0.9140  1.9958
 1071SOL     OW 3316   1.030   2.306   1.161 -0.7609  0.1419  0.4555
 1071SOL    HW1 3317   1.000   2.340   1.246 -1.6085 -1.0482  0.6541
 1071SOL    HW2 3318   1.103   2.247   1.184  1.0573  2.1992  0.0677
 1072SOL     OW 3319   0.504   0.552   0.786  0.2831 -0.7931 -0.0006
 1072SOL    HW1 3320   0.548   0.603   0.719  0.0494 -1.3475 -0.5865
 1072SOL    HW2 3321   0.512   0.461   0.756 -0.1409 -1.0081  0.5278
 1073SOL     OW 3322   0.835   0.655   1.381  0.1374  0.4689 -0.1501
 1073SOL    HW1 3323   0.915   0.654   1.433 -0.1131  0.2097  0.2284
 1073SOL    HW2 3324   0.865   0.671   1.291  0.8871 -2.5001 -0.4947
 1074SOL     OW 3325   2.631   3.685   3.237  0.1619 -0.4352  0.1739
 1074SOL    HW1 3326   2.627   3.619   3.168 -0.0451  0.0656 -0.2985
 1074SOL    HW2 3327   2.572   3.653   3.305 -2.0006  0.5732 -1.1974
 1075SOL     OW 3328   1.773   1.739   1.319 -0.3289  0.4145 -0.3992
 1075SOL    HW1 3329   1.708   1.729   1.250  0.2616  0.1718 -0.9199
 1075SOL    HW2 3330   1.855   1.756   1.273  0.0932  0.1262  0.2352
 1076SOL     OW 3331   2.626   1.683   0.748 -0.2452 -0.2326  0.3117
 1076SOL    HW1 3332   2.619   1.644   0.661  0.1444  0.7407 -0.1673
 1076SOL    HW2 3333   2.720   1.700   0.759 -0.3545  0.1428  0.6937
 1077SOL     OW 3334   3.534   1.448   2.004 -0.2915  0.1474 -0.3817
 1077SOL    HW1 3335   3.559   1.537   2.028 -0.7584 -0.1944  1.4146
 1077SOL    HW2 3336   3.455   1.430   2.056 -0.8823 -0.8932 -1.6022
 1078SOL     OW 3337   2.652   2.516   1.036  0.3433  0.0598  0.6160
 1078SOL    HW1 3338   2.692   2.431   1.054 -1.0749 -0.4261  1.5512
 1078SOL    HW2 3339   2.588   2.498   0.968 -0.5764  0.2081  1.4359
 1079SOL     OW 3340   2.447   1.924   0.487  0.1748  0.0053  0.1201
 1079SOL    HW1 3341   2.399   1.846   0.514  0.3110  0.0915  0.6088
 1079SOL    HW2 3342   2.535   1.911   0.522  0.3500  0.1158 -0.2810
 1080SOL     OW 3343   1.509   3.033   0.657 -0.3691 -0.4670  0.2705
 1080SOL    HW1 3344   1.562   3.113   0.648 -0.7107 -0.3609 -0.8866
 1080SOL    HW2 3345   1.571   2.967   0.688 -0.2599  0.4414  2.0319
 1081SOL     OW 3346   0.115   0.209   2.494  0.0164 -0.1100  0.0358
 1081SOL    HW1 3347   0.059   0.134   2.472 -1.8387  1.9562 -2.7598
 1081SOL    HW2 3348   0.061   0.263   2.552  1.3806 -0.9351  2.1214
 1082SOL     OW 3349   0.166   3.430   2.438 -0.3707 -0.3652  0.0553
 1082SOL    HW1 3350   0.160   3.374   2.361 -0.2236  0.3226 -0.4631
 1082SOL    HW2 3351   0.236   3.392   2.491  0.2103 -0.2599 -0.6317
 1083SOL     OW 3352   2.974   2.775   3.309  0.6982 -0.1500  0.0907
 1083SOL    HW1 3353   2.906   2.823   3.357  2.3010  1.1362  1.1357
 1083SOL    HW2 3354   2.974   2.688   3.348 -1.2545 -0.5909 -0.8343
 1084SOL     OW 3355   3.549   0.897   0.066 -0.6660  0.4416 -0.0269
 1084SOL    HW1 3356   3.603   0.922   0.141  0.2699  0.8039 -0.8165
 1084SOL    HW2 3357   3.459   0.909   0.097 -0.3032  4.1288 -0.0890
 1085SOL     OW 3358   2.751   2.758   3.104  0.4694  0.0053  0.3226
 1085SOL    HW1 3359   2.803   2.786   3.179  1.0669 -1.3900  0.4431
 1085SOL    HW2 3360   2.674   2.813   3.106  1.1049  0.8731  1.1951
 1086SOL     OW 3361   0.721   1.963   2.014 -0.1145  0.1689 -0.6756
 1086SOL    HW1 3362   0.738   1.958   1.919 -1.2763 -0.4104 -0.8664
 1086SOL    HW2 3363   0.627   1.949   2.022 -0.2846  1.8783  0.4603
 1087SOL     OW 3364   2.318   2.403   2.035  0.0152  0.2748 -0.0548
 1087SOL    HW1 3365   2.328   2.361   2.120  0.2784  0.3149 -0.0645
 1087SOL    HW2 3366   2.350   2.339   1.972  2.3819  1.2458  0.0931
 1088SOL     OW 3367   0.675   3.647   2.155  0.0184  0.0081  0.3706
 1088SOL    HW1 3368   0.614   3.614   2.090  0.1517  0.1865  0.1562
 1088SOL    HW2 3369   0.760   3.646   2.111  0.2765 -0.8428  0.8733
 1089SOL     OW 3370   1.926   3.169   3.086  0.4904  0.5180 -0.2793
 1089SOL    HW1 3371   1.864   3.200   3.152 -0.4742 -0.4967 -0.6995
 1089SOL    HW2 3372   1.877   3.105   3.035  2.0157 -0.6415 -0.3326
 1090SOL     OW 3373   0.005   2.078   2.477  0.2966 -0.1303  0.0866
 1090SOL    HW1 3374  -0.039   1.993   2.476  0.1869 -0.0679 -1.0794
 1090SOL    HW2 3375  -0.038   2.128   2.407 -0.7299  1.4463  1.8158
 1091SOL     OW 3376   2.510   2.267   0.099  0.1117  0.7695 -0.0072
 1091SOL    HW1 3377   2.467   2.195   0.054  2.1482  0.0399 -0.8478
 1091SOL    HW2 3378   2.539   2.230   0.182 -0.0951  1.0258  0.1825
 1092SOL     OW 3379   3.189   3.271   0.164 -0.1952 -1.0085 -1.0509
 1092SOL    HW1 3380   3.191   3.266   0.068  1.1259 -0.2320 -1.0740
 1092SOL    HW2 3381   3.244   3.198   0.193  0.5116 -0.4113 -0.9049
 1093SOL     OW 3382   1.162   2.530   0.785 -0.4932  0.2529 -0.4022
 1093SOL    HW1 3383   1.192   2.475   0.857 -0.0192 -0.8988 -1.4620
 1093SOL    HW2 3384   1.118   2.604   0.828  1.6083  0.6640  1.1181
 1094SOL     OW 3385   1.852   1.481   3.217  0.6672 -0.2034  0.5765
 1094SOL    HW1 3386   1.818   1.416   3.278  4.0132 -0.6494  2.0736
 1094SOL    HW2 3387   1.939   1.502   3.250  0.6446  3.2445 -1.2813
 1095SOL     OW 3388   0.248   2.365   0.578 -0.3239 -0.6699 -0.6239
 1095SOL    HW1 3389   0.273   2.310   0.653 -3.4729  0.8157  1.6613
 1095SOL    HW2 3390   0.174   2.319   0.539 -1.0352  0.3868 -0.5439
 1096SOL     OW 3391   3.035   2.231   2.340  0.1570 -0.1591 -0.2339
 1096SOL    HW1 3392   2.997   2.305   2.387 -3.1307 -1.4158 -0.8159
 1096SOL    HW2 3393   3.010   2.154   2.392  0.4622 -1.1697 -1.5641
 1097SOL     OW 3394   2.897   0.103   2.310  0.2063  0.0619 -0.3254
 1097SOL    HW1 3395   2.830   0.070   2.370 -0.2006 -1.8671 -1.7826
 1097SOL    HW2 3396   2.877   0.196   2.300 -0.5239  0.1126  1.4499
 1098SOL     OW 3397   0.728   3.140   1.567  0.2190 -0.2503  0.5661
 1098SOL    HW1 3398   0.652   3.135   1.510  1.1288 -0.5576 -0.6468
 1098SOL    HW2 3399   0.778   3.215   1.535  1.2623 -1.0487  0.2690
 1099SOL     OW 3400   2.700   3.677   0.268 -0.0554 -0.2285  0.4128
 1099SOL    HW1 3401   2.614   3.640   0.246 -0.6854  2.2745 -1.5335
 1099SOL    HW2 3402   2.680   3.765   0.302  1.7778  0.7315 -0.9021
 1100SOL     OW 3403   1.459   1.934   3.128  0.0401 -0.0351 -0.4414
 1100SOL    HW1 3404   1.429   2.005   3.185  0.3513  0.7964 -1.3072
 1100SOL    HW2 3405   1.378   1.888   3.103 -0.2194  0.3549 -0.3244
 1101SOL     OW 3406   2.013   3.382   1.160  0.0732 -0.3297  0.2498
 1101SOL    HW1 3407   1.920   3.393   1.140 -0.0696 -1.3868  0.3013
 1101SOL    HW2 3408   2.057   3.385   1.075 -0.0958 -0.6484  0.1498
 1102SOL     OW 3409   3.345   0.273   2.635 -0.6540  0.7072  0.1990
 1102SOL    HW1 3410   3.249   0.284   2.635 -0.7176  0.2337 -1.3307
 1102SOL    HW2 3411   3.359   0.184   2.605  0.3029  0.9771 -0.1449
 1103SOL     OW 3412   3.673   0.306   3.123 -0.1942 -0.2994  0.5582
 1103SOL    HW1 3413   3.738   0.239   3.101  0.8151  0.6108  0.7238
 1103SOL    HW2 3414   3.590   0.258   3.128  0.1524 -1.1583 -1.4847
 1104SOL     OW 3415   1.666   0.968   2.831 -0.5623  0.3791 -0.6966
 1104SOL    HW1 3416   1.601   0.968   2.762 -0.1716  3.6064 -1.1173
 1104SOL    HW2 3417   1.638   1.037   2.891  0.1677 -1.0630  1.3803
 1105SOL     OW 3418   3.078   2.553   1.929  0.0439  0.4780  0.1358
 1105SOL    HW1 3419   3.007   2.499   1.896 -0.5169  0.9844  0.5026
 1105SOL    HW2 3420   3.152   2.492   1.938 -1.1678 -0.7046  2.5567
 1106SOL     OW 3421   0.837   3.193   3.255 -0.2212 -0.1920 -0.1736
 1106SOL    HW1 3422   0.764   3.255   3.253 -0.6582 -0.7462 -2.2915
 1106SOL    HW2 3423   0.853   3.178   3.348 -1.5834  1.3674  0.3344
 1107SOL     OW 3424   3.173   2.590   0.775 -0.0968 -0.4281  0.0688
 1107SOL    HW1 3425   3.204   2.677   0.750 -1.6859  0.0893 -0.1611
 1107SOL    HW2 3426   3.091   2.607   0.821  0.1920 -1.7324  1.0633
 1108SOL     OW 3427   0.502   1.820   3.620 -0.5859 -0.4741  0.0326
 1108SOL    HW1 3428   0.433   1.862   3.672 -0.4626 -0.1844 -0.0356
 1108SOL    HW2 3429   0.501   1.867   3.537  0.2843  0.1074  0.3558
 1109SOL     OW 3430   3.559   3.047   1.966  0.3726 -0.1401  0.4205
 1109SOL    HW1 3431   3.490   3.018   1.907 -0.5656  3.1820 -0.2518
 1109SOL    HW2 3432   3.513   3.071   2.047  0.8595  0.9507  0.3871
 1110SOL     OW 3433   2.906   3.358   1.361 -0.4736 -0.6277 -0.3437
 1110SOL    HW1 3434   2.956   3.407   1.427 -0.1675  0.5651 -1.4381
 1110SOL    HW2 3435   2.834   3.417   1.338 -0.4188 -0.9188 -1.2690
 1111SOL     OW 3436   0.835   0.205   2.011  0.0430 -0.1211  0.0837
 1111SOL    HW1 3437   0.833   0.299   1.997  1.5234 -0.0768  0.0867
 1111SOL    HW2 3438   0.882   0.170   1.935 -1.9897 -1.0433 -0.7950
 1112SOL     OW 3439   2.503   0.630   2.998  0.3159 -0.1831  0.2002
 1112SOL    HW1 3440   2.572   0.658   3.057 -1.5378  1.3720  1.6718
 1112SOL    HW2 3441   2.470   0.549   3.036  1.0540 -0.7443 -0.3211
 1113SOL     OW 3442   2.659   2.071   1.921 -0.0331  0.2279  0.3156
 1113SOL    HW1 3443   2.748   2.053   1.952  0.0415  0.5293  0.2771
 1113SOL    HW2 3444   2.615   2.111   1.996 -0.1616  0.0130  0.3583
 1114SOL     OW 3445   3.567   2.848   3.517  0.5167  0.3236 -0.0244
 1114SOL    HW1 3446   3.491   2.807   3.477  0.5720 -0.2316  0.4386
 1114SOL    HW2 3447   3.588   2.921   3.459 -0.9940  1.1125  0.4017
 1115SOL     OW 3448   1.280   2.038   2.658 -0.3619  0.3439 -0.1082
 1115SOL    HW1 3449   1.295   2.133   2.653 -0.9269  0.3811 -1.3911
 1115SOL    HW2 3450   1.346   2.001   2.599  1.1169 -0.2171  1.8494
 1116SOL     OW 3451   1.575   0.295   1.990 -0.6408 -1.0092  0.0171
 1116SOL    HW1 3452   1.577   0.352   1.913  0.8786  1.0118  1.4753
 1116SOL    HW2 3453   1.661   0.253   1.991 -0.6990 -1.1273  0.5129
 1117SOL     OW 3454   0.298   2.345   2.343  0.9643 -0.2767 -0.2681
 1117SOL    HW1 3455   0.351   2.401   2.287  1.0269 -0.9181 -0.8569
 1117SOL    HW2 3456   0.214   2.389   2.350  1.2808  0.2994 -0.0571
 1118SOL     OW 3457   0.009   3.160   2.734 -0.0985  0.1474  0.6705
 1118SOL    HW1 3458  -0.044   3.091   2.773  0.6195 -0.2913  0.8710
 1118SOL    HW2 3459   0.079   3.175   2.797  2.3551 -2.0891 -1.4087
 1119SOL     OW 3460   3.173   1.881   3.478  0.4207  0.1717 -0.0936
 1119SOL    HW1 3461   3.244   1.880   3.414  0.1507  1.5957 -0.4389
 1119SOL    HW2 3462   3.097   1.849   3.431  0.8428 -1.5269  0.3246
 1120SOL     OW 3463   1.483   2.039   0.103 -0.3872  0.0006  0.2529
 1120SOL    HW1 3464   1.532   1.962   0.075  0.0346  0.7625 -1.1328
 1120SOL    HW2 3465   1.394   2.024   0.070  0.5125  1.6987 -3.1017
 1121SOL     OW 3466   1.294   1.381   0.665  0.4472 -0.9702  0.1559
 1121SOL    HW1 3467   1.249   1.418   0.589  0.7802 -0.1924  0.3392
 1121SOL    HW2 3468   1.292   1.286   0.649 -0.7702 -0.9044 -0.1002
 1122SOL     OW 3469   1.524   0.443   1.770  0.5805 -0.5864 -0.1251
 1122SOL    HW1 3470   1.430   0.456   1.757  0.4664 -2.0757 -0.9553
 1122SOL    HW2 3471   1.554   0.402   1.688  2.0878  0.5304 -0.1557
 1123SOL     OW 3472   0.445   3.639   3.282 -0.7869  0.1447  0.1219
 1123SOL    HW1 3473   0.529   3.616   3.242 -0.0054 -0.8721  2.2349
 1123SOL    HW2 3474   0.380   3.592   3.231  0.2156 -1.4012  0.2348
 1124SOL     OW 3475   0.230   2.071   1.324 -0.7766 -0.0772 -0.0203
 1124SOL    HW1 3476   0.159   2.057   1.387 -0.5186 -0.4254  0.1928
 1124SOL    HW2 3477   0.244   1.986   1.284 -0.7495  0.0828 -0.3482
 1125SOL     OW 3478   2.977   1.094   1.622  0.3416  0.1327 -0.4814
 1125SOL    HW1 3479   3.048   1.062   1.566 -0.8558  0.1959 -2.0434
 1125SOL    HW2 3480   2.951   1.017   1.673 -0.4147 -0.6108 -1.9777
 1126SOL     OW 3481   1.640   2.145   2.738  0.2129 -0.7170  0.2528
 1126SOL    HW1 3482   1.584   2.183   2.670  0.9701  0.7346  0.4318
 1126SOL    HW2 3483   1.726   2.137   2.697  0.4018 -0.8772  0.6778
 1127SOL     OW 3484   2.264   0.643   2.753 -0.4659  0.0056  0.2727
 1127SOL    HW1 3485   2.309   0.598   2.825 -0.5777 -0.5899 -0.0273
 1127SOL    HW2 3486   2.318   0.624   2.676  0.7211  2.2435  0.5193
 1128SOL     OW 3487   1.580   0.126   1.362 -0.1111 -0.2654  0.3938
 1128SOL    HW1 3488   1.576   0.039   1.401 -2.1639  0.0042  0.8529
 1128SOL    HW2 3489   1.626   0.113   1.279  1.5647 -1.3786  1.4754
 1129SOL     OW 3490   3.419   2.276   0.987 -0.0264  0.6265  0.1834
 1129SOL    HW1 3491   3.431   2.269   1.081  0.9774  1.1777  0.1093
 1129SOL    HW2 3492   3.393   2.367   0.972 -1.2680  0.2491  0.0324
 1130SOL     OW 3493   1.221   0.200   2.920 -0.1824  0.1801  0.2072
 1130SOL    HW1 3494   1.305   0.156   2.910  0.0360 -0.0440  2.7191
 1130SOL    HW2 3495   1.174   0.147   2.985 -0.3118  2.9852  2.5327
 1131SOL     OW 3496   3.433   2.354   1.263 -0.0373  0.2044 -0.2356
 1131SOL    HW1 3497   3.361   2.319   1.315 -1.1864 -3.2834 -3.9068
 1131SOL    HW2 3498   3.406   2.443   1.241 -1.8890 -0.0788  0.7908
 1132SOL     OW 3499   0.848   2.954   1.760  0.1993 -0.3157 -0.3623
 1132SOL    HW1 3500   0.790   2.977   1.688 -0.3136  0.9855  0.4479
 1132SOL    HW2 3501   0.789   2.927   1.831  0.5661  1.0626  0.4845
 1133SOL     OW 3502   2.849   1.451   0.426 -0.0651 -0.3832 -0.1491
 1133SOL    HW1 3503   2.841   1.374   0.483 -2.4407  0.1598  0.3071
 1133SOL    HW2 3504   2.812   1.424   0.343 -0.0667 -0.0172 -0.2707
 1134SOL     OW 3505   1.441   3.478   3.619  0.3019 -0.2207 -0.1376
 1134SOL    HW1 3506   1.388   3.405   3.586  2.1070 -0.8031 -1.8684
 1134SOL    HW2 3507   1.409   3.492   3.708 -1.9899 -1.2656 -0.7341
 1135SOL     OW 3508   1.510   2.237   0.471 -0.1085 -0.6875  0.3156
 1135SOL    HW1 3509   1.572   2.237   0.398  0.3498 -1.3891  0.7050
 1135SOL    HW2 3510   1.527   2.319   0.517 -0.5089 -0.1614 -0.4493
 1136SOL     OW 3511   2.579   0.704   2.638  0.0889 -0.3853  0.6205
 1136SOL    HW1 3512   2.647   0.678   2.577  0.2327 -0.7785  0.9478
 1136SOL    HW2 3513   2.618   0.775   2.689  0.0749 -0.2677  0.4698
 1137SOL     OW 3514   1.520   2.744   2.506 -0.2168 -0.0677  0.7578
 1137SOL    HW1 3515   1.467   2.678   2.462  1.9484 -2.3973  1.5459
 1137SOL    HW2 3516   1.517   2.720   2.598  0.5806  0.9683  1.0672
 1138SOL     OW 3517   2.439   0.450   0.279 -0.3478 -0.1665 -0.0445
 1138SOL    HW1 3518   2.353   0.411   0.262 -0.2116 -0.5352  0.1063
 1138SOL    HW2 3519   2.494   0.416   0.208  0.4555 -2.4426  1.6166
 1139SOL     OW 3520   1.535   3.097   2.394 -0.2450 -0.3006  0.9679
 1139SOL    HW1 3521   1.489   3.123   2.474 -2.1966  0.0023 -0.2101
 1139SOL    HW2 3522   1.489   3.017   2.365 -0.2187  0.1574 -0.3746
 1140SOL     OW 3523   1.840   3.083   1.044 -0.7174 -0.1203  0.1172
 1140SOL    HW1 3524   1.846   3.014   1.110  0.1058 -0.8938 -0.7553
 1140SOL    HW2 3525   1.931   3.108   1.027 -0.8762 -0.3148 -1.1065
 1141SOL     OW 3526   3.363   2.263   1.633  0.0263  0.2625 -0.1287
 1141SOL    HW1 3527   3.300   2.323   1.594 -0.1330  0.7945  0.9263
 1141SOL    HW2 3528   3.343   2.265   1.726  1.9656  0.8830  0.2985
 1142SOL     OW 3529   1.399   0.860   0.438  0.6616 -0.0932  0.6658
 1142SOL    HW1 3530   1.419   0.837   0.348 -0.4631 -1.6724  0.8001
 1142SOL    HW2 3531   1.411   0.955   0.442 -1.2699  0.2856 -1.6603
 1143SOL     OW 3532   0.125   0.706   2.444 -0.0957  0.0058 -0.3527
 1143SOL    HW1 3533   0.188   0.688   2.374 -0.1630  0.3641 -0.5106
 1143SOL    HW2 3534   0.077   0.783   2.412 -0.0363  0.2491  0.1512
 1144SOL     OW 3535   3.250   3.009   1.286 -0.3618  0.0515  0.4180
 1144SOL    HW1 3536   3.181   3.075   1.280 -0.2011  0.5000  2.9985
 1144SOL    HW2 3537   3.330   3.055   1.262 -0.9903 -0.6165 -3.1644
 1145SOL     OW 3538   1.626   1.416   1.287  0.2242  0.5739 -0.0182
 1145SOL    HW1 3539   1.587   1.357   1.351  2.8220 -1.5606 -0.3053
 1145SOL    HW2 3540   1.654   1.491   1.339 -0.9763  0.5138  0.7489
 1146SOL     OW 3541   1.535   2.212   0.862  0.0901  0.1567 -0.9409
 1146SOL    HW1 3542   1.547   2.305   0.843  1.8408  0.0452 -0.4993
 1146SOL    HW2 3543   1.476   2.181   0.794 -0.5762  1.6160 -1.0453
 1147SOL     OW 3544   0.096   0.081   3.001 -0.5171 -0.4788 -0.4453
 1147SOL    HW1 3545   0.032   0.013   2.980  0.6833 -1.2841 -1.5746
 1147SOL    HW2 3546   0.175   0.055   2.954  0.1467  1.3884 -0.4126
 1148SOL     OW 3547   2.833   1.206   0.543 -0.0089  0.4026  0.4495
 1148SOL    HW1 3548   2.772   1.139   0.574 -0.1662  0.6386  0.6573
 1148SOL    HW2 3549   2.906   1.201   0.605 -0.4873  1.1197  1.0785
 1149SOL     OW 3550   2.742   1.017   3.343  0.3233  0.0601 -0.0223
 1149SOL    HW1 3551   2.827   0.989   3.309  0.0078 -0.1369 -0.6619
 1149SOL    HW2 3552   2.679   0.979   3.282 -0.1044  2.3976 -1.1113
 1150SOL     OW 3553   3.171   2.571   2.334 -0.6782  0.0805 -0.5431
 1150SOL    HW1 3554   3.234   2.566   2.405 -0.7502  1.1260 -0.3958
 1150SOL    HW2 3555   3.196   2.649   2.285 -3.1845  1.8142  0.8227
 1151SOL     OW 3556   1.770   0.352   2.418  0.0764  0.6731  0.4023
 1151SOL    HW1 3557   1.811   0.417   2.361 -0.2270  0.6883  0.2011
 1151SOL    HW2 3558   1.837   0.285   2.428  0.1602  0.7053  0.0839
 1152SOL     OW 3559   2.706   2.547   1.620  0.4440  0.4331  0.0336
 1152SOL    HW1 3560   2.691   2.579   1.531 -2.6780 -0.0988  0.2924
 1152SOL    HW2 3561   2.728   2.625   1.671 -1.3861  1.3107 -0.4830
 1153SOL     OW 3562   1.118   2.902   1.894 -0.0461  0.1930 -0.0476
 1153SOL    HW1 3563   1.191   2.963   1.902 -0.8670  1.1840 -0.0051
 1153SOL    HW2 3564   1.059   2.944   1.831  0.1168 -1.3009 -1.2256
 1154SOL     OW 3565   1.015   1.068   1.196 -0.2729 -0.2910 -0.6735
 1154SOL    HW1 3566   1.054   1.029   1.117 -1.1291 -1.2198 -0.6521
 1154SOL    HW2 3567   0.973   1.149   1.164  0.4724 -0.0063 -0.9397
 1155SOL     OW 3568   1.618   0.247   0.246  0.2804  0.0665  0.2321
 1155SOL    HW1 3569   1.569   0.317   0.203 -3.0896 -2.1271  0.3677
 1155SOL    HW2 3570   1.703   0.248   0.202 -1.6661  0.4801 -3.8199
 1156SOL     OW 3571   3.384   0.214   0.863 -0.0195  0.0646  0.4737
 1156SOL    HW1 3572   3.290   0.207   0.846  0.4034  1.0900 -2.6104
 1156SOL    HW2 3573   3.415   0.123   0.862 -0.8539 -0.2337  0.8374
 1157SOL     OW 3574   1.757   3.538   0.653  0.3605 -0.1356  0.3555
 1157SOL    HW1 3575   1.848   3.509   0.646  1.1140  2.0741  0.4181
 1157SOL    HW2 3576   1.737   3.574   0.567  0.4509  1.8285  1.1285
 1158SOL     OW 3577   2.182   1.422   2.645 -0.2670 -0.3162 -0.1448
 1158SOL    HW1 3578   2.183   1.361   2.719  2.9961  0.2876  0.4001
 1158SOL    HW2 3579   2.191   1.366   2.567 -2.5553 -0.8704 -0.0284
 1159SOL     OW 3580   2.045   3.339   0.139 -0.4679 -0.2641 -0.2198
 1159SOL    HW1 3581   2.039   3.251   0.177  1.8885 -0.5688 -0.4747
 1159SOL    HW2 3582   2.054   3.323   0.045  1.1023  0.2084 -0.1517
 1160SOL     OW 3583   2.954   1.086   2.040  0.0940  0.3498  0.4969
 1160SOL    HW1 3584   2.934   1.036   1.961 -2.1367 -0.2146  1.3734
 1160SOL    HW2 3585   3.016   1.031   2.088  0.1987 -0.0612 -0.1009
 1161SOL     OW 3586   1.904   1.128   3.682 -0.4473 -0.6612  0.1888
 1161SOL    HW1 3587   1.917   1.034   3.676 -2.3092 -0.9588  0.4602
 1161SOL    HW2 3588   1.834   1.146   3.620  1.1528  0.8422 -1.2337
 1162SOL     OW 3589   0.959   0.556   3.178  0.6286  0.0582  0.1725
 1162SOL    HW1 3590   0.873   0.515   3.180  1.3587 -1.5176 -0.2331
 1162SOL    HW2 3591   1.001   0.522   3.099  2.0030 -0.0040  0.9097
 1163SOL     OW 3592   2.229   3.146   3.284  0.2544  0.0742 -0.1114
 1163SOL    HW1 3593   2.254   3.101   3.365 -0.1186 -2.8169 -1.5195
 1163SOL    HW2 3594   2.168   3.086   3.241 -1.8690  2.8792 -1.1633
 1164SOL     OW 3595   1.170   3.579   2.071  0.0720  0.2788  0.4832
 1164SOL    HW1 3596   1.258   3.542   2.080  0.3594  0.8735  0.1732
 1164SOL    HW2 3597   1.184   3.662   2.026 -0.3549  1.7402  2.9714
 1165SOL     OW 3598   1.984   0.571   3.363  0.1650  0.1867  0.3896
 1165SOL    HW1 3599   2.037   0.638   3.320  1.0693  0.0894  1.3226
 1165SOL    HW2 3600   1.925   0.539   3.295  1.2799  0.3408 -0.6688
 1166SOL     OW 3601   3.386   3.451   1.203  0.1297 -0.2822  0.4324
 1166SOL    HW1 3602   3.386   3.357   1.221 -0.2649 -0.0021  2.0550
 1166SOL    HW2 3603   3.468   3.483   1.240  0.6444 -0.0988 -0.8403
 1167SOL     OW 3604   3.155   3.546   0.718 -0.6323 -0.4528 -0.2945
 1167SOL    HW1 3605   3.191   3.485   0.783 -0.6850 -0.1023  0.0674
 1167SOL    HW2 3606   3.225   3.557   0.653 -1.3909 -2.5773 -1.5231
 1168SOL     OW 3607   1.454   1.367   3.254 -0.4845  0.0961  0.2209
 1168SOL    HW1 3608   1.516   1.302   3.286 -0.8557 -0.4142 -0.0716
 1168SOL    HW2 3609   1.378   1.316   3.226 -1.0634  0.7172  0.6369
 1169SOL     OW 3610   1.173   1.480   0.880  0.7390 -0.5979 -0.0415
 1169SOL    HW1 3611   1.202   1.432   0.803 -0.5123 -0.5244 -0.5798
 1169SOL    HW2 3612   1.122   1.416   0.930  1.5187 -0.6367  0.7101
 1170SOL     OW 3613   1.289   1.653   2.341 -0.1126 -0.3065 -0.0369
 1170SOL    HW1 3614   1.270   1.563   2.366  1.1714 -0.4978  0.3209
 1170SOL    HW2 3615   1.385   1.659   2.344 -0.2061  1.3072  0.8476
 1171SOL     OW 3616   1.645   0.825   2.061  0.1362  0.5323  0.3601
 1171SOL    HW1 3617   1.687   0.888   2.119 -0.3279 -0.6184  1.9726
 1171SOL    HW2 3618   1.677   0.739   2.090 -1.5057 -0.1907  0.1202
 1172SOL     OW 3619   1.714   2.672   3.617  0.1241  0.2679  0.5375
 1172SOL    HW1 3620   1.631   2.626   3.611  0.8727 -1.0259 -0.2579
 1172SOL    HW2 3621   1.724   2.716   3.533 -0.4335  1.6578  1.1737
 1173SOL     OW 3622   1.841   1.728   0.301  0.2439  0.4054 -0.3752
 1173SOL    HW1 3623   1.866   1.692   0.386 -0.3162 -0.0793 -0.4139
 1173SOL    HW2 3624   1.792   1.808   0.322 -2.1388 -1.0747 -0.1447
 1174SOL     OW 3625   2.764   0.218   3.552 -0.4442  0.0827  0.4582
 1174SOL    HW1 3626   2.811   0.187   3.629 -0.4909 -0.8067  0.1421
 1174SOL    HW2 3627   2.777   0.148   3.487 -1.8411  0.0305  0.2253
 1175SOL     OW 3628   3.649   3.445   0.519 -0.0295  0.2191 -0.2014
 1175SOL    HW1 3629   3.637   3.401   0.604 -2.0623 -0.3572 -0.7534
 1175SOL    HW2 3630   3.740   3.474   0.520 -0.1066  0.5297  2.3296
 1176SOL     OW 3631   3.365   1.144   0.672 -0.4055 -0.2623 -0.0590
 1176SOL    HW1 3632   3.377   1.238   0.660 -1.6985  0.1881  1.7592
 1176SOL    HW2 3633   3.391   1.105   0.589  0.5984  1.6591 -0.6816
 1177SOL     OW 3634   3.285   2.863   0.692  0.0596  0.1645 -0.0336
 1177SOL    HW1 3635   3.357   2.881   0.632  0.6549 -2.1278 -0.0313
 1177SOL    HW2 3636   3.246   2.949   0.709  1.3169  1.1174 -1.8716
 1178SOL     OW 3637   1.195   1.302   2.058  0.9000  0.1725 -0.1188
 1178SOL    HW1 3638   1.241   1.218   2.054  0.0469 -0.2650 -0.8022
 1178SOL    HW2 3639   1.210   1.342   1.973 -0.6732 -0.3461 -0.6574
 1179SOL     OW 3640   0.585   0.204   0.226  0.3943 -0.0130 -0.5816
 1179SOL    HW1 3641   0.504   0.256   0.227  0.5487  0.2323  0.7914
 1179SOL    HW2 3642   0.589   0.166   0.314  2.3800  0.9622 -0.2304
 1180SOL     OW 3643   2.232   1.884   0.877  0.1426 -0.2719 -0.0507
 1180SOL    HW1 3644   2.198   1.811   0.929 -1.1859  0.1244 -0.3486
 1180SOL    HW2 3645   2.326   1.866   0.868  0.3174 -0.5297  2.1606
 1181SOL     OW 3646   2.467   2.522   3.654  0.2073  0.4579  0.0912
 1181SOL    HW1 3647   2.503   2.517   3.743  0.5199 -1.3648 -0.1309
 1181SOL    HW2 3648   2.450   2.431   3.629 -0.2842  0.9829 -1.5542
 1182SOL     OW 3649   0.489   0.281   3.654 -0.6148  0.1242 -0.3277
 1182SOL    HW1 3650   0.541   0.213   3.612 -1.8805 -1.6181  0.8578
 1182SOL    HW2 3651   0.550   0.322   3.716  0.1474  0.0553 -1.0184
 1183SOL     OW 3652   0.542   0.769   2.686 -0.7425  0.2221  0.2964
 1183SOL    HW1 3653   0.499   0.684   2.691 -0.8388  0.1086 -1.9056
 1183SOL    HW2 3654   0.635   0.748   2.679 -0.7287  0.3084  0.2221
 1184SOL     OW 3655   3.664   1.273   1.682 -0.2280  0.2182  0.1254
 1184SOL    HW1 3656   3.690   1.235   1.766  0.8708  1.8585  0.5526
 1184SOL    HW2 3657   3.575   1.304   1.695 -0.8053 -1.3696  0.0479
 1185SOL     OW 3658   3.437   1.573   1.705 -0.4805 -0.3099 -0.3937
 1185SOL    HW1 3659   3.392   1.653   1.733  0.1483 -0.4177  0.9658
 1185SOL    HW2 3660   3.529   1.590   1.726 -0.1382 -0.8342 -1.4256
 1186SOL     OW 3661   1.729   0.964   1.818 -0.1473  0.2622 -0.1260
 1186SOL    HW1 3662   1.676   1.025   1.869  1.1024  0.9081  0.4114
 1186SOL    HW2 3663   1.695   0.878   1.840 -0.0656  0.5870  1.2715
 1187SOL     OW 3664   0.039   2.545   3.186 -0.0718  0.5455  0.1375
 1187SOL    HW1 3665   0.066   2.633   3.212 -0.3374 -0.0185  2.4425
 1187SOL    HW2 3666  -0.009   2.511   3.262  1.1929 -2.0766 -0.1855
 1188SOL     OW 3667   1.494   2.764   1.771  0.1869 -0.0094 -0.1046
 1188SOL    HW1 3668   1.538   2.765   1.856  0.3596 -0.3296 -0.1895
 1188SOL    HW2 3669   1.409   2.726   1.789  0.4058 -0.5282 -0.1621
 1189SOL     OW 3670   2.823   3.322   2.462 -0.1846  0.5072  0.2271
 1189SOL    HW1 3671   2.884   3.248   2.457  0.3654  0.8593  1.5552
 1189SOL    HW2 3672   2.806   3.344   2.370  0.1058 -0.8792 -0.1857
 1190SOL     OW 3673   1.706   0.991   0.243 -0.3474 -0.0348 -0.0420
 1190SOL    HW1 3674   1.662   0.997   0.159  1.6179  0.6193 -1.0608
 1190SOL    HW2 3675   1.661   1.054   0.299 -0.8696  0.4279 -0.9775
 1191SOL     OW 3676   1.427   2.427   1.951 -0.3511  0.0784  0.1054
 1191SOL    HW1 3677   1.439   2.497   2.014 -0.4764 -0.9939  1.3465
 1191SOL    HW2 3678   1.348   2.381   1.980 -1.7634  0.9570 -2.1694
 1192SOL     OW 3679   3.054   3.032   0.397  0.2571  0.1623 -0.3539
 1192SOL    HW1 3680   3.038   3.062   0.487  0.1121  1.7094 -0.8856
 1192SOL    HW2 3681   2.990   3.079   0.344  0.5419 -0.5175 -1.3099
 1193SOL     OW 3682   1.969   1.400   1.385  0.4788  0.0157 -0.3193
 1193SOL    HW1 3683   2.026   1.474   1.405 -0.0561  0.7760 -1.5592
 1193SOL    HW2 3684   1.917   1.388   1.464 -0.2146  1.7002 -0.4878
 1194SOL     OW 3685   0.227   2.522   0.340 -0.4672 -0.4963 -0.2052
 1194SOL    HW1 3686   0.210   2.496   0.430  0.6871 -2.0834 -0.4214
 1194SOL    HW2 3687   0.148   2.568   0.313 -0.1640  1.5170  2.1480
 1195SOL     OW 3688   0.426   0.235   2.621 -0.1759 -0.2214 -0.1960
 1195SOL    HW1 3689   0.358   0.168   2.615 -0.5378  0.0737  0.5194
 1195SOL    HW2 3690   0.507   0.189   2.596 -0.5006 -0.7905 -0.2151
 1196SOL     OW 3691   2.958   2.548   3.416 -0.1520 -0.4538  0.1063
 1196SOL    HW1 3692   2.970   2.461   3.455 -0.9583 -1.6914 -2.2791
 1196SOL    HW2 3693   2.864   2.562   3.419  0.0348  0.6365  1.0545
 1197SOL     OW 3694   1.865   1.881   0.939 -0.0562  0.0009  0.0531
 1197SOL    HW1 3695   1.769   1.884   0.942 -0.0842 -0.6036 -0.1835
 1197SOL    HW2 3696   1.887   1.891   0.847  0.1038  0.0665  0.0980
 1198SOL     OW 3697   0.247   0.179   3.258  0.2484 -0.2805 -0.5869
 1198SOL    HW1 3698   0.320   0.119   3.251 -0.6815 -1.3522 -1.1643
 1198SOL    HW2 3699   0.175   0.127   3.294 -0.6354  0.4070 -1.3013
 1199SOL     OW 3700   0.550   2.503   2.544  0.2173 -0.0401  0.0461
 1199SOL    HW1 3701   0.640   2.533   2.556  0.5513 -1.1596  0.4077
 1199SOL    HW2 3702   0.558   2.416   2.504 -0.6719 -0.5489  0.9385
 1200SOL     OW 3703   1.626   3.315   2.106  0.7727  0.6570 -0.5517
 1200SOL    HW1 3704   1.675   3.303   2.187  0.3717 -1.9855 -0.6573
 1200SOL    HW2 3705   1.674   3.263   2.041 -1.4021 -0.9083 -0.9555
 1201SOL     OW 3706   2.311   1.143   3.476 -0.3284  0.1498  0.4048
 1201SOL    HW1 3707   2.397   1.175   3.501 -0.4726  0.3923  0.5900
 1201SOL    HW2 3708   2.290   1.076   3.541 -0.0461 -0.2919  0.0436
 1202SOL     OW 3709   2.233   1.411   1.317  0.4968  0.3694 -0.0001
 1202SOL    HW1 3710   2.294   1.338   1.311 -0.3711 -0.2729 -1.2382
 1202SOL    HW2 3711   2.147   1.373   1.297 -0.2099  1.4008  0.9663
 1203SOL     OW 3712   1.390   3.325   2.632 -0.9130  0.2299 -0.4430
 1203SOL    HW1 3713   1.485   3.322   2.639 -0.9322 -0.4823 -0.5455
 1203SOL    HW2 3714   1.371   3.412   2.597 -0.4464  1.4716  2.2441
 1204SOL     OW 3715   0.413   0.823   1.116  0.2722  0.1694 -0.3420
 1204SOL    HW1 3716   0.441   0.753   1.057 -0.3072  1.1855 -1.8875
 1204SOL    HW2 3717   0.494   0.870   1.137  0.7202 -1.1858  1.0346
 1205SOL     OW 3718   0.382   0.550   2.774 -0.2026 -0.0399 -0.7250
 1205SOL    HW1 3719   0.293   0.583   2.758 -0.5590 -0.5435  0.1703
 1205SOL    HW2 3720   0.370   0.478   2.837  0.6876 -1.0391 -1.6653
 1206SOL     OW 3721   0.493   0.899   0.489  0.3777 -0.0823 -0.2845
 1206SOL    HW1 3722   0.424   0.894   0.423  0.0693  0.6511 -0.0235
 1206SOL    HW2 3723   0.478   0.983   0.533  0.5162 -0.6093  0.7894
 1207SOL     OW 3724   2.581   1.899   1.738  0.1691 -0.0328 -0.3728
 1207SOL    HW1 3725   2.616   1.955   1.807  1.4632 -0.5303 -0.6079
 1207SOL    HW2 3726   2.489   1.924   1.731  0.8308  2.4457 -0.8301
 1208SOL     OW 3727   1.128   1.424   3.041 -0.5475  0.2024  0.3518
 1208SOL    HW1 3728   1.040   1.423   3.004 -0.7925 -3.1704  0.8721
 1208SOL    HW2 3729   1.183   1.456   2.969 -1.7842 -0.7480 -1.0571
 1209SOL     OW 3730   2.699   1.908   0.577 -0.7596 -0.8533 -1.0131
 1209SOL    HW1 3731   2.744   1.961   0.642 -2.8847  2.8323 -2.4018
 1209SOL    HW2 3732   2.764   1.844   0.549  2.0009  1.1622  0.5542
 1210SOL     OW 3733   2.267   1.184   3.110 -0.4830 -0.4277  0.6112
 1210SOL    HW1 3734   2.269   1.106   3.164 -0.5731 -0.5585  0.4290
 1210SOL    HW2 3735   2.223   1.250   3.164  0.7813 -0.1028  1.2717
 1211SOL     OW 3736   3.261   1.661   2.302  0.0811 -0.0704  0.3365
 1211SOL    HW1 3737   3.179   1.688   2.260 -0.0179 -1.1102 -0.1599
 1211SOL    HW2 3738   3.259   1.701   2.389 -0.2421  1.1700 -0.2457
 1212SOL     OW 3739   1.183   3.522   2.469 -0.3043  0.4010  0.0999
 1212SOL    HW1 3740   1.257   3.574   2.437  1.2328 -1.8330 -0.1227
 1212SOL    HW2 3741   1.147   3.480   2.390  0.9237 -1.8834  0.7004
 1213SOL     OW 3742   2.621   3.162   3.181  0.5688 -0.3143  0.1674
 1213SOL    HW1 3743   2.706   3.125   3.156  1.2510  1.4971 -0.2912
 1213SOL    HW2 3744   2.627   3.174   3.276  1.2820  0.8486 -0.0058
 1214SOL     OW 3745   1.420   0.741   1.935 -0.5461  0.0295 -0.2114
 1214SOL    HW1 3746   1.392   0.660   1.977 -2.8699  1.3300  0.8678
 1214SOL    HW2 3747   1.503   0.763   1.977 -0.6597 -0.9832  0.5541
 1215SOL     OW 3748   3.602   1.712   1.193 -0.2741  0.1852  0.0746
 1215SOL    HW1 3749   3.646   1.676   1.116  3.0918  2.8764  0.6055
 1215SOL    HW2 3750   3.537   1.772   1.157  0.6222  0.7005 -0.7350
 1216SOL     OW 3751   1.475   2.525   0.186 -0.2412  0.2038  0.1373
 1216SOL    HW1 3752   1.554   2.570   0.214 -0.4026 -0.5362  1.8146
 1216SOL    HW2 3753   1.506   2.441   0.151 -0.1666  0.5197 -0.5620
 1217SOL     OW 3754   1.637   3.047   1.558 -0.4787 -0.3128 -0.1331
 1217SOL    HW1 3755   1.647   2.980   1.491 -1.9885  0.5156 -1.2147
 1217SOL    HW2 3756   1.708   3.109   1.541  0.0769 -0.9123  0.0036
 1218SOL     OW 3757   0.854   1.475   0.720  0.6529  0.2674  0.3397
 1218SOL    HW1 3758   0.801   1.490   0.799  0.0326 -0.9020  0.1603
 1218SOL    HW2 3759   0.893   1.389   0.733 -0.0872 -0.2816 -0.9831
 1219SOL     OW 3760   1.079   0.248   2.322  0.5288  0.3016  0.2682
 1219SOL    HW1 3761   1.161   0.206   2.295 -0.5204 -1.7681  0.1537
 1219SOL    HW2 3762   1.012   0.205   2.269 -0.4175  3.5820 -1.2927
 1220SOL     OW 3763   2.489   3.379   1.715 -1.0579  0.9912  0.3138
 1220SOL    HW1 3764   2.558   3.425   1.763 -1.8088  1.5061  0.9149
 1220SOL    HW2 3765   2.530   3.355   1.632  0.5344 -0.6711  1.5261
 1221SOL     OW 3766   3.608   2.917   2.841  0.2651  0.1785  0.2947
 1221SOL    HW1 3767   3.618   2.836   2.891 -2.8529  0.3463  1.2800
 1221SOL    HW2 3768   3.624   2.892   2.750  1.2616 -1.1059  0.8032
 1222SOL     OW 3769   1.379   2.488   2.984 -0.3128  0.5506 -0.3828
 1222SOL    HW1 3770   1.457   2.447   3.020 -1.3777 -0.1564  1.1954
 1222SOL    HW2 3771   1.339   2.419   2.929 -1.7936 -0.3845  1.8059
 1223SOL     OW 3772   3.161   2.059   1.790  0.1575  0.2809 -0.3495
 1223SOL    HW1 3773   3.087   2.099   1.744 -1.3942 -1.1354  0.8573
 1223SOL    HW2 3774   3.190   1.988   1.731 -0.7756 -0.4807  0.0988
 1224SOL     OW 3775   1.667   2.013   2.353 -0.2975 -0.4648 -0.6893
 1224SOL    HW1 3776   1.687   2.093   2.401  0.6413 -1.6539  0.9662
 1224SOL    HW2 3777   1.752   1.977   2.329 -0.7180 -0.8944 -1.5423
 1225SOL     OW 3778   0.015   1.626   0.249 -0.3366 -0.0790  0.6846
 1225SOL    HW1 3779   0.080   1.637   0.179 -3.0127  0.7367 -1.7791
 1225SOL    HW2 3780   0.017   1.532   0.268  1.2588 -0.1288  0.3398
 1226SOL     OW 3781   1.419   2.095   2.154  0.4871  0.3225  0.2094
 1226SOL    HW1 3782   1.501   2.071   2.197  1.0703 -0.2244 -1.1648
 1226SOL    HW2 3783   1.360   2.022   2.170 -0.2895  1.4326  2.5875
 1227SOL     OW 3784   2.008   2.238   2.851  0.3574  0.3031 -0.6793
 1227SOL    HW1 3785   1.988   2.264   2.941 -1.8840  1.7923 -1.5640
 1227SOL    HW2 3786   2.004   2.320   2.801  1.4619 -0.5180 -2.1686
 1228SOL     OW 3787   2.056   1.883   0.387 -0.3027  0.5849 -0.3826
 1228SOL    HW1 3788   2.105   1.808   0.421 -1.8910  0.6960  2.3034
 1228SOL    HW2 3789   1.986   1.843   0.335  1.3016  0.3735 -2.4572
 1229SOL     OW 3790   0.950   2.134   2.890  0.1335 -0.2002  0.3387
 1229SOL    HW1 3791   1.036   2.176   2.887  0.0189  0.0191  0.1632
 1229SOL    HW2 3792   0.890   2.204   2.916 -0.1032 -0.1829 -0.2436
 1230SOL     OW 3793   3.035   1.926   1.384  0.1093 -0.3612  0.7128
 1230SOL    HW1 3794   2.951   1.960   1.415 -0.1819 -0.4132  0.0006
 1230SOL    HW2 3795   3.011   1.864   1.315  0.6896 -1.0807  1.1529
 1231SOL     OW 3796   0.626   0.875   1.303 -0.1138 -0.0564 -0.2344
 1231SOL    HW1 3797   0.718   0.874   1.329  0.0753  1.5122 -0.7690
 1231SOL    HW2 3798   0.587   0.801   1.350  1.0782  0.2118  1.2189
 1232SOL     OW 3799   0.182   1.193   2.994  0.2348 -0.4543  0.2255
 1232SOL    HW1 3800   0.168   1.146   2.912  0.1456  0.1510 -0.1089
 1232SOL    HW2 3801   0.119   1.153   3.055  0.0584 -0.6679 -0.0932
 1233SOL     OW 3802   3.123   3.511   0.250 -0.1669  0.2426  0.4063
 1233SOL    HW1 3803   3.167   3.435   0.214  0.0481  1.3569 -1.7558
 1233SOL    HW2 3804   3.092   3.482   0.336  2.2832 -1.4153  0.7875
 1234SOL     OW 3805   0.008   3.304   1.328  0.9234  0.6179  0.1590
 1234SOL    HW1 3806   0.029   3.308   1.235  2.3432 -0.1037  0.4369
 1234SOL    HW2 3807   0.042   3.219   1.357 -1.2868 -0.0431  0.9185
 1235SOL     OW 3808   2.437   2.484   3.046 -0.4851  0.3298  0.7924
 1235SOL    HW1 3809   2.396   2.430   2.978  1.4241  1.0157 -0.9422
 1235SOL    HW2 3810   2.363   2.526   3.090 -1.7587  0.1198 -1.0819
 1236SOL     OW 3811   2.190   1.916   3.153 -0.1362  0.4112  0.2201
 1236SOL    HW1 3812   2.219   1.827   3.135 -0.7051  0.1919  0.3665
 1236SOL    HW2 3813   2.141   1.941   3.074  0.8477  0.9530 -0.2259
 1237SOL     OW 3814   2.814   0.652   2.492  0.0029 -0.3748 -0.0712
 1237SOL    HW1 3815   2.802   0.672   2.400 -1.1662 -0.6927  0.0127
 1237SOL    HW2 3816   2.877   0.579   2.493 -1.1669 -1.4109 -0.6950
 1238SOL     OW 3817   1.193   2.218   3.464  0.2745 -0.4322 -0.1387
 1238SOL    HW1 3818   1.246   2.159   3.517  0.8005  1.4918  1.5235
 1238SOL    HW2 3819   1.222   2.306   3.488 -2.0594  0.5953 -0.8725
 1239SOL     OW 3820   2.934   1.355   1.291  0.7622  0.0508 -0.4944
 1239SOL    HW1 3821   2.930   1.420   1.220  0.6587 -0.5728 -1.0672
 1239SOL    HW2 3822   3.028   1.343   1.306  0.8080 -0.3975 -1.0822
 1240SOL     OW 3823   0.390   3.578   3.550 -0.7999  0.4697 -0.8236
 1240SOL    HW1 3824   0.389   3.596   3.456 -1.0966  1.2829 -0.6725
 1240SOL    HW2 3825   0.326   3.639   3.587 -0.1309  0.6896 -0.0033
 1241SOL     OW 3826   2.332   0.633   1.723  0.4549 -0.2651  0.2551
 1241SOL    HW1 3827   2.320   0.584   1.805 -0.0944 -1.4736 -0.5349
 1241SOL    HW2 3828   2.396   0.583   1.674 -0.8172 -0.7327 -0.9687
 1242SOL     OW 3829   1.217   0.356   3.375 -0.3909 -0.2679  0.2134
 1242SOL    HW1 3830   1.237   0.433   3.323 -2.8297  0.8875  0.9515
 1242SOL    HW2 3831   1.286   0.353   3.441  1.2481 -0.2956 -1.4466
 1243SOL     OW 3832   2.243   0.558   3.626  0.0796 -0.1539 -0.1320
 1243SOL    HW1 3833   2.300   0.501   3.575 -0.4011 -0.4776 -0.3040
 1243SOL    HW2 3834   2.300   0.631   3.653  0.8219 -0.9696  0.5261
 1244SOL     OW 3835   3.642   0.846   0.376  0.2461 -0.1934 -0.2265
 1244SOL    HW1 3836   3.615   0.921   0.429  0.0139 -0.7404  0.4397
 1244SOL    HW2 3837   3.729   0.823   0.409 -0.1170 -0.8631  0.2870
 1245SOL     OW 3838   1.501   1.356   2.349 -0.5836  0.5444 -0.1941
 1245SOL    HW1 3839   1.591   1.384   2.365 -0.0405  1.2074 -3.9960
 1245SOL    HW2 3840   1.509   1.266   2.317 -1.6848 -1.0492  3.7051
 1246SOL     OW 3841   1.249   3.285   3.535 -0.1903 -0.4060 -0.3067
 1246SOL    HW1 3842   1.206   3.231   3.601  2.0702 -2.2197 -0.2315
 1246SOL    HW2 3843   1.179   3.337   3.496 -2.1474 -2.1023  0.8658
 1247SOL     OW 3844   2.713   0.761   0.859 -0.4279  0.3000  0.4340
 1247SOL    HW1 3845   2.659   0.722   0.791 -0.3260 -0.9413  1.0595
 1247SOL    HW2 3846   2.702   0.704   0.935  3.0040 -0.9643  0.1134
 1248SOL     OW 3847   2.742   1.421   1.838  0.3736  0.2042 -0.1924
 1248SOL    HW1 3848   2.700   1.462   1.763 -0.6389 -2.8658 -1.3796
 1248SOL    HW2 3849   2.832   1.405   1.809  0.0900 -0.6254 -0.6308
 1249SOL     OW 3850   2.448   1.564   2.709  0.1124  0.9036 -0.4220
 1249SOL    HW1 3851   2.384   1.523   2.650 -0.7890 -1.1338  1.8986
 1249SOL    HW2 3852   2.396   1.623   2.763  0.3232  0.0021  0.7849
 1250SOL     OW 3853   1.561   0.546   1.239  0.1263 -0.5732  0.2772
 1250SOL    HW1 3854   1.548   0.611   1.170  0.4103 -0.6212  0.1788
 1250SOL    HW2 3855   1.640   0.576   1.286 -1.1751  0.5552  1.8057
 1251SOL     OW 3856   1.408   1.222   0.059 -0.3641 -0.2668 -0.0873
 1251SOL    HW1 3857   1.387   1.304   0.014  2.3728 -0.2718 -1.5223
 1251SOL    HW2 3858   1.332   1.166   0.045 -1.1037  1.0645 -1.5048
 1252SOL     OW 3859   0.166   0.475   0.540  0.1670 -0.0144 -0.5529
 1252SOL    HW1 3860   0.236   0.526   0.500 -1.0637  1.7450 -0.5165
 1252SOL    HW2 3861   0.204   0.388   0.553  1.3905  0.0587 -3.2324
 1253SOL     OW 3862   2.305   0.521   1.282  0.3718 -0.0023  0.3871
 1253SOL    HW1 3863   2.365   0.595   1.282  1.1538 -0.6204  1.4503
 1253SOL    HW2 3864   2.360   0.446   1.259 -0.1631 -0.4484  0.5547
 1254SOL     OW 3865   2.991   0.831   0.217 -0.1618 -0.0971 -0.3972
 1254SOL    HW1 3866   2.966   0.808   0.128 -1.4750 -1.8289  0.3926
 1254SOL    HW2 3867   2.949   0.916   0.232  1.1082  0.8269 -1.8178
 1255SOL     OW 3868   2.307   1.748   2.442  0.3156 -0.7019 -0.2265
 1255SOL    HW1 3869   2.286   1.656   2.423 -0.8241 -0.8510  1.7160
 1255SOL    HW2 3870   2.245   1.774   2.509  1.5325  1.1045  0.2327
 1256SOL     OW 3871   2.643   1.297   3.301  0.9056  0.1516  0.4634
 1256SOL    HW1 3872   2.663   1.203   3.296  2.7372  0.6016 -1.0817
 1256SOL    HW2 3873   2.649   1.317   3.394  1.9576 -0.9822  0.6619
 1257SOL     OW 3874   1.387   3.150   1.520  0.1130 -0.2971 -0.1114
 1257SOL    HW1 3875   1.474   3.111   1.533 -0.1454 -0.5769  0.7547
 1257SOL    HW2 3876   1.330   3.075   1.504 -0.2331 -0.2109  0.7337
 1258SOL     OW 3877   2.637   1.577   2.401 -0.4212 -0.6960 -0.2037
 1258SOL    HW1 3878   2.628   1.506   2.465 -0.7194 -0.6122 -0.1492
 1258SOL    HW2 3879   2.609   1.656   2.449 -2.5530 -0.9250 -1.0121
 1259SOL     OW 3880   1.091   2.571   1.114 -0.1321 -0.3703  0.1035
 1259SOL    HW1 3881   1.035   2.583   1.190 -2.6479  1.7724 -2.0192
 1259SOL    HW2 3882   1.102   2.476   1.107 -1.1421 -0.6680  2.1732
 1260SOL     OW 3883   0.152   0.563   1.787 -0.4667  0.0548 -0.3633
 1260SOL    HW1 3884   0.095   0.641   1.791 -0.6784 -0.0804 -0.6917
 1260SOL    HW2 3885   0.169   0.542   1.878 -2.2988 -0.8816 -0.2043
 1261SOL     OW 3886   2.978   2.275   2.760  0.1485 -0.0456 -0.5823
 1261SOL    HW1 3887   2.981   2.182   2.781  0.3061  0.0925  0.0195
 1261SOL    HW2 3888   2.955   2.278   2.667 -1.2936 -0.6416 -0.2590
 1262SOL     OW 3889   2.603   3.277   0.891 -0.4591  0.1103  0.6326
 1262SOL    HW1 3890   2.583   3.234   0.808 -1.4282 -0.5224  1.1855
 1262SOL    HW2 3891   2.674   3.338   0.871 -1.7649  1.1381 -1.0124
 1263SOL     OW 3892   1.740   0.914   0.983  0.1446  0.2292  0.5959
 1263SOL    HW1 3893   1.826   0.890   1.016 -0.9261 -2.2310  1.7349
 1263SOL    HW2 3894   1.725   1.003   1.016  2.6034  1.0662 -0.4324
 1264SOL     OW 3895   0.840   0.487   1.948 -0.0968  0.4215  0.0801
 1264SOL    HW1 3896   0.822   0.539   2.026  0.1869 -1.1389  1.2093
 1264SOL    HW2 3897   0.758   0.489   1.899 -0.7741  0.1517  1.1802
 1265SOL     OW 3898   2.876   0.474   3.445 -0.2779  0.4592 -0.1333
 1265SOL    HW1 3899   2.952   0.501   3.392 -0.7344  1.4522 -0.3031
 1265SOL    HW2 3900   2.913   0.417   3.512  0.5351  0.4426 -0.5808
 1266SOL     OW 3901   3.682   0.808   1.463 -0.0876 -0.0516  0.4646
 1266SOL    HW1 3902   3.671   0.880   1.526 -0.5881 -0.4481  0.8278
 1266SOL    HW2 3903   3.659   0.846   1.378  1.9076  0.8794  0.2965
 1267SOL     OW 3904   1.738   3.609   0.198  0.3688 -0.2274  0.3838
 1267SOL    HW1 3905   1.771   3.558   0.124  2.4031 -0.9911  1.7771
 1267SOL    HW2 3906   1.653   3.568   0.219  0.8597 -1.4954 -0.0550
 1268SOL     OW 3907   2.609   0.182   2.315  0.1598  0.5387 -0.4744
 1268SOL    HW1 3908   2.632   0.103   2.364  0.6619 -0.0973 -1.7170
 1268SOL    HW2 3909   2.631   0.254   2.375 -1.2803 -0.2664  1.0716
 1269SOL     OW 3910   1.601   2.625   1.250  0.0965 -0.1839  0.1572
 1269SOL    HW1 3911   1.515   2.583   1.256 -0.2129  0.6329  1.5778
 1269SOL    HW2 3912   1.662   2.554   1.231 -0.8325 -0.8334 -0.4249
 1270SOL     OW 3913   3.013   2.337   3.609 -0.3882  0.1314  0.5946
 1270SOL    HW1 3914   3.016   2.269   3.541 -0.4249 -0.3857  1.1104
 1270SOL    HW2 3915   2.920   2.348   3.627 -0.3493 -0.1146  0.9460
 1271SOL     OW 3916   1.257   2.879   2.581 -0.9244  0.0790 -0.0289
 1271SOL    HW1 3917   1.348   2.853   2.564 -0.6357 -0.0459  1.6105
 1271SOL    HW2 3918   1.262   2.971   2.604 -1.2765  0.1891 -0.3864
 1272SOL     OW 3919   0.333   2.130   0.785 -0.0708 -0.7210 -0.0861
 1272SOL    HW1 3920   0.247   2.092   0.802 -0.8167  0.4016 -1.2732
 1272SOL    HW2 3921   0.377   2.066   0.730 -0.7831 -0.5301 -0.8816
 1273SOL     OW 3922   1.470   2.675   3.445  0.0115  0.8901  0.4646
 1273SOL    HW1 3923   1.396   2.729   3.418  1.6632  2.2580 -1.5119
 1273SOL    HW2 3924   1.542   2.703   3.389  1.0796 -3.0659 -0.3302
 1274SOL     OW 3925   1.187   1.510   0.449 -0.0300 -0.0792  0.2407
 1274SOL    HW1 3926   1.254   1.576   0.431  1.8632 -1.9015  0.3806
 1274SOL    HW2 3927   1.104   1.558   0.444  1.0901  1.6889 -2.5624
 1275SOL     OW 3928   1.102   3.028   1.187 -0.7184  0.0320 -0.0834
 1275SOL    HW1 3929   1.139   3.117   1.190 -2.1007  0.8778 -4.2903
 1275SOL    HW2 3930   1.025   3.033   1.244 -1.4889  1.9818 -1.1990
 1276SOL     OW 3931   2.970   0.851   0.876 -0.3210  0.4423 -0.8030
 1276SOL    HW1 3932   2.991   0.796   0.951  0.2506  1.7789  0.0536
 1276SOL    HW2 3933   2.879   0.830   0.855 -1.0752  1.2918  1.3870
 1277SOL     OW 3934   2.178   3.254   0.512  0.7727  0.3311  0.1299
 1277SOL    HW1 3935   2.247   3.297   0.461 -1.2543  0.1169 -2.9084
 1277SOL    HW2 3936   2.141   3.323   0.566  0.8702  1.2942 -1.0259
 1278SOL     OW 3937   2.777   0.989   2.539 -0.7154 -0.4561 -0.3573
 1278SOL    HW1 3938   2.834   0.952   2.607 -1.3048 -1.3067 -0.3138
 1278SOL    HW2 3939   2.701   1.023   2.587 -1.5328 -1.8212 -0.6442
 1279SOL     OW 3940   0.358   1.670   0.388  0.8011  0.0143  0.1020
 1279SOL    HW1 3941   0.293   1.601   0.395  0.0492  0.8535  1.7399
 1279SOL    HW2 3942   0.316   1.746   0.429  2.5667  0.7413  0.5958
 1280SOL     OW 3943   3.208   1.012   1.456  0.5410  0.0829 -0.0584
 1280SOL    HW1 3944   3.304   1.009   1.464  0.7610  0.2033 -2.4258
 1280SOL    HW2 3945   3.180   0.921   1.464  0.6069  0.2527  2.8775
 1281SOL     OW 3946   2.711   0.674   0.608  0.3944  0.1956  0.1437
 1281SOL    HW1 3947   2.741   0.600   0.661 -1.4875  0.5142  1.6676
 1281SOL    HW2 3948   2.792   0.711   0.572  1.7808  0.4633  3.3913
 1282SOL     OW 3949   0.306   2.578   1.067  0.4435  0.1499 -0.1045
 1282SOL    HW1 3950   0.389   2.591   1.021  0.7987 -1.3357  0.1016
 1282SOL    HW2 3951   0.314   2.492   1.108 -0.4312  0.8342  1.5607
 1283SOL     OW 3952   0.735   3.711   0.128 -0.4813  0.2245 -0.0789
 1283SOL    HW1 3953   0.803   3.731   0.063  0.1627  1.7661  1.0156
 1283SOL    HW2 3954   0.704   3.797   0.157 -0.0422 -0.3970  2.3507
 1284SOL     OW 3955   3.482   0.356   1.580 -0.3513 -0.4642  0.3257
 1284SOL    HW1 3956   3.472   0.327   1.489 -1.2038  0.3577  0.1475
 1284SOL    HW2 3957   3.481   0.452   1.575  2.3021 -0.3789  0.9209
 1285SOL     OW 3958   0.078   1.434   2.319  0.3577 -0.0481 -0.4173
 1285SOL    HW1 3959   0.036   1.498   2.262 -0.2869  0.3846  0.5185
 1285SOL    HW2 3960   0.005   1.384   2.356  0.8395 -1.1787 -0.9622
 1286SOL     OW 3961   0.335   2.772   0.846  0.8321 -0.4430 -0.1491
 1286SOL    HW1 3962   0.270   2.718   0.801  0.8650 -0.0078 -0.7353
 1286SOL    HW2 3963   0.412   2.715   0.855  0.4729 -0.8634  0.2842
 1287SOL     OW 3964   2.960   1.060   3.181 -0.7375 -0.1250 -0.8950
 1287SOL    HW1 3965   3.024   1.132   3.185  1.7082 -2.2645 -0.2664
 1287SOL    HW2 3966   2.909   1.078   3.102  1.4036  1.0341 -2.0740
 1288SOL     OW 3967   2.920   0.006   1.268 -0.8760  0.0529  0.0823
 1288SOL    HW1 3968   3.009   0.024   1.300 -1.7480  3.8271  0.6993
 1288SOL    HW2 3969   2.931  -0.012   1.175  0.5675  0.3782  0.1782
 1289SOL     OW 3970   0.869   1.590   2.157  0.6990  0.2012  0.0030
 1289SOL    HW1 3971   0.784   1.614   2.194  0.4587  1.6909 -1.4296
 1289SOL    HW2 3972   0.876   1.496   2.172 -0.2627  0.4245  2.0019
 1290SOL     OW 3973   2.565   3.266   1.458  0.5082  0.1590 -0.4854
 1290SOL    HW1 3974   2.623   3.195   1.487 -2.6558 -2.4294 -0.1487
 1290SOL    HW2 3975   2.530   3.236   1.374 -0.2510  1.7136 -0.7423
 1291SOL     OW 3976   0.482   3.646   2.371 -0.1086 -0.2274 -0.1532
 1291SOL    HW1 3977   0.469   3.555   2.343  0.2437  0.3551 -2.3293
 1291SOL    HW2 3978   0.546   3.681   2.309  0.9043  1.0791  1.5918
 1292SOL     OW 3979   0.400   2.701   1.939  0.4340  0.2544 -0.2743
 1292SOL    HW1 3980   0.306   2.681   1.935  0.2778  1.0386 -0.6649
 1292SOL    HW2 3981   0.427   2.706   1.847  0.7878  0.3807 -0.1636
 1293SOL     OW 3982   3.693   3.301   0.103  0.1008 -0.2295 -0.3611
 1293SOL    HW1 3983   3.762   3.363   0.082 -0.2832  0.2264 -0.2842
 1293SOL    HW2 3984   3.652   3.336   0.181  0.6747 -1.2323  0.4007
 1294SOL     OW 3985   3.261   3.286   2.039  0.1053  0.2806 -0.1361
 1294SOL    HW1 3986   3.204   3.212   2.018  0.0549  0.2969 -0.0572
 1294SOL    HW2 3987   3.229   3.318   2.123  0.7822 -0.2483  0.3189
 1295SOL     OW 3988   1.824   0.447   0.758  0.4368  0.6849  0.2458
 1295SOL    HW1 3989   1.839   0.464   0.851 -0.0361 -1.2829  0.6947
 1295SOL    HW2 3990   1.745   0.496   0.737 -0.7696 -0.7039  1.4598
 1296SOL     OW 3991   1.965   2.305   0.748 -0.3774  0.2188 -0.0976
 1296SOL    HW1 3992   2.021   2.246   0.798  0.0342  0.7050  0.0182
 1296SOL    HW2 3993   1.937   2.372   0.811 -0.3884  0.4600 -0.3558
 1297SOL     OW 3994   0.318   0.783   2.916 -0.5399 -0.3686 -0.0112
 1297SOL    HW1 3995   0.337   0.737   2.998 -1.3462 -0.8563 -0.0963
 1297SOL    HW2 3996   0.354   0.727   2.848  0.0865  0.0131  0.0029
 1298SOL     OW 3997   2.435   3.334   3.345  0.9149 -0.4744 -0.3185
 1298SOL    HW1 3998   2.350   3.297   3.319  1.0321 -0.7202 -0.3549
 1298SOL    HW2 3999   2.493   3.259   3.347  0.7929 -0.5262  1.1613
 1299SOL     OW 4000   0.950   1.107   3.183  0.0220  0.7282 -0.0980
 1299SOL    HW1 4001   0.953   1.014   3.206 -0.8954  0.4163 -1.2079
 1299SOL    HW2 4002   0.945   1.109   3.088  0.0674  1.9176 -0.0892
 1300SOL     OW 4003   1.218   1.053   0.021  0.3077 -0.6854  0.2555
 1300SOL    HW1 4004   1.224   1.002   0.102  0.0299  1.4274  1.6340
 1300SOL    HW2 4005   1.126   1.076   0.014  0.8354  1.8452  1.0793
 1301SOL     OW 4006   3.678   0.571   3.191 -0.0606 -0.3267 -0.2586
 1301SOL    HW1 4007   3.666   0.479   3.166  0.8205 -0.9303  1.5177
 1301SOL    HW2 4008   3.603   0.591   3.248  1.5426 -0.9575  2.1144
 1302SOL     OW 4009   2.532   2.039   3.056 -0.4737 -0.4197 -0.2957
 1302SOL    HW1 4010   2.468   2.088   3.005  0.6350  1.4696  0.0687
 1302SOL    HW2 4011   2.482   2.008   3.132 -0.8012  1.8133  0.4614
 1303SOL     OW 4012   3.489   2.629   1.283  0.2326 -0.1108 -0.5871
 1303SOL    HW1 4013   3.495   2.655   1.375 -0.4105 -0.6121 -0.3985
 1303SOL    HW2 4014   3.404   2.662   1.254  1.1645  1.5491 -1.4894
 1304SOL     OW 4015   2.738   1.107   3.010  0.6355 -0.2759 -0.3214
 1304SOL    HW1 4016   2.671   1.057   2.964 -0.3602 -0.0279  0.8374
 1304SOL    HW2 4017   2.715   1.198   2.995  0.0521 -0.1926  1.0102
 1305SOL     OW 4018   3.032   2.877   0.920 -0.0944  0.3528  0.2970
 1305SOL    HW1 4019   3.008   2.785   0.930  1.1109 -0.1038 -0.9419
 1305SOL    HW2 4020   2.958   2.916   0.873  0.5816 -0.5800 -1.5730
 1306SOL     OW 4021   1.469   2.955   0.305  0.3677 -0.3738 -0.5524
 1306SOL    HW1 4022   1.389   2.903   0.293  1.1616 -1.5823 -0.6902
 1306SOL    HW2 4023   1.520   2.906   0.369  0.4969  0.9853  0.3893
 1307SOL     OW 4024   0.335   3.597   1.747  0.3704 -0.5844 -0.4876
 1307SOL    HW1 4025   0.249   3.630   1.720 -0.0913 -0.4550  1.0913
 1307SOL    HW2 4026   0.339   3.508   1.712 -1.3187 -1.3807  1.3131
 1308SOL     OW 4027   0.536   1.561   0.626  0.2836  0.3031 -0.6127
 1308SOL    HW1 4028   0.569   1.524   0.544  2.2179 -1.1566  0.7785
 1308SOL    HW2 4029   0.470   1.624   0.598  0.6507 -0.4035 -3.2824
 1309SOL     OW 4030   0.528   3.114   0.157  0.4248 -0.1015  0.1792
 1309SOL    HW1 4031   0.448   3.120   0.208  1.1476 -0.3766  1.3776
 1309SOL    HW2 4032   0.591   3.167   0.206  1.5799 -1.7072  0.4803
 1310SOL     OW 4033   1.189   1.397   1.211  0.4048  0.0172  0.4078
 1310SOL    HW1 4034   1.243   1.320   1.191  0.1406  0.2915 -1.3822
 1310SOL    HW2 4035   1.102   1.374   1.180 -0.0900  0.3355  1.5468
 1311SOL     OW 4036   2.000   1.610   2.533  0.0745 -0.2427 -0.2208
 1311SOL    HW1 4037   2.033   1.549   2.600 -1.9167 -2.3696 -1.0997
 1311SOL    HW2 4038   2.050   1.588   2.454  2.0094  1.8684  0.3686
 1312SOL     OW 4039   2.221   2.801   2.344  0.6569  0.6689 -0.2959
 1312SOL    HW1 4040   2.133   2.779   2.315  0.9991  0.7473 -1.4015
 1312SOL    HW2 4041   2.210   2.876   2.403 -0.2158 -0.5707  1.1645
 1313SOL     OW 4042   2.053   3.488   3.087 -0.5127  0.1581  0.2803
 1313SOL    HW1 4043   1.975   3.456   3.042 -0.8187  0.4482  0.6066
 1313SOL    HW2 4044   2.031   3.577   3.114 -0.1232  0.1897  0.5018
 1314SOL     OW 4045   1.687   1.839   0.704  0.3225 -0.0886  0.0252
 1314SOL    HW1 4046   1.672   1.865   0.795  0.9172 -1.5345  0.5466
 1314SOL    HW2 4047   1.638   1.758   0.694  0.1824  0.1122 -0.9887
 1315SOL     OW 4048   0.273   3.036   0.946  0.2851  0.2602  0.1410
 1315SOL    HW1 4049   0.268   2.941   0.942  1.0416  0.2606 -0.9269
 1315SOL    HW2 4050   0.367   3.055   0.950  0.1216  0.9436  0.8834
 1316SOL     OW 4051   0.809   1.614   1.840  0.0880  0.1644  0.1235
 1316SOL    HW1 4052   0.818   1.636   1.933 -0.8852  0.2390  0.2010
 1316SOL    HW2 4053   0.722   1.575   1.832  0.3270 -0.2244 -0.6861
 1317SOL     OW 4054   2.422   3.181   0.318  0.3434 -0.2937 -0.2229
 1317SOL    HW1 4055   2.451   3.226   0.238  0.1103 -0.1396 -0.2214
 1317SOL    HW2 4056   2.439   3.089   0.301 -0.1884 -0.3172 -0.6600
 1318SOL     OW 4057   1.329   2.670   1.400  0.6724 -0.3158  0.4655
 1318SOL    HW1 4058   1.410   2.692   1.446  0.8078  0.5627 -0.1759
 1318SOL    HW2 4059   1.292   2.755   1.374  0.0444 -0.7516 -0.0908
 1319SOL     OW 4060   1.190   1.586   0.013 -0.2060 -0.3708  0.1473
 1319SOL    HW1 4061   1.178   1.658  -0.049  0.5155  0.4012  0.8885
 1319SOL    HW2 4062   1.132   1.608   0.086  1.8998  0.8084  1.5231
 1320SOL     OW 4063   1.261   3.268   1.164 -0.0836 -0.0394  0.1903
 1320SOL    HW1 4064   1.340   3.226   1.132  0.3891  0.0251  1.2634
 1320SOL    HW2 4065   1.274   3.361   1.146 -0.1899 -0.0921 -0.1809
 1321SOL     OW 4066   1.298   3.291   2.920 -0.2912  0.1371 -0.2266
 1321SOL    HW1 4067   1.381   3.277   2.964  0.8324  2.8110 -1.3700
 1321SOL    HW2 4068   1.321   3.307   2.829 -2.1078  0.3576 -0.6762
 1322SOL     OW 4069   2.937   2.010   0.944  0.5291  0.0017  0.2419
 1322SOL    HW1 4070   2.855   1.987   0.988  0.3856  1.5172  0.7937
 1322SOL    HW2 4071   2.910   2.045   0.860  0.2927  4.4483  2.0465
 1323SOL     OW 4072   0.222   3.329   1.957 -0.2094  0.2388 -0.3063
 1323SOL    HW1 4073   0.161   3.304   2.026  0.4260  1.6627  0.7940
 1323SOL    HW2 4074   0.293   3.266   1.964 -0.6586 -0.2804 -0.3793
 1324SOL     OW 4075   1.210   3.219   0.416 -0.7192 -0.2922 -0.0042
 1324SOL    HW1 4076   1.246   3.229   0.504 -1.2925 -0.5347  0.2632
 1324SOL    HW2 4077   1.122   3.257   0.422 -2.2810 -3.7868  0.5517
 1325SOL     OW 4078   0.414   3.397   2.917  0.7627 -0.4418 -0.6870
 1325SOL    HW1 4079   0.504   3.378   2.893  0.6802 -0.9854 -0.5755
 1325SOL    HW2 4080   0.406   3.492   2.909  1.2435 -0.4322 -1.0397
 1326SOL     OW 4081   1.721   1.715   3.523 -0.4127  0.4189 -0.1717
 1326SOL    HW1 4082   1.656   1.674   3.466 -0.1563  0.8423 -0.7722
 1326SOL    HW2 4083   1.782   1.645   3.545  0.0779  0.4937 -1.2761
 1327SOL     OW 4084   3.651   3.084   0.798  0.1173 -0.3151 -0.3535
 1327SOL    HW1 4085   3.596   3.012   0.766  0.1914 -0.9101  0.8333
 1327SOL    HW2 4086   3.605   3.163   0.769  0.0171 -0.8273 -1.6471
 1328SOL     OW 4087   2.722   2.130   2.576  0.1132 -0.4660 -0.5720
 1328SOL    HW1 4088   2.776   2.175   2.512  0.0793  0.2742 -0.0877
 1328SOL    HW2 4089   2.768   2.048   2.595  1.0412  0.1395 -0.1925
 1329SOL     OW 4090   1.846   0.135   1.654  0.1166  0.0541 -0.0543
 1329SOL    HW1 4091   1.826   0.196   1.583  0.1589  0.3295  0.1672
 1329SOL    HW2 4092   1.827   0.049   1.618 -0.7718  0.2578 -0.0958
 1330SOL     OW 4093   2.879   1.737   0.470  0.1617  0.6378 -0.3033
 1330SOL    HW1 4094   2.852   1.645   0.471 -1.6696  1.1242  3.1866
 1330SOL    HW2 4095   2.968   1.738   0.505  0.3064  0.1913 -0.6583
 1331SOL     OW 4096   2.928   2.017   3.208  0.4258  0.1523 -0.3549
 1331SOL    HW1 4097   2.919   2.075   3.284 -1.3144 -1.7267  0.9218
 1331SOL    HW2 4098   2.886   2.065   3.137 -1.9959  0.0254  0.9444
 1332SOL     OW 4099   2.212   1.209   1.033 -0.6088 -0.2185  0.1146
 1332SOL    HW1 4100   2.193   1.147   0.963 -1.8638  0.8345 -0.5010
 1332SOL    HW2 4101   2.136   1.267   1.036  1.3051  2.4548 -0.5620
 1333SOL     OW 4102   3.671   2.373   1.869  0.5233  0.0070  0.4159
 1333SOL    HW1 4103   3.616   2.297   1.886 -1.5704  1.2908 -0.3779
 1333SOL    HW2 4104   3.748   2.361   1.925 -1.0678 -1.2874  2.3582
 1334SOL     OW 4105   0.758   0.138   1.293 -0.0302  0.0999  0.2375
 1334SOL    HW1 4106   0.714   0.164   1.373  0.6123  0.6448  0.4217
 1334SOL    HW2 4107   0.850   0.129   1.318  0.0783 -0.3235 -0.3001
 1335SOL     OW 4108   0.112   2.785   2.672 -0.1618  0.4756 -0.0565
 1335SOL    HW1 4109   0.178   2.717   2.656  0.7056  1.1143  0.7786
 1335SOL    HW2 4110   0.131   2.817   2.760  0.4792  2.9713 -1.0625
 1336SOL     OW 4111   0.359   3.096   2.298 -0.0898 -0.1733 -0.0884
 1336SOL    HW1 4112   0.430   3.044   2.259 -0.6761 -1.6520  0.7786
 1336SOL    HW2 4113   0.349   3.060   2.386 -1.3066  0.6537  0.1150
 1337SOL     OW 4114   0.527   1.941   1.563  0.1857 -0.2079  0.5565
 1337SOL    HW1 4115   0.589   2.008   1.535  0.8720  0.4844  3.5727
 1337SOL    HW2 4116   0.442   1.987   1.567  0.0799 -0.3204 -0.4135
 1338SOL     OW 4117   2.422   0.215   1.242 -0.6801 -0.2422  0.0205
 1338SOL    HW1 4118   2.445   0.238   1.332 -3.6518 -2.2453  1.3531
 1338SOL    HW2 4119   2.486   0.150   1.217  0.7185  0.9831  0.3416
 1339SOL     OW 4120   1.871   2.694   1.525  0.2828 -0.2584  0.0775
 1339SOL    HW1 4121   1.799   2.715   1.465  1.0857  2.6266  0.0494
 1339SOL    HW2 4122   1.832   2.700   1.612  0.0570 -0.4677 -0.0094
 1340SOL     OW 4123   1.203   1.771   0.933  0.0292  0.0458 -0.1923
 1340SOL    HW1 4124   1.189   1.773   1.028  0.2391 -2.0999 -0.1027
 1340SOL    HW2 4125   1.190   1.680   0.908 -0.9345  0.7611 -2.3896
 1341SOL     OW 4126   1.344   0.114   3.233 -0.3958 -0.2969  0.0132
 1341SOL    HW1 4127   1.279   0.185   3.232  0.4280  0.4557 -1.6932
 1341SOL    HW2 4128   1.299   0.041   3.190 -0.4520 -0.0825 -0.2947
 1342SOL     OW 4129   1.641   2.072   2.009 -0.0882 -0.3357  0.3240
 1342SOL    HW1 4130   1.627   2.022   1.928 -1.1300 -1.4192  1.1430
 1342SOL    HW2 4131   1.554   2.107   2.030  0.9768  3.4823 -1.2645
 1343SOL     OW 4132   1.032   0.144   1.144  0.3931 -0.1057 -0.0980
 1343SOL    HW1 4133   1.027   0.129   1.238 -1.3896  1.3968  0.0854
 1343SOL    HW2 4134   1.125   0.136   1.123  0.7393 -1.0825  1.6613
 1344SOL     OW 4135   2.169   1.815   3.695 -0.1770 -0.0417 -0.6062
 1344SOL    HW1 4136   2.081   1.825   3.660  0.2004  0.3137 -1.4879
 1344SOL    HW2 4137   2.174   1.880   3.766 -0.6105 -0.0502 -0.5664
 1345SOL     OW 4138   2.027   2.605   2.002 -0.5051 -0.0662 -0.2592
 1345SOL    HW1 4139   1.957   2.670   1.999  1.1994  1.9027  1.2515
 1345SOL    HW2 4140   2.040   2.589   2.096  1.2346 -0.1850 -0.5112
 1346SOL     OW 4141   1.968   2.537   3.632  0.7136 -0.1749 -0.5827
 1346SOL    HW1 4142   2.048   2.559   3.678 -0.2126  1.4665  0.3011
 1346SOL    HW2 4143   1.908   2.610   3.651 -1.8248 -2.5346  0.8202
 1347SOL     OW 4144   0.588   3.178   1.803  0.6575 -0.1348 -0.0042
 1347SOL    HW1 4145   0.657   3.163   1.739  0.6427  0.6138 -0.1963
 1347SOL    HW2 4146   0.534   3.247   1.765  0.4197  0.0384  0.6354
 1348SOL     OW 4147   3.490   3.158   1.509 -0.5003  0.4632 -0.1939
 1348SOL    HW1 4148   3.405   3.124   1.537 -0.5359  0.4312 -0.3404
 1348SOL    HW2 4149   3.551   3.087   1.529 -1.0371 -1.0315 -3.5129
 1349SOL     OW 4150   0.723   1.393   2.610 -0.0750  0.0664 -0.2276
 1349SOL    HW1 4151   0.765   1.457   2.554  2.6599 -0.9161  0.6368
 1349SOL    HW2 4152   0.759   1.410   2.697 -1.8023 -0.5308  0.6198
 1350SOL     OW 4153   1.233   0.745   1.746 -0.0384 -0.2027 -0.2085
 1350SOL    HW1 4154   1.307   0.767   1.801 -0.1938 -0.6052  0.1682
 1350SOL    HW2 4155   1.158   0.745   1.805 -0.3034 -0.0259 -0.5397
 1351SOL     OW 4156   0.205   1.774   1.654  0.2246  0.0276 -0.1571
 1351SOL    HW1 4157   0.174   1.709   1.717 -0.0284 -0.8539 -1.1884
 1351SOL    HW2 4158   0.200   1.731   1.569  1.5981  0.8358 -0.6805
 1352SOL     OW 4159   2.980   2.606   0.959  0.0385  0.1400 -0.2760
 1352SOL    HW1 4160   2.943   2.597   1.047 -0.6930 -0.5044 -0.6445
 1352SOL    HW2 4161   2.936   2.538   0.908  0.1675  0.7729 -1.2341
 1353SOL     OW 4162   0.773   0.458   1.032 -0.3132  0.0192  0.4222
 1353SOL    HW1 4163   0.855   0.460   1.082  0.6720  0.8859 -1.2040
 1353SOL    HW2 4164   0.747   0.366   1.034  0.9147 -0.3412  0.6132
 1354SOL     OW 4165   2.830   2.542   2.831 -1.0912  0.2853  0.0503
 1354SOL    HW1 4166   2.791   2.533   2.918 -2.3150 -1.1736 -0.6268
 1354SOL    HW2 4167   2.857   2.453   2.808  2.2245  1.1619  0.2700
 1355SOL     OW 4168   3.539   0.383   2.186  0.4088 -0.0690 -0.6666
 1355SOL    HW1 4169   3.479   0.317   2.221  1.4790 -0.3677  0.6208
 1355SOL    HW2 4170   3.568   0.433   2.262  2.9637 -0.8855 -1.0503
 1356SOL     OW 4171   0.896   3.645   1.642 -0.3352  0.0480  0.6528
 1356SOL    HW1 4172   0.925   3.575   1.701 -0.2504  0.1056  0.6792
 1356SOL    HW2 4173   0.804   3.658   1.665  0.0141  0.8952  1.5958
 1357SOL     OW 4174   1.047   0.417   1.089 -0.1215 -0.2993 -0.0026
 1357SOL    HW1 4175   1.105   0.418   1.013  0.5248  1.8208  0.4813
 1357SOL    HW2 4176   1.041   0.325   1.113  0.5675 -0.8845 -1.9335
 1358SOL     OW 4177   1.672   0.120   0.521 -0.0779 -0.1399 -0.6585
 1358SOL    HW1 4178   1.613   0.047   0.506 -0.6316 -0.2974  2.0379
 1358SOL    HW2 4179   1.646   0.186   0.456 -0.3838 -1.8205 -2.2868
 1359SOL     OW 4180   1.788   0.222   3.301 -0.0048 -0.1898 -0.3485
 1359SOL    HW1 4181   1.762   0.152   3.361  0.4486 -0.7047 -0.7508
 1359SOL    HW2 4182   1.840   0.281   3.354 -0.8748  0.1477  0.1373
 1360SOL     OW 4183   2.259   2.952   0.706 -0.0863  0.0998 -0.0993
 1360SOL    HW1 4184   2.187   2.893   0.727 -0.1513  0.2004 -0.0344
 1360SOL    HW2 4185   2.244   3.028   0.762 -1.5040  1.3387 -2.1151
 1361SOL     OW 4186   1.142   1.574   3.283  0.3704 -0.2401 -0.4028
 1361SOL    HW1 4187   1.129   1.539   3.195  0.3558 -0.5649 -0.2733
 1361SOL    HW2 4188   1.188   1.504   3.330 -3.2453 -1.7842  1.0228
 1362SOL     OW 4189   0.306   2.636   2.562 -0.2631 -0.1503 -1.2300
 1362SOL    HW1 4190   0.386   2.583   2.556 -0.2608 -0.4169  0.7493
 1362SOL    HW2 4191   0.262   2.621   2.479  0.1232 -2.6787 -1.0409
 1363SOL     OW 4192   1.283   3.544   0.633  0.1937 -0.0101  0.6842
 1363SOL    HW1 4193   1.287   3.448   0.640  0.8757 -0.0962 -0.6487
 1363SOL    HW2 4194   1.199   3.561   0.591  0.1228 -0.0307  0.8171
 1364SOL     OW 4195   0.030   1.641   0.990  0.0777  0.2066 -0.4985
 1364SOL    HW1 4196   0.018   1.666   0.898 -0.2883  0.0175 -0.5026
 1364SOL    HW2 4197   0.043   1.546   0.987 -1.6277 -0.0442 -0.2034
 1365SOL     OW 4198   2.785   3.428   2.176 -0.3090  0.3459  0.0495
 1365SOL    HW1 4199   2.777   3.361   2.108  0.7300 -1.1191  1.3132
 1365SOL    HW2 4200   2.818   3.505   2.130  0.8862 -0.7829 -1.0506
 1366SOL     OW 4201   0.820   3.372   1.453 -0.4251  0.4534  0.5737
 1366SOL    HW1 4202   0.847   3.375   1.361 -0.7803  1.0172  0.4840
 1366SOL    HW2 4203   0.827   3.462   1.483 -2.7912  0.7543  0.3547
 1367SOL     OW 4204   1.543   2.267   1.736  0.2547  0.2520  0.0606
 1367SOL    HW1 4205   1.529   2.321   1.814 -1.1151 -0.4803  0.3262
 1367SOL    HW2 4206   1.521   2.178   1.764 -0.4668  0.0212 -1.2228
 1368SOL     OW 4207   1.170   0.860   2.212 -0.0492 -0.0605 -0.0293
 1368SOL    HW1 4208   1.146   0.767   2.209 -0.5037  0.0600 -0.2242
 1368SOL    HW2 4209   1.086   0.906   2.212  0.1577  0.4356 -3.3092
 1369SOL     OW 4210   1.094   0.603   0.554 -0.5904  0.7790 -0.4710
 1369SOL    HW1 4211   1.178   0.571   0.586 -1.1591  0.0814  0.3824
 1369SOL    HW2 4212   1.075   0.679   0.610 -3.1060 -2.3383  3.2191
 1370SOL     OW 4213   2.556   1.588   0.519  0.4844 -0.6693 -0.4844
 1370SOL    HW1 4214   2.586   1.610   0.430  1.7623 -1.7426 -0.3357
 1370SOL    HW2 4215   2.538   1.494   0.515 -2.6363 -0.1243 -0.4818
 1371SOL     OW 4216   0.311   0.610   2.274 -0.0646 -0.6375  0.6284
 1371SOL    HW1 4217   0.371   0.540   2.297  0.3271 -0.2448  0.8145
 1371SOL    HW2 4218   0.363   0.671   2.221 -0.2547 -0.2339  0.8994
 1372SOL     OW 4219   3.331   2.958   1.835 -0.1115 -0.5635 -0.2226
 1372SOL    HW1 4220   3.305   2.961   1.743 -0.1267  3.1280 -0.1610
 1372SOL    HW2 4221   3.254   2.991   1.882  0.9575  0.4932  0.8272
 1373SOL     OW 4222   2.342   0.400   2.358  0.1430  0.0151 -0.3642
 1373SOL    HW1 4223   2.399   0.424   2.431 -0.4427 -0.4562  0.2493
 1373SOL    HW2 4224   2.255   0.395   2.396 -0.2295  0.1966 -1.1929
 1374SOL     OW 4225   1.034   2.172   0.156 -0.0527  0.0800  0.2650
 1374SOL    HW1 4226   1.059   2.083   0.180 -0.7315 -0.7141 -1.8005
 1374SOL    HW2 4227   1.117   2.218   0.142  0.3299 -1.2051 -1.9303
 1375SOL     OW 4228   3.177   0.607   0.255 -0.6208  0.7545 -0.1160
 1375SOL    HW1 4229   3.254   0.642   0.299 -1.3324  0.1685  1.6231
 1375SOL    HW2 4230   3.119   0.682   0.245 -1.4566  0.4303  2.1248
 1376SOL     OW 4231   1.143   1.041   1.675  0.1062  0.4704  0.1049
 1376SOL    HW1 4232   1.129   1.102   1.603  3.5868 -0.0127 -1.0460
 1376SOL    HW2 4233   1.192   0.969   1.637 -2.6443 -2.4237  1.7941
 1377SOL     OW 4234   0.100   3.630   1.979  0.1581 -0.6076 -0.4638
 1377SOL    HW1 4235   0.159   3.557   1.998  2.0529  1.0327  0.1477
 1377SOL    HW2 4236   0.110   3.645   1.885 -0.0822 -0.9997 -0.5530
 1378SOL     OW 4237   1.496   1.722   2.835 -0.0258  0.3100  0.0473
 1378SOL    HW1 4238   1.524   1.755   2.921 -0.7262  1.5348 -0.1819
 1378SOL    HW2 4239   1.543   1.778   2.772 -1.0369  0.7186 -0.3486
 1379SOL     OW 4240   3.142   0.501   1.360 -0.2113  0.2661  0.1738
 1379SOL    HW1 4241   3.214   0.489   1.298 -2.5947 -0.9434 -2.4498
 1379SOL    HW2 4242   3.122   0.413   1.391 -0.6982  0.5826  0.7658
 1380SOL     OW 4243   1.781   3.186   2.375  0.1503  0.1348  0.1802
 1380SOL    HW1 4244   1.787   3.253   2.443  1.6698  0.0907  0.0920
 1380SOL    HW2 4245   1.694   3.148   2.387  0.0041  0.8387  1.4275
 1381SOL     OW 4246   2.737   1.646   1.475 -0.3793  0.3660 -0.1526
 1381SOL    HW1 4247   2.740   1.550   1.474 -1.9696  0.3030  0.5225
 1381SOL    HW2 4248   2.744   1.671   1.383 -1.3601 -0.4442 -0.4580
 1382SOL     OW 4249   1.733   1.597   2.592  0.1241  0.0998 -0.1340
 1382SOL    HW1 4250   1.701   1.677   2.634 -0.4837 -0.2509  0.0873
 1382SOL    HW2 4251   1.827   1.611   2.582  0.0008  0.9018 -0.2345
 1383SOL     OW 4252   2.254   0.999   2.828  0.0201 -0.0301 -0.2200
 1383SOL    HW1 4253   2.223   1.082   2.865 -0.7939 -1.0144  1.3516
 1383SOL    HW2 4254   2.304   0.958   2.898 -2.5301 -2.4524  0.2826
 1384SOL     OW 4255   2.379   1.687   3.061 -1.0775  0.2818  0.1477
 1384SOL    HW1 4256   2.298   1.666   3.015  0.6657 -0.0794 -2.8493
 1384SOL    HW2 4257   2.418   1.602   3.082 -0.7257  0.4627  0.2305
 1385SOL     OW 4258   1.282   2.347   2.626 -0.2168  0.2578 -0.0527
 1385SOL    HW1 4259   1.209   2.390   2.582 -0.0502  0.5531 -0.0384
 1385SOL    HW2 4260   1.246   2.316   2.709 -0.0539  1.3354  0.4217
 1386SOL     OW 4261   3.699   1.298   2.721 -0.0462  0.0103 -0.2389
 1386SOL    HW1 4262   3.622   1.310   2.776  0.7815 -1.5464  1.2945
 1386SOL    HW2 4263   3.757   1.370   2.744 -0.3876  0.2969 -0.2720
 1387SOL     OW 4264   1.434   1.107   1.920 -0.3967  1.0505 -0.2349
 1387SOL    HW1 4265   1.380   1.050   1.866  0.9569  1.5192 -2.1344
 1387SOL    HW2 4266   1.449   1.057   2.001 -1.0901 -0.3318 -0.9552
 1388SOL     OW 4267   1.977   0.716   3.004 -0.0154  0.2423  0.3406
 1388SOL    HW1 4268   1.884   0.736   3.013 -0.0241  0.2344  0.2622
 1388SOL    HW2 4269   1.997   0.735   2.913  0.1131  0.4686  0.4140
 1389SOL     OW 4270   3.231   2.055   0.965  0.1701 -0.7114  0.1746
 1389SOL    HW1 4271   3.256   2.147   0.960 -1.1030 -0.3943 -0.5840
 1389SOL    HW2 4272   3.138   2.054   0.943  0.8980 -2.5509 -3.1703
 1390SOL     OW 4273   2.746   2.856   0.804 -0.2096 -0.1072 -0.1346
 1390SOL    HW1 4274   2.712   2.837   0.892 -1.1931  0.9578 -0.2760
 1390SOL    HW2 4275   2.667   2.871   0.751  0.4503  1.1781 -0.7486
 1391SOL     OW 4276   1.962   0.518   2.224 -0.3582 -0.0602  0.2640
 1391SOL    HW1 4277   2.028   0.585   2.205 -0.7308 -0.2484 -1.7982
 1391SOL    HW2 4278   2.011   0.436   2.221 -0.2880 -0.0343  0.7653
 1392SOL     OW 4279   2.684   1.341   2.512 -0.0552 -0.1477 -0.5274
 1392SOL    HW1 4280   2.722   1.285   2.444 -2.0317 -1.0587 -0.8996
 1392SOL    HW2 4281   2.705   1.296   2.594 -1.7926 -1.5770 -0.8316
 1393SOL     OW 4282   0.325   1.425   2.460  0.0686 -0.3638  0.2889
 1393SOL    HW1 4283   0.244   1.398   2.415 -0.3833  0.2530  0.7117
 1393SOL    HW2 4284   0.299   1.436   2.551  0.7455 -0.6162  0.5083
 1394SOL     OW 4285   1.211   2.262   2.911 -0.0496 -0.5023 -0.3752
 1394SOL    HW1 4286   1.167   2.249   2.995 -0.1301  0.1051 -0.3240
 1394SOL    HW2 4287   1.296   2.219   2.921  0.3937  0.5381  0.4002
 1395SOL     OW 4288   2.514   1.072   2.399  0.1931 -0.1438  0.8268
 1395SOL    HW1 4289   2.606   1.061   2.375  0.4856  0.3807  1.6897
 1395SOL    HW2 4290   2.516   1.111   2.486 -0.8476  1.5510  0.1291
 1396SOL     OW 4291   1.817   2.426   1.221 -0.1171  0.4078 -0.9204
 1396SOL    HW1 4292   1.809   2.330   1.220  0.2752  0.3799 -1.3834
 1396SOL    HW2 4293   1.891   2.443   1.279  0.4795  0.3811 -1.6667
 1397SOL     OW 4294   0.563   3.096   3.387 -0.0280 -0.1842  0.3117
 1397SOL    HW1 4295   0.591   3.150   3.461  0.5575 -2.0225  1.4885
 1397SOL    HW2 4296   0.565   3.155   3.312  0.7810  1.3684  1.5101
 1398SOL     OW 4297   1.446   0.462   0.870  0.1180 -0.3459 -0.6502
 1398SOL    HW1 4298   1.455   0.398   0.941 -0.5222  0.6808  0.3870
 1398SOL    HW2 4299   1.530   0.461   0.825  0.6199 -0.8244  0.2921
 1399SOL     OW 4300   0.954   1.829   2.049 -0.1264 -0.7897 -0.0790
 1399SOL    HW1 4301   0.925   1.747   2.089 -0.2386 -1.5005 -1.5919
 1399SOL    HW2 4302   0.873   1.878   2.035 -0.0333 -0.2898  1.0864
 1400SOL     OW 4303   0.142   2.383   0.894  0.2767  0.4279  0.0833
 1400SOL    HW1 4304   0.187   2.456   0.936  0.8394 -0.1947  0.5768
 1400SOL    HW2 4305   0.172   2.306   0.942  1.2210 -0.3296 -1.7079
 1401SOL     OW 4306   3.428   0.459   0.566  0.5535  0.0526  0.4648
 1401SOL    HW1 4307   3.505   0.460   0.510  0.9415 -1.6051  0.9308
 1401SOL    HW2 4308   3.367   0.520   0.525  1.6647  0.4995 -0.5461
 1402SOL     OW 4309   2.322   1.611   0.085 -0.0319  0.3648  0.1096
 1402SOL    HW1 4310   2.286   1.612   0.174  0.0032 -0.4034  0.1336
 1402SOL    HW2 4311   2.261   1.666   0.034  0.0224  0.9141  0.6283
 1403SOL     OW 4312   3.184   3.257   2.408 -0.3369  0.2725  0.0396
 1403SOL    HW1 4313   3.110   3.211   2.448  1.1587 -0.4215  2.0804
 1403SOL    HW2 4314   3.147   3.339   2.375 -2.3304 -0.8117 -0.4995
 1404SOL     OW 4315   1.058   2.059   1.913 -0.0156 -0.0539 -0.4671
 1404SOL    HW1 4316   0.994   2.047   1.843 -0.2250 -0.6116 -0.1929
 1404SOL    HW2 4317   1.041   1.986   1.973 -0.0975  0.6342  0.3602
 1405SOL     OW 4318   1.811   1.967   3.229 -0.0974 -0.1567  0.2253
 1405SOL    HW1 4319   1.844   1.955   3.140  0.9365  0.5393  0.5025
 1405SOL    HW2 4320   1.872   2.029   3.269 -1.9505  1.4421  0.6531
 1406SOL     OW 4321   0.757   0.612   2.160  0.8135 -0.7749 -0.2992
 1406SOL    HW1 4322   0.751   0.525   2.201  0.2766 -2.1237 -3.0825
 1406SOL    HW2 4323   0.667   0.645   2.161  1.2017  0.2900  1.7987
 1407SOL     OW 4324   1.128   3.066   3.313 -0.0963  0.1627  0.1149
 1407SOL    HW1 4325   1.145   3.107   3.398  1.0649  1.0749 -0.5431
 1407SOL    HW2 4326   1.033   3.059   3.309 -0.1757  0.3174  1.4000
 1408SOL     OW 4327   1.328   2.151   0.695  0.0405 -0.1579  0.1449
 1408SOL    HW1 4328   1.297   2.065   0.724  0.0630 -0.5953 -1.0727
 1408SOL    HW2 4329   1.318   2.148   0.600  2.7421  0.1013 -0.1964
 1409SOL     OW 4330   0.984   2.382   1.403  0.1302  0.2150 -0.2129
 1409SOL    HW1 4331   0.931   2.369   1.482  0.9234 -0.7624  0.1746
 1409SOL    HW2 4332   1.049   2.448   1.429 -0.3390  0.7587 -0.4137
 1410SOL     OW 4333   3.204   3.226   3.596  0.1857  0.4982 -0.8391
 1410SOL    HW1 4334   3.292   3.264   3.586  1.0652 -1.7334 -1.7983
 1410SOL    HW2 4335   3.152   3.268   3.528  0.6764  1.2843 -0.7442
 1411SOL     OW 4336   0.909   1.107   0.095 -0.5407 -0.2397  0.5237
 1411SOL    HW1 4337   0.908   1.059   0.012 -0.7036  1.2813 -0.3778
 1411SOL    HW2 4338   0.842   1.175   0.084 -1.0470 -0.4616  2.1695
 1412SOL     OW 4339   1.690   2.829   3.372  0.1720 -0.0971  0.2371
 1412SOL    HW1 4340   1.623   2.887   3.409  0.2602  0.1673 -0.0195
 1412SOL    HW2 4341   1.713   2.868   3.288  0.4045 -0.3737  0.1692
 1413SOL     OW 4342   0.141   0.469   1.340  0.2714 -0.1660 -0.4126
 1413SOL    HW1 4343   0.145   0.516   1.424 -0.2208  0.5906 -0.8130
 1413SOL    HW2 4344   0.178   0.530   1.277 -0.2431 -0.3735 -0.9117
 1414SOL     OW 4345   2.317   0.131   0.962  0.0503 -0.1637 -0.8058
 1414SOL    HW1 4346   2.345   0.168   1.046  0.3772 -1.1926 -0.4527
 1414SOL    HW2 4347   2.225   0.159   0.953 -0.4279 -1.2222  0.5753
 1415SOL     OW 4348   1.221   0.363   0.253  0.3393  0.3097  0.5444
 1415SOL    HW1 4349   1.196   0.272   0.270  0.5476  0.1849  0.1983
 1415SOL    HW2 4350   1.139   0.409   0.239  0.2922 -0.0912 -0.5665
 1416SOL     OW 4351   1.170   2.458   0.320 -0.3671 -0.2872 -0.3241
 1416SOL    HW1 4352   1.237   2.464   0.251 -1.3919  2.7821 -1.1593
 1416SOL    HW2 4353   1.218   2.474   0.401  0.1048  0.8502 -0.8152
 1417SOL     OW 4354   2.782   2.310   0.442  0.2254 -0.0202  0.1723
 1417SOL    HW1 4355   2.726   2.334   0.516  0.5048 -0.8740  0.6668
 1417SOL    HW2 4356   2.828   2.391   0.419 -1.9816  0.9740 -0.9296
 1418SOL     OW 4357   3.463   1.291   2.872  0.1307  0.4506 -0.0280
 1418SOL    HW1 4358   3.492   1.227   2.937  1.5442 -0.4739 -1.5158
 1418SOL    HW2 4359   3.384   1.330   2.910 -0.1930 -1.4669  1.3495
 1419SOL     OW 4360   2.456   2.149   0.905 -0.0999 -0.4406  0.3364
 1419SOL    HW1 4361   2.435   2.056   0.908  0.2758 -0.5093  0.8591
 1419SOL    HW2 4362   2.406   2.182   0.830  0.3272 -1.1964 -0.2899
 1420SOL     OW 4363   3.414   3.375   3.515 -0.4953  0.4361  0.1780
 1420SOL    HW1 4364   3.403   3.458   3.468 -0.3439  0.1869 -0.3007
 1420SOL    HW2 4365   3.483   3.392   3.578  0.2646  0.3843 -0.6221
 1421SOL     OW 4366   0.223   2.359   3.163 -0.4234  0.2832  0.0208
 1421SOL    HW1 4367   0.158   2.429   3.161  0.0094  0.7119  0.8630
 1421SOL    HW2 4368   0.305   2.402   3.185 -0.0902 -0.4441  0.2275
 1422SOL     OW 4369   2.107   1.295   3.607  0.5570  0.5567  0.2318
 1422SOL    HW1 4370   2.165   1.233   3.562  0.1951  0.5996 -0.2990
 1422SOL    HW2 4371   2.032   1.242   3.634 -0.0373  0.8901 -0.7684
 1423SOL     OW 4372   3.436   1.909   1.082 -0.6055 -0.5009  0.2329
 1423SOL    HW1 4373   3.369   1.958   1.035  0.2939  0.2451 -0.3032
 1423SOL    HW2 4374   3.392   1.877   1.160 -1.0439  1.7981  0.9849
 1424SOL     OW 4375   3.653   0.891   2.561 -0.4040  0.3245 -0.4472
 1424SOL    HW1 4376   3.633   0.985   2.571  1.1675  0.6047  0.1283
 1424SOL    HW2 4377   3.746   0.884   2.582 -0.7231 -1.5126  0.3849
 1425SOL     OW 4378   0.648   2.032   0.239  0.5476 -0.0778 -0.3395
 1425SOL    HW1 4379   0.699   2.008   0.162  0.1651 -3.9362  0.5327
 1425SOL    HW2 4380   0.570   2.076   0.204  0.2960 -1.9241 -2.1712
 1426SOL     OW 4381   3.485   2.491   2.045  0.2213 -0.2206 -0.2327
 1426SOL    HW1 4382   3.453   2.577   2.015  0.6983  0.6683  1.7428
 1426SOL    HW2 4383   3.559   2.472   1.987  0.8268  1.2433  0.0372
 1427SOL     OW 4384   0.931   3.059   3.038  0.5921 -0.1684 -0.8613
 1427SOL    HW1 4385   0.859   3.034   3.096  1.3655 -0.7485 -0.1396
 1427SOL    HW2 4386   0.950   3.150   3.061 -0.7720  0.4022 -1.9648
 1428SOL     OW 4387   3.152   0.224   1.087  0.1119  0.4905  0.3509
 1428SOL    HW1 4388   3.203   0.300   1.115  0.4505  0.0113  1.0567
 1428SOL    HW2 4389   3.189   0.151   1.136  0.8538 -0.4130 -1.5167
 1429SOL     OW 4390   0.476   2.563   0.404  0.3081  0.2599 -0.1139
 1429SOL    HW1 4391   0.533   2.560   0.327 -1.2878 -0.3970 -1.2886
 1429SOL    HW2 4392   0.389   2.541   0.371 -0.8467  2.2191  1.4677
 1430SOL     OW 4393   1.176   0.874   3.299 -0.0952 -0.0618 -0.0505
 1430SOL    HW1 4394   1.081   0.859   3.293  0.0854 -0.9857 -0.7647
 1430SOL    HW2 4395   1.184   0.953   3.353 -1.3035  0.4842 -0.6308
 1431SOL     OW 4396   1.612   1.784   3.263  0.0073 -0.0854  0.3594
 1431SOL    HW1 4397   1.548   1.830   3.209 -0.8293  0.4210  1.7561
 1431SOL    HW2 4398   1.692   1.837   3.256  0.6959 -1.4203 -2.4286
 1432SOL     OW 4399   0.802   3.018   0.088 -0.6202  0.4839 -0.1868
 1432SOL    HW1 4400   0.733   2.952   0.079  0.0200  0.1280 -2.8740
 1432SOL    HW2 4401   0.883   2.968   0.091 -0.0589  1.1052 -3.1697
 1433SOL     OW 4402   0.167   2.805   0.135 -0.3495 -0.1124 -0.4694
 1433SOL    HW1 4403   0.207   2.892   0.126 -0.9917  0.1914 -0.4897
 1433SOL    HW2 4404   0.134   2.785   0.047 -2.0564  0.5635 -0.0178
 1434SOL     OW 4405   2.399   3.578   0.422  0.2205 -0.2416  0.3344
 1434SOL    HW1 4406   2.327   3.640   0.435  1.0654  1.0766 -1.0884
 1434SOL    HW2 4407   2.472   3.615   0.472 -0.0444 -1.5260  1.6977
 1435SOL     OW 4408   2.183   1.185   2.401  0.4753 -0.1853 -0.3796
 1435SOL    HW1 4409   2.225   1.116   2.453  0.3949  0.2748  0.3092
 1435SOL    HW2 4410   2.247   1.207   2.333  1.6604  0.9928  1.0728
 1436SOL     OW 4411   1.330   3.677   2.721  0.4113  0.4402  0.1363
 1436SOL    HW1 4412   1.379   3.676   2.638 -0.8402 -1.6045 -0.6390
 1436SOL    HW2 4413   1.249   3.724   2.700 -0.4233 -1.0695 -0.1777
 1437SOL     OW 4414   0.413   3.211   1.279  0.0973  0.2697 -0.5631
 1437SOL    HW1 4415   0.348   3.193   1.347  0.6731 -0.0449 -0.0857
 1437SOL    HW2 4416   0.436   3.303   1.291  2.0648 -0.4351  1.3250
 1438SOL     OW 4417   2.886   2.700   0.528 -0.3109 -0.1036 -0.3773
 1438SOL    HW1 4418   2.931   2.777   0.564  1.2912 -0.2071 -2.0741
 1438SOL    HW2 4419   2.797   2.707   0.561 -0.2979  2.7225 -0.8172
 1439SOL     OW 4420   2.497   3.091   1.219 -0.6841 -0.1646  0.4540
 1439SOL    HW1 4421   2.473   3.002   1.192 -1.6826  0.2106  0.0771
 1439SOL    HW2 4422   2.425   3.145   1.189 -1.0259  0.5093  2.4007
 1440SOL     OW 4423   2.906   3.272   3.081 -0.0264  0.0327  0.2778
 1440SOL    HW1 4424   2.983   3.222   3.057 -0.0518  0.0798  0.1008
 1440SOL    HW2 4425   2.889   3.247   3.172  0.1211 -0.0739  0.2759
 1441SOL     OW 4426   0.646   1.500   0.342  0.0547  0.0423  0.4377
 1441SOL    HW1 4427   0.641   1.594   0.361  5.1924  0.8508 -1.3606
 1441SOL    HW2 4428   0.600   1.490   0.259  0.6244  1.1894 -0.0194
 1442SOL     OW 4429   1.065   0.112   0.024  0.1197 -0.5276 -0.2120
 1442SOL    HW1 4430   1.001   0.177  -0.004 -0.4973 -0.4944  1.2355
 1442SOL    HW2 4431   1.144   0.134  -0.025 -1.0378 -0.7661 -2.2758
 1443SOL     OW 4432   3.163   2.976   3.671 -0.0267 -0.3734  0.2170
 1443SOL    HW1 4433   3.158   3.066   3.639  1.2741 -0.4983 -0.3682
 1443SOL    HW2 4434   3.248   2.971   3.715 -0.0416 -1.3554  0.1439
 1444SOL     OW 4435   1.223   0.770   2.523  0.0590 -0.3724  0.2647
 1444SOL    HW1 4436   1.189   0.699   2.468  1.6075 -0.3941 -0.6811
 1444SOL    HW2 4437   1.316   0.777   2.500 -0.2935  2.7449 -0.5519
 1445SOL     OW 4438   3.469   0.984   2.033 -0.0356  0.0300 -0.2477
 1445SOL    HW1 4439   3.409   0.962   2.104  1.2205  0.3971  0.9376
 1445SOL    HW2 4440   3.552   0.944   2.057  0.5127  0.4874 -1.3210
 1446SOL     OW 4441   2.188   1.398   1.840 -0.2391  0.4515  0.1129
 1446SOL    HW1 4442   2.189   1.322   1.782 -1.5049  0.4271  0.1044
 1446SOL    HW2 4443   2.280   1.420   1.852  0.0592  0.0592 -1.3705
 1447SOL     OW 4444   0.964   2.737   1.603  0.1731 -0.5405 -0.0697
 1447SOL    HW1 4445   0.887   2.702   1.557 -0.6723 -1.2412  1.8128
 1447SOL    HW2 4446   0.927   2.795   1.670  1.3927  0.6237 -0.3921
 1448SOL     OW 4447   2.152   2.143   0.897 -0.8289  0.0129 -0.0029
 1448SOL    HW1 4448   2.094   2.113   0.968 -0.1482 -0.4722  0.3497
 1448SOL    HW2 4449   2.207   2.067   0.877  0.6519  0.8969  0.6436
 1449SOL     OW 4450   2.802   3.105   1.760  0.1800  0.1476 -0.5347
 1449SOL    HW1 4451   2.844   3.123   1.675  1.4519  0.1580  0.0807
 1449SOL    HW2 4452   2.771   3.015   1.753 -0.6703  0.4966 -1.3871
 1450SOL     OW 4453   0.456   1.941   2.139  0.3082  0.5002 -0.4431
 1450SOL    HW1 4454   0.414   1.860   2.111  2.0755 -1.5176  2.5133
 1450SOL    HW2 4455   0.392   1.981   2.198  0.7030 -0.3052  0.5316
 1451SOL     OW 4456   2.330   3.301   0.080  0.1519 -0.0292 -0.6440
 1451SOL    HW1 4457   2.358   3.219   0.038 -1.5109  0.1859 -2.2339
 1451SOL    HW2 4458   2.244   3.281   0.116  0.1656  0.7479 -0.1720
 1452SOL     OW 4459   3.514   1.838   2.611 -0.4874 -0.7183  0.4692
 1452SOL    HW1 4460   3.497   1.913   2.668  0.5639 -0.6058  0.6348
 1452SOL    HW2 4461   3.543   1.769   2.669  0.1725 -0.7352  0.1254
 1453SOL     OW 4462   3.594   3.333   1.881 -0.3644 -0.0167 -0.0942
 1453SOL    HW1 4463   3.586   3.238   1.879 -0.9275  0.0107  0.6770
 1453SOL    HW2 4464   3.581   3.360   1.790  2.5467 -0.8724 -0.8066
 1454SOL     OW 4465   3.050   1.335   2.457 -0.1414  0.2332  0.1102
 1454SOL    HW1 4466   2.956   1.336   2.475 -0.4407 -0.1420 -1.3843
 1454SOL    HW2 4467   3.059   1.284   2.376  1.2867  0.7438 -0.0697
 1455SOL     OW 4468   0.729   0.396   1.511 -0.6778  0.3413  0.3480
 1455SOL    HW1 4469   0.820   0.369   1.524 -0.6676  0.2590  0.1227
 1455SOL    HW2 4470   0.735   0.489   1.488 -0.4857 -0.1089 -1.5746
 1456SOL     OW 4471   3.237   0.969   0.176  0.3466  0.7282  0.0580
 1456SOL    HW1 4472   3.170   0.908   0.144 -1.8805  1.3694  3.2691
 1456SOL    HW2 4473   3.257   1.025   0.101 -1.3417 -0.6998 -1.4804
 1457SOL     OW 4474   2.168   0.040   2.276 -0.0643  0.6783  0.1468
 1457SOL    HW1 4475   2.243   0.090   2.243  1.8654 -2.1401  0.0874
 1457SOL    HW2 4476   2.182   0.037   2.371 -0.5116  0.7541  0.2161
 1458SOL     OW 4477   3.163   0.202   3.649 -1.0684 -0.5323  0.1706
 1458SOL    HW1 4478   3.136   0.288   3.681 -0.5592 -0.3954  0.2275
 1458SOL    HW2 4479   3.128   0.140   3.713  0.5965 -0.2202  1.4239
 1459SOL     OW 4480   1.545   0.714   1.026 -0.3350  0.3803  0.3976
 1459SOL    HW1 4481   1.587   0.799   1.012  1.0825 -0.3496  0.0246
 1459SOL    HW2 4482   1.483   0.705   0.953  0.9461  0.2474 -0.7012
 1460SOL     OW 4483   2.754   1.359   2.946 -0.5245  0.0102  0.4639
 1460SOL    HW1 4484   2.746   1.412   2.867 -0.2732 -1.3020 -0.4646
 1460SOL    HW2 4485   2.842   1.377   2.978 -0.6507  0.5998  0.4923
 1461SOL     OW 4486   3.126   3.233   0.959  0.0828 -0.6371  0.7648
 1461SOL    HW1 4487   3.066   3.192   1.021 -1.3283  1.2961  0.7225
 1461SOL    HW2 4488   3.124   3.326   0.982 -1.9170  0.4423 -3.3223
 1462SOL     OW 4489   2.475   0.416   0.983  0.4552 -0.3586  0.0262
 1462SOL    HW1 4490   2.536   0.472   0.936  1.4928 -0.7763  0.8621
 1462SOL    HW2 4491   2.395   0.416   0.929 -0.6711  4.3625  1.4693
 1463SOL     OW 4492   2.046   3.606   0.084  0.1008 -0.1748  0.1829
 1463SOL    HW1 4493   2.056   3.512   0.096  0.8239 -0.0579  0.5868
 1463SOL    HW2 4494   2.134   3.636   0.059  0.0132  0.4690  0.6336
 1464SOL     OW 4495   1.186   3.169   2.203 -0.1865 -0.7657  0.3875
 1464SOL    HW1 4496   1.265   3.213   2.171 -0.6843 -1.3021 -1.5953
 1464SOL    HW2 4497   1.139   3.237   2.252  0.6900  0.0069  0.1562
 1465SOL     OW 4498   3.000   2.475   0.436  0.2957 -0.3084 -0.5385
 1465SOL    HW1 4499   2.967   2.561   0.461 -0.2501 -0.6988  0.1034
 1465SOL    HW2 4500   3.051   2.446   0.512  1.3898 -0.0871 -1.1803
 1466SOL     OW 4501   2.052   0.378   1.761  0.0284  0.0227 -0.4549
 1466SOL    HW1 4502   2.116   0.392   1.831 -0.4520  0.5880 -0.1261
 1466SOL    HW2 4503   2.094   0.316   1.701  0.1573 -1.0184  0.7066
 1467SOL     OW 4504   1.921   1.504   3.583 -0.1928  0.6922 -0.5715
 1467SOL    HW1 4505   2.001   1.455   3.564  0.9330  2.5958 -0.7546
 1467SOL    HW2 4506   1.919   1.511   3.679 -0.6399 -0.1370 -0.5087
 1468SOL     OW 4507   1.190   1.925   0.342 -0.4252  0.0991  0.0022
 1468SOL    HW1 4508   1.196   2.015   0.375 -0.9588 -0.1718  0.8648
 1468SOL    HW2 4509   1.234   1.928   0.257  0.5738  0.9222  0.5324
 1469SOL     OW 4510   2.160   3.397   0.896 -0.9015 -0.0041 -0.5447
 1469SOL    HW1 4511   2.226   3.466   0.907 -1.3701  0.1501  1.3171
 1469SOL    HW2 4512   2.115   3.421   0.815  0.6295  0.4654 -1.2794
 1470SOL     OW 4513   3.354   3.516   0.528  0.3515  0.1308 -0.2954
 1470SOL    HW1 4514   3.363   3.421   0.519  1.2255  0.0456  1.3122
 1470SOL    HW2 4515   3.429   3.552   0.483 -0.0837  0.0698 -1.0732
 1471SOL     OW 4516   0.448   1.650   2.819  0.3250  0.1997 -0.1994
 1471SOL    HW1 4517   0.355   1.661   2.837  0.3928  0.0482  0.2527
 1471SOL    HW2 4518   0.485   1.738   2.829  0.1820  0.3129 -0.6677
 1472SOL     OW 4519   1.614   0.589   0.671  0.7774  0.5233  0.0273
 1472SOL    HW1 4520   1.523   0.594   0.701  0.6738 -1.3568  0.0841
 1472SOL    HW2 4521   1.608   0.596   0.575  0.4624 -0.7021 -0.0503
 1473SOL     OW 4522   2.779   0.050   0.795  0.0264 -0.5482 -0.1374
 1473SOL    HW1 4523   2.815   0.003   0.719 -0.3019 -1.4913  0.2750
 1473SOL    HW2 4524   2.849   0.108   0.823 -0.4461  1.1017 -2.2369
 1474SOL     OW 4525   3.115   2.568   1.479  0.1457 -0.0270  0.3554
 1474SOL    HW1 4526   3.082   2.611   1.558  0.3704  0.8730 -0.0258
 1474SOL    HW2 4527   3.143   2.641   1.423  0.9079 -0.6941 -0.1429
 1475SOL     OW 4528   2.128   0.437   2.525  0.0085 -0.3869  0.0432
 1475SOL    HW1 4529   2.053   0.379   2.518  0.7914 -1.4537  0.4037
 1475SOL    HW2 4530   2.092   0.518   2.561 -1.2628 -0.2744 -1.4455
 1476SOL     OW 4531   1.770   2.703   2.446 -0.4847 -0.4503  0.1490
 1476SOL    HW1 4532   1.676   2.706   2.467 -0.6863 -0.1585 -0.7836
 1476SOL    HW2 4533   1.801   2.792   2.463 -0.8159  0.0020 -1.5157
 1477SOL     OW 4534   3.493   2.721   1.542  0.0722  0.2152  0.2313
 1477SOL    HW1 4535   3.510   2.643   1.596  1.3671 -0.7329 -1.4991
 1477SOL    HW2 4536   3.399   2.735   1.549  0.3777  1.0171  3.9249
 1478SOL     OW 4537   0.514   3.462   2.024 -0.3281  0.5668  0.4308
 1478SOL    HW1 4538   0.511   3.430   1.934 -1.6339 -0.0639  0.6916
 1478SOL    HW2 4539   0.457   3.539   2.024 -0.1152  0.7267  0.6586
 1479SOL     OW 4540   0.163   2.250   3.616  0.3922  0.1195 -1.2332
 1479SOL    HW1 4541   0.204   2.306   3.683 -0.4544  0.3290 -0.8797
 1479SOL    HW2 4542   0.134   2.173   3.664  1.1243 -0.4094 -1.6368
 1480SOL     OW 4543   1.764   1.277   0.394 -0.2420 -0.4405 -0.1061
 1480SOL    HW1 4544   1.709   1.311   0.323 -0.6855  0.8590  0.8404
 1480SOL    HW2 4545   1.854   1.296   0.366 -0.3540 -1.0217 -0.8699
 1481SOL     OW 4546   2.949   2.806   1.941 -0.1496 -0.0578  0.0364
 1481SOL    HW1 4547   2.973   2.854   2.020  1.7790  1.3530 -1.3527
 1481SOL    HW2 4548   3.006   2.729   1.942 -0.7958 -0.5326  0.4965
 1482SOL     OW 4549   0.004   2.575   0.188 -0.7505 -0.1309 -0.1103
 1482SOL    HW1 4550  -0.089   2.596   0.190 -0.6035  0.3737  2.7325
 1482SOL    HW2 4551   0.045   2.649   0.143 -1.7702 -0.7953 -2.2432
 1483SOL     OW 4552   0.560   2.931   1.481  0.1816  0.3057 -0.3239
 1483SOL    HW1 4553   0.473   2.963   1.460 -0.0627  1.2245  1.9110
 1483SOL    HW2 4554   0.609   2.939   1.399 -1.1138  2.2676 -0.9539
 1484SOL     OW 4555   1.954   3.469   0.367  0.1477 -0.1482  0.0740
 1484SOL    HW1 4556   1.886   3.515   0.319 -0.2315  0.5533  1.2558
 1484SOL    HW2 4557   2.003   3.421   0.300 -0.8488  0.1826 -0.9015
 1485SOL     OW 4558   1.023   2.507   1.852  0.0813  0.4572  0.2225
 1485SOL    HW1 4559   0.940   2.486   1.808 -0.1112 -0.5266  1.0382
 1485SOL    HW2 4560   0.998   2.563   1.925 -0.0239 -0.7747  1.1603
 1486SOL     OW 4561   0.218   0.283   3.512  0.0281  0.8122  0.2558
 1486SOL    HW1 4562   0.264   0.257   3.432 -1.1777 -0.1013 -0.1494
 1486SOL    HW2 4563   0.133   0.314   3.482  0.2511  2.1846  1.0356
 1487SOL     OW 4564   1.772   0.516   3.191 -0.6267  0.2479 -0.7311
 1487SOL    HW1 4565   1.708   0.493   3.258  0.0049  2.3811  0.6505
 1487SOL    HW2 4566   1.745   0.603   3.161  0.1488  0.0741 -1.9621
 1488SOL     OW 4567   2.851   2.103   0.081 -0.0315  0.0502  0.4243
 1488SOL    HW1 4568   2.907   2.063   0.148 -0.2062 -0.1544  0.4481
 1488SOL    HW2 4569   2.763   2.075   0.104 -0.1084  0.1015  0.1921
 1489SOL     OW 4570   1.544   2.490   0.813 -0.0029 -0.8409 -0.0574
 1489SOL    HW1 4571   1.462   2.486   0.861 -0.3793 -0.8131 -0.7050
 1489SOL    HW2 4572   1.521   2.528   0.728  0.8935  0.4646  0.2598
 1490SOL     OW 4573   3.249   0.266   3.369  0.3416  0.0364 -0.0038
 1490SOL    HW1 4574   3.208   0.352   3.365  0.7792  0.2046 -1.0151
 1490SOL    HW2 4575   3.225   0.232   3.455  2.2321  2.2067  1.4517
 1491SOL     OW 4576   1.964   0.409   2.998 -0.1988  0.2144  0.6760
 1491SOL    HW1 4577   1.986   0.501   2.988 -0.3115  0.2116  0.3855
 1491SOL    HW2 4578   1.884   0.409   3.051  0.4914  0.2232  1.7453
 1492SOL     OW 4579   3.359   1.857   3.285  0.1052 -0.5273 -0.0142
 1492SOL    HW1 4580   3.345   1.851   3.191  0.6023  0.0415 -0.1300
 1492SOL    HW2 4581   3.453   1.872   3.295 -0.3601  2.4577  0.4144
 1493SOL     OW 4582   0.191   1.001   2.791 -0.5719 -0.0437  0.6935
 1493SOL    HW1 4583   0.258   1.008   2.723 -1.4633 -1.6576 -0.3831
 1493SOL    HW2 4584   0.227   0.937   2.853  0.4864  1.8331  2.0787
 1494SOL     OW 4585   0.144   2.924   1.310 -0.1892  0.2768  0.6013
 1494SOL    HW1 4586   0.103   2.946   1.393 -0.8359  0.9641  0.1063
 1494SOL    HW2 4587   0.077   2.940   1.244  1.0314  2.0297 -0.2755
 1495SOL     OW 4588   1.586   1.009   0.009 -0.1526  0.7737 -0.1311
 1495SOL    HW1 4589   1.620   1.014  -0.081  0.7459  0.8832  0.2058
 1495SOL    HW2 4590   1.543   1.093   0.023  1.1100  1.4053  0.0792
 1496SOL     OW 4591   3.372   3.229   0.482 -0.5968  1.3076 -0.0211
 1496SOL    HW1 4592   3.370   3.174   0.404 -1.7318 -0.5412  1.2596
 1496SOL    HW2 4593   3.292   3.206   0.529  1.0055  0.9594  2.6399
 1497SOL     OW 4594   2.833   0.188   0.138 -0.2438  0.0319 -0.4652
 1497SOL    HW1 4595   2.884   0.245   0.195  0.5364  0.4179 -1.5131
 1497SOL    HW2 4596   2.758   0.161   0.190  0.2926  0.6231  0.6227
 1498SOL     OW 4597   1.278   1.455   1.468 -0.3375 -0.4836 -0.1331
 1498SOL    HW1 4598   1.362   1.409   1.467 -1.4149 -2.5299 -0.0341
 1498SOL    HW2 4599   1.232   1.421   1.391 -1.9470 -1.0965  1.0718
 1499SOL     OW 4600   3.013   0.853   3.395 -0.3945 -0.4562  0.1024
 1499SOL    HW1 4601   3.023   0.785   3.329  1.9145 -0.4034  0.3639
 1499SOL    HW2 4602   3.029   0.935   3.349  0.0482 -0.3273  0.4823
 1500SOL     OW 4603   0.601   1.208   2.175 -0.7873 -0.1985 -0.2411
 1500SOL    HW1 4604   0.569   1.209   2.265  0.5856  0.2124  0.2686
 1500SOL    HW2 4605   0.611   1.301   2.152  1.6055 -0.2900  0.2315
 1501SOL     OW 4606   0.059   1.065   3.233 -0.7230  0.2377  0.3007
 1501SOL    HW1 4607   0.093   0.976   3.223  0.0947  0.4456  1.1677
 1501SOL    HW2 4608   0.049   1.077   3.327 -0.9180  1.0298  0.1826
 1502SOL     OW 4609   0.464   2.999   2.738  0.5354  0.4292 -0.1140
 1502SOL    HW1 4610   0.510   2.994   2.654 -0.2150  1.7410 -0.6100
 1502SOL    HW2 4611   0.529   2.971   2.802  2.2635  2.9189 -0.7276
 1503SOL     OW 4612   2.554   1.166   0.145  0.8234 -0.8037 -0.4371
 1503SOL    HW1 4613   2.483   1.206   0.095  0.5001  1.3690  1.6526
 1503SOL    HW2 4614   2.510   1.114   0.212  1.1668  0.2683  0.6454
 1504SOL     OW 4615   0.889   1.522   3.565  0.6552 -0.1484 -0.1847
 1504SOL    HW1 4616   0.855   1.556   3.482  1.7880 -0.8291 -0.9415
 1504SOL    HW2 4617   0.954   1.587   3.592 -0.5148  0.6468  0.7545
 1505SOL     OW 4618   2.043   3.213   3.588 -0.0091 -0.5050 -0.2255
 1505SOL    HW1 4619   2.052   3.253   3.502  0.2142 -0.4290 -0.1669
 1505SOL    HW2 4620   1.965   3.158   3.581  0.8441 -1.6795 -0.9495
 1506SOL     OW 4621   0.606   1.776   0.366 -0.4110 -0.2457 -0.5144
 1506SOL    HW1 4622   0.523   1.751   0.327 -0.3993  0.4376 -0.9837
 1506SOL    HW2 4623   0.628   1.859   0.325 -0.8638  0.9922  1.6565
 1507SOL     OW 4624   2.422   1.852   2.219  0.7135  0.3196 -0.0807
 1507SOL    HW1 4625   2.351   1.904   2.182  1.8986  3.9040  2.4195
 1507SOL    HW2 4626   2.381   1.800   2.288  0.2306  1.1127  0.2290
 1508SOL     OW 4627   3.168   0.625   2.794  0.2778 -0.8685  0.2712
 1508SOL    HW1 4628   3.195   0.716   2.810  0.7113 -0.1681 -3.8138
 1508SOL    HW2 4629   3.224   0.573   2.850  0.7104  1.3386  1.9599
 1509SOL     OW 4630   1.123   3.494   3.245 -0.2126  0.8622  0.4442
 1509SOL    HW1 4631   1.109   3.429   3.176 -0.6961  1.2114  0.2169
 1509SOL    HW2 4632   1.217   3.513   3.240 -0.2951  1.0925 -0.2967
 1510SOL     OW 4633   2.707   1.177   1.517 -0.3566 -0.4177 -0.2480
 1510SOL    HW1 4634   2.797   1.180   1.549 -0.2568  0.3950 -0.5911
 1510SOL    HW2 4635   2.691   1.085   1.497  0.7856 -0.4039 -1.2874
 1511SOL     OW 4636   1.527   1.748   1.769  0.0434  0.0008 -0.2848
 1511SOL    HW1 4637   1.489   1.817   1.714  1.2609 -0.0753 -1.2220
 1511SOL    HW2 4638   1.452   1.692   1.791 -0.4947  0.1398 -1.6942
 1512SOL     OW 4639   3.455   1.586   2.848  0.2999  0.0772  0.2251
 1512SOL    HW1 4640   3.455   1.497   2.883 -0.5294  0.1573  0.4390
 1512SOL    HW2 4641   3.547   1.605   2.831  0.5243 -0.6554  0.6033
 1513SOL     OW 4642   3.235   1.969   2.231 -0.2321  0.0999  0.3409
 1513SOL    HW1 4643   3.234   1.971   2.327 -1.3154 -1.6415  0.3944
 1513SOL    HW2 4644   3.149   1.933   2.207  0.4152 -0.4469 -1.2427
 1514SOL     OW 4645   1.231   1.683   1.226 -0.0236  0.4323  0.2854
 1514SOL    HW1 4646   1.182   1.700   1.306  0.2823  0.2312  0.5138
 1514SOL    HW2 4647   1.213   1.591   1.205  0.4209  0.2996  0.4820
 1515SOL     OW 4648   3.001   1.346   1.760 -0.0421  0.2569 -0.1534
 1515SOL    HW1 4649   3.082   1.375   1.719 -0.2147  0.0012 -0.6765
 1515SOL    HW2 4650   2.990   1.255   1.731 -0.4597  0.2572 -0.0043
 1516SOL     OW 4651   3.250   1.572   3.178  0.3607  0.1824  0.8085
 1516SOL    HW1 4652   3.319   1.548   3.241 -0.8732 -0.2908  1.9905
 1516SOL    HW2 4653   3.294   1.632   3.117  1.7480  0.1296  1.7288
 1517SOL     OW 4654   2.053   2.506   3.354 -0.4637  0.1063 -0.1879
 1517SOL    HW1 4655   2.015   2.532   3.438 -1.2879 -0.3284 -0.4204
 1517SOL    HW2 4656   2.102   2.426   3.375  1.5243  1.4590  0.3941
 1518SOL     OW 4657   2.865   3.291   1.963 -0.0162 -0.4607  0.0908
 1518SOL    HW1 4658   2.811   3.225   1.920 -0.4171 -0.6162  0.8248
 1518SOL    HW2 4659   2.936   3.308   1.901 -1.7604  0.9150 -1.6177
 1519SOL     OW 4660   1.212   2.168   0.443 -0.3418 -0.2218  0.0633
 1519SOL    HW1 4661   1.149   2.222   0.490  0.7802  1.6635 -0.5351
 1519SOL    HW2 4662   1.273   2.230   0.404 -0.0165 -1.8175 -2.1263
 1520SOL     OW 4663   1.103   3.543   3.507  0.0559  0.0817 -0.2051
 1520SOL    HW1 4664   1.148   3.628   3.513  1.1642 -0.4227 -1.0666
 1520SOL    HW2 4665   1.117   3.516   3.416  0.3339 -1.3541  0.2600
 1521SOL     OW 4666   3.329   2.698   1.948 -0.1494  0.5571  0.3102
 1521SOL    HW1 4667   3.355   2.769   1.890 -1.9839  2.2977  1.5874
 1521SOL    HW2 4668   3.287   2.634   1.890  0.4815  1.0079 -0.6658
 1522SOL     OW 4669   2.914   3.634   0.074  0.0992  0.1042 -0.4119
 1522SOL    HW1 4670   2.975   3.611   0.144 -3.0793 -2.6224  1.6854
 1522SOL    HW2 4671   2.857   3.701   0.114 -0.1008  0.4677 -1.3035
 1523SOL     OW 4672   2.787   1.517   0.930 -0.2842 -0.0734  0.7838
 1523SOL    HW1 4673   2.780   1.573   0.852 -3.3956  0.9128  1.6849
 1523SOL    HW2 4674   2.763   1.430   0.899  1.7617 -0.3990 -0.0127
 1524SOL     OW 4675   0.371   0.002   0.554  0.2120  0.1702  0.1313
 1524SOL    HW1 4676   0.443   0.056   0.522 -0.2538  0.0882 -1.1239
 1524SOL    HW2 4677   0.350   0.037   0.640  0.7322  1.1895 -0.1554
 1525SOL     OW 4678   2.708   2.869   2.834  0.2949 -0.3647 -0.1384
 1525SOL    HW1 4679   2.740   2.834   2.917  0.9643  0.0577 -0.2143
 1525SOL    HW2 4680   2.616   2.845   2.832 -0.0451  0.7392  1.3148
 1526SOL     OW 4681   1.529   3.678   2.142 -0.0047 -0.8402  0.2231
 1526SOL    HW1 4682   1.576   3.647   2.065  2.2975  0.8925  0.8605
 1526SOL    HW2 4683   1.591   3.665   2.214 -0.9105  0.5179  1.2692
 1527SOL     OW 4684   2.755   0.284   2.542  0.1273  0.3545  0.3596
 1527SOL    HW1 4685   2.725   0.334   2.618 -0.6418  2.1411 -1.0823
 1527SOL    HW2 4686   2.813   0.343   2.496 -0.7453 -0.0880 -1.3481
 1528SOL     OW 4687   3.245   1.465   2.114  0.1596  0.5560 -0.1465
 1528SOL    HW1 4688   3.240   1.515   2.196 -1.5829  1.4930 -0.8007
 1528SOL    HW2 4689   3.224   1.529   2.046  0.9031 -0.3829 -1.2757
 1529SOL     OW 4690   1.289   2.345   2.267  0.8234 -0.1854 -0.5799
 1529SOL    HW1 4691   1.226   2.353   2.195  0.3658 -0.6924 -0.2325
 1529SOL    HW2 4692   1.348   2.275   2.240  1.8257  0.9199 -1.3394
 1530SOL     OW 4693   0.311   1.175   2.090  0.2108 -0.2494 -0.2093
 1530SOL    HW1 4694   0.394   1.172   2.042 -0.3455  1.9753 -1.3355
 1530SOL    HW2 4695   0.322   1.110   2.160  2.4948 -0.7366 -0.9870
 1531SOL     OW 4696   1.070   2.979   2.808 -0.0688 -0.2188 -0.3626
 1531SOL    HW1 4697   1.159   3.012   2.817  0.3749 -1.8058  1.3802
 1531SOL    HW2 4698   1.027   3.000   2.891 -1.5556  1.1450 -1.4355
 1532SOL     OW 4699   1.237   0.532   2.062 -0.0424 -0.0304  0.2621
 1532SOL    HW1 4700   1.187   0.486   1.995  1.1550  0.5873 -1.0804
 1532SOL    HW2 4701   1.224   0.625   2.042 -0.5703  0.1841  1.5560
 1533SOL     OW 4702   0.664   2.520   0.208  0.1099  0.6086  0.0635
 1533SOL    HW1 4703   0.726   2.551   0.142 -1.5610  0.5184 -1.5960
 1533SOL    HW2 4704   0.707   2.445   0.248  0.3167 -0.6499 -2.4162
 1534SOL     OW 4705   0.814   2.308   1.621  0.1834 -0.1993  0.1176
 1534SOL    HW1 4706   0.722   2.299   1.596  0.4821 -1.3498 -0.5901
 1534SOL    HW2 4707   0.813   2.301   1.717 -0.4429 -0.5068  0.0940
 1535SOL     OW 4708   0.263   2.231   1.093  0.0368  0.1126 -0.7639
 1535SOL    HW1 4709   0.251   2.211   1.186  0.2537  0.5560 -0.6382
 1535SOL    HW2 4710   0.342   2.182   1.068 -0.4888 -0.6590 -0.9205
 1536SOL     OW 4711   1.472   2.173   1.379 -0.2109 -0.3161  0.8085
 1536SOL    HW1 4712   1.532   2.105   1.411 -1.2911 -1.5511  0.2717
 1536SOL    HW2 4713   1.478   2.243   1.444  2.0363 -0.2828  0.6067
 1537SOL     OW 4714   1.857   3.211   1.914 -0.4063  0.2490 -0.0939
 1537SOL    HW1 4715   1.840   3.275   1.845 -1.5801  1.2582  1.1124
 1537SOL    HW2 4716   1.894   3.262   1.985  0.3228 -0.7126  0.2305
 1538SOL     OW 4717   0.570   2.586   3.637 -0.0200 -0.2157  0.1424
 1538SOL    HW1 4718   0.589   2.676   3.662 -1.2675 -0.2608  1.3479
 1538SOL    HW2 4719   0.564   2.539   3.720 -0.3520 -1.1924 -0.4253
 1539SOL     OW 4720   2.261   0.974   2.559  0.2852 -0.3134  0.7235
 1539SOL    HW1 4721   2.356   0.960   2.557  0.1005 -1.5608 -0.0219
 1539SOL    HW2 4722   2.241   0.981   2.652  1.4619  2.7668  0.8146
 1540SOL     OW 4723   0.639   3.301   2.814 -0.1859 -0.6468  0.0324
 1540SOL    HW1 4724   0.679   3.214   2.816  1.0046 -0.1176 -0.1944
 1540SOL    HW2 4725   0.645   3.328   2.723  0.6346  0.2032  0.3276
 1541SOL     OW 4726   3.371   0.064   1.866  0.1107  0.8081  0.0604
 1541SOL    HW1 4727   3.449   0.011   1.883 -1.1916 -0.6539  1.5368
 1541SOL    HW2 4728   3.404   0.154   1.865  1.9320  0.1741 -0.0092
 1542SOL     OW 4729   2.324   0.477   3.151  0.1057  0.3075 -0.3007
 1542SOL    HW1 4730   2.235   0.508   3.133 -0.4242 -0.9397  0.1353
 1542SOL    HW2 4731   2.348   0.521   3.233  0.1315  1.1189 -0.7378
 1543SOL     OW 4732   1.005   2.527   2.370 -0.0298  0.4206  0.2587
 1543SOL    HW1 4733   1.064   2.552   2.441 -0.0071 -0.3628  0.5232
 1543SOL    HW2 4734   1.009   2.431   2.368 -1.3715  0.3519  0.3434
 1544SOL     OW 4735   2.832   3.409   0.843  0.0298 -0.0057  0.5769
 1544SOL    HW1 4736   2.921   3.427   0.873  0.0644  0.7782  0.0293
 1544SOL    HW2 4737   2.842   3.379   0.753  0.0286 -3.6385  1.7024
 1545SOL     OW 4738   0.479   0.248   1.544  0.0062 -0.1208  0.8707
 1545SOL    HW1 4739   0.434   0.290   1.618 -1.0100  2.2053 -0.9925
 1545SOL    HW2 4740   0.553   0.307   1.526 -0.0967 -0.3587 -0.3346
 1546SOL     OW 4741   0.372   1.806   0.810 -0.4324 -0.0946  0.5060
 1546SOL    HW1 4742   0.404   1.851   0.888  0.5292  2.1513 -1.1378
 1546SOL    HW2 4743   0.277   1.797   0.825  0.1045 -2.1202  3.0774
 1547SOL     OW 4744   3.611   1.217   2.391  0.0474  0.3909  0.0432
 1547SOL    HW1 4745   3.649   1.133   2.367  2.5241  1.0557  1.4593
 1547SOL    HW2 4746   3.530   1.223   2.340  0.7813 -2.0059 -1.4512
 1548SOL     OW 4747   2.294   0.850   3.047  0.0277 -0.2834 -0.4252
 1548SOL    HW1 4748   2.200   0.869   3.040  0.4554  2.2287  0.3313
 1548SOL    HW2 4749   2.300   0.755   3.037 -2.7534 -0.6536  1.0838
 1549SOL     OW 4750   1.268   0.031   3.518 -0.3354 -0.1014  0.4212
 1549SOL    HW1 4751   1.329   0.072   3.456 -1.7088  0.5599 -0.5377
 1549SOL    HW2 4752   1.324  -0.005   3.587  1.0963  0.9706 -0.1440
 1550SOL     OW 4753   0.148   1.444   3.133  0.5131 -0.6032 -0.4549
 1550SOL    HW1 4754   0.136   1.376   3.066  3.5288 -0.5058 -1.1725
 1550SOL    HW2 4755   0.221   1.413   3.186  1.8948  2.0121 -0.7458
 1551SOL     OW 4756   3.653   3.138   3.450 -0.1520 -0.4890 -0.3758
 1551SOL    HW1 4757   3.608   3.201   3.394  0.0470 -1.4448 -1.6282
 1551SOL    HW2 4758   3.727   3.107   3.398  0.3007 -1.0621  0.5819
 1552SOL     OW 4759   2.760   2.350   3.692 -0.4502  0.1749  0.1825
 1552SOL    HW1 4760   2.790   2.265   3.724 -0.1252  0.2626  0.1173
 1552SOL    HW2 4761   2.667   2.354   3.715 -0.5151 -0.2858 -0.0069
 1553SOL     OW 4762   1.749   3.712   3.500 -0.4706 -0.1226 -0.4406
 1553SOL    HW1 4763   1.766   3.760   3.581 -1.0251  1.0797 -1.0133
 1553SOL    HW2 4764   1.831   3.667   3.481 -0.6920 -1.3468  1.3933
 1554SOL     OW 4765   0.165   3.010   3.341 -0.8058  0.1680  0.6678
 1554SOL    HW1 4766   0.211   2.995   3.423 -1.4356  1.5192  1.2900
 1554SOL    HW2 4767   0.226   3.060   3.287 -0.1674 -1.2364  0.0771
 1555SOL     OW 4768   1.358   0.586   1.407  0.0110 -0.7185 -0.0030
 1555SOL    HW1 4769   1.362   0.561   1.499  1.2033 -0.5514 -0.0054
 1555SOL    HW2 4770   1.439   0.553   1.369  0.7452  1.4546 -0.4254
 1556SOL     OW 4771   0.958   2.086   1.534  0.3451 -0.1739 -0.1908
 1556SOL    HW1 4772   1.026   2.106   1.470  1.3905 -2.5622  0.1369
 1556SOL    HW2 4773   0.904   2.165   1.537  2.6907  1.5022 -0.9429
 1557SOL     OW 4774   1.136   2.583   2.592  0.0129  0.0153 -0.1410
 1557SOL    HW1 4775   1.225   2.589   2.559  0.1589 -0.6684  0.1269
 1557SOL    HW2 4776   1.138   2.629   2.675 -0.0269  0.5257 -0.4221
 1558SOL     OW 4777   3.334   2.539   3.045  0.2456 -0.0405 -0.1105
 1558SOL    HW1 4778   3.256   2.533   2.991  0.3366 -1.4922 -0.0878
 1558SOL    HW2 4779   3.305   2.515   3.133  0.3291  1.2645  0.2959
 1559SOL     OW 4780   0.966   3.675   2.563 -0.1941 -0.3152 -1.1615
 1559SOL    HW1 4781   0.894   3.613   2.573 -0.1321 -0.2416 -0.1905
 1559SOL    HW2 4782   1.044   3.621   2.548  0.0715 -0.5436  0.9232
 1560SOL     OW 4783   3.379   0.803   0.630 -0.2285  0.2217  0.2209
 1560SOL    HW1 4784   3.414   0.794   0.718  0.6654  0.2937 -0.1202
 1560SOL    HW2 4785   3.355   0.895   0.623 -0.3959  0.1924  0.4280
 1561SOL     OW 4786   0.599   1.915   2.868  0.2975 -0.1476  0.5382
 1561SOL    HW1 4787   0.596   1.932   2.774 -0.2843 -0.7039  0.4485
 1561SOL    HW2 4788   0.574   1.998   2.908  1.0141  0.2250  0.2161
 1562SOL     OW 4789   2.793   0.105   3.009  0.1291 -0.1218 -0.0086
 1562SOL    HW1 4790   2.830   0.090   3.097  3.1842  0.4532 -1.1369
 1562SOL    HW2 4791   2.807   0.198   2.993  0.2317 -0.3716 -1.4002
 1563SOL     OW 4792   1.918   2.697   0.995 -0.1124 -0.3505 -0.0261
 1563SOL    HW1 4793   1.918   2.765   1.063 -2.0039  0.2916 -0.6309
 1563SOL    HW2 4794   1.887   2.618   1.040  1.0122 -0.5466  0.4195
 1564SOL     OW 4795   1.285   3.203   0.147 -0.1667 -0.1142 -0.2292
 1564SOL    HW1 4796   1.270   3.201   0.242  0.8675  0.7375 -0.0385
 1564SOL    HW2 4797   1.341   3.128   0.129  2.8546  1.8794  0.4411
 1565SOL     OW 4798   3.509   1.126   3.184 -0.2844 -0.4925 -0.1422
 1565SOL    HW1 4799   3.593   1.081   3.192 -0.9320 -1.3250  2.5868
 1565SOL    HW2 4800   3.457   1.070   3.125  0.2130 -1.3386  0.2097
 1566SOL     OW 4801   2.172   0.205   1.987  0.3256 -0.6010  0.0995
 1566SOL    HW1 4802   2.170   0.124   1.936 -0.5814 -0.2367 -0.4571
 1566SOL    HW2 4803   2.246   0.194   2.046 -1.2330 -2.8696  1.7426
 1567SOL     OW 4804   2.945   2.454   2.472 -0.9782 -0.0379  0.0837
 1567SOL    HW1 4805   2.924   2.531   2.525 -0.8193  0.4759 -0.5973
 1567SOL    HW2 4806   3.005   2.486   2.405 -2.2011 -0.4065 -1.2102
 1568SOL     OW 4807   1.646   2.522   2.121  0.1256  0.3781  0.0282
 1568SOL    HW1 4808   1.662   2.492   2.031 -0.1808  0.1946  0.0338
 1568SOL    HW2 4809   1.632   2.616   2.112 -1.2977  0.1549 -0.3074
 1569SOL     OW 4810   0.073   3.704   3.387  0.0348  0.0644  0.1472
 1569SOL    HW1 4811   0.052   3.726   3.478  0.1982 -0.7481  0.3920
 1569SOL    HW2 4812  -0.011   3.686   3.346  0.0525 -0.8806  0.5015
 1570SOL     OW 4813   3.440   0.401   0.140  0.3658 -0.0480  0.1090
 1570SOL    HW1 4814   3.356   0.406   0.093  1.1674 -0.9444 -1.4501
 1570SOL    HW2 4815   3.459   0.492   0.164 -0.0111  0.4530 -1.4220
 1571SOL     OW 4816   1.857   2.477   2.544  0.2121 -0.2825 -0.0053
 1571SOL    HW1 4817   1.826   2.440   2.461  1.0826 -0.2494 -0.3533
 1571SOL    HW2 4818   1.837   2.570   2.537  2.2639  0.1126 -1.1308
 1572SOL     OW 4819   3.521   3.292   2.142  0.2391  0.0614 -0.1910
 1572SOL    HW1 4820   3.594   3.333   2.096 -0.0070 -0.4040 -1.0040
 1572SOL    HW2 4821   3.444   3.314   2.089 -0.5109  2.1870  1.6655
 1573SOL     OW 4822   2.423   0.657   0.790 -0.5136  0.6993  0.0507
 1573SOL    HW1 4823   2.399   0.739   0.747  2.1683  0.9051 -1.1648
 1573SOL    HW2 4824   2.419   0.591   0.720  0.1501  0.3296  0.3581
 1574SOL     OW 4825   2.509   2.893   3.100  0.7999 -0.5672 -0.3449
 1574SOL    HW1 4826   2.464   2.855   3.025 -1.2458 -0.4260  0.8025
 1574SOL    HW2 4827   2.500   2.988   3.087 -1.2191 -0.5416  1.0350
 1575SOL     OW 4828   0.973   0.276   3.334 -0.5326  0.9454  0.5778
 1575SOL    HW1 4829   0.905   0.343   3.342 -1.2232  0.1605  1.3596
 1575SOL    HW2 4830   1.053   0.320   3.360 -0.7994  1.7617  0.0518
 1576SOL     OW 4831   1.967   3.047   2.151 -0.0023  0.0866  0.5605
 1576SOL    HW1 4832   2.059   3.049   2.177  0.5346  0.5626 -1.2745
 1576SOL    HW2 4833   1.942   3.140   2.147 -0.6659 -0.0578  1.4250
 1577SOL     OW 4834   3.122   0.397   0.510 -0.4108 -0.7443  0.5282
 1577SOL    HW1 4835   3.195   0.356   0.556 -0.1256 -0.3481  0.4316
 1577SOL    HW2 4836   3.101   0.474   0.563  0.7485  0.4121 -0.6884
 1578SOL     OW 4837   0.645   2.530   3.057  0.3495  0.7031  0.3063
 1578SOL    HW1 4838   0.679   2.445   3.029  0.2652  0.8006 -0.0965
 1578SOL    HW2 4839   0.638   2.581   2.976  0.4470  1.1109  0.5559
 1579SOL     OW 4840   0.343   3.518   0.250  0.2766 -0.2439  0.2075
 1579SOL    HW1 4841   0.309   3.543   0.335  2.1480  3.3282  0.0205
 1579SOL    HW2 4842   0.435   3.496   0.266  0.6807  0.5818 -0.8912
 1580SOL     OW 4843   1.484   0.099   0.012  0.2161 -0.5201 -0.2389
 1580SOL    HW1 4844   1.496   0.004   0.009 -0.8455 -0.6195 -1.9863
 1580SOL    HW2 4845   1.567   0.133   0.045  0.2048 -2.1241  1.5315
 1581SOL     OW 4846   2.592   0.034   1.207 -0.4167 -0.3563  0.2835
 1581SOL    HW1 4847   2.620  -0.017   1.131  0.9285 -0.7648  1.0321
 1581SOL    HW2 4848   2.590  -0.028   1.279 -2.3081 -0.1008  0.4734
 1582SOL     OW 4849   2.451   1.822   3.274  0.5100 -0.6296 -0.1295
 1582SOL    HW1 4850   2.441   1.776   3.190  1.5565  1.6952 -1.5868
 1582SOL    HW2 4851   2.365   1.815   3.316  0.4931 -3.3941 -0.5508
 1583SOL     OW 4852   1.134   2.544   1.546  0.3225  0.3155  0.0932
 1583SOL    HW1 4853   1.087   2.616   1.588  1.3022  1.6050 -0.9479
 1583SOL    HW2 4854   1.220   2.581   1.525  0.7319 -1.0637 -0.7534
 1584SOL     OW 4855   0.071   0.156   0.599 -0.8064 -1.4382  0.0230
 1584SOL    HW1 4856   0.098   0.093   0.533 -1.1166 -0.8758 -0.6559
 1584SOL    HW2 4857  -0.021   0.174   0.579 -0.7946 -0.9700  0.3656
 1585SOL     OW 4858   3.608   3.050   0.010 -0.0382 -0.2412  0.0478
 1585SOL    HW1 4859   3.620   3.070  -0.083 -1.4433  0.8746  0.0867
 1585SOL    HW2 4860   3.637   3.129   0.055 -0.0034 -0.5213  0.5188
 1586SOL     OW 4861   2.336   0.610   0.446 -0.0904  0.2124  0.0817
 1586SOL    HW1 4862   2.378   0.561   0.375  1.2452 -0.4631  1.3118
 1586SOL    HW2 4863   2.262   0.654   0.404  0.7376 -0.0862 -1.7472
 1587SOL     OW 4864   1.764   3.601   1.984  0.7536  0.5093  0.1313
 1587SOL    HW1 4865   1.845   3.622   1.936  1.6719  0.2628  1.5482
 1587SOL    HW2 4866   1.748   3.508   1.965  0.0211  0.8927 -1.2532
 1588SOL     OW 4867   1.941   2.883   1.227 -0.6574  0.3435 -0.2694
 1588SOL    HW1 4868   1.998   2.957   1.248  1.2837 -0.1592 -3.3937
 1588SOL    HW2 4869   1.985   2.807   1.267 -0.3250  0.2659 -0.7831
 1589SOL     OW 4870   0.081   2.729   3.591  0.1164  0.1090  0.7133
 1589SOL    HW1 4871   0.062   2.643   3.554 -0.7677 -0.4528  2.4434
 1589SOL    HW2 4872   0.005   2.782   3.569  0.3866  0.2907  0.1921
 1590SOL     OW 4873   1.069   2.539   3.464 -0.4404  0.2570 -0.1739
 1590SOL    HW1 4874   1.079   2.522   3.371  0.0376  1.6218 -0.3815
 1590SOL    HW2 4875   1.041   2.630   3.470 -1.6230 -0.1565  0.9709
 1591SOL     OW 4876   0.624   1.831   2.334 -1.3789  0.3039 -0.0355
 1591SOL    HW1 4877   0.546   1.782   2.360 -1.9054  1.6219  0.9302
 1591SOL    HW2 4878   0.596   1.882   2.257 -1.7283  1.4187  0.8181
 1592SOL     OW 4879   0.532   1.582   1.219  0.1611 -0.2381 -0.2051
 1592SOL    HW1 4880   0.444   1.574   1.257  0.7867 -0.0503  1.3385
 1592SOL    HW2 4881   0.556   1.673   1.232  1.0989 -0.5863  0.5864
 1593SOL     OW 4882   2.525   2.221   1.730 -0.0454 -0.1483 -0.3616
 1593SOL    HW1 4883   2.587   2.193   1.797  1.2205  0.1712 -1.3749
 1593SOL    HW2 4884   2.535   2.317   1.726 -2.0480  0.1285  0.8573
 1594SOL     OW 4885   0.652   3.533   0.322  0.0304 -0.2758 -0.3032
 1594SOL    HW1 4886   0.705   3.511   0.246  0.8463 -0.4233  0.2997
 1594SOL    HW2 4887   0.676   3.624   0.343 -0.2612 -0.2028 -0.2783
 1595SOL     OW 4888   1.567   2.527   0.531  0.5490 -0.2945  0.0305
 1595SOL    HW1 4889   1.474   2.545   0.545  1.1315  1.5117  1.8639
 1595SOL    HW2 4890   1.601   2.605   0.487  1.6744  0.1123  1.5777
 1596SOL     OW 4891   3.538   0.112   2.860 -0.4180 -0.0269  0.1492
 1596SOL    HW1 4892   3.474   0.079   2.797  2.8530 -0.5026 -3.0301
 1596SOL    HW2 4893   3.568   0.034   2.907 -0.4853 -0.0966  0.0757
 1597SOL     OW 4894   2.587   0.475   1.714 -0.0993 -0.0438 -0.4234
 1597SOL    HW1 4895   2.681   0.475   1.697 -0.3071 -0.5851 -1.6464
 1597SOL    HW2 4896   2.578   0.510   1.803  1.0983  1.9627 -1.0798
 1598SOL     OW 4897   1.005   2.689   0.367 -0.1455 -0.1567  0.3497
 1598SOL    HW1 4898   1.027   2.713   0.457  1.6427 -0.3414 -0.0188
 1598SOL    HW2 4899   1.081   2.639   0.337 -1.3621 -1.3608 -0.7733
 1599SOL     OW 4900   3.689   0.709   2.943 -0.2513  0.2903  0.2075
 1599SOL    HW1 4901   3.734   0.659   2.874 -2.1517  2.2263 -2.5306
 1599SOL    HW2 4902   3.673   0.644   3.011  2.5614 -1.4875 -0.6843
 1600SOL     OW 4903   0.194   0.494   0.001 -0.3216 -0.1934 -0.8228
 1600SOL    HW1 4904   0.152   0.414  -0.031 -0.8457 -0.2371 -0.0412
 1600SOL    HW2 4905   0.281   0.494  -0.039 -1.0969 -0.0507 -2.5444
 1601SOL     OW 4906   2.159   1.003   0.437  1.1036 -0.5254  0.2413
 1601SOL    HW1 4907   2.083   0.970   0.485  1.0743 -0.0833  0.5075
 1601SOL    HW2 4908   2.129   1.010   0.346  1.5453 -2.5715 -0.0850
 1602SOL     OW 4909   2.392   1.848   1.420 -0.0101 -0.2392 -0.0712
 1602SOL    HW1 4910   2.301   1.856   1.393  0.3364 -0.7694 -1.4507
 1602SOL    HW2 4911   2.415   1.756   1.402  1.2357  0.2736 -1.2072
 1603SOL     OW 4912   3.091   3.466   1.874  0.1215  0.7538 -0.7715
 1603SOL    HW1 4913   3.086   3.562   1.877  0.0303  0.7534 -0.9253
 1603SOL    HW2 4914   3.138   3.442   1.954 -0.6061  0.8693 -0.3032
 1604SOL     OW 4915   1.618   0.918   2.402  0.0218  0.6996 -0.3586
 1604SOL    HW1 4916   1.577   0.838   2.434  2.2577  0.0249  0.9369
 1604SOL    HW2 4917   1.620   0.976   2.479  1.8857  0.5389 -0.2623
 1605SOL     OW 4918   2.614   1.416   1.411 -0.3824  0.1665  0.1311
 1605SOL    HW1 4919   2.656   1.379   1.333  2.0734  0.1203  1.4129
 1605SOL    HW2 4920   2.585   1.340   1.461 -0.5063  0.1437  0.0237
 1606SOL     OW 4921   0.671   2.452   0.612 -0.0760 -0.2961  0.4229
 1606SOL    HW1 4922   0.637   2.363   0.610 -1.9919  0.3247  2.7373
 1606SOL    HW2 4923   0.621   2.497   0.543  0.4079 -0.8493 -0.2897
 1607SOL     OW 4924   0.203   1.006   1.288 -0.1332 -0.2872 -0.1025
 1607SOL    HW1 4925   0.220   0.994   1.381 -1.4706  0.0418  0.1955
 1607SOL    HW2 4926   0.288   1.030   1.251  0.4357 -0.5792  1.0022
 1608SOL     OW 4927   3.313   3.286   2.807 -0.5079 -0.0146 -0.1834
 1608SOL    HW1 4928   3.380   3.275   2.874 -1.8214 -0.3977  1.1006
 1608SOL    HW2 4929   3.293   3.196   2.779 -2.1701 -0.0885  1.1633
 1609SOL     OW 4930   2.038   1.480   2.056  0.4825  0.6494 -0.0313
 1609SOL    HW1 4931   2.062   1.572   2.042 -0.6918  0.8775 -0.6225
 1609SOL    HW2 4932   2.087   1.432   1.989  0.4436  0.9435 -0.2749
 1610SOL     OW 4933   1.574   2.997   0.029 -0.0462  0.1516  0.5349
 1610SOL    HW1 4934   1.586   3.008   0.123  0.0084 -0.4861  0.6057
 1610SOL    HW2 4935   1.512   2.925   0.021 -2.0261  1.8480  0.1195
 1611SOL     OW 4936   1.639   2.013   3.451  0.1070 -0.2347  0.8667
 1611SOL    HW1 4937   1.675   1.937   3.403 -0.4007 -0.6681  1.1686
 1611SOL    HW2 4938   1.620   2.077   3.383  3.1719  0.7520  0.8241
 1612SOL     OW 4939   0.618   0.119   3.492 -0.0893 -0.2211  0.1274
 1612SOL    HW1 4940   0.567   0.039   3.502  0.0235 -0.3811 -0.5356
 1612SOL    HW2 4941   0.695   0.092   3.443  1.2714 -0.2422  2.2008
 1613SOL     OW 4942   1.877   1.514   0.154  0.3176  0.2644 -0.1319
 1613SOL    HW1 4943   1.864   1.589   0.212  1.5089 -1.4661  2.4900
 1613SOL    HW2 4944   1.789   1.477   0.144  0.0043  0.9417  0.0919
 1614SOL     OW 4945   3.447   0.188   3.190  0.0407  0.5042 -0.9690
 1614SOL    HW1 4946   3.394   0.229   3.259 -0.3787 -2.7908  0.7614
 1614SOL    HW2 4947   3.395   0.201   3.110 -1.7096  0.3705  0.1125
 1615SOL     OW 4948   1.983   0.855   3.653  0.4413 -0.1505 -0.4363
 1615SOL    HW1 4949   1.934   0.853   3.571 -2.0445  2.0929  0.8950
 1615SOL    HW2 4950   1.946   0.782   3.704 -1.0156  1.0348  0.2513
 1616SOL     OW 4951   1.507   3.004   3.465  0.3725 -0.4758  0.1899
 1616SOL    HW1 4952   1.422   2.970   3.439 -0.0959  0.9639 -0.1677
 1616SOL    HW2 4953   1.511   2.989   3.560 -0.7835  0.5399  0.4140
 1617SOL     OW 4954   3.482   1.109   2.627  0.0644  0.0410  0.3846
 1617SOL    HW1 4955   3.536   1.174   2.583 -0.8575  0.7448  0.2698
 1617SOL    HW2 4956   3.494   1.128   2.721  1.5625 -1.0775  0.4238
 1618SOL     OW 4957   0.327   3.237   2.591 -0.4618  0.4076 -0.4852
 1618SOL    HW1 4958   0.289   3.149   2.582 -0.4477  0.3800 -0.2878
 1618SOL    HW2 4959   0.390   3.228   2.663  0.4842  0.2580 -1.3235
 1619SOL     OW 4960   0.703   1.169   0.631  0.8066  0.1957  0.6224
 1619SOL    HW1 4961   0.664   1.174   0.544  3.1833  1.5703 -0.4228
 1619SOL    HW2 4962   0.658   1.237   0.682  0.7242  0.6888 -0.0980
 1620SOL     OW 4963   2.381   2.845   0.081 -0.4441  0.3098 -0.1482
 1620SOL    HW1 4964   2.452   2.855   0.017  0.0125  2.0363  0.6172
 1620SOL    HW2 4965   2.329   2.772   0.047  1.4416 -0.6877 -0.9533
 1621SOL     OW 4966   0.595   3.331   0.484  0.0371  1.5034 -0.5285
 1621SOL    HW1 4967   0.605   3.405   0.424 -1.7700  0.4253 -2.2148
 1621SOL    HW2 4968   0.658   3.267   0.454  0.0570  1.4924 -0.4617
 1622SOL     OW 4969   3.407   0.999   0.928  0.0749 -0.7019  0.3649
 1622SOL    HW1 4970   3.415   0.907   0.906 -0.4519 -0.3032 -1.5994
 1622SOL    HW2 4971   3.407   1.044   0.844 -2.0043  0.9092  1.1823
 1623SOL     OW 4972   2.743   3.256   3.608 -0.3011 -0.5677  0.0112
 1623SOL    HW1 4973   2.827   3.264   3.563 -0.7251  1.4945 -0.4638
 1623SOL    HW2 4974   2.715   3.346   3.623 -2.4242 -1.2177  0.1607
 1624SOL     OW 4975   2.859   1.049   0.310 -0.3109  0.3177 -0.4387
 1624SOL    HW1 4976   2.908   1.108   0.252 -0.1734  0.2032 -0.4415
 1624SOL    HW2 4977   2.852   1.097   0.392  3.7883 -1.4095  1.0838
 1625SOL     OW 4978   0.930   0.569   0.352  0.1693  0.1085  0.2363
 1625SOL    HW1 4979   0.998   0.564   0.419  1.5434  0.3793 -1.1026
 1625SOL    HW2 4980   0.977   0.589   0.271 -1.7248  2.6353 -0.3219
 1626SOL     OW 4981   2.056   0.115   2.969 -0.6466 -0.1010  0.0649
 1626SOL    HW1 4982   2.034   0.051   3.037  1.5642  1.0150  1.9087
 1626SOL    HW2 4983   2.011   0.195   2.995  0.3431  0.3791  0.3160
 1627SOL     OW 4984   0.348   2.993   3.561  0.2888  0.0635  0.0496
 1627SOL    HW1 4985   0.290   3.021   3.631  2.7375 -1.0287  2.6140
 1627SOL    HW2 4986   0.400   3.071   3.540  0.5275  0.0123  0.4519
 1628SOL     OW 4987   2.859   3.679   2.085 -0.3823 -0.3927  0.6096
 1628SOL    HW1 4988   2.876   3.723   2.168 -1.6732 -1.2723  1.3567
 1628SOL    HW2 4989   2.923   3.717   2.024  0.8996 -0.0883  2.1093
 1629SOL     OW 4990   0.579   0.831   2.391  0.5106 -0.3704  0.1413
 1629SOL    HW1 4991   0.573   0.743   2.426 -0.8734  0.1069  1.1702
 1629SOL    HW2 4992   0.672   0.854   2.398  0.9482 -1.8632 -0.4980
 1630SOL     OW 4993   2.521   0.156   1.888  0.0906  0.2397  0.1732
 1630SOL    HW1 4994   2.571   0.090   1.840 -2.4501 -1.1189 -0.6801
 1630SOL    HW2 4995   2.481   0.210   1.820 -2.4886 -0.9072  0.7204
 1631SOL     OW 4996   2.946   2.318   1.877 -0.2424 -0.3123  0.1755
 1631SOL    HW1 4997   2.959   2.284   1.789  0.2448 -1.3019  0.6134
 1631SOL    HW2 4998   2.947   2.240   1.933 -2.6228  0.0816  0.8350
 1632SOL     OW 4999   1.745   3.339   0.054 -0.1112  0.1745  0.6061
 1632SOL    HW1 5000   1.675   3.308   0.112  0.4025 -0.3110  0.9850
 1632SOL    HW2 5001   1.809   3.267   0.054 -0.4557 -0.1476 -1.1805
 1633SOL     OW 5002   0.039   1.253   1.929  0.3913  0.3870  0.1302
 1633SOL    HW1 5003   0.114   1.244   1.987  0.9234  2.2715 -0.2496
 1633SOL    HW2 5004  -0.023   1.308   1.978  0.4581  1.2223 -0.7188
 1634SOL     OW 5005   0.089   0.994   2.337  0.4050  0.0871 -0.7034
 1634SOL    HW1 5006   0.092   1.077   2.384  0.2675 -0.6531  0.6096
 1634SOL    HW2 5007   0.178   0.983   2.302  0.4507  0.7218 -0.7948
 1635SOL     OW 5008   1.193   2.937   1.454  0.0476 -0.0333  0.3837
 1635SOL    HW1 5009   1.110   2.897   1.479 -0.4049  1.0050  0.5620
 1635SOL    HW2 5010   1.173   2.987   1.375  0.5414  0.0954  0.3350
 1636SOL     OW 5011   1.417   3.514   1.805  0.3904  0.1557  0.2632
 1636SOL    HW1 5012   1.430   3.609   1.805 -1.2997  0.4133 -0.3210
 1636SOL    HW2 5013   1.491   3.480   1.756 -0.2353  1.4134 -1.6391
 1637SOL     OW 5014   1.563   1.216   3.491 -0.4371 -0.2174 -1.0061
 1637SOL    HW1 5015   1.507   1.291   3.512  0.8100  0.0286  1.6206
 1637SOL    HW2 5016   1.502   1.143   3.484 -1.4584  0.6823 -1.7257
 1638SOL     OW 5017   1.267   3.460   0.116  0.3536  0.5660  0.0751
 1638SOL    HW1 5018   1.280   3.367   0.130 -1.0232  0.2054 -0.9096
 1638SOL    HW2 5019   1.172   3.470   0.110  0.2912  2.4757  3.0930
 1639SOL     OW 5020   3.338   1.202   1.089 -0.4723 -0.2064  0.3638
 1639SOL    HW1 5021   3.363   1.123   1.041  0.6538  0.3514  0.0101
 1639SOL    HW2 5022   3.288   1.254   1.026 -0.9008 -0.4645  0.4861
 1640SOL     OW 5023   1.587   2.776   2.058  0.2767 -0.2128 -0.2566
 1640SOL    HW1 5024   1.652   2.843   2.037  0.7929 -0.1259  1.5478
 1640SOL    HW2 5025   1.524   2.820   2.115  0.0671 -0.9877  0.1171
 1641SOL     OW 5026   1.329   3.061   1.954  0.4110 -0.1469  0.2005
 1641SOL    HW1 5027   1.326   3.157   1.954  2.4583 -0.0629 -0.5070
 1641SOL    HW2 5028   1.332   3.038   2.047 -0.1369  0.4795  0.3740
 1642SOL     OW 5029   3.501   3.669   0.878 -0.2616  0.6071 -0.2732
 1642SOL    HW1 5030   3.521   3.648   0.969 -2.6701 -2.3587 -0.3303
 1642SOL    HW2 5031   3.567   3.623   0.827 -0.5151  0.0383 -0.0926
 1643SOL     OW 5032   1.852   2.078   2.583  0.0028 -0.0459 -0.2062
 1643SOL    HW1 5033   1.863   2.046   2.494 -0.7875 -0.7293 -0.0587
 1643SOL    HW2 5034   1.942   2.090   2.615  0.3729 -3.0879  0.0735
 1644SOL     OW 5035   0.548   1.898   0.611 -0.5111 -0.4219 -0.1817
 1644SOL    HW1 5036   0.576   1.829   0.551 -0.0365 -1.2661  0.9945
 1644SOL    HW2 5037   0.471   1.863   0.654 -1.5655  0.6620 -1.1434
 1645SOL     OW 5038   3.708   1.604   2.739  0.2977  0.2217 -0.3636
 1645SOL    HW1 5039   3.704   1.606   2.644  0.2445  3.3414 -0.3572
 1645SOL    HW2 5040   3.796   1.635   2.760 -0.1427  0.8561  0.5997
 1646SOL     OW 5041   0.351   1.181   0.983  0.3419 -0.4195 -0.1137
 1646SOL    HW1 5042   0.401   1.154   1.060  1.2175  2.0606  0.2117
 1646SOL    HW2 5043   0.417   1.192   0.915 -0.0523  0.5475 -0.3337
 1647SOL     OW 5044   1.037   2.044   2.252  0.0883 -0.7560  0.4146
 1647SOL    HW1 5045   0.976   1.974   2.228 -0.8127 -0.1840  1.0484
 1647SOL    HW2 5046   1.123   2.008   2.230 -0.6105 -0.6626 -2.6877
 1648SOL     OW 5047   2.016   1.095   0.224  0.6118  0.4511 -0.3589
 1648SOL    HW1 5048   2.004   1.190   0.216  0.8178  0.3510 -2.2339
 1648SOL    HW2 5049   2.001   1.062   0.136 -0.1943 -1.3653  0.4422
 1649SOL     OW 5050   2.677   0.845   0.039 -0.2293 -0.0387 -0.2078
 1649SOL    HW1 5051   2.655   0.936   0.058  2.2732  0.2991  1.3270
 1649SOL    HW2 5052   2.643   0.796   0.114 -0.8424 -0.2949 -0.6407
 1650SOL     OW 5053   1.883   1.237   2.660 -0.6046  0.2138 -0.2801
 1650SOL    HW1 5054   1.854   1.303   2.724  1.2070 -0.3382  1.1443
 1650SOL    HW2 5055   1.918   1.166   2.713 -0.3228 -0.8543 -1.8728
 1651SOL     OW 5056   1.320   2.570   2.395 -0.7281  0.4013 -0.4666
 1651SOL    HW1 5057   1.279   2.615   2.321  1.0700 -0.3437 -1.9420
 1651SOL    HW2 5058   1.319   2.478   2.371 -0.8593  0.0582  0.8080
 1652SOL     OW 5059   2.261   1.752   3.450  0.2726 -1.1137 -0.1091
 1652SOL    HW1 5060   2.173   1.783   3.426 -0.0571 -2.2073 -0.3231
 1652SOL    HW2 5061   2.258   1.746   3.546  1.1081  1.7845  0.1650
 1653SOL     OW 5062   1.078   1.428   1.833  0.6358  0.4032 -0.2428
 1653SOL    HW1 5063   0.991   1.461   1.856  1.1452  0.9008  1.0143
 1653SOL    HW2 5064   1.069   1.398   1.743 -1.0297 -0.2034  0.1007
 1654SOL     OW 5065   0.036   1.649   3.254 -0.0150 -0.2295  0.1293
 1654SOL    HW1 5066   0.106   1.713   3.268 -0.0253 -0.6185  2.1016
 1654SOL    HW2 5067   0.081   1.569   3.227  0.0902  0.2533 -1.1536
 1655SOL     OW 5068   1.828   3.211   1.464 -0.1468  0.1175  1.0137
 1655SOL    HW1 5069   1.897   3.162   1.418 -2.3517  0.8050 -3.2722
 1655SOL    HW2 5070   1.872   3.291   1.494  1.0680  0.3906 -1.3314
 1656SOL     OW 5071   1.966   2.225   1.746  0.0543  0.3170 -0.7131
 1656SOL    HW1 5072   1.921   2.143   1.724  0.4483  0.1285 -0.8163
 1656SOL    HW2 5073   1.934   2.247   1.833  0.2338 -0.1490 -0.5267
 1657SOL     OW 5074   0.009   0.811   1.865 -0.0260 -0.3385  0.1457
 1657SOL    HW1 5075   0.020   0.805   1.960 -1.5016 -2.0068  0.2450
 1657SOL    HW2 5076   0.085   0.861   1.835  1.0469 -0.7376  2.0844
 1658SOL     OW 5077   1.478   0.673   2.446 -0.7428  0.6193  0.5776
 1658SOL    HW1 5078   1.469   0.605   2.379  1.1593  1.2043 -0.2881
 1658SOL    HW2 5079   1.556   0.649   2.495 -0.4989  1.7712  0.7647
 1659SOL     OW 5080   2.053   1.937   2.896 -0.3333  0.1684  0.3356
 1659SOL    HW1 5081   1.958   1.924   2.900 -0.1873 -0.8770  0.4264
 1659SOL    HW2 5082   2.063   2.022   2.853 -1.2754 -0.4183 -1.0887
 1660SOL     OW 5083   0.802   1.043   2.939 -0.3375 -0.2026 -0.0488
 1660SOL    HW1 5084   0.713   1.027   2.908 -0.7037  1.6800 -0.0150
 1660SOL    HW2 5085   0.852   0.966   2.910 -1.4889 -0.2381 -2.0165
 1661SOL     OW 5086   0.222   0.687   1.517  0.1128 -0.2956  0.5667
 1661SOL    HW1 5087   0.194   0.674   1.608 -1.4307 -1.1006  0.0011
 1661SOL    HW2 5088   0.145   0.724   1.473  1.3197  1.5135 -0.0920
 1662SOL     OW 5089   2.584   3.129   3.443  0.0620 -0.9205 -0.2005
 1662SOL    HW1 5090   2.517   3.069   3.475  0.2016 -0.2930  1.3254
 1662SOL    HW2 5091   2.630   3.158   3.521  0.5775  0.4791 -0.9920
 1663SOL     OW 5092   2.217   3.607   2.569 -0.0709 -0.0179  0.4316
 1663SOL    HW1 5093   2.258   3.693   2.575  1.6210 -0.8246  0.7098
 1663SOL    HW2 5094   2.143   3.611   2.630  0.3809  1.0225  0.9197
 1664SOL     OW 5095   0.597   3.516   3.699  0.0275 -0.7923  0.2479
 1664SOL    HW1 5096   0.617   3.579   3.769  2.0814 -0.3942 -0.6733
 1664SOL    HW2 5097   0.513   3.547   3.663  0.3497  0.6458  0.6888
 1665SOL     OW 5098   0.201   3.304   0.764  0.2052 -0.2013 -0.1191
 1665SOL    HW1 5099   0.293   3.278   0.762  0.5453  1.0056 -0.1562
 1665SOL    HW2 5100   0.154   3.228   0.730  1.2433 -0.5652 -0.7430
 1666SOL     OW 5101   0.005   1.859   3.547 -0.2764 -0.0445  0.1332
 1666SOL    HW1 5102   0.051   1.868   3.463 -0.1525 -1.0937  0.0747
 1666SOL    HW2 5103  -0.088   1.869   3.524 -0.1928  0.3904 -0.0169
 1667SOL     OW 5104   2.423   1.055   0.362  0.0570 -0.1357  0.1047
 1667SOL    HW1 5105   2.335   1.047   0.400  1.0376 -1.2289  2.2536
 1667SOL    HW2 5106   2.466   0.973   0.384  0.5897 -1.0050 -3.8232
 1668SOL     OW 5107   2.895   1.075   1.042  0.3039 -0.5258  0.5122
 1668SOL    HW1 5108   2.911   1.158   0.997 -4.4317  0.0774 -0.3307
 1668SOL    HW2 5109   2.912   1.008   0.977  1.1230 -0.0786  0.2556
 1669SOL     OW 5110   3.377   1.424   0.649  0.3817 -0.1126 -0.4350
 1669SOL    HW1 5111   3.459   1.447   0.606 -0.1269 -2.2816 -2.6791
 1669SOL    HW2 5112   3.344   1.506   0.684  1.0650  1.6883 -3.8394
   3.71233   3.71233   3.71233
