# Supplementary material for: Closing the Gap between Experiment and Simulation—A Holistic Study on the Complexation of Small Interfering RNAs with Polyethylenimine
Source: Mol Pharm. Author manuscript; Available in PMC 2024 Oct 29. (PMC7616749; doi:10.1021/acs.molpharmaceut.3c00747)
Supplement: Supplementary code [file EMS199501-supplement-Supplementary_code.zip › closingthegap-main/Part 1: Parameterising angle and bond distribution/bPEI_33/1_AA/3-run.gro]

One molecules in water
 5112
    1UNK    N00    1   3.456   3.512   2.436 -0.1503  0.3511  0.3321
    1UNK    C01    2   3.554   3.510   2.543  0.5049  0.6161 -0.2546
    1UNK    C02    3   3.578   3.658   2.576 -0.9700  0.7653  0.1997
    1UNK    N03    4   3.630   3.715   2.454  0.3721 -0.1925  0.3026
    1UNK    C04    5   3.640   3.858   2.478  0.2135 -0.0128 -0.6844
    1UNK    C05    6   3.657   3.925   2.341  0.1681  0.0151 -0.6764
    1UNK    N06    7   3.674   4.066   2.369 -0.7300  0.0947 -0.4980
    1UNK    C07    8   3.679   4.140   2.245  0.4413  0.0533 -0.4838
    1UNK    C08    9   3.722   4.284   2.274 -0.7571  0.2802  0.2268
    1UNK    N09   10   3.760   4.350   2.151 -0.7475 -0.3160 -0.0949
    1UNK    C0A   11   3.802   4.488   2.164  0.0576 -0.5931  0.3458
    1UNK    C0B   12   3.851   4.540   2.029  0.1742 -0.1099  0.5689
    1UNK    N0C   13   3.868   4.683   2.035 -0.3400 -0.0011 -0.4398
    1UNK    C0D   14   4.000   4.708   2.088 -0.4558 -0.1607 -0.0755
    1UNK    C0E   15   3.863   4.743   1.903  0.0637  0.1050 -0.4100
    1UNK    C0F   16   3.723   4.756   1.843  0.1613 -0.0257 -0.6680
    1UNK    N0G   17   3.734   4.802   1.706  0.3470  0.4389 -0.4980
    1UNK    C0H   18   4.028   4.839   2.161  0.1778 -0.6942  0.6667
    1UNK    N0I   19   4.152   4.812   2.231  0.3244 -0.1462  0.6300
    1UNK    C0J   20   3.600   4.825   1.656 -0.0006  0.2323  0.3154
    1UNK    C0K   21   3.610   4.944   1.561 -0.3795  0.2031  0.2372
    1UNK    N0M   22   3.701   4.896   1.458 -0.3679 -0.4831  0.5624
    1UNK    C0N   23   4.183   4.906   2.337 -0.2534  0.2760  0.4284
    1UNK    C0O   24   4.228   5.042   2.282 -0.0625 -0.2392 -0.7198
    1UNK    N0P   25   4.278   5.131   2.384 -0.1672 -0.6541 -0.3035
    1UNK    C0Q   26   4.413   5.099   2.428  0.0041  0.2623 -0.1514
    1UNK    C0R   27   4.435   5.196   2.544  0.2527  0.0022  0.0207
    1UNK    N0S   28   4.560   5.163   2.608  0.4534  0.1013 -0.3173
    1UNK    C0T   29   4.610   5.266   2.697 -0.0880 -0.3042  0.4688
    1UNK    C0U   30   4.753   5.235   2.743  0.2790  0.2086 -0.3091
    1UNK    N0V   31   4.807   5.346   2.819 -0.5646 -0.1108  0.7786
    1UNK    C0W   32   4.877   5.434   2.727 -0.3604 -0.7199  0.3415
    1UNK    C0X   33   4.876   5.297   2.937  0.0983  0.0527  0.4648
    1UNK    C0Y   34   4.939   5.553   2.800  0.0116 -0.6669 -0.0622
    1UNK    N0Z   35   5.009   5.635   2.704  0.4719 -0.5305  0.3859
    1UNK    C10   36   5.080   5.749   2.759  0.8867 -0.4390 -0.3251
    1UNK    C11   37   5.071   5.858   2.653  0.6765 -0.2321 -0.0961
    1UNK    N12   38   4.935   5.872   2.604  0.4902 -0.3657  0.3863
    1UNK    C13   39   5.010   5.231   2.905 -0.0422 -0.1485  0.2853
    1UNK    N14   40   5.085   5.224   3.028  0.5441  0.3832 -0.0337
    1UNK    H15   41   3.478   3.604   2.399  0.0697  1.1199  2.2520
    1UNK    H16   42   3.371   3.544   2.481 -0.6038  0.5543 -0.6560
    1UNK    H17   43   3.509   3.463   2.630  3.6516  0.0263  1.1899
    1UNK    H18   44   3.646   3.456   2.522 -0.4697 -0.8103 -1.0199
    1UNK    H19   45   3.488   3.712   2.607 -0.0582  1.6100  1.4775
    1UNK    H1A   46   3.648   3.671   2.659  0.2521 -1.9700 -0.2884
    1UNK    H1B   47   3.730   3.698   2.455  0.5110  0.5581  1.2896
    1UNK    H1C   48   3.558   3.907   2.531  2.5859  3.5075  0.0569
    1UNK    H1D   49   3.728   3.871   2.541 -0.0756  0.1763 -0.3211
    1UNK    H1E   50   3.732   3.880   2.276  1.0915 -0.7955  0.8835
    1UNK    H1F   51   3.562   3.916   2.289 -0.1552 -0.5853 -0.0004
    1UNK    H1G   52   3.588   4.093   2.414  0.3654 -0.0121  1.8457
    1UNK    H1H   53   3.759   4.101   2.181  1.0545  1.2381 -0.4782
    1UNK    H1I   54   3.585   4.139   2.191 -0.3865  0.1968  0.9118
    1UNK    H1J   55   3.637   4.343   2.308  0.3992  0.8938  2.2519
    1UNK    H1K   56   3.812   4.286   2.336  0.2836 -0.2511 -1.1887
    1UNK    H1M   57   3.842   4.297   2.125 -0.9441 -0.3205 -0.7268
    1UNK    H1N   58   3.721   4.549   2.205 -0.6186 -1.6996  0.6950
    1UNK    H1O   59   3.884   4.483   2.236  1.2347  0.7093 -0.8424
    1UNK    H1P   60   3.947   4.500   1.995  1.4692  2.1834  1.3603
    1UNK    H1Q   61   3.773   4.517   1.956  0.0970  1.1612  0.2285
    1UNK    H1R   62   4.020   4.632   2.164  0.2634  0.3150  0.2221
    1UNK    H1S   63   4.078   4.678   2.017  0.3481 -0.0343  0.7318
    1UNK    H1T   64   3.900   4.844   1.917  1.8763 -0.8626  2.8569
    1UNK    H1U   65   3.933   4.694   1.836  1.3253  0.3773  0.6747
    1UNK    H1V   66   3.657   4.672   1.862  0.1408  0.0342 -0.4718
    1UNK    H1W   67   3.685   4.842   1.899  1.0539  0.3889 -0.6922
    1UNK    H1X   68   3.796   4.882   1.717  2.0657 -0.7916 -0.8264
    1UNK    H1Y   69   4.033   4.926   2.095 -1.1575 -3.4313 -3.4306
    1UNK    H1Z   70   3.959   4.855   2.243  2.1774 -0.6450  2.4403
    1UNK    H20   71   4.229   4.788   2.171 -1.1779  1.0444 -1.9316
    1UNK    H21   72   3.554   4.745   1.598 -0.9743  1.2726 -0.3869
    1UNK    H22   73   3.535   4.853   1.738  1.5064 -2.4633  2.6324
    1UNK    H23   74   3.515   4.974   1.516  1.0900  1.7507 -2.1230
    1UNK    H24   75   3.652   5.037   1.599 -0.4691  1.2475 -2.0191
    1UNK    H25   76   3.645   4.836   1.399  0.2823  0.0501 -0.6312
    1UNK    H26   77   3.759   4.833   1.511  1.6311 -0.5774 -1.6179
    1UNK    H27   78   4.102   4.914   2.410  1.2440  1.5335  2.0211
    1UNK    H28   79   4.264   4.876   2.403  1.2098  0.7044 -1.1206
    1UNK    H29   80   4.307   5.025   2.209  1.1678  1.4017  0.1759
    1UNK    H2A   81   4.141   5.091   2.238 -0.3736 -1.1758 -1.1773
    1UNK    H2B   82   4.219   5.107   2.463  0.5717  1.2068  0.8952
    1UNK    H2C   83   4.415   4.998   2.468 -2.9132  0.8197  1.7414
    1UNK    H2D   84   4.491   5.122   2.355 -1.8335 -1.2407 -2.7557
    1UNK    H2E   85   4.441   5.300   2.512 -0.3429  0.1895  0.4956
    1UNK    H2F   86   4.356   5.184   2.618 -2.5047  0.6269 -2.6031
    1UNK    H2G   87   4.527   5.093   2.673 -0.5726 -0.0805 -1.0098
    1UNK    H2H   88   4.599   5.366   2.654 -1.1754 -0.3977  0.5012
    1UNK    H2I   89   4.544   5.257   2.783 -0.3454  1.3245  0.4808
    1UNK    H2J   90   4.753   5.144   2.801  1.5791 -0.0552 -0.6965
    1UNK    H2K   91   4.814   5.221   2.654  1.1838 -0.8555  0.4533
    1UNK    H2M   92   4.961   5.375   2.690 -0.8435 -0.7498 -0.7528
    1UNK    H2N   93   4.820   5.464   2.639  0.9583 -0.6591 -0.5055
    1UNK    H2O   94   4.882   5.377   3.010  0.2160 -0.1599  0.6869
    1UNK    H2P   95   4.814   5.224   2.990 -0.1848  0.1495  0.2703
    1UNK    H2Q   96   4.870   5.620   2.851  1.2611  1.6234 -1.2178
    1UNK    H2R   97   5.008   5.521   2.879  0.8353 -0.5052 -0.7040
    1UNK    H2S   98   4.940   5.682   2.647 -0.4380  0.0939  1.9214
    1UNK    H2T   99   5.030   5.786   2.849 -1.7912 -0.1855 -1.8267
    1UNK    H2U  100   5.180   5.716   2.789  0.7770 -0.5686 -0.0989
    1UNK    H2V  101   5.088   5.962   2.682 -3.8879  0.8070 -0.2843
    1UNK    H2W  102   5.128   5.844   2.561 -2.0705  1.9849 -2.3696
    1UNK    H2X  103   4.931   5.961   2.556 -0.8403 -1.2446 -1.2397
    1UNK    H2Y  104   4.885   5.892   2.690  0.1096  0.2030  0.0436
    1UNK    H2Z  105   5.010   5.126   2.875 -1.7328  0.5604 -2.6867
    1UNK    H30  106   5.072   5.289   2.837 -2.1026  0.4806 -1.1746
    1UNK    H31  107   5.128   5.316   3.029  2.2149 -0.3628 -0.5730
    1UNK    H32  108   5.162   5.160   3.020 -0.2772 -0.6482  0.0872
    2SOL     OW  109   2.937   0.049   0.159 -0.0953  0.2867  0.3231
    2SOL    HW1  110   2.983   0.131   0.139  1.7183 -0.4139  1.4067
    2SOL    HW2  111   2.915   0.056   0.252 -0.4838 -0.2034  0.2733
    3SOL     OW  112   2.547   3.343   2.047  0.6016 -0.0868 -0.3621
    3SOL    HW1  113   2.525   3.377   1.960 -0.1989  1.3180  0.3403
    3SOL    HW2  114   2.541   3.248   2.038 -0.2608  0.0579 -1.6408
    4SOL     OW  115   3.700   0.002   3.086  0.4350 -0.2188 -0.2277
    4SOL    HW1  116   3.687  -0.080   3.039  0.1378 -0.7820  0.8221
    4SOL    HW2  117   3.710   0.068   3.016 -1.3923 -0.7974 -1.0976
    5SOL     OW  118   3.033   1.686   0.122 -0.0720 -0.1318 -0.0178
    5SOL    HW1  119   3.057   1.617   0.060  0.1369 -0.6829  0.6552
    5SOL    HW2  120   3.009   1.638   0.202 -0.1861  0.5666  0.3744
    6SOL     OW  121   2.106   2.175   2.651 -0.4603  0.1010  0.1583
    6SOL    HW1  122   2.176   2.118   2.619 -2.1694 -1.5182 -0.9424
    6SOL    HW2  123   2.150   2.257   2.673  1.8246 -0.9715 -0.0457
    7SOL     OW  124   0.928   0.233   3.296 -0.2812  0.0738  0.2787
    7SOL    HW1  125   0.871   0.172   3.342 -0.1738 -0.2771 -0.0522
    7SOL    HW2  126   0.947   0.301   3.361 -0.3187 -0.2964  0.6836
    8SOL     OW  127   0.006   2.631   3.347  0.0763  0.8825 -0.3556
    8SOL    HW1  128   0.076   2.691   3.322  1.6610 -1.1033 -0.9677
    8SOL    HW2  129   0.037   2.589   3.427 -0.5514  0.1880 -0.4639
    9SOL     OW  130   0.463   3.667   0.848 -0.2398 -0.1248  0.0240
    9SOL    HW1  131   0.498   3.754   0.828 -0.4637 -0.0180  0.0853
    9SOL    HW2  132   0.490   3.651   0.939  0.3822 -0.4116 -0.2080
   10SOL     OW  133   1.591   1.944   1.861  0.2748 -0.5949 -0.7616
   10SOL    HW1  134   1.681   1.947   1.831  0.6585  0.6532  0.3945
   10SOL    HW2  135   1.539   1.971   1.785  0.9959  0.0101 -1.0514
   11SOL     OW  136   1.095   3.301   0.171 -0.6269 -0.2041  0.0479
   11SOL    HW1  137   1.033   3.249   0.121  0.6942 -0.0495 -1.8342
   11SOL    HW2  138   1.107   3.381   0.120 -0.5202  0.7376  1.4917
   12SOL     OW  139   1.675   3.494   3.556 -0.2395 -0.5682  0.4377
   12SOL    HW1  140   1.628   3.547   3.491 -0.3365 -1.0864  0.0786
   12SOL    HW2  141   1.619   3.418   3.569  0.1742 -0.8598  0.5180
   13SOL     OW  142   0.428   0.724   1.517 -0.1381 -0.6755  0.3671
   13SOL    HW1  143   0.352   0.768   1.480 -0.6367 -0.9791  1.0096
   13SOL    HW2  144   0.397   0.689   1.600  0.5117 -1.4096  0.3102
   14SOL     OW  145   0.970   2.034   2.717 -0.3363 -0.1897 -0.0100
   14SOL    HW1  146   0.906   2.050   2.648 -1.1435  0.7591  0.9200
   14SOL    HW2  147   1.049   2.007   2.671 -1.3469 -1.2066 -1.1911
   15SOL     OW  148   3.690   3.339   2.769  0.3569  0.5496  0.5641
   15SOL    HW1  149   3.765   3.377   2.724  0.5313  0.6293  0.9152
   15SOL    HW2  150   3.668   3.261   2.718  2.8581 -1.4747  2.3387
   16SOL     OW  151   0.433   2.299   1.762 -0.1358 -0.1479  0.2079
   16SOL    HW1  152   0.440   2.209   1.729  1.7401 -1.0549  2.7113
   16SOL    HW2  153   0.351   2.300   1.811  0.2168 -0.8145  0.8489
   17SOL     OW  154   2.845   1.817   1.337 -0.6095 -0.1430 -0.0772
   17SOL    HW1  155   2.820   1.725   1.326 -1.8535  0.1077  0.4840
   17SOL    HW2  156   2.819   1.838   1.427  0.7406  0.4502  0.2055
   18SOL     OW  157   2.579   0.958   0.165  0.5752 -0.0324  0.7897
   18SOL    HW1  158   2.581   1.045   0.205  0.2900  0.0622  0.6029
   18SOL    HW2  159   2.486   0.940   0.151  0.6878  0.9331 -1.9583
   19SOL     OW  160   1.144   0.672   0.682  0.1035  0.4445 -0.0127
   19SOL    HW1  161   1.113   0.624   0.759 -2.0958  1.0849 -0.4298
   19SOL    HW2  162   1.238   0.657   0.681  0.1690  0.1888  2.6311
   20SOL     OW  163   0.528   1.107   3.292 -0.1284  0.3284  0.1425
   20SOL    HW1  164   0.613   1.113   3.335  0.0196  0.5952 -0.1842
   20SOL    HW2  165   0.542   1.044   3.221  0.3050  1.7441 -1.0782
   21SOL     OW  166   3.445   1.561   2.298  0.0860 -0.1761 -0.1084
   21SOL    HW1  167   3.521   1.542   2.243 -0.1603  0.7288 -0.7781
   21SOL    HW2  168   3.446   1.492   2.364  1.8150  0.1256  0.2342
   22SOL     OW  169   1.428   1.058   1.174  0.4321  0.5507 -0.3695
   22SOL    HW1  170   1.378   1.081   1.096  2.0984  0.2978 -1.5684
   22SOL    HW2  171   1.398   0.970   1.197 -0.1133  0.6485 -0.6922
   23SOL     OW  172   1.551   2.827   3.685 -0.5251 -0.4995  0.6325
   23SOL    HW1  173   1.596   2.746   3.663 -0.7681 -0.3522 -0.4461
   23SOL    HW2  174   1.608   2.870   3.749 -0.0923 -1.2124  0.7334
   24SOL     OW  175   1.434   1.777   2.486 -0.9614  0.3180 -0.2260
   24SOL    HW1  176   1.449   1.689   2.521  0.0423  0.2715 -0.7310
   24SOL    HW2  177   1.409   1.830   2.563  0.7910  0.1295  0.5340
   25SOL     OW  178   1.880   0.678   1.357  0.4666 -0.0273 -0.9129
   25SOL    HW1  179   1.951   0.704   1.415  0.1707  0.0108 -0.5734
   25SOL    HW2  180   1.800   0.692   1.407  0.2366 -0.4135 -1.1643
   26SOL     OW  181   0.947   2.477   0.075 -0.2257 -0.6661 -0.5265
   26SOL    HW1  182   0.897   2.516   0.147 -1.8324  0.0712 -1.9799
   26SOL    HW2  183   1.036   2.510   0.088 -0.9206  1.1701 -0.0511
   27SOL     OW  184   1.686   2.514   0.946 -0.4453 -0.4510  0.2526
   27SOL    HW1  185   1.704   2.485   1.036 -0.8011 -0.3667  0.3505
   27SOL    HW2  186   1.752   2.582   0.930 -0.4582 -0.3777  0.4951
   28SOL     OW  187   0.164   0.365   2.837  0.0134 -0.5900 -0.2581
   28SOL    HW1  188   0.237   0.405   2.883 -1.6347  1.2511  0.8998
   28SOL    HW2  189   0.168   0.401   2.748 -0.1064  0.3528  0.1127
   29SOL     OW  190   3.662   3.486   3.528  0.1052 -0.5612 -0.4497
   29SOL    HW1  191   3.621   3.401   3.541 -1.5821  0.1436 -0.8622
   29SOL    HW2  192   3.590   3.545   3.505  1.3259  0.8054 -1.0115
   30SOL     OW  193   1.688   0.370   1.554  0.1739 -0.0902  0.7660
   30SOL    HW1  194   1.622   0.301   1.548 -1.5689  1.3570  2.0272
   30SOL    HW2  195   1.752   0.335   1.616  1.4706 -2.0849 -1.5032
   31SOL     OW  196   1.957   2.021   2.828  0.3917  0.3584  0.0080
   31SOL    HW1  197   2.015   2.027   2.904 -2.0555  0.3122  2.0642
   31SOL    HW2  198   2.002   2.066   2.758  4.1406 -2.1562  0.5261
   32SOL     OW  199   1.227   2.229   2.101  0.0314 -0.6248 -0.4064
   32SOL    HW1  200   1.240   2.147   2.053 -0.0553 -0.1806 -1.1869
   32SOL    HW2  201   1.314   2.255   2.129  0.1837 -0.4278 -1.0676
   33SOL     OW  202   2.256   1.140   3.525 -0.2886  0.4194  0.3932
   33SOL    HW1  203   2.328   1.129   3.586  1.6023 -2.0046 -2.0391
   33SOL    HW2  204   2.263   1.230   3.495  1.7020  0.2493  0.2680
   34SOL     OW  205   1.034   0.519   0.153 -0.4308 -0.0074 -0.7765
   34SOL    HW1  206   0.953   0.474   0.178  0.9198 -1.6164  1.0627
   34SOL    HW2  207   1.099   0.448   0.148  1.5412  1.5707  0.9835
   35SOL     OW  208   0.200   2.849   3.296  0.2267 -0.2708  0.0770
   35SOL    HW1  209   0.262   2.842   3.369 -1.3137  0.5010  1.5216
   35SOL    HW2  210   0.131   2.906   3.328 -0.6012 -0.0259 -1.9625
   36SOL     OW  211   2.482   1.353   3.101 -0.1502 -0.5719  0.5804
   36SOL    HW1  212   2.566   1.311   3.118 -0.2161 -0.1725  2.0527
   36SOL    HW2  213   2.417   1.283   3.111 -0.0336 -0.7739 -0.0610
   37SOL     OW  214   0.289   3.434   2.088  0.2350 -0.0781 -0.2214
   37SOL    HW1  215   0.378   3.414   2.116 -0.2357  1.2065  2.5691
   37SOL    HW2  216   0.237   3.360   2.119  0.2605 -0.6834 -1.5828
   38SOL     OW  217   1.350   3.499   0.404  0.2603 -0.6981  0.3396
   38SOL    HW1  218   1.274   3.557   0.392  1.2353  0.4527 -0.4832
   38SOL    HW2  219   1.314   3.422   0.448 -1.4527 -0.3221 -0.3017
   39SOL     OW  220   2.779   0.395   2.578 -0.1204  0.4418  0.4300
   39SOL    HW1  221   2.705   0.455   2.583 -0.2948  0.3002 -0.3743
   39SOL    HW2  222   2.829   0.413   2.658 -0.5835  1.1024  0.5849
   40SOL     OW  223   3.255   1.277   2.640 -0.4688  0.2302 -0.0967
   40SOL    HW1  224   3.238   1.359   2.594 -3.9689 -0.8168 -0.9517
   40SOL    HW2  225   3.227   1.294   2.730  0.9571  0.5546  0.3245
   41SOL     OW  226   0.164   3.120   0.644  0.3999 -0.1349  0.1726
   41SOL    HW1  227   0.185   3.192   0.586  1.3034  1.2484  2.0917
   41SOL    HW2  228   0.241   3.062   0.640  0.3245 -0.2081 -0.2294
   42SOL     OW  229   3.221   1.832   1.555  0.0350  0.3189 -0.3594
   42SOL    HW1  230   3.243   1.757   1.499 -0.3611 -0.5693  0.6332
   42SOL    HW2  231   3.228   1.908   1.498  0.5079 -0.4707 -1.3821
   43SOL     OW  232   2.953   2.874   1.391 -0.3877  0.0189  0.4896
   43SOL    HW1  233   2.985   2.801   1.444 -0.1073 -0.6134 -0.5146
   43SOL    HW2  234   2.925   2.940   1.454  0.0359 -0.6677  1.4103
   44SOL     OW  235   2.080   1.293   0.462  0.1844  0.0119 -0.5993
   44SOL    HW1  236   2.025   1.366   0.489 -0.3460 -0.8197  0.6735
   44SOL    HW2  237   2.019   1.222   0.443  0.6902 -0.1366 -1.8071
   45SOL     OW  238   0.235   0.988   3.092 -0.5666  1.0841  0.1375
   45SOL    HW1  239   0.145   0.969   3.118 -0.3389 -3.0390 -1.4248
   45SOL    HW2  240   0.288   0.943   3.158  0.1956 -0.0483 -1.2042
   46SOL     OW  241   1.280   1.983   2.401  0.2507 -0.1924 -0.4346
   46SOL    HW1  242   1.337   1.915   2.438  0.4762  1.0720  1.7552
   46SOL    HW2  243   1.278   2.051   2.469 -1.2539  1.2640 -1.8581
   47SOL     OW  244   2.928   1.939   2.593  0.4921  0.2735  0.1873
   47SOL    HW1  245   2.871   1.911   2.664 -0.5604  1.6958 -0.0443
   47SOL    HW2  246   2.969   1.858   2.562 -2.1155 -0.9984 -0.2334
   48SOL     OW  247   1.285   0.527   1.514 -0.3561  0.4732  0.1626
   48SOL    HW1  248   1.272   0.485   1.598 -0.6528 -1.1308 -0.6511
   48SOL    HW2  249   1.234   0.474   1.452 -1.4994  2.5373 -0.7940
   49SOL     OW  250   3.339   1.191   0.430  0.1168 -0.0105 -0.2848
   49SOL    HW1  251   3.320   1.228   0.516 -3.8543  0.0482 -1.0028
   49SOL    HW2  252   3.317   1.098   0.439  0.2905 -0.1331 -1.0871
   50SOL     OW  253   2.927   3.699   0.421 -0.3009 -0.3035  0.2374
   50SOL    HW1  254   2.877   3.756   0.479 -1.3224  0.7843 -1.6439
   50SOL    HW2  255   2.868   3.626   0.402 -0.4650  0.0231 -0.5021
   51SOL     OW  256   2.022   3.679   1.815 -0.5962  0.6401 -0.5501
   51SOL    HW1  257   2.113   3.672   1.787  0.3428 -0.1636  2.4142
   51SOL    HW2  258   2.015   3.768   1.851 -0.4503  0.1206  0.8112
   52SOL     OW  259   1.284   2.975   1.621 -0.4218  0.8956  0.0206
   52SOL    HW1  260   1.354   2.941   1.676  0.5459 -0.5847 -1.9959
   52SOL    HW2  261   1.205   2.963   1.673  0.5589  0.5825  1.4962
   53SOL     OW  262   1.275   1.150   2.656 -0.0822  0.7408  0.3317
   53SOL    HW1  263   1.193   1.166   2.610  0.7055 -0.5922 -1.6814
   53SOL    HW2  264   1.332   1.223   2.631  0.0954  0.4262 -0.1857
   54SOL     OW  265   2.832   0.956   1.982 -0.3524  0.7990  0.3621
   54SOL    HW1  266   2.822   0.990   1.893 -1.6971 -1.1192 -0.2675
   54SOL    HW2  267   2.766   0.888   1.989  2.9957 -2.6821  1.0413
   55SOL     OW  268   1.926   2.949   0.485  0.2345 -0.5564 -0.1366
   55SOL    HW1  269   1.877   3.030   0.497  1.0870 -0.3269  2.5092
   55SOL    HW2  270   2.006   2.976   0.440  0.4009  0.0453  0.5052
   56SOL     OW  271   0.198   2.152   2.560  0.0706 -0.4963  0.1036
   56SOL    HW1  272   0.182   2.156   2.466  0.3796 -0.8339  0.0332
   56SOL    HW2  273   0.165   2.236   2.594  1.2749  0.2640 -0.5170
   57SOL     OW  274   3.637   1.959   0.841  0.3461 -0.1044  0.3251
   57SOL    HW1  275   3.611   2.044   0.807 -0.9805 -1.0826 -1.3108
   57SOL    HW2  276   3.566   1.933   0.900 -0.0272 -0.6914 -0.3570
   58SOL     OW  277   2.725   2.875   0.766  0.2004 -0.2950  0.3715
   58SOL    HW1  278   2.678   2.838   0.840  0.3929 -1.5668 -0.1236
   58SOL    HW2  279   2.804   2.914   0.804 -0.9205  1.3344  1.1283
   59SOL     OW  280   1.743   1.671   3.686 -0.1460  0.1218  0.1699
   59SOL    HW1  281   1.741   1.710   3.599  1.2255 -0.6350 -0.2240
   59SOL    HW2  282   1.653   1.679   3.718 -1.0987 -1.1229 -1.9791
   60SOL     OW  283   0.117   3.226   2.105  0.4561  0.3813  0.3085
   60SOL    HW1  284   0.117   3.149   2.048 -1.8943  1.1933 -0.9418
   60SOL    HW2  285   0.061   3.202   2.179  0.8045  0.4409  0.5937
   61SOL     OW  286   2.851   0.116   2.743  0.2676 -0.0442 -0.2643
   61SOL    HW1  287   2.852   0.084   2.653 -0.1954 -0.1068 -0.2479
   61SOL    HW2  288   2.759   0.129   2.763  0.4181  0.9130 -0.1363
   62SOL     OW  289   2.977   2.817   0.992  0.2933  0.1507  0.1877
   62SOL    HW1  290   3.027   2.822   0.911  1.3558  0.2880  0.8417
   62SOL    HW2  291   2.970   2.724   1.011 -2.1727 -0.0810 -1.3724
   63SOL     OW  292   0.447   0.607   0.874 -0.5790  0.0869 -0.2031
   63SOL    HW1  293   0.448   0.527   0.821 -3.6830 -0.4546  0.3746
   63SOL    HW2  294   0.450   0.678   0.809  2.4684 -0.3908 -0.7132
   64SOL     OW  295   1.334   2.167   1.416 -0.0444  0.2075 -0.0333
   64SOL    HW1  296   1.381   2.229   1.472 -1.7124  0.6948  0.9058
   64SOL    HW2  297   1.246   2.163   1.454 -0.7460 -0.7130 -1.6684
   65SOL     OW  298   1.552   3.027   0.539  0.0043  0.4096 -0.2334
   65SOL    HW1  299   1.583   2.993   0.622 -1.2871  2.3389  1.1441
   65SOL    HW2  300   1.626   3.075   0.503  0.9310 -1.3813 -0.8125
   66SOL     OW  301   3.564   1.224   3.568  0.6034  0.0950 -0.2163
   66SOL    HW1  302   3.588   1.316   3.568  1.1557 -0.0280 -1.5553
   66SOL    HW2  303   3.496   1.217   3.501  1.5971 -0.7036 -1.1752
   67SOL     OW  304   3.363   2.805   2.265 -0.5968  0.0451 -0.0314
   67SOL    HW1  305   3.458   2.795   2.264 -0.6763 -0.7702 -0.9096
   67SOL    HW2  306   3.348   2.895   2.238 -0.0549  0.5576  1.2836
   68SOL     OW  307   2.169   1.790   2.655 -0.2207 -0.1924  0.1061
   68SOL    HW1  308   2.233   1.745   2.710  1.2786  2.9702  1.2254
   68SOL    HW2  309   2.085   1.778   2.700  0.3524 -0.7426  1.0600
   69SOL     OW  310   2.706   0.703   2.416  0.0149  0.2756  0.0333
   69SOL    HW1  311   2.701   0.795   2.390  1.5255 -0.0437 -1.6153
   69SOL    HW2  312   2.799   0.689   2.436 -0.5567 -0.3628  2.5620
   70SOL     OW  313   0.580   0.474   3.530  0.0166  0.3700 -0.4332
   70SOL    HW1  314   0.564   0.380   3.524  0.9702  0.0653  1.1118
   70SOL    HW2  315   0.506   0.508   3.580  0.1006  0.2971 -0.2586
   71SOL     OW  316   1.904   1.453   1.296  0.3607 -0.7281 -0.5048
   71SOL    HW1  317   1.830   1.453   1.235  0.0824  1.3124 -0.2357
   71SOL    HW2  318   1.980   1.472   1.242  0.4981 -1.5031 -0.5872
   72SOL     OW  319   2.235   2.303   0.797 -0.2741  0.0967 -0.8105
   72SOL    HW1  320   2.165   2.308   0.861  2.7111  2.2815  2.6484
   72SOL    HW2  321   2.218   2.376   0.737 -0.3670  1.4059  0.7488
   73SOL     OW  322   2.804   2.147   0.661 -0.1613 -0.4905  0.2906
   73SOL    HW1  323   2.837   2.086   0.596 -0.2549  1.0001 -1.2230
   73SOL    HW2  324   2.863   2.138   0.735  0.6263 -1.4211 -0.4295
   74SOL     OW  325   2.076   1.090   1.269  0.6571  0.3137 -0.4135
   74SOL    HW1  326   2.079   1.146   1.347  0.1124 -0.4966  0.1978
   74SOL    HW2  327   2.067   1.152   1.196  1.8443  1.1164  0.0859
   75SOL     OW  328   0.626   1.341   1.943  0.3179 -0.3531 -0.1850
   75SOL    HW1  329   0.630   1.258   1.895  1.5980  0.1106 -0.9184
   75SOL    HW2  330   0.706   1.387   1.918  1.1046 -0.1023  2.4511
   76SOL     OW  331   0.257   3.635   0.001 -0.1277  0.0044 -0.0831
   76SOL    HW1  332   0.215   3.700  -0.056  0.6355  0.6725  0.1085
   76SOL    HW2  333   0.350   3.651  -0.009  0.0415  1.3380  2.6809
   77SOL     OW  334   0.635   2.989   3.507  0.8693  0.8829 -0.3453
   77SOL    HW1  335   0.727   2.976   3.485  1.0493 -0.6805  1.1637
   77SOL    HW2  336   0.636   3.028   3.595  0.0779  1.7636 -0.6971
   78SOL     OW  337   3.468   2.471   0.624 -0.3203 -0.0286  0.5380
   78SOL    HW1  338   3.485   2.491   0.532 -0.1442  0.8990  0.7589
   78SOL    HW2  339   3.495   2.550   0.671 -1.1937 -0.1662  1.3043
   79SOL     OW  340   0.229   0.315   2.339 -0.4359 -0.4458  0.7103
   79SOL    HW1  341   0.239   0.294   2.246  0.0917  0.1563  0.6273
   79SOL    HW2  342   0.136   0.336   2.348 -0.2345  0.8566  0.0179
   80SOL     OW  343   2.892   2.478   0.770 -0.3860 -0.6862 -0.1283
   80SOL    HW1  344   2.803   2.446   0.785 -0.2578 -1.0992 -0.2271
   80SOL    HW2  345   2.883   2.540   0.698 -0.6715 -0.3357  0.2078
   81SOL     OW  346   2.910   0.565   1.004 -0.3500  0.2365 -0.1571
   81SOL    HW1  347   2.954   0.520   1.076 -0.5956 -0.0482 -0.1878
   81SOL    HW2  348   2.820   0.535   1.007  0.0919 -1.5099 -1.9296
   82SOL     OW  349   1.341   0.608   1.141  0.1689  0.2070  0.3532
   82SOL    HW1  350   1.371   0.521   1.167 -1.3332  0.5032  3.4096
   82SOL    HW2  351   1.420   0.662   1.144  0.5832 -0.4289  1.4416
   83SOL     OW  352   1.865   3.627   3.430 -0.0763 -0.3053  0.3120
   83SOL    HW1  353   1.880   3.577   3.349 -1.5452 -0.1401 -0.0922
   83SOL    HW2  354   1.794   3.581   3.474  1.1276 -0.7504  1.8592
   84SOL     OW  355   0.273   0.222   2.090  0.1086 -0.6521 -0.2149
   84SOL    HW1  356   0.198   0.221   2.031 -0.1142 -1.6550  0.0600
   84SOL    HW2  357   0.346   0.252   2.037 -0.4585  0.2096 -0.5214
   85SOL     OW  358   3.542   1.810   0.646 -0.2506  0.4531  0.1552
   85SOL    HW1  359   3.562   1.869   0.718 -0.4676 -0.6038  1.1028
   85SOL    HW2  360   3.616   1.749   0.644 -0.6321 -0.0039 -0.0206
   86SOL     OW  361   0.606   2.573   2.577  0.3611 -0.7181 -0.0137
   86SOL    HW1  362   0.668   2.613   2.516  1.0454 -0.8574  0.5813
   86SOL    HW2  363   0.660   2.517   2.633 -0.3540 -1.1435  0.2700
   87SOL     OW  364   3.630   1.982   3.371  0.2486 -0.1725  0.1215
   87SOL    HW1  365   3.681   2.059   3.397  0.4688 -0.4871  0.6365
   87SOL    HW2  366   3.549   1.989   3.423  0.4567 -0.5158  0.4961
   88SOL     OW  367   3.141   3.572   0.515 -0.2602 -0.3596 -0.3643
   88SOL    HW1  368   3.066   3.607   0.465 -0.3072 -1.7923 -1.3709
   88SOL    HW2  369   3.128   3.604   0.604 -3.5802 -2.6395  0.1636
   89SOL     OW  370   3.450   0.012   3.433 -0.2931  0.6390 -0.4398
   89SOL    HW1  371   3.466  -0.011   3.341  2.9360 -0.4468  0.2608
   89SOL    HW2  372   3.524   0.069   3.456 -1.0579  0.9287  1.4794
   90SOL     OW  373   1.149   0.301   0.577 -0.2904  0.0882 -0.1319
   90SOL    HW1  374   1.195   0.220   0.598 -0.3179 -0.1177 -0.8473
   90SOL    HW2  375   1.145   0.349   0.660  0.0320 -0.4862  0.2177
   91SOL     OW  376   1.554   3.695   0.535 -0.5189 -0.2059  0.0503
   91SOL    HW1  377   1.638   3.674   0.493 -0.2189 -1.9030  1.4116
   91SOL    HW2  378   1.496   3.623   0.510 -1.5562  0.8460 -0.7066
   92SOL     OW  379   1.436   3.416   3.145  0.2723 -0.1215 -0.2253
   92SOL    HW1  380   1.391   3.352   3.090 -1.2360  0.8905 -0.2473
   92SOL    HW2  381   1.442   3.373   3.231 -2.2343  0.2377  0.2254
   93SOL     OW  382   2.910   3.255   1.839  0.3709 -0.2427  0.1282
   93SOL    HW1  383   2.856   3.278   1.915 -0.9759 -1.4194 -0.4140
   93SOL    HW2  384   2.904   3.331   1.782 -0.8576 -0.3864  0.0314
   94SOL     OW  385   2.850   0.890   1.340 -0.5502  0.1420 -0.2033
   94SOL    HW1  386   2.891   0.848   1.264 -0.8049 -1.0343  0.2842
   94SOL    HW2  387   2.834   0.818   1.401 -1.6305  0.8644  0.3917
   95SOL     OW  388   1.709   0.167   0.015 -0.4032 -0.0637 -0.2561
   95SOL    HW1  389   1.704   0.147  -0.078 -1.8368 -0.0928 -0.1901
   95SOL    HW2  390   1.714   0.081   0.058  0.5371 -0.0440 -0.3030
   96SOL     OW  391   0.843   3.584   3.224  0.3010  0.5663 -0.2380
   96SOL    HW1  392   0.820   3.645   3.294 -0.6376 -0.2732  0.1945
   96SOL    HW2  393   0.826   3.633   3.143 -1.2087  0.6352  0.0929
   97SOL     OW  394   1.557   1.913   0.090  0.0378 -0.0503  0.0643
   97SOL    HW1  395   1.464   1.936   0.081 -0.2061 -1.0706 -0.1881
   97SOL    HW2  396   1.598   1.950   0.012 -0.5393 -1.3570 -0.9029
   98SOL     OW  397   0.534   0.217   0.848  0.4920 -1.2080 -0.2652
   98SOL    HW1  398   0.552   0.250   0.936 -0.1048  1.6780 -1.1275
   98SOL    HW2  399   0.599   0.261   0.793 -1.1244 -0.4768 -1.6589
   99SOL     OW  400   0.554   0.167   2.632 -0.6863  0.0628 -0.0042
   99SOL    HW1  401   0.507   0.181   2.714  0.1062 -0.2082  0.5172
   99SOL    HW2  402   0.638   0.212   2.645 -0.3568 -0.4065 -0.4719
  100SOL     OW  403   1.553   1.801   1.412  0.3940 -0.6470 -0.5910
  100SOL    HW1  404   1.578   1.758   1.330 -0.3580 -0.2099 -1.0546
  100SOL    HW2  405   1.580   1.892   1.401 -1.1094 -0.2288 -0.9895
  101SOL     OW  406   1.793   1.175   0.020 -0.4444 -0.8507  0.6535
  101SOL    HW1  407   1.725   1.167  -0.048  0.5075  1.4533 -0.6893
  101SOL    HW2  408   1.830   1.263   0.007  1.8610 -1.4906  2.2365
  102SOL     OW  409   1.626   0.706   1.204 -0.0693 -0.6060  0.4195
  102SOL    HW1  410   1.713   0.740   1.182 -0.5372  0.3881  0.0125
  102SOL    HW2  411   1.628   0.693   1.299  0.0107  1.0253  0.6740
  103SOL     OW  412   0.548   2.465   3.426  0.0886 -1.1337  0.0372
  103SOL    HW1  413   0.635   2.456   3.464  1.2969  1.4036 -1.8569
  103SOL    HW2  414   0.564   2.474   3.332 -2.0186  1.3005 -0.1906
  104SOL     OW  415   0.225   3.352   0.019 -0.1301  0.2064  0.4765
  104SOL    HW1  416   0.318   3.331   0.013 -0.4437 -0.7882 -3.0182
  104SOL    HW2  417   0.219   3.442  -0.014 -0.4601  0.1141  0.2845
  105SOL     OW  418   1.904   2.023   2.402 -0.3234 -1.0814 -0.5288
  105SOL    HW1  419   1.877   2.094   2.344 -0.0285 -0.9422 -0.4942
  105SOL    HW2  420   1.823   1.992   2.442 -0.4848 -0.9465 -0.7506
  106SOL     OW  421   2.153   0.334   2.270 -0.0288  0.1912  0.6192
  106SOL    HW1  422   2.243   0.351   2.240 -0.9307  1.3280 -1.6564
  106SOL    HW2  423   2.144   0.239   2.267  1.1286  0.0451  1.0706
  107SOL     OW  424   1.938   0.200   2.884 -0.0229 -0.4022 -0.2333
  107SOL    HW1  425   1.873   0.267   2.865  0.1167  0.0451  0.7885
  107SOL    HW2  426   1.906   0.157   2.963  0.9470 -0.1202  0.3346
  108SOL     OW  427   1.172   1.674   0.481  0.2713 -0.2449 -0.5455
  108SOL    HW1  428   1.148   1.612   0.550 -0.5148 -1.0508 -1.5144
  108SOL    HW2  429   1.248   1.633   0.438  0.1403 -0.2348 -0.7876
  109SOL     OW  430   1.695   0.433   1.034  0.6594  0.4057  0.1924
  109SOL    HW1  431   1.746   0.478   0.967  0.8878  0.1126  0.1693
  109SOL    HW2  432   1.679   0.500   1.101 -1.4524  1.3614 -1.1335
  110SOL     OW  433   1.500   0.913   1.930 -1.0082 -0.2153 -0.3742
  110SOL    HW1  434   1.560   0.985   1.946 -0.5129 -0.2832 -1.7463
  110SOL    HW2  435   1.414   0.948   1.951 -0.6091  0.2340  0.5584
  111SOL     OW  436   1.657   2.030   3.558  0.3866  0.3987 -0.2816
  111SOL    HW1  437   1.639   1.937   3.548  0.0545  0.5669 -1.3518
  111SOL    HW2  438   1.702   2.055   3.478  1.5957  0.9094  0.5287
  112SOL     OW  439   2.641   2.543   1.339 -0.1930  0.3777  0.4876
  112SOL    HW1  440   2.722   2.503   1.371 -1.3307 -1.3839  1.3695
  112SOL    HW2  441   2.576   2.472   1.343 -1.5416  1.4239 -1.2152
  113SOL     OW  442   2.079   2.824   1.070 -0.2510 -0.3942  0.0883
  113SOL    HW1  443   2.061   2.738   1.034  0.6951  0.3748 -2.4115
  113SOL    HW2  444   2.174   2.835   1.061 -0.4437  1.1991 -0.4221
  114SOL     OW  445   0.143   0.108   3.544 -0.4189 -0.1017 -0.1037
  114SOL    HW1  446   0.095   0.103   3.461  1.8756 -0.3168 -1.4979
  114SOL    HW2  447   0.165   0.201   3.554 -1.0443 -0.0080  0.5158
  115SOL     OW  448   0.241   0.635   2.943 -0.0965 -0.1732  0.8282
  115SOL    HW1  449   0.313   0.636   2.880 -0.0940 -1.0094  0.8116
  115SOL    HW2  450   0.271   0.576   3.012 -0.6446 -0.2823  0.9721
  116SOL     OW  451   3.309   1.093   1.445  0.0941 -0.5200  0.0771
  116SOL    HW1  452   3.397   1.078   1.411  0.2065  0.3794 -0.0686
  116SOL    HW2  453   3.289   1.015   1.497  0.9804 -0.7242  0.1250
  117SOL     OW  454   3.229   2.807   3.059 -0.1749  0.1749  0.0976
  117SOL    HW1  455   3.143   2.771   3.037  0.5627  0.6613 -4.4589
  117SOL    HW2  456   3.290   2.734   3.044  0.7821  1.5586 -4.1745
  118SOL     OW  457   3.133   1.594   1.069 -0.2253 -0.0839  0.0415
  118SOL    HW1  458   3.176   1.649   1.004  1.1313  1.5100  2.1734
  118SOL    HW2  459   3.195   1.523   1.086 -1.0058 -1.0751 -1.0468
  119SOL     OW  460   3.106   1.375   0.424 -0.1656 -0.2914  0.2632
  119SOL    HW1  461   3.045   1.396   0.495  1.2152  0.3885  1.2969
  119SOL    HW2  462   3.171   1.318   0.464 -0.3691 -1.4274 -0.9507
  120SOL     OW  463   3.151   2.830   0.768  0.1907 -0.1565 -0.9036
  120SOL    HW1  464   3.200   2.912   0.764  0.8405 -0.4959 -0.2020
  120SOL    HW2  465   3.206   2.767   0.721 -0.7876  0.0177 -2.3594
  121SOL     OW  466   1.194   3.361   0.690  0.2578 -0.1364  0.2717
  121SOL    HW1  467   1.213   3.283   0.637  0.4818 -0.3413  0.6421
  121SOL    HW2  468   1.142   3.328   0.763 -1.0519  0.3391 -0.4333
  122SOL     OW  469   0.205   0.174   3.217 -0.5666 -0.2604 -0.1947
  122SOL    HW1  470   0.288   0.137   3.249  1.3094  3.6898  0.0627
  122SOL    HW2  471   0.181   0.119   3.143  3.0640 -0.8107 -1.1277
  123SOL     OW  472   0.661   1.060   1.869  0.3180  0.0776  0.3947
  123SOL    HW1  473   0.613   1.109   1.803  0.6561 -1.1662 -0.8205
  123SOL    HW2  474   0.625   0.971   1.865 -0.0585  0.1059  2.3130
  124SOL     OW  475   1.237   2.374   2.434 -0.1009 -0.3616  0.1430
  124SOL    HW1  476   1.315   2.340   2.390 -1.2989 -2.1996 -0.6915
  124SOL    HW2  477   1.179   2.401   2.363 -0.1963  1.1151  0.7541
  125SOL     OW  478   3.234   0.426   3.166 -0.5929  0.5214 -0.2763
  125SOL    HW1  479   3.321   0.426   3.206 -0.8136  3.0761  0.3741
  125SOL    HW2  480   3.230   0.343   3.119  1.4048 -0.5951  1.3166
  126SOL     OW  481   2.018   3.040   0.031 -0.2964  0.0372  0.1987
  126SOL    HW1  482   1.998   2.951   0.061 -2.0560  0.3270  0.0100
  126SOL    HW2  483   2.004   3.037  -0.064  1.6249  0.0438 -0.1243
  127SOL     OW  484   2.741   3.606   2.628 -0.3708 -0.3438  0.0121
  127SOL    HW1  485   2.679   3.660   2.676  0.9860  0.9710  0.3575
  127SOL    HW2  486   2.734   3.519   2.668 -2.2786 -0.3584 -0.2681
  128SOL     OW  487   3.306   2.152   1.971 -0.2539 -0.5071  0.1901
  128SOL    HW1  488   3.269   2.237   1.998 -2.1567 -1.4506  0.7304
  128SOL    HW2  489   3.301   2.098   2.050  0.6973 -1.2278 -0.2190
  129SOL     OW  490   3.159   1.898   2.907  0.1449 -0.0118  0.4977
  129SOL    HW1  491   3.188   1.902   2.998 -1.0616 -2.5429  1.0711
  129SOL    HW2  492   3.125   1.986   2.889 -1.7632 -0.0402  3.3185
  130SOL     OW  493   3.284   0.164   3.603 -0.7914  0.1518 -0.0910
  130SOL    HW1  494   3.338   0.124   3.535  0.0630  0.5602  0.3390
  130SOL    HW2  495   3.223   0.220   3.555 -1.9053 -1.4959 -0.6959
  131SOL     OW  496   1.885   1.795   2.682 -0.1038  0.1122 -0.2095
  131SOL    HW1  497   1.878   1.879   2.726  1.2698  0.8607 -1.3476
  131SOL    HW2  498   1.797   1.758   2.686 -0.8346  1.8048 -0.0977
  132SOL     OW  499   2.346   0.892   2.135  0.2784  0.0207 -0.4518
  132SOL    HW1  500   2.385   0.979   2.125  0.3233  0.0767  0.1509
  132SOL    HW2  501   2.414   0.831   2.108  0.0525  0.1852 -1.4345
  133SOL     OW  502   2.555   1.851   2.047 -0.3454 -0.2451 -0.1452
  133SOL    HW1  503   2.615   1.821   2.115 -0.0117  0.2334 -0.2246
  133SOL    HW2  504   2.472   1.809   2.069  0.1136 -1.2496 -0.2729
  134SOL     OW  505   2.605   3.089   1.951  0.1975  0.2324  0.0896
  134SOL    HW1  506   2.685   3.036   1.943 -0.5021 -1.1799  1.7389
  134SOL    HW2  507   2.542   3.031   1.994 -1.1514  1.9038  0.4868
  135SOL     OW  508   1.032   3.264   3.256 -0.2835  0.5324  0.2261
  135SOL    HW1  509   1.121   3.231   3.244 -0.7205 -0.6159 -0.0390
  135SOL    HW2  510   0.992   3.257   3.170 -0.3955  1.8384  0.1508
  136SOL     OW  511   3.218   1.197   1.844 -0.0264 -0.1113 -0.0284
  136SOL    HW1  512   3.250   1.281   1.875  0.1391  0.6330 -2.0620
  136SOL    HW2  513   3.198   1.211   1.751 -0.6759 -2.1191 -0.2500
  137SOL     OW  514   1.147   2.849   2.910  0.5668 -0.4574  0.1824
  137SOL    HW1  515   1.192   2.816   2.988  0.6949 -1.1737 -0.1889
  137SOL    HW2  516   1.124   2.771   2.860 -2.4687 -0.2350  1.0771
  138SOL     OW  517   2.637   0.871   3.565  0.2018  0.4062 -0.1963
  138SOL    HW1  518   2.613   0.895   3.654  1.6985  1.2824 -0.0015
  138SOL    HW2  519   2.659   0.954   3.523  2.3862 -0.2614 -0.4730
  139SOL     OW  520   1.728   0.727   0.214  0.3220  0.0218  0.3524
  139SOL    HW1  521   1.796   0.764   0.157  0.4305  0.9781  1.0803
  139SOL    HW2  522   1.731   0.633   0.196  0.9777  0.1937 -0.5439
  140SOL     OW  523   1.837   0.930   2.049 -0.2030  0.2193  0.3603
  140SOL    HW1  524   1.845   0.856   1.988  0.8508  1.1692 -0.6990
  140SOL    HW2  525   1.923   0.937   2.090 -0.8575 -0.3009  1.8867
  141SOL     OW  526   2.473   0.518   0.195 -0.2707  0.1051  0.4720
  141SOL    HW1  527   2.488   0.535   0.288  0.6018 -0.9332  0.5419
  141SOL    HW2  528   2.425   0.435   0.193 -2.3061  1.2124  0.0547
  142SOL     OW  529   2.202   1.693   3.512 -0.2057  0.5481 -0.3480
  142SOL    HW1  530   2.226   1.601   3.504  0.4001  0.7351 -0.8682
  142SOL    HW2  531   2.158   1.701   3.596  1.2641  0.0991  0.4880
  143SOL     OW  532   1.635   0.252   2.639  0.6152  0.0925 -0.4338
  143SOL    HW1  533   1.562   0.267   2.580 -0.9967 -0.0544  1.4178
  143SOL    HW2  534   1.647   0.157   2.639 -0.3945 -0.0563  0.5655
  144SOL     OW  535   1.343   2.305   3.023  0.4869 -0.0565 -0.0192
  144SOL    HW1  536   1.279   2.333   2.957  0.7891  1.2273  0.2081
  144SOL    HW2  537   1.428   2.315   2.980  0.6669  0.5041  0.4516
  145SOL     OW  538   1.111   3.039   2.694 -0.1934  0.5919  0.1813
  145SOL    HW1  539   1.122   2.982   2.771 -0.2427  1.4695  0.8591
  145SOL    HW2  540   1.073   2.982   2.627 -0.1775 -0.1858  0.8154
  146SOL     OW  541   2.686   2.618   0.292 -0.2513  0.0872  0.8312
  146SOL    HW1  542   2.605   2.638   0.340 -1.5066 -0.5858 -0.9165
  146SOL    HW2  543   2.694   2.688   0.227  1.2082  0.7586  1.6719
  147SOL     OW  544   3.030   1.511   1.493  0.1835 -0.2118 -0.2047
  147SOL    HW1  545   2.952   1.556   1.461  0.8245  0.1919 -1.2632
  147SOL    HW2  546   3.053   1.558   1.573  0.0921  0.5190 -0.6003
  148SOL     OW  547   1.807   1.309   1.480 -0.6589  0.0060  0.0492
  148SOL    HW1  548   1.722   1.353   1.482 -0.8474 -0.3631  1.7564
  148SOL    HW2  549   1.855   1.353   1.411 -1.9336  0.7995 -0.3711
  149SOL     OW  550   2.878   0.639   0.508  0.1252 -0.1197  0.3774
  149SOL    HW1  551   2.829   0.671   0.432 -0.4663 -0.6715  0.5119
  149SOL    HW2  552   2.816   0.582   0.554 -0.1241  1.5273  2.2155
  150SOL     OW  553   0.439   3.403   2.531  0.4605 -0.2087  0.3616
  150SOL    HW1  554   0.526   3.373   2.559 -0.1487 -2.6623 -0.2049
  150SOL    HW2  555   0.408   3.336   2.471 -1.3611  1.2288 -0.4079
  151SOL     OW  556   1.775   1.851   1.024 -0.0201 -0.7760 -0.0761
  151SOL    HW1  557   1.861   1.810   1.011  0.3429  0.1879 -0.9181
  151SOL    HW2  558   1.794   1.929   1.077  0.3419  1.6132 -3.3685
  152SOL     OW  559   1.586   1.007   2.656 -0.0471 -0.0159  0.2351
  152SOL    HW1  560   1.532   1.059   2.596  1.1353  1.1944  0.1986
  152SOL    HW2  561   1.649   0.963   2.599 -2.5524 -3.6348 -0.0841
  153SOL     OW  562   1.662   1.934   2.487  0.1145  0.2546 -0.2323
  153SOL    HW1  563   1.589   1.893   2.534 -1.2764 -0.1733 -2.5621
  153SOL    HW2  564   1.662   2.025   2.517 -1.6333  0.3461 -0.3715
  154SOL     OW  565   2.437   1.248   1.711  0.2460 -0.1620 -0.0695
  154SOL    HW1  566   2.452   1.164   1.668  0.3697  0.0711 -0.4830
  154SOL    HW2  567   2.474   1.238   1.799  1.0149 -0.2588 -0.4006
  155SOL     OW  568   0.107   0.745   1.025  0.0869  0.5444 -0.6248
  155SOL    HW1  569   0.049   0.743   0.949  0.7734  1.9278 -1.2323
  155SOL    HW2  570   0.132   0.837   1.033  1.9353  0.0456 -0.1915
  156SOL     OW  571   0.083   3.151   3.517 -0.0168 -0.2533 -0.5360
  156SOL    HW1  572   0.067   3.170   3.610 -0.6350 -1.5737 -0.3512
  156SOL    HW2  573   0.004   3.105   3.488  1.0839 -1.8824 -1.1122
  157SOL     OW  574   3.406   2.958   2.932  0.6784 -0.4656 -0.1370
  157SOL    HW1  575   3.467   2.975   3.004 -0.7804 -0.2161  1.0977
  157SOL    HW2  576   3.328   2.923   2.974 -0.5789  0.5715 -1.4956
  158SOL     OW  577   2.793   3.457   2.026  0.7910  0.2268  0.0907
  158SOL    HW1  578   2.709   3.412   2.035  0.0550  0.6121 -3.4550
  158SOL    HW2  579   2.773   3.537   1.978  3.0053  1.1581  0.5713
  159SOL     OW  580   0.776   3.633   3.603  0.8293  0.2752  0.5959
  159SOL    HW1  581   0.810   3.679   3.680 -0.9326 -0.5132  1.9245
  159SOL    HW2  582   0.852   3.586   3.568  1.6954  0.6943  1.8202
  160SOL     OW  583   0.004   2.403   3.170  0.0483  0.3648 -0.0882
  160SOL    HW1  584   0.096   2.384   3.149  0.1827  2.1120 -1.3385
  160SOL    HW2  585   0.004   2.496   3.192 -1.6587  0.8582 -1.8847
  161SOL     OW  586   1.683   1.784   0.310  0.0850 -0.1055  0.0310
  161SOL    HW1  587   1.631   1.825   0.242 -0.0012  1.0986  0.7810
  161SOL    HW2  588   1.741   1.854   0.341  1.7521 -1.2393 -0.3796
  162SOL     OW  589   1.962   0.041   3.644  0.0737 -0.0174 -0.4403
  162SOL    HW1  590   2.019   0.109   3.608  0.5650 -0.0231  0.3004
  162SOL    HW2  591   1.926  -0.004   3.568 -1.4964  2.0583 -0.9941
  163SOL     OW  592   0.829   3.393   0.938 -0.3635  0.4596 -0.7468
  163SOL    HW1  593   0.780   3.448   0.876 -1.0276  1.6503  0.7855
  163SOL    HW2  594   0.776   3.314   0.947 -0.9258  0.8363 -0.7202
  164SOL     OW  595   1.303   3.248   1.576  0.0679  0.1933  0.2172
  164SOL    HW1  596   1.285   3.155   1.588  0.5713 -0.2353 -1.9056
  164SOL    HW2  597   1.227   3.282   1.529  0.1440  0.7308  0.4685
  165SOL     OW  598   1.491   3.119   0.123  0.3444 -0.1142  0.2257
  165SOL    HW1  599   1.489   3.028   0.152  0.4013 -0.0752  0.3547
  165SOL    HW2  600   1.445   3.167   0.193  1.3614  0.1210  0.7413
  166SOL     OW  601   2.159   1.730   0.740 -0.3496 -0.0928 -0.4153
  166SOL    HW1  602   2.145   1.686   0.656 -1.2236 -0.1961 -0.2264
  166SOL    HW2  603   2.239   1.781   0.727  1.4329 -2.6393 -0.2698
  167SOL     OW  604   1.231   1.205   1.601  0.0486 -0.1123 -0.1243
  167SOL    HW1  605   1.306   1.156   1.567  0.9406  0.2334  1.3000
  167SOL    HW2  606   1.249   1.296   1.578  1.8358  0.4936  3.0994
  168SOL     OW  607   2.505   3.454   1.822 -0.7765 -0.0665 -0.0978
  168SOL    HW1  608   2.440   3.518   1.792 -0.5056  0.6315  0.7387
  168SOL    HW2  609   2.552   3.428   1.743 -1.6459 -0.1031 -0.6226
  169SOL     OW  610   1.435   1.318   0.963 -0.3239  0.0986  0.7420
  169SOL    HW1  611   1.480   1.286   0.885 -0.2019 -0.5163  1.0591
  169SOL    HW2  612   1.356   1.264   0.969  0.3997 -0.9059  1.8669
  170SOL     OW  613   0.969   0.033   2.435 -0.2359 -0.1865  0.1537
  170SOL    HW1  614   0.888  -0.015   2.455  0.7775 -1.0582  2.5142
  170SOL    HW2  615   0.972   0.103   2.500 -0.2992  1.4340 -1.5186
  171SOL     OW  616   2.602   2.221   2.576 -0.5983  0.0913 -0.4935
  171SOL    HW1  617   2.601   2.187   2.666  0.9209  0.7440 -0.1948
  171SOL    HW2  618   2.530   2.283   2.574 -1.2187 -0.5917 -0.0043
  172SOL     OW  619   2.474   3.236   2.500  0.5556  0.4624 -0.8992
  172SOL    HW1  620   2.460   3.298   2.429 -1.2404 -1.2099 -2.1247
  172SOL    HW2  621   2.569   3.226   2.505  0.7429  0.9561 -2.7873
  173SOL     OW  622   0.397   0.000   3.317  0.2110 -0.0632 -0.4230
  173SOL    HW1  623   0.320  -0.054   3.334  0.9753 -1.7600 -1.9755
  173SOL    HW2  624   0.465  -0.033   3.376  0.0843  0.6943  0.1664
  174SOL     OW  625   0.798   2.830   2.057 -0.2810 -0.1332 -0.5854
  174SOL    HW1  626   0.751   2.901   2.013  1.5539  1.0651 -0.7287
  174SOL    HW2  627   0.729   2.777   2.098 -1.7129  2.5833  0.8226
  175SOL     OW  628   3.181   1.885   1.087  0.4154 -0.0755  0.1689
  175SOL    HW1  629   3.129   1.960   1.113 -1.3787  0.4769 -4.1427
  175SOL    HW2  630   3.119   1.812   1.084  0.8457 -0.4235 -0.8532
  176SOL     OW  631   0.949   2.038   0.011 -0.1995 -0.1308  0.1534
  176SOL    HW1  632   0.963   1.980   0.086  1.6912 -1.0517 -0.8368
  176SOL    HW2  633   0.910   1.982  -0.056  0.5303  0.0223 -0.4093
  177SOL     OW  634   1.311   0.139   2.698  0.2350 -0.0834  1.3430
  177SOL    HW1  635   1.324   0.195   2.621 -0.4798  0.7469  1.8004
  177SOL    HW2  636   1.219   0.152   2.721  0.1269 -1.2572  1.6300
  178SOL     OW  637   3.418   0.640   1.798  0.2785 -0.1720 -0.0444
  178SOL    HW1  638   3.491   0.599   1.845 -0.4600 -1.8455 -0.2883
  178SOL    HW2  639   3.351   0.653   1.864  0.3779  0.3274 -0.0403
  179SOL     OW  640   2.613   1.261   1.917  0.0535 -0.4025 -0.2192
  179SOL    HW1  641   2.627   1.354   1.934 -1.0597 -0.2534 -0.0703
  179SOL    HW2  642   2.698   1.230   1.887  0.7491  0.4105  0.8175
  180SOL     OW  643   0.285   1.189   0.624 -0.8948  0.6597 -0.4108
  180SOL    HW1  644   0.244   1.137   0.555  0.3420  0.2450 -0.8621
  180SOL    HW2  645   0.374   1.153   0.631 -0.5476  1.6464  0.4047
  181SOL     OW  646   0.197   3.379   2.367  0.0880 -0.5911  0.0723
  181SOL    HW1  647   0.200   3.450   2.432  1.1854 -0.8739  0.3495
  181SOL    HW2  648   0.133   3.409   2.302 -0.5280  0.0024  0.9254
  182SOL     OW  649   3.533   0.992   1.302  0.2019  0.3586  0.0139
  182SOL    HW1  650   3.574   0.906   1.311 -0.8543 -0.4753 -2.2736
  182SOL    HW2  651   3.537   1.011   1.208 -1.1157  2.0268  0.2435
  183SOL     OW  652   1.671   1.102   1.618 -1.1793  0.1803  0.8021
  183SOL    HW1  653   1.733   1.156   1.569 -1.0544 -1.2965 -0.7641
  183SOL    HW2  654   1.587   1.117   1.575 -1.1888 -0.6319  0.5126
  184SOL     OW  655   2.054   1.767   1.002 -0.3333 -0.2663  0.2223
  184SOL    HW1  656   2.087   1.686   1.041  0.3389 -1.8348 -3.2461
  184SOL    HW2  657   2.089   1.767   0.913 -0.2099  3.9589  0.0609
  185SOL     OW  658   2.233   2.754   2.472 -0.3684  0.0810  0.2667
  185SOL    HW1  659   2.281   2.826   2.512 -0.2823 -0.4006  1.0540
  185SOL    HW2  660   2.273   2.743   2.386  1.3242 -0.6741  1.1149
  186SOL     OW  661   2.481   0.871   3.269  0.0872 -0.5566 -0.2519
  186SOL    HW1  662   2.468   0.872   3.364 -0.7698  0.4779 -0.3568
  186SOL    HW2  663   2.400   0.909   3.234  1.7296  2.3483 -1.2075
  187SOL     OW  664   3.177   2.396   2.074  0.2386  0.1736 -0.3662
  187SOL    HW1  665   3.138   2.372   1.990  0.8587 -0.2505 -0.5485
  187SOL    HW2  666   3.116   2.362   2.140 -0.9071  1.6464 -0.6289
  188SOL     OW  667   3.676   0.956   3.180  0.3598 -0.8424 -0.8992
  188SOL    HW1  668   3.660   0.862   3.171 -1.5785 -0.4138 -2.7998
  188SOL    HW2  669   3.678   0.971   3.274 -2.5026 -2.3815 -0.4827
  189SOL     OW  670   2.049   2.803   0.701  0.0207  0.2387  0.3255
  189SOL    HW1  671   2.013   2.860   0.633 -1.0950 -1.5240 -0.6233
  189SOL    HW2  672   2.141   2.830   0.708  0.2786  0.2450 -2.1643
  190SOL     OW  673   2.038   3.412   2.339  0.5481 -0.1526  0.4558
  190SOL    HW1  674   1.985   3.333   2.331 -0.1980  0.1929  1.6332
  190SOL    HW2  675   2.013   3.466   2.264 -0.5385 -0.1366  0.8175
  191SOL     OW  676   3.606   2.104   2.079  0.1098  0.0673  0.7251
  191SOL    HW1  677   3.588   2.010   2.069  1.0331 -0.0655  0.2366
  191SOL    HW2  678   3.552   2.146   2.013 -0.6593 -0.0720  1.2499
  192SOL     OW  679   2.755   0.895   2.808 -0.3332 -0.3190 -0.8445
  192SOL    HW1  680   2.747   0.961   2.876 -0.1517 -1.0928 -0.0585
  192SOL    HW2  681   2.671   0.849   2.810 -1.0584  0.8160 -2.4178
  193SOL     OW  682   1.330   2.716   2.228  0.6006 -0.0515  0.2133
  193SOL    HW1  683   1.320   2.764   2.146  0.5449 -1.0671 -0.3942
  193SOL    HW2  684   1.246   2.674   2.242 -0.5575  2.7395  2.5835
  194SOL     OW  685   3.409   0.831   2.378  0.2328  0.3887  0.4141
  194SOL    HW1  686   3.385   0.746   2.414 -0.6078  0.5985  0.3683
  194SOL    HW2  687   3.380   0.828   2.287  0.4298  0.6307  0.3416
  195SOL     OW  688   2.785   3.252   3.463 -0.6935 -0.0899  0.2090
  195SOL    HW1  689   2.830   3.228   3.382  1.4452 -0.4368  1.4073
  195SOL    HW2  690   2.742   3.171   3.492 -1.0571 -0.0914 -0.3362
  196SOL     OW  691   2.316   1.607   2.803 -0.0186 -0.0190 -0.1985
  196SOL    HW1  692   2.394   1.648   2.841 -0.6005  0.7135  0.2358
  196SOL    HW2  693   2.321   1.516   2.833  0.7494 -0.0233 -0.3097
  197SOL     OW  694   2.799   0.820   3.103  0.0158 -0.4224  0.1239
  197SOL    HW1  695   2.885   0.788   3.076 -0.1149  0.5200 -1.5580
  197SOL    HW2  696   2.801   0.914   3.084 -0.6305  0.0791  2.1780
  198SOL     OW  697   3.529   1.406   3.013 -0.2386  0.2041 -0.4440
  198SOL    HW1  698   3.572   1.322   2.997  1.2662  0.9513 -0.5484
  198SOL    HW2  699   3.522   1.446   2.926 -0.7355  0.2926 -0.3680
  199SOL     OW  700   0.550   2.099   3.470  0.0147 -0.3129  0.2509
  199SOL    HW1  701   0.565   2.006   3.449  1.0599 -0.2017  0.4198
  199SOL    HW2  702   0.487   2.129   3.404 -0.6732 -1.2467  0.4634
  200SOL     OW  703   3.478   0.417   0.519  0.6218 -0.5250 -0.5702
  200SOL    HW1  704   3.414   0.417   0.448 -0.0295  0.6756 -0.0090
  200SOL    HW2  705   3.443   0.354   0.583 -1.2269  1.7252  0.7509
  201SOL     OW  706   1.834   3.295   1.600 -0.4498 -0.3375  0.1111
  201SOL    HW1  707   1.894   3.307   1.527 -2.9164  0.3598 -1.9534
  201SOL    HW2  708   1.841   3.375   1.651  1.2355 -0.7973  0.6530
  202SOL     OW  709   2.763   1.568   1.390  0.4735 -0.7816 -0.0164
  202SOL    HW1  710   2.732   1.537   1.305  1.2655 -0.3273 -0.4855
  202SOL    HW2  711   2.699   1.535   1.453 -0.1120 -1.1356 -0.7871
  203SOL     OW  712   1.116   0.740   2.734 -0.5347  0.3948 -0.0059
  203SOL    HW1  713   1.170   0.808   2.774 -0.4905 -0.2750  1.1193
  203SOL    HW2  714   1.090   0.776   2.650  1.2059  0.9672 -0.3423
  204SOL     OW  715   0.498   2.869   0.987  0.3304 -0.0863 -0.5104
  204SOL    HW1  716   0.457   2.841   1.069 -1.2289 -0.8415 -1.4833
  204SOL    HW2  717   0.484   2.963   0.984 -1.0662 -0.2647 -0.6130
  205SOL     OW  718   3.281   2.059   0.784 -0.3666 -0.4779 -0.4548
  205SOL    HW1  719   3.301   2.153   0.781 -2.1998  0.1224  2.2202
  205SOL    HW2  720   3.343   2.019   0.723  0.5215  2.4443 -1.6370
  206SOL     OW  721   3.261   1.263   2.180  0.1345  0.1453 -0.1977
  206SOL    HW1  722   3.216   1.184   2.150 -0.5101  0.5398 -0.2863
  206SOL    HW2  723   3.354   1.243   2.169  0.0793 -1.3473  1.6378
  207SOL     OW  724   1.803   0.470   2.573  0.4054 -0.3464 -0.6068
  207SOL    HW1  725   1.806   0.469   2.669 -0.7018  1.7709 -0.4875
  207SOL    HW2  726   1.735   0.408   2.550 -0.7052  0.5585  0.1282
  208SOL     OW  727   3.018   2.306   2.280 -0.5223  0.0977  0.1320
  208SOL    HW1  728   2.964   2.258   2.217  0.9500 -1.7314  0.1661
  208SOL    HW2  729   3.049   2.238   2.341  0.4034  1.3660  1.1211
  209SOL     OW  730   3.517   0.636   2.987  0.8245  0.5952 -0.2766
  209SOL    HW1  731   3.558   0.550   2.991  1.4908  0.9320  1.1030
  209SOL    HW2  732   3.578   0.690   2.937  0.7422  0.4373 -0.5476
  210SOL     OW  733   1.053   1.239   1.335 -0.2053  0.5141  0.2675
  210SOL    HW1  734   1.114   1.190   1.390 -1.0163 -0.0547  0.6771
  210SOL    HW2  735   0.995   1.283   1.397 -0.9785  0.0645 -0.1268
  211SOL     OW  736   1.713   2.177   2.592 -0.2322  0.4375  0.3219
  211SOL    HW1  737   1.699   2.152   2.684 -0.0740 -1.3560 -0.0913
  211SOL    HW2  738   1.780   2.245   2.595 -2.1334  2.3578  1.6861
  212SOL     OW  739   2.077   2.301   2.318  0.3248  0.0300  0.1257
  212SOL    HW1  740   2.012   2.265   2.257 -1.4919 -2.0772  3.0769
  212SOL    HW2  741   2.149   2.238   2.315 -0.5212 -1.0387  1.3447
  213SOL     OW  742   2.172   3.000   2.224 -0.3992 -0.2820 -0.1800
  213SOL    HW1  743   2.122   2.922   2.250 -0.9026  0.0714 -0.0795
  213SOL    HW2  744   2.115   3.045   2.162  0.3303 -0.5340 -1.0515
  214SOL     OW  745   3.445   0.300   1.962 -0.5188 -0.0576  0.1305
  214SOL    HW1  746   3.380   0.329   2.026 -2.3855 -0.8604 -1.3100
  214SOL    HW2  747   3.484   0.222   2.001 -0.4672  0.3720  0.9677
  215SOL     OW  748   2.368   3.522   3.581  0.2243  0.4427  0.5973
  215SOL    HW1  749   2.454   3.511   3.540 -0.0847  0.4414 -0.0684
  215SOL    HW2  750   2.306   3.489   3.516 -0.2445 -0.1597  1.3297
  216SOL     OW  751   1.130   3.318   1.881  0.5350  0.0681 -0.1173
  216SOL    HW1  752   1.189   3.353   1.948  0.8374  0.3666 -0.5331
  216SOL    HW2  753   1.112   3.228   1.909  0.5223  0.2480  0.4526
  217SOL     OW  754   0.885   3.418   1.185 -0.4210  0.3622 -0.2039
  217SOL    HW1  755   0.856   3.414   1.093 -1.4187  1.1179  0.0601
  217SOL    HW2  756   0.943   3.342   1.195  0.7464  0.9841 -1.8031
  218SOL     OW  757   0.819   3.333   3.053  0.2273  0.4630  0.1460
  218SOL    HW1  758   0.800   3.388   3.129 -0.1452  0.3367  0.1427
  218SOL    HW2  759   0.748   3.270   3.050  1.8978 -1.6410  1.6239
  219SOL     OW  760   1.822   2.181   2.182 -0.2449  0.3669  0.5038
  219SOL    HW1  761   1.865   2.203   2.099  0.0255 -0.7729  0.3212
  219SOL    HW2  762   1.733   2.214   2.173 -1.1308 -2.2072 -1.4363
  220SOL     OW  763   1.090   2.980   3.495 -0.4614 -0.1013  0.5144
  220SOL    HW1  764   1.122   3.069   3.511 -0.0524 -0.1282 -0.1394
  220SOL    HW2  765   1.154   2.923   3.538 -0.5407 -0.0967  0.6406
  221SOL     OW  766   0.304   1.726   0.544 -0.2681  0.3434  0.3005
  221SOL    HW1  767   0.322   1.775   0.463 -0.3204 -0.3018 -0.1115
  221SOL    HW2  768   0.235   1.775   0.587 -2.6361 -1.0207 -1.6650
  222SOL     OW  769   0.739   0.306   0.699  0.7987 -0.4844 -0.0189
  222SOL    HW1  770   0.799   0.242   0.739  0.1382 -1.0633  0.0675
  222SOL    HW2  771   0.719   0.269   0.612 -1.0538 -1.3830  0.7337
  223SOL     OW  772   1.938   0.963   3.225 -0.5468  0.2702  0.1760
  223SOL    HW1  773   1.945   0.875   3.261  0.5951 -0.0786 -0.8471
  223SOL    HW2  774   1.931   1.020   3.302 -0.4717 -0.6340  0.8656
  224SOL     OW  775   1.476   1.453   1.214 -0.4455 -0.5214 -0.3671
  224SOL    HW1  776   1.484   1.414   1.127 -0.6270  0.5425 -0.8727
  224SOL    HW2  777   1.515   1.540   1.205  0.0956 -0.6239  0.7816
  225SOL     OW  778   1.741   3.123   2.213 -0.1004 -0.1078  0.6840
  225SOL    HW1  779   1.664   3.154   2.164 -0.1531  1.4170  1.6641
  225SOL    HW2  780   1.757   3.191   2.277  2.5934  0.0019 -0.0068
  226SOL     OW  781   2.978   2.029   1.242 -0.0822 -0.7250  0.3402
  226SOL    HW1  782   2.904   1.978   1.213 -0.7116 -0.3081  1.1654
  226SOL    HW2  783   2.968   2.035   1.337  0.1488  0.6302  0.3053
  227SOL     OW  784   0.394   3.005   1.975  0.6239 -0.0404 -0.5885
  227SOL    HW1  785   0.399   3.101   1.981 -2.2400  0.2022 -0.9482
  227SOL    HW2  786   0.323   2.988   1.913 -0.1473 -2.3953  0.8164
  228SOL     OW  787   2.822   2.380   3.229 -0.4871  0.2418  0.0125
  228SOL    HW1  788   2.728   2.388   3.244 -0.4814  0.8309 -0.2336
  228SOL    HW2  789   2.835   2.288   3.205 -0.9025  0.0015  0.6855
  229SOL     OW  790   2.004   1.892   3.509  0.4809 -0.1411 -0.0678
  229SOL    HW1  791   2.033   1.858   3.594  0.8544 -2.0488 -0.9077
  229SOL    HW2  792   2.054   1.841   3.445  0.5979  1.6192 -1.4411
  230SOL     OW  793   2.033   2.692   1.756 -0.0872 -0.5864  0.5253
  230SOL    HW1  794   2.104   2.627   1.753 -1.2818 -2.0383  1.7525
  230SOL    HW2  795   2.051   2.742   1.835 -0.5347 -1.1060  0.9626
  231SOL     OW  796   0.395   0.086   0.456  0.2310 -0.2976  0.4750
  231SOL    HW1  797   0.346   0.041   0.387 -0.1976 -0.7028  1.0402
  231SOL    HW2  798   0.340   0.161   0.480  0.4245 -0.1012  0.3194
  232SOL     OW  799   2.782   0.866   1.709 -0.0788  0.1186 -0.1349
  232SOL    HW1  800   2.693   0.835   1.693 -0.0378 -0.3071  0.4381
  232SOL    HW2  801   2.792   0.942   1.651 -0.2501 -0.7991 -1.3876
  233SOL     OW  802   1.581   1.774   3.012  0.0207 -0.0205  0.0670
  233SOL    HW1  803   1.601   1.867   3.005  0.3392 -0.1655 -1.1720
  233SOL    HW2  804   1.514   1.769   3.080  1.7444  0.8407  1.9341
  234SOL     OW  805   0.709   0.635   0.251 -0.3810  0.8912  0.2052
  234SOL    HW1  806   0.701   0.544   0.225  0.3320  0.8480  0.1134
  234SOL    HW2  807   0.654   0.642   0.329  1.3166 -0.2004  1.5846
  235SOL     OW  808   0.254   1.441   0.470 -0.1925  0.2319 -0.3577
  235SOL    HW1  809   0.263   1.356   0.515  0.5693 -0.0022 -0.9285
  235SOL    HW2  810   0.276   1.506   0.537 -2.9128  0.1505  0.7376
  236SOL     OW  811   1.268   3.120   3.213 -0.1245  0.1683 -0.4665
  236SOL    HW1  812   1.277   3.155   3.125  0.9559 -1.1480 -0.9050
  236SOL    HW2  813   1.253   3.026   3.201  0.8529 -0.1793  0.7490
  237SOL     OW  814   1.593   1.292   3.003 -0.0380 -0.5229 -0.0625
  237SOL    HW1  815   1.682   1.284   3.037  0.0263 -0.2512 -0.1640
  237SOL    HW2  816   1.604   1.312   2.910 -0.2221 -1.8205 -0.3825
  238SOL     OW  817   3.185   1.799   0.824 -0.5410 -0.2560  0.3536
  238SOL    HW1  818   3.092   1.792   0.802 -0.2532 -1.2511 -0.6490
  238SOL    HW2  819   3.204   1.892   0.818 -1.3017 -0.1255 -0.1988
  239SOL     OW  820   0.734   0.960   2.572 -0.3934  0.6269 -0.1214
  239SOL    HW1  821   0.824   0.957   2.540 -0.2236 -0.7571  0.4096
  239SOL    HW2  822   0.683   0.995   2.499  0.5951  1.5814 -0.3654
  240SOL     OW  823   1.014   1.657   1.370 -0.4296  0.4263 -0.1319
  240SOL    HW1  824   1.069   1.704   1.433  0.8630 -1.5348  0.3105
  240SOL    HW2  825   1.074   1.594   1.329 -1.9968 -0.6512 -0.8574
  241SOL     OW  826   3.380   3.613   1.717 -0.3496  0.5401  0.7988
  241SOL    HW1  827   3.322   3.680   1.755  0.0475  1.4564 -0.1663
  241SOL    HW2  828   3.446   3.663   1.670 -0.8978 -0.5439 -1.2241
  242SOL     OW  829   0.178   3.119   2.516 -0.2904 -0.7474  0.3347
  242SOL    HW1  830   0.189   3.186   2.449  1.5619 -1.6509 -0.3464
  242SOL    HW2  831   0.088   3.130   2.547 -0.3704  1.3468 -0.4809
  243SOL     OW  832   1.492   1.645   2.204  0.3734  0.5428 -0.2439
  243SOL    HW1  833   1.483   1.624   2.297  0.1530 -2.7833 -0.8956
  243SOL    HW2  834   1.402   1.658   2.173  0.1418 -1.5025 -0.5528
  244SOL     OW  835   3.002   1.909   2.081 -0.6527 -0.7573 -0.0059
  244SOL    HW1  836   2.948   1.978   2.118 -0.1354 -0.3522  0.0073
  244SOL    HW2  837   3.092   1.937   2.097 -0.4120 -0.7031 -1.2969
  245SOL     OW  838   0.264   1.370   3.645 -0.1043 -0.0922  0.3769
  245SOL    HW1  839   0.278   1.465   3.648  0.3665 -0.0946 -0.8613
  245SOL    HW2  840   0.314   1.341   3.568  1.8525 -1.7388  2.1535
  246SOL     OW  841   0.721   3.435   1.413 -0.1298  0.2361  0.4455
  246SOL    HW1  842   0.795   3.430   1.352 -0.0181  0.9145  0.5160
  246SOL    HW2  843   0.667   3.359   1.391 -0.8169  1.2021 -1.4722
  247SOL     OW  844   1.252   1.422   0.672  0.4636 -0.0036 -0.0425
  247SOL    HW1  845   1.276   1.332   0.694 -1.2278 -0.3813  0.4559
  247SOL    HW2  846   1.333   1.472   0.678  1.6623 -1.6740 -1.3779
  248SOL     OW  847   2.345   0.000   2.313 -0.1261  0.5315  0.1708
  248SOL    HW1  848   2.265   0.047   2.288 -0.9911 -0.4089  1.0808
  248SOL    HW2  849   2.345   0.003   2.409  0.5067 -0.1627  0.1993
  249SOL     OW  850   3.395   2.476   1.351 -0.1090  0.0672 -0.0624
  249SOL    HW1  851   3.445   2.394   1.342 -1.5437 -0.7095 -1.3691
  249SOL    HW2  852   3.349   2.485   1.268  0.0412  2.2615  0.0534
  250SOL     OW  853   3.662   2.476   1.143 -0.0814  0.3563 -0.5146
  250SOL    HW1  854   3.652   2.400   1.200 -1.3266 -0.4658 -1.7519
  250SOL    HW2  855   3.604   2.542   1.180  0.3761  0.4286  0.0917
  251SOL     OW  856   0.579   2.158   1.432 -0.2055 -0.3792  0.1472
  251SOL    HW1  857   0.602   2.088   1.371 -0.6910 -0.0082 -0.4737
  251SOL    HW2  858   0.528   2.115   1.501 -2.1058 -0.3757 -1.1763
  252SOL     OW  859   1.028   1.950   1.872 -0.1860  0.4702 -0.1370
  252SOL    HW1  860   1.090   1.898   1.822  0.2645  0.5308  0.3420
  252SOL    HW2  861   1.069   2.036   1.878 -1.2088  1.0680 -1.4474
  253SOL     OW  862   0.289   1.008   3.427  0.0296  0.0277  0.7372
  253SOL    HW1  863   0.301   0.928   3.376 -0.2919  0.0834  0.5683
  253SOL    HW2  864   0.371   1.056   3.418 -0.5246  0.7283 -0.9462
  254SOL     OW  865   0.796   1.711   0.607  0.3635  0.8058 -0.2180
  254SOL    HW1  866   0.863   1.642   0.611  0.6182  1.0784  0.2167
  254SOL    HW2  867   0.841   1.790   0.635 -0.3730  0.8214  0.9674
  255SOL     OW  868   2.311   2.113   1.416 -0.1012  0.2470  0.0967
  255SOL    HW1  869   2.291   2.103   1.323 -1.6376 -0.0759  0.4425
  255SOL    HW2  870   2.368   2.039   1.437  1.7976  1.3254 -0.9638
  256SOL     OW  871   3.567   1.978   0.288 -0.2042 -0.1772  0.1202
  256SOL    HW1  872   3.531   2.064   0.313  2.8580  0.8241  1.5553
  256SOL    HW2  873   3.564   1.978   0.192 -2.0046  0.6805  0.1355
  257SOL     OW  874   2.647   3.164   3.129  0.3666 -0.1515  0.3187
  257SOL    HW1  875   2.582   3.143   3.196  1.6073 -0.4199  1.4708
  257SOL    HW2  876   2.673   3.080   3.093 -0.5271  0.0095 -0.7632
  258SOL     OW  877   0.533   2.924   3.170 -0.3360 -0.6814  0.2058
  258SOL    HW1  878   0.618   2.894   3.138  0.0467 -0.2362  0.7906
  258SOL    HW2  879   0.530   3.017   3.146 -0.8535 -0.8031 -0.2144
  259SOL     OW  880   3.354   0.622   2.561 -0.2243  0.4578  0.2097
  259SOL    HW1  881   3.442   0.642   2.593 -0.3906 -1.1792  1.8733
  259SOL    HW2  882   3.296   0.672   2.617 -0.4112  0.1033  0.3365
  260SOL     OW  883   3.083   1.061   2.054  0.3345 -0.1692  0.6061
  260SOL    HW1  884   3.002   1.023   2.021  0.5480 -0.2204  0.1348
  260SOL    HW2  885   3.130   1.089   1.976  0.3660  0.6896  0.9187
  261SOL     OW  886   1.274   3.479   1.368 -0.2968 -0.2060 -0.0257
  261SOL    HW1  887   1.332   3.410   1.400 -0.3460 -0.9017 -1.3664
  261SOL    HW2  888   1.241   3.521   1.447  1.6937 -0.0532  0.7975
  262SOL     OW  889   0.514   0.191   3.492  0.0451  0.2739  0.7322
  262SOL    HW1  890   0.484   0.140   3.568 -0.9163 -0.0021  0.1869
  262SOL    HW2  891   0.434   0.210   3.443  0.7784 -0.8290 -0.9934
  263SOL     OW  892   0.328   1.484   0.823  0.3814 -0.1289 -0.2837
  263SOL    HW1  893   0.287   1.398   0.808 -1.4522  0.2244  1.9917
  263SOL    HW2  894   0.396   1.466   0.888 -0.8090  0.2345  1.1261
  264SOL     OW  895   1.474   3.107   1.235  0.3388 -0.5164 -0.3484
  264SOL    HW1  896   1.390   3.081   1.271 -0.0466  0.6177 -0.3825
  264SOL    HW2  897   1.536   3.093   1.307 -0.3326  1.2192  0.6359
  265SOL     OW  898   3.345   2.639   3.524  0.0194 -0.6762  0.4834
  265SOL    HW1  899   3.361   2.654   3.618  0.4328  1.2126  0.1675
  265SOL    HW2  900   3.284   2.710   3.500  1.5103  0.1278 -1.0803
  266SOL     OW  901   1.950   1.641   1.945  0.5570  0.5468  0.0435
  266SOL    HW1  902   1.973   1.591   2.024 -0.7822 -0.7302 -0.3284
  266SOL    HW2  903   1.859   1.666   1.959  0.6948  1.4097 -0.5585
  267SOL     OW  904   2.037   0.819   0.990 -0.4012 -0.1232  0.1764
  267SOL    HW1  905   2.113   0.768   0.963 -0.2875  0.3405 -0.3952
  267SOL    HW2  906   1.989   0.836   0.909 -1.3865 -0.8303  0.5885
  268SOL     OW  907   0.100   3.182   0.958 -0.0531 -0.2747 -0.3295
  268SOL    HW1  908   0.079   3.275   0.963 -2.9808 -0.7989 -0.8859
  268SOL    HW2  909   0.050   3.150   0.883 -0.4299 -2.5701  0.7934
  269SOL     OW  910   3.154   0.336   0.643 -0.1321  0.8830 -0.6025
  269SOL    HW1  911   3.238   0.290   0.645 -0.7363 -0.2681 -0.7552
  269SOL    HW2  912   3.164   0.407   0.707  0.7901  0.4748 -0.2763
  270SOL     OW  913   1.328   1.084   0.764  0.0364 -0.4423 -0.0307
  270SOL    HW1  914   1.236   1.100   0.741  0.2636  0.1174 -0.5716
  270SOL    HW2  915   1.324   1.040   0.849 -0.7462 -0.7678 -0.2281
  271SOL     OW  916   1.318   1.083   0.400 -0.6187 -0.1313 -0.0405
  271SOL    HW1  917   1.264   1.036   0.463  1.3188 -0.1859  1.6732
  271SOL    HW2  918   1.332   1.020   0.329 -2.7267 -0.1086 -0.5565
  272SOL     OW  919   1.447   2.090   3.305 -0.6069 -0.0026 -0.0233
  272SOL    HW1  920   1.371   2.033   3.295 -1.6030  1.2029  0.5124
  272SOL    HW2  921   1.446   2.117   3.396  0.5171 -0.0053  0.0104
  273SOL     OW  922   1.772   1.031   0.418 -0.5566 -0.3545 -0.2830
  273SOL    HW1  923   1.701   1.063   0.473 -0.8976 -1.9230  0.2370
  273SOL    HW2  924   1.735   0.955   0.372  0.8477 -1.3972  0.2268
  274SOL     OW  925   2.692   0.036   0.806  0.3559 -0.0659 -0.2972
  274SOL    HW1  926   2.770   0.077   0.769  0.9716 -0.1910  0.8292
  274SOL    HW2  927   2.694  -0.053   0.773  0.2914  0.1302 -0.8466
  275SOL     OW  928   3.698   1.339   1.236  0.3560 -0.1519 -0.1741
  275SOL    HW1  929   3.681   1.428   1.267 -1.2503  0.6728 -3.0648
  275SOL    HW2  930   3.695   1.285   1.315  3.0538  2.4502  1.9438
  276SOL     OW  931   2.496   2.514   0.594  0.7814  0.1406  0.1155
  276SOL    HW1  932   2.466   2.454   0.526  2.1867 -1.4822  0.8752
  276SOL    HW2  933   2.584   2.484   0.617  0.5495  0.9192  2.3056
  277SOL     OW  934   3.393   0.929   1.898 -0.4923  0.4541  0.2914
  277SOL    HW1  935   3.361   1.006   1.944  2.3232  2.0480 -0.1781
  277SOL    HW2  936   3.360   0.939   1.808 -0.8553  0.6273  0.4434
  278SOL     OW  937   2.493   2.348   1.952  0.0739 -0.6659 -0.4780
  278SOL    HW1  938   2.450   2.266   1.978  0.8550 -0.6774  0.8519
  278SOL    HW2  939   2.543   2.374   2.029 -0.2397  1.1314 -0.8517
  279SOL     OW  940   3.280   0.837   1.592  0.4212 -0.0871 -0.3504
  279SOL    HW1  941   3.254   0.794   1.510 -0.0460  0.5373 -0.5392
  279SOL    HW2  942   3.317   0.767   1.645 -3.3577 -1.5503  0.7221
  280SOL     OW  943   1.016   3.516   3.571 -0.3641 -0.1927 -0.8887
  280SOL    HW1  944   1.046   3.457   3.502  0.4405 -0.8251 -0.0223
  280SOL    HW2  945   1.096   3.541   3.618 -0.7617  1.1375 -0.8835
  281SOL     OW  946   1.948   1.424   1.768 -0.1341  0.2640  0.2569
  281SOL    HW1  947   1.943   1.492   1.700  0.1808  0.0778  0.0490
  281SOL    HW2  948   1.997   1.466   1.839  0.3578  0.1408 -0.0073
  282SOL     OW  949   2.635   2.952   2.931 -0.0432  0.1772 -0.2101
  282SOL    HW1  950   2.649   3.027   2.874 -0.9355  0.3742 -0.1830
  282SOL    HW2  951   2.574   2.896   2.883 -0.5697  0.1994  0.4100
  283SOL     OW  952   0.417   2.048   1.677 -0.1985 -0.3609  0.0879
  283SOL    HW1  953   0.386   2.048   1.768 -2.1802  1.0817 -0.5154
  283SOL    HW2  954   0.418   1.955   1.652 -0.5611 -0.7053  1.2810
  284SOL     OW  955   1.206   1.186   1.024 -0.0396  0.0716 -0.1685
  284SOL    HW1  956   1.172   1.112   1.076  1.2902 -0.1736  0.3775
  284SOL    HW2  957   1.156   1.261   1.055  0.3416 -0.1734  1.0898
  285SOL     OW  958   3.028   1.334   3.071 -0.0886  0.0314  0.2419
  285SOL    HW1  959   3.109   1.285   3.085  0.3011  1.0669  1.8271
  285SOL    HW2  960   2.995   1.301   2.988 -0.3244 -3.5838  1.5795
  286SOL     OW  961   1.667   1.176   1.922 -0.3427 -0.2400  0.3607
  286SOL    HW1  962   1.754   1.154   1.957  0.9267  0.6560 -1.9741
  286SOL    HW2  963   1.674   1.158   1.829 -1.5624  2.9599 -0.4618
  287SOL     OW  964   2.538   1.873   1.045  1.0033  0.4355  0.3425
  287SOL    HW1  965   2.491   1.814   0.986  0.7723  0.8108  0.1439
  287SOL    HW2  966   2.499   1.959   1.029  0.3837  0.4152  1.6209
  288SOL     OW  967   0.171   2.163   0.870  0.4088  0.2956  0.3515
  288SOL    HW1  968   0.167   2.108   0.948  0.6474  0.3884  0.4317
  288SOL    HW2  969   0.082   2.195   0.858  0.6559  1.4588  1.4349
  289SOL     OW  970   1.483   2.024   0.643  0.3648  0.3874 -0.1572
  289SOL    HW1  971   1.523   2.042   0.558  0.2013  0.6058 -0.1893
  289SOL    HW2  972   1.405   1.972   0.622  1.1644 -0.8925 -0.0183
  290SOL     OW  973   3.080   1.113   3.508 -0.1946 -0.4898 -0.5098
  290SOL    HW1  974   3.035   1.082   3.587  1.3914 -1.4574  0.0513
  290SOL    HW2  975   3.060   1.047   3.442 -1.3479  0.2117 -0.8965
  291SOL     OW  976   2.587   0.835   0.480  0.9050 -0.1723  0.1830
  291SOL    HW1  977   2.605   0.854   0.387 -1.0289 -0.1750 -0.2382
  291SOL    HW2  978   2.608   0.917   0.525  2.1390 -0.2569 -0.1987
  292SOL     OW  979   0.819   3.346   1.858 -0.1796  0.5033 -0.1892
  292SOL    HW1  980   0.909   3.317   1.844 -0.8293 -1.0878 -1.3465
  292SOL    HW2  981   0.787   3.290   1.928 -0.1731  1.3599  0.5224
  293SOL     OW  982   2.284   1.417   2.198 -0.2671 -0.0192 -0.0610
  293SOL    HW1  983   2.246   1.459   2.274  1.0435 -0.6972  1.0193
  293SOL    HW2  984   2.378   1.411   2.218  0.0424 -0.6440 -1.5184
  294SOL     OW  985   2.752   3.400   2.425 -0.0339 -0.3310  0.2879
  294SOL    HW1  986   2.800   3.425   2.505  0.6200  0.1678 -0.2492
  294SOL    HW2  987   2.706   3.480   2.399  1.4774  0.1761 -1.0219
  295SOL     OW  988   1.052   0.924   3.457  0.2765  0.7766 -0.8307
  295SOL    HW1  989   1.140   0.926   3.419  0.1189  1.7866 -1.1738
  295SOL    HW2  990   1.019   1.014   3.446 -0.4392  0.6483  0.1362
  296SOL     OW  991   2.564   1.696   2.922  0.1033 -0.3980  0.2303
  296SOL    HW1  992   2.599   1.611   2.949  2.1525  0.0609 -0.7390
  296SOL    HW2  993   2.551   1.743   3.004 -0.7797 -1.5184  0.7631
  297SOL     OW  994   1.594   3.613   1.759  0.1018  0.1673 -0.1915
  297SOL    HW1  995   1.540   3.535   1.748  0.0919 -0.0872  1.4366
  297SOL    HW2  996   1.595   3.654   1.673 -1.3089 -0.7130 -0.6547
  298SOL     OW  997   0.699   0.868   0.898 -0.1600  0.0899 -0.5432
  298SOL    HW1  998   0.730   0.831   0.980  0.1700  1.0434 -0.2213
  298SOL    HW2  999   0.768   0.928   0.871 -0.4472  0.0918 -1.3109
  299SOL     OW 1000   0.242   3.656   2.463  0.3667 -0.2245  0.3623
  299SOL    HW1 1001   0.301   3.680   2.391 -0.9565 -2.1339 -1.4717
  299SOL    HW2 1002   0.289   3.682   2.542  2.7657  0.1721 -1.0964
  300SOL     OW 1003   3.208   0.766   0.043 -0.3143 -0.1064 -0.0471
  300SOL    HW1 1004   3.254   0.702  -0.013 -0.7287 -1.9977  1.6484
  300SOL    HW2 1005   3.239   0.851   0.013  1.6412 -1.1656 -1.2424
  301SOL     OW 1006   2.956   2.602   3.188 -0.3974 -0.4134 -0.0713
  301SOL    HW1 1007   2.901   2.525   3.204  1.4280 -1.6892  0.3161
  301SOL    HW2 1008   2.965   2.606   3.093  0.7579 -1.6496 -0.0427
  302SOL     OW 1009   1.335   2.219   1.714 -0.3360 -0.1004 -1.0968
  302SOL    HW1 1010   1.309   2.157   1.782 -0.7651  0.3139 -0.8796
  302SOL    HW2 1011   1.270   2.289   1.719  0.4368  0.6185 -1.0131
  303SOL     OW 1012   1.866   2.752   3.545  0.3202  0.1361 -0.2766
  303SOL    HW1 1013   1.895   2.735   3.634 -0.4684 -1.5882 -0.3164
  303SOL    HW2 1014   1.884   2.845   3.531  0.5236  0.4157  1.6391
  304SOL     OW 1015   1.283   1.964   0.051  0.0477  0.0020 -0.1208
  304SOL    HW1 1016   1.241   2.041   0.012  0.2573  0.2598  0.1603
  304SOL    HW2 1017   1.239   1.890   0.009  0.7960  0.2687 -1.4399
  305SOL     OW 1018   2.045   3.128   1.181  0.1743 -0.3443  0.3806
  305SOL    HW1 1019   2.027   3.219   1.204 -2.5119 -0.9620  1.0748
  305SOL    HW2 1020   1.978   3.106   1.116  1.3128 -1.6057 -0.4274
  306SOL     OW 1021   1.728   3.336   2.465 -0.5200 -0.0510 -0.3322
  306SOL    HW1 1022   1.766   3.363   2.549 -0.5570 -1.6158  0.2323
  306SOL    HW2 1023   1.690   3.250   2.484 -0.9416 -0.2155 -1.8534
  307SOL     OW 1024   3.651   2.867   2.316  0.1508  0.3128  0.3190
  307SOL    HW1 1025   3.707   2.844   2.242 -2.2850 -1.3225 -1.1424
  307SOL    HW2 1026   3.699   2.834   2.393  0.8308 -1.8768 -0.9430
  308SOL     OW 1027   3.425   2.058   1.754  0.0116 -0.2120 -0.4280
  308SOL    HW1 1028   3.486   2.131   1.747  1.5687 -1.4863 -0.8313
  308SOL    HW2 1029   3.369   2.081   1.829  0.2292  1.5152 -0.7453
  309SOL     OW 1030   2.970   0.170   1.104 -0.2994  0.0243 -0.3083
  309SOL    HW1 1031   3.047   0.204   1.059 -0.0085  0.5279  0.5448
  309SOL    HW2 1032   2.957   0.082   1.068 -0.9919  0.9384 -2.4742
  310SOL     OW 1033   0.816   1.806   3.590 -0.1866 -0.6162 -0.2943
  310SOL    HW1 1034   0.746   1.799   3.655  0.4159  1.6465  0.6931
  310SOL    HW2 1035   0.771   1.809   3.506 -1.3127  0.9736  0.3325
  311SOL     OW 1036   1.932   3.467   0.145  0.2477  0.0282 -0.1646
  311SOL    HW1 1037   1.889   3.386   0.117  0.6446  0.1086 -1.0497
  311SOL    HW2 1038   2.022   3.458   0.116  0.0218  1.2879 -1.3781
  312SOL     OW 1039   0.003   1.735   0.357  0.0058 -0.0507  0.7020
  312SOL    HW1 1040  -0.028   1.825   0.357 -0.3655 -0.1687  1.2798
  312SOL    HW2 1041  -0.020   1.701   0.271 -1.5810 -0.1591  1.1334
  313SOL     OW 1042   1.071   2.779   0.787  0.2135  0.4293 -0.2772
  313SOL    HW1 1043   1.086   2.691   0.822 -0.1036 -0.5724 -2.4836
  313SOL    HW2 1044   0.980   2.778   0.758  0.3111  1.3921 -0.6474
  314SOL     OW 1045   2.401   3.431   2.286 -0.6029  0.0380  0.1252
  314SOL    HW1 1046   2.379   3.524   2.294 -0.6036 -0.0287  1.0087
  314SOL    HW2 1047   2.438   3.422   2.198 -0.4591  0.9001  0.0913
  315SOL     OW 1048   0.953   1.714   1.086 -0.2078  0.2832  0.3693
  315SOL    HW1 1049   0.901   1.686   1.161 -2.6119  0.3375 -1.1690
  315SOL    HW2 1050   0.955   1.639   1.027  2.2254  0.0030  0.6850
  316SOL     OW 1051   0.549   3.039   0.088  0.0448  0.1858 -0.3597
  316SOL    HW1 1052   0.497   2.958   0.092  1.8195 -1.0446 -0.8826
  316SOL    HW2 1053   0.616   3.028   0.155 -0.1570  1.6038  0.1060
  317SOL     OW 1054   0.422   1.168   1.398  0.3852 -0.3032  0.1619
  317SOL    HW1 1055   0.416   1.079   1.364 -1.5857 -0.3984  0.6642
  317SOL    HW2 1056   0.341   1.211   1.371  1.3675  1.4348 -0.2468
  318SOL     OW 1057   0.761   2.567   0.351  0.0459 -0.6542 -0.0934
  318SOL    HW1 1058   0.838   2.612   0.384 -1.4199  0.3130  2.2907
  318SOL    HW2 1059   0.735   2.617   0.273  0.7035  0.2202  0.2340
  319SOL     OW 1060   2.493   2.601   3.686 -0.1881 -0.4132  0.5680
  319SOL    HW1 1061   2.543   2.522   3.705 -2.1735 -1.5421  1.4150
  319SOL    HW2 1062   2.536   2.639   3.609  1.6237 -1.5479  0.9585
  320SOL     OW 1063   3.439   1.506   1.432  0.8688  0.1804  0.4206
  320SOL    HW1 1064   3.525   1.548   1.431  1.0203 -0.1326  0.4534
  320SOL    HW2 1065   3.382   1.568   1.385  0.5315  1.5999  2.5773
  321SOL     OW 1066   2.919   3.121   2.785 -0.5991  0.5914  0.0422
  321SOL    HW1 1067   2.967   3.117   2.701 -0.2506  0.5109  0.2425
  321SOL    HW2 1068   2.850   3.056   2.776 -1.3490  1.4471 -0.6632
  322SOL     OW 1069   2.910   2.878   1.971 -0.2528  0.2611 -0.2705
  322SOL    HW1 1070   2.990   2.914   2.008  0.3764 -0.4221 -0.9502
  322SOL    HW2 1071   2.939   2.818   1.903 -1.3586  0.5720 -1.0489
  323SOL     OW 1072   0.549   3.229   3.376  0.5678 -0.0864 -0.9092
  323SOL    HW1 1073   0.457   3.238   3.400  0.3858 -0.9987 -1.2400
  323SOL    HW2 1074   0.573   3.141   3.405  1.9217  0.8513  1.0792
  324SOL     OW 1075   0.732   0.557   2.996 -0.3483  0.3615  0.3482
  324SOL    HW1 1076   0.700   0.638   2.957 -2.0675 -1.0038 -1.2639
  324SOL    HW2 1077   0.815   0.540   2.950 -1.6991 -0.5377 -1.9252
  325SOL     OW 1078   2.751   0.060   2.128 -1.0703  0.3590  0.8410
  325SOL    HW1 1079   2.710   0.143   2.105 -3.0475 -0.7762  0.0519
  325SOL    HW2 1080   2.772   0.018   2.045 -0.0170  0.0730  1.2270
  326SOL     OW 1081   2.546   3.041   1.666  0.2145 -0.6080  0.1411
  326SOL    HW1 1082   2.566   3.127   1.628  1.1492 -1.0074 -0.2983
  326SOL    HW2 1083   2.561   3.052   1.760  0.0440 -0.2129  0.1240
  327SOL     OW 1084   0.200   3.595   1.844  0.2017 -0.8733  0.7135
  327SOL    HW1 1085   0.226   3.537   1.915  1.6595  0.6141  1.4537
  327SOL    HW2 1086   0.254   3.569   1.770  1.3427 -0.0526  1.2394
  328SOL     OW 1087   3.701   2.566   2.142 -1.1026  0.1727 -0.1434
  328SOL    HW1 1088   3.742   2.538   2.224 -1.7936  0.5119  0.3274
  328SOL    HW2 1089   3.608   2.551   2.155 -1.4502  2.0946 -0.0989
  329SOL     OW 1090   1.634   0.439   0.688 -0.2094  0.1710 -0.3235
  329SOL    HW1 1091   1.682   0.393   0.618  0.3866  1.5401 -0.8391
  329SOL    HW2 1092   1.548   0.396   0.689  0.6583 -1.6647 -0.0479
  330SOL     OW 1093   1.847   0.911   1.712 -0.8477  0.1228  0.4823
  330SOL    HW1 1094   1.877   0.986   1.763 -1.0039  0.0146  0.7352
  330SOL    HW2 1095   1.778   0.946   1.656 -1.5309 -0.0156  1.2347
  331SOL     OW 1096   1.524   3.315   1.047  0.0520 -0.5300 -0.6877
  331SOL    HW1 1097   1.597   3.376   1.055  1.7420 -2.2584 -1.8968
  331SOL    HW2 1098   1.520   3.271   1.131  0.4386 -0.4628 -0.6341
  332SOL     OW 1099   0.502   0.758   2.260  0.3320 -0.2551  0.5952
  332SOL    HW1 1100   0.457   0.674   2.243  0.3039  0.0714 -1.2010
  332SOL    HW2 1101   0.549   0.776   2.178  2.4396  0.2366  1.8450
  333SOL     OW 1102   2.077   2.555   0.728  0.0299  0.0459 -0.2402
  333SOL    HW1 1103   2.084   2.547   0.823 -0.9367 -1.2948 -0.2419
  333SOL    HW2 1104   2.048   2.645   0.714  2.7459  1.1155  0.5293
  334SOL     OW 1105   0.773   2.183   2.344  0.2878  0.3606  0.6795
  334SOL    HW1 1106   0.712   2.111   2.333 -1.8974  2.3093 -1.1026
  334SOL    HW2 1107   0.853   2.153   2.303 -0.7023 -0.8919 -0.4311
  335SOL     OW 1108   0.498   3.503   0.217 -0.2346 -0.1829 -0.3586
  335SOL    HW1 1109   0.502   3.419   0.172  1.2643 -0.8750  0.9677
  335SOL    HW2 1110   0.456   3.484   0.301  2.1514 -0.1695  0.9365
  336SOL     OW 1111   0.183   2.981   0.259  0.3556 -0.2207 -0.6191
  336SOL    HW1 1112   0.265   2.940   0.230  1.0160  1.5272 -1.3690
  336SOL    HW2 1113   0.126   2.974   0.182 -0.6116 -2.3158  0.2149
  337SOL     OW 1114   2.226   3.680   0.352  0.1564 -0.0427  0.1142
  337SOL    HW1 1115   2.322   3.689   0.347  0.0255  1.0896 -1.0278
  337SOL    HW2 1116   2.212   3.594   0.390  1.6444 -0.3087  0.1248
  338SOL     OW 1117   3.426   2.523   2.159 -0.0508 -0.0810 -0.0609
  338SOL    HW1 1118   3.410   2.522   2.253 -0.7904  0.0422 -0.1757
  338SOL    HW2 1119   3.351   2.476   2.121  0.4340 -0.4658 -0.5587
  339SOL     OW 1120   1.969   1.033   2.934 -0.6296 -0.5155  0.1248
  339SOL    HW1 1121   1.957   0.951   2.887 -2.7386 -1.1768  1.6843
  339SOL    HW2 1122   1.934   1.017   3.021 -1.0381  2.0236  0.5192
  340SOL     OW 1123   1.322   0.917   2.795  0.1997 -0.1585  0.5505
  340SOL    HW1 1124   1.301   0.999   2.749  1.1483 -0.9138 -1.3428
  340SOL    HW2 1125   1.418   0.914   2.794  0.1985 -0.8696  1.4289
  341SOL     OW 1126   2.225   0.976   1.830  0.3529  0.2002 -0.1730
  341SOL    HW1 1127   2.300   0.956   1.887  0.6203 -2.0763 -1.2175
  341SOL    HW2 1128   2.169   1.032   1.884  2.6765  1.8230  0.7136
  342SOL     OW 1129   2.023   2.163   1.938 -0.7689  0.5112  0.2619
  342SOL    HW1 1130   2.066   2.181   1.854 -0.8550 -0.5072 -0.0137
  342SOL    HW2 1131   2.055   2.076   1.963 -1.0284  0.6477  1.1137
  343SOL     OW 1132   2.746   1.848   1.616  0.3170 -0.2270  0.1897
  343SOL    HW1 1133   2.804   1.869   1.690 -0.0920  0.1088  0.4176
  343SOL    HW2 1134   2.741   1.752   1.617  0.9512 -0.2686  0.0985
  344SOL     OW 1135   2.628   3.633   2.342 -0.0883  0.7913 -0.0912
  344SOL    HW1 1136   2.532   3.638   2.339 -0.1430  0.7922  1.3142
  344SOL    HW2 1137   2.654   3.640   2.250 -1.4828 -0.3459 -0.6180
  345SOL     OW 1138   3.653   0.139   0.216 -0.5504 -0.1166 -0.2245
  345SOL    HW1 1139   3.668   0.229   0.185 -0.3890  0.7482  2.1520
  345SOL    HW2 1140   3.560   0.123   0.200 -0.6396  0.5774 -0.4378
  346SOL     OW 1141   3.645   3.424   1.713 -0.0337 -0.6066  0.1274
  346SOL    HW1 1142   3.552   3.445   1.708 -0.3426 -1.9424 -0.3394
  346SOL    HW2 1143   3.681   3.485   1.778 -1.1258  0.2612 -0.0629
  347SOL     OW 1144   0.884   1.194   1.759 -0.6222  0.0337  0.4210
  347SOL    HW1 1145   0.827   1.131   1.803 -0.7966 -0.2945 -0.2633
  347SOL    HW2 1146   0.951   1.215   1.824 -1.2236  0.0263  1.0524
  348SOL     OW 1147   1.751   1.712   2.318  0.1610  0.4878  0.0507
  348SOL    HW1 1148   1.727   1.770   2.390 -0.3236  1.7209 -1.0433
  348SOL    HW2 1149   1.667   1.677   2.286  0.4096 -0.4217  0.3714
  349SOL     OW 1150   2.179   1.161   2.019  0.9858 -0.1408 -0.3134
  349SOL    HW1 1151   2.269   1.189   2.038  1.0424 -0.6841  0.2997
  349SOL    HW2 1152   2.125   1.213   2.079  0.8300  0.5747 -1.0588
  350SOL     OW 1153   0.226   0.997   0.937  0.0281  0.3664 -0.0678
  350SOL    HW1 1154   0.317   1.000   0.965  0.6003  1.0922 -1.9098
  350SOL    HW2 1155   0.201   1.088   0.924 -0.1689  0.0886 -1.9296
  351SOL     OW 1156   1.833   0.197   0.974 -0.7421 -0.3605  0.2249
  351SOL    HW1 1157   1.825   0.175   0.881  0.3559  0.4338 -0.0706
  351SOL    HW2 1158   1.785   0.280   0.983 -0.7389 -0.3713  0.3421
  352SOL     OW 1159   1.945   2.774   0.086  0.3489 -0.5940  0.0552
  352SOL    HW1 1160   1.893   2.775   0.166 -0.3532  0.5901 -0.3904
  352SOL    HW2 1161   2.031   2.744   0.114 -0.5766 -2.8330  0.7768
  353SOL     OW 1162   1.115   3.647   0.208 -0.0080 -0.0480  0.3557
  353SOL    HW1 1163   1.197   3.633   0.160 -1.2675  0.4172 -2.0969
  353SOL    HW2 1164   1.115   3.741   0.228  0.1644 -0.1003  0.6129
  354SOL     OW 1165   0.355   2.288   2.068 -0.5449  0.4372  0.0519
  354SOL    HW1 1166   0.355   2.378   2.036  1.8004  0.1558 -0.9097
  354SOL    HW2 1167   0.421   2.286   2.137 -2.0163 -0.1231  1.5086
  355SOL     OW 1168   2.214   1.627   1.537  0.7132  0.2898 -0.5701
  355SOL    HW1 1169   2.133   1.668   1.567  0.1390 -1.4454  0.3759
  355SOL    HW2 1170   2.202   1.534   1.555  3.6268  0.1617  1.2172
  356SOL     OW 1171   2.891   1.469   0.998  0.6620 -0.3143  0.2938
  356SOL    HW1 1172   2.906   1.382   0.960 -0.6274 -0.5449  0.2735
  356SOL    HW2 1173   2.977   1.510   0.997  1.2278 -1.4572 -0.0352
  357SOL     OW 1174   1.192   1.476   3.234  0.2733  0.0982 -0.4662
  357SOL    HW1 1175   1.241   1.477   3.151  1.7390  1.0687  0.3789
  357SOL    HW2 1176   1.259   1.481   3.302 -0.8729 -1.2058  0.8301
  358SOL     OW 1177   1.449   2.858   2.431  0.1252  0.1340 -0.1585
  358SOL    HW1 1178   1.401   2.808   2.365 -0.9653  1.4319 -0.4065
  358SOL    HW2 1179   1.531   2.811   2.442 -1.2188 -2.2593  0.3536
  359SOL     OW 1180   0.597   1.382   0.655 -0.6295  0.2064 -0.1255
  359SOL    HW1 1181   0.573   1.395   0.746 -2.6657  0.6912 -0.6910
  359SOL    HW2 1182   0.565   1.460   0.609  0.5446  0.0787 -1.2382
  360SOL     OW 1183   0.057   2.307   1.748 -0.1740  0.2732  0.5250
  360SOL    HW1 1184   0.101   2.345   1.824 -0.9616 -1.2191  1.7814
  360SOL    HW2 1185  -0.036   2.318   1.766 -0.3758 -0.3942 -0.0805
  361SOL     OW 1186   0.401   2.795   3.521  0.0430 -0.3300  0.4088
  361SOL    HW1 1187   0.464   2.723   3.522  0.5821  0.1073  2.0865
  361SOL    HW2 1188   0.455   2.873   3.509 -0.5234 -0.1586 -1.2464
  362SOL     OW 1189   0.798   0.902   1.542 -0.2762 -0.0155 -0.0579
  362SOL    HW1 1190   0.797   0.997   1.533 -0.3160 -0.0203 -0.1062
  362SOL    HW2 1191   0.884   0.875   1.510  0.2736  0.1262  1.2240
  363SOL     OW 1192   2.363   1.049   1.200 -0.3431 -0.8705 -0.2395
  363SOL    HW1 1193   2.401   1.118   1.254 -1.0318 -1.8758  1.6306
  363SOL    HW2 1194   2.272   1.043   1.229 -0.7539 -1.4441 -1.5616
  364SOL     OW 1195   1.135   0.908   1.667 -0.2091  0.5758  0.2067
  364SOL    HW1 1196   1.131   0.998   1.699  1.6625 -0.0251  2.3917
  364SOL    HW2 1197   1.093   0.856   1.736 -0.9672 -0.2792 -0.8670
  365SOL     OW 1198   2.986   2.126   3.243  0.4685  0.6372 -0.1415
  365SOL    HW1 1199   3.048   2.196   3.223 -0.7093  2.0295  0.9486
  365SOL    HW2 1200   3.019   2.088   3.324 -0.7609  2.2442  1.1654
  366SOL     OW 1201   2.440   2.365   0.350 -0.5352  0.9887 -0.2791
  366SOL    HW1 1202   2.531   2.341   0.330 -0.8005 -0.3998  0.0858
  366SOL    HW2 1203   2.400   2.380   0.264  0.0776  1.8012 -0.4342
  367SOL     OW 1204   0.519   0.318   0.217  0.5883  0.2704 -0.3642
  367SOL    HW1 1205   0.523   0.223   0.227  1.2544  0.0690 -2.1815
  367SOL    HW2 1206   0.548   0.352   0.301 -0.2381 -1.1234  0.5197
  368SOL     OW 1207   3.184   3.676   2.477  0.8406 -0.3032 -0.2529
  368SOL    HW1 1208   3.146   3.609   2.533  1.3383 -0.3287  0.0655
  368SOL    HW2 1209   3.109   3.721   2.438  0.5005 -1.0074 -0.4325
  369SOL     OW 1210   1.606   1.078   3.223 -0.4959  0.2972 -0.3708
  369SOL    HW1 1211   1.520   1.117   3.207 -1.9745 -3.0536 -1.6112
  369SOL    HW2 1212   1.630   1.039   3.138  0.1537 -2.4967  0.9826
  370SOL     OW 1213   0.661   3.010   1.915 -0.3904  0.3310  0.6137
  370SOL    HW1 1214   0.683   3.047   1.830  0.3459 -2.1512 -0.3805
  370SOL    HW2 1215   0.567   2.993   1.911 -0.1620 -0.9393 -0.2826
  371SOL     OW 1216   2.521   0.834   1.120  0.2993 -0.7553 -0.3340
  371SOL    HW1 1217   2.592   0.860   1.061 -0.8201 -0.8128 -1.7773
  371SOL    HW2 1218   2.477   0.916   1.142 -0.0064 -0.8566 -0.5597
  372SOL     OW 1219   2.992   0.803   1.127  0.0774  0.4388 -0.4338
  372SOL    HW1 1220   3.030   0.868   1.068 -0.8315  0.9873 -0.4314
  372SOL    HW2 1221   2.977   0.726   1.071 -1.0970  1.0678 -1.0243
  373SOL     OW 1222   0.657   3.204   0.415 -0.1334  0.1298  0.4613
  373SOL    HW1 1223   0.693   3.286   0.383 -0.3648  0.5272  1.2141
  373SOL    HW2 1224   0.563   3.212   0.400 -0.2428  0.3147  1.2238
  374SOL     OW 1225   1.069   1.180   0.672  0.1540 -0.0034 -0.5544
  374SOL    HW1 1226   1.041   1.244   0.606 -2.4175  0.1734  0.5762
  374SOL    HW2 1227   1.102   1.106   0.621  1.7102  1.5490 -1.9179
  375SOL     OW 1228   3.039   3.532   2.668 -0.3583 -0.1130  0.0726
  375SOL    HW1 1229   2.951   3.561   2.644  0.6063  2.1698 -1.0773
  375SOL    HW2 1230   3.026   3.470   2.739 -2.8331  1.4737  1.1423
  376SOL     OW 1231   0.543   2.232   0.031  0.2960 -0.8125 -0.2337
  376SOL    HW1 1232   0.636   2.227   0.056  0.7240 -0.3676 -1.6396
  376SOL    HW2 1233   0.543   2.213  -0.062 -1.3096 -3.0230  0.1462
  377SOL     OW 1234   1.411   0.354   1.190 -0.5818  0.7058 -0.3013
  377SOL    HW1 1235   1.358   0.276   1.206  0.3847 -0.0207 -0.4905
  377SOL    HW2 1236   1.483   0.322   1.135 -1.4517  2.2146 -2.4234
  378SOL     OW 1237   3.616   0.997   2.449 -0.0136  0.0238  0.1537
  378SOL    HW1 1238   3.544   0.937   2.431 -0.5528  0.8280 -0.4685
  378SOL    HW2 1239   3.574   1.076   2.482  0.6400  0.2367  0.4917
  379SOL     OW 1240   1.060   2.738   2.123  0.6220  0.4309 -0.4307
  379SOL    HW1 1241   0.971   2.770   2.110  0.3343 -0.1434  0.0491
  379SOL    HW2 1242   1.112   2.784   2.057 -0.2525 -0.2258 -1.6244
  380SOL     OW 1243   0.077   1.172   0.051 -0.0183 -0.1387  0.3444
  380SOL    HW1 1244   0.088   1.253   0.101 -2.4197 -0.2443  1.1391
  380SOL    HW2 1245   0.021   1.197  -0.023 -0.1887 -0.9267  0.1958
  381SOL     OW 1246   1.474   2.558   1.916  0.0283 -0.8828 -0.0955
  381SOL    HW1 1247   1.510   2.581   2.001 -0.1601 -0.2356 -0.1822
  381SOL    HW2 1248   1.500   2.467   1.902  0.0196 -1.0067  0.6706
  382SOL     OW 1249   3.703   1.216   0.456 -0.0534 -0.2590  0.0685
  382SOL    HW1 1250   3.725   1.273   0.381  1.4224 -1.5597 -0.5564
  382SOL    HW2 1251   3.762   1.245   0.526  0.3484 -0.6563 -0.0949
  383SOL     OW 1252   1.841   0.157   3.168  0.4563  0.0504  0.8879
  383SOL    HW1 1253   1.898   0.082   3.152 -0.4303 -0.7257  1.2251
  383SOL    HW2 1254   1.897   0.222   3.211  1.3168 -0.2868  0.2843
  384SOL     OW 1255   2.718   0.547   0.044 -0.1832  0.1199 -0.2067
  384SOL    HW1 1256   2.637   0.523   0.089 -0.1393 -0.3043 -0.3511
  384SOL    HW2 1257   2.729   0.640   0.063  1.2455 -0.5411  2.9359
  385SOL     OW 1258   1.820   2.866   2.025 -0.3838  0.3214  0.2611
  385SOL    HW1 1259   1.832   2.777   1.991 -1.0814  0.7216 -1.0830
  385SOL    HW2 1260   1.834   2.923   1.950 -0.0735  1.3605  1.0803
  386SOL     OW 1261   2.447   1.258   3.709  0.1548  0.7248  0.2156
  386SOL    HW1 1262   2.459   1.243   3.803 -0.2393  1.1169  0.3357
  386SOL    HW2 1263   2.486   1.344   3.693 -1.1172  1.3510  0.3298
  387SOL     OW 1264   0.759   3.248   2.139 -0.4438 -0.1846  0.4692
  387SOL    HW1 1265   0.787   3.325   2.188  1.7599  0.0751 -1.0724
  387SOL    HW2 1266   0.746   3.180   2.206 -0.3627  0.9196  1.6369
  388SOL     OW 1267   3.348   2.681   0.090  0.3070 -0.0162 -0.0174
  388SOL    HW1 1268   3.406   2.749   0.126 -0.6497  1.0967 -0.5132
  388SOL    HW2 1269   3.264   2.695   0.135  0.2719 -1.3004  0.3494
  389SOL     OW 1270   2.631   0.515   1.005  0.0274  0.4710  0.5468
  389SOL    HW1 1271   2.613   0.562   1.086 -0.7677  0.3130  0.4665
  389SOL    HW2 1272   2.545   0.502   0.965  0.4488  0.8575 -0.4945
  390SOL     OW 1273   0.881   0.057   0.777 -0.2969 -0.1486  0.0543
  390SOL    HW1 1274   0.942   0.020   0.713 -0.7547  1.5759 -1.4458
  390SOL    HW2 1275   0.818  -0.014   0.793  1.3487 -1.5461  0.7414
  391SOL     OW 1276   0.567   0.042   0.193 -0.4633  0.2875 -0.2290
  391SOL    HW1 1277   0.535  -0.048   0.200  0.8980 -0.1101  1.6022
  391SOL    HW2 1278   0.660   0.037   0.214 -0.2220  2.0576 -0.6862
  392SOL     OW 1279   1.561   2.576   2.191 -0.6292 -0.5266  0.2814
  392SOL    HW1 1280   1.480   2.627   2.189  0.7400  1.7673 -0.6805
  392SOL    HW2 1281   1.607   2.607   2.269  0.7794  0.7011 -0.9891
  393SOL     OW 1282   1.974   3.620   1.504  0.0220 -0.1937  0.4089
  393SOL    HW1 1283   2.000   3.711   1.487 -0.6290 -0.0707  0.0375
  393SOL    HW2 1284   2.048   3.583   1.553  0.4240  0.4483  0.3066
  394SOL     OW 1285   2.836   2.164   2.116  0.2506  0.0458 -0.0798
  394SOL    HW1 1286   2.753   2.193   2.152  0.3947  0.5255 -0.1255
  394SOL    HW2 1287   2.847   2.216   2.036  0.5943 -0.0071 -0.0715
  395SOL     OW 1288   1.686   1.015   2.921  0.0846  0.1951 -0.4134
  395SOL    HW1 1289   1.645   0.929   2.929 -1.4818  0.9434  0.1248
  395SOL    HW2 1290   1.665   1.044   2.832  2.3634 -0.7769 -1.3413
  396SOL     OW 1291   0.919   3.429   2.576 -0.3445  0.0157  0.6373
  396SOL    HW1 1292   0.891   3.414   2.666  1.3658 -1.2238  1.0048
  396SOL    HW2 1293   0.964   3.514   2.579 -0.4051  0.0390  0.9253
  397SOL     OW 1294   0.402   2.801   0.083  0.0913  0.2153 -0.0375
  397SOL    HW1 1295   0.396   2.711   0.116  0.0728  0.5315  0.8536
  397SOL    HW2 1296   0.360   2.798  -0.003 -2.0057 -0.1533  0.9354
  398SOL     OW 1297   2.585   1.491   0.581  0.8633 -0.3069  0.0498
  398SOL    HW1 1298   2.501   1.525   0.548  1.3545  1.2584  0.3197
  398SOL    HW2 1299   2.560   1.420   0.640 -0.1911 -0.8117 -0.9501
  399SOL     OW 1300   0.797   2.598   2.395 -0.2112  0.0293  0.0970
  399SOL    HW1 1301   0.754   2.612   2.310  2.3800  0.8509 -1.2021
  399SOL    HW2 1302   0.863   2.531   2.377  0.6424  0.4964  1.3559
  400SOL     OW 1303   2.544   2.798   2.263 -0.0284  0.4274  0.2814
  400SOL    HW1 1304   2.481   2.843   2.207  1.6527  1.4669 -0.8566
  400SOL    HW2 1305   2.601   2.867   2.296  0.3602 -0.4446  1.5112
  401SOL     OW 1306   0.834   0.507   3.429 -0.2579  0.0191 -0.0348
  401SOL    HW1 1307   0.845   0.565   3.354 -0.8022 -0.9528 -0.8834
  401SOL    HW2 1308   0.748   0.529   3.464 -0.0341  0.4211  0.2824
  402SOL     OW 1309   3.246   2.973   2.086  0.2189  0.6271 -0.6131
  402SOL    HW1 1310   3.213   2.969   1.996  2.7152 -1.1030 -1.5467
  402SOL    HW2 1311   3.328   3.023   2.079  0.3568  0.6155  0.7459
  403SOL     OW 1312   3.261   3.032   3.241 -0.1659  0.3852  0.4560
  403SOL    HW1 1313   3.237   2.981   3.163 -0.1765 -1.3145  1.4966
  403SOL    HW2 1314   3.236   2.975   3.314  2.4737  0.6801  1.6779
  404SOL     OW 1315   2.542   1.994   2.351  0.7978 -0.2181  0.0950
  404SOL    HW1 1316   2.619   2.002   2.407  0.9579 -0.6672 -0.0581
  404SOL    HW2 1317   2.562   1.921   2.293 -0.0705 -0.8780  0.5911
  405SOL     OW 1318   3.045   0.276   0.102  0.1367  0.8925  0.4354
  405SOL    HW1 1319   3.115   0.320   0.150 -0.0819  2.5845 -0.7281
  405SOL    HW2 1320   3.015   0.340   0.038  0.0170 -1.0693 -1.5829
  406SOL     OW 1321   0.601   3.189   2.616  0.6378 -0.8427  0.4650
  406SOL    HW1 1322   0.618   3.258   2.680  0.1692 -0.1935 -0.0914
  406SOL    HW2 1323   0.555   3.121   2.665 -1.5308  0.4981  0.4537
  407SOL     OW 1324   2.017   2.216   0.937  0.1806  0.1074  0.1110
  407SOL    HW1 1325   1.992   2.170   1.017  0.2136  1.5562  0.9869
  407SOL    HW2 1326   1.942   2.206   0.879  0.6196 -1.9895 -0.1961
  408SOL     OW 1327   2.406   3.219   2.774  0.6813 -0.0543  0.5361
  408SOL    HW1 1328   2.454   3.249   2.696 -0.2706  0.6839  0.2138
  408SOL    HW2 1329   2.332   3.169   2.739  0.9787 -0.8465  1.0168
  409SOL     OW 1330   3.701   2.236   2.851 -0.1755  0.2859  0.0224
  409SOL    HW1 1331   3.629   2.259   2.910 -2.5505 -0.4720 -2.4103
  409SOL    HW2 1332   3.670   2.262   2.764  2.9782  0.9022 -1.0388
  410SOL     OW 1333   0.665   0.156   0.478  0.1587  0.1309  0.0425
  410SOL    HW1 1334   0.570   0.163   0.480  0.1215 -0.1279 -0.6570
  410SOL    HW2 1335   0.682   0.069   0.440  0.6749  0.5809 -0.7872
  411SOL     OW 1336   0.914   1.936   0.728  0.2018 -0.7315  0.3827
  411SOL    HW1 1337   1.000   1.898   0.708  1.0498  1.3199 -0.0918
  411SOL    HW2 1338   0.914   1.946   0.823  0.6322 -0.4527  0.3582
  412SOL     OW 1339   1.504   3.204   2.653 -0.1955  0.4813 -0.3284
  412SOL    HW1 1340   1.478   3.294   2.672  0.7148  1.3204 -2.6725
  412SOL    HW2 1341   1.480   3.191   2.562  1.4254 -0.9865 -0.5913
  413SOL     OW 1342   2.687   0.467   0.732  0.0332  0.0002 -0.4426
  413SOL    HW1 1343   2.684   0.446   0.826  0.5641  1.7530  0.0071
  413SOL    HW2 1344   2.597   0.455   0.703  0.0146 -1.3857  0.0649
  414SOL     OW 1345   3.110   1.826   0.462 -0.3137  0.5148 -0.3234
  414SOL    HW1 1346   3.076   1.795   0.546  0.6464 -0.2449 -0.1886
  414SOL    HW2 1347   3.197   1.787   0.457 -0.4251  0.4160 -1.7458
  415SOL     OW 1348   2.344   0.157   3.488 -1.0397  0.0452  0.3730
  415SOL    HW1 1349   2.383   0.207   3.416  1.0719  1.5034  2.3970
  415SOL    HW2 1350   2.365   0.066   3.467 -0.6496  0.4190 -0.9725
  416SOL     OW 1351   3.023   1.723   1.700  0.2603 -0.0256  0.3783
  416SOL    HW1 1352   3.076   1.784   1.649  1.6508 -0.6498  1.0131
  416SOL    HW2 1353   2.978   1.777   1.764  2.6263  0.2649  1.9171
  417SOL     OW 1354   1.200   0.902   2.279 -0.2562  0.1557 -0.0875
  417SOL    HW1 1355   1.150   0.891   2.360 -0.0086 -1.0614 -0.0938
  417SOL    HW2 1356   1.217   0.996   2.275 -1.3401  0.4066  0.6320
  418SOL     OW 1357   0.808   2.212   3.386  0.1869  0.6986  0.5206
  418SOL    HW1 1358   0.720   2.198   3.422 -0.4942  0.7619 -1.0073
  418SOL    HW2 1359   0.817   2.143   3.320  1.9690 -0.3309  1.7794
  419SOL     OW 1360   1.092   0.487   3.169 -0.1726  0.2191  0.2641
  419SOL    HW1 1361   1.036   0.493   3.092  1.5622  1.2715 -0.9761
  419SOL    HW2 1362   1.032   0.496   3.243 -1.6522  1.1680 -1.0024
  420SOL     OW 1363   2.362   1.600   3.173 -0.1488 -0.1029 -0.2492
  420SOL    HW1 1364   2.392   1.510   3.160  0.6478  0.1367 -0.1642
  420SOL    HW2 1365   2.443   1.650   3.181 -0.5812  0.3840  1.3631
  421SOL     OW 1366   0.828   2.310   0.583 -0.2226  0.4115  0.3868
  421SOL    HW1 1367   0.839   2.328   0.489  0.1914 -2.8245 -0.2825
  421SOL    HW2 1368   0.913   2.332   0.621  1.3830 -2.9134 -0.9382
  422SOL     OW 1369   3.200   2.410   0.355 -0.1388 -0.0593 -0.5275
  422SOL    HW1 1370   3.128   2.467   0.327  0.7382  1.8581  0.8659
  422SOL    HW2 1371   3.160   2.349   0.417 -0.5013  1.5614  0.9396
  423SOL     OW 1372   1.638   3.371   0.660  0.1960  0.3236 -0.5750
  423SOL    HW1 1373   1.606   3.295   0.710  1.6532 -0.5620 -0.8950
  423SOL    HW2 1374   1.603   3.447   0.706 -1.3407 -0.5424 -0.2635
  424SOL     OW 1375   2.801   3.050   1.163  0.1943 -0.4311  0.3295
  424SOL    HW1 1376   2.756   2.973   1.129 -0.7122 -0.9039  2.4713
  424SOL    HW2 1377   2.822   3.029   1.254  0.5182  1.5904  0.7835
  425SOL     OW 1378   2.338   0.815   1.425  0.4400  0.5144  0.0685
  425SOL    HW1 1379   2.298   0.880   1.483 -0.0132 -0.6817  1.1461
  425SOL    HW2 1380   2.281   0.813   1.348 -0.4307  0.3100  0.6971
  426SOL     OW 1381   3.384   1.769   0.439  0.1153  0.0725 -0.4485
  426SOL    HW1 1382   3.411   1.823   0.365 -0.8846  1.3182  0.0628
  426SOL    HW2 1383   3.440   1.797   0.511  1.1174 -1.1708 -0.6997
  427SOL     OW 1384   2.218   0.297   3.664 -0.0880 -0.3998  0.1509
  427SOL    HW1 1385   2.251   0.273   3.751 -0.7448  0.9537  0.7972
  427SOL    HW2 1386   2.275   0.250   3.603  0.3033 -1.4765  1.3023
  428SOL     OW 1387   2.948   2.186   0.277  0.5483 -0.2391  0.4690
  428SOL    HW1 1388   2.879   2.138   0.321  1.0404 -0.9114  0.5149
  428SOL    HW2 1389   2.969   2.259   0.337 -0.8135  0.5782 -0.0138
  429SOL     OW 1390   1.844   2.583   2.088 -0.9955  0.3924 -0.1482
  429SOL    HW1 1391   1.896   2.588   2.168 -1.4902 -0.8248  0.2688
  429SOL    HW2 1392   1.755   2.565   2.118 -0.8578 -2.0984 -1.0046
  430SOL     OW 1393   2.977   3.204   1.006 -0.3589 -0.7386  0.0689
  430SOL    HW1 1394   3.055   3.230   1.054 -1.0509  0.1843  0.7409
  430SOL    HW2 1395   2.917   3.172   1.074 -1.0562 -0.1521 -0.2539
  431SOL     OW 1396   3.066   1.292   1.327 -0.6536  0.1706  0.0299
  431SOL    HW1 1397   3.085   1.216   1.381 -1.5142 -0.2686 -0.2646
  431SOL    HW2 1398   3.049   1.362   1.390 -1.0600 -0.1892  0.3329
  432SOL     OW 1399   2.195   0.552   2.430 -0.5533 -0.3834 -0.4792
  432SOL    HW1 1400   2.165   0.492   2.362 -2.4030 -1.3217  1.0571
  432SOL    HW2 1401   2.287   0.529   2.444 -0.3975 -0.7927 -1.9638
  433SOL     OW 1402   0.872   1.355   3.533 -0.1303 -0.3944 -0.1943
  433SOL    HW1 1403   0.898   1.443   3.505  0.8535 -0.2238  1.1581
  433SOL    HW2 1404   0.783   1.367   3.568  0.1071  0.1332  0.2449
  434SOL     OW 1405   2.949   1.257   2.829  0.2458 -0.2966  0.1757
  434SOL    HW1 1406   2.963   1.333   2.774 -0.9547  0.0523  0.3078
  434SOL    HW2 1407   2.962   1.182   2.771 -1.3688  0.0705 -0.7137
  435SOL     OW 1408   3.282   1.217   3.137 -0.1506  0.2176  0.4805
  435SOL    HW1 1409   3.258   1.124   3.140  0.2696  0.0986  0.3176
  435SOL    HW2 1410   3.358   1.220   3.079  0.9343  0.4093  1.8603
  436SOL     OW 1411   2.005   3.286   3.115 -0.8390 -0.0758 -0.6570
  436SOL    HW1 1412   2.008   3.197   3.151  0.2273 -0.1718 -0.9416
  436SOL    HW2 1413   2.091   3.323   3.137 -0.9618  0.5865 -1.2757
  437SOL     OW 1414   0.267   0.857   1.341 -0.4798  0.1819  0.1375
  437SOL    HW1 1415   0.249   0.942   1.302 -0.9289 -0.4212 -1.0151
  437SOL    HW2 1416   0.340   0.821   1.291 -0.7339 -0.3921  0.1605
  438SOL     OW 1417   2.986   0.611   3.009 -0.4387  0.1119 -0.6090
  438SOL    HW1 1418   2.967   0.554   3.083 -0.9455  0.8894 -0.1388
  438SOL    HW2 1419   2.978   0.553   2.932 -1.1797 -0.3975 -0.1567
  439SOL     OW 1420   3.589   2.742   0.647 -0.4017 -0.2887 -0.2126
  439SOL    HW1 1421   3.652   2.749   0.575 -0.7225  2.5126 -0.2999
  439SOL    HW2 1422   3.631   2.786   0.721 -1.4016 -0.2445  0.3551
  440SOL     OW 1423   2.728   1.660   0.868  0.1670  0.2005  0.7638
  440SOL    HW1 1424   2.751   1.568   0.883 -0.9531 -0.1729  0.3602
  440SOL    HW2 1425   2.638   1.667   0.901 -0.3068  0.7627 -0.5772
  441SOL     OW 1426   1.214   2.563   0.118  0.4428 -0.2261 -0.1087
  441SOL    HW1 1427   1.284   2.505   0.089  1.7955  1.1334  0.3432
  441SOL    HW2 1428   1.257   2.632   0.168 -1.0406  1.3680 -0.8705
  442SOL     OW 1429   2.541   1.171   2.587 -0.4732  0.1352 -0.3363
  442SOL    HW1 1430   2.524   1.143   2.677  1.3115  0.9276  0.2874
  442SOL    HW2 1431   2.511   1.098   2.533 -0.7386 -0.7310  0.9365
  443SOL     OW 1432   1.904   3.430   0.708  0.1185 -0.7479  0.0105
  443SOL    HW1 1433   1.932   3.410   0.618  0.7185 -0.6995  0.1815
  443SOL    HW2 1434   1.809   3.439   0.702  0.2109 -0.1462 -0.7417
  444SOL     OW 1435   1.112   2.551   3.543  0.0816 -0.5498  0.6112
  444SOL    HW1 1436   1.067   2.544   3.627 -2.2272 -0.1026 -0.5272
  444SOL    HW2 1437   1.134   2.644   3.535 -1.4614 -0.2117 -0.0896
  445SOL     OW 1438   0.789   2.683   3.581  0.1649 -0.0698 -0.4598
  445SOL    HW1 1439   0.802   2.589   3.576 -0.8163 -0.2422 -0.0360
  445SOL    HW2 1440   0.740   2.705   3.501  0.6982  0.1418 -0.7337
  446SOL     OW 1441   3.692   0.111   3.327 -0.0504  0.2619 -0.0748
  446SOL    HW1 1442   3.702   0.068   3.243  1.5276  1.4059 -0.5189
  446SOL    HW2 1443   3.660   0.199   3.306 -0.3394  0.3219  0.5697
  447SOL     OW 1444   0.595   2.358   2.180 -0.8142  0.2967 -0.1080
  447SOL    HW1 1445   0.620   2.287   2.120  0.4283  0.1709  0.5236
  447SOL    HW2 1446   0.641   2.337   2.262 -1.0054  1.4560  0.3103
  448SOL     OW 1447   1.739   3.684   2.127  0.3741 -0.0082 -0.1656
  448SOL    HW1 1448   1.693   3.760   2.162  0.3934 -0.7719  1.6114
  448SOL    HW2 1449   1.827   3.717   2.107 -0.1788  0.8718 -1.2879
  449SOL     OW 1450   1.139   0.501   3.504  0.1653  0.4191 -0.0570
  449SOL    HW1 1451   1.057   0.545   3.525 -0.0195  1.0261 -1.8611
  449SOL    HW2 1452   1.207   0.566   3.524  0.1746  0.1436  0.8381
  450SOL     OW 1453   1.761   0.911   2.470 -0.1888 -0.4843 -0.1849
  450SOL    HW1 1454   1.812   0.985   2.503 -0.3523 -1.2447  1.9675
  450SOL    HW2 1455   1.826   0.843   2.452 -0.1623 -0.3019 -0.7977
  451SOL     OW 1456   0.529   1.592   1.670 -0.3385  0.2878 -0.1125
  451SOL    HW1 1457   0.586   1.545   1.609 -0.2576  1.4968 -1.0105
  451SOL    HW2 1458   0.476   1.524   1.711 -0.2895 -0.5875 -1.4240
  452SOL     OW 1459   0.431   1.180   0.188 -0.0785  0.4789  0.0298
  452SOL    HW1 1460   0.399   1.252   0.134  1.9637  0.7857 -0.8696
  452SOL    HW2 1461   0.526   1.182   0.177  0.3526 -0.1106  2.8546
  453SOL     OW 1462   0.075   0.156   1.929 -0.0068 -0.2392  0.1170
  453SOL    HW1 1463  -0.007   0.134   1.974 -1.1570  0.5025 -1.5064
  453SOL    HW2 1464   0.089   0.084   1.868 -0.5940  0.5987 -1.0496
  454SOL     OW 1465   3.207   0.591   3.464 -0.1423 -0.1096  0.6412
  454SOL    HW1 1466   3.194   0.503   3.428  1.4910 -0.6519  1.3112
  454SOL    HW2 1467   3.133   0.641   3.429  0.7812 -0.8180 -2.7021
  455SOL     OW 1468   0.041   3.451   0.722 -0.2799  0.0589 -1.0102
  455SOL    HW1 1469   0.116   3.501   0.688 -0.1244  0.3094 -0.3222
  455SOL    HW2 1470   0.058   3.444   0.816 -1.8012  1.3295 -0.5897
  456SOL     OW 1471   0.416   1.643   3.318  0.1686  0.6757  0.4475
  456SOL    HW1 1472   0.430   1.620   3.227 -2.1692  0.6439  0.0362
  456SOL    HW2 1473   0.408   1.559   3.364 -0.6305  0.6689  0.3109
  457SOL     OW 1474   2.591   2.108   1.651 -0.4972 -0.4562  0.3985
  457SOL    HW1 1475   2.657   2.040   1.659 -1.9345 -1.8555  0.6710
  457SOL    HW2 1476   2.509   2.067   1.677 -1.3611  1.4871  0.9582
  458SOL     OW 1477   2.229   0.959   3.205  0.0457 -0.4669 -0.1551
  458SOL    HW1 1478   2.183   1.031   3.249 -1.5129  0.1552 -2.6318
  458SOL    HW2 1479   2.165   0.888   3.201 -0.6799  0.2167 -3.1602
  459SOL     OW 1480   3.483   1.949   3.660  0.4283  0.2251 -0.1525
  459SOL    HW1 1481   3.569   1.912   3.681  0.2648  0.2271  0.5134
  459SOL    HW2 1482   3.421   1.894   3.708  0.1666  1.2322  0.6754
  460SOL     OW 1483   1.914   0.198   1.993 -0.0054  0.5413 -0.3893
  460SOL    HW1 1484   1.987   0.255   1.967  0.2380  1.0074  1.2132
  460SOL    HW2 1485   1.864   0.251   2.055 -1.5022  0.0759 -1.1486
  461SOL     OW 1486   0.341   0.518   2.140 -0.1726 -0.1049 -0.0604
  461SOL    HW1 1487   0.381   0.449   2.192  1.4873  1.2095  0.4877
  461SOL    HW2 1488   0.369   0.499   2.050  0.6393  0.0835  0.1450
  462SOL     OW 1489   2.968   3.419   3.132  0.7226 -0.2521 -0.4145
  462SOL    HW1 1490   3.033   3.466   3.184  2.5120 -2.6191 -0.3543
  462SOL    HW2 1491   2.886   3.429   3.180  1.7934 -0.1981  1.4735
  463SOL     OW 1492   3.674   0.156   2.864 -0.3826 -0.0080  0.5815
  463SOL    HW1 1493   3.738   0.222   2.836 -0.1877 -1.0348 -1.5887
  463SOL    HW2 1494   3.591   0.203   2.866 -0.1292  0.4851 -0.1624
  464SOL     OW 1495   1.103   2.833   2.520 -0.0776  0.1162  0.1126
  464SOL    HW1 1496   1.120   2.766   2.586 -0.3375 -0.4078 -0.3449
  464SOL    HW2 1497   1.183   2.837   2.469 -0.6191 -1.0210 -0.8749
  465SOL     OW 1498   0.349   0.439   3.088 -0.0830 -0.1937 -0.1774
  465SOL    HW1 1499   0.277   0.411   3.143 -0.5283  1.3213  0.0530
  465SOL    HW2 1500   0.426   0.435   3.145 -0.0770 -1.2288 -0.2490
  466SOL     OW 1501   3.133   2.176   1.020 -0.0004 -0.4652 -0.0846
  466SOL    HW1 1502   3.203   2.231   1.057  1.1423 -3.5019  2.7477
  466SOL    HW2 1503   3.172   2.138   0.941  0.3408  0.3100 -0.3030
  467SOL     OW 1504   0.173   0.888   0.691 -0.1682  0.3079 -0.6179
  467SOL    HW1 1505   0.139   0.803   0.719  2.4785 -0.9448 -0.9168
  467SOL    HW2 1506   0.200   0.931   0.772 -0.0852  0.2156 -0.5972
  468SOL     OW 1507   0.819   2.725   0.686  0.0413 -0.0662 -0.2218
  468SOL    HW1 1508   0.778   2.679   0.612  1.9583 -0.1836 -1.2903
  468SOL    HW2 1509   0.804   2.668   0.761 -1.1744 -0.3934 -0.6927
  469SOL     OW 1510   1.132   2.838   0.520  0.6492 -0.0018 -0.4702
  469SOL    HW1 1511   1.080   2.773   0.473 -1.0058  1.3062 -0.5165
  469SOL    HW2 1512   1.115   2.821   0.613  0.2964  0.2917 -0.4796
  470SOL     OW 1513   2.936   2.344   1.149  0.0255 -0.0088 -0.4078
  470SOL    HW1 1514   2.995   2.276   1.117 -0.5567 -0.2961 -0.8930
  470SOL    HW2 1515   2.960   2.422   1.098  1.7460  0.6058  1.2277
  471SOL     OW 1516   3.121   1.079   2.535 -0.2705 -0.2620  0.4071
  471SOL    HW1 1517   3.082   1.045   2.616 -0.1688  2.0364  1.5116
  471SOL    HW2 1518   3.186   1.142   2.565  1.6853 -1.2922 -1.4859
  472SOL     OW 1519   3.635   1.582   0.026  0.0724  0.1344  0.7490
  472SOL    HW1 1520   3.546   1.610   0.001 -0.9934 -2.3355  1.4926
  472SOL    HW2 1521   3.668   1.537  -0.051  0.3294  0.2535  0.7887
  473SOL     OW 1522   3.151   0.720   2.750  0.1514 -0.5649 -0.2544
  473SOL    HW1 1523   3.171   0.757   2.836  1.1327  0.1124 -0.7521
  473SOL    HW2 1524   3.145   0.625   2.766  0.4813 -0.4664  0.5303
  474SOL     OW 1525   0.782   2.988   0.785 -0.7488 -0.3260  0.1957
  474SOL    HW1 1526   0.766   2.908   0.736  0.4398 -0.8004  0.5604
  474SOL    HW2 1527   0.857   3.028   0.742 -0.0949 -0.4254  1.2199
  475SOL     OW 1528   0.410   0.290   1.475 -0.2632  0.1536 -0.1219
  475SOL    HW1 1529   0.418   0.225   1.406 -1.2081  0.4051 -0.4802
  475SOL    HW2 1530   0.458   0.366   1.442  0.9751 -0.3775  0.3637
  476SOL     OW 1531   3.451   1.873   0.997  0.3989  0.3349 -0.9253
  476SOL    HW1 1532   3.483   1.784   1.015  0.9054  0.5477 -0.7741
  476SOL    HW2 1533   3.366   1.877   1.041  1.7101  0.9505  1.7827
  477SOL     OW 1534   2.457   2.025   3.040  0.0653 -0.4069 -0.2283
  477SOL    HW1 1535   2.491   2.012   3.128  1.2383 -0.3285 -0.6421
  477SOL    HW2 1536   2.372   2.067   3.052  0.9215  1.1123  0.8342
  478SOL     OW 1537   1.434   1.733   3.270 -0.3786  0.0612 -0.2217
  478SOL    HW1 1538   1.404   1.655   3.316  0.3066  0.5661  1.1421
  478SOL    HW2 1539   1.354   1.784   3.254 -0.6113 -0.0138  0.6479
  479SOL     OW 1540   3.634   0.648   3.247  0.0433  0.3166  0.1281
  479SOL    HW1 1541   3.584   0.614   3.321 -0.5330 -0.1852 -0.4822
  479SOL    HW2 1542   3.584   0.621   3.170  0.9348  0.3498 -0.4672
  480SOL     OW 1543   3.622   2.040   1.181 -0.5006 -0.0209 -0.1558
  480SOL    HW1 1544   3.711   2.056   1.152  0.5328 -3.1257  0.9059
  480SOL    HW2 1545   3.583   1.984   1.114 -0.8579 -0.5462  0.4708
  481SOL     OW 1546   3.510   1.153   1.076 -0.1934  0.2086 -0.0124
  481SOL    HW1 1547   3.577   1.207   1.118  0.5751 -1.8711  1.6423
  481SOL    HW2 1548   3.527   1.162   0.982  1.3467  1.0524  0.3195
  482SOL     OW 1549   2.109   0.679   2.757  0.5601  0.1830 -0.2931
  482SOL    HW1 1550   2.030   0.730   2.736  1.8786  1.7460 -1.7569
  482SOL    HW2 1551   2.086   0.589   2.734 -0.6713  0.6749 -1.1112
  483SOL     OW 1552   0.151   0.421   1.531 -0.5516  0.4750  0.3485
  483SOL    HW1 1553   0.128   0.451   1.619 -1.9535  0.9748 -0.1583
  483SOL    HW2 1554   0.237   0.381   1.541 -1.9266 -2.3109  2.5956
  484SOL     OW 1555   1.148   2.155   3.148  0.2396  0.4167  0.2052
  484SOL    HW1 1556   1.214   2.196   3.092  0.6204  0.8680  0.9769
  484SOL    HW2 1557   1.068   2.154   3.094  0.6891  0.5121 -0.4730
  485SOL     OW 1558   0.871   3.041   3.353  0.1000 -0.2105 -0.2157
  485SOL    HW1 1559   0.889   3.133   3.336  1.8126 -0.4912 -0.1537
  485SOL    HW2 1560   0.948   3.010   3.402 -0.4473 -1.6503 -0.2097
  486SOL     OW 1561   0.125   0.443   1.219 -0.2123  0.2938  0.4114
  486SOL    HW1 1562   0.201   0.493   1.189  1.3407 -1.5207  1.1071
  486SOL    HW2 1563   0.133   0.445   1.315 -0.4448 -0.7631  0.4597
  487SOL     OW 1564   1.336   2.744   2.656  0.3485 -0.5505  0.0193
  487SOL    HW1 1565   1.390   2.794   2.596  0.5884 -0.6386  0.1620
  487SOL    HW2 1566   1.355   2.781   2.743 -1.0929  0.5843 -0.1000
  488SOL     OW 1567   2.212   1.673   2.338 -0.2313  0.0662 -0.0031
  488SOL    HW1 1568   2.287   1.654   2.395 -0.8932  0.4901  1.0442
  488SOL    HW2 1569   2.175   1.753   2.374 -0.8296  0.1939 -0.8864
  489SOL     OW 1570   3.190   0.494   1.506 -0.0472  0.2735 -0.4581
  489SOL    HW1 1571   3.203   0.547   1.427  0.5165 -1.2866 -1.4459
  489SOL    HW2 1572   3.095   0.494   1.518 -0.0653  1.5233 -0.3957
  490SOL     OW 1573   3.475   0.270   3.216  0.2509  0.3084 -0.0548
  490SOL    HW1 1574   3.503   0.303   3.131 -1.9502  1.2972 -0.4547
  490SOL    HW2 1575   3.434   0.186   3.197  0.4179  0.1812  0.1384
  491SOL     OW 1576   3.026   3.363   2.882  0.4146 -0.2003  0.1483
  491SOL    HW1 1577   3.020   3.273   2.915 -0.1706  0.4122  1.8264
  491SOL    HW2 1578   2.991   3.416   2.953 -0.4755  1.2646 -1.3315
  492SOL     OW 1579   1.297   0.870   1.352 -0.1622 -0.5401  0.1790
  492SOL    HW1 1580   1.327   0.779   1.363 -0.9133 -0.6776  1.1660
  492SOL    HW2 1581   1.305   0.908   1.439 -1.8604 -0.2816  0.2372
  493SOL     OW 1582   0.655   1.946   0.940 -0.0142 -0.4605 -0.1314
  493SOL    HW1 1583   0.596   1.898   0.882 -1.3207 -0.4360  1.1234
  493SOL    HW2 1584   0.605   2.025   0.964  0.0558 -0.9457  1.7815
  494SOL     OW 1585   3.497   1.258   2.478  0.0020  0.3799 -0.1955
  494SOL    HW1 1586   3.401   1.254   2.478  0.0231 -0.3795 -0.6074
  494SOL    HW2 1587   3.518   1.330   2.537 -0.7043 -1.8585  3.0519
  495SOL     OW 1588   3.307   3.579   0.215  0.1743 -0.2465  0.7069
  495SOL    HW1 1589   3.293   3.665   0.177 -0.0676 -0.5184  0.1665
  495SOL    HW2 1590   3.254   3.580   0.295  0.0841  0.0671  0.6451
  496SOL     OW 1591   0.585   3.680   1.441 -0.7237 -0.2412 -0.0634
  496SOL    HW1 1592   0.665   3.629   1.422  0.1249  1.3847 -1.1089
  496SOL    HW2 1593   0.614   3.748   1.502 -1.5842 -0.3179  0.4420
  497SOL     OW 1594   2.548   0.691   1.687  0.0730  0.0443  0.3296
  497SOL    HW1 1595   2.535   0.673   1.594  0.6606  1.0536  0.0303
  497SOL    HW2 1596   2.460   0.705   1.722 -0.1148  0.2817 -0.2200
  498SOL     OW 1597   2.701   2.436   3.632 -0.2428  0.0689  0.4581
  498SOL    HW1 1598   2.796   2.424   3.628 -0.0266  1.8252 -0.9801
  498SOL    HW2 1599   2.667   2.377   3.565 -0.0658  0.1542  0.2903
  499SOL     OW 1600   1.741   2.563   1.460  0.0361 -0.0034  0.3850
  499SOL    HW1 1601   1.692   2.645   1.466  0.3161  0.2787 -0.9076
  499SOL    HW2 1602   1.779   2.551   1.547 -1.3061  0.4039  1.0473
  500SOL     OW 1603   0.604   2.511   1.814  0.2193  0.1594  0.2504
  500SOL    HW1 1604   0.623   2.477   1.901 -0.1004  1.9979  1.0718
  500SOL    HW2 1605   0.544   2.447   1.776  2.0569 -1.8199  0.4930
  501SOL     OW 1606   1.299   0.899   3.358  0.2356  0.1874 -0.1794
  501SOL    HW1 1607   1.330   0.989   3.369  0.0489  0.1451  0.7525
  501SOL    HW2 1608   1.378   0.850   3.332  0.8672  0.1878  1.6283
  502SOL     OW 1609   0.499   0.352   2.316 -0.0275 -0.3078  0.9112
  502SOL    HW1 1610   0.533   0.268   2.348 -0.0866 -0.6935 -0.0156
  502SOL    HW2 1611   0.408   0.354   2.345 -1.0914 -2.1302 -1.8797
  503SOL     OW 1612   1.868   2.011   0.042 -0.0183  0.2426 -0.3854
  503SOL    HW1 1613   1.790   2.053   0.008 -0.1540  0.8318  0.6018
  503SOL    HW2 1614   1.908   1.968  -0.033 -1.4771 -0.3806 -0.8355
  504SOL     OW 1615   2.375   2.071   0.041  0.2875 -0.4411 -0.1934
  504SOL    HW1 1616   2.458   2.111   0.064  0.3929 -1.3873  1.1904
  504SOL    HW2 1617   2.396   1.979   0.023 -0.1923 -0.2872 -1.6514
  505SOL     OW 1618   0.851   0.443   2.679 -0.1095  0.2950  0.2344
  505SOL    HW1 1619   0.782   0.509   2.676 -1.0208 -0.6306  0.0327
  505SOL    HW2 1620   0.825   0.378   2.613  0.1693 -0.8125  1.1773
  506SOL     OW 1621   2.366   2.359   3.016 -0.4141 -0.6803  0.5499
  506SOL    HW1 1622   2.406   2.446   3.019 -0.2622 -0.7681  1.3470
  506SOL    HW2 1623   2.341   2.341   3.106 -0.5107 -1.4381  0.3823
  507SOL     OW 1624   2.647   2.152   0.109  0.4282  0.3179 -0.4736
  507SOL    HW1 1625   2.671   2.229   0.160 -0.6811  0.4862 -0.1766
  507SOL    HW2 1626   2.675   2.172   0.020  0.9628  0.6829 -0.2237
  508SOL     OW 1627   3.295   0.467   2.191  0.7127 -0.0860  0.4932
  508SOL    HW1 1628   3.206   0.479   2.159 -0.4546 -0.0020  3.4651
  508SOL    HW2 1629   3.335   0.554   2.187  1.3673 -0.4337 -2.5085
  509SOL     OW 1630   2.044   0.767   1.584  0.0120 -0.7195 -0.0980
  509SOL    HW1 1631   1.974   0.814   1.628  0.5773 -1.2028  1.3826
  509SOL    HW2 1632   2.112   0.832   1.570 -0.3236 -0.4762 -0.6322
  510SOL     OW 1633   1.835   1.834   3.146  0.3204 -0.1347  0.6438
  510SOL    HW1 1634   1.856   1.757   3.200  1.2932 -1.0546 -0.9784
  510SOL    HW2 1635   1.760   1.807   3.094  0.9147 -0.1363 -0.2193
  511SOL     OW 1636   3.671   2.894   1.893 -0.2249  0.7318  0.4085
  511SOL    HW1 1637   3.725   2.863   1.965 -1.0067  0.0823  0.7282
  511SOL    HW2 1638   3.723   2.963   1.852  0.8118  0.1655  0.7404
  512SOL     OW 1639   2.160   1.926   2.439 -0.6527 -0.5171 -0.4258
  512SOL    HW1 1640   2.170   1.868   2.514 -1.9449 -1.0241 -0.6240
  512SOL    HW2 1641   2.083   1.979   2.458  0.1163  0.7098 -0.5516
  513SOL     OW 1642   0.951   0.707   2.172 -1.0375 -0.0138  0.0844
  513SOL    HW1 1643   0.900   0.627   2.157 -1.4206  0.1498  0.4861
  513SOL    HW2 1644   1.040   0.685   2.145 -0.9128 -0.9046  1.1755
  514SOL     OW 1645   0.012   1.710   3.355 -0.2876 -0.3632  0.1889
  514SOL    HW1 1646  -0.075   1.748   3.367 -0.2343 -0.3489  0.5600
  514SOL    HW2 1647   0.072   1.785   3.358 -0.2669 -0.3645 -0.1428
  515SOL     OW 1648   1.381   1.157   3.402 -0.2360  0.2617  0.1497
  515SOL    HW1 1649   1.450   1.199   3.454 -1.1613  0.2333  1.4453
  515SOL    HW2 1650   1.306   1.216   3.411  0.4501  2.1344 -4.0155
  516SOL     OW 1651   2.938   3.574   1.059 -0.6692  0.3742 -0.1298
  516SOL    HW1 1652   2.959   3.596   1.150  0.9266 -1.3906 -0.0018
  516SOL    HW2 1653   2.863   3.515   1.065 -0.0451 -0.4049  0.1210
  517SOL     OW 1654   3.283   0.357   0.296  0.0987 -0.2090 -0.7290
  517SOL    HW1 1655   3.288   0.279   0.351  1.8474  0.9393  0.8870
  517SOL    HW2 1656   3.204   0.403   0.326  0.1286 -0.4202 -0.3217
  518SOL     OW 1657   2.164   3.403   1.562  0.4434  0.2853  0.2092
  518SOL    HW1 1658   2.182   3.365   1.648  0.2461 -0.6582 -0.1508
  518SOL    HW2 1659   2.179   3.331   1.501  1.8035  1.2714 -0.6747
  519SOL     OW 1660   2.514   3.246   1.114  0.0869  0.0295 -0.6405
  519SOL    HW1 1661   2.436   3.192   1.127 -1.4164  2.2031  0.0158
  519SOL    HW2 1662   2.569   3.196   1.054 -0.1115 -3.1931  1.6335
  520SOL     OW 1663   2.939   0.429   3.610 -0.2670  0.6884  0.8244
  520SOL    HW1 1664   2.910   0.438   3.519  1.0024  0.1890  0.3440
  520SOL    HW2 1665   2.870   0.469   3.661 -1.1253  0.7667 -0.3502
  521SOL     OW 1666   0.771   1.557   1.461 -0.2460  0.1653 -0.2743
  521SOL    HW1 1667   0.751   1.529   1.372  0.7350 -0.2941 -0.3621
  521SOL    HW2 1668   0.856   1.600   1.455 -0.4967  0.7741  0.3275
  522SOL     OW 1669   1.910   0.419   1.393 -0.5926 -0.5803 -0.5160
  522SOL    HW1 1670   1.904   0.513   1.375  1.6952  0.3749  2.7538
  522SOL    HW2 1671   1.820   0.392   1.410 -1.3398  0.9024 -1.8108
  523SOL     OW 1672   0.897   0.737   3.283 -0.0950 -0.6809 -0.1587
  523SOL    HW1 1673   0.885   0.805   3.349  1.2429  1.5001 -2.0386
  523SOL    HW2 1674   0.988   0.745   3.255 -0.3616 -2.1300 -1.6357
  524SOL     OW 1675   2.494   1.885   2.613  1.0447  0.5542  0.4003
  524SOL    HW1 1676   2.443   1.934   2.677 -0.7759  0.5737 -0.9901
  524SOL    HW2 1677   2.492   1.939   2.535  2.2644  0.0098 -0.0235
  525SOL     OW 1678   2.940   2.879   2.404 -0.3802  0.3384 -0.0298
  525SOL    HW1 1679   2.982   2.959   2.437  3.0340 -0.4095 -2.0006
  525SOL    HW2 1680   2.937   2.821   2.479  0.5461  1.0841  0.6183
  526SOL     OW 1681   0.365   2.359   2.853 -0.0043 -0.3111  0.0570
  526SOL    HW1 1682   0.443   2.400   2.817 -0.2597  0.9133  0.8315
  526SOL    HW2 1683   0.300   2.362   2.782 -0.5023  2.0587  0.5355
  527SOL     OW 1684   1.628   2.803   2.649 -0.4539 -0.3010  0.3158
  527SOL    HW1 1685   1.678   2.882   2.672  0.8418 -0.6848 -1.0043
  527SOL    HW2 1686   1.588   2.775   2.731 -0.1853  1.2089  0.9958
  528SOL     OW 1687   2.971   0.754   0.754  0.0208  0.4450 -0.1753
  528SOL    HW1 1688   2.942   0.712   0.835  2.3426 -0.9161  0.0522
  528SOL    HW2 1689   2.939   0.697   0.684  0.7445 -0.1783 -0.0119
  529SOL     OW 1690   1.531   2.776   1.428  0.3445 -0.3849  0.1513
  529SOL    HW1 1691   1.462   2.772   1.361 -0.3912 -1.7606  0.9345
  529SOL    HW2 1692   1.583   2.853   1.405 -0.0294 -0.6750 -1.8457
  530SOL     OW 1693   2.452   1.007   2.792  0.7450  0.0657 -0.6656
  530SOL    HW1 1694   2.470   1.035   2.882  0.4796 -0.2909 -0.5002
  530SOL    HW2 1695   2.388   0.936   2.801  1.1779 -0.3936 -1.0955
  531SOL     OW 1696   1.964   1.511   2.576  0.1800  0.0304  0.1075
  531SOL    HW1 1697   1.937   1.589   2.623 -2.7764 -0.3112 -0.8269
  531SOL    HW2 1698   2.057   1.526   2.555 -0.0303  2.7811  0.8324
  532SOL     OW 1699   0.177   3.565   3.349  0.8092  0.0784  0.0506
  532SOL    HW1 1700   0.104   3.578   3.288  1.2168  2.0669 -0.0815
  532SOL    HW2 1701   0.135   3.560   3.435  0.5141  1.5982  0.0169
  533SOL     OW 1702   2.381   0.399   0.931 -0.3974 -0.5870  0.1836
  533SOL    HW1 1703   2.402   0.323   0.876 -0.8664 -1.5127  1.2437
  533SOL    HW2 1704   2.290   0.386   0.956 -0.0765 -0.4157  1.5146
  534SOL     OW 1705   0.738   1.436   0.425 -0.7771 -0.2120  0.2674
  534SOL    HW1 1706   0.680   1.510   0.408  0.6637  1.3107  1.6812
  534SOL    HW2 1707   0.709   1.403   0.510 -0.7269 -0.6106  0.1328
  535SOL     OW 1708   2.913   1.648   2.052 -0.0455 -0.2813  0.1080
  535SOL    HW1 1709   2.952   1.595   2.121  2.0474  0.5759 -0.3304
  535SOL    HW2 1710   2.956   1.733   2.059 -0.6217  0.1967 -1.5169
  536SOL     OW 1711   1.913   2.375   2.570 -0.3882 -0.5363  0.0246
  536SOL    HW1 1712   1.978   2.307   2.589  1.4141  0.7781 -1.1202
  536SOL    HW2 1713   1.903   2.373   2.475 -0.0643  0.9550 -0.0644
  537SOL     OW 1714   0.434   2.248   0.574 -0.3364  0.4435 -0.2155
  537SOL    HW1 1715   0.416   2.158   0.601  2.9764 -0.7309 -1.3447
  537SOL    HW2 1716   0.423   2.248   0.479 -0.4889  1.2968 -0.2076
  538SOL     OW 1717   1.285   0.130   1.495 -0.0618  0.5145  0.0856
  538SOL    HW1 1718   1.249   0.097   1.577 -0.7318  0.8652 -0.0665
  538SOL    HW2 1719   1.264   0.223   1.494  1.1299  0.8107  0.1419
  539SOL     OW 1720   3.336   1.544   0.283 -0.4534 -0.1027  0.2174
  539SOL    HW1 1721   3.367   1.620   0.332  1.3492  0.4879 -1.6846
  539SOL    HW2 1722   3.262   1.510   0.334  0.1207  1.5715  2.2701
  540SOL     OW 1723   3.128   3.348   0.131  0.3712 -0.0607 -0.4632
  540SOL    HW1 1724   3.096   3.360   0.041 -1.1522 -0.7427 -0.0483
  540SOL    HW2 1725   3.178   3.427   0.149 -0.5016  0.7442 -1.4308
  541SOL     OW 1726   3.299   1.778   2.233 -0.3607  0.3813 -0.2606
  541SOL    HW1 1727   3.312   1.775   2.138 -0.4171  0.6844 -0.2768
  541SOL    HW2 1728   3.365   1.717   2.268 -0.7294 -0.1865 -0.5333
  542SOL     OW 1729   1.205   2.205   3.684  0.1992 -0.1660  0.3552
  542SOL    HW1 1730   1.258   2.276   3.649  0.5346 -1.2174 -1.3630
  542SOL    HW2 1731   1.137   2.191   3.618 -2.3534  1.1533  2.4732
  543SOL     OW 1732   2.687   2.420   2.854 -0.1381 -0.0107 -0.7600
  543SOL    HW1 1733   2.702   2.422   2.760 -1.6490 -1.0018 -1.0611
  543SOL    HW2 1734   2.679   2.326   2.875  1.7908  0.0680  0.6591
  544SOL     OW 1735   3.075   2.014   3.494 -0.0621 -0.1163 -0.1916
  544SOL    HW1 1736   3.167   2.038   3.480  0.0804 -1.2925 -1.4897
  544SOL    HW2 1737   3.061   2.026   3.588  1.2338  0.6740 -0.0694
  545SOL     OW 1738   2.578   2.789   0.523 -0.0686  0.0354 -0.0600
  545SOL    HW1 1739   2.635   2.821   0.592  1.9999 -1.6961 -0.8433
  545SOL    HW2 1740   2.548   2.703   0.554  0.7104 -0.6676 -1.1465
  546SOL     OW 1741   3.266   0.145   3.050  0.1376 -0.2462  0.2983
  546SOL    HW1 1742   3.305   0.171   2.966 -1.3793  0.5372 -0.1996
  546SOL    HW2 1743   3.207   0.074   3.028  1.1993 -1.4020  1.0424
  547SOL     OW 1744   0.776   2.422   2.760  0.1697  0.5255  0.0438
  547SOL    HW1 1745   0.773   2.349   2.698  2.5721 -0.6131  1.1354
  547SOL    HW2 1746   0.747   2.385   2.843 -1.1462  1.5485  0.0767
  548SOL     OW 1747   1.333   2.611   0.550 -0.0940 -0.1766 -0.0039
  548SOL    HW1 1748   1.277   2.687   0.569 -0.2716 -0.3442  0.1541
  548SOL    HW2 1749   1.388   2.602   0.627 -1.6950 -1.6388  1.0465
  549SOL     OW 1750   0.486   2.727   0.744 -0.0396 -0.2122 -0.3599
  549SOL    HW1 1751   0.531   2.642   0.752 -3.0780 -2.0313 -1.1108
  549SOL    HW2 1752   0.502   2.770   0.828  0.4351 -2.1252  0.5897
  550SOL     OW 1753   1.247   1.812   1.116 -0.0286 -0.0920  0.0257
  550SOL    HW1 1754   1.175   1.769   1.161  0.5792 -0.9479  0.2239
  550SOL    HW2 1755   1.298   1.739   1.079  0.6935  0.4923 -0.1573
  551SOL     OW 1756   2.878   1.651   2.420  0.2020 -0.2972  0.4677
  551SOL    HW1 1757   2.909   1.576   2.471 -0.0381 -0.3485  0.5385
  551SOL    HW2 1758   2.939   1.721   2.441  0.7116 -0.6030  0.0364
  552SOL     OW 1759   1.428   1.663   0.403  1.1499 -0.2350  0.2111
  552SOL    HW1 1760   1.415   1.758   0.396  0.8004 -0.1915  1.2335
  552SOL    HW2 1761   1.505   1.645   0.350  0.7273  0.4966 -0.6803
  553SOL     OW 1762   0.623   3.401   2.774  0.1244 -0.6925  0.1667
  553SOL    HW1 1763   0.547   3.368   2.823  0.4025 -1.8280 -0.1483
  553SOL    HW2 1764   0.641   3.487   2.814 -1.5022 -0.2568  0.0488
  554SOL     OW 1765   2.677   1.911   3.561 -0.1974  0.4237  0.0558
  554SOL    HW1 1766   2.753   1.871   3.605  0.5388  3.7701  2.1764
  554SOL    HW2 1767   2.601   1.874   3.606  0.3943  0.5372  1.1901
  555SOL     OW 1768   3.579   1.476   2.611 -0.2465 -0.0658  0.8040
  555SOL    HW1 1769   3.624   1.550   2.570  0.6751 -0.6886  0.6614
  555SOL    HW2 1770   3.530   1.515   2.683 -0.8576  0.8603 -0.0915
  556SOL     OW 1771   0.716   0.782   3.534  0.3646 -0.3991 -0.2987
  556SOL    HW1 1772   0.629   0.817   3.512  0.1698  0.7404  1.9073
  556SOL    HW2 1773   0.698   0.695   3.570  0.5345 -1.5995 -2.9559
  557SOL     OW 1774   1.156   0.657   0.406  0.2652 -0.3184  0.1079
  557SOL    HW1 1775   1.156   0.626   0.497  1.2545  2.2724  1.0852
  557SOL    HW2 1776   1.064   0.652   0.379 -0.1647 -0.4163  1.5157
  558SOL     OW 1777   0.056   3.711   1.413 -0.0108  0.2005  0.8139
  558SOL    HW1 1778   0.081   3.798   1.383 -0.9201 -0.0721 -0.8124
  558SOL    HW2 1779   0.136   3.659   1.406  0.2897  0.6606  0.8417
  559SOL     OW 1780   2.709   3.453   1.088  0.2891 -0.3525  0.2219
  559SOL    HW1 1781   2.682   3.545   1.086 -0.6349 -0.6009  0.7656
  559SOL    HW2 1782   2.627   3.404   1.097  0.6438 -1.3246 -1.5048
  560SOL     OW 1783   2.358   2.681   0.793 -0.3579  0.2734  0.6039
  560SOL    HW1 1784   2.351   2.619   0.719 -0.8548 -0.1515  0.9992
  560SOL    HW2 1785   2.387   2.627   0.866 -2.0446  0.2438  1.2759
  561SOL     OW 1786   1.570   1.706   1.148  0.5655 -0.3742  0.2857
  561SOL    HW1 1787   1.512   1.715   1.072  0.0619 -0.2382  0.6785
  561SOL    HW2 1788   1.651   1.749   1.123 -0.2146  1.2550  0.4707
  562SOL     OW 1789   2.573   2.971   0.250  0.3953 -0.1234  0.1745
  562SOL    HW1 1790   2.580   3.065   0.231 -1.0761 -0.4368 -2.3733
  562SOL    HW2 1791   2.651   2.932   0.210  1.4479  0.0353  1.9621
  563SOL     OW 1792   2.793   0.640   2.072  0.4578  0.0544  0.0583
  563SOL    HW1 1793   2.863   0.644   2.138 -0.4540  0.9492  1.0093
  563SOL    HW2 1794   2.838   0.620   1.991  1.5970 -1.3579  0.9887
  564SOL     OW 1795   2.856   2.621   0.515 -0.2187 -0.5748 -0.0308
  564SOL    HW1 1796   2.938   2.668   0.500  0.8805 -2.6953 -1.0731
  564SOL    HW2 1797   2.803   2.639   0.437  0.2051 -1.0876 -0.4364
  565SOL     OW 1798   2.894   3.657   3.441  0.4068  0.6660 -0.1924
  565SOL    HW1 1799   2.846   3.696   3.514  0.7903  2.3747 -0.8216
  565SOL    HW2 1800   2.985   3.653   3.472  0.2633 -0.4946  0.1505
  566SOL     OW 1801   0.809   2.253   0.055 -0.1206 -0.2674 -0.5246
  566SOL    HW1 1802   0.866   2.177   0.045 -1.2462 -1.2031  0.0291
  566SOL    HW2 1803   0.870   2.327   0.060  0.9223 -0.7609 -3.7614
  567SOL     OW 1804   0.176   1.838   1.793  0.0748 -0.3738 -0.0634
  567SOL    HW1 1805   0.145   1.894   1.864 -0.2866  0.1161 -0.5994
  567SOL    HW2 1806   0.097   1.799   1.756  0.2516 -0.5183 -0.2932
  568SOL     OW 1807   3.113   2.539   2.376 -1.1224 -0.1252 -0.1378
  568SOL    HW1 1808   3.074   2.457   2.348  0.5028 -0.0134 -3.0224
  568SOL    HW2 1809   3.133   2.586   2.295  1.8199  1.2790  1.2466
  569SOL     OW 1810   2.146   0.792   1.233 -0.0796  0.0928 -0.0521
  569SOL    HW1 1811   2.127   0.803   1.140  0.8722 -2.0522 -0.5646
  569SOL    HW2 1812   2.064   0.761   1.271  0.3611 -2.2317 -0.8641
  570SOL     OW 1813   1.005   0.976   2.023  0.0471  0.1201  0.2063
  570SOL    HW1 1814   0.994   0.904   1.960 -1.9943  1.2637 -0.8506
  570SOL    HW2 1815   0.943   0.956   2.093 -1.1162  1.1576 -0.4699
  571SOL     OW 1816   2.991   3.168   3.283  0.3011  0.8566  0.4604
  571SOL    HW1 1817   3.082   3.143   3.298  0.6335  1.2480 -0.7916
  571SOL    HW2 1818   2.996   3.237   3.216 -0.8890  1.1334  0.6419
  572SOL     OW 1819   1.484   2.942   1.009 -0.0801  0.4718  0.2900
  572SOL    HW1 1820   1.477   2.857   1.052 -1.9302  0.6037  0.3637
  572SOL    HW2 1821   1.498   3.004   1.081 -1.4598  0.5000  0.5653
  573SOL     OW 1822   0.665   1.771   0.102  0.1356 -0.2920  0.2555
  573SOL    HW1 1823   0.694   1.797   0.189  0.4599 -1.9798  0.6983
  573SOL    HW2 1824   0.586   1.823   0.086 -0.3071 -0.4234  1.8353
  574SOL     OW 1825   2.990   2.704   1.760 -0.4507 -0.0955  0.5633
  574SOL    HW1 1826   2.965   2.666   1.675  1.2335 -0.9495  0.3929
  574SOL    HW2 1827   3.086   2.706   1.757 -0.3880  0.4261  2.2212
  575SOL     OW 1828   3.437   3.043   1.201  0.1768 -0.1836  0.2181
  575SOL    HW1 1829   3.495   2.972   1.173 -0.2760 -0.4196 -0.1255
  575SOL    HW2 1830   3.349   3.009   1.188 -0.0426  0.3718  0.2415
  576SOL     OW 1831   0.024   1.267   2.825 -0.3230  0.2989  0.7946
  576SOL    HW1 1832   0.104   1.244   2.778 -0.8134  0.3142 -0.0641
  576SOL    HW2 1833   0.025   1.363   2.827 -0.2288  0.2958  0.9575
  577SOL     OW 1834   1.950   2.367   0.572 -0.0230 -0.3803  0.4762
  577SOL    HW1 1835   1.883   2.340   0.635 -1.2806  0.8246 -0.2803
  577SOL    HW2 1836   1.989   2.445   0.610 -0.7894  0.3552 -0.1817
  578SOL     OW 1837   0.164   2.448   1.955 -0.5440  0.0916  0.4275
  578SOL    HW1 1838   0.221   2.522   1.933 -0.7885  0.2879  0.4446
  578SOL    HW2 1839   0.114   2.480   2.031  0.2965 -0.5674  1.2901
  579SOL     OW 1840   2.704   2.353   0.255  0.1904  0.7419 -0.5124
  579SOL    HW1 1841   2.696   2.448   0.258 -3.2429  0.5607  0.8776
  579SOL    HW2 1842   2.782   2.334   0.308  1.9972  2.7554 -2.2863
  580SOL     OW 1843   2.450   1.817   3.678 -0.1641  0.3850 -0.3378
  580SOL    HW1 1844   2.445   1.748   3.744  0.4726  0.2688 -0.4017
  580SOL    HW2 1845   2.392   1.787   3.608  1.2136 -0.8331 -1.0213
  581SOL     OW 1846   1.857   1.428   3.651 -0.2038 -0.2732  0.2952
  581SOL    HW1 1847   1.845   1.522   3.663 -3.5785 -0.5865  0.2607
  581SOL    HW2 1848   1.883   1.418   3.559 -1.7795  0.5357 -0.2600
  582SOL     OW 1849   2.720   2.989   2.307  0.1573  0.6448  0.3490
  582SOL    HW1 1850   2.751   3.068   2.262  1.8101  1.2530  2.3547
  582SOL    HW2 1851   2.801   2.947   2.339 -0.7547 -1.3256  0.2106
  583SOL     OW 1852   2.750   2.805   0.073 -0.4419 -0.2562  0.0057
  583SOL    HW1 1853   2.709   2.810  -0.013  0.8210 -4.7004 -1.1156
  583SOL    HW2 1854   2.843   2.818   0.056 -0.2095 -0.9303  0.7068
  584SOL     OW 1855   2.447   2.790   3.129 -0.3022 -0.4648 -0.2872
  584SOL    HW1 1856   2.525   2.842   3.112  0.1919 -0.7429  0.9794
  584SOL    HW2 1857   2.453   2.716   3.070 -0.1473  0.0461 -0.9208
  585SOL     OW 1858   0.335   1.657   3.572 -0.0786 -0.7434  0.1926
  585SOL    HW1 1859   0.344   1.656   3.477 -0.5793 -1.9261  0.1478
  585SOL    HW2 1860   0.323   1.750   3.594  0.4200 -0.4206 -0.8477
  586SOL     OW 1861   3.371   3.442   0.513  0.0963 -0.0181 -0.0193
  586SOL    HW1 1862   3.278   3.465   0.506 -0.4322 -1.6298  1.1623
  586SOL    HW2 1863   3.377   3.354   0.477  0.7498 -0.7544  1.7546
  587SOL     OW 1864   1.574   3.616   3.341  0.2682  0.0808 -0.0849
  587SOL    HW1 1865   1.493   3.650   3.379  1.3458  1.8707  0.7141
  587SOL    HW2 1866   1.545   3.565   3.265 -1.8481 -2.5643  2.3258
  588SOL     OW 1867   0.570   2.555   1.203  0.2121  0.1760  0.0995
  588SOL    HW1 1868   0.601   2.539   1.292 -1.9172 -0.6432  0.7583
  588SOL    HW2 1869   0.518   2.635   1.210 -0.2339 -0.0750 -0.3338
  589SOL     OW 1870   2.034   2.968   3.009  0.2907  0.2269  0.1651
  589SOL    HW1 1871   1.954   3.019   2.994 -0.3278 -0.4868  0.9272
  589SOL    HW2 1872   2.003   2.884   3.041  1.2484 -1.1138 -2.1931
  590SOL     OW 1873   2.746   3.685   1.856 -0.3828 -0.5879 -0.0335
  590SOL    HW1 1874   2.790   3.766   1.830  1.7554 -1.4827  0.6235
  590SOL    HW2 1875   2.667   3.682   1.801 -1.0287  2.3780  0.5921
  591SOL     OW 1876   1.103   2.439   0.454 -0.6482  0.1905 -0.0046
  591SOL    HW1 1877   1.128   2.392   0.375 -0.6147 -3.0837  1.7969
  591SOL    HW2 1878   1.185   2.477   0.486 -0.1929 -0.5420 -0.2786
  592SOL     OW 1879   0.530   3.183   3.099 -0.0478  0.7199  0.4680
  592SOL    HW1 1880   0.464   3.242   3.062  1.3631  3.2483  1.7314
  592SOL    HW2 1881   0.546   3.217   3.187  2.2929 -0.3138  0.5218
  593SOL     OW 1882   0.645   0.753   3.192 -0.2305 -0.6798 -0.2766
  593SOL    HW1 1883   0.669   0.673   3.147  0.1181 -1.5073  1.3006
  593SOL    HW2 1884   0.727   0.782   3.233 -0.3952  0.3896 -0.6649
  594SOL     OW 1885   3.487   1.599   1.058  0.5326  0.0371  0.2716
  594SOL    HW1 1886   3.530   1.552   0.987  0.7711  0.1020  0.3730
  594SOL    HW2 1887   3.429   1.534   1.098 -0.6983  0.3828 -0.8914
  595SOL     OW 1888   2.940   1.238   0.806  0.0425  0.1267 -0.1599
  595SOL    HW1 1889   2.958   1.186   0.884 -1.7675 -0.0478  0.1812
  595SOL    HW2 1890   2.945   1.175   0.734  2.0225  0.3470 -0.2841
  596SOL     OW 1891   1.625   1.786   0.796  0.3494  0.3257 -0.3296
  596SOL    HW1 1892   1.668   1.808   0.879 -0.8543  0.1534  0.3489
  596SOL    HW2 1893   1.600   1.870   0.759  0.0667  0.3549 -0.0733
  597SOL     OW 1894   2.255   3.220   3.407 -0.2838  0.2621  0.3745
  597SOL    HW1 1895   2.190   3.157   3.375  2.8112 -1.8888 -2.3290
  597SOL    HW2 1896   2.272   3.277   3.332  2.0468 -0.2733  0.4252
  598SOL     OW 1897   2.381   2.331   1.695  0.0644 -0.1882 -0.4318
  598SOL    HW1 1898   2.378   2.240   1.666 -0.5503 -0.4905  0.5294
  598SOL    HW2 1899   2.445   2.332   1.766  0.4719  0.2442 -0.7993
  599SOL     OW 1900   0.584   3.491   1.697 -0.1665 -0.3156  0.2807
  599SOL    HW1 1901   0.624   3.524   1.617  0.0362  1.1967  0.9763
  599SOL    HW2 1902   0.635   3.412   1.719  1.0886  0.3973  0.0118
  600SOL     OW 1903   1.915   3.344   1.996 -0.0244  0.2339 -0.0665
  600SOL    HW1 1904   1.842   3.332   2.056 -1.6058  0.6914 -1.8181
  600SOL    HW2 1905   1.882   3.403   1.929  1.9322  0.3629 -0.9948
  601SOL     OW 1906   2.472   2.600   2.912  0.0668  0.6116  0.7836
  601SOL    HW1 1907   2.456   2.674   2.852 -0.5438 -2.0425 -2.6293
  601SOL    HW2 1908   2.556   2.565   2.885 -0.3329 -0.8156  1.3359
  602SOL     OW 1909   1.754   3.431   2.210  0.5281  0.0270 -0.3232
  602SOL    HW1 1910   1.746   3.426   2.305  1.0598  0.7325 -0.2271
  602SOL    HW2 1911   1.708   3.511   2.186  0.0137 -0.3777 -0.7176
  603SOL     OW 1912   2.747   0.776   0.208 -0.0055 -0.0930  0.1396
  603SOL    HW1 1913   2.688   0.843   0.174  0.1737  0.4668  0.9028
  603SOL    HW2 1914   2.832   0.819   0.213  0.3701 -0.7356 -0.4555
  604SOL     OW 1915   0.029   2.776   0.404 -0.4185 -0.7072 -0.5289
  604SOL    HW1 1916   0.034   2.859   0.356 -0.6182 -1.1099 -1.2458
  604SOL    HW2 1917   0.119   2.757   0.430 -0.3222 -0.4543 -0.6784
  605SOL     OW 1918   0.744   0.079   3.379  0.2234 -0.2071 -0.1793
  605SOL    HW1 1919   0.655   0.112   3.388 -0.0996 -1.1645  0.2600
  605SOL    HW2 1920   0.758   0.025   3.457  2.0970  1.9455  1.1311
  606SOL     OW 1921   1.060   0.951   1.143  0.2885  0.4604 -0.0871
  606SOL    HW1 1922   0.968   0.927   1.154  0.1794  0.1868 -1.4444
  606SOL    HW2 1923   1.099   0.937   1.229 -0.8761  0.2938  0.4283
  607SOL     OW 1924   1.812   3.225   0.121 -0.2381  0.3472 -0.0624
  607SOL    HW1 1925   1.875   3.167   0.078  1.3989  2.8303 -1.3002
  607SOL    HW2 1926   1.727   3.200   0.084  0.5982 -0.3368 -1.6344
  608SOL     OW 1927   0.414   0.694   3.688 -0.2228 -0.2661  0.1591
  608SOL    HW1 1928   0.338   0.730   3.733 -0.3520  2.0986 -1.7436
  608SOL    HW2 1929   0.488   0.745   3.720 -0.3020  1.3887 -2.0730
  609SOL     OW 1930   1.609   2.029   3.099 -0.2583  0.0949 -0.3409
  609SOL    HW1 1931   1.551   2.070   3.164 -0.4554 -0.8682  0.0988
  609SOL    HW2 1932   1.692   2.016   3.146 -0.0592  0.3742 -0.6099
  610SOL     OW 1933   0.817   0.673   0.559  0.0675 -0.3007  0.3901
  610SOL    HW1 1934   0.854   0.730   0.492  0.1894 -0.1155  0.6150
  610SOL    HW2 1935   0.854   0.587   0.541 -0.5736 -0.4420 -0.3112
  611SOL     OW 1936   3.355   2.768   0.489  0.1188 -0.1266 -0.5626
  611SOL    HW1 1937   3.369   2.829   0.417 -1.9149  0.8394 -0.2043
  611SOL    HW2 1938   3.443   2.747   0.520  1.0107  0.1869 -2.6671
  612SOL     OW 1939   0.864   3.675   1.226 -0.1769  0.2277  0.4295
  612SOL    HW1 1940   0.880   3.582   1.209  0.2474  0.4068 -0.1467
  612SOL    HW2 1941   0.947   3.708   1.260 -0.0702  0.5805 -0.1577
  613SOL     OW 1942   0.026   1.628   0.587 -0.4960 -0.7548  0.4045
  613SOL    HW1 1943   0.021   1.668   0.500  0.3292 -0.1173  0.6393
  613SOL    HW2 1944   0.072   1.545   0.572  1.4133  0.2418  0.4970
  614SOL     OW 1945   1.944   2.086   1.193  0.4517  0.0629  0.3815
  614SOL    HW1 1946   1.979   2.171   1.220 -0.5833  1.1505 -1.4886
  614SOL    HW2 1947   2.018   2.025   1.203  1.5331  1.3913  0.7377
  615SOL     OW 1948   2.438   0.576   1.459 -0.1594 -0.4878 -0.1746
  615SOL    HW1 1949   2.399   0.496   1.425  0.9594 -0.9750 -0.3678
  615SOL    HW2 1950   2.379   0.646   1.432 -0.0247 -1.0157 -1.8998
  616SOL     OW 1951   1.091   2.599   3.096  0.0211  0.6768 -0.1988
  616SOL    HW1 1952   1.138   2.535   3.149 -0.2722  0.4673 -0.1873
  616SOL    HW2 1953   1.129   2.683   3.120  2.7950  0.2909 -2.5916
  617SOL     OW 1954   2.117   0.252   1.335 -0.4570 -0.1273 -0.0827
  617SOL    HW1 1955   2.040   0.308   1.347 -1.9855 -1.4943 -2.6972
  617SOL    HW2 1956   2.188   0.312   1.314 -1.1056  1.0542  0.9593
  618SOL     OW 1957   3.514   1.781   1.748 -0.1941  0.2046 -0.4442
  618SOL    HW1 1958   3.483   1.870   1.769 -1.9178 -0.7547  1.4727
  618SOL    HW2 1959   3.444   1.724   1.779  2.1836 -2.0029  1.2434
  619SOL     OW 1960   3.340   1.586   3.711 -0.5931  0.0799 -0.2868
  619SOL    HW1 1961   3.270   1.521   3.704  1.5047 -2.6135  1.3541
  619SOL    HW2 1962   3.364   1.586   3.804  0.6532  1.9887 -0.5454
  620SOL     OW 1963   1.731   3.630   1.343  0.1292  0.3519 -0.1241
  620SOL    HW1 1964   1.814   3.638   1.390 -0.1878  2.4107  0.1904
  620SOL    HW2 1965   1.686   3.557   1.386  1.4187 -0.2596  0.2326
  621SOL     OW 1966   3.687   1.381   2.167  0.3136 -0.1692 -0.1124
  621SOL    HW1 1967   3.760   1.376   2.228  1.0789 -0.5681 -1.0304
  621SOL    HW2 1968   3.638   1.300   2.181 -0.4226  0.4548  1.0515
  622SOL     OW 1969   2.208   0.992   1.553 -0.1366 -0.0005  0.6330
  622SOL    HW1 1970   2.223   1.003   1.647 -0.6414 -1.5461  0.9275
  622SOL    HW2 1971   2.139   1.055   1.532  1.3120  1.7431  0.8538
  623SOL     OW 1972   1.091   2.289   1.870  0.3049 -0.5867 -0.0636
  623SOL    HW1 1973   1.101   2.299   1.965 -1.2291  1.9662 -0.0831
  623SOL    HW2 1974   1.136   2.365   1.833 -1.4297 -0.0483 -1.1867
  624SOL     OW 1975   1.961   1.568   2.212  0.2502 -0.2600 -0.2694
  624SOL    HW1 1976   1.896   1.628   2.249 -0.2815  0.4471 -2.2228
  624SOL    HW2 1977   2.044   1.614   2.220  0.2398 -0.3634  0.5201
  625SOL     OW 1978   0.392   3.673   2.200  0.3280  0.2673  0.0570
  625SOL    HW1 1979   0.356   3.604   2.144  3.6991 -0.2893 -1.6963
  625SOL    HW2 1980   0.340   3.751   2.180 -1.3865 -0.9412 -0.4576
  626SOL     OW 1981   2.211   2.999   0.410 -0.0915  0.0239 -0.3241
  626SOL    HW1 1982   2.257   2.919   0.386  1.9202  1.1510 -0.4404
  626SOL    HW2 1983   2.277   3.068   0.404 -1.9173  1.8330 -0.9594
  627SOL     OW 1984   0.764   0.520   1.875 -0.0291  0.4077  0.0832
  627SOL    HW1 1985   0.760   0.555   1.786  2.5519 -2.3043 -1.2694
  627SOL    HW2 1986   0.674   0.495   1.895 -0.5207  0.0812 -2.2269
  628SOL     OW 1987   1.669   2.623   2.909  0.4332 -0.2438  0.2520
  628SOL    HW1 1988   1.612   2.546   2.906 -0.8624  0.7065 -1.6812
  628SOL    HW2 1989   1.730   2.611   2.836  1.8464 -0.5577  1.4281
  629SOL     OW 1990   1.090   0.405   0.854 -0.3151  0.0742 -0.5370
  629SOL    HW1 1991   1.099   0.358   0.936 -0.4815 -0.2521 -0.7058
  629SOL    HW2 1992   1.003   0.444   0.857 -0.4696 -0.2539 -0.7222
  630SOL     OW 1993   0.165   2.110   1.136  0.2309  0.2628 -0.2450
  630SOL    HW1 1994   0.247   2.067   1.110  0.7006  1.0874 -0.1693
  630SOL    HW2 1995   0.193   2.191   1.178 -0.5816 -0.1078  1.0777
  631SOL     OW 1996   2.800   1.874   1.014 -0.1547 -0.0626 -0.0431
  631SOL    HW1 1997   2.803   1.782   0.988  1.1843  0.4635 -2.0064
  631SOL    HW2 1998   2.709   1.888   1.039 -0.7731 -1.5567 -1.2276
  632SOL     OW 1999   0.578   1.715   2.692 -0.5800 -0.4290 -0.6149
  632SOL    HW1 2000   0.560   1.654   2.620 -0.3935 -1.1559 -0.0584
  632SOL    HW2 2001   0.521   1.686   2.763 -0.3639 -0.0574 -0.2856
  633SOL     OW 2002   0.005   1.583   1.694 -0.3437  0.6898 -0.0726
  633SOL    HW1 2003  -0.067   1.644   1.706 -1.7859 -1.2085  1.3646
  633SOL    HW2 2004  -0.011   1.513   1.756  1.9378 -0.5706 -0.7770
  634SOL     OW 2005   0.994   1.342   0.458 -0.0507  0.2053 -0.0529
  634SOL    HW1 2006   0.910   1.366   0.418 -0.1630 -1.3435 -0.8374
  634SOL    HW2 2007   1.041   1.298   0.388  0.6821 -0.5592  0.8991
  635SOL     OW 2008   1.401   2.353   0.240 -0.5576  0.0232 -0.2003
  635SOL    HW1 2009   1.396   2.375   0.147  1.8113  1.2746 -0.1230
  635SOL    HW2 2010   1.438   2.431   0.281  1.5629 -1.6205  1.2534
  636SOL     OW 2011   1.410   3.154   2.400 -0.0025  0.1963  0.0375
  636SOL    HW1 2012   1.407   3.079   2.340 -1.8892  0.4286 -0.2313
  636SOL    HW2 2013   1.322   3.158   2.437  0.7903  0.7541  1.9976
  637SOL     OW 2014   0.813   2.286   0.333  0.0084 -0.1089  0.5719
  637SOL    HW1 2015   0.804   2.381   0.339 -1.3410 -0.0463 -1.3656
  637SOL    HW2 2016   0.784   2.265   0.244 -1.1578 -2.4775  1.4168
  638SOL     OW 2017   0.073   2.805   2.536  0.3674  0.2937 -0.0237
  638SOL    HW1 2018   0.025   2.835   2.613  0.6580 -2.1780  1.2189
  638SOL    HW2 2019   0.163   2.834   2.550  0.0793  1.3581 -0.3199
  639SOL     OW 2020   0.934   0.395   1.637  0.2541 -0.1568 -0.3716
  639SOL    HW1 2021   0.885   0.315   1.658  1.5341 -0.7352  0.5236
  639SOL    HW2 2022   0.883   0.465   1.678  0.8984 -0.9175  1.8944
  640SOL     OW 2023   1.437   2.769   1.763  0.3760  0.0280  0.1997
  640SOL    HW1 2024   1.434   2.687   1.812 -2.1950 -1.8189 -2.6197
  640SOL    HW2 2025   1.472   2.743   1.677 -0.1063  1.9633 -0.6241
  641SOL     OW 2026   1.380   0.810   0.352  0.4009 -0.1216 -0.3989
  641SOL    HW1 2027   1.309   0.745   0.345 -0.1936  0.3606  0.7407
  641SOL    HW2 2028   1.401   0.811   0.446  1.2758  0.4299 -0.5933
  642SOL     OW 2029   0.834   0.259   3.595 -0.4379 -0.4219 -0.0097
  642SOL    HW1 2030   0.837   0.354   3.581  0.4037 -0.3639  0.5044
  642SOL    HW2 2031   0.756   0.231   3.548 -1.8927  0.8230  1.4966
  643SOL     OW 2032   2.868   3.253   0.182 -0.0600  0.1176 -0.6443
  643SOL    HW1 2033   2.876   3.168   0.226  1.2685  0.2668 -0.5502
  643SOL    HW2 2034   2.958   3.285   0.175 -0.5484  1.6194 -0.5064
  644SOL     OW 2035   2.932   3.090   0.754  0.2768 -0.0086 -0.1978
  644SOL    HW1 2036   2.955   3.125   0.840 -1.5754  1.0142 -0.0590
  644SOL    HW2 2037   2.987   3.013   0.743 -0.9136 -1.4550  2.8824
  645SOL     OW 2038   0.292   2.755   1.616 -0.1971  0.4014 -0.1527
  645SOL    HW1 2039   0.204   2.790   1.606 -0.4938 -0.0021  0.8749
  645SOL    HW2 2040   0.302   2.693   1.544 -0.4287  1.0609 -0.7659
  646SOL     OW 2041   1.954   2.636   3.321  0.3093  0.4384 -0.3511
  646SOL    HW1 2042   1.951   2.541   3.326  0.4718  0.4321 -0.3538
  646SOL    HW2 2043   1.936   2.665   3.411  0.0372  0.4115 -0.3974
  647SOL     OW 2044   3.599   1.095   2.179  0.2609 -0.8412 -0.4567
  647SOL    HW1 2045   3.673   1.045   2.144  1.1184 -1.1122  1.5952
  647SOL    HW2 2046   3.604   1.082   2.274 -1.8724 -0.0851 -0.1828
  648SOL     OW 2047   2.483   0.198   0.743 -0.0750  0.7117 -0.1491
  648SOL    HW1 2048   2.421   0.129   0.718  0.7017 -0.0764  0.0322
  648SOL    HW2 2049   2.562   0.150   0.770  0.1734  1.6542  0.8457
  649SOL     OW 2050   2.666   1.164   3.533  0.0763 -0.1826  0.1157
  649SOL    HW1 2051   2.596   1.164   3.599  0.9520  1.1503  1.1091
  649SOL    HW2 2052   2.743   1.195   3.580  1.1288 -0.7343 -1.1799
  650SOL     OW 2053   2.014   2.344   1.291 -0.6306 -0.0055  0.1033
  650SOL    HW1 2054   1.959   2.416   1.260 -0.0787  0.4499  0.1683
  650SOL    HW2 2055   2.073   2.385   1.354 -1.2368 -0.7822  1.1984
  651SOL     OW 2056   0.699   3.625   2.547  0.0969 -0.4060 -0.1045
  651SOL    HW1 2057   0.640   3.682   2.596 -1.9123 -2.1955 -0.3024
  651SOL    HW2 2058   0.708   3.547   2.601  0.8648 -0.8813 -0.8951
  652SOL     OW 2059   3.605   0.334   1.483 -0.1318  0.0097 -0.4577
  652SOL    HW1 2060   3.558   0.416   1.495 -0.0247 -0.0949  0.8749
  652SOL    HW2 2061   3.697   0.356   1.500 -0.3697 -0.8152  2.5561
  653SOL     OW 2062   1.521   3.272   3.617  0.8911 -0.0737 -0.1218
  653SOL    HW1 2063   1.484   3.224   3.543 -2.0014  0.4835  0.8036
  653SOL    HW2 2064   1.508   3.214   3.692  0.5682  0.7282  0.4610
  654SOL     OW 2065   0.275   0.475   0.184 -0.5864  0.2534 -0.0572
  654SOL    HW1 2066   0.261   0.568   0.169  1.3233  0.4974 -0.4774
  654SOL    HW2 2067   0.367   0.460   0.164 -0.9139 -1.7900 -0.2684
  655SOL     OW 2068   2.155   2.540   2.080 -0.3074  0.3914 -0.3097
  655SOL    HW1 2069   2.067   2.524   2.046  0.0625 -0.3131 -0.9571
  655SOL    HW2 2070   2.209   2.553   2.003 -0.0874  2.2815  0.1147
  656SOL     OW 2071   0.700   1.854   0.376  0.2162  0.0076  0.7182
  656SOL    HW1 2072   0.723   1.788   0.441  0.8000  1.3239  1.8752
  656SOL    HW2 2073   0.726   1.937   0.414  0.1417  0.8761 -1.0036
  657SOL     OW 2074   2.486   1.626   2.472  0.3614  0.0636 -0.1170
  657SOL    HW1 2075   2.512   1.710   2.509  0.8525  0.5667 -1.5461
  657SOL    HW2 2076   2.548   1.563   2.509  0.0727  0.3244  0.8548
  658SOL     OW 2077   2.060   0.408   2.804 -0.0669 -0.6303  0.2307
  658SOL    HW1 2078   2.096   0.387   2.718 -0.4619  0.8343 -0.3149
  658SOL    HW2 2079   2.036   0.323   2.841 -1.0251 -1.2247 -1.6206
  659SOL     OW 2080   1.145   2.551   2.637 -0.4706 -0.6272 -0.3263
  659SOL    HW1 2081   1.221   2.609   2.631 -1.9997  1.4442 -1.1631
  659SOL    HW2 2082   1.152   2.494   2.561 -0.5396  0.6528 -1.3338
  660SOL     OW 2083   1.764   1.827   1.586 -0.0720  0.2789 -0.5933
  660SOL    HW1 2084   1.684   1.832   1.534 -0.2033 -0.3156 -0.4555
  660SOL    HW2 2085   1.786   1.918   1.605  0.3575  0.5613 -2.2669
  661SOL     OW 2086   3.493   0.563   0.169 -0.2108 -0.5269  0.0589
  661SOL    HW1 2087   3.495   0.621   0.246 -0.8050  0.5185 -0.6797
  661SOL    HW2 2088   3.419   0.505   0.185 -1.2107  0.5857 -0.3013
  662SOL     OW 2089   2.947   0.554   2.305 -0.2006  0.3312 -0.1690
  662SOL    HW1 2090   2.962   0.631   2.358 -0.6764  0.6229 -0.4463
  662SOL    HW2 2091   3.001   0.486   2.344  2.0670  1.3737 -1.3018
  663SOL     OW 2092   2.953   1.167   1.116 -0.2261  0.0570 -0.4771
  663SOL    HW1 2093   3.026   1.106   1.106  1.6953  2.3559 -1.5855
  663SOL    HW2 2094   2.984   1.230   1.181 -1.4952  0.7458 -0.5069
  664SOL     OW 2095   0.900   0.232   2.226  0.4234 -0.1067  0.1687
  664SOL    HW1 2096   0.874   0.173   2.155 -1.7000  0.6587  0.2381
  664SOL    HW2 2097   0.934   0.173   2.294 -0.4112 -1.1397 -0.2707
  665SOL     OW 2098   0.875   2.000   1.494  0.7782 -0.2544 -1.1369
  665SOL    HW1 2099   0.826   1.972   1.571  2.1021  0.2308 -0.0753
  665SOL    HW2 2100   0.817   1.980   1.420 -0.3872 -1.0414 -0.0578
  666SOL     OW 2101   2.944   2.134   1.529  0.1185  0.2102 -0.3960
  666SOL    HW1 2102   2.939   2.097   1.617  0.7477  1.7486  0.3255
  666SOL    HW2 2103   3.034   2.166   1.522  0.1067  0.0423 -1.6549
  667SOL     OW 2104   2.995   2.508   0.220 -0.3128  0.5858 -0.1993
  667SOL    HW1 2105   2.948   2.591   0.208  1.2285  1.4255 -0.6304
  667SOL    HW2 2106   2.989   2.464   0.136  3.0856  2.5617 -1.6488
  668SOL     OW 2107   0.366   2.031   1.937  0.3364  0.4690  0.9376
  668SOL    HW1 2108   0.364   2.097   2.007  0.7416  2.5405 -0.9055
  668SOL    HW2 2109   0.423   1.963   1.971  0.6796  1.5014  2.5672
  669SOL     OW 2110   2.572   0.794   2.009  0.5000  0.8836 -0.8256
  669SOL    HW1 2111   2.584   0.765   1.919 -2.0227 -2.2426 -0.3522
  669SOL    HW2 2112   2.636   0.744   2.060 -2.7041 -3.1411 -0.2287
  670SOL     OW 2113   2.316   0.507   0.674 -0.1987  0.2027 -0.6070
  670SOL    HW1 2114   2.276   0.591   0.695 -0.7124 -0.0425 -0.5782
  670SOL    HW2 2115   2.355   0.477   0.756 -0.5017  0.1543 -0.4790
  671SOL     OW 2116   2.584   0.260   3.277  0.4598  0.1754 -0.4690
  671SOL    HW1 2117   2.630   0.176   3.278 -0.3042 -0.2534  0.5540
  671SOL    HW2 2118   2.636   0.316   3.334 -0.3524 -0.3690  0.8482
  672SOL     OW 2119   1.218   1.088   3.673  0.0678  0.8603 -0.2374
  672SOL    HW1 2120   1.143   1.031   3.688 -0.1741  1.4421  0.9388
  672SOL    HW2 2121   1.190   1.147   3.603  0.1152 -0.0752 -1.0659
  673SOL     OW 2122   0.014   3.337   0.171 -0.3294 -0.1773  0.0954
  673SOL    HW1 2123   0.021   3.425   0.207  0.4089 -0.0595 -0.3280
  673SOL    HW2 2124   0.087   3.330   0.110 -1.5366 -0.3989 -1.3622
  674SOL     OW 2125   2.200   1.718   0.304 -0.5643 -0.3328  0.1847
  674SOL    HW1 2126   2.226   1.662   0.231 -1.7642  0.9204 -1.2735
  674SOL    HW2 2127   2.186   1.805   0.265 -0.1606  0.6616  2.1047
  675SOL     OW 2128   2.721   1.193   1.349 -0.0343  0.6286  0.4782
  675SOL    HW1 2129   2.772   1.231   1.277  1.1811  0.9214  1.4624
  675SOL    HW2 2130   2.743   1.100   1.348 -0.6000  0.4921  0.0207
  676SOL     OW 2131   0.921   0.851   2.977  0.2014  0.2127  0.1811
  676SOL    HW1 2132   0.931   0.945   2.960  1.3001  0.1834  0.5926
  676SOL    HW2 2133   0.997   0.828   3.030 -0.0127 -0.9326  0.0145
  677SOL     OW 2134   0.856   1.125   3.191  0.3746 -0.1283 -0.2169
  677SOL    HW1 2135   0.949   1.148   3.186  0.9343 -1.6342  1.7492
  677SOL    HW2 2136   0.842   1.105   3.284 -1.6360 -1.0647 -0.6714
  678SOL     OW 2137   1.721   3.053   2.723 -0.1458  0.0367  0.0607
  678SOL    HW1 2138   1.767   3.108   2.787 -0.0298 -0.2479  0.2251
  678SOL    HW2 2139   1.640   3.100   2.704 -0.2132  0.0882  0.4701
  679SOL     OW 2140   3.070   1.707   3.478 -0.2779 -0.0199 -0.7708
  679SOL    HW1 2141   3.092   1.800   3.479  0.3284 -0.0061  3.2543
  679SOL    HW2 2142   3.154   1.663   3.469 -0.4197 -0.1900 -1.3026
  680SOL     OW 2143   2.709   0.027   3.272 -0.6455  0.1102  0.9277
  680SOL    HW1 2144   2.775   0.012   3.340 -0.4987  0.7577  0.9297
  680SOL    HW2 2145   2.686  -0.061   3.243  1.3536 -0.1151 -0.1721
  681SOL     OW 2146   3.634   3.204   3.019  1.0506 -0.1139 -0.5828
  681SOL    HW1 2147   3.646   3.239   2.931  1.0119  1.0895 -0.1288
  681SOL    HW2 2148   3.552   3.245   3.050  1.8636  0.7164  0.5731
  682SOL     OW 2149   3.087   2.097   2.461 -0.2453 -0.0269  0.1040
  682SOL    HW1 2150   3.019   2.040   2.497 -0.8272  0.9242  0.5761
  682SOL    HW2 2151   3.070   2.182   2.502 -0.2206  0.8190 -1.5613
  683SOL     OW 2152   3.512   1.220   0.827  0.2235  0.2776 -0.0382
  683SOL    HW1 2153   3.481   1.272   0.753  1.8001  0.3677 -0.6647
  683SOL    HW2 2154   3.528   1.133   0.790 -1.4436 -0.4286  0.7873
  684SOL     OW 2155   2.597   0.097   2.812 -0.1766 -0.3301  0.0037
  684SOL    HW1 2156   2.555   0.022   2.855 -0.1613 -0.5395 -0.3450
  684SOL    HW2 2157   2.540   0.171   2.832  2.2866  0.6838  4.6921
  685SOL     OW 2158   3.023   2.385   3.411  0.0987  0.0218  0.3431
  685SOL    HW1 2159   2.954   2.349   3.355  0.2522 -0.5790  0.5273
  685SOL    HW2 2160   3.095   2.404   3.350 -0.6045  1.7077 -0.0206
  686SOL     OW 2161   2.263   3.596   1.933 -0.1002  0.2948 -0.1369
  686SOL    HW1 2162   2.300   3.682   1.953 -0.2830  0.7545 -1.6506
  686SOL    HW2 2163   2.255   3.553   2.018  0.5365  1.5477  0.5871
  687SOL     OW 2164   3.236   0.933   2.964  0.5597 -0.1037  0.2803
  687SOL    HW1 2165   3.244   0.863   3.029 -0.1095 -1.2159 -0.7897
  687SOL    HW2 2166   3.307   0.916   2.902 -0.5769 -0.8556 -0.8725
  688SOL     OW 2167   2.549   0.973   2.341  0.1453 -0.6140 -0.7709
  688SOL    HW1 2168   2.487   0.978   2.268  0.8629  0.6455 -1.3228
  688SOL    HW2 2169   2.634   0.958   2.299  0.6017  0.3746 -0.2269
  689SOL     OW 2170   1.138   1.750   3.674  0.3230 -0.4086 -0.3329
  689SOL    HW1 2171   1.098   1.750   3.761 -0.4389  2.1704 -0.6152
  689SOL    HW2 2172   1.114   1.665   3.637  2.7946 -2.7222  2.8096
  690SOL     OW 2173   1.855   2.032   3.335 -0.7535 -0.2435  0.4302
  690SOL    HW1 2174   1.872   1.978   3.258 -0.9889  2.0153 -1.3082
  690SOL    HW2 2175   1.914   1.998   3.402  2.6850  0.3457 -2.0388
  691SOL     OW 2176   0.755   3.423   0.268  0.1714 -0.3212 -0.0030
  691SOL    HW1 2177   0.672   3.459   0.236  0.3489  1.4258  1.3541
  691SOL    HW2 2178   0.786   3.367   0.196 -2.4835 -1.5909 -0.2763
  692SOL     OW 2179   0.616   0.978   0.371  0.2130 -0.3085  0.4548
  692SOL    HW1 2180   0.645   0.986   0.462  0.8700 -0.1438  0.2359
  692SOL    HW2 2181   0.687   1.016   0.320 -1.3221  2.1618 -0.0035
  693SOL     OW 2182   1.639   3.629   0.836  0.0239 -0.0780  0.1940
  693SOL    HW1 2183   1.548   3.614   0.811  0.0257  1.9829 -1.3019
  693SOL    HW2 2184   1.635   3.669   0.922 -0.6884  1.9221 -0.7045
  694SOL     OW 2185   3.116   0.283   3.427  0.3361 -0.0176 -0.2012
  694SOL    HW1 2186   3.034   0.285   3.476 -0.2607  1.1612 -1.1942
  694SOL    HW2 2187   3.091   0.308   3.338  1.5622 -1.0147 -0.8577
  695SOL     OW 2188   1.894   1.343   0.835 -0.3971 -0.7581 -0.0321
  695SOL    HW1 2189   1.855   1.424   0.802 -1.0899 -1.7342 -1.7813
  695SOL    HW2 2190   1.916   1.293   0.756  0.4056 -2.1027  0.9857
  696SOL     OW 2191   3.693   3.709   0.988  0.3060  0.0595  0.1132
  696SOL    HW1 2192   3.602   3.705   1.020 -0.1003  2.8633 -0.4261
  696SOL    HW2 2193   3.738   3.765   1.052  1.2774 -0.0802 -0.4345
  697SOL     OW 2194   0.450   3.398   1.033  0.0311  0.8537  0.3688
  697SOL    HW1 2195   0.368   3.438   1.004 -0.2568  1.2285  1.6517
  697SOL    HW2 2196   0.433   3.369   1.123  1.3882  1.1915  0.7638
  698SOL     OW 2197   1.885   0.849   3.554  0.4104 -0.5003 -0.2694
  698SOL    HW1 2198   1.880   0.757   3.528 -0.5828 -0.6149  0.2773
  698SOL    HW2 2199   1.798   0.883   3.536  0.0765 -0.2518  1.6400
  699SOL     OW 2200   1.288   1.515   2.368 -0.1782 -0.3230 -0.4267
  699SOL    HW1 2201   1.199   1.543   2.386 -0.1344 -1.1920  1.4255
  699SOL    HW2 2202   1.284   1.470   2.284 -1.5701 -0.7481 -0.1418
  700SOL     OW 2203   2.309   1.745   2.102 -0.7710  0.0137 -0.2665
  700SOL    HW1 2204   2.284   1.719   2.190  0.6656 -0.4605  0.0374
  700SOL    HW2 2205   2.267   1.680   2.045 -0.6457 -0.4637  0.1748
  701SOL     OW 2206   1.462   3.381   1.717  0.2433  0.0162  0.2249
  701SOL    HW1 2207   1.390   3.336   1.674  0.6231  0.4924 -0.9492
  701SOL    HW2 2208   1.496   3.318   1.780  0.4646 -1.1933 -1.0562
  702SOL     OW 2209   2.359   0.285   0.261 -0.0734 -0.3477 -0.1784
  702SOL    HW1 2210   2.284   0.268   0.319 -0.2013 -0.5396 -0.3992
  702SOL    HW2 2211   2.409   0.204   0.263 -0.3254 -0.5225 -0.7019
  703SOL     OW 2212   0.267   2.408   3.105  0.9328 -0.1975 -0.8055
  703SOL    HW1 2213   0.295   2.368   3.022 -0.4410  0.3927 -1.5911
  703SOL    HW2 2214   0.313   2.491   3.107 -0.4272  0.6379 -1.9485
  704SOL     OW 2215   0.652   0.771   2.054 -0.1158 -0.1285  0.2591
  704SOL    HW1 2216   0.642   0.783   1.959  0.6065 -0.5788  0.1182
  704SOL    HW2 2217   0.693   0.685   2.064 -3.5914 -1.8686  1.1860
  705SOL     OW 2218   1.792   2.301   3.161 -0.7325 -0.8094  0.1446
  705SOL    HW1 2219   1.841   2.336   3.087  0.8637 -1.6558  0.7485
  705SOL    HW2 2220   1.839   2.221   3.185 -1.7750 -1.0640  1.4692
  706SOL     OW 2221   2.402   3.212   0.303  0.2099  0.1921  0.5350
  706SOL    HW1 2222   2.346   3.183   0.231  2.2773 -1.2166 -0.6049
  706SOL    HW2 2223   2.469   3.266   0.261  0.7913  0.2980  1.5790
  707SOL     OW 2224   2.375   1.191   0.477 -0.5257 -0.3441 -0.0499
  707SOL    HW1 2225   2.331   1.123   0.427 -2.9087  1.4713 -0.6167
  707SOL    HW2 2226   2.305   1.253   0.501  1.5709  2.3578 -0.3437
  708SOL     OW 2227   3.455   3.303   0.242  0.3748 -0.3407 -0.0553
  708SOL    HW1 2228   3.540   3.322   0.203  0.1488 -0.8794 -0.8589
  708SOL    HW2 2229   3.411   3.387   0.248  1.0121 -0.0445  0.4832
  709SOL     OW 2230   2.215   2.232   3.585 -0.2337  0.3648  0.3138
  709SOL    HW1 2231   2.288   2.199   3.638 -0.6422  1.6046  1.6905
  709SOL    HW2 2232   2.137   2.213   3.637 -0.6141  1.9902  0.3639
  710SOL     OW 2233   0.676   1.747   3.103  0.3849  0.4096 -0.4121
  710SOL    HW1 2234   0.637   1.662   3.085  0.7728  0.3689 -1.0783
  710SOL    HW2 2235   0.708   1.777   3.018  0.0785  1.3099 -0.2163
  711SOL     OW 2236   1.426   3.709   2.339 -0.2779  0.3269 -0.5401
  711SOL    HW1 2237   1.432   3.620   2.305  1.5685  0.1149  0.1958
  711SOL    HW2 2238   1.458   3.764   2.268 -1.1562  0.3922 -0.8951
  712SOL     OW 2239   3.038   3.660   1.318  0.1408 -0.4554  1.1282
  712SOL    HW1 2240   3.130   3.679   1.337 -0.1579 -0.5233  2.8200
  712SOL    HW2 2241   2.991   3.738   1.347 -0.3333 -0.3186  0.0403
  713SOL     OW 2242   3.461   0.920   3.434 -0.1993 -0.3998  0.3110
  713SOL    HW1 2243   3.428   0.953   3.517 -0.5212  1.6828 -0.5764
  713SOL    HW2 2244   3.554   0.945   3.434 -0.4108  0.4369 -0.3060
  714SOL     OW 2245   2.508   3.082   0.625  0.0838  0.3264  0.4505
  714SOL    HW1 2246   2.591   3.041   0.650  0.7219  2.5669  2.2952
  714SOL    HW2 2247   2.502   3.067   0.530  1.6267 -1.5133  0.5869
  715SOL     OW 2248   2.456   1.254   1.376  0.0573  0.2841 -0.3884
  715SOL    HW1 2249   2.469   1.214   1.462 -0.5906 -0.5682 -0.6683
  715SOL    HW2 2250   2.544   1.272   1.344  0.5149 -2.3845 -0.8924
  716SOL     OW 2251   1.491   1.070   3.647 -0.4397  0.7245 -0.5233
  716SOL    HW1 2252   1.396   1.075   3.636 -0.4637  0.8744 -0.2502
  716SOL    HW2 2253   1.503   1.011   3.721 -0.3239  0.7943 -0.4875
  717SOL     OW 2254   1.686   3.286   3.257 -0.0358 -0.0813 -0.0926
  717SOL    HW1 2255   1.769   3.301   3.302  0.0451  0.3606 -0.3797
  717SOL    HW2 2256   1.683   3.192   3.241  0.7891 -0.0011 -0.8058
  718SOL     OW 2257   2.524   1.494   3.433  0.1530  0.3761 -0.3841
  718SOL    HW1 2258   2.589   1.534   3.490 -0.5791  1.7104 -0.4563
  718SOL    HW2 2259   2.568   1.485   3.349  0.4993  0.5242 -0.2209
  719SOL     OW 2260   2.419   1.727   1.802  0.2273 -0.5929 -0.5536
  719SOL    HW1 2261   2.327   1.723   1.777 -0.4419  3.1465  0.6392
  719SOL    HW2 2262   2.447   1.815   1.776  3.2685 -1.3039 -0.1133
  720SOL     OW 2263   1.599   3.410   1.462 -0.2197 -0.8002  0.1288
  720SOL    HW1 2264   1.556   3.390   1.546  3.0034  0.6823  2.3415
  720SOL    HW2 2265   1.677   3.354   1.461  1.2430  1.1321 -0.4827
  721SOL     OW 2266   2.928   2.305   1.911  0.0059 -0.1321  0.0087
  721SOL    HW1 2267   2.891   2.332   1.826  0.8081 -2.5382 -1.1875
  721SOL    HW2 2268   2.935   2.387   1.960  0.8171  1.6016 -2.7561
  722SOL     OW 2269   2.567   1.719   0.300 -0.0268 -0.1909 -0.0382
  722SOL    HW1 2270   2.592   1.726   0.392 -0.3738  0.4058  0.0162
  722SOL    HW2 2271   2.577   1.808   0.266  2.7619 -0.9002 -1.2853
  723SOL     OW 2272   3.453   2.890   0.222  0.2310 -0.4063 -0.1901
  723SOL    HW1 2273   3.389   2.962   0.223 -0.3353 -0.8982  0.0275
  723SOL    HW2 2274   3.531   2.927   0.182 -0.2749  0.1504 -0.6897
  724SOL     OW 2275   1.636   0.228   2.219 -0.1452  0.8209  0.0119
  724SOL    HW1 2276   1.566   0.283   2.183 -1.6306  0.7253  2.5373
  724SOL    HW2 2277   1.711   0.286   2.225 -0.4891  1.4190 -1.1037
  725SOL     OW 2278   0.127   2.516   2.362 -0.0273 -0.3516  0.4877
  725SOL    HW1 2279   0.114   2.456   2.436 -0.7121  0.6897  1.2437
  725SOL    HW2 2280   0.200   2.571   2.389  0.0111 -0.2548  0.1872
  726SOL     OW 2281   3.224   1.651   1.333  0.0026 -0.2794 -0.3465
  726SOL    HW1 2282   3.165   1.583   1.366  1.4039 -2.5574 -2.2108
  726SOL    HW2 2283   3.192   1.669   1.245  1.1062 -0.3766 -0.7793
  727SOL     OW 2284   2.222   3.415   0.417 -0.8310  0.4184 -0.7417
  727SOL    HW1 2285   2.259   3.401   0.504  0.1313  2.5237 -0.7302
  727SOL    HW2 2286   2.258   3.344   0.363  0.6687  0.5629  0.0138
  728SOL     OW 2287   0.000   2.505   0.846  0.2933 -0.1946 -0.0480
  728SOL    HW1 2288  -0.003   2.467   0.933  2.1299 -1.2834 -0.4013
  728SOL    HW2 2289  -0.016   2.599   0.860  0.5101 -0.3596  1.4358
  729SOL     OW 2290   2.656   0.291   2.028  0.1752  0.0705 -0.2992
  729SOL    HW1 2291   2.617   0.346   1.961 -0.6571  0.2347  0.2998
  729SOL    HW2 2292   2.634   0.335   2.111 -0.2134 -0.9681  0.1651
  730SOL     OW 2293   2.604   1.725   3.208  0.3375 -0.1312  0.2006
  730SOL    HW1 2294   2.586   1.806   3.256 -0.7939 -0.6349  0.6610
  730SOL    HW2 2295   2.698   1.729   3.190  0.1620  1.6670 -0.5201
  731SOL     OW 2296   2.111   0.074   2.723  0.0519 -0.0025 -0.4986
  731SOL    HW1 2297   2.098   0.135   2.651 -4.0971 -0.9469 -0.8064
  731SOL    HW2 2298   2.050   0.102   2.791  2.2054 -0.4877  1.8088
  732SOL     OW 2299   0.914   1.982   1.021 -0.0867  0.2152  0.0460
  732SOL    HW1 2300   0.943   1.895   1.048 -0.5323 -0.0994 -0.4627
  732SOL    HW2 2301   0.822   1.969   0.996 -0.1222  0.8117 -0.1364
  733SOL     OW 2302   3.401   3.245   2.460  0.0208 -0.0747  0.5972
  733SOL    HW1 2303   3.431   3.334   2.440  2.5555 -0.9644 -0.0079
  733SOL    HW2 2304   3.336   3.226   2.393  0.1493  0.9850  0.1387
  734SOL     OW 2305   0.173   1.830   2.222 -0.0292  0.2628  0.0493
  734SOL    HW1 2306   0.212   1.914   2.245  1.4114 -0.3832  0.1005
  734SOL    HW2 2307   0.246   1.768   2.229 -0.9642 -0.9135 -0.4019
  735SOL     OW 2308   1.146   3.561   3.282 -0.1491 -0.1025  0.1994
  735SOL    HW1 2309   1.145   3.469   3.308 -0.4830 -0.4114 -0.8261
  735SOL    HW2 2310   1.054   3.583   3.268 -0.1571  0.6757  1.3278
  736SOL     OW 2311   0.100   2.790   2.094 -0.3021 -0.1361 -0.1053
  736SOL    HW1 2312   0.194   2.795   2.109 -0.1548  0.2537 -1.0997
  736SOL    HW2 2313   0.080   2.696   2.102 -0.1402 -0.0623  1.7242
  737SOL     OW 2314   0.998   0.769   1.412  0.0391  0.1394 -0.4869
  737SOL    HW1 2315   1.078   0.786   1.461 -0.0905  0.6655 -0.4507
  737SOL    HW2 2316   1.012   0.683   1.371  0.3273 -0.0957  0.1003
  738SOL     OW 2317   0.648   1.906   1.286  0.3792  0.3146  0.2415
  738SOL    HW1 2318   0.706   1.831   1.298 -0.2673 -0.1989  0.2283
  738SOL    HW2 2319   0.643   1.917   1.191  0.7941  0.6407  0.2514
  739SOL     OW 2320   2.260   2.542   1.799  0.6703 -0.1233  0.9023
  739SOL    HW1 2321   2.308   2.463   1.775  0.1493  0.0524 -0.8747
  739SOL    HW2 2322   2.321   2.613   1.781  1.0966 -0.0751  2.3905
  740SOL     OW 2323   0.328   3.594   1.402 -0.2972 -0.1230 -0.2553
  740SOL    HW1 2324   0.345   3.523   1.340  0.6993  0.1033 -0.2593
  740SOL    HW2 2325   0.413   3.637   1.414  0.5771 -2.5255  4.2954
  741SOL     OW 2326   1.077   2.238   0.820 -0.0094  0.7860 -0.0581
  741SOL    HW1 2327   1.120   2.175   0.877  0.5706  0.5291 -0.7623
  741SOL    HW2 2328   1.005   2.188   0.780 -1.7103  1.5015  1.9382
  742SOL     OW 2329   1.837   3.081   0.957 -0.0121  0.3669  0.6440
  742SOL    HW1 2330   1.784   3.008   0.925  1.0200  0.8374 -2.4598
  742SOL    HW2 2331   1.779   3.157   0.949  0.6085  0.6679 -1.4202
  743SOL     OW 2332   2.147   3.004   3.270 -0.0503 -0.3896  0.2228
  743SOL    HW1 2333   2.176   2.981   3.182  0.3395  0.0471  0.2321
  743SOL    HW2 2334   2.214   2.966   3.328 -0.2866 -0.6448  0.3307
  744SOL     OW 2335   1.214   1.601   2.120 -0.5449  0.1095 -0.3356
  744SOL    HW1 2336   1.196   1.520   2.072  0.9983  1.5319 -3.6987
  744SOL    HW2 2337   1.137   1.655   2.106  0.3304  0.9440 -2.4469
  745SOL     OW 2338   1.265   3.102   0.610  0.3700  0.1924  0.2031
  745SOL    HW1 2339   1.357   3.107   0.584  0.4828 -0.7727  0.3552
  745SOL    HW2 2340   1.268   3.061   0.697 -0.1951  0.3091  0.2768
  746SOL     OW 2341   2.012   1.557   0.546 -0.3394 -0.1589  0.4491
  746SOL    HW1 2342   1.948   1.577   0.614 -0.5565 -0.2394  0.2690
  746SOL    HW2 2343   1.980   1.604   0.468 -0.7915 -1.0949  0.0509
  747SOL     OW 2344   2.288   0.683   1.806 -0.6745 -0.0382  0.0895
  747SOL    HW1 2345   2.205   0.689   1.758 -1.3572 -0.0613  1.2407
  747SOL    HW2 2346   2.270   0.620   1.876  1.2424 -2.5354 -1.4992
  748SOL     OW 2347   2.102   2.550   1.061 -0.7669  0.7184  0.3811
  748SOL    HW1 2348   2.187   2.568   1.101 -0.6961  0.7001  0.2401
  748SOL    HW2 2349   2.061   2.487   1.120 -0.5385  0.4578  0.2657
  749SOL     OW 2350   1.661   0.966   3.470  0.2272 -0.0632 -0.2878
  749SOL    HW1 2351   1.593   1.021   3.508 -0.6527 -1.1658 -0.1914
  749SOL    HW2 2352   1.662   0.989   3.377 -1.4260 -1.1263 -0.6107
  750SOL     OW 2353   2.405   2.096   2.029 -0.1670  0.1292 -0.4814
  750SOL    HW1 2354   2.360   2.077   2.111 -0.1514 -0.0385 -0.5105
  750SOL    HW2 2355   2.476   2.031   2.026  1.4597  1.7486  0.6421
  751SOL     OW 2356   1.778   3.107   1.819  0.0511  0.2600  0.0195
  751SOL    HW1 2357   1.707   3.057   1.778 -0.6117  1.6218 -0.5709
  751SOL    HW2 2358   1.816   3.158   1.747  0.8986  0.3832  0.5471
  752SOL     OW 2359   1.218   2.470   1.704  0.4227 -0.0204  0.0381
  752SOL    HW1 2360   1.140   2.514   1.670  0.9231 -0.1416 -1.3370
  752SOL    HW2 2361   1.291   2.516   1.662  1.1230  0.4001  1.6719
  753SOL     OW 2362   0.745   0.487   1.433  0.3109 -0.1242 -0.3328
  753SOL    HW1 2363   0.776   0.405   1.393 -2.4607 -1.3145 -0.2114
  753SOL    HW2 2364   0.654   0.494   1.405 -0.3144  1.4996  1.9074
  754SOL     OW 2365   2.375   3.587   1.509 -0.0174 -0.4948  0.0859
  754SOL    HW1 2366   2.398   3.508   1.461  0.0067  0.4324 -1.4866
  754SOL    HW2 2367   2.282   3.575   1.531  0.0599 -1.0679  0.1159
  755SOL     OW 2368   2.621   2.791   1.008  0.1392 -0.0292 -0.2041
  755SOL    HW1 2369   2.573   2.709   0.999  2.7457 -1.4663 -2.4409
  755SOL    HW2 2370   2.652   2.790   1.099 -0.7439 -0.9896  0.1094
  756SOL     OW 2371   1.797   1.533   0.281 -0.4070  0.1056  0.0552
  756SOL    HW1 2372   1.737   1.494   0.217  0.5370  0.4974 -1.0837
  756SOL    HW2 2373   1.773   1.626   0.283 -0.2743  0.1385  0.0988
  757SOL     OW 2374   0.177   1.331   1.737 -0.3119  0.6372  0.0994
  757SOL    HW1 2375   0.189   1.376   1.653 -2.0161  0.9105 -0.0376
  757SOL    HW2 2376   0.258   1.348   1.785 -0.2409  2.4964 -0.5880
  758SOL     OW 2377   1.729   0.210   3.446 -0.3491 -0.2654 -0.0849
  758SOL    HW1 2378   1.656   0.257   3.405  1.0093  1.7468 -0.3055
  758SOL    HW2 2379   1.735   0.128   3.397 -0.4037  0.9611 -2.2516
  759SOL     OW 2380   2.084   1.949   3.087  0.0268  0.0106  0.5334
  759SOL    HW1 2381   2.001   1.909   3.115  0.3690 -0.5562  0.7337
  759SOL    HW2 2382   2.144   1.935   3.160 -0.1210  1.7699  1.0309
  760SOL     OW 2383   1.263   1.027   1.984 -0.1140 -0.2121 -0.5758
  760SOL    HW1 2384   1.271   1.066   2.071  0.6577 -1.1139 -0.2342
  760SOL    HW2 2385   1.180   0.979   1.987  0.7310 -1.6980  0.2772
  761SOL     OW 2386   1.863   3.501   3.198 -0.1950  0.4378  0.0571
  761SOL    HW1 2387   1.769   3.495   3.183 -0.4174  1.1005  1.0306
  761SOL    HW2 2388   1.898   3.416   3.173 -1.0912  0.0940 -0.0394
  762SOL     OW 2389   0.445   1.929   0.065  0.4763  0.2530 -0.2305
  762SOL    HW1 2390   0.474   2.020   0.067  0.3049  0.2932  1.1030
  762SOL    HW2 2391   0.380   1.927  -0.006  0.1392  1.2754  0.0263
  763SOL     OW 2392   0.512   3.686   3.652  0.1680  0.4685 -0.3212
  763SOL    HW1 2393   0.591   3.640   3.623 -1.0596 -1.7491 -0.3626
  763SOL    HW2 2394   0.535   3.719   3.739  1.3043  0.3324 -0.5458
  764SOL     OW 2395   2.092   1.126   2.358  0.0929  0.1002  0.1472
  764SOL    HW1 2396   2.125   1.188   2.422 -0.4732  1.2804 -0.6535
  764SOL    HW2 2397   2.063   1.181   2.285 -1.0405 -1.0648 -0.3157
  765SOL     OW 2398   3.111   0.443   2.759 -0.1213 -0.2607  0.1412
  765SOL    HW1 2399   3.042   0.400   2.811  1.2293 -0.4923  1.8444
  765SOL    HW2 2400   3.133   0.379   2.692 -0.1743 -1.0389  0.8402
  766SOL     OW 2401   2.785   3.485   0.340  0.5382 -0.1899  0.9024
  766SOL    HW1 2402   2.760   3.439   0.420 -0.8784  0.6634  0.9936
  766SOL    HW2 2403   2.814   3.416   0.281 -1.3221 -1.2284  1.0989
  767SOL     OW 2404   3.115   2.090   1.759  1.2060  0.1135  0.2334
  767SOL    HW1 2405   3.161   2.116   1.679  0.7756  1.6698  0.4541
  767SOL    HW2 2406   3.157   2.142   1.828 -1.2087  2.0724  0.3571
  768SOL     OW 2407   3.411   1.569   2.789 -0.3446 -0.3944 -0.0924
  768SOL    HW1 2408   3.334   1.521   2.820 -0.7863  0.6873  0.5235
  768SOL    HW2 2409   3.381   1.659   2.779  0.9099  0.0984  0.4271
  769SOL     OW 2410   2.223   1.463   1.929  0.6423  0.4475 -0.6109
  769SOL    HW1 2411   2.234   1.408   2.006  0.2820 -0.2573 -1.0474
  769SOL    HW2 2412   2.299   1.521   1.930  1.2851 -0.3748 -0.3871
  770SOL     OW 2413   0.354   1.773   1.589 -0.1255  0.0884 -0.2272
  770SOL    HW1 2414   0.291   1.761   1.660 -0.7896 -0.1635 -0.8319
  770SOL    HW2 2415   0.421   1.706   1.604 -0.9144 -0.7887 -0.5134
  771SOL     OW 2416   0.703   3.071   2.367  0.1149  0.2507  0.0455
  771SOL    HW1 2417   0.689   3.109   2.453 -1.7776  0.2364 -0.2138
  771SOL    HW2 2418   0.741   2.985   2.385  0.2302  0.4563  0.8297
  772SOL     OW 2419   1.333   0.588   2.767 -0.3778  0.0219 -0.3757
  772SOL    HW1 2420   1.257   0.629   2.727 -0.8925 -0.3554  0.1985
  772SOL    HW2 2421   1.311   0.582   2.860  0.4941  0.2190 -0.1416
  773SOL     OW 2422   0.262   1.880   3.347  0.6672  0.0187 -0.0320
  773SOL    HW1 2423   0.287   1.801   3.298  0.3356  0.7508 -1.4217
  773SOL    HW2 2424   0.282   1.952   3.288 -2.4871  0.8024 -0.3165
  774SOL     OW 2425   2.224   0.690   0.226 -0.0958  0.3857 -0.0560
  774SOL    HW1 2426   2.297   0.628   0.232 -0.4663 -0.1946 -1.2277
  774SOL    HW2 2427   2.235   0.733   0.141 -0.1422  1.5705  0.5154
  775SOL     OW 2428   2.049   2.149   0.434  0.1526 -0.8272  0.0070
  775SOL    HW1 2429   2.038   2.240   0.461  1.0873 -0.0252 -2.0936
  775SOL    HW2 2430   2.109   2.111   0.498  0.9332  0.4687  0.0721
  776SOL     OW 2431   1.870   2.571   2.732 -0.0139 -0.0506 -0.3943
  776SOL    HW1 2432   1.878   2.492   2.679 -1.5433 -0.8246  0.4699
  776SOL    HW2 2433   1.954   2.616   2.721  0.1460 -0.7473 -2.5309
  777SOL     OW 2434   3.530   2.781   1.672  0.4665 -0.1910  0.3713
  777SOL    HW1 2435   3.580   2.830   1.739 -1.0834 -0.8096  2.0630
  777SOL    HW2 2436   3.454   2.748   1.719 -1.6214  0.7662 -2.1236
  778SOL     OW 2437   0.478   0.513   1.346  0.0101  0.3212  0.9581
  778SOL    HW1 2438   0.460   0.583   1.409 -2.0925  0.8054 -0.0896
  778SOL    HW2 2439   0.435   0.542   1.265  0.7277 -1.3221 -0.0594
  779SOL     OW 2440   1.935   1.368   3.380  0.3167  0.0616 -0.4403
  779SOL    HW1 2441   1.927   1.278   3.414 -2.2620 -0.8713 -3.1105
  779SOL    HW2 2442   2.013   1.365   3.324  1.0359 -0.0975  0.5463
  780SOL     OW 2443   0.108   1.258   0.976 -0.6313 -0.6297  0.4503
  780SOL    HW1 2444   0.067   1.298   1.053  0.3590  0.5740  0.3978
  780SOL    HW2 2445   0.044   1.271   0.905 -0.0087  1.7521  0.2308
  781SOL     OW 2446   1.422   1.412   2.570  0.5040  0.0251  0.2405
  781SOL    HW1 2447   1.509   1.400   2.532  0.4578  0.4992 -0.0090
  781SOL    HW2 2448   1.367   1.439   2.498  0.0469 -0.6746  0.3124
  782SOL     OW 2449   3.028   2.560   1.003  0.5916 -0.0711  0.2405
  782SOL    HW1 2450   3.119   2.538   0.980  0.7978  2.3441 -1.6665
  782SOL    HW2 2451   2.979   2.546   0.922 -0.4259  0.2455  0.7909
  783SOL     OW 2452   2.935   1.448   0.222 -0.6221 -0.0618 -0.2469
  783SOL    HW1 2453   2.852   1.420   0.261 -0.2475  0.3940  0.9283
  783SOL    HW2 2454   3.001   1.418   0.284 -0.0488  1.2831 -0.1909
  784SOL     OW 2455   2.748   2.334   1.711 -0.2939  0.2212  0.5282
  784SOL    HW1 2456   2.779   2.337   1.620 -2.1425  1.2570 -0.1195
  784SOL    HW2 2457   2.678   2.268   1.710  0.1200 -0.2469  1.3746
  785SOL     OW 2458   3.655   3.079   0.477  0.3089  0.2561 -0.2625
  785SOL    HW1 2459   3.668   3.111   0.388  0.7252  0.8151 -0.0082
  785SOL    HW2 2460   3.744   3.067   0.512  0.1667 -0.9538 -0.2609
  786SOL     OW 2461   1.900   1.611   1.577  0.4737 -0.0270 -0.7013
  786SOL    HW1 2462   1.828   1.673   1.590 -1.1179 -1.5842 -1.6060
  786SOL    HW2 2463   1.898   1.590   1.484  2.0035 -0.2498 -0.7072
  787SOL     OW 2464   3.177   0.839   2.186 -0.3321 -0.2233  0.2268
  787SOL    HW1 2465   3.136   0.842   2.272 -0.9696 -0.0155 -0.0809
  787SOL    HW2 2466   3.156   0.924   2.146 -0.5341 -0.5404 -0.3548
  788SOL     OW 2467   1.666   0.815   1.498  0.0985 -0.1136  0.1980
  788SOL    HW1 2468   1.610   0.883   1.536  0.5472 -0.6406  1.8786
  788SOL    HW2 2469   1.608   0.741   1.483 -0.3561  0.5340 -1.4741
  789SOL     OW 2470   2.382   1.343   2.813 -0.4115 -0.3218 -0.0913
  789SOL    HW1 2471   2.336   1.261   2.829  1.2322 -1.6590 -1.8523
  789SOL    HW2 2472   2.441   1.353   2.888  0.0527 -1.2490 -0.3274
  790SOL     OW 2473   2.142   0.734   0.618 -0.2164  0.6005 -0.0716
  790SOL    HW1 2474   2.121   0.746   0.525  0.9768  0.7621 -0.3424
  790SOL    HW2 2475   2.061   0.703   0.658 -0.5803 -0.0795 -1.2964
  791SOL     OW 2476   0.199   2.475   0.640  0.7981  0.9325  0.4337
  791SOL    HW1 2477   0.136   2.490   0.710  0.4951 -0.4185  0.4678
  791SOL    HW2 2478   0.281   2.454   0.686  0.3441 -1.0311  0.4408
  792SOL     OW 2479   2.992   0.266   2.164 -0.1038  0.3008 -0.2825
  792SOL    HW1 2480   2.927   0.324   2.202 -2.2724 -0.2944 -2.8429
  792SOL    HW2 2481   3.032   0.317   2.094  1.8266  0.4177  0.8137
  793SOL     OW 2482   0.628   1.222   1.097 -0.7476 -0.6253  0.1129
  793SOL    HW1 2483   0.570   1.239   1.171  0.1123 -1.6937  1.0767
  793SOL    HW2 2484   0.655   1.131   1.108  1.6177  0.0027  0.0939
  794SOL     OW 2485   3.538   0.811   0.319 -0.3703  0.1750 -0.6707
  794SOL    HW1 2486   3.553   0.850   0.233  0.4454  0.2799 -0.4899
  794SOL    HW2 2487   3.578   0.872   0.380 -3.2857  1.5208  0.0619
  795SOL     OW 2488   2.628   2.113   1.241  0.5019 -0.1577 -0.1276
  795SOL    HW1 2489   2.698   2.119   1.305  0.0805  0.5285  0.2780
  795SOL    HW2 2490   2.564   2.054   1.280 -0.2200  1.0326  0.5528
  796SOL     OW 2491   3.517   1.408   0.545 -0.3562  0.3326 -0.0073
  796SOL    HW1 2492   3.565   1.339   0.500 -0.3481  0.1229  0.3175
  796SOL    HW2 2493   3.548   1.489   0.505 -0.1715  0.1653 -0.2082
  797SOL     OW 2494   0.922   0.830   0.388  0.2761  0.2356 -0.5424
  797SOL    HW1 2495   0.865   0.905   0.403  0.6699  0.2773  0.9040
  797SOL    HW2 2496   0.925   0.820   0.293 -1.5702  0.6629 -0.6791
  798SOL     OW 2497   1.022   0.213   2.770  0.3453  0.1337 -0.2048
  798SOL    HW1 2498   1.005   0.196   2.862 -2.7566 -1.1506 -0.8960
  798SOL    HW2 2499   0.971   0.291   2.750 -1.5811 -1.3359 -1.4224
  799SOL     OW 2500   1.451   3.683   2.856  0.0160  0.5098  0.3060
  799SOL    HW1 2501   1.516   3.650   2.795 -2.0587 -3.3245 -0.1070
  799SOL    HW2 2502   1.399   3.745   2.805  0.6410  0.2686 -0.6388
  800SOL     OW 2503   1.353   3.572   0.794  0.3204 -0.1545 -0.1016
  800SOL    HW1 2504   1.357   3.537   0.884 -1.2783 -1.3176 -0.4218
  800SOL    HW2 2505   1.317   3.499   0.743  0.3180  0.8121 -1.5036
  801SOL     OW 2506   2.750   2.774   3.292 -0.5984  0.2234 -0.1275
  801SOL    HW1 2507   2.777   2.804   3.205 -0.7684 -1.2459 -0.7099
  801SOL    HW2 2508   2.806   2.698   3.310 -2.8668 -1.6174 -0.4659
  802SOL     OW 2509   3.227   0.908   3.294  0.6555 -0.0339 -0.2077
  802SOL    HW1 2510   3.252   0.833   3.240 -2.3110 -1.6076  0.3375
  802SOL    HW2 2511   3.295   0.914   3.361  0.6327 -2.7749  0.1713
  803SOL     OW 2512   0.795   1.104   3.451 -0.2039  0.1708  0.1605
  803SOL    HW1 2513   0.757   1.063   3.529 -1.8345 -0.1298 -0.7418
  803SOL    HW2 2514   0.836   1.184   3.483 -1.7574  0.5888  1.1950
  804SOL     OW 2515   0.108   2.774   3.705 -0.4594 -0.3971  0.4042
  804SOL    HW1 2516   0.174   2.843   3.706 -0.5420 -0.2299 -1.7904
  804SOL    HW2 2517   0.044   2.802   3.639 -1.8974 -1.3152  1.3447
  805SOL     OW 2518   0.040   3.478   1.247  0.1075 -0.3646 -0.2432
  805SOL    HW1 2519   0.046   3.568   1.277  2.7670 -0.1851 -1.0360
  805SOL    HW2 2520  -0.033   3.441   1.297 -0.4012  1.9211  0.8423
  806SOL     OW 2521   3.382   3.158   0.509 -0.2949 -0.1007 -0.0189
  806SOL    HW1 2522   3.353   3.124   0.594  0.7375  0.5621  0.6212
  806SOL    HW2 2523   3.476   3.138   0.506 -0.2004  0.4175 -0.7358
  807SOL     OW 2524   0.295   0.374   3.457 -0.2283 -0.2897 -0.1618
  807SOL    HW1 2525   0.280   0.465   3.432  2.2527  0.5315  1.0256
  807SOL    HW2 2526   0.277   0.371   3.551  0.8146 -0.7098  0.0440
  808SOL     OW 2527   1.954   3.014   3.487 -0.0449 -0.0891 -0.0415
  808SOL    HW1 2528   1.911   3.095   3.460  0.2890 -0.0041 -0.3172
  808SOL    HW2 2529   2.004   2.986   3.411  0.9943  0.2037  0.5208
  809SOL     OW 2530   1.261   2.854   3.171 -0.3675  0.5575 -0.0363
  809SOL    HW1 2531   1.331   2.835   3.109 -1.3091 -0.2961 -0.8774
  809SOL    HW2 2532   1.269   2.785   3.238  0.0536  0.9111  0.2831
  810SOL     OW 2533   1.934   1.146   2.654  0.6400  0.7181 -0.3602
  810SOL    HW1 2534   2.026   1.169   2.643  0.9337 -0.4600 -0.5754
  810SOL    HW2 2535   1.932   1.085   2.728  0.2128 -0.1658 -1.0666
  811SOL     OW 2536   2.121   1.368   3.195  0.0507  0.2078 -0.0206
  811SOL    HW1 2537   2.178   1.315   3.139  1.1352 -0.0807  1.2966
  811SOL    HW2 2538   2.141   1.458   3.172  1.1982  0.1117  0.5532
  812SOL     OW 2539   2.722   1.912   0.230  0.7019  0.2736  0.2470
  812SOL    HW1 2540   2.737   1.853   0.156 -1.1751  0.8757 -0.6711
  812SOL    HW2 2541   2.678   1.988   0.191 -1.1077  0.2399  2.1087
  813SOL     OW 2542   3.504   2.250   0.324 -0.4437 -0.5841 -0.0364
  813SOL    HW1 2543   3.442   2.322   0.315 -1.4811 -1.3421  0.8752
  813SOL    HW2 2544   3.589   2.290   0.306 -1.1346  0.5475 -0.9873
  814SOL     OW 2545   3.574   1.823   2.069 -0.1805  0.2898  0.3699
  814SOL    HW1 2546   3.662   1.789   2.080 -0.5020 -0.7040  0.0103
  814SOL    HW2 2547   3.517   1.746   2.078 -1.0175  0.9354  0.7377
  815SOL     OW 2548   1.832   2.786   3.112  0.0150 -0.3697 -0.0478
  815SOL    HW1 2549   1.862   2.745   3.193  1.3116 -1.4607 -1.0356
  815SOL    HW2 2550   1.785   2.717   3.065  1.6288 -0.6046 -1.4263
  816SOL     OW 2551   2.250   3.665   3.191 -0.2581  0.2546  0.0362
  816SOL    HW1 2552   2.160   3.674   3.160 -0.0643  1.6186 -0.1668
  816SOL    HW2 2553   2.295   3.742   3.158  1.3247 -1.0356 -0.9787
  817SOL     OW 2554   2.019   3.647   3.054  0.6810  0.3743  0.3082
  817SOL    HW1 2555   1.969   3.589   3.112  0.2525  1.3422  0.9274
  817SOL    HW2 2556   2.033   3.595   2.975 -0.0498 -0.4301  0.6900
  818SOL     OW 2557   1.765   2.314   0.760  0.2286  0.5046 -0.3811
  818SOL    HW1 2558   1.684   2.263   0.753 -0.7283  2.1217 -1.7586
  818SOL    HW2 2559   1.748   2.374   0.833  0.7299 -0.0034  0.1737
  819SOL     OW 2560   0.721   1.206   2.787 -0.0493 -0.5692  0.8547
  819SOL    HW1 2561   0.707   1.120   2.747  1.6418 -0.1382 -0.7568
  819SOL    HW2 2562   0.784   1.189   2.858 -0.7394 -0.8489  1.4136
  820SOL     OW 2563   1.389   2.657   3.280  0.2783  0.2697  0.3093
  820SOL    HW1 2564   1.352   2.572   3.304  0.2802  0.6259  1.6552
  820SOL    HW2 2565   1.474   2.636   3.241  1.0297 -0.3133  2.1197
  821SOL     OW 2566   1.220   1.796   1.757  0.6495  0.1444 -0.0769
  821SOL    HW1 2567   1.225   1.839   1.672  0.6862  0.6529  0.1804
  821SOL    HW2 2568   1.224   1.702   1.737 -2.4823  0.0915 -0.8685
  822SOL     OW 2569   1.276   3.213   0.345 -0.7686  0.4977 -0.0060
  822SOL    HW1 2570   1.200   3.247   0.298 -2.0736 -3.0089 -0.7860
  822SOL    HW2 2571   1.240   3.176   0.426  0.2346 -0.3299  0.0820
  823SOL     OW 2572   2.546   2.779   3.507  0.0709 -0.0709  0.3692
  823SOL    HW1 2573   2.633   2.787   3.469  0.8186 -0.1277  2.0164
  823SOL    HW2 2574   2.508   2.867   3.499  0.1308 -0.1260 -0.6451
  824SOL     OW 2575   1.197   1.883   1.511  0.7364  0.1354  0.1471
  824SOL    HW1 2576   1.262   1.881   1.441  0.9574 -1.1550  0.3650
  824SOL    HW2 2577   1.173   1.975   1.519  0.6593  0.3097 -1.6660
  825SOL     OW 2578   0.698   3.153   0.983 -0.0920 -0.4794 -0.5431
  825SOL    HW1 2579   0.606   3.170   0.962  0.2758  0.4600 -1.5186
  825SOL    HW2 2580   0.722   3.077   0.931 -0.0828 -0.1735 -0.9908
  826SOL     OW 2581   0.075   0.407   3.247 -0.2956 -0.2420 -0.4581
  826SOL    HW1 2582   0.072   0.458   3.328 -3.3695 -1.4074  0.2789
  826SOL    HW2 2583   0.119   0.326   3.271  0.2679  0.0693 -0.4126
  827SOL     OW 2584   2.064   3.433   1.264 -0.4881 -0.0942  0.4388
  827SOL    HW1 2585   2.047   3.507   1.322 -0.0464 -1.1572  2.0004
  827SOL    HW2 2586   2.112   3.470   1.191 -2.9639  1.6722 -0.4117
  828SOL     OW 2587   3.249   2.979   2.701 -0.4912 -0.4221 -0.3269
  828SOL    HW1 2588   3.325   2.960   2.646 -0.1956  0.9435 -0.4260
  828SOL    HW2 2589   3.287   3.001   2.787 -0.4684  2.9533 -1.0477
  829SOL     OW 2590   0.320   3.470   1.638  0.2687  0.2741  0.1554
  829SOL    HW1 2591   0.312   3.526   1.561  2.0879  1.3808  0.7097
  829SOL    HW2 2592   0.414   3.464   1.654  0.1358 -2.6638  0.3803
  830SOL     OW 2593   3.619   2.864   3.539  0.0947  0.0934  0.1674
  830SOL    HW1 2594   3.589   2.777   3.512 -0.5826  0.7587 -1.3517
  830SOL    HW2 2595   3.543   2.904   3.582  0.1146  0.2619  0.0475
  831SOL     OW 2596   3.477   1.904   3.124 -0.4167  0.3850  0.4238
  831SOL    HW1 2597   3.488   1.809   3.132 -1.0019  0.2703 -0.0346
  831SOL    HW2 2598   3.553   1.941   3.169 -0.3294 -0.2973  0.8490
  832SOL     OW 2599   1.149   2.605   1.108 -0.0042  0.1781 -0.1939
  832SOL    HW1 2600   1.153   2.597   1.013 -0.6797  0.9440 -0.2961
  832SOL    HW2 2601   1.057   2.586   1.130  0.7086 -2.9766  0.6349
  833SOL     OW 2602   2.502   3.076   3.360 -0.1722  0.2412 -0.7754
  833SOL    HW1 2603   2.552   3.101   3.438 -0.5327  3.1243 -1.3488
  833SOL    HW2 2604   2.412   3.096   3.382 -0.6338 -1.3840 -1.0719
  834SOL     OW 2605   0.049   1.845   1.368 -0.1277  0.0383  0.5689
  834SOL    HW1 2606   0.038   1.830   1.274  1.4263  0.0828  0.3494
  834SOL    HW2 2607   0.041   1.940   1.378  1.2495  0.2162  0.2140
  835SOL     OW 2608   1.128   3.279   2.776 -0.3561 -0.5385  0.4927
  835SOL    HW1 2609   1.120   3.194   2.732 -0.8648 -0.0588 -0.3784
  835SOL    HW2 2610   1.211   3.315   2.744 -1.7199  0.7723 -1.9179
  836SOL     OW 2611   3.617   1.471   0.860  0.0368 -0.2311 -0.2913
  836SOL    HW1 2612   3.688   1.535   0.862 -1.8329  2.0317  2.5259
  836SOL    HW2 2613   3.586   1.474   0.769  3.0087 -0.8065 -1.4128
  837SOL     OW 2614   2.859   0.552   1.414  0.5381  0.0973 -0.3911
  837SOL    HW1 2615   2.779   0.573   1.366 -0.5608 -1.6709  0.5879
  837SOL    HW2 2616   2.897   0.478   1.367  1.0659  0.2646 -0.2423
  838SOL     OW 2617   1.362   0.104   1.039  0.5602 -0.4933 -0.5236
  838SOL    HW1 2618   1.290   0.056   1.080 -1.6629  1.9677 -1.2594
  838SOL    HW2 2619   1.435   0.042   1.037 -1.7386 -3.3999 -0.3921
  839SOL     OW 2620   2.722   3.278   0.882 -0.1894  0.8618 -0.1027
  839SOL    HW1 2621   2.808   3.237   0.874 -0.2122  0.1421  2.3548
  839SOL    HW2 2622   2.730   3.338   0.956 -1.6327  1.2340 -0.2050
  840SOL     OW 2623   3.080   2.744   2.172  0.1769 -0.3009 -0.0379
  840SOL    HW1 2624   3.166   2.783   2.188  0.0389 -0.1897  0.4709
  840SOL    HW2 2625   3.021   2.793   2.231 -0.6984  1.3253 -2.1342
  841SOL     OW 2626   1.459   0.036   1.971  0.0168 -0.2601 -0.2748
  841SOL    HW1 2627   1.538   0.059   2.019 -0.6445  1.2178  0.1766
  841SOL    HW2 2628   1.490  -0.006   1.891  1.2215 -0.3884  0.2464
  842SOL     OW 2629   3.326   3.511   3.567  0.4849  0.4599 -0.0702
  842SOL    HW1 2630   3.383   3.573   3.520  4.4350 -0.7865  2.5663
  842SOL    HW2 2631   3.295   3.560   3.643 -1.5075  0.8728 -1.0739
  843SOL     OW 2632   3.612   2.835   1.095  0.1830 -0.2835 -0.7316
  843SOL    HW1 2633   3.697   2.811   1.134 -0.1190 -0.0846  0.0604
  843SOL    HW2 2634   3.635   2.892   1.022  0.6348  2.4267  1.3720
  844SOL     OW 2635   2.351   2.091   2.777 -0.2651  0.1971 -0.5013
  844SOL    HW1 2636   2.314   2.178   2.795  1.4688  0.9490 -0.3953
  844SOL    HW2 2637   2.401   2.069   2.855 -0.9704 -1.0875 -0.3876
  845SOL     OW 2638   2.907   0.464   3.336  0.2078  0.1186  0.0723
  845SOL    HW1 2639   2.883   0.401   3.269  1.9765 -0.3318 -0.1852
  845SOL    HW2 2640   2.835   0.527   3.336 -0.9932 -1.1948 -0.5322
  846SOL     OW 2641   0.839   2.853   2.499  0.1872 -0.1846 -0.1447
  846SOL    HW1 2642   0.821   2.763   2.470 -0.1170 -0.1757  0.0118
  846SOL    HW2 2643   0.935   2.858   2.502  0.2377 -1.1886  1.8846
  847SOL     OW 2644   1.542   2.298   1.855  0.0520 -0.5524 -0.1326
  847SOL    HW1 2645   1.626   2.280   1.813 -0.7103 -0.7940 -1.6164
  847SOL    HW2 2646   1.479   2.300   1.783 -1.3283 -1.0143  1.0209
  848SOL     OW 2647   3.444   3.600   1.106  0.4217  0.3135 -0.0354
  848SOL    HW1 2648   3.440   3.505   1.111 -1.8400  0.3592  0.0952
  848SOL    HW2 2649   3.406   3.630   1.189 -2.1615  1.2495 -1.4212
  849SOL     OW 2650   3.045   3.096   2.534 -0.5591  0.0834 -0.0125
  849SOL    HW1 2651   3.127   3.123   2.492 -0.9713 -1.5776 -2.0872
  849SOL    HW2 2652   3.069   3.021   2.588 -0.8338 -1.3451 -1.7562
  850SOL     OW 2653   1.917   0.338   0.077  0.1194  0.0359 -0.0118
  850SOL    HW1 2654   1.976   0.296   0.140 -1.7605 -0.8184  1.2732
  850SOL    HW2 2655   1.846   0.274   0.064 -0.8378  1.2491 -1.0212
  851SOL     OW 2656   3.600   3.137   2.595  0.3576 -0.5458 -0.1871
  851SOL    HW1 2657   3.588   3.046   2.569  0.2596 -0.6586  0.2530
  851SOL    HW2 2658   3.543   3.186   2.536 -0.1009 -0.8263  0.0216
  852SOL     OW 2659   1.532   0.593   1.427  0.1294  0.2175  0.1126
  852SOL    HW1 2660   1.446   0.575   1.465 -0.4985  2.2432 -0.1997
  852SOL    HW2 2661   1.588   0.523   1.459 -1.5871 -1.0326  0.4988
  853SOL     OW 2662   2.072   1.777   0.049 -0.3907 -0.1049  0.2579
  853SOL    HW1 2663   2.076   1.849   0.112 -1.2882 -1.4482  1.9231
  853SOL    HW2 2664   2.047   1.701   0.101  0.9666 -1.7445 -1.3601
  854SOL     OW 2665   1.567   1.177   0.500  0.8822 -0.0891 -0.2759
  854SOL    HW1 2666   1.472   1.182   0.513  0.4694 -1.3192 -2.3496
  854SOL    HW2 2667   1.580   1.198   0.407  2.7529  0.8659  0.1414
  855SOL     OW 2668   2.161   1.990   0.232  0.1437  0.1952  0.5031
  855SOL    HW1 2669   2.119   2.067   0.272 -2.5020  0.8797 -3.0460
  855SOL    HW2 2670   2.248   2.021   0.207 -0.2280  1.4735  0.6987
  856SOL     OW 2671   1.583   0.571   3.398  0.9408 -0.3770  0.0821
  856SOL    HW1 2672   1.539   0.492   3.365 -2.4880  1.8054 -1.2048
  856SOL    HW2 2673   1.584   0.559   3.493 -1.1459 -1.3129  0.0635
  857SOL     OW 2674   3.309   0.911   0.428 -0.4312 -0.2866  0.2803
  857SOL    HW1 2675   3.401   0.885   0.420 -0.3030  0.6941 -2.7051
  857SOL    HW2 2676   3.262   0.852   0.369 -1.1516  1.4247 -0.9491
  858SOL     OW 2677   0.804   0.806   1.197 -0.2022 -0.4296 -0.6962
  858SOL    HW1 2678   0.861   0.773   1.267  0.8561  1.5611 -0.5365
  858SOL    HW2 2679   0.787   0.730   1.143 -0.2800 -1.8382  1.1929
  859SOL     OW 2680   3.296   2.435   1.007  0.1117  0.1859  0.2616
  859SOL    HW1 2681   3.311   2.386   0.926  2.3243 -1.4483  1.5605
  859SOL    HW2 2682   3.313   2.526   0.983 -0.2077 -0.1274 -1.3001
  860SOL     OW 2683   3.677   1.468   3.495 -0.2548 -0.5013  0.0281
  860SOL    HW1 2684   3.647   1.411   3.424 -0.2394  0.3736 -0.7020
  860SOL    HW2 2685   3.715   1.544   3.450  2.8339 -1.3850  0.8609
  861SOL     OW 2686   0.324   2.197   3.284  0.1104 -0.2381 -0.1405
  861SOL    HW1 2687   0.310   2.276   3.232  0.4862 -0.1190 -0.0674
  861SOL    HW2 2688   0.263   2.205   3.357  0.2755  0.0744 -0.0352
  862SOL     OW 2689   0.372   2.237   0.246 -0.0553 -0.0801 -0.0526
  862SOL    HW1 2690   0.288   2.198   0.221 -0.4520  0.8325 -0.1759
  862SOL    HW2 2691   0.424   2.236   0.166 -0.3269  0.3132 -0.2340
  863SOL     OW 2692   0.440   0.423   0.640  0.2822 -0.3835  0.3222
  863SOL    HW1 2693   0.478   0.467   0.565  0.5926 -0.6674  0.3093
  863SOL    HW2 2694   0.363   0.377   0.605 -0.7928  1.1582  0.5724
  864SOL     OW 2695   0.622   1.950   2.327  0.2673 -0.4917 -0.6364
  864SOL    HW1 2696   0.587   1.935   2.239  1.3982  1.6024 -1.5171
  864SOL    HW2 2697   0.544   1.963   2.382 -0.4347  0.7712 -1.8808
  865SOL     OW 2698   3.294   3.513   2.829  0.2946  0.0479  0.1473
  865SOL    HW1 2699   3.253   3.426   2.824 -1.8268  1.0577 -1.3759
  865SOL    HW2 2700   3.223   3.571   2.856  1.6534  1.3663  1.0258
  866SOL     OW 2701   2.889   1.712   3.244  0.2613  0.2813  0.4935
  866SOL    HW1 2702   2.943   1.751   3.176  2.4066  1.2212  2.5780
  866SOL    HW2 2703   2.939   1.724   3.324 -2.0509 -0.9068  2.2542
  867SOL     OW 2704   2.337   1.546   0.463  0.2038  0.1243 -0.0302
  867SOL    HW1 2705   2.271   1.477   0.465  1.0301 -0.6792  0.2337
  867SOL    HW2 2706   2.297   1.616   0.411  0.1386 -1.3923 -2.1568
  868SOL     OW 2707   3.500   0.851   0.994  0.2977 -0.4216  0.1856
  868SOL    HW1 2708   3.530   0.799   0.920 -1.5694 -0.2859 -0.7411
  868SOL    HW2 2709   3.486   0.939   0.958  1.2482  0.1687  1.1901
  869SOL     OW 2710   3.401   2.170   2.822 -0.2563  0.1094 -0.0774
  869SOL    HW1 2711   3.440   2.114   2.755  1.3584 -1.0100  1.7277
  869SOL    HW2 2712   3.308   2.147   2.821 -0.3698  0.4672 -2.2208
  870SOL     OW 2713   2.086   1.453   0.157 -0.4081  0.0887 -0.3287
  870SOL    HW1 2714   2.053   1.424   0.071  0.4946 -0.5359 -0.4792
  870SOL    HW2 2715   2.008   1.482   0.204 -0.7480  1.9381 -1.9237
  871SOL     OW 2716   1.896   3.038   2.504 -0.1737  0.4374 -0.6023
  871SOL    HW1 2717   1.892   2.959   2.450 -1.7978  0.7191 -0.9490
  871SOL    HW2 2718   1.837   3.020   2.577  1.1569  0.4937  0.5393
  872SOL     OW 2719   0.870   0.007   2.079  0.0592 -0.2631 -0.5602
  872SOL    HW1 2720   0.955  -0.024   2.112  0.5584  0.4020 -1.1925
  872SOL    HW2 2721   0.851  -0.051   2.005  1.4178  1.3911 -2.3062
  873SOL     OW 2722   2.087   0.901   2.175  0.3818 -0.2015 -0.8126
  873SOL    HW1 2723   2.103   0.977   2.231  1.3158 -2.4163  2.1741
  873SOL    HW2 2724   2.173   0.877   2.141  0.2533 -0.4635 -0.9612
  874SOL     OW 2725   0.132   1.648   0.857  0.0027  0.0307  0.9498
  874SOL    HW1 2726   0.220   1.609   0.855  0.3652  0.8480 -0.0348
  874SOL    HW2 2727   0.124   1.694   0.773 -1.3855 -0.0478  1.0159
  875SOL     OW 2728   2.656   2.322   1.050  0.4440 -0.1886  0.1688
  875SOL    HW1 2729   2.635   2.239   1.093 -0.8325 -0.1937 -0.4283
  875SOL    HW2 2730   2.729   2.358   1.102  0.8723 -1.5661  0.5562
  876SOL     OW 2731   0.601   1.404   3.610 -0.4375  0.0117  0.1623
  876SOL    HW1 2732   0.546   1.439   3.680 -1.4661 -0.4800 -0.3843
  876SOL    HW2 2733   0.549   1.417   3.531  0.5000  0.0932 -0.4464
  877SOL     OW 2734   2.353   0.633   1.170 -0.0567  0.4175 -0.0615
  877SOL    HW1 2735   2.267   0.665   1.197  0.2337 -0.5262  2.3010
  877SOL    HW2 2736   2.394   0.706   1.123 -2.3782  0.6332 -1.9053
  878SOL     OW 2737   1.904   0.504   3.055  0.2571 -0.6116 -0.3262
  878SOL    HW1 2738   1.858   0.490   2.972 -0.8011 -0.6587  0.2609
  878SOL    HW2 2739   1.964   0.430   3.061  1.1296 -0.0428 -1.5610
  879SOL     OW 2740   2.522   3.139   3.621  0.1515 -0.2826  0.1231
  879SOL    HW1 2741   2.552   3.186   3.698 -0.3037  0.0054  0.1293
  879SOL    HW2 2742   2.426   3.139   3.628  0.1170 -0.5294 -0.2774
  880SOL     OW 2743   0.196   3.014   1.797  0.6322 -0.0558 -0.6780
  880SOL    HW1 2744   0.169   2.975   1.713  0.8380  0.4426 -0.9789
  880SOL    HW2 2745   0.175   3.107   1.788  0.4697 -0.0364 -0.0968
  881SOL     OW 2746   0.723   2.690   1.599  0.2774 -0.2883 -0.2363
  881SOL    HW1 2747   0.786   2.640   1.547  0.7484 -0.6199  0.6260
  881SOL    HW2 2748   0.694   2.629   1.667 -0.5985  0.0192 -0.3191
  882SOL     OW 2749   2.213   0.886   2.499 -0.3064  0.3791 -0.2139
  882SOL    HW1 2750   2.153   0.960   2.508 -0.2127  0.1875  3.8317
  882SOL    HW2 2751   2.182   0.840   2.420 -2.7110  2.6379 -0.7401
  883SOL     OW 2752   1.462   0.748   3.188 -0.2170 -0.1283  0.2117
  883SOL    HW1 2753   1.534   0.796   3.147 -0.7653  0.5706  0.0403
  883SOL    HW2 2754   1.499   0.714   3.269  0.5894 -0.6469 -0.3641
  884SOL     OW 2755   3.261   1.110   1.161 -0.5054 -0.1647  0.1987
  884SOL    HW1 2756   3.356   1.114   1.150 -0.5890 -0.1828 -0.5731
  884SOL    HW2 2757   3.246   1.143   1.250  0.3343 -1.6669  0.9369
  885SOL     OW 2758   1.803   2.280   1.525  0.0583 -0.3973 -0.0765
  885SOL    HW1 2759   1.886   2.235   1.508  1.3027  1.3232  1.0334
  885SOL    HW2 2760   1.817   2.368   1.489 -0.9649  0.1841  0.9040
  886SOL     OW 2761   2.716   0.427   3.107 -0.0884 -0.0415  0.0730
  886SOL    HW1 2762   2.686   0.518   3.103 -0.4532 -0.1774 -0.4837
  886SOL    HW2 2763   2.643   0.380   3.148 -1.0548 -0.5197 -2.0585
  887SOL     OW 2764   2.865   1.156   0.023  0.3326 -0.3454  0.0997
  887SOL    HW1 2765   2.918   1.174   0.101 -1.1917  0.4598  0.9932
  887SOL    HW2 2766   2.859   1.061   0.019  0.4256 -0.3936  0.9671
  888SOL     OW 2767   1.450   1.950   2.191  0.1554 -0.4056  0.2374
  888SOL    HW1 2768   1.502   1.877   2.224 -0.4023 -0.8544  0.1485
  888SOL    HW2 2769   1.388   1.970   2.261  1.0080  0.7113  0.7001
  889SOL     OW 2770   1.667   2.281   0.282 -0.4351  0.4933  0.2678
  889SOL    HW1 2771   1.727   2.356   0.283  0.1120  0.1658 -1.8390
  889SOL    HW2 2772   1.613   2.296   0.204 -0.3616 -1.2343 -0.1492
  890SOL     OW 2773   3.541   0.073   2.041 -0.0533  0.1983  0.3184
  890SOL    HW1 2774   3.561  -0.019   2.020  3.1979 -0.0416  3.5823
  890SOL    HW2 2775   3.469   0.067   2.103  0.6620 -0.2547  1.1254
  891SOL     OW 2776   0.783   0.225   1.372  0.3591 -0.2932  0.7504
  891SOL    HW1 2777   0.788   0.213   1.467  0.3173 -1.4835  0.6136
  891SOL    HW2 2778   0.800   0.138   1.336 -0.0031  0.0710 -0.3268
  892SOL     OW 2779   2.377   3.707   2.598 -0.0075  0.7709 -0.8552
  892SOL    HW1 2780   2.298   3.711   2.652  0.7429  0.8607  0.2868
  892SOL    HW2 2781   2.442   3.665   2.654  0.7561  0.6950 -1.7719
  893SOL     OW 2782   3.573   3.369   1.441  0.1815 -0.8612 -0.4138
  893SOL    HW1 2783   3.484   3.382   1.473  0.1404 -0.8050 -0.5472
  893SOL    HW2 2784   3.629   3.403   1.511  0.0690  0.3156 -0.8662
  894SOL     OW 2785   0.354   0.925   2.447  0.0545 -0.9927  0.1622
  894SOL    HW1 2786   0.385   0.837   2.424  1.3303 -0.7383  0.8121
  894SOL    HW2 2787   0.390   0.982   2.380  0.1408 -0.8176  0.3572
  895SOL     OW 2788   0.540   1.259   1.649 -0.1709 -0.1505 -0.1394
  895SOL    HW1 2789   0.456   1.295   1.678 -0.4456 -0.9233  0.0507
  895SOL    HW2 2790   0.520   1.217   1.565  0.3741  1.0515 -0.9090
  896SOL     OW 2791   0.233   2.087   1.473 -0.3234 -0.2722 -0.6327
  896SOL    HW1 2792   0.193   2.001   1.459 -1.3886  0.0831  0.0850
  896SOL    HW2 2793   0.306   2.071   1.533 -1.7093 -0.4402  1.0929
  897SOL     OW 2794   1.427   0.931   1.650 -0.1788 -0.1104 -0.5559
  897SOL    HW1 2795   1.338   0.904   1.674 -1.2126  3.5098  0.4161
  897SOL    HW2 2796   1.472   0.943   1.733  1.6219 -2.6746 -1.0518
  898SOL     OW 2797   2.346   2.545   1.256  0.0026  0.2930  0.0599
  898SOL    HW1 2798   2.341   2.497   1.339 -0.3669  0.9049  0.3945
  898SOL    HW2 2799   2.382   2.630   1.280  0.0442  0.4174 -0.4403
  899SOL     OW 2800   2.567   0.051   1.609 -0.2235 -0.0750  0.2035
  899SOL    HW1 2801   2.606   0.082   1.527  1.2674 -2.5813 -0.1270
  899SOL    HW2 2802   2.498  -0.009   1.581  1.0446 -1.8307  0.7155
  900SOL     OW 2803   2.602   0.208   2.479 -0.6227 -0.2434 -0.4704
  900SOL    HW1 2804   2.586   0.120   2.447 -0.5842 -0.9590  1.3498
  900SOL    HW2 2805   2.697   0.215   2.487 -0.6804 -1.5089  2.9856
  901SOL     OW 2806   3.005   0.037   2.967  1.0029 -0.5407  0.3310
  901SOL    HW1 2807   2.979  -0.052   2.991 -2.2999  0.5531  1.3854
  901SOL    HW2 2808   2.962   0.052   2.883 -0.4545  0.7808  1.2729
  902SOL     OW 2809   3.701   1.579   1.409 -0.4600  0.0413  0.1147
  902SOL    HW1 2810   3.724   1.597   1.500 -3.4249 -2.0473  1.4655
  902SOL    HW2 2811   3.697   1.665   1.368 -0.4828  1.1982  2.3680
  903SOL     OW 2812   1.658   1.761   3.437 -0.2960 -0.4189 -0.1751
  903SOL    HW1 2813   1.590   1.745   3.372 -0.2226 -0.2950 -0.2834
  903SOL    HW2 2814   1.732   1.708   3.408 -0.7976 -1.6257  0.6895
  904SOL     OW 2815   0.148   2.149   2.215 -0.0582 -0.1109  0.4602
  904SOL    HW1 2816   0.087   2.123   2.146 -1.3810  0.5352  1.3332
  904SOL    HW2 2817   0.178   2.236   2.190 -1.5833  0.7082  1.3092
  905SOL     OW 2818   1.151   3.649   2.225 -0.1939  0.0170  0.4009
  905SOL    HW1 2819   1.195   3.728   2.194 -0.6419 -0.5221 -1.7682
  905SOL    HW2 2820   1.124   3.670   2.315  0.5507  1.9421  0.2226
  906SOL     OW 2821   0.369   0.807   3.270 -0.3561 -0.1511 -0.4030
  906SOL    HW1 2822   0.335   0.726   3.307 -0.1349  0.9426  2.4743
  906SOL    HW2 2823   0.464   0.794   3.268 -0.2945  0.1016  0.3589
  907SOL     OW 2824   2.915   0.425   1.696  0.1995 -0.2667  0.1194
  907SOL    HW1 2825   2.870   0.349   1.732  0.1517 -0.5716 -0.5615
  907SOL    HW2 2826   2.898   0.420   1.601  1.7668 -0.4602 -0.1790
  908SOL     OW 2827   3.234   0.127   0.407 -0.0310  0.0185  0.1762
  908SOL    HW1 2828   3.159   0.107   0.462 -0.1113  1.2813  0.5686
  908SOL    HW2 2829   3.307   0.077   0.445 -0.7276 -1.5255 -0.4454
  909SOL     OW 2830   1.512   0.597   3.661 -0.1779  0.6481 -0.3395
  909SOL    HW1 2831   1.436   0.654   3.652 -0.6017 -0.0623 -1.5791
  909SOL    HW2 2832   1.540   0.606   3.752 -0.4508  2.5439 -0.4207
  910SOL     OW 2833   1.310   2.011   1.954  0.5288  0.0459 -0.7798
  910SOL    HW1 2834   1.314   1.939   1.891 -1.1987 -1.1361  0.3537
  910SOL    HW2 2835   1.369   1.985   2.024  0.3583  0.0350 -0.6411
  911SOL     OW 2836   2.786   2.423   2.559 -0.5960  0.4884 -0.1026
  911SOL    HW1 2837   2.744   2.338   2.566 -2.0977  1.2603  0.8342
  911SOL    HW2 2838   2.760   2.456   2.473  1.8219 -0.8532 -1.4719
  912SOL     OW 2839   2.424   3.577   2.858 -0.8753 -0.1844 -0.2012
  912SOL    HW1 2840   2.344   3.575   2.910  0.0191  0.6624  1.2694
  912SOL    HW2 2841   2.473   3.499   2.885  0.4348  1.2081  1.7213
  913SOL     OW 2842   3.661   0.533   3.632 -0.0879 -0.5958 -0.1897
  913SOL    HW1 2843   3.609   0.542   3.712  1.0852  2.4212  0.3534
  913SOL    HW2 2844   3.604   0.564   3.562  0.3803  1.2912  0.2049
  914SOL     OW 2845   2.444   0.143   1.922 -0.4032 -0.6247 -0.9188
  914SOL    HW1 2846   2.511   0.188   1.973 -0.9169  1.7900 -2.1811
  914SOL    HW2 2847   2.474   0.150   1.831 -0.9088 -2.2039 -1.2296
  915SOL     OW 2848   1.451   1.340   1.828 -0.4508  0.3031 -0.5991
  915SOL    HW1 2849   1.513   1.404   1.794  1.8803 -0.3066  2.0750
  915SOL    HW2 2850   1.506   1.265   1.853 -2.6641 -1.4285 -0.6266
  916SOL     OW 2851   0.916   1.047   0.857  0.5294 -1.2262 -0.1268
  916SOL    HW1 2852   0.946   1.127   0.815  1.3954 -0.3554  1.9997
  916SOL    HW2 2853   0.970   1.040   0.936  0.2881 -3.7725 -0.1015
  917SOL     OW 2854   2.937   2.062   0.869 -0.5033  1.0347 -0.3834
  917SOL    HW1 2855   3.014   2.105   0.907  1.5367 -0.5910 -2.3738
  917SOL    HW2 2856   2.899   2.012   0.940  0.2564  1.9285  0.6793
  918SOL     OW 2857   3.400   0.723   1.209  0.2641 -0.0736  0.2179
  918SOL    HW1 2858   3.467   0.733   1.276  0.3338 -1.6301  0.4167
  918SOL    HW2 2859   3.440   0.759   1.129  0.9092  0.0103  0.5726
  919SOL     OW 2860   2.978   0.133   1.724 -0.0914  0.2807  0.0283
  919SOL    HW1 2861   3.054   0.141   1.781  0.0757  0.6283 -0.2384
  919SOL    HW2 2862   3.011   0.157   1.637 -0.2911 -0.4393 -0.2573
  920SOL     OW 2863   3.479   0.601   3.453 -0.1917  0.5535 -0.5693
  920SOL    HW1 2864   3.467   0.696   3.448  0.3178  0.6139 -0.7043
  920SOL    HW2 2865   3.391   0.566   3.443 -0.5484  1.0514  0.6770
  921SOL     OW 2866   3.598   3.155   0.737  0.4073 -0.1147 -0.0222
  921SOL    HW1 2867   3.652   3.163   0.659  1.2898 -0.5038  0.5317
  921SOL    HW2 2868   3.543   3.233   0.737 -0.4506 -0.6722 -1.6569
  922SOL     OW 2869   0.630   2.195   1.965  0.0130  1.1657 -0.0383
  922SOL    HW1 2870   0.563   2.218   1.900 -0.9381  0.7262  0.7546
  922SOL    HW2 2871   0.681   2.125   1.924 -0.9527  0.4811 -0.1038
  923SOL     OW 2872   1.679   3.675   2.691  0.1361 -1.2679  0.0115
  923SOL    HW1 2873   1.721   3.730   2.758 -0.7739 -2.3580  1.5367
  923SOL    HW2 2874   1.710   3.587   2.709 -0.5869 -1.6697 -0.6550
  924SOL     OW 2875   2.548   1.977   3.327 -0.2272  0.2619  0.1468
  924SOL    HW1 2876   2.493   2.051   3.352  0.1688  0.4538  0.4688
  924SOL    HW2 2877   2.603   1.962   3.404  0.7126  0.5739 -0.4489
  925SOL     OW 2878   2.114   2.883   1.927 -0.4997 -0.1350 -0.2454
  925SOL    HW1 2879   2.068   2.952   1.974 -0.8040 -0.9422  0.6718
  925SOL    HW2 2880   2.161   2.929   1.857 -1.2765  0.9066 -0.1085
  926SOL     OW 2881   2.425   1.585   0.120  0.5145 -0.2999  0.2679
  926SOL    HW1 2882   2.459   1.619   0.203  1.5413 -0.7042  0.0325
  926SOL    HW2 2883   2.502   1.550   0.075  0.2674  1.4064 -1.6009
  927SOL     OW 2884   3.126   3.222   0.419  0.0703  0.3099 -0.0843
  927SOL    HW1 2885   3.219   3.215   0.441  0.4483 -0.3573 -1.7108
  927SOL    HW2 2886   3.091   3.285   0.482  1.3692 -0.2685  1.2724
  928SOL     OW 2887   2.001   1.129   3.476  0.7547  0.9388 -0.1262
  928SOL    HW1 2888   1.957   1.074   3.541  1.3154  1.0377  0.3500
  928SOL    HW2 2889   2.092   1.131   3.505  1.7914 -1.7684 -2.7108
  929SOL     OW 2890   1.530   3.184   1.902  0.1180 -0.8872 -0.3197
  929SOL    HW1 2891   1.515   3.218   1.990 -0.7008 -0.1379 -0.7401
  929SOL    HW2 2892   1.610   3.133   1.910 -0.8381 -2.2298  1.2383
  930SOL     OW 2893   3.258   2.357   0.753  0.6286 -0.2652  0.4635
  930SOL    HW1 2894   3.324   2.408   0.707  0.6018 -1.1126 -0.5612
  930SOL    HW2 2895   3.186   2.350   0.690 -2.2039  3.8810  2.7801
  931SOL     OW 2896   1.213   3.256   3.541 -0.5375 -0.3543  0.5438
  931SOL    HW1 2897   1.271   3.312   3.592  1.2842 -0.9562 -0.7906
  931SOL    HW2 2898   1.269   3.186   3.507 -2.1333 -1.2510 -0.3818
  932SOL     OW 2899   2.750   1.499   2.935 -0.3414 -0.6690 -0.0970
  932SOL    HW1 2900   2.796   1.547   3.003 -1.8174  0.7889 -0.0638
  932SOL    HW2 2901   2.817   1.481   2.869  1.0895 -2.0198  1.6205
  933SOL     OW 2902   0.406   2.640   3.098 -0.1206 -0.1974  0.5643
  933SOL    HW1 2903   0.394   2.727   3.136  1.5206  0.1531  0.3697
  933SOL    HW2 2904   0.418   2.657   3.004 -1.2604 -0.7919  0.2895
  934SOL     OW 2905   0.494   2.492   0.312 -0.1860  0.6291 -0.6232
  934SOL    HW1 2906   0.586   2.500   0.337 -0.3849  0.1245  0.3100
  934SOL    HW2 2907   0.482   2.399   0.292 -0.9683  0.2277  1.3665
  935SOL     OW 2908   0.677   2.729   3.339 -0.4245 -0.3787 -0.6179
  935SOL    HW1 2909   0.596   2.779   3.327  0.6471  1.2004 -1.5299
  935SOL    HW2 2910   0.688   2.679   3.258 -1.2504 -1.8421  0.1126
  936SOL     OW 2911   3.275   1.348   1.602  0.5032 -0.4853 -0.3374
  936SOL    HW1 2912   3.268   1.266   1.554 -0.5054 -0.2929 -0.5479
  936SOL    HW2 2913   3.329   1.404   1.546 -0.4392 -0.3522 -1.1576
  937SOL     OW 2914   1.002   0.748   1.869 -0.0031 -0.3573  0.7590
  937SOL    HW1 2915   0.922   0.695   1.871 -0.1247 -0.3978 -1.7969
  937SOL    HW2 2916   1.072   0.686   1.885 -0.3028 -0.9612 -0.1456
  938SOL     OW 2917   3.051   2.108   0.033 -0.1996  0.1262 -0.1037
  938SOL    HW1 2918   3.126   2.167   0.046  0.9049 -1.1451 -0.4205
  938SOL    HW2 2919   2.997   2.120   0.111 -0.0601  1.5987 -0.1979
  939SOL     OW 2920   2.141   1.817   1.757 -0.4760 -0.5161 -0.4627
  939SOL    HW1 2921   2.065   1.759   1.764  0.1834 -1.3514  0.0871
  939SOL    HW2 2922   2.164   1.837   1.848 -0.1748 -0.0905 -0.6295
  940SOL     OW 2923   0.567   1.853   2.038  0.5861  0.3519  0.3066
  940SOL    HW1 2924   0.633   1.903   1.990  0.6409 -0.2546 -0.2617
  940SOL    HW2 2925   0.612   1.775   2.068  0.7546  1.0576  2.0337
  941SOL     OW 2926   2.630   3.342   1.595  0.3045  0.2023 -0.4257
  941SOL    HW1 2927   2.704   3.390   1.560  0.8243  0.4534  0.9406
  941SOL    HW2 2928   2.572   3.327   1.520  1.1613  1.0511 -1.2723
  942SOL     OW 2929   3.544   1.004   0.118  0.7556 -0.2083  0.1250
  942SOL    HW1 2930   3.526   1.088   0.160  3.1422 -0.3846  1.6932
  942SOL    HW2 2931   3.633   1.011   0.085  1.0402 -2.1069  0.3470
  943SOL     OW 2932   2.290   2.777   0.067  0.3199  0.3187 -0.4485
  943SOL    HW1 2933   2.333   2.811   0.145 -0.6508  1.1744 -0.2592
  943SOL    HW2 2934   2.340   2.699   0.044  0.1564 -0.4120  1.4871
  944SOL     OW 2935   2.864   3.099   1.602 -0.1188  0.0260 -0.2607
  944SOL    HW1 2936   2.894   3.110   1.692 -0.6543 -2.0150  0.2290
  944SOL    HW2 2937   2.787   3.154   1.595 -0.8865 -0.8252  1.0058
  945SOL     OW 2938   2.930   3.522   1.737 -0.2985  0.0336  0.1725
  945SOL    HW1 2939   2.862   3.583   1.765  0.5151  0.4222  1.3701
  945SOL    HW2 2940   3.011   3.572   1.742  0.7753 -1.7188  3.6265
  946SOL     OW 2941   2.296   0.936   0.380 -0.1336 -0.2593  0.1032
  946SOL    HW1 2942   2.300   0.841   0.371  1.3846 -0.3230  0.9773
  946SOL    HW2 2943   2.258   0.967   0.298 -0.1453 -1.5782 -0.4161
  947SOL     OW 2944   3.490   3.061   2.044 -0.2994 -0.2565  0.0863
  947SOL    HW1 2945   3.544   2.999   1.995 -1.2094 -1.7293  0.8598
  947SOL    HW2 2946   3.486   3.139   1.988  2.3058 -0.1850 -0.1399
  948SOL     OW 2947   3.624   2.261   3.388 -0.1231  0.1141  0.7415
  948SOL    HW1 2948   3.555   2.319   3.419  0.0009  0.0472  1.1529
  948SOL    HW2 2949   3.654   2.300   3.306 -0.5857  0.1905  0.6060
  949SOL     OW 2950   0.126   0.186   1.148  0.0798 -0.3929 -0.1019
  949SOL    HW1 2951   0.212   0.146   1.156  0.5966  0.6728 -0.2726
  949SOL    HW2 2952   0.140   0.278   1.166 -1.2424 -0.3964  1.1552
  950SOL     OW 2953   3.005   2.370   3.679  0.0635  0.1219  0.2501
  950SOL    HW1 2954   3.020   2.408   3.593  1.3950  0.6619  0.6818
  950SOL    HW2 2955   3.024   2.276   3.668  0.5856  0.2521  0.0300
  951SOL     OW 2956   2.945   2.570   2.012 -0.4527 -0.2237  0.2202
  951SOL    HW1 2957   2.998   2.619   2.075  2.1163 -1.0089 -1.1993
  951SOL    HW2 2958   2.946   2.624   1.933 -0.0924 -1.1701 -0.4346
  952SOL     OW 2959   0.781   1.533   1.824 -0.2289 -0.0969 -0.7098
  952SOL    HW1 2960   0.855   1.514   1.766  1.6759  1.9688  0.8612
  952SOL    HW2 2961   0.744   1.615   1.790 -0.6013 -0.1237 -0.3815
  953SOL     OW 2962   2.882   2.350   0.480  0.5080 -0.5119 -0.1101
  953SOL    HW1 2963   2.826   2.297   0.536  0.8892 -0.2740  0.4999
  953SOL    HW2 2964   2.863   2.440   0.505  0.0504 -0.3565 -0.9658
  954SOL     OW 2965   2.357   0.180   3.118  0.3112 -1.3830 -0.1253
  954SOL    HW1 2966   2.444   0.213   3.139 -0.0994 -0.9655  1.0475
  954SOL    HW2 2967   2.345   0.199   3.025  0.8531  0.0118  0.0706
  955SOL     OW 2968   2.484   1.439   0.991  0.2337  0.3291 -0.0479
  955SOL    HW1 2969   2.414   1.443   0.926 -0.8149  0.4962  1.0616
  955SOL    HW2 2970   2.440   1.448   1.075  1.7813  2.8030  0.6202
  956SOL     OW 2971   1.091   2.213   3.418 -0.6476  0.1481  0.2898
  956SOL    HW1 2972   1.001   2.241   3.404 -0.0944  0.9528 -1.9240
  956SOL    HW2 2973   1.110   2.153   3.346  0.6784  0.1520  0.5985
  957SOL     OW 2974   3.183   2.894   3.524  0.2144  0.3061  0.2142
  957SOL    HW1 2975   3.140   2.958   3.581 -0.3301  2.6340 -2.5807
  957SOL    HW2 2976   3.111   2.851   3.478  0.6328  1.8798 -2.0866
  958SOL     OW 2977   0.789   0.271   2.481  0.2107 -0.2071  0.2834
  958SOL    HW1 2978   0.813   0.303   2.394  0.2591 -1.8116 -0.3127
  958SOL    HW2 2979   0.722   0.205   2.465  1.3043 -1.6455  1.3108
  959SOL     OW 2980   2.887   2.111   2.987  0.0076 -0.1996  0.1572
  959SOL    HW1 2981   2.918   2.098   3.077 -0.4181  1.0800  0.5107
  959SOL    HW2 2982   2.964   2.140   2.939  0.1096 -0.3121  0.2539
  960SOL     OW 2983   0.497   3.292   0.061 -0.1956 -0.0657 -0.1851
  960SOL    HW1 2984   0.507   3.197   0.052  0.5475 -0.1325  1.0165
  960SOL    HW2 2985   0.579   3.328   0.030 -0.2261  0.1336 -0.0390
  961SOL     OW 2986   1.083   3.666   2.681 -0.1392  0.2318  0.0623
  961SOL    HW1 2987   1.041   3.746   2.714 -0.3533 -0.5160  1.7278
  961SOL    HW2 2988   1.104   3.617   2.760  2.5108 -0.1354 -0.7762
  962SOL     OW 2989   0.301   0.670   1.767  0.1959  0.0003 -0.2991
  962SOL    HW1 2990   0.247   0.597   1.798  0.3704  0.7678  2.0436
  962SOL    HW2 2991   0.238   0.732   1.730 -0.4398  0.2915  1.1842
  963SOL     OW 2992   0.003   0.363   0.799  0.0211 -0.0533 -0.1214
  963SOL    HW1 2993   0.091   0.335   0.824  0.3411  0.8439 -0.2240
  963SOL    HW2 2994  -0.026   0.298   0.736  0.0064 -1.2149  1.0290
  964SOL     OW 2995   3.112   2.187   2.864  0.4265 -0.0202  0.0115
  964SOL    HW1 2996   3.131   2.264   2.918  1.5634  0.6460 -1.2534
  964SOL    HW2 2997   3.089   2.223   2.778 -1.4843 -1.0427  0.0452
  965SOL     OW 2998   2.391   2.119   0.908  0.2150  0.3540 -0.3465
  965SOL    HW1 2999   2.477   2.123   0.864  0.4789  0.8646  0.2086
  965SOL    HW2 3000   2.344   2.195   0.875 -0.5441 -0.6546 -1.6857
  966SOL     OW 3001   0.266   2.957   1.377 -0.1207  0.1884 -0.4269
  966SOL    HW1 3002   0.230   3.027   1.323 -2.0818 -0.1816  0.3235
  966SOL    HW2 3003   0.196   2.935   1.438  0.6959 -1.9228 -0.1470
  967SOL     OW 3004   0.816   3.439   2.317 -0.1629  0.0271  0.7950
  967SOL    HW1 3005   0.813   3.532   2.339 -0.7516 -0.0210  0.9353
  967SOL    HW2 3006   0.853   3.398   2.395  1.9076  0.3342  0.0450
  968SOL     OW 3007   1.601   2.411   3.305  0.4941  0.2525  0.0580
  968SOL    HW1 3008   1.524   2.385   3.254  0.4944  0.2415  0.0633
  968SOL    HW2 3009   1.675   2.390   3.249  0.4667  0.8544 -0.2149
  969SOL     OW 3010   0.399   0.158   1.228 -0.2020  0.3699  0.3438
  969SOL    HW1 3011   0.466   0.091   1.214  0.6823  1.7516 -2.9447
  969SOL    HW2 3012   0.436   0.237   1.189 -3.6573  1.2620 -1.5043
  970SOL     OW 3013   2.096   3.165   2.684  0.2189 -0.4957  0.0519
  970SOL    HW1 3014   2.013   3.134   2.647 -1.6521  1.9983  1.8194
  970SOL    HW2 3015   2.120   3.241   2.631  2.4140 -2.1175 -1.4959
  971SOL     OW 3016   1.110   1.499   0.050 -0.4991  0.2990 -0.0692
  971SOL    HW1 3017   1.042   1.530   0.111  0.3767 -0.2023  1.2099
  971SOL    HW2 3018   1.111   1.404   0.061  0.0236  0.2477 -0.4954
  972SOL     OW 3019   1.281   0.726   3.601 -0.3764 -0.2956  0.5181
  972SOL    HW1 3020   1.282   0.788   3.528 -1.9106  0.4261  1.0654
  972SOL    HW2 3021   1.234   0.771   3.671 -0.9567 -1.8230  1.1636
  973SOL     OW 3022   3.273   1.622   1.794  0.1694  0.6936 -0.5119
  973SOL    HW1 3023   3.259   1.535   1.754 -1.1190  0.7808 -0.3143
  973SOL    HW2 3024   3.207   1.677   1.752 -0.5792  1.0194  1.0371
  974SOL     OW 3025   0.116   3.486   0.985 -0.0836  0.2188 -0.1530
  974SOL    HW1 3026   0.071   3.570   0.976 -1.7905 -0.6817 -0.5171
  974SOL    HW2 3027   0.101   3.460   1.076 -2.0520 -0.9777 -0.7651
  975SOL     OW 3028   2.146   1.933   2.011 -0.4701 -0.0418  0.7598
  975SOL    HW1 3029   2.071   1.914   2.067 -1.2193 -1.4312 -0.6592
  975SOL    HW2 3030   2.220   1.893   2.055 -0.8180  0.0318  1.4172
  976SOL     OW 3031   1.930   0.713   1.875  0.6831  0.4196 -0.5837
  976SOL    HW1 3032   1.944   0.646   1.808  1.2054  2.5533 -2.7587
  976SOL    HW2 3033   1.888   0.786   1.829  0.9798  1.9871  1.4366
  977SOL     OW 3034   3.339   2.734   1.018 -0.1139  0.1734  0.6034
  977SOL    HW1 3035   3.414   2.763   1.069  2.3831  0.3994 -2.8885
  977SOL    HW2 3036   3.276   2.806   1.024  1.9958  2.1822 -0.2038
  978SOL     OW 3037   0.343   1.513   2.641 -0.4007 -0.0079 -0.1127
  978SOL    HW1 3038   0.335   1.566   2.720  1.6229  0.6452 -0.2966
  978SOL    HW2 3039   0.376   1.429   2.671 -0.7272 -0.1520 -0.1505
  979SOL     OW 3040   0.841   1.788   2.360 -0.3928  0.3803 -0.3981
  979SOL    HW1 3041   0.764   1.842   2.342  0.6334  1.9009 -0.4986
  979SOL    HW2 3042   0.894   1.794   2.280  0.0846 -0.1571 -0.1269
  980SOL     OW 3043   1.449   2.895   0.319  0.0624 -0.0786  0.6693
  980SOL    HW1 3044   1.353   2.890   0.315  0.0683  0.4478 -0.5750
  980SOL    HW2 3045   1.468   2.920   0.409 -1.0091  0.3027  0.8023
  981SOL     OW 3046   1.957   2.391   3.414 -0.1590  0.4107 -0.1708
  981SOL    HW1 3047   1.872   2.347   3.424 -0.5209  1.5297  2.3935
  981SOL    HW2 3048   2.009   2.359   3.488  1.2406  0.7121 -0.9957
  982SOL     OW 3049   1.993   3.690   0.800  0.2694 -0.1916 -0.0403
  982SOL    HW1 3050   1.936   3.753   0.756 -0.6397 -1.0095 -0.0672
  982SOL    HW2 3051   1.957   3.605   0.776  2.1872 -0.7917 -0.9833
  983SOL     OW 3052   3.603   0.640   2.665  0.0837  0.1520  0.4860
  983SOL    HW1 3053   3.601   0.692   2.746  0.5890  0.3343  0.3850
  983SOL    HW2 3054   3.689   0.600   2.664  0.2368  0.4842 -0.1723
  984SOL     OW 3055   1.948   1.161   1.849 -0.3344  0.8366  0.4564
  984SOL    HW1 3056   1.960   1.243   1.801  1.8226  0.4015  0.1495
  984SOL    HW2 3057   2.033   1.144   1.890  0.5488 -3.0286 -2.3905
  985SOL     OW 3058   3.301   1.571   3.427  0.2674 -0.5713 -0.1175
  985SOL    HW1 3059   3.333   1.589   3.515 -1.4192  0.9681  0.2316
  985SOL    HW2 3060   3.277   1.479   3.428 -0.3910 -0.3978  1.2636
  986SOL     OW 3061   3.711   1.746   2.948  0.6380  0.0168 -0.2834
  986SOL    HW1 3062   3.617   1.744   2.969  0.7105 -0.0722  0.0490
  986SOL    HW2 3063   3.736   1.838   2.957  0.2353  0.3256 -2.0046
  987SOL     OW 3064   3.110   0.969   0.966 -0.2825 -0.2235  0.1682
  987SOL    HW1 3065   3.180   1.017   1.010 -1.4838  0.3458  1.5561
  987SOL    HW2 3066   3.147   0.943   0.882  0.8988  1.9025 -0.0371
  988SOL     OW 3067   3.288   2.434   2.927  0.3978 -0.0016 -0.5973
  988SOL    HW1 3068   3.335   2.374   2.869 -1.3910 -1.2545 -0.8584
  988SOL    HW2 3069   3.288   2.517   2.880 -0.2231 -0.7662 -2.0367
  989SOL     OW 3070   2.714   0.102   1.371 -0.1618  0.4361  0.1460
  989SOL    HW1 3071   2.730   0.073   1.281 -0.5617  0.4823  0.0580
  989SOL    HW2 3072   2.676   0.189   1.362 -1.5226 -0.1042  0.2852
  990SOL     OW 3073   1.534   0.921   0.173 -0.0405  0.5209  0.3916
  990SOL    HW1 3074   1.593   0.846   0.172 -0.1675  0.3976  1.3810
  990SOL    HW2 3075   1.472   0.902   0.243 -2.1416 -0.0057 -1.5117
  991SOL     OW 3076   2.559   2.377   3.288  0.1461 -0.4559 -0.2980
  991SOL    HW1 3077   2.486   2.323   3.318  0.3670 -0.1938  0.7727
  991SOL    HW2 3078   2.522   2.465   3.280  0.1349 -0.4882 -0.6306
  992SOL     OW 3079   1.495   2.359   2.326 -0.3111  0.2113  0.4094
  992SOL    HW1 3080   1.506   2.444   2.283  0.5505 -0.1269 -0.0635
  992SOL    HW2 3081   1.524   2.295   2.260  0.4226 -0.3527  1.2546
  993SOL     OW 3082   1.828   3.182   2.940 -0.3067  0.3737  0.0557
  993SOL    HW1 3083   1.904   3.230   2.973 -1.3329  0.5863  2.2452
  993SOL    HW2 3084   1.755   3.242   2.950 -1.2373 -0.8299  0.7116
  994SOL     OW 3085   3.439   2.805   2.565  0.5105  0.2372 -0.1926
  994SOL    HW1 3086   3.460   2.822   2.473 -0.2713 -1.0620 -0.6362
  994SOL    HW2 3087   3.477   2.719   2.582  0.2514  0.2721  0.5865
  995SOL     OW 3088   1.063   2.973   1.796 -0.1013 -0.3595  0.7643
  995SOL    HW1 3089   0.993   3.009   1.741  0.5837 -0.4937 -0.2359
  995SOL    HW2 3090   1.052   3.017   1.880 -1.3867 -0.3874  0.6359
  996SOL     OW 3091   0.435   3.308   0.730  0.0901  0.0744  0.4805
  996SOL    HW1 3092   0.494   3.352   0.792 -0.2639  0.7259  0.3704
  996SOL    HW2 3093   0.399   3.234   0.779  1.9697 -1.1204  0.1439
  997SOL     OW 3094   2.884   3.457   1.459  0.4909  0.0439  0.0319
  997SOL    HW1 3095   2.896   3.524   1.392 -2.5713  1.6572  0.9424
  997SOL    HW2 3096   2.920   3.496   1.539  1.8984 -0.9062 -0.0861
  998SOL     OW 3097   3.106   3.080   0.012 -0.4112 -0.5197 -0.1546
  998SOL    HW1 3098   3.095   3.169  -0.023  0.9721 -0.2757 -0.0390
  998SOL    HW2 3099   3.150   3.092   0.096 -2.7168 -1.1753  1.2495
  999SOL     OW 3100   1.675   1.705   1.975  0.0363 -0.2914 -0.5533
  999SOL    HW1 3101   1.649   1.775   1.915  1.1398 -0.0006 -0.7172
  999SOL    HW2 3102   1.612   1.710   2.046 -1.0557 -0.3820 -1.4877
 1000SOL     OW 3103   0.169   0.513   2.622  0.1403  0.3193 -0.0835
 1000SOL    HW1 3104   0.169   0.607   2.606 -0.6407  0.3681  0.1830
 1000SOL    HW2 3105   0.148   0.474   2.537 -0.6571  0.4391  0.0511
 1001SOL     OW 3106   3.225   1.484   2.463 -0.5459 -0.3487  0.0693
 1001SOL    HW1 3107   3.283   1.502   2.389 -1.1340 -0.8900 -0.5349
 1001SOL    HW2 3108   3.167   1.560   2.467 -0.1840 -0.0791  0.3079
 1002SOL     OW 3109   1.073   1.808   0.243 -0.0043  0.0906 -0.6968
 1002SOL    HW1 3110   1.062   1.902   0.260  2.4412  0.4418 -0.6478
 1002SOL    HW2 3111   1.112   1.774   0.324 -1.1103 -1.0345 -0.6249
 1003SOL     OW 3112   2.579   1.563   1.646  0.2168  0.5652 -0.2056
 1003SOL    HW1 3113   2.561   1.609   1.728 -0.8476  0.2326 -0.2399
 1003SOL    HW2 3114   2.531   1.480   1.654  3.6795 -1.5427  0.7169
 1004SOL     OW 3115   3.525   0.669   0.555  0.2842 -0.1050 -0.0951
 1004SOL    HW1 3116   3.516   0.575   0.545  1.3093 -0.3006  0.6304
 1004SOL    HW2 3117   3.530   0.703   0.466  0.6486 -0.8251 -0.3552
 1005SOL     OW 3118   1.840   3.499   1.772 -0.4838  0.7897  0.2124
 1005SOL    HW1 3119   1.754   3.536   1.792  0.7828  3.0080  2.0946
 1005SOL    HW2 3120   1.902   3.569   1.792  2.0810 -1.9238  3.0000
 1006SOL     OW 3121   2.243   1.164   0.905  0.3222  0.2120  0.1731
 1006SOL    HW1 3122   2.222   1.129   0.819 -0.6235 -0.5518  0.6869
 1006SOL    HW2 3123   2.311   1.106   0.939 -0.3468 -0.3904  0.5150
 1007SOL     OW 3124   2.502   3.350   3.001 -0.4990 -0.1702  0.2289
 1007SOL    HW1 3125   2.582   3.302   3.022  0.3342  0.7094 -0.8021
 1007SOL    HW2 3126   2.460   3.298   2.933 -0.2982 -0.1373  0.0788
 1008SOL     OW 3127   0.055   1.380   0.248 -0.2676 -0.1423  0.6561
 1008SOL    HW1 3128   0.003   1.446   0.202 -0.0377 -0.1392  0.4034
 1008SOL    HW2 3129   0.145   1.412   0.245 -0.0762 -0.7040  0.1002
 1009SOL     OW 3130   0.979   3.079   2.035 -0.2065 -0.4796  0.3589
 1009SOL    HW1 3131   0.932   2.998   2.053 -0.7904 -1.2566 -3.6827
 1009SOL    HW2 3132   0.918   3.148   2.059 -0.5704 -1.2469  1.7564
 1010SOL     OW 3133   0.167   2.227   3.526 -0.6608  0.2220 -0.1884
 1010SOL    HW1 3134   0.158   2.322   3.526 -1.1251  0.1787  0.0735
 1010SOL    HW2 3135   0.080   2.194   3.549  0.1890 -0.1770  3.0404
 1011SOL     OW 3136   1.662   3.006   3.218 -0.1945 -0.0269  0.4171
 1011SOL    HW1 3137   1.718   2.931   3.199  1.2310  0.8695  0.9059
 1011SOL    HW2 3138   1.635   2.993   3.309 -0.3814 -0.2052  0.3378
 1012SOL     OW 3139   1.973   2.912   1.602  0.1453  0.0409 -0.0298
 1012SOL    HW1 3140   2.033   2.970   1.650  0.2139  0.1589 -0.2584
 1012SOL    HW2 3141   1.971   2.832   1.655 -1.0711  0.7587  1.0590
 1013SOL     OW 3142   0.127   2.120   0.258  0.3481 -0.3901  0.0380
 1013SOL    HW1 3143   0.054   2.087   0.311 -0.5459  0.0292 -0.8993
 1013SOL    HW2 3144   0.145   2.207   0.294  0.4403 -0.5229  0.3172
 1014SOL     OW 3145   0.481   0.813   0.727 -0.0158 -0.0037  0.2651
 1014SOL    HW1 3146   0.559   0.835   0.778 -0.6823  1.1442  0.8480
 1014SOL    HW2 3147   0.444   0.898   0.703 -1.4569 -0.5021  0.6161
 1015SOL     OW 3148   0.060   1.542   3.135  0.7243 -0.1417 -0.4221
 1015SOL    HW1 3149   0.025   1.582   3.055  1.1231 -0.4117 -0.7317
 1015SOL    HW2 3150   0.027   1.598   3.206  2.1157  1.3803 -0.9009
 1016SOL     OW 3151   3.286   1.276   3.429  0.3077 -0.0812 -0.8464
 1016SOL    HW1 3152   3.302   1.275   3.334  1.8220 -0.7710 -0.6147
 1016SOL    HW2 3153   3.206   1.226   3.440 -1.1230  1.8431 -1.9350
 1017SOL     OW 3154   2.078   0.295   3.179 -0.2587 -0.4804 -0.1246
 1017SOL    HW1 3155   2.083   0.268   3.271 -1.5823  0.3332  0.2124
 1017SOL    HW2 3156   2.169   0.294   3.149  0.2034 -0.7024  1.2046
 1018SOL     OW 3157   2.554   1.236   0.259  0.9110 -0.7060 -0.0063
 1018SOL    HW1 3158   2.488   1.213   0.325  0.8158 -0.4843 -0.0263
 1018SOL    HW2 3159   2.585   1.323   0.284  0.1415 -0.1806 -0.8389
 1019SOL     OW 3160   1.968   0.511   1.718  0.3704  0.2385 -0.3182
 1019SOL    HW1 3161   1.989   0.575   1.650 -0.0734  1.3577  0.5681
 1019SOL    HW2 3162   1.980   0.426   1.676 -3.4074  0.7903 -2.9498
 1020SOL     OW 3163   0.205   0.038   0.260  0.9475  0.2532 -0.1256
 1020SOL    HW1 3164   0.138   0.105   0.245 -0.0225 -0.6373  0.1105
 1020SOL    HW2 3165   0.221   0.001   0.173  0.8612  0.2121 -0.1239
 1021SOL     OW 3166   2.495   3.311   0.755  0.1184 -0.3217 -0.2816
 1021SOL    HW1 3167   2.576   3.285   0.800  1.4738  1.9871 -1.1790
 1021SOL    HW2 3168   2.464   3.231   0.713  1.5599 -1.4142  0.6243
 1022SOL     OW 3169   3.236   2.065   2.212 -0.0635 -0.4713 -0.4511
 1022SOL    HW1 3170   3.202   2.073   2.301  1.4522  2.5354 -0.0090
 1022SOL    HW2 3171   3.304   1.997   2.218 -1.5124 -1.9398  0.0765
 1023SOL     OW 3172   1.530   0.419   2.993  0.6041  0.1057  0.4296
 1023SOL    HW1 3173   1.478   0.499   2.982 -0.0595 -0.6035 -2.1543
 1023SOL    HW2 3174   1.468   0.356   3.030  0.1402 -0.1545 -0.7421
 1024SOL     OW 3175   1.396   1.593   3.673  0.2647 -0.7460 -0.6428
 1024SOL    HW1 3176   1.378   1.687   3.666  1.4594 -0.1146  2.6807
 1024SOL    HW2 3177   1.318   1.557   3.715  0.8989 -0.6618  0.6593
 1025SOL     OW 3178   0.806   0.370   0.151 -0.3047  0.3194 -0.1583
 1025SOL    HW1 3179   0.718   0.340   0.174  0.0337  0.3536  1.2328
 1025SOL    HW2 3180   0.835   0.307   0.084 -0.5671 -1.0231  0.9370
 1026SOL     OW 3181   0.463   0.482   1.898 -0.5255 -0.0644 -0.3162
 1026SOL    HW1 3182   0.433   0.538   1.827 -5.3055 -1.6794  0.0728
 1026SOL    HW2 3183   0.453   0.393   1.864  2.0353 -0.8898  0.7933
 1027SOL     OW 3184   1.440   2.482   0.817 -0.3066  0.2804  0.3791
 1027SOL    HW1 3185   1.429   2.400   0.769 -0.6835  0.8147 -0.4616
 1027SOL    HW2 3186   1.533   2.483   0.839 -0.0124  0.2458 -0.7734
 1028SOL     OW 3187   2.651   2.334   0.766 -0.2016  0.1884 -0.2837
 1028SOL    HW1 3188   2.695   2.254   0.738  1.5941  1.1359 -0.2559
 1028SOL    HW2 3189   2.625   2.317   0.856 -0.6473 -0.6767 -0.5628
 1029SOL     OW 3190   1.197   1.241   0.205  0.3139  0.2126  0.1813
 1029SOL    HW1 3191   1.199   1.181   0.130  0.0861 -0.0694  0.3989
 1029SOL    HW2 3192   1.252   1.200   0.271 -0.0627  0.1002  0.4323
 1030SOL     OW 3193   0.791   2.559   0.891  0.5433 -0.0775 -0.1676
 1030SOL    HW1 3194   0.818   2.491   0.953 -1.0560 -0.4396  0.1883
 1030SOL    HW2 3195   0.720   2.518   0.840 -0.3866  1.2691 -0.0160
 1031SOL     OW 3196   1.847   0.809   2.739 -0.0587  0.1673 -0.7346
 1031SOL    HW1 3197   1.852   0.769   2.653  0.9053 -0.1945 -0.5195
 1031SOL    HW2 3198   1.754   0.808   2.761 -0.1369 -1.3032 -1.0378
 1032SOL     OW 3199   2.045   1.268   1.070  0.1259 -0.1858  0.1540
 1032SOL    HW1 3200   2.108   1.221   1.016 -1.2591 -0.9060 -0.9110
 1032SOL    HW2 3201   1.976   1.293   1.009 -1.2055 -0.4828  1.4805
 1033SOL     OW 3202   2.878   1.286   1.557 -0.2860 -0.1083 -0.0461
 1033SOL    HW1 3203   2.818   1.249   1.493 -1.0462  1.2537 -0.1575
 1033SOL    HW2 3204   2.887   1.378   1.532  0.4828  0.1264  0.9953
 1034SOL     OW 3205   1.193   1.483   1.282  0.3837  0.0372 -0.1343
 1034SOL    HW1 3206   1.147   1.400   1.290 -0.0787  0.1898 -1.0606
 1034SOL    HW2 3207   1.285   1.459   1.272  0.3987 -0.3074  0.7413
 1035SOL     OW 3208   2.672   2.591   2.107 -0.0450 -0.1127 -0.6657
 1035SOL    HW1 3209   2.761   2.599   2.074 -0.7781  1.8880 -2.3730
 1035SOL    HW2 3210   2.654   2.674   2.150 -0.5366 -1.1551  1.2579
 1036SOL     OW 3211   0.008   1.753   1.102 -0.6968  0.6679  0.1390
 1036SOL    HW1 3212   0.043   1.740   1.014  2.5950 -1.1616  1.5219
 1036SOL    HW2 3213  -0.043   1.674   1.120 -1.8477  1.2951 -0.2668
 1037SOL     OW 3214   0.229   0.942   0.024  0.0319  0.5492 -0.5115
 1037SOL    HW1 3215   0.242   0.939  -0.071  1.4221  1.4695 -0.3713
 1037SOL    HW2 3216   0.225   1.036   0.044  1.1749  0.3859  0.5184
 1038SOL     OW 3217   1.676   2.642   2.419  0.4622 -0.0628 -0.0249
 1038SOL    HW1 3218   1.757   2.673   2.379 -0.6837  2.5372 -0.5735
 1038SOL    HW2 3219   1.678   2.678   2.508 -0.2922  0.4946 -0.2215
 1039SOL     OW 3220   1.720   0.337   0.433 -0.3192 -0.4440 -0.1678
 1039SOL    HW1 3221   1.624   0.332   0.431 -0.4518  0.7003  1.3425
 1039SOL    HW2 3222   1.749   0.248   0.416 -1.6085 -0.6019 -1.8119
 1040SOL     OW 3223   2.276   0.981   0.105  0.6638  0.3140 -0.6297
 1040SOL    HW1 3224   2.221   0.928   0.047 -0.2328 -0.0815  0.5378
 1040SOL    HW2 3225   2.231   1.065   0.110 -0.5935 -0.4193  1.3340
 1041SOL     OW 3226   1.636   1.231   0.234 -0.2406  0.5625  0.1652
 1041SOL    HW1 3227   1.601   1.213   0.147 -0.2895 -1.4234  0.5478
 1041SOL    HW2 3228   1.723   1.192   0.234  0.1304  1.3582  0.7243
 1042SOL     OW 3229   2.352   0.702   2.645 -0.1143 -0.1017  0.3716
 1042SOL    HW1 3230   2.339   0.785   2.598  1.0518  0.9842  1.8945
 1042SOL    HW2 3231   2.266   0.683   2.682 -0.6714 -0.1868 -0.8901
 1043SOL     OW 3232   2.252   3.382   3.162  0.1907 -0.4471 -0.3210
 1043SOL    HW1 3233   2.333   3.354   3.121 -0.1207 -1.1759 -0.4615
 1043SOL    HW2 3234   2.266   3.474   3.185  0.5209 -0.1390 -1.6871
 1044SOL     OW 3235   0.744   1.400   3.159  0.0543  0.4296  0.0605
 1044SOL    HW1 3236   0.809   1.439   3.219 -0.8285 -0.9640  2.0529
 1044SOL    HW2 3237   0.772   1.309   3.150 -0.2470  0.4437 -1.1032
 1045SOL     OW 3238   0.601   0.074   1.799  0.3185  0.0053 -0.5071
 1045SOL    HW1 3239   0.576   0.118   1.881  0.8301 -0.0677 -0.3052
 1045SOL    HW2 3240   0.600  -0.019   1.821  1.1863  0.0171 -0.3599
 1046SOL     OW 3241   1.725   0.971   0.751 -0.0576 -0.2755 -0.0274
 1046SOL    HW1 3242   1.690   1.017   0.828 -1.4477  2.2041 -1.9691
 1046SOL    HW2 3243   1.816   1.000   0.747  0.1541 -0.7638  0.8957
 1047SOL     OW 3244   0.235   1.149   2.679 -0.0111 -0.2488  0.3049
 1047SOL    HW1 3245   0.272   1.111   2.759 -1.9629 -1.7228  0.5853
 1047SOL    HW2 3246   0.267   1.093   2.609  0.8542  0.4234  0.1414
 1048SOL     OW 3247   2.226   0.296   0.511  0.0348 -0.0571 -1.1393
 1048SOL    HW1 3248   2.244   0.371   0.569 -0.2432  0.9923 -2.3643
 1048SOL    HW2 3249   2.227   0.220   0.569 -1.8405  1.1176  0.5613
 1049SOL     OW 3250   2.641   0.650   1.267  0.2923  0.2713 -0.2749
 1049SOL    HW1 3251   2.572   0.627   1.328 -0.8710 -0.9587 -1.9480
 1049SOL    HW2 3252   2.609   0.730   1.225 -1.3377 -1.4567 -2.6232
 1050SOL     OW 3253   2.193   1.151   2.658 -0.1661  0.3854  0.1006
 1050SOL    HW1 3254   2.244   1.071   2.669 -0.2678  0.4044  0.7763
 1050SOL    HW2 3255   2.258   1.220   2.646 -0.0909 -0.0542 -2.6328
 1051SOL     OW 3256   2.001   0.641   2.127  0.0687  0.3066 -0.2724
 1051SOL    HW1 3257   2.000   0.689   2.044  0.1365 -0.9667 -1.0382
 1051SOL    HW2 3258   2.012   0.709   2.193 -2.0429  1.5815 -1.1229
 1052SOL     OW 3259   3.009   2.709   3.432  0.2289 -0.2359  0.0048
 1052SOL    HW1 3260   2.999   2.708   3.337 -0.6435  0.1242  0.0849
 1052SOL    HW2 3261   3.000   2.617   3.458 -0.1304 -0.2616 -0.2052
 1053SOL     OW 3262   1.437   0.305   3.683 -0.1882  0.1832  0.5841
 1053SOL    HW1 3263   1.470   0.394   3.674 -1.4236  0.5280 -1.1911
 1053SOL    HW2 3264   1.511   0.255   3.718  0.9962  1.6080  0.2223
 1054SOL     OW 3265   2.658   0.435   3.483 -0.2886  0.0210  0.1521
 1054SOL    HW1 3266   2.664   0.525   3.452  1.1539 -0.3364 -0.6929
 1054SOL    HW2 3267   2.666   0.442   3.578 -0.9970  0.8369  0.1632
 1055SOL     OW 3268   1.540   3.174   0.823  0.1772  0.1018 -0.0016
 1055SOL    HW1 3269   1.521   3.197   0.914  0.1828 -1.8265  0.5389
 1055SOL    HW2 3270   1.526   3.079   0.819  0.2189  0.1393 -2.0121
 1056SOL     OW 3271   2.649   2.147   2.872  0.1136 -0.1973  0.5716
 1056SOL    HW1 3272   2.728   2.120   2.920  0.2836  1.2148  1.1298
 1056SOL    HW2 3273   2.577   2.128   2.931  0.2098  0.2521  0.8437
 1057SOL     OW 3274   0.078   2.907   1.567  0.3088  0.5899 -0.0224
 1057SOL    HW1 3275   0.030   2.988   1.549 -1.0879 -0.3782 -0.9069
 1057SOL    HW2 3276   0.012   2.838   1.556  1.4388 -0.6620  0.8005
 1058SOL     OW 3277   1.930   2.418   0.285  0.3022 -0.2633 -0.1249
 1058SOL    HW1 3278   1.985   2.496   0.273  3.2706 -2.0883  0.3990
 1058SOL    HW2 3279   1.941   2.395   0.377 -2.8584  0.2272  0.4726
 1059SOL     OW 3280   1.812   2.059   1.740 -0.4948  0.5697  0.5511
 1059SOL    HW1 3281   1.811   2.137   1.684  2.8520 -0.0142 -0.5660
 1059SOL    HW2 3282   1.858   2.088   1.819 -0.7680  0.1525  0.8654
 1060SOL     OW 3283   0.289   2.555   1.428 -0.1678  0.8946  0.1831
 1060SOL    HW1 3284   0.274   2.566   1.335  0.1266 -0.4353 -0.0462
 1060SOL    HW2 3285   0.246   2.472   1.450  1.2608  0.2813  0.8357
 1061SOL     OW 3286   2.390   0.445   2.197 -0.1712 -0.0393 -0.9826
 1061SOL    HW1 3287   2.408   0.538   2.202  0.8480 -0.2262 -0.9739
 1061SOL    HW2 3288   2.475   0.403   2.212 -0.3331 -0.9418 -2.4217
 1062SOL     OW 3289   2.449   2.455   2.525  0.0494 -0.3960 -0.1698
 1062SOL    HW1 3290   2.376   2.470   2.584  0.2011 -0.4023  0.0202
 1062SOL    HW2 3291   2.409   2.421   2.445 -0.2846  0.8039 -0.5271
 1063SOL     OW 3292   3.265   1.566   0.693 -0.2476 -0.0232 -0.4471
 1063SOL    HW1 3293   3.218   1.641   0.730  1.1210  1.1784 -1.0564
 1063SOL    HW2 3294   3.344   1.604   0.655  0.2585 -1.7348 -1.1755
 1064SOL     OW 3295   1.073   3.624   0.620 -0.0139 -0.4267  0.1984
 1064SOL    HW1 3296   1.144   3.681   0.650 -1.5407 -0.1706  3.9353
 1064SOL    HW2 3297   1.109   3.536   0.628  0.4834 -0.2228  0.2706
 1065SOL     OW 3298   0.582   0.347   1.084 -0.1046 -0.9483 -0.2055
 1065SOL    HW1 3299   0.579   0.443   1.081  0.9226 -0.9322 -1.0121
 1065SOL    HW2 3300   0.668   0.327   1.120 -1.1337 -1.5737  2.1094
 1066SOL     OW 3301   1.284   3.437   2.067 -0.0671 -0.5864 -0.0644
 1066SOL    HW1 3302   1.222   3.472   2.132  1.1304  0.9693  0.3214
 1066SOL    HW2 3303   1.294   3.508   2.003 -0.6123 -1.7928 -1.5608
 1067SOL     OW 3304   3.550   1.114   2.991  0.2405  0.1604  0.0598
 1067SOL    HW1 3305   3.624   1.132   2.933  0.7462  0.3931  0.7584
 1067SOL    HW2 3306   3.588   1.061   3.061  0.1321  1.6883  1.3184
 1068SOL     OW 3307   1.792   1.561   0.750 -0.0001  0.0446  0.3967
 1068SOL    HW1 3308   1.746   1.497   0.695  0.9705 -1.1802  0.9500
 1068SOL    HW2 3309   1.731   1.635   0.758 -0.9635 -0.6069 -0.6530
 1069SOL     OW 3310   2.712   3.524   0.679  0.0183  0.1088 -0.1742
 1069SOL    HW1 3311   2.793   3.475   0.664  0.0406 -0.0035  0.3020
 1069SOL    HW2 3312   2.646   3.457   0.699  0.1943  0.3017  1.1236
 1070SOL     OW 3313   3.394   3.549   3.192 -0.0467 -0.5281  0.7824
 1070SOL    HW1 3314   3.462   3.578   3.131  0.6490 -0.3341  1.6282
 1070SOL    HW2 3315   3.402   3.453   3.191 -0.6109 -0.5763 -0.0601
 1071SOL     OW 3316   1.137   1.287   3.525 -0.0056  0.2792  0.0265
 1071SOL    HW1 3317   1.046   1.299   3.550  0.4392  0.7454  1.5549
 1071SOL    HW2 3318   1.147   1.340   3.446 -1.2998 -0.6528 -0.8007
 1072SOL     OW 3319   3.289   1.809   2.687 -0.3084  0.0586  0.2757
 1072SOL    HW1 3320   3.238   1.849   2.758  0.4576 -0.2538  1.0205
 1072SOL    HW2 3321   3.369   1.860   2.683  0.9017 -1.6163  1.5633
 1073SOL     OW 3322   0.723   2.667   0.115  0.3388  0.0617 -0.1848
 1073SOL    HW1 3323   0.634   2.701   0.104  0.8779  1.0447 -1.7431
 1073SOL    HW2 3324   0.762   2.673   0.028  1.8566 -0.6164  0.4204
 1074SOL     OW 3325   1.228   0.392   2.324 -0.2935 -0.1088 -0.3308
 1074SOL    HW1 3326   1.135   0.397   2.305 -0.3500  0.0021 -0.0337
 1074SOL    HW2 3327   1.265   0.473   2.289 -0.2507 -0.3091 -0.7557
 1075SOL     OW 3328   1.957   1.896   2.176 -0.1409  0.6417  0.4969
 1075SOL    HW1 3329   1.957   1.948   2.256 -0.6062  0.7588  0.4197
 1075SOL    HW2 3330   1.883   1.836   2.186 -0.6121  1.1039 -0.1362
 1076SOL     OW 3331   1.493   2.583   0.343  0.5390  0.5885  0.3890
 1076SOL    HW1 3332   1.492   2.677   0.323  1.4485  0.6343  0.5335
 1076SOL    HW2 3333   1.439   2.576   0.422  0.2762  0.9551  0.2476
 1077SOL     OW 3334   3.621   0.511   1.943  0.2690  0.4424  0.1538
 1077SOL    HW1 3335   3.553   0.444   1.952  0.4724  0.0434 -1.0753
 1077SOL    HW2 3336   3.630   0.547   2.031 -2.2186  1.2011  0.1865
 1078SOL     OW 3337   1.408   2.446   3.699  0.3679  0.1807  0.2375
 1078SOL    HW1 3338   1.418   2.522   3.641  0.2872 -0.5186 -0.7079
 1078SOL    HW2 3339   1.471   2.382   3.667 -1.6248 -1.3338 -0.9486
 1079SOL     OW 3340   2.733   0.691   3.389  0.6222  0.2733  0.2043
 1079SOL    HW1 3341   2.725   0.743   3.469  0.6683  0.3657  0.1482
 1079SOL    HW2 3342   2.660   0.719   3.334  0.5080  0.1105  0.2703
 1080SOL     OW 3343   3.174   0.498   0.852 -0.4752 -0.3615  0.0525
 1080SOL    HW1 3344   3.097   0.522   0.905 -0.2311  1.1966 -0.2463
 1080SOL    HW2 3345   3.234   0.572   0.863  1.3711 -1.9142  0.9435
 1081SOL     OW 3346   1.631   1.324   3.390  0.6812 -0.3617 -0.0783
 1081SOL    HW1 3347   1.639   1.261   3.318 -0.6509 -0.2354 -0.3717
 1081SOL    HW2 3348   1.714   1.370   3.392  0.6019 -0.0879 -1.8112
 1082SOL     OW 3349   2.633   1.454   2.636  0.0696  0.7737  0.1075
 1082SOL    HW1 3350   2.583   1.458   2.718 -1.5098  0.8895 -0.8142
 1082SOL    HW2 3351   2.605   1.373   2.595  0.6074  0.8673 -0.4610
 1083SOL     OW 3352   1.455   2.800   2.985 -0.1180 -0.0318 -0.3572
 1083SOL    HW1 3353   1.472   2.895   2.989  0.2337 -0.0978 -0.2508
 1083SOL    HW2 3354   1.542   2.761   2.975 -0.3940 -0.2656 -1.9850
 1084SOL     OW 3355   0.514   1.502   3.058 -0.6902 -0.0485  0.1867
 1084SOL    HW1 3356   0.450   1.434   3.078  0.3513 -0.5617  2.0141
 1084SOL    HW2 3357   0.598   1.464   3.084  0.3238  0.8282 -1.5736
 1085SOL     OW 3358   3.676   0.021   0.716  0.1233  0.3094  0.7705
 1085SOL    HW1 3359   3.769   0.010   0.694  0.1446 -1.2975  1.5022
 1085SOL    HW2 3360   3.675   0.031   0.811 -0.4885 -0.5837  0.8777
 1086SOL     OW 3361   0.878   1.526   0.929 -0.3416  0.6099  0.2935
 1086SOL    HW1 3362   0.903   1.438   0.956 -2.5030 -0.0581  0.3327
 1086SOL    HW2 3363   0.926   1.541   0.847 -0.7495 -1.0361 -0.2741
 1087SOL     OW 3364   3.571   1.908   2.405  0.5456 -0.0782 -0.1711
 1087SOL    HW1 3365   3.550   1.894   2.312  1.8976 -0.2542 -0.4652
 1087SOL    HW2 3366   3.627   1.834   2.428  0.6721  0.2703  0.6412
 1088SOL     OW 3367   0.557   0.900   1.324 -0.1360 -0.0011  0.1279
 1088SOL    HW1 3368   0.522   0.861   1.404 -1.0801 -1.0116 -0.7407
 1088SOL    HW2 3369   0.640   0.854   1.310  0.2763  0.5278  0.7728
 1089SOL     OW 3370   3.440   0.949   2.761  0.3902 -0.6691 -0.6789
 1089SOL    HW1 3371   3.424   1.020   2.700  1.2510 -0.7471 -1.0162
 1089SOL    HW2 3372   3.495   0.987   2.829 -0.1550 -0.7080 -0.2081
 1090SOL     OW 3373   0.364   1.416   1.888  0.1323 -0.7086  0.4426
 1090SOL    HW1 3374   0.370   1.506   1.920 -1.3958 -0.2037 -0.5392
 1090SOL    HW2 3375   0.433   1.369   1.934  0.0998  0.6660  1.9948
 1091SOL     OW 3376   0.661   0.656   2.482  0.0670 -0.0805  0.5440
 1091SOL    HW1 3377   0.643   0.562   2.485 -2.1414  0.2763  0.3803
 1091SOL    HW2 3378   0.606   0.688   2.410 -0.5831  1.5735  1.7280
 1092SOL     OW 3379   3.168   2.093   0.464 -0.2144 -0.0670  0.3046
 1092SOL    HW1 3380   3.095   2.126   0.411 -0.9976  0.7160  1.7935
 1092SOL    HW2 3381   3.152   1.999   0.471 -0.4600 -0.0714 -0.3219
 1093SOL     OW 3382   0.008   1.013   3.443 -0.0020 -0.5821 -0.0977
 1093SOL    HW1 3383  -0.036   1.081   3.494 -0.5926 -1.2460  0.2939
 1093SOL    HW2 3384   0.099   1.016   3.473 -0.3303 -0.9466  0.9906
 1094SOL     OW 3385   1.398   0.345   0.800  0.5550  0.0246 -0.1420
 1094SOL    HW1 3386   1.343   0.421   0.781  0.4413 -0.0155  0.0141
 1094SOL    HW2 3387   1.348   0.296   0.866  1.0645  0.3173  0.4801
 1095SOL     OW 3388   2.195   1.215   0.231  0.1840  0.0101  0.3406
 1095SOL    HW1 3389   2.151   1.244   0.311  1.1716 -1.1564  1.3587
 1095SOL    HW2 3390   2.184   1.287   0.169 -1.4652  0.5236  1.1904
 1096SOL     OW 3391   0.845   2.259   1.734  0.4448  0.5623  0.6149
 1096SOL    HW1 3392   0.852   2.262   1.639  1.0829  0.4333  0.6473
 1096SOL    HW2 3393   0.936   2.247   1.764 -0.0327 -3.3073  1.0801
 1097SOL     OW 3394   3.112   0.031   0.713  0.7628  0.3494  0.0062
 1097SOL    HW1 3395   3.066   0.097   0.765 -1.0802  0.0228 -1.1104
 1097SOL    HW2 3396   3.203   0.034   0.744  0.0383  1.1463  2.1834
 1098SOL     OW 3397   1.173   2.196   0.257 -0.4772 -0.0503  0.1103
 1098SOL    HW1 3398   1.165   2.202   0.162  1.4232 -0.5365 -0.1248
 1098SOL    HW2 3399   1.257   2.239   0.276 -1.6248  1.5822  1.7753
 1099SOL     OW 3400   1.667   3.418   2.982 -0.3267 -0.4477  0.2715
 1099SOL    HW1 3401   1.695   3.509   2.982  2.4423 -1.1775  1.4547
 1099SOL    HW2 3402   1.604   3.411   3.054  1.2472  0.1310  1.7817
 1100SOL     OW 3403   1.498   2.692   1.125 -0.2450 -0.1151 -0.1172
 1100SOL    HW1 3404   1.470   2.646   1.046 -1.3506 -0.4451  0.4468
 1100SOL    HW2 3405   1.515   2.621   1.188  0.4419  0.1527  0.0108
 1101SOL     OW 3406   1.337   2.857   0.790  0.1537  0.8360  0.1206
 1101SOL    HW1 3407   1.382   2.911   0.855  0.6130 -2.6026  2.9609
 1101SOL    HW2 3408   1.247   2.849   0.824  0.0928 -0.1464 -0.2553
 1102SOL     OW 3409   3.111   1.168   0.212 -0.0288 -0.2874  0.0052
 1102SOL    HW1 3410   3.109   1.232   0.284 -0.9577 -0.4726  0.1579
 1102SOL    HW2 3411   3.199   1.176   0.176 -0.2936  1.4813 -0.3452
 1103SOL     OW 3412   1.312   2.189   1.126  0.0399 -0.1309  0.1899
 1103SOL    HW1 3413   1.377   2.143   1.179  1.3000  0.8677 -0.4383
 1103SOL    HW2 3414   1.295   2.130   1.053  1.5685  0.3006 -0.5575
 1104SOL     OW 3415   2.499   0.568   0.479  0.3528  0.8650 -0.4215
 1104SOL    HW1 3416   2.433   0.539   0.541  3.4110 -0.8198  2.3787
 1104SOL    HW2 3417   2.506   0.663   0.494 -1.2738  1.0589 -0.7210
 1105SOL     OW 3418   0.813   2.941   3.090 -0.4037  0.0397  0.2002
 1105SOL    HW1 3419   0.894   2.982   3.061 -0.4979 -0.4212 -0.7849
 1105SOL    HW2 3420   0.791   2.984   3.172  1.3610 -0.5239  0.9998
 1106SOL     OW 3421   2.905   1.438   3.312  0.6671 -0.2495 -0.5283
 1106SOL    HW1 3422   2.909   1.533   3.303 -1.2807 -0.1150 -0.4164
 1106SOL    HW2 3423   2.958   1.405   3.239  0.6872  0.9126 -1.0637
 1107SOL     OW 3424   0.249   3.677   0.687  0.5710  1.0499 -0.3728
 1107SOL    HW1 3425   0.319   3.658   0.749 -0.2907 -2.0726 -0.1849
 1107SOL    HW2 3426   0.291   3.673   0.601  0.7023 -0.7776 -0.2620
 1108SOL     OW 3427   1.751   3.450   1.023  0.2684 -0.5172 -0.0262
 1108SOL    HW1 3428   1.740   3.514   0.953 -0.4637 -0.0944  0.4602
 1108SOL    HW2 3429   1.834   3.472   1.064 -0.2294  0.4921  0.4898
 1109SOL     OW 3430   3.649   3.127   2.280  0.3230 -0.1338 -0.7288
 1109SOL    HW1 3431   3.627   3.042   2.318 -0.5456 -0.5607 -2.1125
 1109SOL    HW2 3432   3.569   3.154   2.234 -0.0028  2.2420  1.0476
 1110SOL     OW 3433   1.129   0.937   0.563  0.1473 -0.5392 -1.0344
 1110SOL    HW1 3434   1.099   0.893   0.483 -1.6610 -1.8016  0.2670
 1110SOL    HW2 3435   1.123   0.870   0.631  0.8812  0.7278  0.3237
 1111SOL     OW 3436   2.921   3.327   0.638  0.3861 -0.0153 -0.4272
 1111SOL    HW1 3437   2.928   3.239   0.675 -0.6673 -0.1153 -0.4356
 1111SOL    HW2 3438   2.979   3.381   0.692 -0.0621 -0.4314  0.4752
 1112SOL     OW 3439   3.082   0.487   0.406 -0.7378 -0.4763 -0.0849
 1112SOL    HW1 3440   3.023   0.547   0.452  2.0438  0.7754  2.1675
 1112SOL    HW2 3441   3.096   0.415   0.468 -1.1749 -1.6234 -1.2812
 1113SOL     OW 3442   1.271   0.183   2.135  0.1881  0.0447  0.2012
 1113SOL    HW1 3443   1.280   0.265   2.182 -0.4003  0.6320 -0.6923
 1113SOL    HW2 3444   1.352   0.175   2.085 -0.6362  1.1901 -1.3975
 1114SOL     OW 3445   1.403   1.630   0.936 -0.5788 -0.1092  0.2108
 1114SOL    HW1 3446   1.429   1.540   0.957 -0.1235 -0.0300  0.0101
 1114SOL    HW2 3447   1.407   1.634   0.841  3.0606  1.1272  0.2584
 1115SOL     OW 3448   1.101   0.024   1.296 -0.0009 -0.1249  0.1658
 1115SOL    HW1 3449   1.151  -0.054   1.272 -0.6234 -1.3876  2.6313
 1115SOL    HW2 3450   1.165   0.079   1.342  0.6581  1.3067 -2.3059
 1116SOL     OW 3451   2.481   1.902   1.316 -0.4133  0.0270  0.5531
 1116SOL    HW1 3452   2.480   1.817   1.360 -1.3068 -0.4800 -0.4058
 1116SOL    HW2 3453   2.500   1.881   1.224  1.4585  1.0610  0.6491
 1117SOL     OW 3454   1.292   0.862   0.958 -0.2623  0.1622 -0.1015
 1117SOL    HW1 3455   1.309   0.768   0.952 -0.3833  0.1109  0.3237
 1117SOL    HW2 3456   1.217   0.869   1.017 -1.1542  0.4375 -1.2250
 1118SOL     OW 3457   0.693   1.309   0.185 -0.2242  0.0336  0.4813
 1118SOL    HW1 3458   0.646   1.379   0.139  1.5816  1.7057  1.0401
 1118SOL    HW2 3459   0.709   1.345   0.273  1.9559 -0.4736  0.3356
 1119SOL     OW 3460   3.612   2.288   2.297 -0.6031  0.9295  0.3413
 1119SOL    HW1 3461   3.548   2.235   2.250  0.0247 -0.1545  0.6774
 1119SOL    HW2 3462   3.695   2.269   2.255 -0.0280 -0.0475  1.8281
 1120SOL     OW 3463   2.444   1.666   1.427 -0.4056 -0.2501 -0.0217
 1120SOL    HW1 3464   2.487   1.664   1.512 -1.2763 -1.4449  0.4296
 1120SOL    HW2 3465   2.351   1.650   1.446 -0.5736 -0.8677 -1.1961
 1121SOL     OW 3466   2.701   1.084   1.024  0.2770  0.0379 -0.1390
 1121SOL    HW1 3467   2.778   1.129   1.059  0.9601  0.3354 -1.9268
 1121SOL    HW2 3468   2.735   1.033   0.951 -1.0321 -0.8523 -0.1455
 1122SOL     OW 3469   3.667   3.093   0.083 -0.1834  0.2201  0.6565
 1122SOL    HW1 3470   3.652   3.179   0.120  0.2027  0.4435  0.3008
 1122SOL    HW2 3471   3.592   3.079   0.024  1.7785  2.1588 -2.6280
 1123SOL     OW 3472   2.495   0.438   1.849  0.3982  0.1213 -0.0086
 1123SOL    HW1 3473   2.533   0.487   1.776  0.2209 -0.4482 -0.4857
 1123SOL    HW2 3474   2.410   0.481   1.864  1.0550  1.1913  0.8537
 1124SOL     OW 3475   0.426   3.410   0.457 -0.6043 -0.3406 -0.3814
 1124SOL    HW1 3476   0.463   3.393   0.544  0.5805 -0.6667 -0.9163
 1124SOL    HW2 3477   0.346   3.358   0.454  0.1559 -1.5651 -0.0299
 1125SOL     OW 3478   0.894   2.667   1.134  0.4034  0.1691 -0.4323
 1125SOL    HW1 3479   0.852   2.626   1.210  2.1929  0.4731  0.7760
 1125SOL    HW2 3480   0.824   2.673   1.069 -0.7648 -1.6665  0.5593
 1126SOL     OW 3481   1.403   1.388   2.130 -0.4400 -0.0970  0.5480
 1126SOL    HW1 3482   1.453   1.465   2.155 -0.6170  0.1828  0.0605
 1126SOL    HW2 3483   1.436   1.366   2.043  0.1917 -1.0690  1.0151
 1127SOL     OW 3484   0.908   3.619   1.727  0.0218  0.0453 -0.3191
 1127SOL    HW1 3485   0.872   3.546   1.777 -0.1021 -0.0970 -0.6107
 1127SOL    HW2 3486   0.991   3.586   1.693  0.4186  0.3672  0.3372
 1128SOL     OW 3487   0.342   2.293   1.214  0.2585 -0.1582  0.2809
 1128SOL    HW1 3488   0.410   2.309   1.148 -0.0437  0.1190  0.0262
 1128SOL    HW2 3489   0.389   2.285   1.297  0.5899  0.1473  0.1237
 1129SOL     OW 3490   3.405   3.307   1.878  0.9223  0.6022  0.0365
 1129SOL    HW1 3491   3.318   3.319   1.916 -0.3931 -0.7236 -2.3578
 1129SOL    HW2 3492   3.459   3.373   1.921 -1.5237  2.2840  0.7145
 1130SOL     OW 3493   2.060   1.209   1.534 -0.2239  0.2881 -0.1178
 1130SOL    HW1 3494   2.098   1.265   1.602  0.3030 -1.4068  1.0472
 1130SOL    HW2 3495   1.970   1.240   1.525 -0.5074  0.1435  1.8471
 1131SOL     OW 3496   0.404   1.347   3.392  0.2795 -0.0463 -0.0468
 1131SOL    HW1 3497   0.358   1.362   3.309 -0.8338 -0.2953  0.5166
 1131SOL    HW2 3498   0.430   1.255   3.388  2.0100  0.4409 -0.9752
 1132SOL     OW 3499   0.968   2.034   0.386 -0.4736  0.1038  0.0215
 1132SOL    HW1 3500   1.023   2.070   0.456 -0.1806 -0.4404  0.0832
 1132SOL    HW2 3501   0.905   2.103   0.367  0.2914  0.7803 -0.1088
 1133SOL     OW 3502   2.860   1.209   1.834  0.3416  0.3743  0.3886
 1133SOL    HW1 3503   2.941   1.258   1.846  1.7078 -1.4318 -1.0217
 1133SOL    HW2 3504   2.836   1.224   1.742  0.6179 -1.2953  0.0213
 1134SOL     OW 3505   0.822   2.672   3.058  0.4232 -0.0556  0.0485
 1134SOL    HW1 3506   0.915   2.650   3.046  0.8729  2.5437 -1.8885
 1134SOL    HW2 3507   0.821   2.766   3.073 -1.6828 -0.5019  4.1297
 1135SOL     OW 3508   1.486   0.421   2.070  0.4551 -0.0189 -0.3551
 1135SOL    HW1 3509   1.460   0.496   2.125  0.1684 -1.1990  1.1802
 1135SOL    HW2 3510   1.543   0.460   2.003 -0.8090  1.7822 -0.4755
 1136SOL     OW 3511   1.293   0.107   0.708  0.8547  0.6653  0.0699
 1136SOL    HW1 3512   1.326   0.027   0.748  0.2249  1.2081  1.8129
 1136SOL    HW2 3513   1.353   0.175   0.739 -0.3081  1.2704  1.1086
 1137SOL     OW 3514   1.028   2.710   1.559 -0.3387 -0.1098 -0.5676
 1137SOL    HW1 3515   1.046   2.777   1.626  0.8971 -0.5078 -0.4710
 1137SOL    HW2 3516   0.964   2.750   1.501  0.7130  1.3558 -0.7689
 1138SOL     OW 3517   2.225   3.408   2.558 -0.3224  1.0315 -0.3958
 1138SOL    HW1 3518   2.313   3.426   2.525  0.2155 -1.6858 -0.6642
 1138SOL    HW2 3519   2.170   3.406   2.479  0.2371 -1.5299 -0.8035
 1139SOL     OW 3520   3.115   3.602   3.260 -0.0184  0.0094  0.0379
 1139SOL    HW1 3521   3.203   3.586   3.226  0.7590 -0.1510  1.9889
 1139SOL    HW2 3522   3.109   3.697   3.269  0.9971 -0.0828  2.3382
 1140SOL     OW 3523   3.120   3.665   3.697  0.3222 -0.2817  0.6663
 1140SOL    HW1 3524   3.041   3.677   3.750 -0.1943 -1.7872  0.2755
 1140SOL    HW2 3525   3.152   3.754   3.681 -0.7760  0.3005  1.5970
 1141SOL     OW 3526   0.993   1.481   1.647 -0.3319 -0.1184  0.2950
 1141SOL    HW1 3527   1.088   1.474   1.662 -0.6073  1.4177  3.4113
 1141SOL    HW2 3528   0.966   1.391   1.629  1.6586 -0.6109 -0.6138
 1142SOL     OW 3529   1.002   1.527   0.669  0.1316 -0.0708  0.2383
 1142SOL    HW1 3530   0.991   1.477   0.588 -0.5280  0.4372  0.0047
 1142SOL    HW2 3531   1.083   1.494   0.707 -1.0153 -2.4070  0.8742
 1143SOL     OW 3532   1.708   2.892   0.207  0.2383 -0.4521 -0.5106
 1143SOL    HW1 3533   1.730   2.972   0.255  0.6877 -0.7349 -0.2402
 1143SOL    HW2 3534   1.640   2.850   0.261  0.3170 -0.4716 -0.4262
 1144SOL     OW 3535   2.626   3.479   3.508  0.3793  0.6155 -0.4553
 1144SOL    HW1 3536   2.663   3.547   3.564  1.0803  0.4156 -0.6651
 1144SOL    HW2 3537   2.685   3.404   3.520 -0.4534 -0.0008 -0.1294
 1145SOL     OW 3538   2.267   2.394   1.453  0.1434  0.0777  0.2941
 1145SOL    HW1 3539   2.261   2.299   1.437  0.8431 -0.0562  0.7478
 1145SOL    HW2 3540   2.299   2.400   1.543 -0.2480  0.7566  0.3913
 1146SOL     OW 3541   0.841   2.530   1.366  0.3571 -0.0817 -0.3042
 1146SOL    HW1 3542   0.925   2.487   1.384  0.3631 -0.1034 -0.3840
 1146SOL    HW2 3543   0.778   2.485   1.422 -0.1023 -1.7986 -2.0964
 1147SOL     OW 3544   1.365   2.500   1.473  0.0787  0.3251 -0.4280
 1147SOL    HW1 3545   1.318   2.567   1.423  1.4459  1.6951  0.0480
 1147SOL    HW2 3546   1.435   2.472   1.415  0.9787  1.0948  0.2596
 1148SOL     OW 3547   0.639   0.362   3.185 -0.0332 -0.2096  0.3937
 1148SOL    HW1 3548   0.677   0.398   3.265  1.1385 -0.2480 -0.1296
 1148SOL    HW2 3549   0.678   0.414   3.115  1.8010 -2.5152 -0.3981
 1149SOL     OW 3550   0.481   3.250   1.867 -0.6840  0.0661  0.2245
 1149SOL    HW1 3551   0.507   3.314   1.933 -0.2486  0.4781 -0.3402
 1149SOL    HW2 3552   0.399   3.285   1.832 -0.3858  0.3822 -0.1661
 1150SOL     OW 3553   3.157   0.721   0.299 -0.2274 -0.4315  0.3651
 1150SOL    HW1 3554   3.121   0.635   0.319 -1.7430  0.2133  0.5353
 1150SOL    HW2 3555   3.195   0.712   0.212  1.6015 -1.8254  1.2465
 1151SOL     OW 3556   1.317   3.692   3.429  0.2666 -0.4150  0.1560
 1151SOL    HW1 3557   1.291   3.784   3.433 -1.3526 -0.6029 -2.8312
 1151SOL    HW2 3558   1.255   3.653   3.367  1.2349 -3.4099  0.9315
 1152SOL     OW 3559   0.861   2.326   2.042 -0.1167  0.4856 -0.5322
 1152SOL    HW1 3560   0.774   2.297   2.014 -0.4178  1.2994 -0.4645
 1152SOL    HW2 3561   0.919   2.302   1.970 -0.0300 -1.8593  0.2347
 1153SOL     OW 3562   3.189   0.904   0.692 -0.0873 -0.2231  0.8268
 1153SOL    HW1 3563   3.127   0.831   0.704  1.3901 -1.3257  2.2207
 1153SOL    HW2 3564   3.210   0.903   0.599  0.2733 -1.9459  0.8877
 1154SOL     OW 3565   3.338   3.430   2.181  0.3559  0.1396  0.2094
 1154SOL    HW1 3566   3.283   3.502   2.148  1.4000  1.0615  0.4151
 1154SOL    HW2 3567   3.384   3.468   2.255  0.6110 -0.8914  0.5856
 1155SOL     OW 3568   2.154   2.619   0.330 -0.2629  0.7686 -0.2702
 1155SOL    HW1 3569   2.218   2.690   0.323  0.3763  0.1694 -0.5450
 1155SOL    HW2 3570   2.201   2.541   0.304 -1.3155  0.4254 -1.2703
 1156SOL     OW 3571   2.162   0.287   1.874  0.1147 -0.1755  0.6408
 1156SOL    HW1 3572   2.170   0.370   1.921  2.0235 -0.7330  1.4049
 1156SOL    HW2 3573   2.250   0.249   1.877 -0.8078 -2.4650  0.7453
 1157SOL     OW 3574   3.400   0.273   2.852  0.6842 -0.1504  0.0950
 1157SOL    HW1 3575   3.338   0.246   2.783  0.5339  0.0842  0.1379
 1157SOL    HW2 3576   3.369   0.359   2.880  1.8698  0.6277 -0.8861
 1158SOL     OW 3577   1.249   1.891   0.641 -0.0476  0.2048 -0.2462
 1158SOL    HW1 3578   1.245   1.834   0.564  0.8925 -0.1800 -0.0337
 1158SOL    HW2 3579   1.215   1.975   0.611 -0.9989 -0.3231 -0.6981
 1159SOL     OW 3580   1.983   2.593   2.340 -0.3728  0.2384  0.3986
 1159SOL    HW1 3581   2.024   2.669   2.380 -1.1745  0.4722  0.8085
 1159SOL    HW2 3582   2.025   2.518   2.381  0.1253  0.4584  0.2987
 1160SOL     OW 3583   0.695   3.538   0.748  0.0305 -0.5231  0.0450
 1160SOL    HW1 3584   0.715   3.544   0.655  1.4381  2.1845  0.4170
 1160SOL    HW2 3585   0.609   3.578   0.757 -0.2766 -1.1363 -0.1169
 1161SOL     OW 3586   0.599   2.021   2.703 -0.0962 -0.5977 -0.7239
 1161SOL    HW1 3587   0.525   2.012   2.643 -0.4959  0.3805 -0.3876
 1161SOL    HW2 3588   0.619   1.931   2.730 -2.4249 -0.7531  0.7247
 1162SOL     OW 3589   3.525   2.516   0.358  0.3090  0.0651 -0.0698
 1162SOL    HW1 3590   3.610   2.559   0.351  0.1767  0.0618 -2.1543
 1162SOL    HW2 3591   3.464   2.576   0.314 -0.1748 -1.4339 -1.5232
 1163SOL     OW 3592   1.442   1.609   0.660  0.8077  0.1710 -0.3045
 1163SOL    HW1 3593   1.494   1.679   0.700  2.4163 -0.4189 -1.2410
 1163SOL    HW2 3594   1.433   1.635   0.568  0.0897 -0.1006 -0.3118
 1164SOL     OW 3595   3.272   0.141   1.811  0.3972 -0.2297 -0.0112
 1164SOL    HW1 3596   3.334   0.212   1.827 -1.4035  1.8027 -1.5849
 1164SOL    HW2 3597   3.218   0.138   1.890 -0.0748  0.7543 -0.2933
 1165SOL     OW 3598   2.648   2.364   2.247 -0.0776 -0.3156  0.1173
 1165SOL    HW1 3599   2.556   2.373   2.275  0.0407  0.5372  0.2306
 1165SOL    HW2 3600   2.667   2.443   2.198  1.1462  0.4089  1.6563
 1166SOL     OW 3601   0.350   0.645   1.137  0.0774  0.8848  0.4611
 1166SOL    HW1 3602   0.264   0.684   1.121  0.6380  1.3417 -1.7903
 1166SOL    HW2 3603   0.382   0.621   1.050  1.4944 -0.9050  1.4073
 1167SOL     OW 3604   2.689   1.471   0.334 -0.2709 -0.7306  0.3869
 1167SOL    HW1 3605   2.690   1.563   0.308 -0.6921  0.1637  3.1794
 1167SOL    HW2 3606   2.645   1.471   0.419  1.3382 -3.2742  1.3161
 1168SOL     OW 3607   0.241   0.734   0.217  0.3378 -0.0025 -0.6124
 1168SOL    HW1 3608   0.254   0.763   0.308 -0.3938  0.9822 -0.7988
 1168SOL    HW2 3609   0.227   0.815   0.168  0.6440 -0.5270 -1.6020
 1169SOL     OW 3610   2.398   0.286   2.874 -0.4348  0.2721 -0.3348
 1169SOL    HW1 3611   2.327   0.274   2.811 -1.2735  1.5631  0.3165
 1169SOL    HW2 3612   2.420   0.379   2.868  1.1267 -0.0807 -0.4208
 1170SOL     OW 3613   1.232   1.904   3.235 -0.0942  0.3084 -0.4289
 1170SOL    HW1 3614   1.219   1.991   3.197 -0.1052  0.4060 -0.1989
 1170SOL    HW2 3615   1.148   1.883   3.277  0.6282  1.1676  1.5277
 1171SOL     OW 3616   0.993   1.819   3.348  0.0289 -0.0867  0.0311
 1171SOL    HW1 3617   0.943   1.893   3.313 -0.8083 -1.0716 -0.9793
 1171SOL    HW2 3618   0.993   1.832   3.442 -0.5056  0.9524 -0.0942
 1172SOL     OW 3619   0.838   0.529   0.786  0.2844 -0.2058 -0.0956
 1172SOL    HW1 3620   0.832   0.600   0.722 -2.1996 -0.3035 -0.0506
 1172SOL    HW2 3621   0.791   0.456   0.745 -0.7715 -0.4874  1.5603
 1173SOL     OW 3622   0.127   3.129   1.236 -0.2864  0.1484 -0.3235
 1173SOL    HW1 3623   0.135   3.164   1.147 -0.4978 -0.2567 -0.5054
 1173SOL    HW2 3624   0.072   3.193   1.282 -2.6523 -1.0682 -1.2997
 1174SOL     OW 3625   2.216   3.026   1.711 -0.5890  0.2169  0.1937
 1174SOL    HW1 3626   2.260   3.024   1.626 -2.8655  0.7964 -1.0767
 1174SOL    HW2 3627   2.205   3.119   1.730  0.4811  0.1068  1.4834
 1175SOL     OW 3628   1.185   0.371   1.758 -0.1462 -0.5645  0.0886
 1175SOL    HW1 3629   1.165   0.424   1.835  0.5234 -0.2369  0.0410
 1175SOL    HW2 3630   1.106   0.377   1.704 -0.6184 -0.7952  0.7425
 1176SOL     OW 3631   2.837   2.647   2.744 -0.1572 -0.0637  0.1511
 1176SOL    HW1 3632   2.827   2.601   2.661 -1.1175  0.6155 -0.1208
 1176SOL    HW2 3633   2.799   2.588   2.809  0.8706 -0.7322  0.1829
 1177SOL     OW 3634   3.053   2.333   2.652 -0.4398  0.3584 -0.1589
 1177SOL    HW1 3635   2.977   2.390   2.637 -0.0178  1.2968  1.1224
 1177SOL    HW2 3636   3.128   2.391   2.647  0.2167 -0.5395 -1.2527
 1178SOL     OW 3637   1.632   0.835   2.231 -0.7410  0.0894  0.6618
 1178SOL    HW1 3638   1.678   0.877   2.158 -0.4797 -1.6154 -0.2048
 1178SOL    HW2 3639   1.680   0.864   2.309  1.1945 -0.7870 -0.1338
 1179SOL     OW 3640   1.460   1.136   1.426  0.4430  0.2958 -0.0198
 1179SOL    HW1 3641   1.445   1.091   1.343  2.4503  0.1914 -0.3854
 1179SOL    HW2 3642   1.508   1.215   1.403  0.4603  0.6010  0.9895
 1180SOL     OW 3643   1.492   0.644   2.354 -0.1360 -0.0087  0.4860
 1180SOL    HW1 3644   1.556   0.694   2.304 -0.7880  0.7963  0.4349
 1180SOL    HW2 3645   1.505   0.672   2.445  1.4643 -1.9142  0.9270
 1181SOL     OW 3646   1.676   2.220   1.241  0.2541 -0.1924 -0.2183
 1181SOL    HW1 3647   1.650   2.146   1.295  0.9498  2.0465  3.5285
 1181SOL    HW2 3648   1.769   2.207   1.225  0.6259  0.3287  1.3713
 1182SOL     OW 3649   3.482   0.300   0.958 -0.0459  0.2222 -0.2912
 1182SOL    HW1 3650   3.509   0.334   1.043  0.1628 -0.4171 -0.0938
 1182SOL    HW2 3651   3.540   0.344   0.895 -0.2603  0.7615 -0.1196
 1183SOL     OW 3652   2.852   0.940   2.261  0.6529 -0.1835 -0.1755
 1183SOL    HW1 3653   2.904   1.018   2.279 -1.3157  0.9732  0.7772
 1183SOL    HW2 3654   2.847   0.936   2.166  0.8135  0.8307 -0.2360
 1184SOL     OW 3655   3.305   3.061   0.749  0.2491 -0.0282  0.9024
 1184SOL    HW1 3656   3.396   3.061   0.780  0.2988  2.4063  0.9179
 1184SOL    HW2 3657   3.267   3.140   0.786 -1.1430  0.3701 -1.2047
 1185SOL     OW 3658   1.107   2.431   1.380 -0.5838 -0.0469  0.0500
 1185SOL    HW1 3659   1.137   2.395   1.297  0.8627  0.4879  0.3124
 1185SOL    HW2 3660   1.187   2.452   1.427 -1.3607 -0.6953  1.7547
 1186SOL     OW 3661   2.392   1.831   0.637 -0.2895  0.4713 -0.7765
 1186SOL    HW1 3662   2.374   1.925   0.633  2.1488  0.9945 -0.7081
 1186SOL    HW2 3663   2.469   1.818   0.582 -0.5807 -1.5279 -0.8113
 1187SOL     OW 3664   3.251   2.728   1.754  0.3309  0.3597 -0.1822
 1187SOL    HW1 3665   3.323   2.704   1.812  0.7083  0.7167 -0.4946
 1187SOL    HW2 3666   3.253   2.824   1.751  0.6596  0.3391 -1.1823
 1188SOL     OW 3667   0.109   0.793   2.531  0.6415  0.6135  0.2737
 1188SOL    HW1 3668   0.037   0.840   2.488  1.1846 -1.2354 -2.9609
 1188SOL    HW2 3669   0.187   0.843   2.509  0.9980 -0.6717 -1.5841
 1189SOL     OW 3670   3.000   1.003   2.774  0.0124 -0.3968  0.0629
 1189SOL    HW1 3671   2.919   0.955   2.787  0.2428 -0.3155  2.2044
 1189SOL    HW2 3672   3.056   0.975   2.846  1.4718  0.3967 -0.7147
 1190SOL     OW 3673   2.646   1.138   0.596 -0.3239  0.3846 -0.1261
 1190SOL    HW1 3674   2.568   1.168   0.548 -0.6159  1.9727  1.2297
 1190SOL    HW2 3675   2.630   1.166   0.687  2.1410  1.4377  0.0602
 1191SOL     OW 3676   0.932   1.281   1.087  0.4220  0.0795  0.4122
 1191SOL    HW1 3677   0.953   1.254   1.176  1.8801  0.2484  0.1401
 1191SOL    HW2 3678   0.836   1.278   1.083  0.2338  1.4567  2.4167
 1192SOL     OW 3679   1.649   0.016   1.084  0.5972  0.1803 -0.3766
 1192SOL    HW1 3680   1.674  -0.027   1.166 -0.2012  2.3097  1.0592
 1192SOL    HW2 3681   1.720   0.078   1.067 -0.6365  1.8687  0.3844
 1193SOL     OW 3682   0.816   2.428   3.535  0.6965 -0.6233 -0.3872
 1193SOL    HW1 3683   0.836   2.377   3.613  3.5757  1.2849  0.2653
 1193SOL    HW2 3684   0.828   2.366   3.462 -0.0761 -1.8927  0.5107
 1194SOL     OW 3685   1.118   0.769   0.140 -0.4220  0.0426  0.0774
 1194SOL    HW1 3686   1.147   0.755   0.230  2.8486  1.4539 -0.6065
 1194SOL    HW2 3687   1.092   0.682   0.110 -0.0308 -0.7431  1.8928
 1195SOL     OW 3688   1.769   0.138   0.705  0.3751 -0.0768 -0.2892
 1195SOL    HW1 3689   1.797   0.130   0.614  0.2833  0.3897 -0.3645
 1195SOL    HW2 3690   1.693   0.081   0.712 -0.6970  1.2006 -0.9809
 1196SOL     OW 3691   1.375   3.427   2.761  0.3415 -0.0479  0.4135
 1196SOL    HW1 3692   1.386   3.495   2.828 -2.3001  0.9515 -0.0213
 1196SOL    HW2 3693   1.353   3.476   2.682 -2.5961 -1.3516  0.3010
 1197SOL     OW 3694   3.332   1.031   3.665  0.2286 -0.0483  0.1628
 1197SOL    HW1 3695   3.402   1.017   3.729  4.0798  2.3075 -3.0652
 1197SOL    HW2 3696   3.312   1.125   3.673 -0.1904 -0.0132 -1.1441
 1198SOL     OW 3697   3.711   0.681   0.762  0.0189 -0.3373  0.5078
 1198SOL    HW1 3698   3.624   0.694   0.725 -0.9943 -0.6693  2.6096
 1198SOL    HW2 3699   3.722   0.586   0.765  1.4467 -0.3116 -1.7912
 1199SOL     OW 3700   0.558   1.618   0.519  0.1395 -0.4765  0.1475
 1199SOL    HW1 3701   0.618   1.648   0.587  0.3812 -0.9671  0.1513
 1199SOL    HW2 3702   0.478   1.670   0.533  0.3540 -0.2378  0.5038
 1200SOL     OW 3703   1.478   2.401   1.214 -0.2781 -0.0228 -0.0936
 1200SOL    HW1 3704   1.412   2.338   1.184  0.1188 -0.1182 -0.7698
 1200SOL    HW2 3705   1.559   2.350   1.217 -0.2986 -0.0261  1.1679
 1201SOL     OW 3706   2.261   3.196   0.069 -0.4762 -0.5029  0.0907
 1201SOL    HW1 3707   2.212   3.271   0.036  0.5034 -0.7382 -2.0840
 1201SOL    HW2 3708   2.199   3.123   0.067 -0.2437 -0.7197 -2.2815
 1202SOL     OW 3709   3.198   0.257   0.968  0.1624 -0.2094 -0.3272
 1202SOL    HW1 3710   3.287   0.221   0.971  0.7157  1.1328  0.2311
 1202SOL    HW2 3711   3.210   0.344   0.931 -0.8182  0.3079  0.5624
 1203SOL     OW 3712   2.387   0.332   2.576 -0.0494  0.1031  0.2211
 1203SOL    HW1 3713   2.458   0.392   2.598  0.0496  0.4460 -1.0017
 1203SOL    HW2 3714   2.431   0.253   2.546 -0.0938  0.9746 -2.4099
 1204SOL     OW 3715   0.891   1.846   2.924  0.1467  0.1088  0.3550
 1204SOL    HW1 3716   0.928   1.762   2.896 -1.5188 -0.6014  0.2165
 1204SOL    HW2 3717   0.914   1.907   2.854  0.5346 -0.4474 -0.0118
 1205SOL     OW 3718   0.831   2.286   1.040  0.3893 -0.1679  0.1802
 1205SOL    HW1 3719   0.887   2.280   1.117  1.3614 -0.9018 -0.5785
 1205SOL    HW2 3720   0.857   2.213   0.985 -0.4161  0.2510 -0.7771
 1206SOL     OW 3721   2.765   3.694   3.664 -0.7402 -0.1873  0.8220
 1206SOL    HW1 3722   2.834   3.692   3.731  0.3469 -0.1789 -0.2568
 1206SOL    HW2 3723   2.720   3.777   3.678 -2.6025 -1.5036  3.4923
 1207SOL     OW 3724   2.554   1.225   0.849 -0.4159  0.7173 -0.5000
 1207SOL    HW1 3725   2.591   1.161   0.910 -2.4706 -0.6365 -0.5790
 1207SOL    HW2 3726   2.524   1.297   0.904 -1.3790 -0.0620  0.0244
 1208SOL     OW 3727   0.605   1.633   1.212 -0.5674  0.2644  0.0356
 1208SOL    HW1 3728   0.530   1.661   1.264 -2.7943 -1.0558 -2.2138
 1208SOL    HW2 3729   0.566   1.594   1.134  2.4632 -2.1963 -0.4293
 1209SOL     OW 3730   3.678   3.531   2.243 -0.1568 -0.4536 -0.1283
 1209SOL    HW1 3731   3.681   3.619   2.280 -3.1069  0.1760 -1.1228
 1209SOL    HW2 3732   3.610   3.486   2.293 -0.5182 -1.2920 -1.3384
 1210SOL     OW 3733   1.534   3.055   2.980 -0.1686  0.6282 -0.1329
 1210SOL    HW1 3734   1.620   3.062   2.939 -0.3310  0.0023 -0.5934
 1210SOL    HW2 3735   1.549   3.081   3.071 -0.3577  4.9014 -1.1377
 1211SOL     OW 3736   2.254   3.432   0.688 -0.1728 -0.8593 -0.2916
 1211SOL    HW1 3737   2.191   3.375   0.733 -0.8161 -0.3689 -0.5649
 1211SOL    HW2 3738   2.338   3.410   0.728 -0.3739 -2.1540 -0.5326
 1212SOL     OW 3739   1.696   3.621   0.142 -0.1641  0.6452 -0.5874
 1212SOL    HW1 3740   1.780   3.592   0.179  0.0301  0.5479 -1.1028
 1212SOL    HW2 3741   1.687   3.573   0.060 -1.7761 -1.0341  0.4897
 1213SOL     OW 3742   2.264   0.037   0.737 -0.0446  0.5785  0.8858
 1213SOL    HW1 3743   2.179   0.055   0.776 -1.4846  0.6712 -1.9825
 1213SOL    HW2 3744   2.253  -0.048   0.694  1.2038  0.7055  0.2694
 1214SOL     OW 3745   3.166   2.306   3.128 -0.0356 -0.1584  0.1100
 1214SOL    HW1 3746   3.204   2.365   3.063 -2.3738 -0.4153 -1.6095
 1214SOL    HW2 3747   3.240   2.252   3.158  1.2830  0.5789 -1.6559
 1215SOL     OW 3748   1.016   1.354   2.239  0.1052  0.3369 -0.2142
 1215SOL    HW1 3749   1.000   1.435   2.285 -2.8024 -0.2206 -0.0936
 1215SOL    HW2 3750   1.014   1.378   2.146  1.5495  0.7225 -0.1726
 1216SOL     OW 3751   2.108   2.710   2.774  0.2852 -0.3513  0.3800
 1216SOL    HW1 3752   2.156   2.734   2.694 -2.4476 -1.1927 -1.6941
 1216SOL    HW2 3753   2.089   2.793   2.817  1.1106  0.2046 -0.2907
 1217SOL     OW 3754   2.218   1.364   1.670  1.0856  0.1250  0.1471
 1217SOL    HW1 3755   2.194   1.390   1.759  1.6153  0.3225  0.2357
 1217SOL    HW2 3756   2.306   1.327   1.679  1.1924  0.2679 -0.3173
 1218SOL     OW 3757   2.336   3.028   1.458  0.0251  0.3615  0.0554
 1218SOL    HW1 3758   2.341   3.029   1.363 -1.0226  0.5574 -0.0177
 1218SOL    HW2 3759   2.415   2.983   1.487 -0.1051 -0.5305 -0.9467
 1219SOL     OW 3760   0.957   0.950   0.024  0.0457 -0.3760 -0.2601
 1219SOL    HW1 3761   1.012   0.887   0.070 -0.9940 -0.3173  1.1189
 1219SOL    HW2 3762   0.928   0.903  -0.055  0.1023 -1.2716  0.2373
 1220SOL     OW 3763   0.548   2.891   1.634  0.0994  0.1242 -0.0263
 1220SOL    HW1 3764   0.603   2.814   1.619 -0.1541 -0.1145  0.2696
 1220SOL    HW2 3765   0.458   2.858   1.627 -0.0175  0.5973 -0.9526
 1221SOL     OW 3766   1.872   0.480   0.815  0.1882 -0.6643  0.0886
 1221SOL    HW1 3767   1.871   0.575   0.810  0.8577 -0.5067  2.0749
 1221SOL    HW2 3768   1.808   0.452   0.750 -0.6814  1.1659  0.0932
 1222SOL     OW 3769   2.452   0.542   2.887 -0.3325 -0.3976 -0.0730
 1222SOL    HW1 3770   2.495   0.590   2.957 -0.2356  0.7943 -0.9299
 1222SOL    HW2 3771   2.449   0.603   2.813 -3.1125 -0.5390 -0.2095
 1223SOL     OW 3772   2.029   2.107   1.501  0.0123  0.3582  0.1879
 1223SOL    HW1 3773   2.116   2.135   1.474  0.5908  1.5884  2.9159
 1223SOL    HW2 3774   2.037   2.013   1.515  1.2460  0.6001  1.3352
 1224SOL     OW 3775   0.983   0.116   3.049  0.6202 -0.6264  0.0045
 1224SOL    HW1 3776   0.967   0.143   3.139 -1.0316 -2.7601  0.4522
 1224SOL    HW2 3777   1.069   0.075   3.051  0.3160 -1.2522  0.7943
 1225SOL     OW 3778   2.328   3.072   1.174 -0.0270  0.3795  0.1234
 1225SOL    HW1 3779   2.325   3.023   1.092 -0.1830 -1.1585  1.0131
 1225SOL    HW2 3780   2.236   3.091   1.193 -0.3639 -2.4377  1.7268
 1226SOL     OW 3781   2.483   0.666   2.266  0.2974  0.1738  0.6310
 1226SOL    HW1 3782   2.567   0.680   2.310  0.1876  0.6694  0.6898
 1226SOL    HW2 3783   2.425   0.733   2.302  0.2244  0.6294 -0.2983
 1227SOL     OW 3784   1.022   1.210   2.556 -0.1891 -0.2893 -0.9705
 1227SOL    HW1 3785   0.998   1.302   2.563  0.5234 -0.1438 -0.3485
 1227SOL    HW2 3786   0.952   1.171   2.504 -1.2366  0.3174 -0.0543
 1228SOL     OW 3787   1.230   0.034   3.063 -0.0946  0.1029 -0.7545
 1228SOL    HW1 3788   1.210  -0.046   3.112 -0.8404  0.3687 -0.6115
 1228SOL    HW2 3789   1.308   0.012   3.012  0.2757 -0.4064  0.0101
 1229SOL     OW 3790   1.939   3.412   0.416 -0.0545  0.5487  0.4043
 1229SOL    HW1 3791   2.034   3.409   0.428 -0.0224 -0.7940 -0.0645
 1229SOL    HW2 3792   1.927   3.415   0.321 -0.4762  1.7078  0.4806
 1230SOL     OW 3793   3.175   0.647   2.001  0.3617  1.0142 -0.6172
 1230SOL    HW1 3794   3.156   0.703   2.076 -0.8815 -0.2542  0.0667
 1230SOL    HW2 3795   3.097   0.655   1.946 -0.0850 -0.3967 -0.2502
 1231SOL     OW 3796   0.608   3.639   2.917  0.2177  0.2249 -0.6121
 1231SOL    HW1 3797   0.665   3.710   2.946  0.7753 -0.3567 -0.2286
 1231SOL    HW2 3798   0.521   3.663   2.948  0.6949 -0.0944  1.0880
 1232SOL     OW 3799   2.094   1.632   3.131  0.1173 -0.3635 -0.1763
 1232SOL    HW1 3800   2.182   1.664   3.150 -0.2822  0.1227  0.9282
 1232SOL    HW2 3801   2.065   1.682   3.055  1.1715 -1.2589 -1.2042
 1233SOL     OW 3802   2.389   2.499   2.241 -0.3391 -0.9537  0.0753
 1233SOL    HW1 3803   2.305   2.490   2.196  0.0049 -0.2720 -0.7341
 1233SOL    HW2 3804   2.437   2.563   2.189 -0.9946  2.1793  2.9943
 1234SOL     OW 3805   2.301   2.092   2.293  0.8497  0.1802  0.2866
 1234SOL    HW1 3806   2.256   2.015   2.328  0.6667  0.1350 -0.0387
 1234SOL    HW2 3807   2.394   2.075   2.309  0.7732  0.1373  0.6939
 1235SOL     OW 3808   3.123   1.388   3.691 -0.0175 -0.0037  0.0295
 1235SOL    HW1 3809   3.154   1.302   3.662 -1.2041 -0.5985  0.4504
 1235SOL    HW2 3810   3.028   1.378   3.698 -0.3208  1.6917 -1.0421
 1236SOL     OW 3811   0.427   1.825   0.810  0.1300 -0.3639  0.0303
 1236SOL    HW1 3812   0.334   1.813   0.830  0.2956 -0.9230  0.4637
 1236SOL    HW2 3813   0.428   1.844   0.716 -0.3428 -1.3823 -0.1941
 1237SOL     OW 3814   0.395   1.074   2.889 -0.3392  0.1973  0.8527
 1237SOL    HW1 3815   0.337   1.036   2.955  0.6192 -2.1925  0.4448
 1237SOL    HW2 3816   0.482   1.041   2.913 -0.0129 -1.0299 -1.7467
 1238SOL     OW 3817   2.643   0.015   1.084  0.4458  0.3181 -0.2867
 1238SOL    HW1 3818   2.548   0.026   1.086  0.4452  0.2580  0.0817
 1238SOL    HW2 3819   2.664   0.005   0.991 -0.0477 -0.8322 -0.2921
 1239SOL     OW 3820   2.257   1.912   3.319  0.5547 -0.3354  0.0560
 1239SOL    HW1 3821   2.326   1.854   3.351  2.1131  0.7282 -1.2109
 1239SOL    HW2 3822   2.293   2.000   3.329 -1.2253  0.3732  0.6951
 1240SOL     OW 3823   3.629   2.220   0.760 -0.2753 -0.0148  0.2016
 1240SOL    HW1 3824   3.633   2.308   0.796  0.4138  0.0219  0.0429
 1240SOL    HW2 3825   3.557   2.223   0.697  0.2116  0.6438 -0.3395
 1241SOL     OW 3826   3.218   3.204   2.284 -0.2384 -0.0085 -0.0729
 1241SOL    HW1 3827   3.236   3.283   2.232  0.1431  0.3816  0.6430
 1241SOL    HW2 3828   3.168   3.148   2.225 -0.3626  0.6954 -0.6516
 1242SOL     OW 3829   3.233   1.884   0.114  0.1113 -0.7414  0.4508
 1242SOL    HW1 3830   3.169   1.939   0.069  0.4941  0.2049  1.0361
 1242SOL    HW2 3831   3.194   1.797   0.115 -0.3910 -0.5351 -0.7156
 1243SOL     OW 3832   1.675   3.026   1.399  0.2015  0.1067  0.3335
 1243SOL    HW1 3833   1.744   2.968   1.369 -0.1255 -1.4814  2.4365
 1243SOL    HW2 3834   1.722   3.102   1.435  0.7645 -0.2104  0.2796
 1244SOL     OW 3835   3.690   2.613   1.402 -0.2166 -0.0932  0.1023
 1244SOL    HW1 3836   3.723   2.523   1.411  1.0060  0.3366  0.1982
 1244SOL    HW2 3837   3.632   2.625   1.477 -1.3707 -1.1823 -0.5722
 1245SOL     OW 3838   1.864   2.360   1.914 -0.6348 -0.6462  0.2304
 1245SOL    HW1 3839   1.869   2.419   1.989 -1.4615 -2.3045  1.6660
 1245SOL    HW2 3840   1.928   2.292   1.932  0.5401 -0.0745 -1.5602
 1246SOL     OW 3841   3.662   1.420   1.895  0.1480 -0.9497 -0.3713
 1246SOL    HW1 3842   3.664   1.395   1.988  0.5593  1.5781  0.3633
 1246SOL    HW2 3843   3.749   1.395   1.862  1.6340  1.8428  1.0694
 1247SOL     OW 3844   1.736   0.760   3.115  0.5163 -0.1665  0.4675
 1247SOL    HW1 3845   1.765   0.671   3.133  1.1888 -0.3150 -1.1747
 1247SOL    HW2 3846   1.815   0.814   3.126  0.8154 -0.1894 -1.2947
 1248SOL     OW 3847   2.296   0.821   2.920  0.1644  0.6070 -0.9287
 1248SOL    HW1 3848   2.270   0.754   2.856  2.0087 -1.6449  0.5545
 1248SOL    HW2 3849   2.255   0.794   3.002  2.1422  0.3903  0.0459
 1249SOL     OW 3850   3.284   3.702   2.213  0.0503  0.2435  0.5398
 1249SOL    HW1 3851   3.218   3.737   2.152  0.5175  1.3623  0.6510
 1249SOL    HW2 3852   3.247   3.720   2.299  0.2661  0.4114  0.5971
 1250SOL     OW 3853   0.418   3.126   0.934  0.4927 -0.0831  0.1005
 1250SOL    HW1 3854   0.425   3.205   0.988 -0.0092  1.2197 -1.6335
 1250SOL    HW2 3855   0.324   3.108   0.930  0.3783  0.7035 -1.4557
 1251SOL     OW 3856   0.188   1.085   1.200  0.2598  0.0575 -0.7903
 1251SOL    HW1 3857   0.223   1.053   1.118  0.3444  0.3052 -0.8532
 1251SOL    HW2 3858   0.138   1.163   1.176 -0.6866 -0.5290 -0.7519
 1252SOL     OW 3859   0.992   3.156   1.211  0.4103 -0.2773  0.1446
 1252SOL    HW1 3860   0.923   3.091   1.208  1.0243 -0.9085 -1.4448
 1252SOL    HW2 3861   1.069   3.109   1.244  0.7454 -0.2653 -0.5976
 1253SOL     OW 3862   1.363   1.957   0.373 -0.1546 -0.0876  0.1667
 1253SOL    HW1 3863   1.441   2.011   0.358 -0.8954  1.7450  2.3700
 1253SOL    HW2 3864   1.297   1.993   0.313  0.0373 -0.0953 -0.0493
 1254SOL     OW 3865   0.721   0.169   2.965  0.2371  0.3688  0.1130
 1254SOL    HW1 3866   0.694   0.224   3.038 -1.4777 -0.8125  0.4139
 1254SOL    HW2 3867   0.816   0.161   2.975  0.1189  0.7677  1.8347
 1255SOL     OW 3868   0.358   3.674   3.027 -0.2917  0.9888 -0.4827
 1255SOL    HW1 3869   0.338   3.584   3.001  3.1506  0.2042 -0.8650
 1255SOL    HW2 3870   0.362   3.671   3.123  1.0876  0.3575 -0.5380
 1256SOL     OW 3871   0.995   0.551   2.888 -0.0393  0.0383  0.0312
 1256SOL    HW1 3872   0.952   0.505   2.816 -1.8950  0.8827  0.5439
 1256SOL    HW2 3873   1.017   0.637   2.852 -1.6169  0.7257  0.6225
 1257SOL     OW 3874   0.616   0.220   2.033 -0.7439 -0.0758 -0.5412
 1257SOL    HW1 3875   0.625   0.187   2.123 -1.4777 -1.6293 -1.0016
 1257SOL    HW2 3876   0.707   0.231   2.003 -0.4297 -2.0691 -0.4636
 1258SOL     OW 3877   3.590   2.228   2.569  0.0460 -0.0255  0.4461
 1258SOL    HW1 3878   3.497   2.247   2.582 -0.4722 -2.2768  0.3427
 1258SOL    HW2 3879   3.607   2.255   2.479  0.4946  3.7861  1.4897
 1259SOL     OW 3880   0.081   2.014   2.954 -0.6541 -0.1003  0.0258
 1259SOL    HW1 3881   0.047   2.095   2.918 -1.0581  0.4620  1.5865
 1259SOL    HW2 3882   0.154   2.041   3.009 -1.2505 -0.6941  1.1427
 1260SOL     OW 3883   3.443   0.688   2.132  0.5797  0.0794 -0.2583
 1260SOL    HW1 3884   3.403   0.746   2.068  0.8493 -0.2804 -0.7525
 1260SOL    HW2 3885   3.536   0.690   2.114  0.5693 -0.7086 -0.4550
 1261SOL     OW 3886   0.164   0.366   3.675 -0.1170  0.0376 -0.0163
 1261SOL    HW1 3887   0.197   0.393   3.761  1.7536  0.1883 -0.7491
 1261SOL    HW2 3888   0.091   0.425   3.658 -1.3706 -0.7936  1.9818
 1262SOL     OW 3889   1.338   3.242   2.982  0.0133 -0.0943 -0.0806
 1262SOL    HW1 3890   1.300   3.281   2.903  1.4340  0.0161 -0.7446
 1262SOL    HW2 3891   1.381   3.162   2.951 -1.2347 -1.1988  0.9558
 1263SOL     OW 3892   0.875   2.883   1.370 -0.4531  0.1938 -0.0928
 1263SOL    HW1 3893   0.780   2.884   1.357 -0.5292 -1.3483  0.1922
 1263SOL    HW2 3894   0.910   2.845   1.289  0.0062  1.4302 -0.5054
 1264SOL     OW 3895   3.436   2.652   3.142  0.0404 -0.0491  0.2117
 1264SOL    HW1 3896   3.468   2.562   3.135 -0.6482 -0.6643  3.4577
 1264SOL    HW2 3897   3.499   2.696   3.199 -0.7035  0.9360  0.2983
 1265SOL     OW 3898   0.753   2.210   2.616 -0.6577 -0.0510 -0.0151
 1265SOL    HW1 3899   0.692   2.144   2.648 -1.1519 -0.0422 -0.8899
 1265SOL    HW2 3900   0.766   2.188   2.523 -1.2834  1.3871 -0.4858
 1266SOL     OW 3901   3.045   2.856   0.174  0.5728 -0.0518 -0.7847
 1266SOL    HW1 3902   3.062   2.919   0.104 -0.5584  0.0424 -0.9982
 1266SOL    HW2 3903   2.987   2.903   0.234  0.9207 -0.3940 -0.1747
 1267SOL     OW 3904   2.058   0.243   3.436  0.5825  0.1227 -0.1838
 1267SOL    HW1 3905   1.969   0.240   3.470  1.0242 -0.7693  0.9672
 1267SOL    HW2 3906   2.113   0.262   3.512  1.3415  1.3123 -0.9902
 1268SOL     OW 3907   1.924   0.909   0.152 -0.1673 -0.3506  0.3253
 1268SOL    HW1 3908   1.945   0.882   0.062 -1.7887 -1.0529  0.1361
 1268SOL    HW2 3909   1.885   0.996   0.142 -0.2932 -0.4033  0.3680
 1269SOL     OW 3910   2.847   1.974   0.457  0.0659 -0.0596 -0.5162
 1269SOL    HW1 3911   2.936   1.937   0.455  0.0065 -0.7885  3.2172
 1269SOL    HW2 3912   2.799   1.924   0.391  1.3662 -2.8402  0.4867
 1270SOL     OW 3913   2.723   3.428   3.215  0.4342  0.3917  0.2511
 1270SOL    HW1 3914   2.660   3.365   3.179 -0.8474  1.7979 -0.0907
 1270SOL    HW2 3915   2.700   3.434   3.308 -0.8200  1.8168 -0.1091
 1271SOL     OW 3916   0.195   3.278   0.421  0.1231 -0.2073  0.2795
 1271SOL    HW1 3917   0.189   3.217   0.347  2.3824 -0.7421  0.4511
 1271SOL    HW2 3918   0.125   3.341   0.406 -0.5395 -1.2721 -1.4051
 1272SOL     OW 3919   1.551   2.380   2.865 -0.4303  0.1609 -0.1095
 1272SOL    HW1 3920   1.555   2.400   2.772 -1.1174 -0.4470 -0.2736
 1272SOL    HW2 3921   1.609   2.305   2.876  0.0916  0.5825  0.0553
 1273SOL     OW 3922   1.219   0.255   3.430 -0.3082  0.3819  0.1615
 1273SOL    HW1 3923   1.181   0.263   3.343  0.6700  1.1237 -0.2141
 1273SOL    HW2 3924   1.219   0.344   3.465 -0.5683  0.1126  0.8698
 1274SOL     OW 3925   0.970   3.064   0.599  0.1731  0.0540 -0.0435
 1274SOL    HW1 3926   1.013   2.992   0.551 -0.3325 -0.7533  0.6891
 1274SOL    HW2 3927   0.925   3.114   0.531  2.2168  0.9127 -0.8354
 1275SOL     OW 3928   3.375   3.313   1.095 -0.0492  0.2552  0.2186
 1275SOL    HW1 3929   3.405   3.254   1.164 -3.1509 -1.2263  0.4479
 1275SOL    HW2 3930   3.336   3.255   1.030  1.5132  1.7297 -2.2014
 1276SOL     OW 3931   2.299   2.089   0.604  0.3253  0.9417 -0.3806
 1276SOL    HW1 3932   2.351   2.155   0.558  1.6753  0.4418  0.3764
 1276SOL    HW2 3933   2.287   2.124   0.692  0.6231  0.4286 -0.1250
 1277SOL     OW 3934   1.218   3.007   1.338  0.0946  0.1655  0.0843
 1277SOL    HW1 3935   1.256   3.000   1.426 -0.0865 -0.0572  0.1464
 1277SOL    HW2 3936   1.185   2.919   1.320  2.0963 -0.4073 -1.1074
 1278SOL     OW 3937   2.143   3.558   3.427 -0.6572 -0.2392  0.1299
 1278SOL    HW1 3938   2.181   3.560   3.339 -0.5978  2.6719  0.1548
 1278SOL    HW2 3939   2.077   3.627   3.427 -0.6903 -0.1909  2.3829
 1279SOL     OW 3940   2.151   0.695   3.162 -0.5393  0.0371 -0.4226
 1279SOL    HW1 3941   2.125   0.605   3.143 -0.1815 -0.2106  0.2481
 1279SOL    HW2 3942   2.189   0.691   3.249 -0.8016  0.8993 -0.2658
 1280SOL     OW 3943   3.064   0.406   1.946 -0.3777 -0.0181 -0.0772
 1280SOL    HW1 3944   3.049   0.408   1.851  1.2690  0.8672 -0.3715
 1280SOL    HW2 3945   3.112   0.487   1.963 -1.2045  0.1439  1.6383
 1281SOL     OW 3946   2.498   0.997   1.585  0.6385  0.4625 -0.1523
 1281SOL    HW1 3947   2.484   0.986   1.491  0.1944  0.5247 -0.0961
 1281SOL    HW2 3948   2.434   0.939   1.626  1.5113 -0.3366  0.1133
 1282SOL     OW 3949   2.837   2.375   1.391  0.0211 -0.1418  0.7529
 1282SOL    HW1 3950   2.872   2.376   1.302  0.4976 -0.0354  0.9394
 1282SOL    HW2 3951   2.865   2.291   1.427  0.1718 -0.0143  0.9352
 1283SOL     OW 3952   3.469   1.640   3.186  0.3678  0.1584  0.6764
 1283SOL    HW1 3953   3.460   1.562   3.131  0.6694  0.2729  0.4613
 1283SOL    HW2 3954   3.444   1.611   3.274  2.0928 -0.6265  0.9468
 1284SOL     OW 3955   2.911   0.664   1.829 -0.3608  0.7116 -0.4016
 1284SOL    HW1 3956   2.898   0.581   1.783  2.6729  0.8607 -1.8323
 1284SOL    HW2 3957   2.880   0.730   1.768  0.6105  0.7493 -0.8797
 1285SOL     OW 3958   3.460   2.644   1.913  0.0124  0.2224  0.0596
 1285SOL    HW1 3959   3.432   2.603   1.995 -0.1656 -3.3318 -1.6078
 1285SOL    HW2 3960   3.555   2.651   1.921  0.0074 -0.1832  0.5145
 1286SOL     OW 3961   0.555   0.794   1.805 -0.3059  0.4147  0.4261
 1286SOL    HW1 3962   0.588   0.746   1.729 -1.4533  4.3063 -2.9263
 1286SOL    HW2 3963   0.462   0.773   1.808 -0.3114  0.4602  0.6047
 1287SOL     OW 3964   3.530   0.382   1.206  0.1704 -0.5025  0.5064
 1287SOL    HW1 3965   3.512   0.340   1.290 -0.0046 -2.0311 -0.2439
 1287SOL    HW2 3966   3.626   0.387   1.202  0.1667  0.0562  1.0046
 1288SOL     OW 3967   1.030   2.175   1.188 -0.0075  0.1227 -0.0077
 1288SOL    HW1 3968   1.010   2.090   1.149  0.3144  0.7957 -1.7280
 1288SOL    HW2 3969   1.123   2.171   1.209 -0.0201  0.0209  0.0317
 1289SOL     OW 3970   0.413   2.478   3.666  0.5214  0.7694  0.2422
 1289SOL    HW1 3971   0.449   2.469   3.577 -2.7038 -0.6154 -1.0942
 1289SOL    HW2 3972   0.462   2.414   3.718  0.8985 -0.0910 -1.1133
 1290SOL     OW 3973   0.404   1.810   0.324  0.5734 -0.0678  0.2700
 1290SOL    HW1 3974   0.498   1.794   0.332  0.4349 -1.4003 -0.5614
 1290SOL    HW2 3975   0.396   1.863   0.245  0.4691 -1.8869 -0.9930
 1291SOL     OW 3976   3.681   0.781   1.290  0.0572 -0.2195 -0.4104
 1291SOL    HW1 3977   3.711   0.718   1.225 -0.9433  1.6566 -2.8562
 1291SOL    HW2 3978   3.759   0.833   1.311  0.1623 -0.1190 -1.0164
 1292SOL     OW 3979   3.138   1.740   2.450  0.6146  0.2810 -0.8097
 1292SOL    HW1 3980   3.198   1.766   2.519 -0.0836 -0.2921  0.0315
 1292SOL    HW2 3981   3.183   1.764   2.369  1.9295 -0.0681 -0.2022
 1293SOL     OW 3982   1.894   2.884   1.310  0.0264  0.2210  0.1921
 1293SOL    HW1 3983   1.964   2.903   1.247 -0.1082 -1.7206 -0.5995
 1293SOL    HW2 3984   1.936   2.891   1.396  0.8366  0.4372 -0.2176
 1294SOL     OW 3985   2.760   1.839   2.787 -0.3120 -0.3207  0.5060
 1294SOL    HW1 3986   2.719   1.774   2.843  1.0389 -2.2295 -0.5986
 1294SOL    HW2 3987   2.688   1.892   2.753 -1.7465 -2.6804 -0.3112
 1295SOL     OW 3988   1.139   1.246   1.861  0.2122  0.3183  0.7401
 1295SOL    HW1 3989   1.176   1.173   1.911 -0.7645  0.0435  1.0826
 1295SOL    HW2 3990   1.181   1.240   1.775  1.7325  0.6556  1.4363
 1296SOL     OW 3991   1.106   1.200   3.180  0.3666  0.4170  0.8884
 1296SOL    HW1 3992   1.108   1.295   3.184  2.0715  0.3754  2.0011
 1296SOL    HW2 3993   1.198   1.174   3.173  0.0221 -1.1680  1.7594
 1297SOL     OW 3994   0.827   3.596   0.503 -0.5337  0.0794  0.4870
 1297SOL    HW1 3995   0.914   3.595   0.543 -1.0356  0.5206  1.6353
 1297SOL    HW2 3996   0.835   3.539   0.426  1.3115  1.6898 -0.6166
 1298SOL     OW 3997   0.672   3.215   1.285 -0.0761 -0.1976  0.2812
 1298SOL    HW1 3998   0.676   3.223   1.190 -0.1020  1.2386  0.3791
 1298SOL    HW2 3999   0.668   3.121   1.301  0.2408 -0.4718 -1.1200
 1299SOL     OW 4000   1.542   2.861   3.418  0.3218  0.3881  0.3491
 1299SOL    HW1 4001   1.533   2.872   3.512 -0.2676 -0.3919  0.3908
 1299SOL    HW2 4002   1.496   2.779   3.398  2.8630 -0.9991 -0.2160
 1300SOL     OW 4003   2.701   1.265   2.376  0.4832  0.1945  0.1411
 1300SOL    HW1 4004   2.654   1.231   2.452  1.9762 -1.5738  0.3483
 1300SOL    HW2 4005   2.792   1.238   2.390  0.8782  0.1957 -2.0682
 1301SOL     OW 4006   2.904   3.023   0.346 -0.6315  0.6907  0.1598
 1301SOL    HW1 4007   2.864   2.975   0.419 -0.3207 -0.4412 -0.3783
 1301SOL    HW2 4008   2.983   3.061   0.383 -0.7865  0.6418  0.5564
 1302SOL     OW 4009   2.960   1.195   2.362 -0.4030  0.3373  0.2980
 1302SOL    HW1 4010   3.025   1.176   2.429 -1.2766 -0.7915  0.8600
 1302SOL    HW2 4011   3.003   1.172   2.279  0.5602  1.4181  0.4739
 1303SOL     OW 4012   1.784   3.431   2.742 -0.4903  0.4705 -0.5286
 1303SOL    HW1 4013   1.746   3.382   2.814 -4.2205  0.2896 -2.3719
 1303SOL    HW2 4014   1.874   3.449   2.769 -0.9756 -1.6310  3.0327
 1304SOL     OW 4015   3.298   2.679   2.796 -0.4795 -0.1862 -0.4058
 1304SOL    HW1 4016   3.362   2.738   2.756  0.4327 -1.0048 -0.1847
 1304SOL    HW2 4017   3.214   2.706   2.758 -0.3407  2.2476  0.8178
 1305SOL     OW 4018   0.474   1.512   0.105  0.0943  0.0297 -0.0804
 1305SOL    HW1 4019   0.385   1.537   0.132 -0.8189  0.2949 -3.0260
 1305SOL    HW2 4020   0.526   1.591   0.115 -0.6424  0.6140 -0.7509
 1306SOL     OW 4021   1.768   3.206   0.479 -0.0202  0.5337  0.3565
 1306SOL    HW1 4022   1.734   3.258   0.552 -0.1709  1.9504 -0.6894
 1306SOL    HW2 4023   1.819   3.267   0.428 -0.2807 -0.3324 -0.9845
 1307SOL     OW 4024   1.477   0.330   3.363 -0.3437  0.7670  0.0268
 1307SOL    HW1 4025   1.425   0.309   3.285 -1.3234 -0.3838  0.9496
 1307SOL    HW2 4026   1.424   0.300   3.436  0.1587  2.6310  1.2227
 1308SOL     OW 4027   1.169   2.137   0.561  0.2220 -0.6259  0.0750
 1308SOL    HW1 4028   1.217   2.203   0.612 -1.1742 -0.3809  1.1295
 1308SOL    HW2 4029   1.184   2.162   0.470  1.7395 -0.3275  0.3695
 1309SOL     OW 4030   1.355   1.169   3.090 -0.3322 -0.1471 -0.0274
 1309SOL    HW1 4031   1.334   1.095   3.032 -0.0335  0.6063 -1.1231
 1309SOL    HW2 4032   1.414   1.224   3.038  1.6201 -0.4586  1.7355
 1310SOL     OW 4033   1.419   0.668   1.840 -0.0183 -0.2899  0.0958
 1310SOL    HW1 4034   1.435   0.751   1.883  3.1156 -1.7937  2.2312
 1310SOL    HW2 4035   1.479   0.668   1.765 -0.2101 -0.5507 -0.0617
 1311SOL     OW 4036   0.362   1.677   1.945  0.1493 -0.3756  0.1263
 1311SOL    HW1 4037   0.427   1.723   1.998  1.2699  0.9002 -2.2284
 1311SOL    HW2 4038   0.311   1.746   1.903 -1.1359 -1.3495  0.0005
 1312SOL     OW 4039   0.445   0.256   2.879 -0.1869  0.1692  0.0945
 1312SOL    HW1 4040   0.506   0.197   2.923 -0.3852 -0.1020  0.0002
 1312SOL    HW2 4041   0.428   0.325   2.944  1.2034  0.9441 -0.3006
 1313SOL     OW 4042   2.126   0.279   2.568  0.3587 -0.4974 -0.0135
 1313SOL    HW1 4043   2.221   0.275   2.565  0.3179 -1.5349 -0.3863
 1313SOL    HW2 4044   2.101   0.311   2.481  0.3983  0.9387  0.4827
 1314SOL     OW 4045   2.611   0.275   1.188  1.3405  1.1463  0.3409
 1314SOL    HW1 4046   2.635   0.193   1.145 -1.0637  1.2423 -1.3903
 1314SOL    HW2 4047   2.627   0.342   1.121 -1.6720  1.4047 -0.2283
 1315SOL     OW 4048   0.159   3.274   1.722  0.5919 -0.2568  0.0980
 1315SOL    HW1 4049   0.230   3.332   1.694  0.3086  0.5621  1.0330
 1315SOL    HW2 4050   0.081   3.329   1.724  0.5807 -0.2625  2.3715
 1316SOL     OW 4051   0.797   0.115   1.616 -0.1603  0.1991  0.5344
 1316SOL    HW1 4052   0.845   0.036   1.641 -0.2498 -0.1291 -0.2981
 1316SOL    HW2 4053   0.744   0.137   1.693 -0.0401 -0.4819  0.8148
 1317SOL     OW 4054   1.497   2.482   2.619  0.1346  0.4063  0.3004
 1317SOL    HW1 4055   1.518   2.481   2.526  1.6123  2.0854  0.5554
 1317SOL    HW2 4056   1.459   2.569   2.634 -1.2425 -0.2890  1.0650
 1318SOL     OW 4057   2.972   0.890   3.665 -1.2001  0.2706  0.0682
 1318SOL    HW1 4058   2.960   0.862   3.574 -1.9240 -0.7357  0.4546
 1318SOL    HW2 4059   3.040   0.833   3.699 -1.7610 -0.1548  0.4912
 1319SOL     OW 4060   0.398   1.975   2.536  0.0062 -0.4597 -0.1556
 1319SOL    HW1 4061   0.337   2.042   2.508  0.7877 -0.5325 -2.2400
 1319SOL    HW2 4062   0.345   1.911   2.583 -1.1486  0.4131 -0.2439
 1320SOL     OW 4063   1.541   2.211   2.107 -0.3305 -0.4257  0.6646
 1320SOL    HW1 4064   1.550   2.213   2.012  2.6321  0.8964  0.8618
 1320SOL    HW2 4065   1.522   2.119   2.128  0.1864 -0.9726 -1.1278
 1321SOL     OW 4066   2.336   2.044   1.767  0.1611  0.4308  0.2510
 1321SOL    HW1 4067   2.349   2.070   1.858 -1.6553  1.8134  0.1869
 1321SOL    HW2 4068   2.259   1.986   1.769  0.9695 -0.6942 -0.2525
 1322SOL     OW 4069   0.188   2.995   2.963  0.3222  0.1551  0.2321
 1322SOL    HW1 4070   0.230   3.072   3.001  1.8103 -0.5416  0.1047
 1322SOL    HW2 4071   0.261   2.945   2.925 -0.5349 -1.4879  0.6571
 1323SOL     OW 4072   0.373   2.743   2.105 -0.2450 -0.2074 -0.0821
 1323SOL    HW1 4073   0.408   2.832   2.110 -1.7565  0.4095  0.1755
 1323SOL    HW2 4074   0.374   2.723   2.011  1.6908 -0.6347 -0.0196
 1324SOL     OW 4075   1.883   3.291   3.471  0.3059  0.4800  0.2165
 1324SOL    HW1 4076   1.827   3.344   3.527  0.3484  0.6515  0.0990
 1324SOL    HW2 4077   1.970   3.295   3.511  0.3803  0.7695  0.0262
 1325SOL     OW 4078   1.231   2.716   1.346  0.3495 -0.2777  0.0889
 1325SOL    HW1 4079   1.148   2.716   1.395  0.9530 -0.0835  1.1430
 1325SOL    HW2 4080   1.212   2.666   1.267 -1.0758  0.6713 -0.2139
 1326SOL     OW 4081   0.958   2.675   2.796  0.0802  0.3620  0.1313
 1326SOL    HW1 4082   0.871   2.642   2.819  0.4224 -0.5237  0.1662
 1326SOL    HW2 4083   0.996   2.607   2.741  1.1196  0.3143  0.8847
 1327SOL     OW 4084   0.484   1.324   2.753  0.1083 -0.1692 -0.6086
 1327SOL    HW1 4085   0.570   1.288   2.773  0.3693  0.9894  0.4666
 1327SOL    HW2 4086   0.422   1.265   2.797  0.4074 -0.4539 -0.5651
 1328SOL     OW 4087   1.412   3.102   3.427 -0.5371 -0.5781  0.7683
 1328SOL    HW1 4088   1.349   3.122   3.358 -0.1942  0.5649  0.7613
 1328SOL    HW2 4089   1.447   3.016   3.404  1.1642  0.6545 -1.7428
 1329SOL     OW 4090   2.899   0.357   2.899  0.5316 -0.3020  0.1171
 1329SOL    HW1 4091   2.882   0.267   2.873 -0.1558  0.4158 -2.1442
 1329SOL    HW2 4092   2.819   0.385   2.944 -1.0739  0.3880 -2.8874
 1330SOL     OW 4093   3.646   0.411   3.020 -0.2933  0.5138  0.2732
 1330SOL    HW1 4094   3.717   0.412   2.956 -0.9465  1.8809 -0.5035
 1330SOL    HW2 4095   3.687   0.437   3.102  0.1122  1.3186 -0.1700
 1331SOL     OW 4096   1.408   0.605   0.663 -0.2681  0.2135  0.4723
 1331SOL    HW1 4097   1.496   0.577   0.686 -0.0768  0.1998 -0.2735
 1331SOL    HW2 4098   1.417   0.698   0.641  0.1175 -0.4345 -2.4286
 1332SOL     OW 4099   1.734   1.423   1.086 -0.3252 -0.2908  0.2557
 1332SOL    HW1 4100   1.783   1.435   1.004  1.7609 -2.6083  1.0462
 1332SOL    HW2 4101   1.702   1.333   1.082 -1.2747 -0.0319  1.4528
 1333SOL     OW 4102   1.239   0.099   1.777 -0.3568  0.3919  0.3205
 1333SOL    HW1 4103   1.209   0.189   1.769  0.1667  0.5625  0.2737
 1333SOL    HW2 4104   1.305   0.101   1.846 -1.5352 -0.2556  1.5119
 1334SOL     OW 4105   1.824   0.003   2.427  0.0420  0.1730  0.5547
 1334SOL    HW1 4106   1.768   0.071   2.389  0.0030 -0.4472 -0.5633
 1334SOL    HW2 4107   1.780  -0.023   2.508 -0.3691  0.9066  0.5702
 1335SOL     OW 4108   1.069   2.484   2.231 -0.9112  0.8047  0.7249
 1335SOL    HW1 4109   1.013   2.440   2.167  1.9960  0.5465 -1.8740
 1335SOL    HW2 4110   1.072   2.575   2.201  0.4079  0.6990  0.4783
 1336SOL     OW 4111   0.835   1.077   0.229 -0.0754  0.0274 -0.4193
 1336SOL    HW1 4112   0.801   1.164   0.206  0.8920  0.5578  0.1189
 1336SOL    HW2 4113   0.879   1.047   0.150 -1.6298 -0.6085 -1.0807
 1337SOL     OW 4114   2.096   0.145   1.070 -0.1773 -0.2771  0.3351
 1337SOL    HW1 4115   2.014   0.135   1.021  1.1697 -0.1112 -2.0847
 1337SOL    HW2 4116   2.068   0.165   1.160 -2.7879  1.0761 -0.6750
 1338SOL     OW 4117   3.400   0.234   0.691  0.5994  0.2286 -0.2794
 1338SOL    HW1 4118   3.418   0.210   0.782 -0.7614 -0.3372 -0.1404
 1338SOL    HW2 4119   3.398   0.151   0.644 -0.4536  0.3499 -0.4810
 1339SOL     OW 4120   0.693   0.599   1.019 -0.5293  0.4993  0.1422
 1339SOL    HW1 4121   0.607   0.600   0.977 -0.1135 -2.0887 -0.9632
 1339SOL    HW2 4122   0.749   0.550   0.959  0.8886 -0.6891  2.2808
 1340SOL     OW 4123   0.447   2.647   2.814  0.1603  0.0576  0.2707
 1340SOL    HW1 4124   0.540   2.665   2.826  0.5073 -1.2916 -0.3395
 1340SOL    HW2 4125   0.426   2.680   2.727  0.3227 -0.6244 -0.0283
 1341SOL     OW 4126   3.263   2.243   0.145  0.0416 -0.2028  0.4823
 1341SOL    HW1 4127   3.308   2.210   0.222 -0.2755  0.4150  0.9349
 1341SOL    HW2 4128   3.219   2.322   0.174 -1.1550 -0.6605 -0.0050
 1342SOL     OW 4129   1.554   0.737   2.839 -0.7708  0.1256  0.0589
 1342SOL    HW1 4130   1.581   0.673   2.904 -2.1543  0.2339  0.7656
 1342SOL    HW2 4131   1.467   0.709   2.812 -0.4025  0.3252 -1.4546
 1343SOL     OW 4132   3.061   3.497   0.815  0.3993 -0.4094  0.8024
 1343SOL    HW1 4133   3.052   3.585   0.779 -0.8357 -1.0572 -0.5877
 1343SOL    HW2 4134   3.061   3.509   0.910  2.0555  1.2175  0.6670
 1344SOL     OW 4135   1.469   1.634   1.619 -0.6626  0.6112 -0.4651
 1344SOL    HW1 4136   1.499   1.715   1.578 -0.5666  0.5644 -0.4880
 1344SOL    HW2 4137   1.533   1.618   1.688 -1.2949  1.1462  0.2636
 1345SOL     OW 4138   3.263   0.706   3.132 -0.1585  0.5379  0.2118
 1345SOL    HW1 4139   3.219   0.623   3.149 -0.9595  1.1559  1.2795
 1345SOL    HW2 4140   3.342   0.682   3.083 -0.6303 -0.7939  0.0683
 1346SOL     OW 4141   2.400   2.946   2.062  0.0758  1.0482  0.1369
 1346SOL    HW1 4142   2.359   2.928   1.978 -0.2987  1.4006  0.2443
 1346SOL    HW2 4143   2.328   2.964   2.121  0.3907  1.8357  0.2884
 1347SOL     OW 4144   2.422   1.712   0.867 -0.6876 -0.0560 -0.5274
 1347SOL    HW1 4145   2.343   1.660   0.882 -0.9759  0.3510 -0.6133
 1347SOL    HW2 4146   2.418   1.735   0.774 -0.3871 -0.1673 -0.5674
 1348SOL     OW 4147   1.661   2.593   3.548 -0.0872 -0.2879 -0.2037
 1348SOL    HW1 4148   1.650   2.566   3.457  1.3836  0.3307 -0.5852
 1348SOL    HW2 4149   1.742   2.644   3.549 -1.1942  1.5668  1.0488
 1349SOL     OW 4150   2.374   0.079   1.029 -0.0890 -0.0159  0.4722
 1349SOL    HW1 4151   2.341   0.099   0.941  0.3701 -0.8309  0.0999
 1349SOL    HW2 4152   2.299   0.089   1.086 -0.5139  0.0198 -0.0849
 1350SOL     OW 4153   1.496   1.157   2.396  0.4465  0.7582  0.1782
 1350SOL    HW1 4154   1.493   1.066   2.366  0.6789  1.0530 -0.7716
 1350SOL    HW2 4155   1.417   1.197   2.360  0.0331  0.7885  1.1031
 1351SOL     OW 4156   0.723   2.066   0.544 -0.4707 -0.3281 -0.0843
 1351SOL    HW1 4157   0.744   2.158   0.529 -0.3706 -0.3736 -0.2317
 1351SOL    HW2 4158   0.794   2.034   0.600 -0.0437 -0.5276 -0.7316
 1352SOL     OW 4159   2.356   1.474   1.235  0.0422 -0.7022  0.1796
 1352SOL    HW1 4160   2.420   1.537   1.269 -1.2423  1.4036 -1.0938
 1352SOL    HW2 4161   2.339   1.415   1.309  1.6226  0.1660  1.3025
 1353SOL     OW 4162   0.093   1.535   2.794  0.1851  0.3691 -0.3763
 1353SOL    HW1 4163   0.059   1.609   2.845  0.4396 -0.5543  1.1864
 1353SOL    HW2 4164   0.039   1.534   2.715 -0.3373  1.7431 -0.0629
 1354SOL     OW 4165   1.829   0.610   0.523 -0.2374 -1.0499 -0.0592
 1354SOL    HW1 4166   1.825   0.522   0.487  1.6411 -1.5472  0.8370
 1354SOL    HW2 4167   1.869   0.663   0.453 -1.3833 -0.8616 -0.6039
 1355SOL     OW 4168   2.760   0.946   0.802 -0.2994  0.2083  0.4496
 1355SOL    HW1 4169   2.844   0.906   0.779  1.7358  3.0069  2.3635
 1355SOL    HW2 4170   2.745   1.012   0.734 -0.4685  0.3503  0.6243
 1356SOL     OW 4171   1.263   2.855   3.672 -0.2550  0.0840 -0.3916
 1356SOL    HW1 4172   1.358   2.857   3.683 -0.1609  0.3266 -1.2014
 1356SOL    HW2 4173   1.229   2.897   3.751  0.3716  1.1550 -0.6634
 1357SOL     OW 4174   1.389   1.465   3.415 -0.4795 -0.0983  0.1822
 1357SOL    HW1 4175   1.464   1.407   3.400 -0.9718 -0.2693 -2.0485
 1357SOL    HW2 4176   1.399   1.495   3.505  1.8776 -0.6739  0.1790
 1358SOL     OW 4177   2.251   1.477   2.553  0.2758 -0.0679  0.3650
 1358SOL    HW1 4178   2.327   1.534   2.544  1.2452 -1.0953  1.5504
 1358SOL    HW2 4179   2.242   1.464   2.647 -3.4859  2.7052  0.5989
 1359SOL     OW 4180   0.942   2.797   0.268  0.2263  0.2379  0.0291
 1359SOL    HW1 4181   0.880   2.861   0.304  0.8353 -0.2385  2.0361
 1359SOL    HW2 4182   0.944   2.816   0.174 -0.9013  2.0352  0.3225
 1360SOL     OW 4183   1.480   0.238   0.461  0.2605 -0.6596  0.1820
 1360SOL    HW1 4184   1.495   0.146   0.482 -0.4195 -0.6931  0.5509
 1360SOL    HW2 4185   1.397   0.239   0.414 -0.0023 -0.1788  0.6477
 1361SOL     OW 4186   1.064   2.079   2.287 -0.0923 -0.3075  0.0570
 1361SOL    HW1 4187   1.100   2.147   2.230  0.1633  0.6493  1.3101
 1361SOL    HW2 4188   1.140   2.032   2.321 -0.2184 -0.6049 -0.0676
 1362SOL     OW 4189   2.253   1.429   3.467 -0.4490  0.0658 -0.0669
 1362SOL    HW1 4190   2.254   1.431   3.371 -0.4135 -1.2411 -0.1183
 1362SOL    HW2 4191   2.343   1.445   3.493 -0.6284  1.3728 -0.2067
 1363SOL     OW 4192   1.877   1.629   3.306  0.0537  0.3028  0.1017
 1363SOL    HW1 4193   1.959   1.625   3.258 -0.7542  0.1519 -1.3120
 1363SOL    HW2 4194   1.873   1.546   3.354  0.4296  0.0292 -0.3364
 1364SOL     OW 4195   2.947   1.746   2.992  0.1428 -0.2659  0.3704
 1364SOL    HW1 4196   2.892   1.801   2.935 -0.4973 -2.6175 -1.4692
 1364SOL    HW2 4197   3.036   1.778   2.977 -0.3311  1.1501  0.4354
 1365SOL     OW 4198   0.381   0.252   1.787  0.0342 -0.5356 -0.1460
 1365SOL    HW1 4199   0.400   0.163   1.816 -1.4884 -0.3568  1.5219
 1365SOL    HW2 4200   0.376   0.245   1.691 -0.3517 -2.3104 -0.0269
 1366SOL     OW 4201   3.280   3.248   3.529 -0.4468 -0.3484  0.3715
 1366SOL    HW1 4202   3.189   3.241   3.503 -0.0585 -0.4956 -1.0509
 1366SOL    HW2 4203   3.298   3.342   3.528 -0.3638 -0.3656 -0.2074
 1367SOL     OW 4204   2.870   1.433   0.613  0.2503  0.5962  0.2171
 1367SOL    HW1 4205   2.781   1.463   0.632  0.5729  0.9673  1.1856
 1367SOL    HW2 4206   2.896   1.385   0.692 -0.5288 -3.0110 -1.4841
 1368SOL     OW 4207   3.457   0.541   1.556  0.2784 -0.1902  0.3495
 1368SOL    HW1 4208   3.459   0.586   1.641 -2.7150  1.7184 -0.4271
 1368SOL    HW2 4209   3.367   0.509   1.548  0.3913 -0.0996 -2.1786
 1369SOL     OW 4210   1.686   2.610   0.614 -0.3110  0.4234  0.0807
 1369SOL    HW1 4211   1.690   2.632   0.521 -1.2208  1.5175  0.2849
 1369SOL    HW2 4212   1.772   2.572   0.633  0.0152  0.5272 -1.1180
 1370SOL     OW 4213   3.490   0.957   0.735 -0.1429  0.8514 -0.4647
 1370SOL    HW1 4214   3.554   0.936   0.668 -1.0347  1.7708 -1.6652
 1370SOL    HW2 4215   3.407   0.963   0.687 -0.9693  0.5588  0.8909
 1371SOL     OW 4216   3.177   0.727   1.363 -0.0389 -0.1138 -0.2198
 1371SOL    HW1 4217   3.228   0.729   1.282 -1.8219 -1.3063 -1.4587
 1371SOL    HW2 4218   3.091   0.760   1.338 -0.7755 -0.9732  1.0500
 1372SOL     OW 4219   0.343   0.784   0.469 -0.2323  0.1202  0.2761
 1372SOL    HW1 4220   0.388   0.800   0.552  0.4017  0.3153 -0.1012
 1372SOL    HW2 4221   0.292   0.863   0.453 -0.3594  0.0806  0.4763
 1373SOL     OW 4222   2.149   0.807   3.643  0.5686  0.1317 -0.2090
 1373SOL    HW1 4223   2.063   0.805   3.601  0.9382 -0.2354 -0.9700
 1373SOL    HW2 4224   2.199   0.740   3.597  1.9552  1.8379 -1.2965
 1374SOL     OW 4225   1.197   3.342   2.497  0.1678 -0.4161  0.1246
 1374SOL    HW1 4226   1.226   3.433   2.503  0.1161 -0.3404 -0.7067
 1374SOL    HW2 4227   1.105   3.344   2.524 -0.3346  0.0670 -1.5299
 1375SOL     OW 4228   3.234   1.273   0.662 -0.2317 -0.4472 -0.1137
 1375SOL    HW1 4229   3.222   1.363   0.692  0.9989 -0.1646 -0.4262
 1375SOL    HW2 4230   3.169   1.223   0.711 -3.1299  1.0289 -2.1574
 1376SOL     OW 4231   0.745   0.658   1.634  0.4047 -0.5943  0.7476
 1376SOL    HW1 4232   0.767   0.603   1.559  2.4021 -0.7857  1.4189
 1376SOL    HW2 4233   0.771   0.746   1.608 -0.4360 -0.3771  0.6173
 1377SOL     OW 4234   0.585   1.446   0.923 -0.0735  0.4229  0.4398
 1377SOL    HW1 4235   0.656   1.509   0.927  0.3347 -0.0250  0.3554
 1377SOL    HW2 4236   0.611   1.377   0.984 -0.7780  0.5954  0.9568
 1378SOL     OW 4237   2.747   2.192   3.495  0.1384 -0.0485  0.8238
 1378SOL    HW1 4238   2.698   2.111   3.510  0.7691 -1.0902 -2.1559
 1378SOL    HW2 4239   2.823   2.165   3.445  0.6578  2.3294  0.2097
 1379SOL     OW 4240   3.016   0.406   1.240 -0.3061  0.1092  0.0432
 1379SOL    HW1 4241   3.018   0.323   1.192 -2.0128  1.4492 -2.6133
 1379SOL    HW2 4242   3.086   0.457   1.200  0.2195  0.2495  1.1211
 1380SOL     OW 4243   1.916   2.356   2.914 -0.6322  0.3780  0.1294
 1380SOL    HW1 4244   1.999   2.357   2.866 -0.5286 -0.1443  0.2955
 1380SOL    HW2 4245   1.866   2.429   2.877 -0.1220  0.6619 -0.0114
 1381SOL     OW 4246   1.312   3.589   2.538 -0.1483 -0.0424  0.7085
 1381SOL    HW1 4247   1.241   3.646   2.570  0.5068  1.3264 -0.1751
 1381SOL    HW2 4248   1.358   3.643   2.474  0.6476 -1.5225 -0.0015
 1382SOL     OW 4249   3.430   2.387   3.550 -0.1657  0.0866 -0.2725
 1382SOL    HW1 4250   3.390   2.469   3.521 -0.9780  0.5721  2.0259
 1382SOL    HW2 4251   3.428   2.392   3.645  0.6157 -2.2205 -0.0803
 1383SOL     OW 4252   0.622   3.688   1.122 -0.3533 -0.3086 -0.2734
 1383SOL    HW1 4253   0.599   3.597   1.102 -0.2138 -0.2711 -0.6122
 1383SOL    HW2 4254   0.704   3.682   1.171 -0.2198 -0.3531 -0.5015
 1384SOL     OW 4255   0.489   3.196   1.563 -0.2689 -0.2729  0.0206
 1384SOL    HW1 4256   0.512   3.104   1.560 -1.2564 -0.5580  0.6347
 1384SOL    HW2 4257   0.479   3.216   1.656 -1.0085  0.1950 -0.1475
 1385SOL     OW 4258   0.502   3.009   2.823 -0.0289 -0.0147 -0.1843
 1385SOL    HW1 4259   0.564   2.949   2.780 -0.3821  1.8415 -3.6447
 1385SOL    HW2 4260   0.555   3.055   2.888  1.4038 -0.7615 -0.7588
 1386SOL     OW 4261   0.607   2.939   1.242  0.2791  0.1326 -0.0714
 1386SOL    HW1 4262   0.521   2.919   1.278 -0.8149  3.4889 -0.4466
 1386SOL    HW2 4263   0.601   2.915   1.150 -0.5525  1.0434 -0.2661
 1387SOL     OW 4264   3.439   2.137   0.580 -1.2020  0.2555  0.0636
 1387SOL    HW1 4265   3.484   2.212   0.542 -1.9253  1.4938  1.5552
 1387SOL    HW2 4266   3.368   2.117   0.518 -2.4948  2.3612  0.7846
 1388SOL     OW 4267   2.247   3.291   1.776  0.7356  0.2252  0.0346
 1388SOL    HW1 4268   2.323   3.347   1.789 -0.3642  1.6603  0.5304
 1388SOL    HW2 4269   2.211   3.278   1.864 -0.2648  0.5696 -0.3055
 1389SOL     OW 4270   0.274   1.389   3.161 -0.3779  0.0365  0.4186
 1389SOL    HW1 4271   0.260   1.300   3.130 -1.6353 -0.3307  1.9047
 1389SOL    HW2 4272   0.196   1.436   3.133 -0.8175  0.0682  1.6456
 1390SOL     OW 4273   3.294   3.097   0.222 -0.1444  0.3275  0.0172
 1390SOL    HW1 4274   3.338   3.182   0.228  1.2796 -0.4030  0.4921
 1390SOL    HW2 4275   3.237   3.093   0.298 -0.1751  0.8359  0.0227
 1391SOL     OW 4276   2.003   0.097   0.243 -0.1868  0.5971 -0.3518
 1391SOL    HW1 4277   1.995   0.045   0.163 -1.9549  0.0965  0.0938
 1391SOL    HW2 4278   2.087   0.071   0.281 -0.2191 -0.6175 -1.0638
 1392SOL     OW 4279   3.613   3.076   1.434  0.6350  0.3836 -0.3576
 1392SOL    HW1 4280   3.608   3.167   1.405  0.3647  0.4232 -0.1923
 1392SOL    HW2 4281   3.581   3.025   1.359 -0.7575  0.5315  0.0914
 1393SOL     OW 4282   2.456   1.140   2.121  0.2264 -0.5138  0.5268
 1393SOL    HW1 4283   2.496   1.180   2.199 -0.9717  2.1932 -0.1383
 1393SOL    HW2 4284   2.502   1.181   2.047 -1.2406 -0.0674 -0.1850
 1394SOL     OW 4285   1.243   1.194   2.226  0.1430 -0.5491  0.0587
 1394SOL    HW1 4286   1.288   1.261   2.172  0.2480 -2.0351 -1.8080
 1394SOL    HW2 4287   1.157   1.232   2.244  0.2064  0.1302 -0.9467
 1395SOL     OW 4288   0.101   0.812   1.628 -0.1183 -0.2082 -0.2280
 1395SOL    HW1 4289   0.092   0.898   1.668  1.7598 -1.0723  2.3846
 1395SOL    HW2 4290   0.011   0.785   1.606 -0.7684  2.1690 -0.7001
 1396SOL     OW 4291   0.892   1.099   2.351  0.3219 -0.7021 -0.3666
 1396SOL    HW1 4292   0.821   1.076   2.290  0.2407 -2.0030  0.1868
 1396SOL    HW2 4293   0.930   1.179   2.314 -0.2602 -0.9957 -1.6674
 1397SOL     OW 4294   3.543   0.054   1.523  0.3843  0.2324 -0.6885
 1397SOL    HW1 4295   3.622   0.012   1.488  0.3134 -0.6541  0.1905
 1397SOL    HW2 4296   3.564   0.147   1.523  1.5978 -0.0218 -0.0657
 1398SOL     OW 4297   1.792   1.371   0.507 -0.0142 -0.2985  0.2896
 1398SOL    HW1 4298   1.744   1.314   0.447  1.5412 -0.8737 -0.4633
 1398SOL    HW2 4299   1.796   1.456   0.461  1.3750 -0.7992 -0.5975
 1399SOL     OW 4300   0.385   1.662   2.866  0.2772 -0.3727 -0.3456
 1399SOL    HW1 4301   0.297   1.655   2.903  1.2518  2.6573  3.1384
 1399SOL    HW2 4302   0.439   1.603   2.919  1.4892  3.2240  2.8962
 1400SOL     OW 4303   0.838   1.986   3.194  0.1516  0.1204  0.3299
 1400SOL    HW1 4304   0.790   1.910   3.163 -0.6900  0.5067  0.6722
 1400SOL    HW2 4305   0.866   2.031   3.114 -2.6682  1.5371  0.0191
 1401SOL     OW 4306   0.881   0.203   1.003  0.1277 -0.2844  0.4677
 1401SOL    HW1 4307   0.890   0.151   0.923 -0.8177  1.3462 -0.7619
 1401SOL    HW2 4308   0.842   0.143   1.066 -1.6533 -0.9272 -1.1423
 1402SOL     OW 4309   1.196   0.579   1.944 -0.2823  0.1204 -0.0065
 1402SOL    HW1 4310   1.275   0.594   1.892 -1.1238 -0.1160 -1.4208
 1402SOL    HW2 4311   1.223   0.593   2.034  1.2152  0.6759 -0.5143
 1403SOL     OW 4312   3.143   3.323   1.967  0.2168  0.5903 -0.1044
 1403SOL    HW1 4313   3.107   3.381   2.034 -1.0147  1.3239 -1.3427
 1403SOL    HW2 4314   3.073   3.315   1.902  1.2837 -0.2621 -1.1990
 1404SOL     OW 4315   1.408   3.620   0.166  0.2572  0.7650  0.2139
 1404SOL    HW1 4316   1.498   3.651   0.156  0.1488  1.8289  2.0783
 1404SOL    HW2 4317   1.411   3.561   0.242 -0.2931 -0.7361 -0.8771
 1405SOL     OW 4318   3.005   1.449   1.822  0.2257 -0.1433 -0.1812
 1405SOL    HW1 4319   2.953   1.469   1.899  0.7708  0.9902 -0.0938
 1405SOL    HW2 4320   3.002   1.529   1.769  0.2768 -0.7315 -1.0949
 1406SOL     OW 4321   2.313   1.424   0.797  0.3742  0.2351  0.0929
 1406SOL    HW1 4322   2.281   1.345   0.842  0.7234 -1.3481 -2.2644
 1406SOL    HW2 4323   2.237   1.457   0.750  0.4651  0.7675  0.3190
 1407SOL     OW 4324   0.598   0.095   2.353  0.0830  0.3357  0.1766
 1407SOL    HW1 4325   0.523   0.053   2.311 -0.9319  2.0646  0.1523
 1407SOL    HW2 4326   0.624   0.035   2.423 -1.6988 -0.0430  0.5487
 1408SOL     OW 4327   3.068   2.767   0.440 -0.0332 -0.2465 -0.6375
 1408SOL    HW1 4328   3.094   2.825   0.369 -0.1361 -0.3088 -0.7275
 1408SOL    HW2 4329   3.148   2.750   0.489  0.2536 -1.0329 -1.3511
 1409SOL     OW 4330   1.633   2.086   0.428  0.1091 -0.3517 -0.0557
 1409SOL    HW1 4331   1.640   2.160   0.368 -0.1723  0.6900  1.1452
 1409SOL    HW2 4332   1.714   2.037   0.417  0.2522  0.0808 -0.9336
 1410SOL     OW 4333   0.948   1.543   3.298  0.2161  0.1263  0.2387
 1410SOL    HW1 4334   0.958   1.638   3.305  0.9059  0.0335  0.5090
 1410SOL    HW2 4335   1.035   1.511   3.275  0.2064 -0.5370  1.0961
 1411SOL     OW 4336   2.935   0.190   3.180 -0.4961 -0.0483  0.1329
 1411SOL    HW1 4337   2.969   0.144   3.102 -0.3299 -0.0012  0.1760
 1411SOL    HW2 4338   2.855   0.143   3.202 -0.3172 -0.3347  0.1874
 1412SOL     OW 4339   3.302   1.429   1.179  0.0634  0.0003  0.5222
 1412SOL    HW1 4340   3.248   1.350   1.184 -1.0561  0.7770  1.3104
 1412SOL    HW2 4341   3.352   1.428   1.261  0.3796 -0.1151  0.3282
 1413SOL     OW 4342   3.234   3.308   0.835  0.6457  0.4887 -0.3210
 1413SOL    HW1 4343   3.169   3.378   0.832  0.8333  0.6262 -2.2366
 1413SOL    HW2 4344   3.318   3.353   0.829  0.9356  0.2770  1.6229
 1414SOL     OW 4345   3.171   2.957   1.123  0.1251  0.3935 -0.1639
 1414SOL    HW1 4346   3.149   2.940   1.215 -2.1357  0.1780 -0.6761
 1414SOL    HW2 4347   3.097   2.920   1.074 -0.0048  2.7988 -1.9262
 1415SOL     OW 4348   2.108   0.627   3.414 -0.2968 -0.7037  0.2596
 1415SOL    HW1 4349   2.137   0.536   3.422 -0.7363 -0.9460 -0.7645
 1415SOL    HW2 4350   2.014   0.621   3.394 -0.3413 -0.0249  0.2286
 1416SOL     OW 4351   2.219   2.966   2.806 -0.1182  0.1903  0.1978
 1416SOL    HW1 4352   2.175   2.969   2.891 -0.4175 -0.5199  0.0741
 1416SOL    HW2 4353   2.172   3.030   2.753 -1.1276 -0.6666  0.0197
 1417SOL     OW 4354   1.007   0.786   2.443  0.3029 -0.0557  0.7523
 1417SOL    HW1 4355   0.988   0.786   2.349  1.9662  2.0280  0.3545
 1417SOL    HW2 4356   0.948   0.719   2.479 -0.5494 -0.7408 -1.7112
 1418SOL     OW 4357   2.794   3.231   2.234 -0.3404 -0.2792  0.3207
 1418SOL    HW1 4358   2.809   3.290   2.307  0.5716  0.1875 -0.2192
 1418SOL    HW2 4359   2.703   3.245   2.209 -0.6005 -0.3043  1.2278
 1419SOL     OW 4360   0.449   2.092   2.942  0.8371 -0.1399 -0.2009
 1419SOL    HW1 4361   0.374   2.150   2.929  2.3546  2.1739  0.6306
 1419SOL    HW2 4362   0.500   2.100   2.861  0.6389 -1.0535 -0.4309
 1420SOL     OW 4363   0.935   0.433   0.456  0.3987  0.3275 -0.0885
 1420SOL    HW1 4364   0.995   0.379   0.508  0.1931  0.0645 -0.1238
 1420SOL    HW2 4365   0.899   0.373   0.391 -0.1504  0.4125  0.1360
 1421SOL     OW 4366   2.488   2.554   1.010  0.0859  0.0674 -0.1408
 1421SOL    HW1 4367   2.523   2.466   1.000  1.3754  0.4538  0.7289
 1421SOL    HW2 4368   2.449   2.555   1.097  0.0183  0.3456 -0.1725
 1422SOL     OW 4369   2.218   2.041   1.122 -0.3922 -0.0204 -0.0248
 1422SOL    HW1 4370   2.214   1.950   1.093 -0.9337 -0.0503  0.1274
 1422SOL    HW2 4371   2.237   2.090   1.042  0.7447 -0.3335  0.0344
 1423SOL     OW 4372   3.626   3.437   1.992  0.4273 -0.3271 -0.1212
 1423SOL    HW1 4373   3.698   3.374   1.990 -0.1269 -0.9737 -0.2055
 1423SOL    HW2 4374   3.634   3.481   2.077  1.7912  0.6644 -0.7263
 1424SOL     OW 4375   0.119   2.228   0.525  0.4546 -0.2150 -0.6976
 1424SOL    HW1 4376   0.158   2.310   0.556  0.9574  0.2308 -2.3981
 1424SOL    HW2 4377   0.088   2.185   0.605 -0.1970  1.7986  0.2040
 1425SOL     OW 4378   2.499   3.527   0.118 -0.1549  0.5171  0.3172
 1425SOL    HW1 4379   2.484   3.545   0.025  1.5246  1.4253  0.1712
 1425SOL    HW2 4380   2.484   3.612   0.161  0.8124  0.5626  0.6038
 1426SOL     OW 4381   2.724   3.139   2.571 -0.6390 -0.7008 -0.1264
 1426SOL    HW1 4382   2.704   3.046   2.583 -0.5460 -0.7649 -0.4425
 1426SOL    HW2 4383   2.760   3.144   2.482  0.0605 -0.4792  0.1632
 1427SOL     OW 4384   3.387   0.126   0.141 -0.1286 -0.5374 -0.7207
 1427SOL    HW1 4385   3.370   0.153   0.051  0.5240  0.8994 -0.4321
 1427SOL    HW2 4386   3.336   0.187   0.194 -0.0882 -1.0400 -0.0938
 1428SOL     OW 4387   3.378   0.386   2.433  0.1952 -0.3197  0.0411
 1428SOL    HW1 4388   3.386   0.473   2.472 -0.9882 -0.2893  0.2663
 1428SOL    HW2 4389   3.355   0.403   2.342 -0.0173 -0.3875  0.0806
 1429SOL     OW 4390   2.598   3.278   0.114 -0.5770  0.1250  0.5522
 1429SOL    HW1 4391   2.575   3.371   0.108 -1.2180 -0.1229 -1.6805
 1429SOL    HW2 4392   2.693   3.278   0.121 -0.5692  0.9393  0.6026
 1430SOL     OW 4393   0.731   1.793   1.636 -0.1274  0.5737 -0.2475
 1430SOL    HW1 4394   0.787   1.729   1.592  0.5411  0.2914  0.9676
 1430SOL    HW2 4395   0.643   1.754   1.634 -0.1669  0.6891 -1.5290
 1431SOL     OW 4396   2.840   1.526   3.555  0.1029 -0.1979  0.3717
 1431SOL    HW1 4397   2.846   1.470   3.478 -0.2419  0.7647 -0.3853
 1431SOL    HW2 4398   2.921   1.577   3.554  1.4079 -2.0895  2.2371
 1432SOL     OW 4399   0.620   1.821   3.399  0.3050 -0.3095 -0.4958
 1432SOL    HW1 4400   0.539   1.773   3.419 -0.2565  1.0838  0.7197
 1432SOL    HW2 4401   0.636   1.802   3.307 -1.8608 -0.0068 -0.9945
 1433SOL     OW 4402   0.805   1.251   1.519  0.0696  0.5333 -0.1749
 1433SOL    HW1 4403   0.806   1.219   1.609 -0.8810 -0.1258 -0.3821
 1433SOL    HW2 4404   0.733   1.314   1.517 -1.2257 -0.8857 -0.9061
 1434SOL     OW 4405   1.688   0.477   0.190 -0.1357 -0.3405 -0.3703
 1434SOL    HW1 4406   1.706   0.427   0.269 -2.6508 -1.4148 -0.3711
 1434SOL    HW2 4407   1.742   0.436   0.123  1.0253 -0.2713  0.4884
 1435SOL     OW 4408   3.235   2.988   1.785  0.5539 -0.3522  0.1641
 1435SOL    HW1 4409   3.325   3.015   1.765  0.1426 -0.1826 -1.5924
 1435SOL    HW2 4410   3.185   3.070   1.782 -0.0409 -0.7417 -1.2742
 1436SOL     OW 4411   1.811   2.850   2.295 -0.2307 -0.2929  0.1923
 1436SOL    HW1 4412   1.746   2.920   2.301  0.4541  0.4409 -0.5630
 1436SOL    HW2 4413   1.831   2.844   2.202  0.3086 -0.9611  0.3401
 1437SOL     OW 4414   1.294   0.605   3.031  0.0231 -0.4058  0.0125
 1437SOL    HW1 4415   1.224   0.560   3.079  0.3056  1.2385  2.1194
 1437SOL    HW2 4416   1.346   0.648   3.099  3.0559 -1.4328 -1.4976
 1438SOL     OW 4417   3.434   1.583   2.014 -0.1718  0.5266 -0.0006
 1438SOL    HW1 4418   3.371   1.582   1.942 -0.9106  1.1578  0.6081
 1438SOL    HW2 4419   3.498   1.516   1.992 -1.2039 -0.3181 -0.5188
 1439SOL     OW 4420   0.246   0.223   0.851  0.1326 -0.6101  0.1280
 1439SOL    HW1 4421   0.341   0.228   0.846  0.1686  0.2143  1.1379
 1439SOL    HW2 4422   0.221   0.153   0.792  1.1741  0.8609 -2.1818
 1440SOL     OW 4423   0.707   0.495   2.171  0.1076  0.5023 -0.8172
 1440SOL    HW1 4424   0.725   0.424   2.110 -1.2341 -1.2238  0.6839
 1440SOL    HW2 4425   0.644   0.458   2.233  0.7540  2.4345  1.1077
 1441SOL     OW 4426   2.857   1.566   2.683 -0.6160  0.1621 -0.2919
 1441SOL    HW1 4427   2.772   1.521   2.676 -0.4463 -0.4576  1.2554
 1441SOL    HW2 4428   2.835   1.659   2.679 -1.4492  0.0226  0.5577
 1442SOL     OW 4429   2.018   3.597   2.064  0.3682 -0.4016 -0.0577
 1442SOL    HW1 4430   1.938   3.546   2.056  0.0103  0.3507 -1.6207
 1442SOL    HW2 4431   2.047   3.611   1.974  2.0733 -0.3571  0.4671
 1443SOL     OW 4432   0.187   0.630   3.366  0.4064  0.9815  0.0855
 1443SOL    HW1 4433   0.107   0.642   3.314 -0.0579  1.6448  0.9267
 1443SOL    HW2 4434   0.156   0.627   3.457  1.0002 -1.8739  0.2993
 1444SOL     OW 4435   1.905   2.674   0.409 -0.0594  0.1226  0.1085
 1444SOL    HW1 4436   1.997   2.659   0.392 -0.0251 -2.0898  1.7517
 1444SOL    HW2 4437   1.900   2.765   0.439  1.3079  0.7331 -1.3767
 1445SOL     OW 4438   3.373   1.252   0.188  0.7153  0.0783 -0.0267
 1445SOL    HW1 4439   3.372   1.347   0.196  0.4135  0.1472 -0.8043
 1445SOL    HW2 4440   3.370   1.220   0.279 -5.3540  0.7989  0.4942
 1446SOL     OW 4441   2.237   2.853   3.509  0.1505 -0.2967 -0.1159
 1446SOL    HW1 4442   2.262   2.850   3.602 -2.2054 -1.2738  0.5767
 1446SOL    HW2 4443   2.171   2.784   3.501  0.7307 -0.6276 -2.6916
 1447SOL     OW 4444   2.905   1.943   1.826  0.0568  0.1552 -0.1967
 1447SOL    HW1 4445   2.913   1.934   1.921  1.2248 -0.1455 -0.3004
 1447SOL    HW2 4446   2.965   2.015   1.804  0.3570 -0.2634 -0.7747
 1448SOL     OW 4447   1.158   2.531   0.849  0.2372  0.0050  0.0227
 1448SOL    HW1 4448   1.253   2.532   0.854  0.2392  1.6578  0.2213
 1448SOL    HW2 4449   1.137   2.448   0.806  1.6457 -1.3794  1.8596
 1449SOL     OW 4450   0.002   0.787   2.887  0.1991  0.1717 -0.4959
 1449SOL    HW1 4451   0.036   0.863   2.840  1.5496 -1.9005 -3.1687
 1449SOL    HW2 4452   0.080   0.738   2.913 -0.6469 -0.6936  0.5014
 1450SOL     OW 4453   1.582   1.250   0.762 -0.4628 -0.1542  0.6754
 1450SOL    HW1 4454   1.588   1.219   0.671 -1.8685  0.5542  0.3145
 1450SOL    HW2 4455   1.644   1.195   0.810 -0.5458 -1.3296 -0.5054
 1451SOL     OW 4456   3.099   0.054   2.011  0.2446  0.1360  0.0919
 1451SOL    HW1 4457   3.021   0.100   2.042 -0.4638 -0.7563 -0.3115
 1451SOL    HW2 4458   3.084  -0.037   2.036  0.4399 -0.3144 -1.3406
 1452SOL     OW 4459   0.571   1.070   3.639  0.0811 -0.1330 -0.2869
 1452SOL    HW1 4460   0.552   1.153   3.682  0.7153  0.3541 -0.9191
 1452SOL    HW2 4461   0.550   1.003   3.704  0.8524  0.5762  0.7250
 1453SOL     OW 4462   0.377   2.779   1.208 -0.3237  0.2861  0.0527
 1453SOL    HW1 4463   0.347   2.834   1.280  0.3999  0.7620 -0.0006
 1453SOL    HW2 4464   0.297   2.739   1.174 -0.5638 -0.8280  1.8174
 1454SOL     OW 4465   3.561   2.585   2.635  0.1175  0.2754  0.1739
 1454SOL    HW1 4466   3.641   2.595   2.584  0.9691 -1.0018  1.1920
 1454SOL    HW2 4467   3.591   2.556   2.721 -1.4824 -0.9877  0.3529
 1455SOL     OW 4468   3.550   3.538   2.919  0.0869  0.7195  0.1930
 1455SOL    HW1 4469   3.598   3.472   2.869  0.6900  0.2250  1.3814
 1455SOL    HW2 4470   3.462   3.539   2.881 -0.5744 -2.2432  1.4063
 1456SOL     OW 4471   1.478   0.873   0.636 -0.4588  0.1387  0.1405
 1456SOL    HW1 4472   1.454   0.955   0.678  0.4508  0.0398  0.9045
 1456SOL    HW2 4473   1.571   0.861   0.658 -1.0867 -2.1956  2.0355
 1457SOL     OW 4474   0.396   1.669   2.320  0.3545 -0.0882  0.0149
 1457SOL    HW1 4475   0.326   1.611   2.352  1.7514 -1.3314  0.9887
 1457SOL    HW2 4476   0.473   1.612   2.317  2.0185  1.9284  1.8931
 1458SOL     OW 4477   1.266   2.866   1.978 -0.4021 -0.1894  0.0637
 1458SOL    HW1 4478   1.349   2.868   1.931 -0.4688 -0.6996 -0.0770
 1458SOL    HW2 4479   1.201   2.899   1.916 -0.3045  0.2198  0.1776
 1459SOL     OW 4480   2.998   3.346   3.598  0.5387  0.2704  0.2915
 1459SOL    HW1 4481   2.915   3.310   3.566 -0.1115  0.4113  1.7475
 1459SOL    HW2 4482   3.019   3.416   3.536  0.0584 -0.3707 -0.6194
 1460SOL     OW 4483   3.101   2.727   2.618  0.2192 -0.2917 -0.5733
 1460SOL    HW1 4484   3.161   2.800   2.601  0.6265 -0.7670 -1.2646
 1460SOL    HW2 4485   3.110   2.671   2.540 -1.6636 -0.0250 -1.0134
 1461SOL     OW 4486   2.980   0.949   0.304 -0.2775  0.3282  0.1926
 1461SOL    HW1 4487   3.042   0.878   0.318  1.2984  1.6603  0.2067
 1461SOL    HW2 4488   3.029   1.016   0.256 -1.4547  1.7602  0.8771
 1462SOL     OW 4489   2.705   2.881   2.625  0.3080 -0.0750 -0.8743
 1462SOL    HW1 4490   2.747   2.818   2.684  0.2646  0.5405 -0.1804
 1462SOL    HW2 4491   2.684   2.829   2.547  2.7558 -0.3205 -1.4555
 1463SOL     OW 4492   1.812   0.533   3.649  0.0408 -0.0581 -0.0145
 1463SOL    HW1 4493   1.826   0.538   3.555  0.5773 -1.3637 -0.0319
 1463SOL    HW2 4494   1.880   0.472   3.680  0.6322  1.2316  1.3845
 1464SOL     OW 4495   2.498   0.033   0.344  0.4955  0.2853  0.4388
 1464SOL    HW1 4496   2.549  -0.038   0.383 -1.5518 -0.7703  1.3691
 1464SOL    HW2 4497   2.518   0.109   0.398  0.9736 -0.1567  0.9012
 1465SOL     OW 4498   0.367   3.342   2.926 -0.3743 -0.2293  0.0223
 1465SOL    HW1 4499   0.319   3.274   2.971  0.9076 -0.6673  0.7894
 1465SOL    HW2 4500   0.307   3.375   2.859 -2.2804  0.3371  1.9223
 1466SOL     OW 4501   1.003   1.443   1.980  0.5069 -0.6926  0.3371
 1466SOL    HW1 4502   0.945   1.502   1.931  0.1528 -1.0352  0.3435
 1466SOL    HW2 4503   1.035   1.381   1.915  1.1921 -0.2593  0.2520
 1467SOL     OW 4504   0.606   2.638   2.166 -0.4637 -0.3187 -1.0371
 1467SOL    HW1 4505   0.523   2.686   2.175 -0.6925 -0.9462  0.6246
 1467SOL    HW2 4506   0.580   2.546   2.166  0.3018 -0.6420  1.9313
 1468SOL     OW 4507   3.359   2.476   1.623 -0.2669  0.2989 -0.3387
 1468SOL    HW1 4508   3.313   2.549   1.666  2.8559  3.2472 -1.5144
 1468SOL    HW2 4509   3.354   2.497   1.530 -0.3248 -1.7565 -0.8367
 1469SOL     OW 4510   3.327   2.022   1.386  0.1404 -0.1596  0.4966
 1469SOL    HW1 4511   3.305   2.057   1.300 -3.3971 -1.1562  0.8432
 1469SOL    HW2 4512   3.401   1.964   1.370 -0.2057 -0.0659 -1.7961
 1470SOL     OW 4513   0.103   2.319   1.482 -0.3382 -0.1410 -0.7390
 1470SOL    HW1 4514   0.156   2.240   1.483 -1.5631 -0.9979  0.6418
 1470SOL    HW2 4515   0.084   2.337   1.574 -2.3847  0.1309 -1.1628
 1471SOL     OW 4516   2.216   0.999   0.676 -0.4579 -0.6502  0.0731
 1471SOL    HW1 4517   2.291   0.999   0.617  0.0123 -0.5439  0.6619
 1471SOL    HW2 4518   2.189   0.907   0.680 -0.1830 -0.7341  0.0688
 1472SOL     OW 4519   1.792   0.986   1.248  0.5275 -0.0673 -0.2705
 1472SOL    HW1 4520   1.762   0.973   1.338  1.9794  1.3749  0.4736
 1472SOL    HW2 4521   1.887   0.987   1.254  0.6880  3.0681 -1.2920
 1473SOL     OW 4522   1.060   0.282   1.179 -0.1049  0.2818 -0.1725
 1473SOL    HW1 4523   0.994   0.266   1.111  0.6517  0.8067 -1.0482
 1473SOL    HW2 4524   1.094   0.196   1.201  0.5753  0.2089 -1.4204
 1474SOL     OW 4525   2.258   2.426   0.122 -0.3219  1.0101  0.1029
 1474SOL    HW1 4526   2.290   2.429   0.032  0.8436 -0.6197  0.4243
 1474SOL    HW2 4527   2.186   2.363   0.120 -0.1598  0.8167  0.3475
 1475SOL     OW 4528   3.330   3.381   1.576  0.3206  0.9278  0.2824
 1475SOL    HW1 4529   3.246   3.337   1.586  0.6427  0.3175  0.3429
 1475SOL    HW2 4530   3.334   3.442   1.649 -0.1213  1.0423  0.2136
 1476SOL     OW 4531   1.283   3.509   3.647 -0.1710 -0.1969 -0.1366
 1476SOL    HW1 4532   1.321   3.537   3.730 -2.3514  0.9960  0.5304
 1476SOL    HW2 4533   1.312   3.574   3.583  0.5738 -0.4683 -0.0806
 1477SOL     OW 4534   2.720   1.252   3.237  0.3511 -0.0326 -0.6791
 1477SOL    HW1 4535   2.778   1.317   3.276  1.8191 -1.2184 -0.8045
 1477SOL    HW2 4536   2.672   1.215   3.312 -0.1773  0.8659 -0.5613
 1478SOL     OW 4537   2.571   1.410   2.180 -0.1050 -0.1096  0.5445
 1478SOL    HW1 4538   2.633   1.356   2.229 -0.3881 -0.6327  0.3331
 1478SOL    HW2 4539   2.621   1.440   2.104  0.1316  0.1502  0.7973
 1479SOL     OW 4540   2.768   2.979   3.482  0.1686  0.1299  0.2027
 1479SOL    HW1 4541   2.860   2.995   3.459  0.2578  0.3678  0.7099
 1479SOL    HW2 4542   2.733   2.929   3.409  0.6042  0.3658 -0.1697
 1480SOL     OW 4543   3.586   2.276   1.320  0.2020 -0.1132  0.0049
 1480SOL    HW1 4544   3.652   2.278   1.389 -0.6464  0.0188  0.8345
 1480SOL    HW2 4545   3.590   2.187   1.286 -1.3159 -1.1347  2.2235
 1481SOL     OW 4546   1.424   2.283   0.631 -0.9610  0.0007  0.3179
 1481SOL    HW1 4547   1.432   2.189   0.648 -3.1025 -0.0915  1.0707
 1481SOL    HW2 4548   1.464   2.295   0.545 -1.2939 -1.7347 -0.1106
 1482SOL     OW 4549   3.371   2.168   3.207  0.2220 -0.0525 -0.4058
 1482SOL    HW1 4550   3.418   2.092   3.174  1.9080  0.5306  0.5093
 1482SOL    HW2 4551   3.403   2.178   3.297 -2.7006 -0.4224  0.7915
 1483SOL     OW 4552   0.136   0.461   1.811 -0.4754  0.1425  0.3340
 1483SOL    HW1 4553   0.157   0.370   1.831 -0.5164  0.5815  2.8166
 1483SOL    HW2 4554   0.057   0.479   1.863 -0.7165  1.4744 -0.4478
 1484SOL     OW 4555   3.514   3.089   1.687  0.1585  0.5217 -0.6390
 1484SOL    HW1 4556   3.508   3.179   1.718 -0.0237  0.4298 -0.4024
 1484SOL    HW2 4557   3.529   3.097   1.593  1.8253  0.8332 -0.3820
 1485SOL     OW 4558   1.272   3.553   1.096  0.0912 -0.1771 -0.0993
 1485SOL    HW1 4559   1.294   3.518   1.182 -1.6012 -1.6142 -0.1932
 1485SOL    HW2 4560   1.217   3.486   1.056 -0.7845  1.3059 -1.5287
 1486SOL     OW 4561   0.397   1.923   1.099 -0.0854 -0.0983 -0.3720
 1486SOL    HW1 4562   0.434   1.871   1.027  0.8146  0.5141 -0.3771
 1486SOL    HW2 4563   0.407   1.867   1.176 -3.9314 -2.1158 -1.0866
 1487SOL     OW 4564   1.965   0.696   2.490  0.3138  0.3291  0.4793
 1487SOL    HW1 4565   2.052   0.657   2.498 -0.2617 -1.1904 -0.2248
 1487SOL    HW2 4566   1.905   0.622   2.495 -0.9992  1.4144  1.5977
 1488SOL     OW 4567   2.205   0.625   0.922  0.5635  0.3025 -0.0194
 1488SOL    HW1 4568   2.168   0.537   0.918  2.2463 -0.3923 -1.5566
 1488SOL    HW2 4569   2.290   0.614   0.965  0.9834  1.0981 -0.6129
 1489SOL     OW 4570   2.344   2.636   3.336 -0.3799 -0.0678 -0.0147
 1489SOL    HW1 4571   2.385   2.659   3.420  2.3533 -0.3298 -1.1844
 1489SOL    HW2 4572   2.389   2.691   3.272 -1.7367 -0.5707 -1.4528
 1490SOL     OW 4573   1.940   1.129   0.674 -0.0125  0.0255  0.4538
 1490SOL    HW1 4574   1.916   1.121   0.582  0.5975 -0.2188  0.3134
 1490SOL    HW2 4575   2.032   1.102   0.678 -0.2154 -0.5918  1.2382
 1491SOL     OW 4576   0.676   2.275   3.004 -0.2663  0.4186 -0.7180
 1491SOL    HW1 4577   0.653   2.339   3.072  1.3719 -0.8841  1.2043
 1491SOL    HW2 4578   0.611   2.205   3.014  0.6996 -0.3551  0.4356
 1492SOL     OW 4579   2.658   1.471   0.030  0.2300 -0.1119  0.2681
 1492SOL    HW1 4580   2.731   1.481  -0.031 -0.4432 -0.4171 -0.6136
 1492SOL    HW2 4581   2.687   1.405   0.092 -0.0482 -1.7947 -1.3018
 1493SOL     OW 4582   2.012   3.102   2.050 -0.2459 -0.7452  0.5820
 1493SOL    HW1 4583   1.929   3.091   2.095 -0.6278 -1.7566 -0.3276
 1493SOL    HW2 4584   2.003   3.186   2.004 -1.2490 -1.4003 -0.4660
 1494SOL     OW 4585   0.235   1.971   3.596  0.0693  0.2305 -0.4498
 1494SOL    HW1 4586   0.237   1.957   3.501  1.0521  1.3911 -0.6231
 1494SOL    HW2 4587   0.221   2.065   3.606 -2.4229 -0.1558  0.6064
 1495SOL     OW 4588   3.137   1.486   2.825  0.2294  0.2016  0.0923
 1495SOL    HW1 4589   3.094   1.566   2.794 -1.0445 -0.5904 -0.2529
 1495SOL    HW2 4590   3.111   1.479   2.917  0.2128  0.1148  0.0814
 1496SOL     OW 4591   2.783   1.731   0.028 -0.2880 -0.0758 -0.1929
 1496SOL    HW1 4592   2.871   1.729   0.064 -0.3894 -0.0908  0.0619
 1496SOL    HW2 4593   2.762   1.640   0.010 -0.4115 -0.1166  0.1498
 1497SOL     OW 4594   1.623   2.059   1.470  0.3051  0.2538  0.1767
 1497SOL    HW1 4595   1.531   2.067   1.495  0.0160  0.1461 -0.8062
 1497SOL    HW2 4596   1.663   2.143   1.496 -0.0679  0.3013  0.5967
 1498SOL     OW 4597   0.267   3.278   3.377 -0.0109 -0.2679 -0.2862
 1498SOL    HW1 4598   0.247   3.371   3.377  2.6795  0.3952  0.3234
 1498SOL    HW2 4599   0.218   3.242   3.451 -0.0285  0.9516  0.3091
 1499SOL     OW 4600   3.379   3.286   3.231 -0.5758 -0.0941 -0.1120
 1499SOL    HW1 4601   3.324   3.212   3.204  0.2586 -0.6148 -0.4199
 1499SOL    HW2 4602   3.382   3.280   3.326  1.5497 -2.0300 -0.2160
 1500SOL     OW 4603   2.684   2.801   1.265 -0.0802  0.0250 -0.1100
 1500SOL    HW1 4604   2.768   2.828   1.303  1.0955 -0.6305 -2.0717
 1500SOL    HW2 4605   2.673   2.710   1.292 -0.5419  0.3255  0.7425
 1501SOL     OW 4606   0.003   1.838   0.001 -0.1603  0.4112  0.3545
 1501SOL    HW1 4607   0.083   1.858  -0.048  0.7511  1.2446  2.0652
 1501SOL    HW2 4608   0.007   1.743   0.014  0.3489  0.3889  0.0642
 1502SOL     OW 4609   2.980   0.062   2.362 -0.0917 -0.2730 -0.3015
 1502SOL    HW1 4610   2.995   0.120   2.287 -1.0753  1.3830  0.7110
 1502SOL    HW2 4611   2.895   0.021   2.344  0.7680 -1.7197 -1.1862
 1503SOL     OW 4612   0.233   2.580   0.383  0.2465  0.7300 -0.4192
 1503SOL    HW1 4613   0.209   2.541   0.467  0.6995 -0.8627 -1.0018
 1503SOL    HW2 4614   0.314   2.537   0.357  1.0433  2.4118 -0.9022
 1504SOL     OW 4615   2.386   2.811   0.332 -0.1581  0.2231 -0.4358
 1504SOL    HW1 4616   2.437   2.877   0.284 -1.2761  1.1825 -0.3472
 1504SOL    HW2 4617   2.422   2.815   0.421  0.5134 -0.0695 -0.6890
 1505SOL     OW 4618   2.142   3.417   3.674  0.8832 -0.2029  0.4152
 1505SOL    HW1 4619   2.235   3.434   3.682  1.2913 -1.4065 -1.1439
 1505SOL    HW2 4620   2.118   3.454   3.589 -0.0934  0.1874  0.8444
 1506SOL     OW 4621   0.357   2.394   0.863 -0.5742 -0.0510 -0.0630
 1506SOL    HW1 4622   0.438   2.375   0.911 -0.2467 -0.1657 -0.6494
 1506SOL    HW2 4623   0.303   2.316   0.874  0.8053 -1.5050 -2.5504
 1507SOL     OW 4624   3.360   3.663   1.363  0.0728  0.6909 -0.0481
 1507SOL    HW1 4625   3.331   3.579   1.400  2.3699 -0.5446 -0.8564
 1507SOL    HW2 4626   3.419   3.699   1.429  2.3989 -0.4380 -1.3686
 1508SOL     OW 4627   2.162   0.141   1.581 -0.3311  0.1535 -0.5647
 1508SOL    HW1 4628   2.174   0.206   1.650 -0.7060 -1.4686  1.0707
 1508SOL    HW2 4629   2.178   0.190   1.500  1.6091  1.7624  0.6956
 1509SOL     OW 4630   3.582   1.333   3.272  0.3461 -0.1683 -0.2568
 1509SOL    HW1 4631   3.634   1.379   3.206  0.4765 -2.5240 -1.9689
 1509SOL    HW2 4632   3.508   1.297   3.222 -0.7590 -0.2218  1.3485
 1510SOL     OW 4633   2.018   2.260   0.084  0.0951  0.6681  0.6332
 1510SOL    HW1 4634   1.975   2.308   0.155 -3.8420  0.9522 -1.6659
 1510SOL    HW2 4635   1.976   2.174   0.085  0.0279  0.6491 -1.2409
 1511SOL     OW 4636   1.228   2.437   3.296  0.2628 -0.6988 -0.6359
 1511SOL    HW1 4637   1.176   2.450   3.375 -1.4221 -0.6439 -1.7028
 1511SOL    HW2 4638   1.238   2.342   3.290 -1.2044 -0.8403 -1.2953
 1512SOL     OW 4639   1.746   0.383   2.832  0.2605 -0.3618  0.0959
 1512SOL    HW1 4640   1.674   0.407   2.890 -1.1095  2.8905 -2.6474
 1512SOL    HW2 4641   1.704   0.349   2.753  1.7817  0.1645 -0.9930
 1513SOL     OW 4642   3.485   2.334   1.812  0.1338  0.0700 -0.2133
 1513SOL    HW1 4643   3.413   2.336   1.875 -0.0879 -0.8335 -0.4366
 1513SOL    HW2 4644   3.459   2.397   1.744 -0.3615 -0.1242 -0.2073
 1514SOL     OW 4645   2.563   0.543   2.586 -0.1379  0.3540  0.1174
 1514SOL    HW1 4646   2.481   0.591   2.597 -0.5143 -0.5146  1.1964
 1514SOL    HW2 4647   2.617   0.601   2.531 -0.9012  1.6086  0.6508
 1515SOL     OW 4648   0.535   0.601   0.463 -0.1598 -0.1089  0.1268
 1515SOL    HW1 4649   0.452   0.649   0.462  0.7241  1.4797  0.6259
 1515SOL    HW2 4650   0.589   0.647   0.526  0.9527 -1.4254  0.1794
 1516SOL     OW 4651   2.635   1.743   2.271  0.1564 -0.2443  0.0125
 1516SOL    HW1 4652   2.581   1.670   2.301 -0.2058 -0.6216 -1.5059
 1516SOL    HW2 4653   2.723   1.722   2.304  0.3214 -2.0147 -1.3911
 1517SOL     OW 4654   1.560   0.095   1.490 -0.5391  0.3928 -0.1815
 1517SOL    HW1 4655   1.475   0.099   1.446 -0.6612 -2.1104 -0.3155
 1517SOL    HW2 4656   1.617   0.049   1.428  0.5988  0.9664  0.4091
 1518SOL     OW 4657   1.844   0.580   3.340 -0.1154  0.3416  0.2182
 1518SOL    HW1 4658   1.833   0.511   3.275 -0.3615 -0.1791  0.8013
 1518SOL    HW2 4659   1.758   0.589   3.380  0.1292  0.3746  0.7482
 1519SOL     OW 4660   1.097   0.211   0.294  0.6915  0.6702  0.3401
 1519SOL    HW1 4661   1.130   0.229   0.205  0.8183  2.3688  0.6922
 1519SOL    HW2 4662   1.135   0.280   0.348 -0.1810  0.2503  1.5390
 1520SOL     OW 4663   0.642   1.587   2.127 -0.0838  0.1224  0.2968
 1520SOL    HW1 4664   0.621   1.506   2.080 -0.0915 -0.3859  1.1663
 1520SOL    HW2 4665   0.681   1.558   2.209  1.8401  1.0169 -0.2493
 1521SOL     OW 4666   2.081   3.269   0.873 -0.0574 -0.3120 -0.0655
 1521SOL    HW1 4667   2.074   3.207   0.946 -1.0180 -1.5087 -1.1068
 1521SOL    HW2 4668   1.991   3.281   0.844  0.1505  1.3816 -0.0902
 1522SOL     OW 4669   0.710   1.026   2.135  0.1780  0.5567  1.0181
 1522SOL    HW1 4670   0.731   1.037   2.042  0.0060 -0.3330  0.8675
 1522SOL    HW2 4671   0.703   0.931   2.147 -0.5023  0.6998  1.7923
 1523SOL     OW 4672   1.677   1.069   1.007  0.2714  0.1166 -0.0983
 1523SOL    HW1 4673   1.754   1.025   1.042  0.1580 -0.2012 -0.2476
 1523SOL    HW2 4674   1.614   1.070   1.079  0.2888  0.0678 -0.0825
 1524SOL     OW 4675   1.674   1.486   2.469  0.9755 -0.3477  0.7559
 1524SOL    HW1 4676   1.694   1.403   2.425  1.3921 -0.7560  1.6899
 1524SOL    HW2 4677   1.760   1.522   2.491  0.7952  0.3157  0.4102
 1525SOL     OW 4678   0.570   2.345   1.028 -0.1648 -0.5060  0.2784
 1525SOL    HW1 4679   0.550   2.428   1.072  0.5281  0.0428 -0.4386
 1525SOL    HW2 4680   0.664   2.332   1.041 -0.0345 -0.5596 -0.6573
 1526SOL     OW 4681   0.646   2.925   0.311 -0.4517  0.3984 -0.7872
 1526SOL    HW1 4682   0.598   2.858   0.361 -1.1877  0.4365 -1.4266
 1526SOL    HW2 4683   0.644   3.002   0.368  0.8973 -0.2527  0.2078
 1527SOL     OW 4684   1.236   1.996   0.923 -0.3823 -0.4269 -0.3940
 1527SOL    HW1 4685   1.252   1.953   0.839  3.2530 -0.5870  0.1789
 1527SOL    HW2 4686   1.225   1.924   0.985 -0.6857 -0.3645 -0.3741
 1528SOL     OW 4687   1.039   3.103   3.014  1.0548 -0.6099  0.3883
 1528SOL    HW1 4688   1.086   3.163   2.956  1.7473 -1.7971 -0.3376
 1528SOL    HW2 4689   1.064   3.016   2.983  0.1441 -1.2788  1.4519
 1529SOL     OW 4690   0.275   0.325   0.414 -0.7420  0.0663 -0.3872
 1529SOL    HW1 4691   0.300   0.368   0.332 -1.0609  0.5107 -0.2555
 1529SOL    HW2 4692   0.181   0.341   0.422 -1.1558 -1.8345 -1.0170
 1530SOL     OW 4693   0.366   1.863   3.045  0.1048 -0.8079 -0.4694
 1530SOL    HW1 4694   0.367   1.802   2.970  2.2173 -0.0872 -1.0970
 1530SOL    HW2 4695   0.415   1.939   3.014  1.7674 -0.8197  1.9013
 1531SOL     OW 4696   0.150   1.915   2.696 -0.0782  0.2894 -0.6617
 1531SOL    HW1 4697   0.139   1.951   2.784 -1.4067 -1.7152  0.0722
 1531SOL    HW2 4698   0.138   1.990   2.637  2.8266  2.1131  0.8040
 1532SOL     OW 4699   0.608   2.444   0.711  0.3766  0.0522 -0.2802
 1532SOL    HW1 4700   0.675   2.385   0.676  0.5574  0.7662 -1.1497
 1532SOL    HW2 4701   0.526   2.396   0.700  0.5844 -0.2691 -0.4534
 1533SOL     OW 4702   2.578   0.278   0.490 -0.0389  0.3353 -0.5121
 1533SOL    HW1 4703   2.554   0.262   0.582 -0.1841 -2.0256 -0.9070
 1533SOL    HW2 4704   2.522   0.351   0.464 -0.1362  0.9291  1.2033
 1534SOL     OW 4705   3.302   2.461   2.592  0.3115  0.3959  0.1507
 1534SOL    HW1 4706   3.301   2.497   2.503  1.1753 -1.9927 -0.8975
 1534SOL    HW2 4707   3.387   2.486   2.627  1.4456 -1.5642 -1.0440
 1535SOL     OW 4708   3.056   3.273   1.521 -0.0465 -0.4106 -0.1963
 1535SOL    HW1 4709   3.003   3.194   1.534 -0.9308 -0.1396 -1.8830
 1535SOL    HW2 4710   3.000   3.332   1.471  0.4704  1.4618  1.2786
 1536SOL     OW 4711   2.254   2.399   3.272  0.1242  0.0483  0.0244
 1536SOL    HW1 4712   2.284   2.483   3.308  1.2055 -0.2535 -0.1468
 1536SOL    HW2 4713   2.158   2.402   3.282  0.2145  0.9414  0.8006
 1537SOL     OW 4714   1.420   0.256   2.466 -0.8146 -0.5980  0.4220
 1537SOL    HW1 4715   1.382   0.331   2.422 -1.7243 -1.1699  0.2047
 1537SOL    HW2 4716   1.391   0.180   2.415 -1.1209 -1.2060  1.4506
 1538SOL     OW 4717   0.429   0.710   2.775 -0.2853 -0.3988 -0.2159
 1538SOL    HW1 4718   0.417   0.794   2.821 -0.8117  0.1599 -1.3374
 1538SOL    HW2 4719   0.521   0.709   2.751  0.0336 -0.7695  0.9735
 1539SOL     OW 4720   0.833   0.036   0.202  0.4709 -0.0403 -0.6972
 1539SOL    HW1 4721   0.887   0.115   0.202  0.4233  0.0407  1.4610
 1539SOL    HW2 4722   0.895  -0.035   0.218  0.1480 -0.1222  0.2087
 1540SOL     OW 4723   2.979   2.628   1.493  0.2043  0.3646 -0.3929
 1540SOL    HW1 4724   2.912   2.566   1.464 -0.9134  0.5737  1.6148
 1540SOL    HW2 4725   3.061   2.581   1.480 -0.5531 -1.2696  0.3249
 1541SOL     OW 4726   1.629   2.888   0.754 -0.6127  0.0177 -0.3779
 1541SOL    HW1 4727   1.553   2.867   0.808 -1.6236 -0.7648 -1.9954
 1541SOL    HW2 4728   1.671   2.803   0.739  1.1071  0.5477  1.1863
 1542SOL     OW 4729   2.363   2.889   0.965 -0.2478 -0.0662 -0.2027
 1542SOL    HW1 4730   2.454   2.857   0.967  0.3441  1.4328 -1.3453
 1542SOL    HW2 4731   2.321   2.837   0.896 -0.9495 -2.3139  1.7721
 1543SOL     OW 4732   1.986   1.298   2.190 -0.5715  0.3788  0.4793
 1543SOL    HW1 4733   1.903   1.264   2.225 -0.2123  0.2974  1.2785
 1543SOL    HW2 4734   1.986   1.390   2.216  1.0475 -0.3299  3.4314
 1544SOL     OW 4735   3.078   0.222   1.496 -0.1801  0.0273  0.0807
 1544SOL    HW1 4736   3.153   0.275   1.522 -0.3811 -0.1125  0.9986
 1544SOL    HW2 4737   3.060   0.248   1.406  1.2442 -0.2685 -0.3135
 1545SOL     OW 4738   0.975   1.099   2.886  0.4853  0.1993  0.0545
 1545SOL    HW1 4739   1.043   1.155   2.924  0.2307  1.0996 -0.7820
 1545SOL    HW2 4740   0.982   1.113   2.792 -0.9921  0.4996 -0.0369
 1546SOL     OW 4741   2.213   2.433   2.734  0.3678 -0.2964 -0.0521
 1546SOL    HW1 4742   2.174   2.520   2.733  2.1591  0.5272 -0.2097
 1546SOL    HW2 4743   2.269   2.432   2.812 -0.0033 -1.5013  0.2369
 1547SOL     OW 4744   1.853   3.696   0.439 -0.3108 -0.6753 -0.5230
 1547SOL    HW1 4745   1.862   3.605   0.411  0.7750 -0.2635 -1.5909
 1547SOL    HW2 4746   1.913   3.745   0.383 -1.3425  0.8010 -0.4149
 1548SOL     OW 4747   0.352   3.317   1.283 -0.1997  0.4040  0.3105
 1548SOL    HW1 4748   0.412   3.291   1.352 -0.0443  0.2679  0.1247
 1548SOL    HW2 4749   0.278   3.257   1.291  0.7556 -1.0275 -0.9774
 1549SOL     OW 4750   0.212   2.810   0.758 -0.1157  0.2007 -0.2313
 1549SOL    HW1 4751   0.276   2.881   0.756  1.3320 -1.0329  0.3408
 1549SOL    HW2 4752   0.263   2.731   0.741 -1.7778 -0.6693 -1.4595
 1550SOL     OW 4753   0.752   3.331   3.611 -0.0903  0.4518 -0.6934
 1550SOL    HW1 4754   0.718   3.300   3.527 -0.4241 -1.2857  0.0333
 1550SOL    HW2 4755   0.749   3.426   3.605  2.0214  0.4628 -3.4919
 1551SOL     OW 4756   1.885   0.744   0.738  0.0633  0.3531 -0.1716
 1551SOL    HW1 4757   1.835   0.825   0.751 -1.5087 -0.4765 -0.7384
 1551SOL    HW2 4758   1.854   0.710   0.654  2.1131  0.1243 -0.9088
 1552SOL     OW 4759   3.350   3.670   0.846 -0.7098  0.0082  0.0830
 1552SOL    HW1 4760   3.343   3.652   0.939 -0.0659  0.7544  0.2833
 1552SOL    HW2 4761   3.399   3.597   0.810  1.2543  0.9387  0.7650
 1553SOL     OW 4762   1.003   1.578   2.395 -0.3226  0.2525 -0.7344
 1553SOL    HW1 4763   0.960   1.537   2.470  1.4250 -1.2227 -0.4521
 1553SOL    HW2 4764   0.959   1.662   2.385 -1.1667  0.1452  1.4289
 1554SOL     OW 4765   2.222   1.157   2.985  0.0912  0.5825  0.5716
 1554SOL    HW1 4766   2.239   1.078   3.035 -0.2036  1.0540  1.4358
 1554SOL    HW2 4767   2.143   1.137   2.935  0.4951  0.0429  0.1338
 1555SOL     OW 4768   0.146   2.508   3.599 -0.0559  0.0405 -0.0330
 1555SOL    HW1 4769   0.237   2.498   3.626  0.1147  0.9349 -0.2346
 1555SOL    HW2 4770   0.116   2.587   3.645 -0.9565 -0.6507  0.6008
 1556SOL     OW 4771   0.191   2.631   1.111  0.2386  0.6915  0.1573
 1556SOL    HW1 4772   0.240   2.595   1.037  1.3924  2.3915  0.0294
 1556SOL    HW2 4773   0.117   2.572   1.122  0.3905  0.0347 -1.9287
 1557SOL     OW 4774   3.681   2.924   0.827 -0.3560  0.8304 -0.2536
 1557SOL    HW1 4775   3.659   3.011   0.793  1.8775  2.0313  1.1324
 1557SOL    HW2 4776   3.769   2.908   0.795 -0.3232 -0.4543  0.4322
 1558SOL     OW 4777   1.309   0.283   3.149  0.0772  0.0076 -0.1208
 1558SOL    HW1 4778   1.235   0.339   3.126  0.4520 -0.1279 -1.7272
 1558SOL    HW2 4779   1.276   0.194   3.141 -0.2429 -0.0505  1.5059
 1559SOL     OW 4780   2.152   3.527   1.016 -0.0616  0.1582  0.1833
 1559SOL    HW1 4781   2.219   3.470   0.978 -0.5371 -0.4898  0.3041
 1559SOL    HW2 4782   2.147   3.602   0.956  0.3843 -0.0495 -0.1163
 1560SOL     OW 4783   2.904   0.281   0.637 -0.9161  0.1301 -0.1896
 1560SOL    HW1 4784   2.862   0.367   0.630 -0.0908  0.6040  0.4298
 1560SOL    HW2 4785   2.997   0.299   0.622 -0.6254 -0.5136  0.7765
 1561SOL     OW 4786   3.447   0.015   0.572  0.8724  0.1734 -0.1085
 1561SOL    HW1 4787   3.529   0.005   0.619  0.6525 -0.9042  0.0571
 1561SOL    HW2 4788   3.424  -0.073   0.544 -0.3221  0.4316  0.0094
 1562SOL     OW 4789   1.866   1.273   3.030 -0.6878 -0.6796 -0.3229
 1562SOL    HW1 4790   1.945   1.306   3.073 -1.0004  0.6063 -0.7021
 1562SOL    HW2 4791   1.890   1.185   2.999 -0.2344 -1.3938  1.8534
 1563SOL     OW 4792   0.248   1.044   0.378  0.3189 -0.7363  0.2096
 1563SOL    HW1 4793   0.180   1.029   0.313  0.4673 -0.3786 -0.0299
 1563SOL    HW2 4794   0.320   1.084   0.329  0.6960 -1.0847  0.4609
 1564SOL     OW 4795   1.013   1.830   2.139 -0.0658 -0.0657  0.0831
 1564SOL    HW1 4796   1.016   1.914   2.187 -1.4128 -0.4768  0.9439
 1564SOL    HW2 4797   0.993   1.855   2.049  0.5959  0.5997  0.1047
 1565SOL     OW 4798   2.087   0.084   2.259  0.1144  0.1100  0.2709
 1565SOL    HW1 4799   2.026   0.053   2.326  0.1403 -1.0471 -0.2069
 1565SOL    HW2 4800   2.072   0.026   2.185  1.7518 -0.1617  0.1102
 1566SOL     OW 4801   1.542   1.411   1.481  0.8652 -0.2546  0.1954
 1566SOL    HW1 4802   1.500   1.476   1.536  1.3504 -1.0707  1.5903
 1566SOL    HW2 4803   1.505   1.425   1.394 -1.3129 -0.0991  1.0774
 1567SOL     OW 4804   0.756   1.972   1.869 -0.7611  0.1204 -0.0936
 1567SOL    HW1 4805   0.745   1.906   1.801  2.4638 -0.3657 -0.3012
 1567SOL    HW2 4806   0.850   1.977   1.883 -1.1053  2.3201  2.3014
 1568SOL     OW 4807   2.976   0.752   2.499  0.8500  0.4048  0.1081
 1568SOL    HW1 4808   2.980   0.847   2.503 -2.3828  0.6179  1.3661
 1568SOL    HW2 4809   2.985   0.722   2.589 -1.4414 -0.1340  0.2473
 1569SOL     OW 4810   1.764   1.219   2.338 -0.3133  0.0925 -0.6552
 1569SOL    HW1 4811   1.675   1.195   2.364 -0.2764 -0.0626 -0.6716
 1569SOL    HW2 4812   1.820   1.178   2.404 -0.2010 -0.5493 -1.1433
 1570SOL     OW 4813   0.450   0.928   1.090 -0.3032 -0.1463  0.0949
 1570SOL    HW1 4814   0.479   0.854   1.037 -1.9381  0.7382 -2.1926
 1570SOL    HW2 4815   0.505   0.924   1.169  1.6497 -2.0478 -1.2468
 1571SOL     OW 4816   1.502   3.250   2.161 -0.1396  0.0060 -0.1443
 1571SOL    HW1 4817   1.489   3.238   2.255  0.9054  0.6651  0.1106
 1571SOL    HW2 4818   1.442   3.321   2.138 -0.8242 -0.5522 -0.1027
 1572SOL     OW 4819   0.344   2.610   2.490  0.3370  0.1272 -0.2347
 1572SOL    HW1 4820   0.432   2.593   2.524 -0.8081 -0.5363  2.6183
 1572SOL    HW2 4821   0.348   2.699   2.455  1.6612  0.8285  1.5743
 1573SOL     OW 4822   0.025   1.710   2.525 -0.1073 -0.6041  0.1730
 1573SOL    HW1 4823   0.092   1.664   2.473  0.2083 -0.3333  0.3362
 1573SOL    HW2 4824   0.075   1.772   2.578 -0.5743  0.4097 -0.5352
 1574SOL     OW 4825   1.175   2.921   0.215  0.2114 -0.4353  0.5818
 1574SOL    HW1 4826   1.123   2.866   0.274  1.0871  0.3308  2.1281
 1574SOL    HW2 4827   1.159   3.010   0.243  0.1848  0.0105 -0.7597
 1575SOL     OW 4828   1.700   0.436   1.880  0.0173  0.0712  0.1693
 1575SOL    HW1 4829   1.699   0.369   1.811  1.2778  0.4973 -0.2891
 1575SOL    HW2 4830   1.779   0.487   1.862 -0.4429  1.1213  1.0544
 1576SOL     OW 4831   0.355   2.632   1.864  0.2295  0.1959  0.4979
 1576SOL    HW1 4832   0.308   2.679   1.795 -0.7701 -0.4226  0.7409
 1576SOL    HW2 4833   0.443   2.619   1.828  0.7747  2.7993  0.6912
 1577SOL     OW 4834   2.979   0.849   3.393 -0.7131  0.4257 -0.2784
 1577SOL    HW1 4835   2.914   0.787   3.361 -0.3574  0.3463 -0.8675
 1577SOL    HW2 4836   3.033   0.868   3.316  1.6030 -1.5133  0.7577
 1578SOL     OW 4837   0.214   3.463   2.675 -0.1072  0.1256  0.1438
 1578SOL    HW1 4838   0.289   3.459   2.615  1.1133  1.0699  1.5332
 1578SOL    HW2 4839   0.194   3.556   2.682  0.5925  0.1636  2.1266
 1579SOL     OW 4840   1.084   0.561   1.230  0.2180  0.1639  0.3179
 1579SOL    HW1 4841   1.070   0.468   1.213 -0.3067  0.1150  0.9707
 1579SOL    HW2 4842   1.170   0.579   1.193  0.4134 -0.6280  0.3635
 1580SOL     OW 4843   0.427   2.860   2.380  0.1455 -0.2524 -0.1974
 1580SOL    HW1 4844   0.493   2.909   2.330  0.0776  0.2015  0.1457
 1580SOL    HW2 4845   0.427   2.902   2.466 -0.4430 -0.3903 -0.1279
 1581SOL     OW 4846   0.167   1.903   0.700 -0.2306  0.8406  0.5948
 1581SOL    HW1 4847   0.203   1.990   0.687  0.8848  0.5876  1.8778
 1581SOL    HW2 4848   0.085   1.918   0.747 -1.2574  1.3229 -1.2368
 1582SOL     OW 4849   2.331   0.392   1.269 -0.7639 -0.3815 -0.3831
 1582SOL    HW1 4850   2.400   0.335   1.234 -0.2960 -1.3697  1.9634
 1582SOL    HW2 4851   2.345   0.476   1.225  0.3616 -1.2347 -1.7732
 1583SOL     OW 4852   1.277   0.646   2.209 -0.1337  0.6054  0.2856
 1583SOL    HW1 4853   1.361   0.646   2.256  1.0480  2.0565 -1.6688
 1583SOL    HW2 4854   1.244   0.735   2.219 -0.9253  0.3383  0.1392
 1584SOL     OW 4855   0.411   2.995   0.615  0.3729  0.0027  0.0426
 1584SOL    HW1 4856   0.445   2.931   0.552  0.0293 -0.1622  0.0230
 1584SOL    HW2 4857   0.489   3.034   0.654  0.5882  0.0863 -0.4674
 1585SOL     OW 4858   1.787   0.191   1.741 -0.2649 -0.0309 -0.2760
 1585SOL    HW1 4859   1.746   0.114   1.701  1.2259 -0.9237 -0.1642
 1585SOL    HW2 4860   1.820   0.160   1.825 -0.7656  1.0742  0.3451
 1586SOL     OW 4861   0.540   0.875   0.135 -0.1306 -0.5446 -0.0940
 1586SOL    HW1 4862   0.598   0.799   0.143 -0.8300 -1.0991 -0.1238
 1586SOL    HW2 4863   0.542   0.917   0.221  0.4482 -0.4563 -0.1498
 1587SOL     OW 4864   2.664   1.782   0.558  0.2449  0.0074  0.6175
 1587SOL    HW1 4865   2.744   1.833   0.550  0.7679 -1.0375 -2.0731
 1587SOL    HW2 4866   2.693   1.696   0.589  0.2445 -0.4253 -0.5195
 1588SOL     OW 4867   3.510   1.963   2.669 -0.1546  0.1707 -0.1410
 1588SOL    HW1 4868   3.517   1.985   2.576 -0.2543  1.1204  0.0611
 1588SOL    HW2 4869   3.599   1.945   2.696 -0.3358 -2.0635 -0.8498
 1589SOL     OW 4870   1.189   0.306   0.065 -0.1009 -0.0417 -0.2115
 1589SOL    HW1 4871   1.278   0.287   0.038  0.4698  1.1585  0.7356
 1589SOL    HW2 4872   1.146   0.339  -0.014  0.1947 -0.9236 -0.7487
 1590SOL     OW 4873   1.631   1.676   2.747 -0.0546 -0.6489  0.1057
 1590SOL    HW1 4874   1.616   1.689   2.840 -2.2347 -1.2979 -0.1004
 1590SOL    HW2 4875   1.635   1.581   2.736 -0.5493 -0.6079 -0.5338
 1591SOL     OW 4876   1.082   2.155   1.487  0.8095 -0.2464 -0.3916
 1591SOL    HW1 4877   1.058   2.220   1.421  0.9692  1.8828  1.5359
 1591SOL    HW2 4878   1.000   2.107   1.503  0.0956  0.9708 -0.2731
 1592SOL     OW 4879   2.801   3.368   2.699  0.9318 -0.1484 -0.1175
 1592SOL    HW1 4880   2.771   3.291   2.650 -1.1741 -0.4026  1.4331
 1592SOL    HW2 4881   2.844   3.331   2.776  0.9328  0.2365  0.0649
 1593SOL     OW 4882   0.898   3.185   0.078  0.2947  0.3696 -0.1380
 1593SOL    HW1 4883   0.854   3.232   0.007 -0.2692 -0.1275 -0.1290
 1593SOL    HW2 4884   0.890   3.092   0.053  0.0075  0.1865  0.6166
 1594SOL     OW 4885   3.284   0.210   2.633  0.7545 -0.1984  0.6019
 1594SOL    HW1 4886   3.242   0.133   2.594 -1.4637  1.3866 -0.3047
 1594SOL    HW2 4887   3.302   0.268   2.559 -1.2419  1.8051  1.5727
 1595SOL     OW 4888   0.047   2.539   2.859  0.2438 -0.0780  0.1357
 1595SOL    HW1 4889   0.070   2.492   2.940 -0.9884  0.2274  0.6902
 1595SOL    HW2 4890   0.048   2.632   2.884 -1.1075 -0.0318  0.0793
 1596SOL     OW 4891   0.750   0.960   0.636  0.0873  0.4476  0.1772
 1596SOL    HW1 4892   0.770   0.867   0.628 -0.1111  0.4648 -0.5834
 1596SOL    HW2 4893   0.810   0.992   0.704  0.7718 -0.0515 -0.1807
 1597SOL     OW 4894   1.874   0.401   2.203 -0.1746 -0.6222 -0.0016
 1597SOL    HW1 4895   1.898   0.477   2.150 -0.4077  1.0301  2.1474
 1597SOL    HW2 4896   1.956   0.375   2.245 -0.3130 -0.8767  0.1104
 1598SOL     OW 4897   2.613   2.571   1.806 -0.4838  0.5167 -0.4689
 1598SOL    HW1 4898   2.681   2.512   1.776  0.7231  1.3208  0.6097
 1598SOL    HW2 4899   2.556   2.517   1.860  0.5125  0.2862  0.3700
 1599SOL     OW 4900   1.265   1.486   1.704  0.1911 -0.6720 -0.2224
 1599SOL    HW1 4901   1.333   1.551   1.688 -0.1704 -0.4932 -1.0750
 1599SOL    HW2 4902   1.305   1.425   1.767  0.2686  0.7582  1.1806
 1600SOL     OW 4903   1.133   2.339   2.845 -0.5961  0.0671 -0.2418
 1600SOL    HW1 4904   1.058   2.367   2.898 -0.8138 -0.2064 -0.4021
 1600SOL    HW2 4905   1.136   2.402   2.773  0.8284  1.5825  1.0545
 1601SOL     OW 4906   2.449   2.774   1.777 -0.4060 -0.3573 -0.4531
 1601SOL    HW1 4907   2.480   2.851   1.730  0.7065 -0.7271 -0.3638
 1601SOL    HW2 4908   2.529   2.729   1.804 -1.0021 -0.4426  1.3318
 1602SOL     OW 4909   2.758   1.114   2.971  0.2692 -0.4729 -0.5694
 1602SOL    HW1 4910   2.816   1.156   2.908 -0.5400  1.0657 -0.3332
 1602SOL    HW2 4911   2.772   1.161   3.052 -0.2502 -1.0412 -0.1358
 1603SOL     OW 4912   1.675   2.338   3.682 -0.1166 -0.1426  0.7975
 1603SOL    HW1 4913   1.698   2.306   3.595  2.0902 -0.3910  1.4037
 1603SOL    HW2 4914   1.679   2.433   3.674  1.6214 -0.1673  0.9392
 1604SOL     OW 4915   2.118   1.531   1.143 -0.1159  0.3675  0.4529
 1604SOL    HW1 4916   2.209   1.542   1.169  0.7045  0.0468 -2.0370
 1604SOL    HW2 4917   2.109   1.438   1.125 -0.6204  0.5554 -0.3247
 1605SOL     OW 4918   1.691   2.128   2.852 -0.0955  0.4047 -0.2325
 1605SOL    HW1 4919   1.656   2.084   2.929 -1.5875  1.0012 -0.5332
 1605SOL    HW2 4920   1.782   2.100   2.847 -0.2206 -0.3345  1.2341
 1606SOL     OW 4921   3.042   1.432   2.197 -0.1175 -0.2426 -0.8126
 1606SOL    HW1 4922   3.126   1.389   2.186  1.1616  1.6811  0.6738
 1606SOL    HW2 4923   3.013   1.407   2.285 -0.6388 -0.1740 -0.9619
 1607SOL     OW 4924   2.204   0.524   1.993  0.1865  0.3019  0.0337
 1607SOL    HW1 4925   2.135   0.556   2.051  0.1005  0.9258 -0.3981
 1607SOL    HW2 4926   2.261   0.472   2.049 -1.6455 -1.8550  0.0512
 1608SOL     OW 4927   0.242   1.602   0.238  0.3938  0.1178 -0.2246
 1608SOL    HW1 4928   0.228   1.572   0.328  0.8202  0.1509 -0.1433
 1608SOL    HW2 4929   0.279   1.690   0.248 -1.6755  1.0615 -0.4678
 1609SOL     OW 4930   2.222   3.318   2.078  0.1467 -0.1796  0.0202
 1609SOL    HW1 4931   2.142   3.279   2.113 -0.2737  0.3063 -0.3883
 1609SOL    HW2 4932   2.289   3.298   2.144 -0.5829  0.5418  1.0072
 1610SOL     OW 4933   3.648   2.898   2.762  0.0129  0.1530  0.3263
 1610SOL    HW1 4934   3.602   2.838   2.821  0.0998 -0.5666 -0.3218
 1610SOL    HW2 4935   3.650   2.982   2.809 -1.1488 -0.0447  0.7438
 1611SOL     OW 4936   0.727   0.774   2.784  0.0513  0.0843  0.2069
 1611SOL    HW1 4937   0.715   0.819   2.700 -1.4615  1.0800  0.9280
 1611SOL    HW2 4938   0.808   0.810   2.819  0.2299  0.3039 -0.4171
 1612SOL     OW 4939   0.101   1.265   2.439  0.3873 -0.3213 -0.4889
 1612SOL    HW1 4940   0.154   1.196   2.479 -1.6149 -1.5272  0.2319
 1612SOL    HW2 4941   0.032   1.284   2.504  0.2726  1.6379 -1.1088
 1613SOL     OW 4942   1.836   2.549   1.211 -0.4967 -1.0147 -0.3544
 1613SOL    HW1 4943   1.840   2.639   1.179 -0.1907 -1.2211 -0.9150
 1613SOL    HW2 4944   1.783   2.554   1.291  1.2796 -0.0018  0.8267
 1614SOL     OW 4945   1.859   1.972   0.338  0.3591  0.0349 -0.1906
 1614SOL    HW1 4946   1.869   1.983   0.244  0.4962 -0.9891 -0.3034
 1614SOL    HW2 4947   1.932   2.020   0.376  0.1743  0.6450 -0.5907
 1615SOL     OW 4948   2.010   0.761   0.375 -0.0529  0.2947 -0.0378
 1615SOL    HW1 4949   1.974   0.813   0.303  1.6574 -1.5297 -2.3825
 1615SOL    HW2 4950   2.081   0.710   0.335  2.5867  0.8573  3.4642
 1616SOL     OW 4951   2.691   1.441   1.178  1.0137 -0.0893 -0.4284
 1616SOL    HW1 4952   2.757   1.479   1.120  0.1711  1.5672 -0.3843
 1616SOL    HW2 4953   2.612   1.433   1.124  0.3888  0.9069  0.2913
 1617SOL     OW 4954   1.129   0.812   3.161  0.1291 -1.4785  0.1614
 1617SOL    HW1 4955   1.187   0.845   3.230 -0.2642 -1.6064  0.5605
 1617SOL    HW2 4956   1.188   0.774   3.096  0.5850 -0.2413 -0.1906
 1618SOL     OW 4957   1.712   1.394   2.774 -0.4487  0.1324  0.2295
 1618SOL    HW1 4958   1.800   1.370   2.805 -0.8884 -1.0169  0.6578
 1618SOL    HW2 4959   1.714   1.373   2.680 -0.1295  0.5108  0.1527
 1619SOL     OW 4960   0.980   3.497   2.917 -0.2540  0.3329 -0.6091
 1619SOL    HW1 4961   0.910   3.439   2.947  0.1173  0.7420  1.1299
 1619SOL    HW2 4962   1.044   3.438   2.875  0.3950 -0.6658  1.6207
 1620SOL     OW 4963   0.190   1.508   2.411  0.2096 -0.5772 -0.5337
 1620SOL    HW1 4964   0.136   1.430   2.419  0.9000 -1.0673 -0.5996
 1620SOL    HW2 4965   0.224   1.523   2.499  0.1443 -0.3913 -0.5385
 1621SOL     OW 4966   0.616   2.506   3.159 -0.0188  0.0842 -0.3147
 1621SOL    HW1 4967   0.544   2.549   3.114 -0.3251  0.1150  0.1977
 1621SOL    HW2 4968   0.695   2.543   3.119 -0.2560 -1.1125 -1.9787
 1622SOL     OW 4969   3.216   2.234   1.559  0.2666 -0.3019  0.3019
 1622SOL    HW1 4970   3.244   2.184   1.483 -1.8321  0.5535 -1.1300
 1622SOL    HW2 4971   3.292   2.286   1.584  0.9664 -0.5013 -1.2877
 1623SOL     OW 4972   3.427   3.036   3.636 -0.3409 -0.1044 -0.2684
 1623SOL    HW1 4973   3.364   2.968   3.660 -1.7610  0.7428 -1.4012
 1623SOL    HW2 4974   3.374   3.105   3.597  1.2596  0.8488 -0.8691
 1624SOL     OW 4975   1.855   2.739   0.887  0.3360  0.0587  0.3291
 1624SOL    HW1 4976   1.891   2.801   0.951  0.2373  0.3603  0.1006
 1624SOL    HW2 4977   1.904   2.758   0.806  1.9233 -1.7286  0.8177
 1625SOL     OW 4978   0.288   0.001   2.747 -0.2870  0.2515  0.3859
 1625SOL    HW1 4979   0.356  -0.013   2.813  1.7742  0.8380 -1.4793
 1625SOL    HW2 4980   0.219   0.048   2.794  0.1305 -1.1922  2.5863
 1626SOL     OW 4981   0.340   1.743   1.315  0.3878  0.6604  0.2092
 1626SOL    HW1 4982   0.358   1.755   1.409 -0.9783  1.3215  0.4141
 1626SOL    HW2 4983   0.245   1.731   1.311  0.6901 -1.9486 -0.8512
 1627SOL     OW 4984   1.102   0.320   1.450 -0.5708 -0.4597 -0.1195
 1627SOL    HW1 4985   1.031   0.361   1.499  0.0785  1.0589 -0.3782
 1627SOL    HW2 4986   1.068   0.311   1.361 -1.0722 -1.4494  0.1600
 1628SOL     OW 4987   0.543   1.128   0.682  0.3974  0.6110  0.3597
 1628SOL    HW1 4988   0.623   1.080   0.660  0.0984  0.2949 -0.0662
 1628SOL    HW2 4989   0.566   1.220   0.671  0.8241  0.5404  0.6600
 1629SOL     OW 4990   1.657   1.498   1.788  0.3974  0.0732 -0.4374
 1629SOL    HW1 4991   1.738   1.460   1.754  0.3856 -0.1752 -0.1932
 1629SOL    HW2 4992   1.683   1.540   1.870  0.4697  0.8632 -0.8538
 1630SOL     OW 4993   0.910   3.051   1.581 -0.2138  0.3357  0.1754
 1630SOL    HW1 4994   0.930   2.993   1.508 -1.8911  1.9731 -1.7123
 1630SOL    HW2 4995   0.815   3.045   1.591 -0.0051 -0.0710  2.4922
 1631SOL     OW 4996   0.039   2.768   3.010 -0.5002  0.0967 -0.0960
 1631SOL    HW1 4997   0.040   2.762   3.106 -1.9591  0.2978 -0.0473
 1631SOL    HW2 4998   0.067   2.857   2.991 -0.0605  0.0094  0.1408
 1632SOL     OW 4999   2.575   0.681   3.097 -0.0058 -0.2923 -0.2317
 1632SOL    HW1 5000   2.661   0.720   3.082  0.7796 -1.9200 -0.1216
 1632SOL    HW2 5001   2.528   0.746   3.150  1.2426  0.4797 -0.0359
 1633SOL     OW 5002   2.363   2.190   3.366 -0.1078 -0.0359 -0.2048
 1633SOL    HW1 5003   2.326   2.260   3.313 -2.1770 -1.4660 -0.7587
 1633SOL    HW2 5004   2.310   2.190   3.446  0.8199 -0.0430  0.4182
 1634SOL     OW 5005   3.232   0.521   1.139 -0.0239 -0.0512  0.0277
 1634SOL    HW1 5006   3.293   0.589   1.168 -0.1630 -0.7130  2.0253
 1634SOL    HW2 5007   3.288   0.445   1.122 -0.1377 -0.2334  0.4583
 1635SOL     OW 5008   3.001   2.771   2.929 -0.0285  0.2035 -0.8609
 1635SOL    HW1 5009   2.990   2.748   2.837  1.0775  0.3496 -1.0414
 1635SOL    HW2 5010   2.949   2.850   2.941 -1.2705 -0.5563 -1.0147
 1636SOL     OW 5011   0.711   2.816   2.726  0.0155  0.1214  0.2919
 1636SOL    HW1 5012   0.784   2.793   2.784 -0.4047 -1.2345  0.3262
 1636SOL    HW2 5013   0.750   2.823   2.639  0.7107  2.5022  0.7402
 1637SOL     OW 5014   0.007   0.303   0.487  0.0286  0.4255  0.1651
 1637SOL    HW1 5015  -0.012   0.210   0.473 -1.4303  0.8219 -0.7351
 1637SOL    HW2 5016  -0.079   0.344   0.490  0.6460  1.6842  1.0911
 1638SOL     OW 5017   2.062   3.507   2.802  0.4286 -0.0886  0.6999
 1638SOL    HW1 5018   2.070   3.590   2.755  0.2515  0.3568  1.4362
 1638SOL    HW2 5019   2.129   3.451   2.762  0.2639  0.2634 -0.0902
 1639SOL     OW 5020   0.465   1.963   0.574 -0.3630 -0.3490 -0.2744
 1639SOL    HW1 5021   0.453   1.933   0.484  0.3652 -1.9011  0.1174
 1639SOL    HW2 5022   0.551   2.004   0.574 -0.7101  0.4025 -0.4538
 1640SOL     OW 5023   2.339   3.002   2.438 -0.1008  0.2364  0.5505
 1640SOL    HW1 5024   2.393   3.078   2.459  1.3544 -1.0614  1.6771
 1640SOL    HW2 5025   2.284   3.032   2.365  2.2748  1.5552 -0.8078
 1641SOL     OW 5026   3.202   1.785   3.206  0.1939  0.1077  0.2897
 1641SOL    HW1 5027   3.274   1.722   3.206  0.1334 -0.0514 -2.1015
 1641SOL    HW2 5028   3.245   1.871   3.207  0.4179  0.0109 -0.4877
 1642SOL     OW 5029   3.478   3.432   0.752  0.7866  0.1882  0.5333
 1642SOL    HW1 5030   3.572   3.437   0.736  0.6146  2.0379 -0.0201
 1642SOL    HW2 5031   3.437   3.457   0.669 -0.1597  1.6651  1.3958
 1643SOL     OW 5032   0.192   3.219   3.112 -0.0842 -1.1284  0.7608
 1643SOL    HW1 5033   0.208   3.236   3.204  0.9891  0.4905  0.3248
 1643SOL    HW2 5034   0.097   3.203   3.106 -0.8603  2.2630  1.7160
 1644SOL     OW 5035   0.327   2.927   2.641  0.3469  0.6261 -0.0206
 1644SOL    HW1 5036   0.372   2.964   2.717 -1.8789  1.0258  1.1814
 1644SOL    HW2 5037   0.264   2.995   2.614 -1.1392 -0.7393 -0.1653
 1645SOL     OW 5038   1.802   2.545   1.717  0.0281  0.0400 -0.2072
 1645SOL    HW1 5039   1.816   2.483   1.789  0.5638 -0.9413 -1.1293
 1645SOL    HW2 5040   1.876   2.606   1.723 -1.1647  1.4468  1.4863
 1646SOL     OW 5041   3.359   2.123   3.480 -0.2179 -0.1336  0.0745
 1646SOL    HW1 5042   3.378   2.213   3.507  1.2711  0.3923 -2.3911
 1646SOL    HW2 5043   3.411   2.069   3.539 -0.0219  0.7001  0.6892
 1647SOL     OW 5044   1.137   3.515   1.630 -0.0615 -0.1494 -0.0430
 1647SOL    HW1 5045   1.142   3.424   1.660 -2.2960 -0.5436 -0.6658
 1647SOL    HW2 5046   1.200   3.562   1.684  1.4100 -2.1096  0.0607
 1648SOL     OW 5047   0.932   2.150   3.001  0.2690 -0.3726  0.1559
 1648SOL    HW1 5048   0.843   2.171   2.972  0.1782 -1.5262 -0.4548
 1648SOL    HW2 5049   0.970   2.100   2.928  1.1781 -0.4885  0.6911
 1649SOL     OW 5050   2.619   2.664   2.469  0.3210  0.0357  0.6482
 1649SOL    HW1 5051   2.575   2.579   2.465 -0.8431  0.6030  1.0301
 1649SOL    HW2 5052   2.589   2.710   2.391 -0.9606  0.9680  1.6465
 1650SOL     OW 5053   2.941   1.794   0.728  0.8684 -0.4688  0.5659
 1650SOL    HW1 5054   2.866   1.744   0.762  0.8824 -0.6109  0.3841
 1650SOL    HW2 5055   2.920   1.885   0.751  1.2071 -0.6369  1.5760
 1651SOL     OW 5056   2.450   2.842   2.771 -0.0563  0.1273 -0.4205
 1651SOL    HW1 5057   2.368   2.893   2.773  0.9609  1.8447  0.1293
 1651SOL    HW2 5058   2.489   2.864   2.686 -0.2642 -0.9222 -0.8090
 1652SOL     OW 5059   3.022   3.514   2.158  0.2892  0.0443 -0.0526
 1652SOL    HW1 5060   2.942   3.491   2.111 -0.6276  2.0103  0.4621
 1652SOL    HW2 5061   3.008   3.482   2.247  1.2868 -2.0806 -0.5916
 1653SOL     OW 5062   0.185   1.380   1.470  0.0291  0.0052  0.3773
 1653SOL    HW1 5063   0.125   1.307   1.485  0.2581 -0.2179  0.2185
 1653SOL    HW2 5064   0.135   1.442   1.417 -0.4754  0.3842  1.2667
 1654SOL     OW 5065   1.684   3.677   3.001 -0.7438  0.0168 -0.0451
 1654SOL    HW1 5066   1.613   3.715   2.950  0.3324  0.8257 -0.9977
 1654SOL    HW2 5067   1.712   3.748   3.059 -2.3467 -1.0638  2.2094
 1655SOL     OW 5068   1.099   3.334   0.975  0.2980 -0.7091 -0.1747
 1655SOL    HW1 5069   1.095   3.283   1.056  1.4804  0.9909  1.0322
 1655SOL    HW2 5070   1.008   3.360   0.959 -0.0602 -1.7091  0.1439
 1656SOL     OW 5071   2.104   0.380   0.910 -0.0369  0.0521 -0.4423
 1656SOL    HW1 5072   2.080   0.309   0.971 -0.4699  0.0994 -0.5563
 1656SOL    HW2 5073   2.023   0.400   0.863  0.1092  0.5516 -0.4881
 1657SOL     OW 5074   0.874   2.918   0.000  0.6287  0.1626  0.1062
 1657SOL    HW1 5075   0.823   2.845  -0.035  0.7992 -2.2943  4.2733
 1657SOL    HW2 5076   0.955   2.917  -0.051 -0.0207 -1.5067 -0.9831
 1658SOL     OW 5077   0.496   2.742   0.481 -0.1888 -0.2237  0.3335
 1658SOL    HW1 5078   0.472   2.654   0.452  0.0469 -0.3901  0.6419
 1658SOL    HW2 5079   0.477   2.743   0.575  0.4127 -0.1594  0.4600
 1659SOL     OW 5080   2.499   1.076   3.069  0.1562  0.1633  0.0095
 1659SOL    HW1 5081   2.495   1.009   3.138  0.0266  0.5390  0.3709
 1659SOL    HW2 5082   2.592   1.084   3.048  0.0899 -0.7861 -0.6853
 1660SOL     OW 5083   2.649   1.551   1.966  0.2019 -0.2034 -0.4892
 1660SOL    HW1 5084   2.734   1.583   1.997  0.1128  0.2475 -0.6949
 1660SOL    HW2 5085   2.599   1.631   1.948  0.1090 -0.4632 -1.4057
 1661SOL     OW 5086   0.022   3.530   0.354 -0.0935  0.0048  0.3618
 1661SOL    HW1 5087   0.090   3.592   0.324 -0.6507 -0.4917 -2.1252
 1661SOL    HW2 5088  -0.051   3.586   0.380 -0.1946  0.4501 -0.8257
 1662SOL     OW 5089   0.166   2.431   2.637 -0.3783 -0.3340  0.5040
 1662SOL    HW1 5090   0.126   2.471   2.714 -0.1224 -0.9449  0.9691
 1662SOL    HW2 5091   0.225   2.498   2.603  0.4838 -0.4976  1.6103
 1663SOL     OW 5092   2.652   0.391   2.276  0.3443 -0.8532  0.1374
 1663SOL    HW1 5093   2.670   0.329   2.347 -2.5666 -1.3463  0.5659
 1663SOL    HW2 5094   2.674   0.477   2.313  0.6791 -1.2824  0.9603
 1664SOL     OW 5095   2.908   1.073   0.567 -0.1911 -0.0081  0.3381
 1664SOL    HW1 5096   2.934   1.024   0.489  4.1964  0.8845  0.9876
 1664SOL    HW2 5097   2.820   1.105   0.547 -0.0535 -1.4960 -3.3771
 1665SOL     OW 5098   2.454   3.310   1.411 -0.1378 -0.2782 -0.8067
 1665SOL    HW1 5099   2.399   3.232   1.409 -0.0759 -0.3240 -0.7391
 1665SOL    HW2 5100   2.510   3.301   1.334 -0.0920 -0.3291 -0.7678
 1666SOL     OW 5101   0.628   1.003   3.013  0.0593  0.3822 -0.7532
 1666SOL    HW1 5102   0.632   0.918   3.058 -2.7436  0.8092  0.5516
 1666SOL    HW2 5103   0.704   1.051   3.045  1.0308 -1.1989 -0.5774
 1667SOL     OW 5104   3.670   0.961   0.535  0.9794 -0.8566 -0.0945
 1667SOL    HW1 5105   3.749   0.932   0.582  2.5330  2.2099 -0.5812
 1667SOL    HW2 5106   3.689   1.052   0.510 -3.0544  0.3245  0.4917
 1668SOL     OW 5107   0.688   2.394   1.539 -0.0580  0.2150 -0.1284
 1668SOL    HW1 5108   0.634   2.321   1.509 -1.0896  1.1795 -0.6902
 1668SOL    HW2 5109   0.698   2.380   1.633 -0.2422 -0.6359 -0.2259
 1669SOL     OW 5110   0.565   3.427   2.093  0.5597  0.4515 -0.2602
 1669SOL    HW1 5111   0.590   3.498   2.151  1.2715  0.0765 -0.1028
 1669SOL    HW2 5112   0.622   3.354   2.117  1.7041  0.6231 -2.2019
   3.71114   3.71114   3.71114
