# Supplementary material for: Closing the Gap between Experiment and Simulation—A Holistic Study on the Complexation of Small Interfering RNAs with Polyethylenimine
Source: Mol Pharm. Author manuscript; Available in PMC 2024 Oct 29. (PMC7616749; doi:10.1021/acs.molpharmaceut.3c00747)
Supplement: Supplementary code [file EMS199501-supplement-Supplementary_code.zip › closingthegap-main/Part 1: Parameterising angle and bond distribution/bPEI_33/1_AA/P-S_P.pdb]

TITLE     P-S_P
REMARK   4      COMPLIES WITH FORMAT V. 3.0, 1-DEC-2006
REMARK 888
REMARK 888 WRITTEN BY MAESTRO (A PRODUCT OF SCHRODINGER, LLC)
HETATM    1  N1  UNK     0      -0.487   1.377   0.000  1.00  0.00           N  
HETATM    2  C1  UNK     0       0.000   0.000   0.000  1.00  0.00           C  
HETATM    3  C2  UNK     0       1.500   0.000   0.000  1.00  0.00           C  
HETATM    4  N2  UNK     0       1.987  -1.377   0.000  1.00  0.00           N  
HETATM    5  C3  UNK     0       3.447  -1.377   0.000  1.00  0.00           C  
HETATM    6  C4  UNK     0       3.946  -2.792   0.000  1.00  0.00           C  
HETATM    7  N3  UNK     0       5.406  -2.792   0.000  1.00  0.00           N  
HETATM    8  H1  UNK     0      -1.497   1.377   0.000  1.00  0.00           H  
HETATM    9  H2  UNK     0      -0.149   1.853   0.824  1.00  0.00           H  
HETATM   10  H3  UNK     0      -0.363  -0.514   0.890  1.00  0.00           H  
HETATM   11  H4  UNK     0      -0.363  -0.514  -0.890  1.00  0.00           H  
HETATM   12  H5  UNK     0       1.863   0.514  -0.890  1.00  0.00           H  
HETATM   13  H6  UNK     0       1.863   0.514   0.890  1.00  0.00           H  
HETATM   14  H7  UNK     0       1.649  -1.853  -0.824  1.00  0.00           H  
HETATM   15  H8  UNK     0       3.810  -0.864  -0.890  1.00  0.00           H  
HETATM   16  H9  UNK     0       3.810  -0.864   0.890  1.00  0.00           H  
HETATM   17  H10 UNK     0       3.582  -3.305   0.890  1.00  0.00           H  
HETATM   18  H11 UNK     0       3.582  -3.305  -0.890  1.00  0.00           H  
HETATM   19  H12 UNK     0       5.743  -2.317  -0.825  1.00  0.00           H  
HETATM   20  H13 UNK     0       5.743  -2.318   0.825  1.00  0.00           H  
CONECT    1    2    8    9
CONECT    2    1    3   10   11
CONECT    3    2    4   12   13
CONECT    4    3    5   14
CONECT    5    4    6   15   16
CONECT    6    5    7   17   18
CONECT    7    6   19   20
CONECT    8    1
CONECT    9    1
CONECT   10    2
CONECT   11    2
CONECT   12    3
CONECT   13    3
CONECT   14    4
CONECT   15    5
CONECT   16    5
CONECT   17    6
CONECT   18    6
CONECT   19    7
CONECT   20    7
END   
