# Supplementary material for: Closing the Gap between Experiment and Simulation—A Holistic Study on the Complexation of Small Interfering RNAs with Polyethylenimine
Source: Mol Pharm. Author manuscript; Available in PMC 2024 Oct 29. (PMC7616749; doi:10.1021/acs.molpharmaceut.3c00747)
Supplement: Supplementary code [file EMS199501-supplement-Supplementary_code.zip › closingthegap-main/Part 1: Parameterising angle and bond distribution/bPEI_33/1_AA/1-min.gro]

One molecules in water
 5112
    1UNK    N00    1   0.801   1.636   3.290
    1UNK    C01    2   0.892   1.731   3.356
    1UNK    C02    3   0.989   1.656   3.442
    1UNK    N03    4   1.067   1.563   3.360
    1UNK    C04    5   1.161   1.490   3.444
    1UNK    C05    6   1.085   1.414   3.548
    1UNK    N06    7   0.995   1.319   3.484
    1UNK    C07    8   0.922   1.244   3.585
    1UNK    C08    9   0.842   1.340   3.670
    1UNK    N09   10   0.769   1.265   3.771
    1UNK    C0A   11   0.692   1.357   0.054
    1UNK    C0B   12   0.617   1.280   0.158
    1UNK    N0C   13   0.474   1.303   0.142
    1UNK    C0D   14   0.407   1.176   0.116
    1UNK    C0E   15   0.420   1.363   0.264
    1UNK    C0F   16   0.489   1.494   0.290
    1UNK    N0G   17   0.434   1.554   0.411
    1UNK    C0H   18   0.463   1.114   3.791
    1UNK    N0I   19   0.355   1.097   3.694
    1UNK    C0J   20   0.457   1.464   0.524
    1UNK    C0K   21   0.401   1.526   0.649
    1UNK    N0M   22   0.423   1.436   0.762
    1UNK    C0N   23   0.252   1.011   3.749
    1UNK    C0O   24   0.142   0.993   3.649
    1UNK    N0P   25   0.174   1.069   3.528
    1UNK    C0Q   26   0.067   1.051   3.431
    1UNK    C0R   27   3.738   1.101   3.489
    1UNK    N0S   28   3.751   1.243   3.522
    1UNK    C0T   29   3.626   1.291   3.579
    1UNK    C0U   30   3.639   1.437   3.614
    1UNK    N0V   31   3.617   1.455   3.757
    1UNK    C0W   32   3.503   1.544   3.777
    1UNK    C0X   33   3.736   1.513   0.017
    1UNK    C0Y   34   3.397   1.473   0.054
    1UNK    N0Z   35   3.274   1.468   3.775
    1UNK    C10   36   3.171   1.398   0.050
    1UNK    C11   37   3.045   1.393   3.769
    1UNK    N12   38   3.071   1.322   3.644
    1UNK    C13   39   3.713   1.531   0.165
    1UNK    N14   40   3.727   1.673   0.198
    1UNK    H15   41   0.855   1.572   3.233
    1UNK    H16   42   0.751   1.584   3.361
    1UNK    H17   43   0.946   1.786   3.279
    1UNK    H18   44   0.834   1.799   3.416
    1UNK    H19   45   1.056   1.727   3.490
    1UNK    H1A   46   0.934   1.600   3.518
    1UNK    H1B   47   1.117   1.615   3.289
    1UNK    H1C   48   1.218   1.422   3.383
    1UNK    H1D   49   1.228   1.562   3.492
    1UNK    H1E   50   1.156   1.360   3.611
    1UNK    H1F   51   1.027   1.483   3.609
    1UNK    H1G   52   1.049   1.256   3.426
    1UNK    H1H   53   0.854   1.174   3.536
    1UNK    H1I   54   0.993   1.190   3.648
    1UNK    H1J   55   0.910   1.410   3.718
    1UNK    H1K   56   0.772   1.394   3.606
    1UNK    H1M   57   0.835   1.214   0.029
    1UNK    H1N   58   0.759   1.429   0.101
    1UNK    H1O   59   0.621   1.412   3.791
    1UNK    H1P   60   0.638   1.174   0.147
    1UNK    H1Q   61   0.648   1.314   0.257
    1UNK    H1R   62   0.424   1.109   0.201
    1UNK    H1S   63   0.299   1.193   0.105
    1UNK    H1T   64   0.313   1.380   0.251
    1UNK    H1U   65   0.437   1.295   0.348
    1UNK    H1V   66   0.595   1.476   0.302
    1UNK    H1W   67   0.472   1.561   0.206
    1UNK    H1X   68   0.335   1.570   0.400
    1UNK    H1Y   69   0.539   1.180   3.750
    1UNK    H1Z   70   0.506   1.018   0.015
    1UNK    H20   71   0.392   1.057   3.609
    1UNK    H21   72   0.406   1.369   0.505
    1UNK    H22   73   0.564   1.447   0.537
    1UNK    H23   74   0.451   1.620   0.668
    1UNK    H24   75   0.294   1.543   0.636
    1UNK    H25   76   0.522   1.420   0.773
    1UNK    H26   77   0.386   1.478   0.846
    1UNK    H27   78   0.296   0.913   3.773
    1UNK    H28   79   0.212   1.055   0.040
    1UNK    H29   80   0.132   0.886   3.624
    1UNK    H2A   81   0.049   1.029   3.691
    1UNK    H2B   82   0.261   1.035   3.489
    1UNK    H2C   83   0.090   1.109   3.341
    1UNK    H2D   84   0.057   0.946   3.405
    1UNK    H2E   85   3.658   1.089   3.416
    1UNK    H2F   86   3.714   1.045   3.578
    1UNK    H2G   87   3.773   1.296   3.439
    1UNK    H2H   88   3.546   1.279   3.506
    1UNK    H2I   89   3.602   1.235   3.669
    1UNK    H2J   90   3.740   1.470   3.588
    1UNK    H2K   91   3.566   1.494   3.558
    1UNK    H2M   92   3.536   1.633   0.033
    1UNK    H2N   93   3.464   1.576   3.680
    1UNK    H2O   94   0.021   1.446   0.002
    1UNK    H2P   95   3.757   1.609   3.772
    1UNK    H2Q   96   3.430   1.371   0.077
    1UNK    H2R   97   3.377   1.527   0.147
    1UNK    H2S   98   3.243   1.562   3.754
    1UNK    H2T   99   3.204   1.297   0.072
    1UNK    H2U  100   3.151   1.452   0.143
    1UNK    H2V  101   2.967   1.341   0.025
    1UNK    H2W  102   3.011   1.495   3.746
    1UNK    H2X  103   3.143   1.370   3.592
    1UNK    H2Y  104   3.102   1.228   3.664
    1UNK    H2Z  105   3.613   1.497   0.190
    1UNK    H30  106   3.787   1.475   0.221
    1UNK    H31  107   0.020   1.705   0.175
    1UNK    H32  108   3.658   1.726   0.146
    2SOL     OW  109   0.230   0.628   0.113
    2SOL    HW1  110   0.137   0.626   0.150
    2SOL    HW2  111   0.231   0.589   0.021
    3SOL     OW  112   0.225   0.275   0.996
    3SOL    HW1  113   0.260   0.258   1.088
    3SOL    HW2  114   0.137   0.230   0.984
    4SOL     OW  115   0.019   0.368   0.647
    4SOL    HW1  116   3.737   0.411   0.686
    4SOL    HW2  117   3.791   0.295   0.584
    5SOL     OW  118   0.569   1.275   1.165
    5SOL    HW1  119   0.476   1.268   1.128
    5SOL    HW2  120   0.580   1.364   1.209
    6SOL     OW  121   1.555   1.511   0.703
    6SOL    HW1  122   1.498   1.495   0.784
    6SOL    HW2  123   1.496   1.521   0.623
    7SOL     OW  124   1.135   0.703   0.717
    7SOL    HW1  125   1.192   0.781   0.692
    7SOL    HW2  126   1.075   0.729   0.793
    8SOL     OW  127   1.755   0.607   0.231
    8SOL    HW1  128   1.743   0.594   0.132
    8SOL    HW2  129   1.725   0.526   0.280
    9SOL     OW  130   0.768   1.144   1.023
    9SOL    HW1  131   0.690   1.161   1.083
    9SOL    HW2  132   0.802   1.231   0.987
   10SOL     OW  133   0.850   0.798   1.823
   10SOL    HW1  134   0.846   0.874   1.888
   10SOL    HW2  135   0.872   0.834   1.732
   11SOL     OW  136   0.685   1.012   0.665
   11SOL    HW1  137   0.754   0.996   0.735
   11SOL    HW2  138   0.612   1.069   0.703
   12SOL     OW  139   0.686   1.161   1.803
   12SOL    HW1  140   0.746   1.240   1.817
   12SOL    HW2  141   0.600   1.192   1.762
   13SOL     OW  142   0.335   1.435   1.061
   13SOL    HW1  143   0.257   1.404   1.008
   13SOL    HW2  144   0.393   1.493   1.004
   14SOL     OW  145   1.460   1.505   1.339
   14SOL    HW1  146   1.484   1.599   1.365
   14SOL    HW2  147   1.444   1.451   1.421
   15SOL     OW  148   0.438   0.392   1.499
   15SOL    HW1  149   0.520   0.336   1.508
   15SOL    HW2  150   0.357   0.334   1.503
   16SOL     OW  151   1.603   0.447   0.737
   16SOL    HW1  152   1.529   0.493   0.687
   16SOL    HW2  153   1.654   0.515   0.790
   17SOL     OW  154   0.231   1.713   0.483
   17SOL    HW1  155   0.265   1.790   0.537
   17SOL    HW2  156   0.275   1.713   0.393
   18SOL     OW  157   1.127   1.341   1.690
   18SOL    HW1  158   1.174   1.341   1.778
   18SOL    HW2  159   1.079   1.254   1.679
   19SOL     OW  160   0.240   1.091   0.886
   19SOL    HW1  161   0.254   1.007   0.938
   19SOL    HW2  162   0.185   1.155   0.941
   20SOL     OW  163   0.620   1.786   1.439
   20SOL    HW1  164   0.528   1.769   1.474
   20SOL    HW2  165   0.648   1.878   1.465
   21SOL     OW  166   1.594   0.114   1.480
   21SOL    HW1  167   1.576   0.181   1.408
   21SOL    HW2  168   1.591   0.160   1.569
   22SOL     OW  169   0.122   0.643   0.563
   22SOL    HW1  170   0.077   0.555   0.580
   22SOL    HW2  171   0.121   0.697   0.647
   23SOL     OW  172   1.842   1.767   0.359
   23SOL    HW1  173   1.896   1.738   0.439
   23SOL    HW2  174   1.872   1.857   0.330
   24SOL     OW  175   1.689   0.922   0.612
   24SOL    HW1  176   1.784   0.893   0.620
   24SOL    HW2  177   1.681   0.987   0.537
   25SOL     OW  178   1.641   1.108   0.432
   25SOL    HW1  179   1.727   1.110   0.380
   25SOL    HW2  180   1.655   1.155   0.520
   26SOL     OW  181   0.113   0.737   1.597
   26SOL    HW1  182   0.201   0.724   1.642
   26SOL    HW2  183   0.100   0.834   1.575
   27SOL     OW  184   1.293   1.228   1.423
   27SOL    HW1  185   1.330   1.155   1.365
   27SOL    HW2  186   1.345   1.233   1.508
   28SOL     OW  187   0.809   0.004   0.502
   28SOL    HW1  188   0.849   0.095   0.493
   28SOL    HW2  189   0.709   0.012   0.508
   29SOL     OW  190   0.197   0.976   1.264
   29SOL    HW1  191   0.286   0.931   1.250
   29SOL    HW2  192   0.124   0.911   1.245
   30SOL     OW  193   1.525   0.999   0.190
   30SOL    HW1  194   1.462   0.923   0.203
   30SOL    HW2  195   1.573   1.017   0.276
   31SOL     OW  196   1.187   1.792   1.616
   31SOL    HW1  197   1.211   1.852   1.540
   31SOL    HW2  198   1.194   1.697   1.586
   32SOL     OW  199   0.317   0.251   1.801
   32SOL    HW1  200   0.388   0.322   1.807
   32SOL    HW2  201   0.229   0.290   1.829
   33SOL     OW  202   1.466   1.417   0.953
   33SOL    HW1  203   1.407   1.423   1.033
   33SOL    HW2  204   1.451   1.329   0.907
   34SOL     OW  205   1.667   1.714   0.572
   34SOL    HW1  206   1.626   1.691   0.484
   34SOL    HW2  207   1.649   1.640   0.637
   35SOL     OW  208   0.598   0.729   0.270
   35SOL    HW1  209   0.622   0.798   0.202
   35SOL    HW2  210   0.520   0.762   0.324
   36SOL     OW  211   1.281   0.345   0.944
   36SOL    HW1  212   1.195   0.295   0.931
   36SOL    HW2  213   1.343   0.291   1.000
   37SOL     OW  214   1.576   1.662   0.307
   37SOL    HW1  215   1.665   1.708   0.310
   37SOL    HW2  216   1.555   1.638   0.212
   38SOL     OW  217   0.807   0.605   1.465
   38SOL    HW1  218   0.760   0.602   1.554
   38SOL    HW2  219   0.756   0.550   1.399
   39SOL     OW  220   1.394   0.469   1.674
   39SOL    HW1  221   1.374   0.512   1.762
   39SOL    HW2  222   1.472   0.407   1.683
   40SOL     OW  223   0.973   0.890   1.572
   40SOL    HW1  224   1.019   0.806   1.543
   40SOL    HW2  225   0.917   0.924   1.497
   41SOL     OW  226   0.991   0.410   1.242
   41SOL    HW1  227   0.914   0.444   1.296
   41SOL    HW2  228   0.957   0.359   1.163
   42SOL     OW  229   1.041   0.701   0.429
   42SOL    HW1  230   1.067   0.697   0.525
   42SOL    HW2  231   0.956   0.650   0.415
   43SOL     OW  232   0.076   0.811   0.789
   43SOL    HW1  233   0.175   0.799   0.798
   43SOL    HW2  234   0.052   0.906   0.810
   44SOL     OW  235   0.130   1.821   1.571
   44SOL    HW1  236   0.120   1.806   1.670
   44SOL    HW2  237   0.044   1.857   1.535
   45SOL     OW  238   0.865   0.348   0.195
   45SOL    HW1  239   0.924   0.411   0.146
   45SOL    HW2  240   0.884   0.254   0.166
   46SOL     OW  241   1.719   0.585   1.831
   46SOL    HW1  242   1.693   0.674   1.795
   46SOL    HW2  243   1.717   0.517   1.758
   47SOL     OW  244   1.362   1.144   0.545
   47SOL    HW1  245   1.445   1.115   0.497
   47SOL    HW2  246   1.313   1.211   0.489
   48SOL     OW  247   0.550   0.196   0.885
   48SOL    HW1  248   0.545   0.191   0.985
   48SOL    HW2  249   0.552   0.292   0.856
   49SOL     OW  250   1.008   1.456   0.477
   49SOL    HW1  251   0.962   1.528   0.425
   49SOL    HW2  252   1.004   1.476   0.575
   50SOL     OW  253   0.351   1.801   0.853
   50SOL    HW1  254   0.401   1.715   0.859
   50SOL    HW2  255   0.416   1.878   0.850
   51SOL     OW  256   1.795   1.066   0.873
   51SOL    HW1  257   1.733   1.051   0.797
   51SOL    HW2  258   1.743   1.077   0.958
   52SOL     OW  259   1.227   1.550   1.506
   52SOL    HW1  260   1.233   1.473   1.570
   52SOL    HW2  261   1.175   1.524   1.426
   53SOL     OW  262   1.458   0.735   0.728
   53SOL    HW1  263   1.453   0.670   0.803
   53SOL    HW2  264   1.538   0.794   0.741
   54SOL     OW  265   0.461   1.266   1.727
   54SOL    HW1  266   0.411   1.267   1.641
   54SOL    HW2  267   0.398   1.248   1.803
   55SOL     OW  268   1.111   1.776   0.237
   55SOL    HW1  269   1.051   1.714   0.287
   55SOL    HW2  270   1.142   1.732   0.152
   56SOL     OW  271   0.202   0.285   1.498
   56SOL    HW1  272   0.122   0.345   1.485
   56SOL    HW2  273   0.192   0.236   1.584
   57SOL     OW  274   1.632   1.377   0.081
   57SOL    HW1  275   1.600   1.471   0.071
   57SOL    HW2  276   1.556   1.314   0.069
   58SOL     OW  277   0.464   1.743   0.323
   58SOL    HW1  278   0.497   1.782   0.409
   58SOL    HW2  279   0.540   1.736   0.258
   59SOL     OW  280   1.400   0.107   0.426
   59SOL    HW1  281   1.376   0.070   0.336
   59SOL    HW2  282   1.499   0.123   0.430
   60SOL     OW  283   0.249   1.785   1.241
   60SOL    HW1  284   0.306   1.720   1.291
   60SOL    HW2  285   0.233   1.752   1.148
   61SOL     OW  286   0.940   1.698   0.904
   61SOL    HW1  287   1.020   1.641   0.925
   61SOL    HW2  288   0.891   1.658   0.827
   62SOL     OW  289   0.382   0.700   0.480
   62SOL    HW1  290   0.427   0.610   0.477
   62SOL    HW2  291   0.288   0.689   0.513
   63SOL     OW  292   1.547   0.222   1.729
   63SOL    HW1  293   1.542   0.259   1.821
   63SOL    HW2  294   1.475   0.153   1.717
   64SOL     OW  295   0.614   0.122   0.117
   64SOL    HW1  296   0.712   0.100   0.124
   64SOL    HW2  297   0.583   0.105   0.024
   65SOL     OW  298   0.781   0.264   1.749
   65SOL    HW1  299   0.848   0.203   1.792
   65SOL    HW2  300   0.708   0.283   1.814
   66SOL     OW  301   0.888   1.514   1.195
   66SOL    HW1  302   0.865   1.489   1.101
   66SOL    HW2  303   0.949   1.445   1.234
   67SOL     OW  304   1.351   0.590   1.433
   67SOL    HW1  305   1.379   0.547   1.518
   67SOL    HW2  306   1.376   0.686   1.434
   68SOL     OW  307   0.803   1.402   0.924
   68SOL    HW1  308   0.893   1.416   0.882
   68SOL    HW2  309   0.732   1.404   0.853
   69SOL     OW  310   0.922   0.503   0.899
   69SOL    HW1  311   0.897   0.494   0.803
   69SOL    HW2  312   0.970   0.421   0.930
   70SOL     OW  313   0.539   0.064   0.512
   70SOL    HW1  314   0.458   0.065   0.570
   70SOL    HW2  315   0.542   0.147   0.457
   71SOL     OW  316   1.434   1.188   0.041
   71SOL    HW1  317   1.466   1.112   0.098
   71SOL    HW2  318   1.342   1.215   0.071
   72SOL     OW  319   0.297   0.035   0.171
   72SOL    HW1  320   0.346   0.119   0.150
   72SOL    HW2  321   0.359   3.770   0.216
   73SOL     OW  322   0.935   0.236   0.480
   73SOL    HW1  323   0.887   0.277   0.402
   73SOL    HW2  324   1.034   0.234   0.461
   74SOL     OW  325   1.076   0.683   1.464
   74SOL    HW1  326   0.996   0.622   1.467
   74SOL    HW2  327   1.157   0.630   1.440
   75SOL     OW  328   1.227   1.570   0.793
   75SOL    HW1  329   1.248   1.644   0.728
   75SOL    HW2  330   1.295   1.570   0.866
   76SOL     OW  331   0.459   1.152   0.741
   76SOL    HW1  332   0.388   1.125   0.806
   76SOL    HW2  333   0.433   1.124   0.648
   77SOL     OW  334   1.271   1.797   0.591
   77SOL    HW1  335   1.315   1.861   0.527
   77SOL    HW2  336   1.221   1.849   0.661
   78SOL     OW  337   1.032   0.549   0.016
   78SOL    HW1  338   0.991   0.631   3.777
   78SOL    HW2  339   1.096   0.575   0.089
   79SOL     OW  340   0.078   0.556   1.386
   79SOL    HW1  341   0.170   0.555   1.345
   79SOL    HW2  342   0.072   0.630   1.453
   80SOL     OW  343   0.561   0.222   1.147
   80SOL    HW1  344   0.599   0.138   1.184
   80SOL    HW2  345   0.473   0.241   1.191
   81SOL     OW  346   0.866   0.454   0.642
   81SOL    HW1  347   0.834   0.526   0.580
   81SOL    HW2  348   0.890   0.373   0.589
   82SOL     OW  349   1.017   0.039   0.753
   82SOL    HW1  350   0.945   0.044   0.684
   82SOL    HW2  351   0.993   3.770   0.822
   83SOL     OW  352   1.429   1.173   0.867
   83SOL    HW1  353   1.374   1.089   0.860
   83SOL    HW2  354   1.455   1.202   0.775
   84SOL     OW  355   1.466   0.590   0.992
   84SOL    HW1  356   1.436   0.495   0.999
   84SOL    HW2  357   1.539   0.606   1.058
   85SOL     OW  358   1.857   0.833   0.377
   85SOL    HW1  359   1.899   0.769   0.441
   85SOL    HW2  360   1.819   0.782   0.299
   86SOL     OW  361   1.664   1.280   0.657
   86SOL    HW1  362   1.763   1.288   0.671
   86SOL    HW2  363   1.619   1.364   0.688
   87SOL     OW  364   1.390   0.575   0.078
   87SOL    HW1  365   1.336   0.554   0.159
   87SOL    HW2  366   1.481   0.534   0.087
   88SOL     OW  367   0.527   0.256   0.328
   88SOL    HW1  368   0.554   0.197   0.253
   88SOL    HW2  369   0.527   0.351   0.297
   89SOL     OW  370   1.754   1.223   1.588
   89SOL    HW1  371   1.845   1.184   1.575
   89SOL    HW2  372   1.762   1.319   1.612
   90SOL     OW  373   1.064   1.347   1.340
   90SOL    HW1  374   0.984   1.324   1.395
   90SOL    HW2  375   1.147   1.321   1.389
   91SOL     OW  376   1.592   1.629   1.625
   91SOL    HW1  377   1.619   1.663   1.535
   91SOL    HW2  378   1.671   1.591   1.671
   92SOL     OW  379   1.111   1.195   1.100
   92SOL    HW1  380   1.071   1.239   1.181
   92SOL    HW2  381   1.070   1.232   1.017
   93SOL     OW  382   1.638   1.099   1.079
   93SOL    HW1  383   1.643   1.180   1.138
   93SOL    HW2  384   1.552   1.101   1.028
   94SOL     OW  385   0.915   0.089   1.402
   94SOL    HW1  386   0.940   0.069   1.307
   94SOL    HW2  387   0.987   0.145   1.444
   95SOL     OW  388   0.980   1.116   1.719
   95SOL    HW1  389   0.881   1.122   1.729
   95SOL    HW2  390   1.003   1.036   1.663
   96SOL     OW  391   0.705   1.050   0.368
   96SOL    HW1  392   0.691   1.057   0.467
   96SOL    HW2  393   0.789   0.999   0.350
   97SOL     OW  394   0.410   0.813   1.251
   97SOL    HW1  395   0.496   0.825   1.301
   97SOL    HW2  396   0.368   0.726   1.278
   98SOL     OW  397   1.274   0.386   1.262
   98SOL    HW1  398   1.295   0.460   1.326
   98SOL    HW2  399   1.185   0.403   1.219
   99SOL     OW  400   0.064   1.564   1.331
   99SOL    HW1  401   0.018   1.646   1.297
   99SOL    HW2  402   0.162   1.583   1.340
  100SOL     OW  403   0.367   1.100   0.501
  100SOL    HW1  404   0.360   1.183   0.445
  100SOL    HW2  405   0.371   1.020   0.441
  101SOL     OW  406   0.566   0.537   0.865
  101SOL    HW1  407   0.578   0.603   0.791
  101SOL    HW2  408   0.612   0.571   0.948
  102SOL     OW  409   1.252   1.348   0.388
  102SOL    HW1  410   1.302   1.425   0.428
  102SOL    HW2  411   1.157   1.350   0.420
  103SOL     OW  412   1.272   1.445   1.142
  103SOL    HW1  413   1.319   1.458   1.229
  103SOL    HW2  414   1.206   1.371   1.151
  104SOL     OW  415   1.582   0.639   0.472
  104SOL    HW1  416   1.551   0.700   0.545
  104SOL    HW2  417   1.632   0.691   0.403
  105SOL     OW  418   0.354   1.510   1.329
  105SOL    HW1  419   0.333   1.466   1.242
  105SOL    HW2  420   0.451   1.536   1.332
  106SOL     OW  421   0.402   0.751   1.598
  106SOL    HW1  422   0.470   0.806   1.551
  106SOL    HW2  423   0.442   0.663   1.625
  107SOL     OW  424   1.587   0.779   1.670
  107SOL    HW1  425   1.495   0.817   1.665
  107SOL    HW2  426   1.647   0.826   1.605
  108SOL     OW  427   1.013   0.105   1.770
  108SOL    HW1  428   1.019   0.190   1.718
  108SOL    HW2  429   1.045   0.029   1.713
  109SOL     OW  430   0.504   0.050   1.740
  109SOL    HW1  431   0.462   3.793   1.670
  109SOL    HW2  432   0.438   0.119   1.772
  110SOL     OW  433   0.573   0.870   1.029
  110SOL    HW1  434   0.617   0.959   1.020
  110SOL    HW2  435   0.510   0.870   1.106
  111SOL     OW  436   1.360   0.862   1.045
  111SOL    HW1  437   1.285   0.862   0.979
  111SOL    HW2  438   1.397   0.770   1.054
  112SOL     OW  439   1.209   0.525   0.275
  112SOL    HW1  440   1.222   0.441   0.329
  112SOL    HW2  441   1.180   0.599   0.335
  113SOL     OW  442   0.307   0.213   1.231
  113SOL    HW1  443   0.284   0.250   1.321
  113SOL    HW2  444   0.277   0.118   1.225
  114SOL     OW  445   0.037   1.310   1.282
  114SOL    HW1  446   0.090   1.261   1.350
  114SOL    HW2  447   0.059   1.408   1.287
  115SOL     OW  448   0.732   0.634   1.064
  115SOL    HW1  449   0.791   0.608   0.988
  115SOL    HW2  450   0.704   0.730   1.053
  116SOL     OW  451   1.728   0.935   1.854
  116SOL    HW1  452   1.682   0.928   1.765
  116SOL    HW2  453   1.666   0.979   1.920
  117SOL     OW  454   0.307   0.063   0.618
  117SOL    HW1  455   0.296   0.157   0.651
  117SOL    HW2  456   0.302   0.000   0.695
  118SOL     OW  457   1.622   0.367   0.374
  118SOL    HW1  458   1.624   0.291   0.438
  118SOL    HW2  459   1.574   0.444   0.414
  119SOL     OW  460   1.023   0.766   0.966
  119SOL    HW1  461   1.038   0.787   1.062
  119SOL    HW2  462   0.993   0.671   0.957
  120SOL     OW  463   0.980   1.573   1.700
  120SOL    HW1  464   0.960   1.617   1.612
  120SOL    HW2  465   1.019   1.482   1.684
  121SOL     OW  466   1.859   1.518   1.605
  121SOL    HW1  467   1.873   1.545   1.510
  121SOL    HW2  468   1.942   1.540   1.658
  122SOL     OW  469   0.350   0.898   1.804
  122SOL    HW1  470   0.426   0.942   1.852
  122SOL    HW2  471   0.385   0.851   1.722
  123SOL     OW  472   1.540   0.274   0.125
  123SOL    HW1  473   1.479   0.199   0.148
  123SOL    HW2  474   1.562   0.326   0.208
  124SOL     OW  475   1.303   0.838   0.042
  124SOL    HW1  476   1.337   0.745   0.057
  124SOL    HW2  477   1.321   0.865   3.747
  125SOL     OW  478   1.068   1.333   0.849
  125SOL    HW1  479   1.075   1.249   0.794
  125SOL    HW2  480   1.130   1.402   0.813
  126SOL     OW  481   0.319   0.810   0.949
  126SOL    HW1  482   0.412   0.846   0.954
  126SOL    HW2  483   0.313   0.725   1.001
  127SOL     OW  484   0.339   0.509   1.006
  127SOL    HW1  485   0.287   0.426   0.989
  127SOL    HW2  486   0.416   0.514   0.942
  128SOL     OW  487   1.138   0.380   1.678
  128SOL    HW1  488   1.093   0.443   1.742
  128SOL    HW2  489   1.231   0.411   1.661
  129SOL     OW  490   1.160   0.207   1.477
  129SOL    HW1  491   1.160   0.271   1.554
  129SOL    HW2  492   1.188   0.255   1.394
  130SOL     OW  493   0.088   1.801   0.927
  130SOL    HW1  494   0.046   1.715   0.900
  130SOL    HW2  495   0.182   1.804   0.893
  131SOL     OW  496   1.002   0.796   1.238
  131SOL    HW1  497   1.043   0.764   1.324
  131SOL    HW2  498   0.906   0.769   1.235
  132SOL     OW  499   0.040   0.544   1.114
  132SOL    HW1  500   0.125   0.511   1.073
  132SOL    HW2  501   0.053   0.559   1.212
  133SOL     OW  502   0.189   0.520   1.722
  133SOL    HW1  503   0.248   0.480   1.652
  133SOL    HW2  504   0.131   0.591   1.681
  134SOL     OW  505   1.369   0.950   1.660
  134SOL    HW1  506   1.408   1.039   1.680
  134SOL    HW2  507   1.379   0.930   1.563
  135SOL     OW  508   0.815   0.572   0.325
  135SOL    HW1  509   0.822   0.483   0.279
  135SOL    HW2  510   0.721   0.606   0.317
  136SOL     OW  511   1.657   0.604   1.206
  136SOL    HW1  512   1.619   0.535   1.268
  136SOL    HW2  513   1.739   0.568   1.162
  137SOL     OW  514   0.252   1.564   1.744
  137SOL    HW1  515   0.222   1.621   1.820
  137SOL    HW2  516   0.245   1.467   1.770
  138SOL     OW  517   0.671   0.464   1.269
  138SOL    HW1  518   0.637   0.375   1.239
  138SOL    HW2  519   0.697   0.518   1.189
  139SOL     OW  520   0.930   1.678   1.465
  139SOL    HW1  521   0.906   1.660   1.370
  139SOL    HW2  522   0.960   1.772   1.475
  140SOL     OW  523   0.473   0.500   0.191
  140SOL    HW1  524   0.534   0.580   0.195
  140SOL    HW2  525   0.378   0.531   0.198
  141SOL     OW  526   0.159   1.137   1.466
  141SOL    HW1  527   0.181   1.076   1.542
  141SOL    HW2  528   0.169   1.088   1.380
  142SOL     OW  529   1.347   1.059   1.234
  142SOL    HW1  530   1.371   0.996   1.160
  142SOL    HW2  531   1.257   1.099   1.216
  143SOL     OW  532   1.302   0.855   0.309
  143SOL    HW1  533   1.216   0.824   0.351
  143SOL    HW2  534   1.298   0.841   0.210
  144SOL     OW  535   1.759   1.747   1.154
  144SOL    HW1  536   1.820   1.777   1.081
  144SOL    HW2  537   1.721   1.658   1.132
  145SOL     OW  538   1.252   1.731   1.128
  145SOL    HW1  539   1.336   1.736   1.074
  145SOL    HW2  540   1.229   1.635   1.146
  146SOL     OW  541   0.083   1.258   1.022
  146SOL    HW1  542   0.078   1.257   1.122
  146SOL    HW2  543   0.000   1.217   0.984
  147SOL     OW  544   0.688   1.662   1.716
  147SOL    HW1  545   0.632   1.743   1.725
  147SOL    HW2  546   0.740   1.666   1.630
  148SOL     OW  547   0.903   0.086   0.133
  148SOL    HW1  548   0.954   0.087   0.047
  148SOL    HW2  549   0.959   0.044   0.204
  149SOL     OW  550   1.726   0.135   0.523
  149SOL    HW1  551   1.799   0.118   0.456
  149SOL    HW2  552   1.695   0.048   0.561
  150SOL     OW  553   1.388   1.573   0.477
  150SOL    HW1  554   1.455   1.585   0.403
  150SOL    HW2  555   1.348   1.662   0.500
  151SOL     OW  556   0.130   1.794   1.851
  151SOL    HW1  557   0.089   1.720   1.904
  151SOL    HW2  558   0.194   1.845   1.909
  152SOL     OW  559   1.280   0.927   0.672
  152SOL    HW1  560   1.340   0.846   0.674
  152SOL    HW2  561   1.320   0.996   0.612
  153SOL     OW  562   0.830   1.273   1.422
  153SOL    HW1  563   0.825   1.306   1.517
  153SOL    HW2  564   0.744   1.292   1.376
  154SOL     OW  565   0.672   1.616   0.154
  154SOL    HW1  566   0.681   1.626   0.055
  154SOL    HW2  567   0.632   1.527   0.175
  155SOL     OW  568   1.650   1.720   1.394
  155SOL    HW1  569   1.703   1.730   1.310
  155SOL    HW2  570   1.623   1.810   1.428
  156SOL     OW  571   1.841   0.175   0.963
  156SOL    HW1  572   1.880   0.090   0.927
  156SOL    HW2  573   1.743   0.177   0.944
  157SOL     OW  574   0.263   0.326   0.720
  157SOL    HW1  575   0.184   0.377   0.686
  157SOL    HW2  576   0.254   0.311   0.818
  158SOL     OW  577   1.194   1.612   0.031
  158SOL    HW1  578   1.200   1.519   0.068
  158SOL    HW2  579   1.135   1.612   3.751
  159SOL     OW  580   0.822   1.002   1.372
  159SOL    HW1  581   0.862   1.001   1.280
  159SOL    HW2  582   0.832   1.094   1.412
  160SOL     OW  583   0.916   0.910   0.291
  160SOL    HW1  584   0.979   0.948   0.223
  160SOL    HW2  585   0.956   0.827   0.330
  161SOL     OW  586   1.504   1.607   0.044
  161SOL    HW1  587   1.412   1.644   0.051
  161SOL    HW2  588   1.542   1.627   3.754
  162SOL     OW  589   0.372   1.288   1.490
  162SOL    HW1  590   0.359   1.381   1.456
  162SOL    HW2  591   0.288   1.236   1.477
  163SOL     OW  592   1.614   1.292   1.289
  163SOL    HW1  593   1.674   1.295   1.369
  163SOL    HW2  594   1.539   1.356   1.302
  164SOL     OW  595   1.039   1.098   0.696
  164SOL    HW1  596   0.969   1.051   0.750
  164SOL    HW2  597   1.098   1.030   0.653
  165SOL     OW  598   1.014   0.236   0.971
  165SOL    HW1  599   1.006   0.200   0.878
  165SOL    HW2  600   1.012   0.160   1.036
  166SOL     OW  601   1.709   0.385   1.381
  166SOL    HW1  602   1.782   0.454   1.385
  166SOL    HW2  603   1.737   0.310   1.322
  167SOL     OW  604   0.105   1.013   1.726
  167SOL    HW1  605   0.028   0.980   1.780
  167SOL    HW2  606   0.190   0.983   1.768
  168SOL     OW  607   0.672   0.203   1.489
  168SOL    HW1  608   0.762   0.187   1.449
  168SOL    HW2  609   0.680   0.208   1.588
  169SOL     OW  610   0.075   0.345   0.033
  169SOL    HW1  611   3.783   0.317   0.004
  169SOL    HW2  612   0.106   0.422   3.777
  170SOL     OW  613   1.440   0.856   1.398
  170SOL    HW1  614   1.383   0.908   1.335
  170SOL    HW2  615   1.536   0.868   1.374
  171SOL     OW  616   0.072   0.166   0.318
  171SOL    HW1  617   0.055   0.249   0.264
  171SOL    HW2  618   0.162   0.129   0.296
  172SOL     OW  619   1.183   1.335   0.119
  172SOL    HW1  620   1.084   1.324   0.121
  172SOL    HW2  621   1.217   1.350   0.212
  173SOL     OW  622   0.613   0.842   1.431
  173SOL    HW1  623   0.669   0.923   1.414
  173SOL    HW2  624   0.672   0.762   1.434
  174SOL     OW  625   1.493   1.767   0.959
  174SOL    HW1  626   1.526   1.831   0.890
  174SOL    HW2  627   1.559   1.761   1.034
  175SOL     OW  628   0.716   0.565   1.708
  175SOL    HW1  629   0.735   0.630   1.782
  175SOL    HW2  630   0.776   0.485   1.717
  176SOL     OW  631   1.450   1.220   1.633
  176SOL    HW1  632   1.441   1.210   1.732
  176SOL    HW2  633   1.546   1.213   1.607
  177SOL     OW  634   0.390   1.741   1.560
  177SOL    HW1  635   0.299   1.782   1.558
  177SOL    HW2  636   0.383   1.647   1.592
  178SOL     OW  637   1.674   0.883   1.254
  178SOL    HW1  638   1.647   0.794   1.217
  178SOL    HW2  639   1.675   0.951   1.181
  179SOL     OW  640   1.225   0.325   0.449
  179SOL    HW1  641   1.290   0.251   0.438
  179SOL    HW2  642   1.245   0.375   0.533
  180SOL     OW  643   0.594   0.745   0.652
  180SOL    HW1  644   0.644   0.830   0.633
  180SOL    HW2  645   0.506   0.747   0.604
  181SOL     OW  646   1.777   0.342   1.642
  181SOL    HW1  647   1.760   0.373   1.548
  181SOL    HW2  648   1.693   0.305   1.680
  182SOL     OW  649   1.730   0.934   1.517
  182SOL    HW1  650   1.768   1.025   1.532
  182SOL    HW2  651   1.722   0.917   1.418
  183SOL     OW  652   0.661   1.790   0.953
  183SOL    HW1  653   0.615   1.878   0.940
  183SOL    HW2  654   0.760   1.802   0.946
  184SOL     OW  655   0.859   0.956   0.861
  184SOL    HW1  656   0.913   0.887   0.909
  184SOL    HW2  657   0.827   1.025   0.927
  185SOL     OW  658   1.083   0.984   0.087
  185SOL    HW1  659   1.060   1.037   0.005
  185SOL    HW2  660   1.164   0.928   0.068
  186SOL     OW  661   1.861   1.569   0.851
  186SOL    HW1  662   1.790   1.557   0.781
  186SOL    HW2  663   1.862   1.490   0.911
  187SOL     OW  664   0.221   1.314   1.844
  187SOL    HW1  665   0.156   1.241   1.823
  187SOL    HW2  666   0.225   1.328   1.942
  188SOL     OW  667   0.079   1.240   0.653
  188SOL    HW1  668   0.078   1.193   0.741
  188SOL    HW2  669   0.161   1.212   0.602
  189SOL     OW  670   0.672   1.391   1.624
  189SOL    HW1  671   0.594   1.341   1.662
  189SOL    HW2  672   0.669   1.486   1.655
  190SOL     OW  673   1.824   0.192   1.227
  190SOL    HW1  674   1.820   0.102   1.271
  190SOL    HW2  675   1.827   0.181   1.128
  191SOL     OW  676   0.428   0.424   0.520
  191SOL    HW1  677   0.458   0.352   0.458
  191SOL    HW2  678   0.389   0.384   0.603
  192SOL     OW  679   1.705   1.487   1.104
  192SOL    HW1  680   1.612   1.462   1.077
  192SOL    HW2  681   1.731   1.437   1.186
  193SOL     OW  682   0.317   0.547   1.280
  193SOL    HW1  683   0.355   0.488   1.352
  193SOL    HW2  684   0.357   0.521   1.192
  194SOL     OW  685   0.812   1.586   0.687
  194SOL    HW1  686   0.844   1.596   0.593
  194SOL    HW2  687   0.733   1.524   0.689
  195SOL     OW  688   1.424   0.214   1.112
  195SOL    HW1  689   1.476   0.149   1.167
  195SOL    HW2  690   1.375   0.277   1.173
  196SOL     OW  691   1.001   0.034   1.154
  196SOL    HW1  692   0.938   3.762   1.123
  196SOL    HW2  693   1.094   3.798   1.154
  197SOL     OW  694   0.618   1.567   1.284
  197SOL    HW1  695   0.613   1.649   1.341
  197SOL    HW2  696   0.707   1.564   1.239
  198SOL     OW  697   1.352   0.052   0.168
  198SOL    HW1  698   1.387   0.011   0.084
  198SOL    HW2  699   1.262   0.014   0.188
  199SOL     OW  700   1.300   0.453   0.691
  199SOL    HW1  701   1.241   0.533   0.695
  199SOL    HW2  702   1.315   0.418   0.784
  200SOL     OW  703   1.593   0.221   0.882
  200SOL    HW1  704   1.509   0.220   0.936
  200SOL    HW2  705   1.595   0.304   0.826
  201SOL     OW  706   0.039   1.077   0.300
  201SOL    HW1  707   0.138   1.066   0.291
  201SOL    HW2  708   3.799   0.991   0.332
  202SOL     OW  709   0.875   1.646   0.337
  202SOL    HW1  710   0.798   1.611   0.283
  202SOL    HW2  711   0.843   1.717   0.399
  203SOL     OW  712   0.230   0.628   1.975
  203SOL    HW1  713   0.137   0.626   2.012
  203SOL    HW2  714   0.231   0.589   1.883
  204SOL     OW  715   0.225   0.275   2.858
  204SOL    HW1  716   0.260   0.258   2.950
  204SOL    HW2  717   0.137   0.230   2.846
  205SOL     OW  718   0.019   0.368   2.509
  205SOL    HW1  719   3.737   0.411   2.548
  205SOL    HW2  720   3.791   0.295   2.446
  206SOL     OW  721   0.569   1.275   3.027
  206SOL    HW1  722   0.476   1.268   2.990
  206SOL    HW2  723   0.580   1.364   3.071
  207SOL     OW  724   1.555   1.511   2.565
  207SOL    HW1  725   1.498   1.495   2.646
  207SOL    HW2  726   1.496   1.521   2.485
  208SOL     OW  727   1.135   0.703   2.579
  208SOL    HW1  728   1.192   0.781   2.554
  208SOL    HW2  729   1.075   0.729   2.655
  209SOL     OW  730   1.755   0.607   2.093
  209SOL    HW1  731   1.743   0.594   1.994
  209SOL    HW2  732   1.725   0.526   2.142
  210SOL     OW  733   0.768   1.144   2.885
  210SOL    HW1  734   0.690   1.161   2.945
  210SOL    HW2  735   0.802   1.231   2.849
  211SOL     OW  736   0.850   0.798   3.685
  211SOL    HW1  737   0.846   0.874   3.750
  211SOL    HW2  738   0.872   0.834   3.594
  212SOL     OW  739   0.685   1.012   2.527
  212SOL    HW1  740   0.754   0.996   2.597
  212SOL    HW2  741   0.612   1.069   2.565
  213SOL     OW  742   0.335   1.435   2.923
  213SOL    HW1  743   0.257   1.404   2.870
  213SOL    HW2  744   0.393   1.493   2.866
  214SOL     OW  745   1.460   1.505   3.201
  214SOL    HW1  746   1.484   1.599   3.227
  214SOL    HW2  747   1.444   1.451   3.283
  215SOL     OW  748   0.438   0.392   3.361
  215SOL    HW1  749   0.520   0.336   3.370
  215SOL    HW2  750   0.357   0.334   3.365
  216SOL     OW  751   1.603   0.447   2.599
  216SOL    HW1  752   1.529   0.493   2.549
  216SOL    HW2  753   1.654   0.515   2.652
  217SOL     OW  754   0.231   1.713   2.345
  217SOL    HW1  755   0.265   1.790   2.399
  217SOL    HW2  756   0.275   1.713   2.255
  218SOL     OW  757   0.230   1.434   2.400
  218SOL    HW1  758   0.204   1.530   2.400
  218SOL    HW2  759   0.159   1.380   2.445
  219SOL     OW  760   0.240   1.091   2.748
  219SOL    HW1  761   0.254   1.007   2.800
  219SOL    HW2  762   0.185   1.155   2.803
  220SOL     OW  763   0.620   1.786   3.301
  220SOL    HW1  764   0.528   1.769   3.336
  220SOL    HW2  765   0.648   1.878   3.327
  221SOL     OW  766   0.606   0.964   1.985
  221SOL    HW1  767   0.613   1.048   1.931
  221SOL    HW2  768   0.652   0.977   2.073
  222SOL     OW  769   1.594   0.114   3.342
  222SOL    HW1  770   1.576   0.181   3.270
  222SOL    HW2  771   1.591   0.160   3.431
  223SOL     OW  772   0.122   0.643   2.425
  223SOL    HW1  773   0.077   0.555   2.442
  223SOL    HW2  774   0.121   0.697   2.509
  224SOL     OW  775   1.842   1.767   2.221
  224SOL    HW1  776   1.896   1.738   2.301
  224SOL    HW2  777   1.872   1.857   2.192
  225SOL     OW  778   0.027   1.596   1.979
  225SOL    HW1  779   0.008   1.500   2.000
  225SOL    HW2  780   3.794   1.654   2.054
  226SOL     OW  781   1.689   0.922   2.474
  226SOL    HW1  782   1.784   0.893   2.482
  226SOL    HW2  783   1.681   0.987   2.399
  227SOL     OW  784   1.641   1.108   2.294
  227SOL    HW1  785   1.727   1.110   2.242
  227SOL    HW2  786   1.655   1.155   2.382
  228SOL     OW  787   0.613   1.365   2.588
  228SOL    HW1  788   0.564   1.278   2.597
  228SOL    HW2  789   0.590   1.408   2.501
  229SOL     OW  790   1.293   1.228   3.285
  229SOL    HW1  791   1.330   1.155   3.227
  229SOL    HW2  792   1.345   1.233   3.370
  230SOL     OW  793   0.809   0.004   2.364
  230SOL    HW1  794   0.849   0.095   2.355
  230SOL    HW2  795   0.709   0.012   2.370
  231SOL     OW  796   0.197   0.976   3.126
  231SOL    HW1  797   0.286   0.931   3.112
  231SOL    HW2  798   0.124   0.911   3.107
  232SOL     OW  799   1.525   0.999   2.052
  232SOL    HW1  800   1.462   0.923   2.065
  232SOL    HW2  801   1.573   1.017   2.138
  233SOL     OW  802   0.317   0.251   3.663
  233SOL    HW1  803   0.388   0.322   3.669
  233SOL    HW2  804   0.229   0.290   3.691
  234SOL     OW  805   1.466   1.417   2.815
  234SOL    HW1  806   1.407   1.423   2.895
  234SOL    HW2  807   1.451   1.329   2.769
  235SOL     OW  808   1.667   1.714   2.434
  235SOL    HW1  809   1.626   1.691   2.346
  235SOL    HW2  810   1.649   1.640   2.499
  236SOL     OW  811   0.598   0.729   2.132
  236SOL    HW1  812   0.622   0.798   2.064
  236SOL    HW2  813   0.520   0.762   2.186
  237SOL     OW  814   1.281   0.345   2.806
  237SOL    HW1  815   1.195   0.295   2.793
  237SOL    HW2  816   1.343   0.291   2.862
  238SOL     OW  817   1.576   1.662   2.169
  238SOL    HW1  818   1.665   1.708   2.172
  238SOL    HW2  819   1.555   1.638   2.074
  239SOL     OW  820   0.807   0.605   3.327
  239SOL    HW1  821   0.760   0.602   3.416
  239SOL    HW2  822   0.756   0.550   3.261
  240SOL     OW  823   1.394   0.469   3.536
  240SOL    HW1  824   1.374   0.512   3.624
  240SOL    HW2  825   1.472   0.407   3.545
  241SOL     OW  826   0.973   0.890   3.434
  241SOL    HW1  827   1.019   0.806   3.405
  241SOL    HW2  828   0.917   0.924   3.359
  242SOL     OW  829   0.991   0.410   3.104
  242SOL    HW1  830   0.914   0.444   3.158
  242SOL    HW2  831   0.957   0.359   3.025
  243SOL     OW  832   1.041   0.701   2.291
  243SOL    HW1  833   1.067   0.697   2.387
  243SOL    HW2  834   0.956   0.650   2.277
  244SOL     OW  835   0.076   0.811   2.651
  244SOL    HW1  836   0.175   0.799   2.660
  244SOL    HW2  837   0.052   0.906   2.672
  245SOL     OW  838   0.130   1.821   3.433
  245SOL    HW1  839   0.120   1.806   3.532
  245SOL    HW2  840   0.044   1.857   3.397
  246SOL     OW  841   0.865   0.348   2.057
  246SOL    HW1  842   0.924   0.411   2.008
  246SOL    HW2  843   0.884   0.254   2.028
  247SOL     OW  844   1.719   0.585   3.693
  247SOL    HW1  845   1.693   0.674   3.657
  247SOL    HW2  846   1.717   0.517   3.620
  248SOL     OW  847   1.362   1.144   2.407
  248SOL    HW1  848   1.445   1.115   2.359
  248SOL    HW2  849   1.313   1.211   2.351
  249SOL     OW  850   0.550   0.196   2.747
  249SOL    HW1  851   0.545   0.191   2.847
  249SOL    HW2  852   0.552   0.292   2.718
  250SOL     OW  853   1.008   1.456   2.339
  250SOL    HW1  854   0.962   1.528   2.287
  250SOL    HW2  855   1.004   1.476   2.437
  251SOL     OW  856   0.351   1.801   2.715
  251SOL    HW1  857   0.401   1.715   2.721
  251SOL    HW2  858   0.416   1.878   2.712
  252SOL     OW  859   1.795   1.066   2.735
  252SOL    HW1  860   1.733   1.051   2.659
  252SOL    HW2  861   1.743   1.077   2.820
  253SOL     OW  862   0.321   0.943   2.104
  253SOL    HW1  863   0.403   0.982   2.062
  253SOL    HW2  864   0.294   0.861   2.055
  254SOL     OW  865   1.458   0.735   2.590
  254SOL    HW1  866   1.453   0.670   2.665
  254SOL    HW2  867   1.538   0.794   2.603
  255SOL     OW  868   0.461   1.266   3.589
  255SOL    HW1  869   0.411   1.267   3.503
  255SOL    HW2  870   0.398   1.248   3.665
  256SOL     OW  871   1.111   1.776   2.099
  256SOL    HW1  872   1.051   1.714   2.149
  256SOL    HW2  873   1.142   1.732   2.014
  257SOL     OW  874   0.202   0.285   3.360
  257SOL    HW1  875   0.122   0.345   3.347
  257SOL    HW2  876   0.192   0.236   3.446
  258SOL     OW  877   1.632   1.377   1.943
  258SOL    HW1  878   1.600   1.471   1.933
  258SOL    HW2  879   1.556   1.314   1.931
  259SOL     OW  880   0.464   1.743   2.185
  259SOL    HW1  881   0.497   1.782   2.271
  259SOL    HW2  882   0.540   1.736   2.120
  260SOL     OW  883   1.400   0.107   2.288
  260SOL    HW1  884   1.376   0.070   2.198
  260SOL    HW2  885   1.499   0.123   2.292
  261SOL     OW  886   0.249   1.785   3.103
  261SOL    HW1  887   0.306   1.720   3.153
  261SOL    HW2  888   0.233   1.752   3.010
  262SOL     OW  889   0.940   1.698   2.766
  262SOL    HW1  890   1.020   1.641   2.787
  262SOL    HW2  891   0.891   1.658   2.689
  263SOL     OW  892   0.382   0.700   2.342
  263SOL    HW1  893   0.427   0.610   2.339
  263SOL    HW2  894   0.288   0.689   2.375
  264SOL     OW  895   1.547   0.222   3.591
  264SOL    HW1  896   1.542   0.259   3.683
  264SOL    HW2  897   1.475   0.153   3.579
  265SOL     OW  898   0.614   0.122   1.979
  265SOL    HW1  899   0.712   0.100   1.986
  265SOL    HW2  900   0.583   0.105   1.886
  266SOL     OW  901   0.781   0.264   3.611
  266SOL    HW1  902   0.848   0.203   3.654
  266SOL    HW2  903   0.708   0.283   3.676
  267SOL     OW  904   0.888   1.514   3.057
  267SOL    HW1  905   0.865   1.489   2.963
  267SOL    HW2  906   0.949   1.445   3.096
  268SOL     OW  907   1.351   0.590   3.295
  268SOL    HW1  908   1.379   0.547   3.380
  268SOL    HW2  909   1.376   0.686   3.296
  269SOL     OW  910   0.803   1.402   2.786
  269SOL    HW1  911   0.893   1.416   2.744
  269SOL    HW2  912   0.732   1.404   2.715
  270SOL     OW  913   0.922   0.503   2.761
  270SOL    HW1  914   0.897   0.494   2.665
  270SOL    HW2  915   0.970   0.421   2.792
  271SOL     OW  916   0.539   0.064   2.374
  271SOL    HW1  917   0.458   0.065   2.432
  271SOL    HW2  918   0.542   0.147   2.319
  272SOL     OW  919   1.434   1.188   1.903
  272SOL    HW1  920   1.466   1.112   1.960
  272SOL    HW2  921   1.342   1.215   1.933
  273SOL     OW  922   0.297   0.035   2.033
  273SOL    HW1  923   0.346   0.119   2.012
  273SOL    HW2  924   0.359   3.770   2.078
  274SOL     OW  925   0.935   0.236   2.342
  274SOL    HW1  926   0.887   0.277   2.264
  274SOL    HW2  927   1.034   0.234   2.323
  275SOL     OW  928   1.076   0.683   3.326
  275SOL    HW1  929   0.996   0.622   3.329
  275SOL    HW2  930   1.157   0.630   3.302
  276SOL     OW  931   1.227   1.570   2.655
  276SOL    HW1  932   1.248   1.644   2.590
  276SOL    HW2  933   1.295   1.570   2.728
  277SOL     OW  934   0.459   1.152   2.603
  277SOL    HW1  935   0.388   1.125   2.668
  277SOL    HW2  936   0.433   1.124   2.510
  278SOL     OW  937   1.271   1.797   2.453
  278SOL    HW1  938   1.315   1.861   2.389
  278SOL    HW2  939   1.221   1.849   2.523
  279SOL     OW  940   1.032   0.549   1.878
  279SOL    HW1  941   0.991   0.631   1.839
  279SOL    HW2  942   1.096   0.575   1.951
  280SOL     OW  943   0.078   0.556   3.248
  280SOL    HW1  944   0.170   0.555   3.207
  280SOL    HW2  945   0.072   0.630   3.315
  281SOL     OW  946   0.561   0.222   3.009
  281SOL    HW1  947   0.599   0.138   3.046
  281SOL    HW2  948   0.473   0.241   3.053
  282SOL     OW  949   0.866   0.454   2.504
  282SOL    HW1  950   0.834   0.526   2.442
  282SOL    HW2  951   0.890   0.373   2.451
  283SOL     OW  952   1.017   0.039   2.615
  283SOL    HW1  953   0.945   0.044   2.546
  283SOL    HW2  954   0.993   3.770   2.684
  284SOL     OW  955   1.429   1.173   2.729
  284SOL    HW1  956   1.374   1.089   2.722
  284SOL    HW2  957   1.455   1.202   2.637
  285SOL     OW  958   1.466   0.590   2.854
  285SOL    HW1  959   1.436   0.495   2.861
  285SOL    HW2  960   1.539   0.606   2.920
  286SOL     OW  961   1.857   0.833   2.239
  286SOL    HW1  962   1.899   0.769   2.303
  286SOL    HW2  963   1.819   0.782   2.161
  287SOL     OW  964   0.488   1.385   2.036
  287SOL    HW1  965   0.401   1.370   2.083
  287SOL    HW2  966   0.471   1.411   1.941
  288SOL     OW  967   1.664   1.280   2.519
  288SOL    HW1  968   1.763   1.288   2.533
  288SOL    HW2  969   1.619   1.364   2.550
  289SOL     OW  970   1.390   0.575   1.940
  289SOL    HW1  971   1.336   0.554   2.021
  289SOL    HW2  972   1.481   0.534   1.949
  290SOL     OW  973   0.527   0.256   2.190
  290SOL    HW1  974   0.554   0.197   2.115
  290SOL    HW2  975   0.527   0.351   2.159
  291SOL     OW  976   1.754   1.223   3.450
  291SOL    HW1  977   1.845   1.184   3.437
  291SOL    HW2  978   1.762   1.319   3.474
  292SOL     OW  979   1.064   1.347   3.202
  292SOL    HW1  980   0.984   1.324   3.257
  292SOL    HW2  981   1.147   1.321   3.251
  293SOL     OW  982   1.592   1.629   3.487
  293SOL    HW1  983   1.619   1.663   3.397
  293SOL    HW2  984   1.671   1.591   3.533
  294SOL     OW  985   1.111   1.195   2.962
  294SOL    HW1  986   1.071   1.239   3.043
  294SOL    HW2  987   1.070   1.232   2.879
  295SOL     OW  988   1.638   1.099   2.941
  295SOL    HW1  989   1.643   1.180   3.000
  295SOL    HW2  990   1.552   1.101   2.890
  296SOL     OW  991   0.915   0.089   3.264
  296SOL    HW1  992   0.940   0.069   3.169
  296SOL    HW2  993   0.987   0.145   3.306
  297SOL     OW  994   0.705   1.050   2.230
  297SOL    HW1  995   0.691   1.057   2.329
  297SOL    HW2  996   0.789   0.999   2.212
  298SOL     OW  997   0.410   0.813   3.113
  298SOL    HW1  998   0.496   0.825   3.163
  298SOL    HW2  999   0.368   0.726   3.140
  299SOL     OW 1000   1.274   0.386   3.124
  299SOL    HW1 1001   1.295   0.460   3.188
  299SOL    HW2 1002   1.185   0.403   3.081
  300SOL     OW 1003   0.064   1.564   3.193
  300SOL    HW1 1004   0.018   1.646   3.159
  300SOL    HW2 1005   0.162   1.583   3.202
  301SOL     OW 1006   0.367   1.100   2.363
  301SOL    HW1 1007   0.360   1.183   2.307
  301SOL    HW2 1008   0.371   1.020   2.303
  302SOL     OW 1009   0.566   0.537   2.727
  302SOL    HW1 1010   0.578   0.603   2.653
  302SOL    HW2 1011   0.612   0.571   2.810
  303SOL     OW 1012   1.252   1.348   2.250
  303SOL    HW1 1013   1.302   1.425   2.290
  303SOL    HW2 1014   1.157   1.350   2.282
  304SOL     OW 1015   1.272   1.445   3.004
  304SOL    HW1 1016   1.319   1.458   3.091
  304SOL    HW2 1017   1.206   1.371   3.013
  305SOL     OW 1018   1.582   0.639   2.334
  305SOL    HW1 1019   1.551   0.700   2.407
  305SOL    HW2 1020   1.632   0.691   2.265
  306SOL     OW 1021   0.354   1.510   3.191
  306SOL    HW1 1022   0.333   1.466   3.104
  306SOL    HW2 1023   0.451   1.536   3.194
  307SOL     OW 1024   0.402   0.751   3.460
  307SOL    HW1 1025   0.470   0.806   3.413
  307SOL    HW2 1026   0.442   0.663   3.487
  308SOL     OW 1027   1.587   0.779   3.532
  308SOL    HW1 1028   1.495   0.817   3.527
  308SOL    HW2 1029   1.647   0.826   3.467
  309SOL     OW 1030   1.013   0.105   3.632
  309SOL    HW1 1031   1.019   0.190   3.580
  309SOL    HW2 1032   1.045   0.029   3.575
  310SOL     OW 1033   0.504   0.050   3.602
  310SOL    HW1 1034   0.462   3.793   3.532
  310SOL    HW2 1035   0.438   0.119   3.634
  311SOL     OW 1036   0.573   0.870   2.891
  311SOL    HW1 1037   0.617   0.959   2.882
  311SOL    HW2 1038   0.510   0.870   2.968
  312SOL     OW 1039   1.360   0.862   2.907
  312SOL    HW1 1040   1.285   0.862   2.841
  312SOL    HW2 1041   1.397   0.770   2.916
  313SOL     OW 1042   1.209   0.525   2.137
  313SOL    HW1 1043   1.222   0.441   2.191
  313SOL    HW2 1044   1.180   0.599   2.197
  314SOL     OW 1045   0.307   0.213   3.093
  314SOL    HW1 1046   0.284   0.250   3.183
  314SOL    HW2 1047   0.277   0.118   3.087
  315SOL     OW 1048   0.037   1.310   3.144
  315SOL    HW1 1049   0.090   1.261   3.212
  315SOL    HW2 1050   0.059   1.408   3.149
  316SOL     OW 1051   0.732   0.634   2.926
  316SOL    HW1 1052   0.791   0.608   2.850
  316SOL    HW2 1053   0.704   0.730   2.915
  317SOL     OW 1054   1.728   0.935   3.716
  317SOL    HW1 1055   1.682   0.928   3.627
  317SOL    HW2 1056   1.666   0.979   3.782
  318SOL     OW 1057   0.307   0.063   2.480
  318SOL    HW1 1058   0.296   0.157   2.513
  318SOL    HW2 1059   0.302   0.000   2.557
  319SOL     OW 1060   1.622   0.367   2.236
  319SOL    HW1 1061   1.624   0.291   2.300
  319SOL    HW2 1062   1.574   0.444   2.276
  320SOL     OW 1063   1.023   0.766   2.828
  320SOL    HW1 1064   1.038   0.787   2.924
  320SOL    HW2 1065   0.993   0.671   2.819
  321SOL     OW 1066   1.859   1.518   3.467
  321SOL    HW1 1067   1.873   1.545   3.372
  321SOL    HW2 1068   1.942   1.540   3.520
  322SOL     OW 1069   1.540   0.274   1.987
  322SOL    HW1 1070   1.479   0.199   2.010
  322SOL    HW2 1071   1.562   0.326   2.070
  323SOL     OW 1072   1.303   0.838   1.904
  323SOL    HW1 1073   1.337   0.745   1.919
  323SOL    HW2 1074   1.321   0.865   1.809
  324SOL     OW 1075   1.068   1.333   2.711
  324SOL    HW1 1076   1.075   1.249   2.656
  324SOL    HW2 1077   1.130   1.402   2.675
  325SOL     OW 1078   0.319   0.810   2.811
  325SOL    HW1 1079   0.412   0.846   2.816
  325SOL    HW2 1080   0.313   0.725   2.863
  326SOL     OW 1081   0.339   0.509   2.868
  326SOL    HW1 1082   0.287   0.426   2.851
  326SOL    HW2 1083   0.416   0.514   2.804
  327SOL     OW 1084   1.138   0.380   3.540
  327SOL    HW1 1085   1.093   0.443   3.604
  327SOL    HW2 1086   1.231   0.411   3.523
  328SOL     OW 1087   1.160   0.207   3.339
  328SOL    HW1 1088   1.160   0.271   3.416
  328SOL    HW2 1089   1.188   0.255   3.256
  329SOL     OW 1090   0.008   1.326   2.062
  329SOL    HW1 1091   3.715   1.347   2.031
  329SOL    HW2 1092   0.018   1.227   2.075
  330SOL     OW 1093   0.088   1.801   2.789
  330SOL    HW1 1094   0.046   1.715   2.762
  330SOL    HW2 1095   0.182   1.804   2.755
  331SOL     OW 1096   0.504   1.568   2.772
  331SOL    HW1 1097   0.570   1.642   2.781
  331SOL    HW2 1098   0.548   1.489   2.730
  332SOL     OW 1099   1.002   0.796   3.100
  332SOL    HW1 1100   1.043   0.764   3.186
  332SOL    HW2 1101   0.906   0.769   3.097
  333SOL     OW 1102   0.040   0.544   2.976
  333SOL    HW1 1103   0.125   0.511   2.935
  333SOL    HW2 1104   0.053   0.559   3.074
  334SOL     OW 1105   0.189   0.520   3.584
  334SOL    HW1 1106   0.248   0.480   3.514
  334SOL    HW2 1107   0.131   0.591   3.543
  335SOL     OW 1108   1.369   0.950   3.522
  335SOL    HW1 1109   1.408   1.039   3.542
  335SOL    HW2 1110   1.379   0.930   3.425
  336SOL     OW 1111   0.815   0.572   2.187
  336SOL    HW1 1112   0.822   0.483   2.141
  336SOL    HW2 1113   0.721   0.606   2.179
  337SOL     OW 1114   1.657   0.604   3.068
  337SOL    HW1 1115   1.619   0.535   3.130
  337SOL    HW2 1116   1.739   0.568   3.024
  338SOL     OW 1117   0.252   1.564   3.606
  338SOL    HW1 1118   0.222   1.621   3.682
  338SOL    HW2 1119   0.245   1.467   3.632
  339SOL     OW 1120   0.671   0.464   3.131
  339SOL    HW1 1121   0.637   0.375   3.101
  339SOL    HW2 1122   0.697   0.518   3.051
  340SOL     OW 1123   0.473   0.500   2.053
  340SOL    HW1 1124   0.534   0.580   2.057
  340SOL    HW2 1125   0.378   0.531   2.060
  341SOL     OW 1126   1.347   1.059   3.096
  341SOL    HW1 1127   1.371   0.996   3.022
  341SOL    HW2 1128   1.257   1.099   3.078
  342SOL     OW 1129   1.302   0.855   2.171
  342SOL    HW1 1130   1.216   0.824   2.213
  342SOL    HW2 1131   1.298   0.841   2.072
  343SOL     OW 1132   1.759   1.747   3.016
  343SOL    HW1 1133   1.820   1.777   2.943
  343SOL    HW2 1134   1.721   1.658   2.994
  344SOL     OW 1135   1.252   1.731   2.990
  344SOL    HW1 1136   1.336   1.736   2.936
  344SOL    HW2 1137   1.229   1.635   3.008
  345SOL     OW 1138   0.083   1.258   2.884
  345SOL    HW1 1139   0.078   1.257   2.984
  345SOL    HW2 1140   0.000   1.217   2.846
  346SOL     OW 1141   0.688   1.662   3.578
  346SOL    HW1 1142   0.632   1.743   3.587
  346SOL    HW2 1143   0.740   1.666   3.492
  347SOL     OW 1144   1.726   0.135   2.385
  347SOL    HW1 1145   1.799   0.118   2.318
  347SOL    HW2 1146   1.695   0.048   2.423
  348SOL     OW 1147   1.388   1.573   2.339
  348SOL    HW1 1148   1.455   1.585   2.265
  348SOL    HW2 1149   1.348   1.662   2.362
  349SOL     OW 1150   0.130   1.794   3.713
  349SOL    HW1 1151   0.089   1.720   3.766
  349SOL    HW2 1152   0.194   1.845   3.771
  350SOL     OW 1153   1.280   0.927   2.534
  350SOL    HW1 1154   1.340   0.846   2.536
  350SOL    HW2 1155   1.320   0.996   2.474
  351SOL     OW 1156   0.830   1.273   3.284
  351SOL    HW1 1157   0.825   1.306   3.379
  351SOL    HW2 1158   0.744   1.292   3.238
  352SOL     OW 1159   0.672   1.616   2.016
  352SOL    HW1 1160   0.681   1.626   1.917
  352SOL    HW2 1161   0.632   1.527   2.037
  353SOL     OW 1162   1.650   1.720   3.256
  353SOL    HW1 1163   1.703   1.730   3.172
  353SOL    HW2 1164   1.623   1.810   3.290
  354SOL     OW 1165   1.841   0.175   2.825
  354SOL    HW1 1166   1.880   0.090   2.789
  354SOL    HW2 1167   1.743   0.177   2.806
  355SOL     OW 1168   0.263   0.326   2.582
  355SOL    HW1 1169   0.184   0.377   2.548
  355SOL    HW2 1170   0.254   0.311   2.680
  356SOL     OW 1171   1.194   1.612   1.893
  356SOL    HW1 1172   1.200   1.519   1.930
  356SOL    HW2 1173   1.135   1.612   1.813
  357SOL     OW 1174   0.822   1.002   3.234
  357SOL    HW1 1175   0.862   1.001   3.142
  357SOL    HW2 1176   0.832   1.094   3.274
  358SOL     OW 1177   0.916   0.910   2.153
  358SOL    HW1 1178   0.979   0.948   2.085
  358SOL    HW2 1179   0.956   0.827   2.192
  359SOL     OW 1180   1.504   1.607   1.906
  359SOL    HW1 1181   1.412   1.644   1.913
  359SOL    HW2 1182   1.542   1.627   1.816
  360SOL     OW 1183   0.372   1.288   3.352
  360SOL    HW1 1184   0.359   1.381   3.318
  360SOL    HW2 1185   0.288   1.236   3.339
  361SOL     OW 1186   1.614   1.292   3.151
  361SOL    HW1 1187   1.674   1.295   3.231
  361SOL    HW2 1188   1.539   1.356   3.164
  362SOL     OW 1189   1.039   1.098   2.558
  362SOL    HW1 1190   0.969   1.051   2.612
  362SOL    HW2 1191   1.098   1.030   2.515
  363SOL     OW 1192   1.014   0.236   2.833
  363SOL    HW1 1193   1.006   0.200   2.740
  363SOL    HW2 1194   1.012   0.160   2.898
  364SOL     OW 1195   0.590   1.487   2.353
  364SOL    HW1 1196   0.632   1.429   2.283
  364SOL    HW2 1197   0.546   1.566   2.309
  365SOL     OW 1198   1.709   0.385   3.243
  365SOL    HW1 1199   1.782   0.454   3.247
  365SOL    HW2 1200   1.737   0.310   3.184
  366SOL     OW 1201   0.255   1.348   2.152
  366SOL    HW1 1202   0.159   1.349   2.125
  366SOL    HW2 1203   0.267   1.401   2.236
  367SOL     OW 1204   0.672   0.203   3.351
  367SOL    HW1 1205   0.762   0.187   3.311
  367SOL    HW2 1206   0.680   0.208   3.450
  368SOL     OW 1207   0.075   0.345   1.895
  368SOL    HW1 1208   3.783   0.317   1.866
  368SOL    HW2 1209   0.106   0.422   1.839
  369SOL     OW 1210   1.440   0.856   3.260
  369SOL    HW1 1211   1.383   0.908   3.197
  369SOL    HW2 1212   1.536   0.868   3.236
  370SOL     OW 1213   0.072   0.166   2.180
  370SOL    HW1 1214   0.055   0.249   2.126
  370SOL    HW2 1215   0.162   0.129   2.158
  371SOL     OW 1216   1.183   1.335   1.981
  371SOL    HW1 1217   1.084   1.324   1.983
  371SOL    HW2 1218   1.217   1.350   2.074
  372SOL     OW 1219   0.613   0.842   3.293
  372SOL    HW1 1220   0.669   0.923   3.276
  372SOL    HW2 1221   0.672   0.762   3.296
  373SOL     OW 1222   1.493   1.767   2.821
  373SOL    HW1 1223   1.526   1.831   2.752
  373SOL    HW2 1224   1.559   1.761   2.896
  374SOL     OW 1225   0.716   0.565   3.570
  374SOL    HW1 1226   0.735   0.630   3.644
  374SOL    HW2 1227   0.776   0.485   3.579
  375SOL     OW 1228   1.450   1.220   3.495
  375SOL    HW1 1229   1.441   1.210   3.594
  375SOL    HW2 1230   1.546   1.213   3.469
  376SOL     OW 1231   0.390   1.741   3.422
  376SOL    HW1 1232   0.299   1.782   3.420
  376SOL    HW2 1233   0.383   1.647   3.454
  377SOL     OW 1234   1.674   0.883   3.116
  377SOL    HW1 1235   1.647   0.794   3.079
  377SOL    HW2 1236   1.675   0.951   3.043
  378SOL     OW 1237   1.225   0.325   2.311
  378SOL    HW1 1238   1.290   0.251   2.300
  378SOL    HW2 1239   1.245   0.375   2.395
  379SOL     OW 1240   0.594   0.745   2.514
  379SOL    HW1 1241   0.644   0.830   2.495
  379SOL    HW2 1242   0.506   0.747   2.466
  380SOL     OW 1243   1.777   0.342   3.504
  380SOL    HW1 1244   1.760   0.373   3.410
  380SOL    HW2 1245   1.693   0.305   3.542
  381SOL     OW 1246   1.730   0.934   3.379
  381SOL    HW1 1247   1.768   1.025   3.394
  381SOL    HW2 1248   1.722   0.917   3.280
  382SOL     OW 1249   0.859   1.374   1.878
  382SOL    HW1 1250   0.813   1.389   1.966
  382SOL    HW2 1251   0.903   1.459   1.848
  383SOL     OW 1252   0.661   1.790   2.815
  383SOL    HW1 1253   0.615   1.878   2.802
  383SOL    HW2 1254   0.760   1.802   2.808
  384SOL     OW 1255   0.859   0.956   2.723
  384SOL    HW1 1256   0.913   0.887   2.771
  384SOL    HW2 1257   0.827   1.025   2.789
  385SOL     OW 1258   1.083   0.984   1.949
  385SOL    HW1 1259   1.060   1.037   1.867
  385SOL    HW2 1260   1.164   0.928   1.930
  386SOL     OW 1261   1.861   1.569   2.713
  386SOL    HW1 1262   1.790   1.557   2.643
  386SOL    HW2 1263   1.862   1.490   2.773
  387SOL     OW 1264   0.221   1.314   3.706
  387SOL    HW1 1265   0.156   1.241   3.685
  387SOL    HW2 1266   0.225   1.328   0.004
  388SOL     OW 1267   0.079   1.240   2.515
  388SOL    HW1 1268   0.078   1.193   2.603
  388SOL    HW2 1269   0.161   1.212   2.464
  389SOL     OW 1270   0.672   1.391   3.486
  389SOL    HW1 1271   0.594   1.341   3.524
  389SOL    HW2 1272   0.669   1.486   3.517
  390SOL     OW 1273   1.824   0.192   3.089
  390SOL    HW1 1274   1.820   0.102   3.133
  390SOL    HW2 1275   1.827   0.181   2.990
  391SOL     OW 1276   0.428   0.424   2.382
  391SOL    HW1 1277   0.458   0.352   2.320
  391SOL    HW2 1278   0.389   0.384   2.465
  392SOL     OW 1279   1.705   1.487   2.966
  392SOL    HW1 1280   1.612   1.462   2.939
  392SOL    HW2 1281   1.731   1.437   3.048
  393SOL     OW 1282   0.317   0.547   3.142
  393SOL    HW1 1283   0.355   0.488   3.214
  393SOL    HW2 1284   0.357   0.521   3.054
  394SOL     OW 1285   0.812   1.586   2.549
  394SOL    HW1 1286   0.844   1.596   2.455
  394SOL    HW2 1287   0.733   1.524   2.551
  395SOL     OW 1288   1.424   0.214   2.974
  395SOL    HW1 1289   1.476   0.149   3.029
  395SOL    HW2 1290   1.375   0.277   3.035
  396SOL     OW 1291   1.001   0.034   3.016
  396SOL    HW1 1292   0.938   3.762   2.985
  396SOL    HW2 1293   1.094   3.798   3.016
  397SOL     OW 1294   0.770   1.330   2.163
  397SOL    HW1 1295   0.724   1.243   2.180
  397SOL    HW2 1296   0.861   1.327   2.204
  398SOL     OW 1297   0.618   1.567   3.146
  398SOL    HW1 1298   0.613   1.649   3.203
  398SOL    HW2 1299   0.707   1.564   3.101
  399SOL     OW 1300   1.352   0.052   2.030
  399SOL    HW1 1301   1.387   0.011   1.946
  399SOL    HW2 1302   1.262   0.014   2.050
  400SOL     OW 1303   1.300   0.453   2.553
  400SOL    HW1 1304   1.241   0.533   2.557
  400SOL    HW2 1305   1.315   0.418   2.646
  401SOL     OW 1306   1.593   0.221   2.744
  401SOL    HW1 1307   1.509   0.220   2.798
  401SOL    HW2 1308   1.595   0.304   2.688
  402SOL     OW 1309   0.039   1.077   2.162
  402SOL    HW1 1310   0.138   1.066   2.153
  402SOL    HW2 1311   3.799   0.991   2.194
  403SOL     OW 1312   0.875   1.646   2.199
  403SOL    HW1 1313   0.798   1.611   2.145
  403SOL    HW2 1314   0.843   1.717   2.261
  404SOL     OW 1315   0.230   2.490   0.113
  404SOL    HW1 1316   0.137   2.488   0.150
  404SOL    HW2 1317   0.231   2.451   0.021
  405SOL     OW 1318   0.225   2.137   0.996
  405SOL    HW1 1319   0.260   2.120   1.088
  405SOL    HW2 1320   0.137   2.092   0.984
  406SOL     OW 1321   0.019   2.230   0.647
  406SOL    HW1 1322   3.737   2.273   0.686
  406SOL    HW2 1323   3.791   2.157   0.584
  407SOL     OW 1324   0.569   3.137   1.165
  407SOL    HW1 1325   0.476   3.130   1.128
  407SOL    HW2 1326   0.580   3.226   1.209
  408SOL     OW 1327   1.555   3.373   0.703
  408SOL    HW1 1328   1.498   3.357   0.784
  408SOL    HW2 1329   1.496   3.383   0.623
  409SOL     OW 1330   1.135   2.565   0.717
  409SOL    HW1 1331   1.192   2.643   0.692
  409SOL    HW2 1332   1.075   2.591   0.793
  410SOL     OW 1333   1.755   2.469   0.231
  410SOL    HW1 1334   1.743   2.456   0.132
  410SOL    HW2 1335   1.725   2.388   0.280
  411SOL     OW 1336   0.768   3.006   1.023
  411SOL    HW1 1337   0.690   3.023   1.083
  411SOL    HW2 1338   0.802   3.093   0.987
  412SOL     OW 1339   0.850   2.660   1.823
  412SOL    HW1 1340   0.846   2.736   1.888
  412SOL    HW2 1341   0.872   2.696   1.732
  413SOL     OW 1342   0.685   2.874   0.665
  413SOL    HW1 1343   0.754   2.858   0.735
  413SOL    HW2 1344   0.612   2.931   0.703
  414SOL     OW 1345   0.686   3.023   1.803
  414SOL    HW1 1346   0.746   3.102   1.817
  414SOL    HW2 1347   0.600   3.054   1.762
  415SOL     OW 1348   0.335   3.297   1.061
  415SOL    HW1 1349   0.257   3.266   1.008
  415SOL    HW2 1350   0.393   3.355   1.004
  416SOL     OW 1351   1.460   3.367   1.339
  416SOL    HW1 1352   1.484   3.461   1.365
  416SOL    HW2 1353   1.444   3.313   1.421
  417SOL     OW 1354   0.438   2.254   1.499
  417SOL    HW1 1355   0.520   2.198   1.508
  417SOL    HW2 1356   0.357   2.196   1.503
  418SOL     OW 1357   1.603   2.309   0.737
  418SOL    HW1 1358   1.529   2.355   0.687
  418SOL    HW2 1359   1.654   2.377   0.790
  419SOL     OW 1360   0.231   3.575   0.483
  419SOL    HW1 1361   0.265   3.652   0.537
  419SOL    HW2 1362   0.275   3.575   0.393
  420SOL     OW 1363   1.127   3.203   1.690
  420SOL    HW1 1364   1.174   3.203   1.778
  420SOL    HW2 1365   1.079   3.116   1.679
  421SOL     OW 1366   0.230   3.296   0.538
  421SOL    HW1 1367   0.204   3.392   0.538
  421SOL    HW2 1368   0.159   3.242   0.583
  422SOL     OW 1369   0.240   2.953   0.886
  422SOL    HW1 1370   0.254   2.869   0.938
  422SOL    HW2 1371   0.185   3.017   0.941
  423SOL     OW 1372   0.620   3.648   1.439
  423SOL    HW1 1373   0.528   3.631   1.474
  423SOL    HW2 1374   0.648   3.740   1.465
  424SOL     OW 1375   0.606   2.826   0.123
  424SOL    HW1 1376   0.613   2.910   0.069
  424SOL    HW2 1377   0.652   2.839   0.211
  425SOL     OW 1378   1.594   1.976   1.480
  425SOL    HW1 1379   1.576   2.043   1.408
  425SOL    HW2 1380   1.591   2.022   1.569
  426SOL     OW 1381   0.122   2.505   0.563
  426SOL    HW1 1382   0.077   2.417   0.580
  426SOL    HW2 1383   0.121   2.559   0.647
  427SOL     OW 1384   1.842   3.629   0.359
  427SOL    HW1 1385   1.896   3.600   0.439
  427SOL    HW2 1386   1.872   3.719   0.330
  428SOL     OW 1387   0.027   3.458   0.117
  428SOL    HW1 1388   0.008   3.362   0.138
  428SOL    HW2 1389   3.794   3.516   0.192
  429SOL     OW 1390   1.689   2.784   0.612
  429SOL    HW1 1391   1.784   2.755   0.620
  429SOL    HW2 1392   1.681   2.849   0.537
  430SOL     OW 1393   1.641   2.970   0.432
  430SOL    HW1 1394   1.727   2.972   0.380
  430SOL    HW2 1395   1.655   3.017   0.520
  431SOL     OW 1396   0.113   2.599   1.597
  431SOL    HW1 1397   0.201   2.586   1.642
  431SOL    HW2 1398   0.100   2.696   1.575
  432SOL     OW 1399   0.613   3.227   0.726
  432SOL    HW1 1400   0.564   3.140   0.735
  432SOL    HW2 1401   0.590   3.270   0.639
  433SOL     OW 1402   1.293   3.090   1.423
  433SOL    HW1 1403   1.330   3.017   1.365
  433SOL    HW2 1404   1.345   3.095   1.508
  434SOL     OW 1405   0.809   1.866   0.502
  434SOL    HW1 1406   0.849   1.957   0.493
  434SOL    HW2 1407   0.709   1.874   0.508
  435SOL     OW 1408   0.197   2.838   1.264
  435SOL    HW1 1409   0.286   2.793   1.250
  435SOL    HW2 1410   0.124   2.773   1.245
  436SOL     OW 1411   1.525   2.861   0.190
  436SOL    HW1 1412   1.462   2.785   0.203
  436SOL    HW2 1413   1.573   2.879   0.276
  437SOL     OW 1414   1.187   3.654   1.616
  437SOL    HW1 1415   1.211   3.714   1.540
  437SOL    HW2 1416   1.194   3.559   1.586
  438SOL     OW 1417   0.317   2.113   1.801
  438SOL    HW1 1418   0.388   2.184   1.807
  438SOL    HW2 1419   0.229   2.152   1.829
  439SOL     OW 1420   1.466   3.279   0.953
  439SOL    HW1 1421   1.407   3.285   1.033
  439SOL    HW2 1422   1.451   3.191   0.907
  440SOL     OW 1423   1.667   3.576   0.572
  440SOL    HW1 1424   1.626   3.553   0.484
  440SOL    HW2 1425   1.649   3.502   0.637
  441SOL     OW 1426   0.598   2.591   0.270
  441SOL    HW1 1427   0.622   2.660   0.202
  441SOL    HW2 1428   0.520   2.624   0.324
  442SOL     OW 1429   1.281   2.207   0.944
  442SOL    HW1 1430   1.195   2.157   0.931
  442SOL    HW2 1431   1.343   2.153   1.000
  443SOL     OW 1432   1.576   3.524   0.307
  443SOL    HW1 1433   1.665   3.570   0.310
  443SOL    HW2 1434   1.555   3.500   0.212
  444SOL     OW 1435   0.807   2.467   1.465
  444SOL    HW1 1436   0.760   2.464   1.554
  444SOL    HW2 1437   0.756   2.412   1.399
  445SOL     OW 1438   1.394   2.331   1.674
  445SOL    HW1 1439   1.374   2.374   1.762
  445SOL    HW2 1440   1.472   2.269   1.683
  446SOL     OW 1441   0.973   2.752   1.572
  446SOL    HW1 1442   1.019   2.668   1.543
  446SOL    HW2 1443   0.917   2.786   1.497
  447SOL     OW 1444   0.991   2.272   1.242
  447SOL    HW1 1445   0.914   2.306   1.296
  447SOL    HW2 1446   0.957   2.221   1.163
  448SOL     OW 1447   1.041   2.563   0.429
  448SOL    HW1 1448   1.067   2.559   0.525
  448SOL    HW2 1449   0.956   2.512   0.415
  449SOL     OW 1450   0.076   2.673   0.789
  449SOL    HW1 1451   0.175   2.661   0.798
  449SOL    HW2 1452   0.052   2.768   0.810
  450SOL     OW 1453   0.130   3.683   1.571
  450SOL    HW1 1454   0.120   3.668   1.670
  450SOL    HW2 1455   0.044   3.719   1.535
  451SOL     OW 1456   0.865   2.210   0.195
  451SOL    HW1 1457   0.924   2.273   0.146
  451SOL    HW2 1458   0.884   2.116   0.166
  452SOL     OW 1459   1.719   2.447   1.831
  452SOL    HW1 1460   1.693   2.536   1.795
  452SOL    HW2 1461   1.717   2.379   1.758
  453SOL     OW 1462   1.362   3.006   0.545
  453SOL    HW1 1463   1.445   2.977   0.497
  453SOL    HW2 1464   1.313   3.073   0.489
  454SOL     OW 1465   0.550   2.058   0.885
  454SOL    HW1 1466   0.545   2.053   0.985
  454SOL    HW2 1467   0.552   2.154   0.856
  455SOL     OW 1468   1.008   3.318   0.477
  455SOL    HW1 1469   0.962   3.390   0.425
  455SOL    HW2 1470   1.004   3.338   0.575
  456SOL     OW 1471   0.351   3.663   0.853
  456SOL    HW1 1472   0.401   3.577   0.859
  456SOL    HW2 1473   0.416   3.740   0.850
  457SOL     OW 1474   1.795   2.928   0.873
  457SOL    HW1 1475   1.733   2.913   0.797
  457SOL    HW2 1476   1.743   2.939   0.958
  458SOL     OW 1477   1.227   3.412   1.506
  458SOL    HW1 1478   1.233   3.335   1.570
  458SOL    HW2 1479   1.175   3.386   1.426
  459SOL     OW 1480   0.321   2.805   0.242
  459SOL    HW1 1481   0.403   2.844   0.200
  459SOL    HW2 1482   0.294   2.723   0.193
  460SOL     OW 1483   1.458   2.597   0.728
  460SOL    HW1 1484   1.453   2.532   0.803
  460SOL    HW2 1485   1.538   2.656   0.741
  461SOL     OW 1486   0.461   3.128   1.727
  461SOL    HW1 1487   0.411   3.129   1.641
  461SOL    HW2 1488   0.398   3.110   1.803
  462SOL     OW 1489   1.111   3.638   0.237
  462SOL    HW1 1490   1.051   3.576   0.287
  462SOL    HW2 1491   1.142   3.594   0.152
  463SOL     OW 1492   0.202   2.147   1.498
  463SOL    HW1 1493   0.122   2.207   1.485
  463SOL    HW2 1494   0.192   2.098   1.584
  464SOL     OW 1495   1.632   3.239   0.081
  464SOL    HW1 1496   1.600   3.333   0.071
  464SOL    HW2 1497   1.556   3.176   0.069
  465SOL     OW 1498   0.464   3.605   0.323
  465SOL    HW1 1499   0.497   3.644   0.409
  465SOL    HW2 1500   0.540   3.598   0.258
  466SOL     OW 1501   1.400   1.969   0.426
  466SOL    HW1 1502   1.376   1.932   0.336
  466SOL    HW2 1503   1.499   1.985   0.430
  467SOL     OW 1504   0.249   3.647   1.241
  467SOL    HW1 1505   0.306   3.582   1.291
  467SOL    HW2 1506   0.233   3.614   1.148
  468SOL     OW 1507   0.940   3.560   0.904
  468SOL    HW1 1508   1.020   3.503   0.925
  468SOL    HW2 1509   0.891   3.520   0.827
  469SOL     OW 1510   0.382   2.562   0.480
  469SOL    HW1 1511   0.427   2.472   0.477
  469SOL    HW2 1512   0.288   2.551   0.513
  470SOL     OW 1513   1.547   2.084   1.729
  470SOL    HW1 1514   1.542   2.121   1.821
  470SOL    HW2 1515   1.475   2.015   1.717
  471SOL     OW 1516   0.614   1.984   0.117
  471SOL    HW1 1517   0.712   1.962   0.124
  471SOL    HW2 1518   0.583   1.967   0.024
  472SOL     OW 1519   0.781   2.126   1.749
  472SOL    HW1 1520   0.848   2.065   1.792
  472SOL    HW2 1521   0.708   2.145   1.814
  473SOL     OW 1522   0.888   3.376   1.195
  473SOL    HW1 1523   0.865   3.351   1.101
  473SOL    HW2 1524   0.949   3.307   1.234
  474SOL     OW 1525   1.351   2.452   1.433
  474SOL    HW1 1526   1.379   2.409   1.518
  474SOL    HW2 1527   1.376   2.548   1.434
  475SOL     OW 1528   0.803   3.264   0.924
  475SOL    HW1 1529   0.893   3.278   0.882
  475SOL    HW2 1530   0.732   3.266   0.853
  476SOL     OW 1531   0.922   2.365   0.899
  476SOL    HW1 1532   0.897   2.356   0.803
  476SOL    HW2 1533   0.970   2.283   0.930
  477SOL     OW 1534   0.539   1.926   0.512
  477SOL    HW1 1535   0.458   1.927   0.570
  477SOL    HW2 1536   0.542   2.009   0.457
  478SOL     OW 1537   1.434   3.050   0.041
  478SOL    HW1 1538   1.466   2.974   0.098
  478SOL    HW2 1539   1.342   3.077   0.071
  479SOL     OW 1540   0.297   1.897   0.171
  479SOL    HW1 1541   0.346   1.981   0.150
  479SOL    HW2 1542   0.359   1.832   0.216
  480SOL     OW 1543   0.935   2.098   0.480
  480SOL    HW1 1544   0.887   2.139   0.402
  480SOL    HW2 1545   1.034   2.096   0.461
  481SOL     OW 1546   1.076   2.545   1.464
  481SOL    HW1 1547   0.996   2.484   1.467
  481SOL    HW2 1548   1.157   2.492   1.440
  482SOL     OW 1549   1.227   3.432   0.793
  482SOL    HW1 1550   1.248   3.506   0.728
  482SOL    HW2 1551   1.295   3.432   0.866
  483SOL     OW 1552   0.459   3.014   0.741
  483SOL    HW1 1553   0.388   2.987   0.806
  483SOL    HW2 1554   0.433   2.986   0.648
  484SOL     OW 1555   1.271   3.659   0.591
  484SOL    HW1 1556   1.315   3.723   0.527
  484SOL    HW2 1557   1.221   3.711   0.661
  485SOL     OW 1558   1.032   2.411   0.016
  485SOL    HW1 1559   0.991   2.493   3.777
  485SOL    HW2 1560   1.096   2.437   0.089
  486SOL     OW 1561   0.078   2.418   1.386
  486SOL    HW1 1562   0.170   2.417   1.345
  486SOL    HW2 1563   0.072   2.492   1.453
  487SOL     OW 1564   0.561   2.084   1.147
  487SOL    HW1 1565   0.599   2.000   1.184
  487SOL    HW2 1566   0.473   2.103   1.191
  488SOL     OW 1567   0.866   2.316   0.642
  488SOL    HW1 1568   0.834   2.388   0.580
  488SOL    HW2 1569   0.890   2.235   0.589
  489SOL     OW 1570   1.017   1.901   0.753
  489SOL    HW1 1571   0.945   1.906   0.684
  489SOL    HW2 1572   0.993   1.832   0.822
  490SOL     OW 1573   1.429   3.035   0.867
  490SOL    HW1 1574   1.374   2.951   0.860
  490SOL    HW2 1575   1.455   3.064   0.775
  491SOL     OW 1576   1.466   2.452   0.992
  491SOL    HW1 1577   1.436   2.357   0.999
  491SOL    HW2 1578   1.539   2.468   1.058
  492SOL     OW 1579   1.857   2.695   0.377
  492SOL    HW1 1580   1.899   2.631   0.441
  492SOL    HW2 1581   1.819   2.644   0.299
  493SOL     OW 1582   0.488   3.247   0.174
  493SOL    HW1 1583   0.401   3.232   0.221
  493SOL    HW2 1584   0.471   3.273   0.079
  494SOL     OW 1585   1.664   3.142   0.657
  494SOL    HW1 1586   1.763   3.150   0.671
  494SOL    HW2 1587   1.619   3.226   0.688
  495SOL     OW 1588   1.390   2.437   0.078
  495SOL    HW1 1589   1.336   2.416   0.159
  495SOL    HW2 1590   1.481   2.396   0.087
  496SOL     OW 1591   0.527   2.118   0.328
  496SOL    HW1 1592   0.554   2.059   0.253
  496SOL    HW2 1593   0.527   2.213   0.297
  497SOL     OW 1594   1.754   3.085   1.588
  497SOL    HW1 1595   1.845   3.046   1.575
  497SOL    HW2 1596   1.762   3.181   1.612
  498SOL     OW 1597   1.064   3.209   1.340
  498SOL    HW1 1598   0.984   3.186   1.395
  498SOL    HW2 1599   1.147   3.183   1.389
  499SOL     OW 1600   1.592   3.491   1.625
  499SOL    HW1 1601   1.619   3.525   1.535
  499SOL    HW2 1602   1.671   3.453   1.671
  500SOL     OW 1603   1.111   3.057   1.100
  500SOL    HW1 1604   1.071   3.101   1.181
  500SOL    HW2 1605   1.070   3.094   1.017
  501SOL     OW 1606   1.638   2.961   1.079
  501SOL    HW1 1607   1.643   3.042   1.138
  501SOL    HW2 1608   1.552   2.963   1.028
  502SOL     OW 1609   0.915   1.951   1.402
  502SOL    HW1 1610   0.940   1.931   1.307
  502SOL    HW2 1611   0.987   2.007   1.444
  503SOL     OW 1612   0.980   2.978   1.719
  503SOL    HW1 1613   0.881   2.984   1.729
  503SOL    HW2 1614   1.003   2.898   1.663
  504SOL     OW 1615   0.705   2.912   0.368
  504SOL    HW1 1616   0.691   2.919   0.467
  504SOL    HW2 1617   0.789   2.861   0.350
  505SOL     OW 1618   0.410   2.675   1.251
  505SOL    HW1 1619   0.496   2.687   1.301
  505SOL    HW2 1620   0.368   2.588   1.278
  506SOL     OW 1621   1.274   2.248   1.262
  506SOL    HW1 1622   1.295   2.322   1.326
  506SOL    HW2 1623   1.185   2.265   1.219
  507SOL     OW 1624   0.064   3.426   1.331
  507SOL    HW1 1625   0.018   3.508   1.297
  507SOL    HW2 1626   0.162   3.445   1.340
  508SOL     OW 1627   0.367   2.962   0.501
  508SOL    HW1 1628   0.360   3.045   0.445
  508SOL    HW2 1629   0.371   2.882   0.441
  509SOL     OW 1630   0.566   2.399   0.865
  509SOL    HW1 1631   0.578   2.465   0.791
  509SOL    HW2 1632   0.612   2.433   0.948
  510SOL     OW 1633   1.252   3.210   0.388
  510SOL    HW1 1634   1.302   3.287   0.428
  510SOL    HW2 1635   1.157   3.212   0.420
  511SOL     OW 1636   1.272   3.307   1.142
  511SOL    HW1 1637   1.319   3.320   1.229
  511SOL    HW2 1638   1.206   3.233   1.151
  512SOL     OW 1639   1.582   2.501   0.472
  512SOL    HW1 1640   1.551   2.562   0.545
  512SOL    HW2 1641   1.632   2.553   0.403
  513SOL     OW 1642   0.354   3.372   1.329
  513SOL    HW1 1643   0.333   3.328   1.242
  513SOL    HW2 1644   0.451   3.398   1.332
  514SOL     OW 1645   0.402   2.613   1.598
  514SOL    HW1 1646   0.470   2.668   1.551
  514SOL    HW2 1647   0.442   2.525   1.625
  515SOL     OW 1648   1.587   2.641   1.670
  515SOL    HW1 1649   1.495   2.679   1.665
  515SOL    HW2 1650   1.647   2.688   1.605
  516SOL     OW 1651   1.013   1.967   1.770
  516SOL    HW1 1652   1.019   2.052   1.718
  516SOL    HW2 1653   1.045   1.891   1.713
  517SOL     OW 1654   0.504   1.912   1.740
  517SOL    HW1 1655   0.462   1.855   1.670
  517SOL    HW2 1656   0.438   1.981   1.772
  518SOL     OW 1657   0.573   2.732   1.029
  518SOL    HW1 1658   0.617   2.821   1.020
  518SOL    HW2 1659   0.510   2.732   1.106
  519SOL     OW 1660   1.360   2.724   1.045
  519SOL    HW1 1661   1.285   2.724   0.979
  519SOL    HW2 1662   1.397   2.632   1.054
  520SOL     OW 1663   1.209   2.387   0.275
  520SOL    HW1 1664   1.222   2.303   0.329
  520SOL    HW2 1665   1.180   2.461   0.335
  521SOL     OW 1666   0.307   2.075   1.231
  521SOL    HW1 1667   0.284   2.112   1.321
  521SOL    HW2 1668   0.277   1.980   1.225
  522SOL     OW 1669   0.037   3.172   1.282
  522SOL    HW1 1670   0.090   3.123   1.350
  522SOL    HW2 1671   0.059   3.270   1.287
  523SOL     OW 1672   0.732   2.496   1.064
  523SOL    HW1 1673   0.791   2.470   0.988
  523SOL    HW2 1674   0.704   2.592   1.053
  524SOL     OW 1675   1.728   2.797   1.854
  524SOL    HW1 1676   1.682   2.790   1.765
  524SOL    HW2 1677   1.666   2.841   1.920
  525SOL     OW 1678   0.307   1.925   0.618
  525SOL    HW1 1679   0.296   2.019   0.651
  525SOL    HW2 1680   0.302   1.862   0.695
  526SOL     OW 1681   1.622   2.229   0.374
  526SOL    HW1 1682   1.624   2.153   0.438
  526SOL    HW2 1683   1.574   2.306   0.414
  527SOL     OW 1684   1.023   2.628   0.966
  527SOL    HW1 1685   1.038   2.649   1.062
  527SOL    HW2 1686   0.993   2.533   0.957
  528SOL     OW 1687   0.980   3.435   1.700
  528SOL    HW1 1688   0.960   3.479   1.612
  528SOL    HW2 1689   1.019   3.344   1.684
  529SOL     OW 1690   1.859   3.380   1.605
  529SOL    HW1 1691   1.873   3.407   1.510
  529SOL    HW2 1692   1.942   3.402   1.658
  530SOL     OW 1693   0.350   2.760   1.804
  530SOL    HW1 1694   0.426   2.804   1.852
  530SOL    HW2 1695   0.385   2.713   1.722
  531SOL     OW 1696   1.540   2.136   0.125
  531SOL    HW1 1697   1.479   2.061   0.148
  531SOL    HW2 1698   1.562   2.188   0.208
  532SOL     OW 1699   1.303   2.700   0.042
  532SOL    HW1 1700   1.337   2.607   0.057
  532SOL    HW2 1701   1.321   2.727   3.747
  533SOL     OW 1702   1.068   3.195   0.849
  533SOL    HW1 1703   1.075   3.111   0.794
  533SOL    HW2 1704   1.130   3.264   0.813
  534SOL     OW 1705   0.319   2.672   0.949
  534SOL    HW1 1706   0.412   2.708   0.954
  534SOL    HW2 1707   0.313   2.587   1.001
  535SOL     OW 1708   0.339   2.371   1.006
  535SOL    HW1 1709   0.287   2.288   0.989
  535SOL    HW2 1710   0.416   2.376   0.942
  536SOL     OW 1711   1.138   2.242   1.678
  536SOL    HW1 1712   1.093   2.305   1.742
  536SOL    HW2 1713   1.231   2.273   1.661
  537SOL     OW 1714   1.160   2.069   1.477
  537SOL    HW1 1715   1.160   2.133   1.554
  537SOL    HW2 1716   1.188   2.117   1.394
  538SOL     OW 1717   0.008   3.188   0.200
  538SOL    HW1 1718   3.715   3.209   0.169
  538SOL    HW2 1719   0.018   3.089   0.213
  539SOL     OW 1720   0.088   3.663   0.927
  539SOL    HW1 1721   0.046   3.577   0.900
  539SOL    HW2 1722   0.182   3.666   0.893
  540SOL     OW 1723   0.504   3.430   0.910
  540SOL    HW1 1724   0.570   3.504   0.919
  540SOL    HW2 1725   0.548   3.351   0.868
  541SOL     OW 1726   1.002   2.658   1.238
  541SOL    HW1 1727   1.043   2.626   1.324
  541SOL    HW2 1728   0.906   2.631   1.235
  542SOL     OW 1729   0.040   2.406   1.114
  542SOL    HW1 1730   0.125   2.373   1.073
  542SOL    HW2 1731   0.053   2.421   1.212
  543SOL     OW 1732   0.189   2.382   1.722
  543SOL    HW1 1733   0.248   2.342   1.652
  543SOL    HW2 1734   0.131   2.453   1.681
  544SOL     OW 1735   1.369   2.812   1.660
  544SOL    HW1 1736   1.408   2.901   1.680
  544SOL    HW2 1737   1.379   2.792   1.563
  545SOL     OW 1738   0.815   2.434   0.325
  545SOL    HW1 1739   0.822   2.345   0.279
  545SOL    HW2 1740   0.721   2.468   0.317
  546SOL     OW 1741   1.657   2.466   1.206
  546SOL    HW1 1742   1.619   2.397   1.268
  546SOL    HW2 1743   1.739   2.430   1.162
  547SOL     OW 1744   0.252   3.426   1.744
  547SOL    HW1 1745   0.222   3.483   1.820
  547SOL    HW2 1746   0.245   3.329   1.770
  548SOL     OW 1747   0.671   2.326   1.269
  548SOL    HW1 1748   0.637   2.237   1.239
  548SOL    HW2 1749   0.697   2.380   1.189
  549SOL     OW 1750   0.930   3.540   1.465
  549SOL    HW1 1751   0.906   3.522   1.370
  549SOL    HW2 1752   0.960   3.634   1.475
  550SOL     OW 1753   0.473   2.362   0.191
  550SOL    HW1 1754   0.534   2.442   0.195
  550SOL    HW2 1755   0.378   2.393   0.198
  551SOL     OW 1756   0.159   2.999   1.466
  551SOL    HW1 1757   0.181   2.938   1.542
  551SOL    HW2 1758   0.169   2.950   1.380
  552SOL     OW 1759   1.347   2.921   1.234
  552SOL    HW1 1760   1.371   2.858   1.160
  552SOL    HW2 1761   1.257   2.961   1.216
  553SOL     OW 1762   1.302   2.717   0.309
  553SOL    HW1 1763   1.216   2.686   0.351
  553SOL    HW2 1764   1.298   2.703   0.210
  554SOL     OW 1765   1.759   3.609   1.154
  554SOL    HW1 1766   1.820   3.639   1.081
  554SOL    HW2 1767   1.721   3.520   1.132
  555SOL     OW 1768   1.252   3.593   1.128
  555SOL    HW1 1769   1.336   3.598   1.074
  555SOL    HW2 1770   1.229   3.497   1.146
  556SOL     OW 1771   0.083   3.120   1.022
  556SOL    HW1 1772   0.078   3.119   1.122
  556SOL    HW2 1773   0.000   3.079   0.984
  557SOL     OW 1774   0.688   3.524   1.716
  557SOL    HW1 1775   0.632   3.605   1.725
  557SOL    HW2 1776   0.740   3.528   1.630
  558SOL     OW 1777   0.903   1.948   0.133
  558SOL    HW1 1778   0.954   1.949   0.047
  558SOL    HW2 1779   0.959   1.906   0.204
  559SOL     OW 1780   1.726   1.997   0.523
  559SOL    HW1 1781   1.799   1.980   0.456
  559SOL    HW2 1782   1.695   1.910   0.561
  560SOL     OW 1783   1.388   3.435   0.477
  560SOL    HW1 1784   1.455   3.447   0.403
  560SOL    HW2 1785   1.348   3.524   0.500
  561SOL     OW 1786   0.130   3.656   1.851
  561SOL    HW1 1787   0.089   3.582   1.904
  561SOL    HW2 1788   0.194   3.707   1.909
  562SOL     OW 1789   1.280   2.789   0.672
  562SOL    HW1 1790   1.340   2.708   0.674
  562SOL    HW2 1791   1.320   2.858   0.612
  563SOL     OW 1792   0.830   3.135   1.422
  563SOL    HW1 1793   0.825   3.168   1.517
  563SOL    HW2 1794   0.744   3.154   1.376
  564SOL     OW 1795   0.672   3.478   0.154
  564SOL    HW1 1796   0.681   3.488   0.055
  564SOL    HW2 1797   0.632   3.389   0.175
  565SOL     OW 1798   1.650   3.582   1.394
  565SOL    HW1 1799   1.703   3.592   1.310
  565SOL    HW2 1800   1.623   3.672   1.428
  566SOL     OW 1801   1.841   2.037   0.963
  566SOL    HW1 1802   1.880   1.952   0.927
  566SOL    HW2 1803   1.743   2.039   0.944
  567SOL     OW 1804   0.263   2.188   0.720
  567SOL    HW1 1805   0.184   2.239   0.686
  567SOL    HW2 1806   0.254   2.173   0.818
  568SOL     OW 1807   1.194   3.474   0.031
  568SOL    HW1 1808   1.200   3.381   0.068
  568SOL    HW2 1809   1.135   3.474   3.751
  569SOL     OW 1810   0.822   2.864   1.372
  569SOL    HW1 1811   0.862   2.863   1.280
  569SOL    HW2 1812   0.832   2.956   1.412
  570SOL     OW 1813   0.916   2.772   0.291
  570SOL    HW1 1814   0.979   2.810   0.223
  570SOL    HW2 1815   0.956   2.689   0.330
  571SOL     OW 1816   1.504   3.469   0.044
  571SOL    HW1 1817   1.412   3.506   0.051
  571SOL    HW2 1818   1.542   3.489   3.754
  572SOL     OW 1819   0.372   3.150   1.490
  572SOL    HW1 1820   0.359   3.243   1.456
  572SOL    HW2 1821   0.288   3.098   1.477
  573SOL     OW 1822   1.614   3.154   1.289
  573SOL    HW1 1823   1.674   3.157   1.369
  573SOL    HW2 1824   1.539   3.218   1.302
  574SOL     OW 1825   1.039   2.960   0.696
  574SOL    HW1 1826   0.969   2.913   0.750
  574SOL    HW2 1827   1.098   2.892   0.653
  575SOL     OW 1828   1.014   2.098   0.971
  575SOL    HW1 1829   1.006   2.062   0.878
  575SOL    HW2 1830   1.012   2.022   1.036
  576SOL     OW 1831   0.590   3.349   0.491
  576SOL    HW1 1832   0.632   3.291   0.421
  576SOL    HW2 1833   0.546   3.428   0.447
  577SOL     OW 1834   1.709   2.247   1.381
  577SOL    HW1 1835   1.782   2.316   1.385
  577SOL    HW2 1836   1.737   2.172   1.322
  578SOL     OW 1837   0.255   3.210   0.290
  578SOL    HW1 1838   0.159   3.211   0.263
  578SOL    HW2 1839   0.267   3.263   0.374
  579SOL     OW 1840   0.105   2.875   1.726
  579SOL    HW1 1841   0.028   2.842   1.780
  579SOL    HW2 1842   0.190   2.845   1.768
  580SOL     OW 1843   0.672   2.065   1.489
  580SOL    HW1 1844   0.762   2.049   1.449
  580SOL    HW2 1845   0.680   2.070   1.588
  581SOL     OW 1846   0.075   2.207   0.033
  581SOL    HW1 1847   3.783   2.179   0.004
  581SOL    HW2 1848   0.106   2.284   3.777
  582SOL     OW 1849   1.440   2.718   1.398
  582SOL    HW1 1850   1.383   2.770   1.335
  582SOL    HW2 1851   1.536   2.730   1.374
  583SOL     OW 1852   0.072   2.028   0.318
  583SOL    HW1 1853   0.055   2.111   0.264
  583SOL    HW2 1854   0.162   1.991   0.296
  584SOL     OW 1855   1.183   3.197   0.119
  584SOL    HW1 1856   1.084   3.186   0.121
  584SOL    HW2 1857   1.217   3.212   0.212
  585SOL     OW 1858   0.613   2.704   1.431
  585SOL    HW1 1859   0.669   2.785   1.414
  585SOL    HW2 1860   0.672   2.624   1.434
  586SOL     OW 1861   1.493   3.629   0.959
  586SOL    HW1 1862   1.526   3.693   0.890
  586SOL    HW2 1863   1.559   3.623   1.034
  587SOL     OW 1864   0.716   2.427   1.708
  587SOL    HW1 1865   0.735   2.492   1.782
  587SOL    HW2 1866   0.776   2.347   1.717
  588SOL     OW 1867   1.450   3.082   1.633
  588SOL    HW1 1868   1.441   3.072   1.732
  588SOL    HW2 1869   1.546   3.075   1.607
  589SOL     OW 1870   0.390   3.603   1.560
  589SOL    HW1 1871   0.299   3.644   1.558
  589SOL    HW2 1872   0.383   3.509   1.592
  590SOL     OW 1873   1.674   2.745   1.254
  590SOL    HW1 1874   1.647   2.656   1.217
  590SOL    HW2 1875   1.675   2.813   1.181
  591SOL     OW 1876   1.225   2.187   0.449
  591SOL    HW1 1877   1.290   2.113   0.438
  591SOL    HW2 1878   1.245   2.237   0.533
  592SOL     OW 1879   0.594   2.607   0.652
  592SOL    HW1 1880   0.644   2.692   0.633
  592SOL    HW2 1881   0.506   2.609   0.604
  593SOL     OW 1882   1.777   2.204   1.642
  593SOL    HW1 1883   1.760   2.235   1.548
  593SOL    HW2 1884   1.693   2.167   1.680
  594SOL     OW 1885   1.730   2.796   1.517
  594SOL    HW1 1886   1.768   2.887   1.532
  594SOL    HW2 1887   1.722   2.779   1.418
  595SOL     OW 1888   0.859   3.236   0.016
  595SOL    HW1 1889   0.813   3.251   0.104
  595SOL    HW2 1890   0.903   3.321   3.786
  596SOL     OW 1891   0.661   3.652   0.953
  596SOL    HW1 1892   0.615   3.740   0.940
  596SOL    HW2 1893   0.760   3.664   0.946
  597SOL     OW 1894   0.859   2.818   0.861
  597SOL    HW1 1895   0.913   2.749   0.909
  597SOL    HW2 1896   0.827   2.887   0.927
  598SOL     OW 1897   1.083   2.846   0.087
  598SOL    HW1 1898   1.060   2.899   0.005
  598SOL    HW2 1899   1.164   2.790   0.068
  599SOL     OW 1900   1.861   3.431   0.851
  599SOL    HW1 1901   1.790   3.419   0.781
  599SOL    HW2 1902   1.862   3.352   0.911
  600SOL     OW 1903   0.221   3.176   1.844
  600SOL    HW1 1904   0.156   3.103   1.823
  600SOL    HW2 1905   0.225   3.190   1.942
  601SOL     OW 1906   0.079   3.102   0.653
  601SOL    HW1 1907   0.078   3.055   0.741
  601SOL    HW2 1908   0.161   3.074   0.602
  602SOL     OW 1909   0.672   3.253   1.624
  602SOL    HW1 1910   0.594   3.203   1.662
  602SOL    HW2 1911   0.669   3.348   1.655
  603SOL     OW 1912   1.824   2.054   1.227
  603SOL    HW1 1913   1.820   1.964   1.271
  603SOL    HW2 1914   1.827   2.043   1.128
  604SOL     OW 1915   0.428   2.286   0.520
  604SOL    HW1 1916   0.458   2.214   0.458
  604SOL    HW2 1917   0.389   2.246   0.603
  605SOL     OW 1918   1.705   3.349   1.104
  605SOL    HW1 1919   1.612   3.324   1.077
  605SOL    HW2 1920   1.731   3.299   1.186
  606SOL     OW 1921   0.317   2.409   1.280
  606SOL    HW1 1922   0.355   2.350   1.352
  606SOL    HW2 1923   0.357   2.383   1.192
  607SOL     OW 1924   0.812   3.448   0.687
  607SOL    HW1 1925   0.844   3.458   0.593
  607SOL    HW2 1926   0.733   3.386   0.689
  608SOL     OW 1927   1.424   2.076   1.112
  608SOL    HW1 1928   1.476   2.011   1.167
  608SOL    HW2 1929   1.375   2.139   1.173
  609SOL     OW 1930   1.001   1.896   1.154
  609SOL    HW1 1931   0.938   1.824   1.123
  609SOL    HW2 1932   1.094   1.860   1.154
  610SOL     OW 1933   0.770   3.192   0.301
  610SOL    HW1 1934   0.724   3.105   0.318
  610SOL    HW2 1935   0.861   3.189   0.342
  611SOL     OW 1936   0.618   3.429   1.284
  611SOL    HW1 1937   0.613   3.511   1.341
  611SOL    HW2 1938   0.707   3.426   1.239
  612SOL     OW 1939   1.352   1.914   0.168
  612SOL    HW1 1940   1.387   1.873   0.084
  612SOL    HW2 1941   1.262   1.876   0.188
  613SOL     OW 1942   1.300   2.315   0.691
  613SOL    HW1 1943   1.241   2.395   0.695
  613SOL    HW2 1944   1.315   2.280   0.784
  614SOL     OW 1945   1.593   2.083   0.882
  614SOL    HW1 1946   1.509   2.082   0.936
  614SOL    HW2 1947   1.595   2.166   0.826
  615SOL     OW 1948   0.039   2.939   0.300
  615SOL    HW1 1949   0.138   2.928   0.291
  615SOL    HW2 1950   3.799   2.853   0.332
  616SOL     OW 1951   0.875   3.508   0.337
  616SOL    HW1 1952   0.798   3.473   0.283
  616SOL    HW2 1953   0.843   3.579   0.399
  617SOL     OW 1954   0.230   2.490   1.975
  617SOL    HW1 1955   0.137   2.488   2.012
  617SOL    HW2 1956   0.231   2.451   1.883
  618SOL     OW 1957   0.225   2.137   2.858
  618SOL    HW1 1958   0.260   2.120   2.950
  618SOL    HW2 1959   0.137   2.092   2.846
  619SOL     OW 1960   0.019   2.230   2.509
  619SOL    HW1 1961   3.737   2.273   2.548
  619SOL    HW2 1962   3.791   2.157   2.446
  620SOL     OW 1963   0.569   3.137   3.027
  620SOL    HW1 1964   0.476   3.130   2.990
  620SOL    HW2 1965   0.580   3.226   3.071
  621SOL     OW 1966   1.555   3.373   2.565
  621SOL    HW1 1967   1.498   3.357   2.646
  621SOL    HW2 1968   1.496   3.383   2.485
  622SOL     OW 1969   1.135   2.565   2.579
  622SOL    HW1 1970   1.192   2.643   2.554
  622SOL    HW2 1971   1.075   2.591   2.655
  623SOL     OW 1972   1.755   2.469   2.093
  623SOL    HW1 1973   1.743   2.456   1.994
  623SOL    HW2 1974   1.725   2.388   2.142
  624SOL     OW 1975   0.768   3.006   2.885
  624SOL    HW1 1976   0.690   3.023   2.945
  624SOL    HW2 1977   0.802   3.093   2.849
  625SOL     OW 1978   0.850   2.660   3.685
  625SOL    HW1 1979   0.846   2.736   3.750
  625SOL    HW2 1980   0.872   2.696   3.594
  626SOL     OW 1981   0.685   2.874   2.527
  626SOL    HW1 1982   0.754   2.858   2.597
  626SOL    HW2 1983   0.612   2.931   2.565
  627SOL     OW 1984   0.686   3.023   3.665
  627SOL    HW1 1985   0.746   3.102   3.679
  627SOL    HW2 1986   0.600   3.054   3.624
  628SOL     OW 1987   0.335   3.297   2.923
  628SOL    HW1 1988   0.257   3.266   2.870
  628SOL    HW2 1989   0.393   3.355   2.866
  629SOL     OW 1990   1.460   3.367   3.201
  629SOL    HW1 1991   1.484   3.461   3.227
  629SOL    HW2 1992   1.444   3.313   3.283
  630SOL     OW 1993   0.438   2.254   3.361
  630SOL    HW1 1994   0.520   2.198   3.370
  630SOL    HW2 1995   0.357   2.196   3.365
  631SOL     OW 1996   1.603   2.309   2.599
  631SOL    HW1 1997   1.529   2.355   2.549
  631SOL    HW2 1998   1.654   2.377   2.652
  632SOL     OW 1999   0.231   3.575   2.345
  632SOL    HW1 2000   0.265   3.652   2.399
  632SOL    HW2 2001   0.275   3.575   2.255
  633SOL     OW 2002   1.127   3.203   3.552
  633SOL    HW1 2003   1.174   3.203   3.640
  633SOL    HW2 2004   1.079   3.116   3.541
  634SOL     OW 2005   0.230   3.296   2.400
  634SOL    HW1 2006   0.204   3.392   2.400
  634SOL    HW2 2007   0.159   3.242   2.445
  635SOL     OW 2008   0.240   2.953   2.748
  635SOL    HW1 2009   0.254   2.869   2.800
  635SOL    HW2 2010   0.185   3.017   2.803
  636SOL     OW 2011   0.620   3.648   3.301
  636SOL    HW1 2012   0.528   3.631   3.336
  636SOL    HW2 2013   0.648   3.740   3.327
  637SOL     OW 2014   0.606   2.826   1.985
  637SOL    HW1 2015   0.613   2.910   1.931
  637SOL    HW2 2016   0.652   2.839   2.073
  638SOL     OW 2017   1.594   1.976   3.342
  638SOL    HW1 2018   1.576   2.043   3.270
  638SOL    HW2 2019   1.591   2.022   3.431
  639SOL     OW 2020   0.122   2.505   2.425
  639SOL    HW1 2021   0.077   2.417   2.442
  639SOL    HW2 2022   0.121   2.559   2.509
  640SOL     OW 2023   1.842   3.629   2.221
  640SOL    HW1 2024   1.896   3.600   2.301
  640SOL    HW2 2025   1.872   3.719   2.192
  641SOL     OW 2026   0.027   3.458   1.979
  641SOL    HW1 2027   0.008   3.362   2.000
  641SOL    HW2 2028   3.794   3.516   2.054
  642SOL     OW 2029   1.689   2.784   2.474
  642SOL    HW1 2030   1.784   2.755   2.482
  642SOL    HW2 2031   1.681   2.849   2.399
  643SOL     OW 2032   1.641   2.970   2.294
  643SOL    HW1 2033   1.727   2.972   2.242
  643SOL    HW2 2034   1.655   3.017   2.382
  644SOL     OW 2035   0.113   2.599   3.459
  644SOL    HW1 2036   0.201   2.586   3.504
  644SOL    HW2 2037   0.100   2.696   3.437
  645SOL     OW 2038   0.613   3.227   2.588
  645SOL    HW1 2039   0.564   3.140   2.597
  645SOL    HW2 2040   0.590   3.270   2.501
  646SOL     OW 2041   1.293   3.090   3.285
  646SOL    HW1 2042   1.330   3.017   3.227
  646SOL    HW2 2043   1.345   3.095   3.370
  647SOL     OW 2044   0.809   1.866   2.364
  647SOL    HW1 2045   0.849   1.957   2.355
  647SOL    HW2 2046   0.709   1.874   2.370
  648SOL     OW 2047   0.197   2.838   3.126
  648SOL    HW1 2048   0.286   2.793   3.112
  648SOL    HW2 2049   0.124   2.773   3.107
  649SOL     OW 2050   1.525   2.861   2.052
  649SOL    HW1 2051   1.462   2.785   2.065
  649SOL    HW2 2052   1.573   2.879   2.138
  650SOL     OW 2053   1.187   3.654   3.478
  650SOL    HW1 2054   1.211   3.714   3.402
  650SOL    HW2 2055   1.194   3.559   3.448
  651SOL     OW 2056   0.317   2.113   3.663
  651SOL    HW1 2057   0.388   2.184   3.669
  651SOL    HW2 2058   0.229   2.152   3.691
  652SOL     OW 2059   1.466   3.279   2.815
  652SOL    HW1 2060   1.407   3.285   2.895
  652SOL    HW2 2061   1.451   3.191   2.769
  653SOL     OW 2062   1.667   3.576   2.434
  653SOL    HW1 2063   1.626   3.553   2.346
  653SOL    HW2 2064   1.649   3.502   2.499
  654SOL     OW 2065   0.598   2.591   2.132
  654SOL    HW1 2066   0.622   2.660   2.064
  654SOL    HW2 2067   0.520   2.624   2.186
  655SOL     OW 2068   1.281   2.207   2.806
  655SOL    HW1 2069   1.195   2.157   2.793
  655SOL    HW2 2070   1.343   2.153   2.862
  656SOL     OW 2071   1.576   3.524   2.169
  656SOL    HW1 2072   1.665   3.570   2.172
  656SOL    HW2 2073   1.555   3.500   2.074
  657SOL     OW 2074   0.807   2.467   3.327
  657SOL    HW1 2075   0.760   2.464   3.416
  657SOL    HW2 2076   0.756   2.412   3.261
  658SOL     OW 2077   1.394   2.331   3.536
  658SOL    HW1 2078   1.374   2.374   3.624
  658SOL    HW2 2079   1.472   2.269   3.545
  659SOL     OW 2080   0.973   2.752   3.434
  659SOL    HW1 2081   1.019   2.668   3.405
  659SOL    HW2 2082   0.917   2.786   3.359
  660SOL     OW 2083   0.991   2.272   3.104
  660SOL    HW1 2084   0.914   2.306   3.158
  660SOL    HW2 2085   0.957   2.221   3.025
  661SOL     OW 2086   1.041   2.563   2.291
  661SOL    HW1 2087   1.067   2.559   2.387
  661SOL    HW2 2088   0.956   2.512   2.277
  662SOL     OW 2089   0.076   2.673   2.651
  662SOL    HW1 2090   0.175   2.661   2.660
  662SOL    HW2 2091   0.052   2.768   2.672
  663SOL     OW 2092   0.130   3.683   3.433
  663SOL    HW1 2093   0.120   3.668   3.532
  663SOL    HW2 2094   0.044   3.719   3.397
  664SOL     OW 2095   0.865   2.210   2.057
  664SOL    HW1 2096   0.924   2.273   2.008
  664SOL    HW2 2097   0.884   2.116   2.028
  665SOL     OW 2098   1.719   2.447   3.693
  665SOL    HW1 2099   1.693   2.536   3.657
  665SOL    HW2 2100   1.717   2.379   3.620
  666SOL     OW 2101   1.362   3.006   2.407
  666SOL    HW1 2102   1.445   2.977   2.359
  666SOL    HW2 2103   1.313   3.073   2.351
  667SOL     OW 2104   0.550   2.058   2.747
  667SOL    HW1 2105   0.545   2.053   2.847
  667SOL    HW2 2106   0.552   2.154   2.718
  668SOL     OW 2107   1.008   3.318   2.339
  668SOL    HW1 2108   0.962   3.390   2.287
  668SOL    HW2 2109   1.004   3.338   2.437
  669SOL     OW 2110   0.351   3.663   2.715
  669SOL    HW1 2111   0.401   3.577   2.721
  669SOL    HW2 2112   0.416   3.740   2.712
  670SOL     OW 2113   1.795   2.928   2.735
  670SOL    HW1 2114   1.733   2.913   2.659
  670SOL    HW2 2115   1.743   2.939   2.820
  671SOL     OW 2116   1.227   3.412   3.368
  671SOL    HW1 2117   1.233   3.335   3.432
  671SOL    HW2 2118   1.175   3.386   3.288
  672SOL     OW 2119   0.321   2.805   2.104
  672SOL    HW1 2120   0.403   2.844   2.062
  672SOL    HW2 2121   0.294   2.723   2.055
  673SOL     OW 2122   1.458   2.597   2.590
  673SOL    HW1 2123   1.453   2.532   2.665
  673SOL    HW2 2124   1.538   2.656   2.603
  674SOL     OW 2125   0.461   3.128   3.589
  674SOL    HW1 2126   0.411   3.129   3.503
  674SOL    HW2 2127   0.398   3.110   3.665
  675SOL     OW 2128   1.111   3.638   2.099
  675SOL    HW1 2129   1.051   3.576   2.149
  675SOL    HW2 2130   1.142   3.594   2.014
  676SOL     OW 2131   0.202   2.147   3.360
  676SOL    HW1 2132   0.122   2.207   3.347
  676SOL    HW2 2133   0.192   2.098   3.446
  677SOL     OW 2134   1.632   3.239   1.943
  677SOL    HW1 2135   1.600   3.333   1.933
  677SOL    HW2 2136   1.556   3.176   1.931
  678SOL     OW 2137   0.464   3.605   2.185
  678SOL    HW1 2138   0.497   3.644   2.271
  678SOL    HW2 2139   0.540   3.598   2.120
  679SOL     OW 2140   1.400   1.969   2.288
  679SOL    HW1 2141   1.376   1.932   2.198
  679SOL    HW2 2142   1.499   1.985   2.292
  680SOL     OW 2143   0.249   3.647   3.103
  680SOL    HW1 2144   0.306   3.582   3.153
  680SOL    HW2 2145   0.233   3.614   3.010
  681SOL     OW 2146   0.940   3.560   2.766
  681SOL    HW1 2147   1.020   3.503   2.787
  681SOL    HW2 2148   0.891   3.520   2.689
  682SOL     OW 2149   0.382   2.562   2.342
  682SOL    HW1 2150   0.427   2.472   2.339
  682SOL    HW2 2151   0.288   2.551   2.375
  683SOL     OW 2152   1.547   2.084   3.591
  683SOL    HW1 2153   1.542   2.121   3.683
  683SOL    HW2 2154   1.475   2.015   3.579
  684SOL     OW 2155   0.614   1.984   1.979
  684SOL    HW1 2156   0.712   1.962   1.986
  684SOL    HW2 2157   0.583   1.967   1.886
  685SOL     OW 2158   0.781   2.126   3.611
  685SOL    HW1 2159   0.848   2.065   3.654
  685SOL    HW2 2160   0.708   2.145   3.676
  686SOL     OW 2161   0.888   3.376   3.057
  686SOL    HW1 2162   0.865   3.351   2.963
  686SOL    HW2 2163   0.949   3.307   3.096
  687SOL     OW 2164   1.351   2.452   3.295
  687SOL    HW1 2165   1.379   2.409   3.380
  687SOL    HW2 2166   1.376   2.548   3.296
  688SOL     OW 2167   0.803   3.264   2.786
  688SOL    HW1 2168   0.893   3.278   2.744
  688SOL    HW2 2169   0.732   3.266   2.715
  689SOL     OW 2170   0.922   2.365   2.761
  689SOL    HW1 2171   0.897   2.356   2.665
  689SOL    HW2 2172   0.970   2.283   2.792
  690SOL     OW 2173   0.539   1.926   2.374
  690SOL    HW1 2174   0.458   1.927   2.432
  690SOL    HW2 2175   0.542   2.009   2.319
  691SOL     OW 2176   1.434   3.050   1.903
  691SOL    HW1 2177   1.466   2.974   1.960
  691SOL    HW2 2178   1.342   3.077   1.933
  692SOL     OW 2179   0.297   1.897   2.033
  692SOL    HW1 2180   0.346   1.981   2.012
  692SOL    HW2 2181   0.359   1.832   2.078
  693SOL     OW 2182   0.935   2.098   2.342
  693SOL    HW1 2183   0.887   2.139   2.264
  693SOL    HW2 2184   1.034   2.096   2.323
  694SOL     OW 2185   1.076   2.545   3.326
  694SOL    HW1 2186   0.996   2.484   3.329
  694SOL    HW2 2187   1.157   2.492   3.302
  695SOL     OW 2188   1.227   3.432   2.655
  695SOL    HW1 2189   1.248   3.506   2.590
  695SOL    HW2 2190   1.295   3.432   2.728
  696SOL     OW 2191   0.459   3.014   2.603
  696SOL    HW1 2192   0.388   2.987   2.668
  696SOL    HW2 2193   0.433   2.986   2.510
  697SOL     OW 2194   1.271   3.659   2.453
  697SOL    HW1 2195   1.315   3.723   2.389
  697SOL    HW2 2196   1.221   3.711   2.523
  698SOL     OW 2197   1.032   2.411   1.878
  698SOL    HW1 2198   0.991   2.493   1.839
  698SOL    HW2 2199   1.096   2.437   1.951
  699SOL     OW 2200   0.078   2.418   3.248
  699SOL    HW1 2201   0.170   2.417   3.207
  699SOL    HW2 2202   0.072   2.492   3.315
  700SOL     OW 2203   0.561   2.084   3.009
  700SOL    HW1 2204   0.599   2.000   3.046
  700SOL    HW2 2205   0.473   2.103   3.053
  701SOL     OW 2206   0.866   2.316   2.504
  701SOL    HW1 2207   0.834   2.388   2.442
  701SOL    HW2 2208   0.890   2.235   2.451
  702SOL     OW 2209   1.017   1.901   2.615
  702SOL    HW1 2210   0.945   1.906   2.546
  702SOL    HW2 2211   0.993   1.832   2.684
  703SOL     OW 2212   1.429   3.035   2.729
  703SOL    HW1 2213   1.374   2.951   2.722
  703SOL    HW2 2214   1.455   3.064   2.637
  704SOL     OW 2215   1.466   2.452   2.854
  704SOL    HW1 2216   1.436   2.357   2.861
  704SOL    HW2 2217   1.539   2.468   2.920
  705SOL     OW 2218   1.857   2.695   2.239
  705SOL    HW1 2219   1.899   2.631   2.303
  705SOL    HW2 2220   1.819   2.644   2.161
  706SOL     OW 2221   0.488   3.247   2.036
  706SOL    HW1 2222   0.401   3.232   2.083
  706SOL    HW2 2223   0.471   3.273   1.941
  707SOL     OW 2224   1.664   3.142   2.519
  707SOL    HW1 2225   1.763   3.150   2.533
  707SOL    HW2 2226   1.619   3.226   2.550
  708SOL     OW 2227   1.390   2.437   1.940
  708SOL    HW1 2228   1.336   2.416   2.021
  708SOL    HW2 2229   1.481   2.396   1.949
  709SOL     OW 2230   0.527   2.118   2.190
  709SOL    HW1 2231   0.554   2.059   2.115
  709SOL    HW2 2232   0.527   2.213   2.159
  710SOL     OW 2233   1.754   3.085   3.450
  710SOL    HW1 2234   1.845   3.046   3.437
  710SOL    HW2 2235   1.762   3.181   3.474
  711SOL     OW 2236   1.064   3.209   3.202
  711SOL    HW1 2237   0.984   3.186   3.257
  711SOL    HW2 2238   1.147   3.183   3.251
  712SOL     OW 2239   1.592   3.491   3.487
  712SOL    HW1 2240   1.619   3.525   3.397
  712SOL    HW2 2241   1.671   3.453   3.533
  713SOL     OW 2242   1.111   3.057   2.962
  713SOL    HW1 2243   1.071   3.101   3.043
  713SOL    HW2 2244   1.070   3.094   2.879
  714SOL     OW 2245   1.638   2.961   2.941
  714SOL    HW1 2246   1.643   3.042   3.000
  714SOL    HW2 2247   1.552   2.963   2.890
  715SOL     OW 2248   0.915   1.951   3.264
  715SOL    HW1 2249   0.940   1.931   3.169
  715SOL    HW2 2250   0.987   2.007   3.306
  716SOL     OW 2251   0.980   2.978   3.581
  716SOL    HW1 2252   0.881   2.984   3.591
  716SOL    HW2 2253   1.003   2.898   3.525
  717SOL     OW 2254   0.705   2.912   2.230
  717SOL    HW1 2255   0.691   2.919   2.329
  717SOL    HW2 2256   0.789   2.861   2.212
  718SOL     OW 2257   0.410   2.675   3.113
  718SOL    HW1 2258   0.496   2.687   3.163
  718SOL    HW2 2259   0.368   2.588   3.140
  719SOL     OW 2260   1.274   2.248   3.124
  719SOL    HW1 2261   1.295   2.322   3.188
  719SOL    HW2 2262   1.185   2.265   3.081
  720SOL     OW 2263   0.064   3.426   3.193
  720SOL    HW1 2264   0.018   3.508   3.159
  720SOL    HW2 2265   0.162   3.445   3.202
  721SOL     OW 2266   0.367   2.962   2.363
  721SOL    HW1 2267   0.360   3.045   2.307
  721SOL    HW2 2268   0.371   2.882   2.303
  722SOL     OW 2269   0.566   2.399   2.727
  722SOL    HW1 2270   0.578   2.465   2.653
  722SOL    HW2 2271   0.612   2.433   2.810
  723SOL     OW 2272   1.252   3.210   2.250
  723SOL    HW1 2273   1.302   3.287   2.290
  723SOL    HW2 2274   1.157   3.212   2.282
  724SOL     OW 2275   1.272   3.307   3.004
  724SOL    HW1 2276   1.319   3.320   3.091
  724SOL    HW2 2277   1.206   3.233   3.013
  725SOL     OW 2278   1.582   2.501   2.334
  725SOL    HW1 2279   1.551   2.562   2.407
  725SOL    HW2 2280   1.632   2.553   2.265
  726SOL     OW 2281   0.354   3.372   3.191
  726SOL    HW1 2282   0.333   3.328   3.104
  726SOL    HW2 2283   0.451   3.398   3.194
  727SOL     OW 2284   0.402   2.613   3.460
  727SOL    HW1 2285   0.470   2.668   3.413
  727SOL    HW2 2286   0.442   2.525   3.487
  728SOL     OW 2287   1.587   2.641   3.532
  728SOL    HW1 2288   1.495   2.679   3.527
  728SOL    HW2 2289   1.647   2.688   3.467
  729SOL     OW 2290   1.013   1.967   3.632
  729SOL    HW1 2291   1.019   2.052   3.580
  729SOL    HW2 2292   1.045   1.891   3.575
  730SOL     OW 2293   0.504   1.912   3.602
  730SOL    HW1 2294   0.462   1.855   3.532
  730SOL    HW2 2295   0.438   1.981   3.634
  731SOL     OW 2296   0.573   2.732   2.891
  731SOL    HW1 2297   0.617   2.821   2.882
  731SOL    HW2 2298   0.510   2.732   2.968
  732SOL     OW 2299   1.360   2.724   2.907
  732SOL    HW1 2300   1.285   2.724   2.841
  732SOL    HW2 2301   1.397   2.632   2.916
  733SOL     OW 2302   1.209   2.387   2.137
  733SOL    HW1 2303   1.222   2.303   2.191
  733SOL    HW2 2304   1.180   2.461   2.197
  734SOL     OW 2305   0.307   2.075   3.093
  734SOL    HW1 2306   0.284   2.112   3.183
  734SOL    HW2 2307   0.277   1.980   3.087
  735SOL     OW 2308   0.037   3.172   3.144
  735SOL    HW1 2309   0.090   3.123   3.212
  735SOL    HW2 2310   0.059   3.270   3.149
  736SOL     OW 2311   0.732   2.496   2.926
  736SOL    HW1 2312   0.791   2.470   2.850
  736SOL    HW2 2313   0.704   2.592   2.915
  737SOL     OW 2314   1.728   2.797   3.716
  737SOL    HW1 2315   1.682   2.790   3.627
  737SOL    HW2 2316   1.666   2.841   3.782
  738SOL     OW 2317   0.307   1.925   2.480
  738SOL    HW1 2318   0.296   2.019   2.513
  738SOL    HW2 2319   0.302   1.862   2.557
  739SOL     OW 2320   1.622   2.229   2.236
  739SOL    HW1 2321   1.624   2.153   2.300
  739SOL    HW2 2322   1.574   2.306   2.276
  740SOL     OW 2323   1.023   2.628   2.828
  740SOL    HW1 2324   1.038   2.649   2.924
  740SOL    HW2 2325   0.993   2.533   2.819
  741SOL     OW 2326   0.980   3.435   3.562
  741SOL    HW1 2327   0.960   3.479   3.474
  741SOL    HW2 2328   1.019   3.344   3.546
  742SOL     OW 2329   1.859   3.380   3.467
  742SOL    HW1 2330   1.873   3.407   3.372
  742SOL    HW2 2331   1.942   3.402   3.520
  743SOL     OW 2332   0.350   2.760   3.666
  743SOL    HW1 2333   0.426   2.804   3.714
  743SOL    HW2 2334   0.385   2.713   3.584
  744SOL     OW 2335   1.540   2.136   1.987
  744SOL    HW1 2336   1.479   2.061   2.010
  744SOL    HW2 2337   1.562   2.188   2.070
  745SOL     OW 2338   1.303   2.700   1.904
  745SOL    HW1 2339   1.337   2.607   1.919
  745SOL    HW2 2340   1.321   2.727   1.809
  746SOL     OW 2341   1.068   3.195   2.711
  746SOL    HW1 2342   1.075   3.111   2.656
  746SOL    HW2 2343   1.130   3.264   2.675
  747SOL     OW 2344   0.319   2.672   2.811
  747SOL    HW1 2345   0.412   2.708   2.816
  747SOL    HW2 2346   0.313   2.587   2.863
  748SOL     OW 2347   0.339   2.371   2.868
  748SOL    HW1 2348   0.287   2.288   2.851
  748SOL    HW2 2349   0.416   2.376   2.804
  749SOL     OW 2350   1.138   2.242   3.540
  749SOL    HW1 2351   1.093   2.305   3.604
  749SOL    HW2 2352   1.231   2.273   3.523
  750SOL     OW 2353   1.160   2.069   3.339
  750SOL    HW1 2354   1.160   2.133   3.416
  750SOL    HW2 2355   1.188   2.117   3.256
  751SOL     OW 2356   0.008   3.188   2.062
  751SOL    HW1 2357   3.715   3.209   2.031
  751SOL    HW2 2358   0.018   3.089   2.075
  752SOL     OW 2359   0.088   3.663   2.789
  752SOL    HW1 2360   0.046   3.577   2.762
  752SOL    HW2 2361   0.182   3.666   2.755
  753SOL     OW 2362   0.504   3.430   2.772
  753SOL    HW1 2363   0.570   3.504   2.781
  753SOL    HW2 2364   0.548   3.351   2.730
  754SOL     OW 2365   1.002   2.658   3.100
  754SOL    HW1 2366   1.043   2.626   3.186
  754SOL    HW2 2367   0.906   2.631   3.097
  755SOL     OW 2368   0.040   2.406   2.976
  755SOL    HW1 2369   0.125   2.373   2.935
  755SOL    HW2 2370   0.053   2.421   3.074
  756SOL     OW 2371   0.189   2.382   3.584
  756SOL    HW1 2372   0.248   2.342   3.514
  756SOL    HW2 2373   0.131   2.453   3.543
  757SOL     OW 2374   1.369   2.812   3.522
  757SOL    HW1 2375   1.408   2.901   3.542
  757SOL    HW2 2376   1.379   2.792   3.425
  758SOL     OW 2377   0.815   2.434   2.187
  758SOL    HW1 2378   0.822   2.345   2.141
  758SOL    HW2 2379   0.721   2.468   2.179
  759SOL     OW 2380   1.657   2.466   3.068
  759SOL    HW1 2381   1.619   2.397   3.130
  759SOL    HW2 2382   1.739   2.430   3.024
  760SOL     OW 2383   0.252   3.426   3.606
  760SOL    HW1 2384   0.222   3.483   3.682
  760SOL    HW2 2385   0.245   3.329   3.632
  761SOL     OW 2386   0.671   2.326   3.131
  761SOL    HW1 2387   0.637   2.237   3.101
  761SOL    HW2 2388   0.697   2.380   3.051
  762SOL     OW 2389   0.930   3.540   3.327
  762SOL    HW1 2390   0.906   3.522   3.232
  762SOL    HW2 2391   0.960   3.634   3.337
  763SOL     OW 2392   0.473   2.362   2.053
  763SOL    HW1 2393   0.534   2.442   2.057
  763SOL    HW2 2394   0.378   2.393   2.060
  764SOL     OW 2395   0.159   2.999   3.328
  764SOL    HW1 2396   0.181   2.938   3.404
  764SOL    HW2 2397   0.169   2.950   3.242
  765SOL     OW 2398   1.347   2.921   3.096
  765SOL    HW1 2399   1.371   2.858   3.022
  765SOL    HW2 2400   1.257   2.961   3.078
  766SOL     OW 2401   1.302   2.717   2.171
  766SOL    HW1 2402   1.216   2.686   2.213
  766SOL    HW2 2403   1.298   2.703   2.072
  767SOL     OW 2404   1.759   3.609   3.016
  767SOL    HW1 2405   1.820   3.639   2.943
  767SOL    HW2 2406   1.721   3.520   2.994
  768SOL     OW 2407   1.252   3.593   2.990
  768SOL    HW1 2408   1.336   3.598   2.936
  768SOL    HW2 2409   1.229   3.497   3.008
  769SOL     OW 2410   0.083   3.120   2.884
  769SOL    HW1 2411   0.078   3.119   2.984
  769SOL    HW2 2412   0.000   3.079   2.846
  770SOL     OW 2413   0.688   3.524   3.578
  770SOL    HW1 2414   0.632   3.605   3.587
  770SOL    HW2 2415   0.740   3.528   3.492
  771SOL     OW 2416   1.726   1.997   2.385
  771SOL    HW1 2417   1.799   1.980   2.318
  771SOL    HW2 2418   1.695   1.910   2.423
  772SOL     OW 2419   1.388   3.435   2.339
  772SOL    HW1 2420   1.455   3.447   2.265
  772SOL    HW2 2421   1.348   3.524   2.362
  773SOL     OW 2422   0.130   3.656   3.713
  773SOL    HW1 2423   0.089   3.582   3.766
  773SOL    HW2 2424   0.194   3.707   3.771
  774SOL     OW 2425   1.280   2.789   2.534
  774SOL    HW1 2426   1.340   2.708   2.536
  774SOL    HW2 2427   1.320   2.858   2.474
  775SOL     OW 2428   0.830   3.135   3.284
  775SOL    HW1 2429   0.825   3.168   3.379
  775SOL    HW2 2430   0.744   3.154   3.238
  776SOL     OW 2431   0.672   3.478   2.016
  776SOL    HW1 2432   0.681   3.488   1.917
  776SOL    HW2 2433   0.632   3.389   2.037
  777SOL     OW 2434   1.650   3.582   3.256
  777SOL    HW1 2435   1.703   3.592   3.172
  777SOL    HW2 2436   1.623   3.672   3.290
  778SOL     OW 2437   1.841   2.037   2.825
  778SOL    HW1 2438   1.880   1.952   2.789
  778SOL    HW2 2439   1.743   2.039   2.806
  779SOL     OW 2440   0.263   2.188   2.582
  779SOL    HW1 2441   0.184   2.239   2.548
  779SOL    HW2 2442   0.254   2.173   2.680
  780SOL     OW 2443   1.194   3.474   1.893
  780SOL    HW1 2444   1.200   3.381   1.930
  780SOL    HW2 2445   1.135   3.474   1.813
  781SOL     OW 2446   0.822   2.864   3.234
  781SOL    HW1 2447   0.862   2.863   3.142
  781SOL    HW2 2448   0.832   2.956   3.274
  782SOL     OW 2449   0.916   2.772   2.153
  782SOL    HW1 2450   0.979   2.810   2.085
  782SOL    HW2 2451   0.956   2.689   2.192
  783SOL     OW 2452   1.504   3.469   1.906
  783SOL    HW1 2453   1.412   3.506   1.913
  783SOL    HW2 2454   1.542   3.489   1.816
  784SOL     OW 2455   0.372   3.150   3.352
  784SOL    HW1 2456   0.359   3.243   3.318
  784SOL    HW2 2457   0.288   3.098   3.339
  785SOL     OW 2458   1.614   3.154   3.151
  785SOL    HW1 2459   1.674   3.157   3.231
  785SOL    HW2 2460   1.539   3.218   3.164
  786SOL     OW 2461   1.039   2.960   2.558
  786SOL    HW1 2462   0.969   2.913   2.612
  786SOL    HW2 2463   1.098   2.892   2.515
  787SOL     OW 2464   1.014   2.098   2.833
  787SOL    HW1 2465   1.006   2.062   2.740
  787SOL    HW2 2466   1.012   2.022   2.898
  788SOL     OW 2467   0.590   3.349   2.353
  788SOL    HW1 2468   0.632   3.291   2.283
  788SOL    HW2 2469   0.546   3.428   2.309
  789SOL     OW 2470   1.709   2.247   3.243
  789SOL    HW1 2471   1.782   2.316   3.247
  789SOL    HW2 2472   1.737   2.172   3.184
  790SOL     OW 2473   0.255   3.210   2.152
  790SOL    HW1 2474   0.159   3.211   2.125
  790SOL    HW2 2475   0.267   3.263   2.236
  791SOL     OW 2476   0.105   2.875   3.588
  791SOL    HW1 2477   0.028   2.842   3.642
  791SOL    HW2 2478   0.190   2.845   3.630
  792SOL     OW 2479   0.672   2.065   3.351
  792SOL    HW1 2480   0.762   2.049   3.311
  792SOL    HW2 2481   0.680   2.070   3.450
  793SOL     OW 2482   0.075   2.207   1.895
  793SOL    HW1 2483   3.783   2.179   1.866
  793SOL    HW2 2484   0.106   2.284   1.839
  794SOL     OW 2485   1.440   2.718   3.260
  794SOL    HW1 2486   1.383   2.770   3.197
  794SOL    HW2 2487   1.536   2.730   3.236
  795SOL     OW 2488   0.072   2.028   2.180
  795SOL    HW1 2489   0.055   2.111   2.126
  795SOL    HW2 2490   0.162   1.991   2.158
  796SOL     OW 2491   1.183   3.197   1.981
  796SOL    HW1 2492   1.084   3.186   1.983
  796SOL    HW2 2493   1.217   3.212   2.074
  797SOL     OW 2494   0.613   2.704   3.293
  797SOL    HW1 2495   0.669   2.785   3.276
  797SOL    HW2 2496   0.672   2.624   3.296
  798SOL     OW 2497   1.493   3.629   2.821
  798SOL    HW1 2498   1.526   3.693   2.752
  798SOL    HW2 2499   1.559   3.623   2.896
  799SOL     OW 2500   0.716   2.427   3.570
  799SOL    HW1 2501   0.735   2.492   3.644
  799SOL    HW2 2502   0.776   2.347   3.579
  800SOL     OW 2503   1.450   3.082   3.495
  800SOL    HW1 2504   1.441   3.072   3.594
  800SOL    HW2 2505   1.546   3.075   3.469
  801SOL     OW 2506   0.390   3.603   3.422
  801SOL    HW1 2507   0.299   3.644   3.420
  801SOL    HW2 2508   0.383   3.509   3.454
  802SOL     OW 2509   1.674   2.745   3.116
  802SOL    HW1 2510   1.647   2.656   3.079
  802SOL    HW2 2511   1.675   2.813   3.043
  803SOL     OW 2512   1.225   2.187   2.311
  803SOL    HW1 2513   1.290   2.113   2.300
  803SOL    HW2 2514   1.245   2.237   2.395
  804SOL     OW 2515   0.594   2.607   2.514
  804SOL    HW1 2516   0.644   2.692   2.495
  804SOL    HW2 2517   0.506   2.609   2.466
  805SOL     OW 2518   1.777   2.204   3.504
  805SOL    HW1 2519   1.760   2.235   3.410
  805SOL    HW2 2520   1.693   2.167   3.542
  806SOL     OW 2521   1.730   2.796   3.379
  806SOL    HW1 2522   1.768   2.887   3.394
  806SOL    HW2 2523   1.722   2.779   3.280
  807SOL     OW 2524   0.859   3.236   1.878
  807SOL    HW1 2525   0.813   3.251   1.966
  807SOL    HW2 2526   0.903   3.321   1.848
  808SOL     OW 2527   0.661   3.652   2.815
  808SOL    HW1 2528   0.615   3.740   2.802
  808SOL    HW2 2529   0.760   3.664   2.808
  809SOL     OW 2530   0.859   2.818   2.723
  809SOL    HW1 2531   0.913   2.749   2.771
  809SOL    HW2 2532   0.827   2.887   2.789
  810SOL     OW 2533   1.083   2.846   1.949
  810SOL    HW1 2534   1.060   2.899   1.867
  810SOL    HW2 2535   1.164   2.790   1.930
  811SOL     OW 2536   1.861   3.431   2.713
  811SOL    HW1 2537   1.790   3.419   2.643
  811SOL    HW2 2538   1.862   3.352   2.773
  812SOL     OW 2539   0.221   3.176   3.706
  812SOL    HW1 2540   0.156   3.103   3.685
  812SOL    HW2 2541   0.225   3.190   0.004
  813SOL     OW 2542   0.079   3.102   2.515
  813SOL    HW1 2543   0.078   3.055   2.603
  813SOL    HW2 2544   0.161   3.074   2.464
  814SOL     OW 2545   0.672   3.253   3.486
  814SOL    HW1 2546   0.594   3.203   3.524
  814SOL    HW2 2547   0.669   3.348   3.517
  815SOL     OW 2548   1.824   2.054   3.089
  815SOL    HW1 2549   1.820   1.964   3.133
  815SOL    HW2 2550   1.827   2.043   2.990
  816SOL     OW 2551   0.428   2.286   2.382
  816SOL    HW1 2552   0.458   2.214   2.320
  816SOL    HW2 2553   0.389   2.246   2.465
  817SOL     OW 2554   1.705   3.349   2.966
  817SOL    HW1 2555   1.612   3.324   2.939
  817SOL    HW2 2556   1.731   3.299   3.048
  818SOL     OW 2557   0.317   2.409   3.142
  818SOL    HW1 2558   0.355   2.350   3.214
  818SOL    HW2 2559   0.357   2.383   3.054
  819SOL     OW 2560   0.812   3.448   2.549
  819SOL    HW1 2561   0.844   3.458   2.455
  819SOL    HW2 2562   0.733   3.386   2.551
  820SOL     OW 2563   1.424   2.076   2.974
  820SOL    HW1 2564   1.476   2.011   3.029
  820SOL    HW2 2565   1.375   2.139   3.035
  821SOL     OW 2566   1.001   1.896   3.016
  821SOL    HW1 2567   0.938   1.824   2.985
  821SOL    HW2 2568   1.094   1.860   3.016
  822SOL     OW 2569   0.770   3.192   2.163
  822SOL    HW1 2570   0.724   3.105   2.180
  822SOL    HW2 2571   0.861   3.189   2.204
  823SOL     OW 2572   0.618   3.429   3.146
  823SOL    HW1 2573   0.613   3.511   3.203
  823SOL    HW2 2574   0.707   3.426   3.101
  824SOL     OW 2575   1.352   1.914   2.030
  824SOL    HW1 2576   1.387   1.873   1.946
  824SOL    HW2 2577   1.262   1.876   2.050
  825SOL     OW 2578   1.300   2.315   2.553
  825SOL    HW1 2579   1.241   2.395   2.557
  825SOL    HW2 2580   1.315   2.280   2.646
  826SOL     OW 2581   1.593   2.083   2.744
  826SOL    HW1 2582   1.509   2.082   2.798
  826SOL    HW2 2583   1.595   2.166   2.688
  827SOL     OW 2584   0.039   2.939   2.162
  827SOL    HW1 2585   0.138   2.928   2.153
  827SOL    HW2 2586   3.799   2.853   2.194
  828SOL     OW 2587   0.875   3.508   2.199
  828SOL    HW1 2588   0.798   3.473   2.145
  828SOL    HW2 2589   0.843   3.579   2.261
  829SOL     OW 2590   0.903   0.010   1.995
  829SOL    HW1 2591   0.954   0.011   1.909
  829SOL    HW2 2592   0.959   3.768   2.066
  830SOL     OW 2593   2.092   0.628   0.113
  830SOL    HW1 2594   1.999   0.626   0.150
  830SOL    HW2 2595   2.093   0.589   0.021
  831SOL     OW 2596   2.087   0.275   0.996
  831SOL    HW1 2597   2.122   0.258   1.088
  831SOL    HW2 2598   1.999   0.230   0.984
  832SOL     OW 2599   1.881   0.368   0.647
  832SOL    HW1 2600   1.799   0.411   0.686
  832SOL    HW2 2601   1.853   0.295   0.584
  833SOL     OW 2602   2.431   1.275   1.165
  833SOL    HW1 2603   2.338   1.268   1.128
  833SOL    HW2 2604   2.442   1.364   1.209
  834SOL     OW 2605   3.417   1.511   0.703
  834SOL    HW1 2606   3.360   1.495   0.784
  834SOL    HW2 2607   3.358   1.521   0.623
  835SOL     OW 2608   2.997   0.703   0.717
  835SOL    HW1 2609   3.054   0.781   0.692
  835SOL    HW2 2610   2.937   0.729   0.793
  836SOL     OW 2611   3.617   0.607   0.231
  836SOL    HW1 2612   3.605   0.594   0.132
  836SOL    HW2 2613   3.587   0.526   0.280
  837SOL     OW 2614   2.630   1.144   1.023
  837SOL    HW1 2615   2.552   1.161   1.083
  837SOL    HW2 2616   2.664   1.231   0.987
  838SOL     OW 2617   2.712   0.798   1.823
  838SOL    HW1 2618   2.708   0.874   1.888
  838SOL    HW2 2619   2.734   0.834   1.732
  839SOL     OW 2620   2.547   1.012   0.665
  839SOL    HW1 2621   2.616   0.996   0.735
  839SOL    HW2 2622   2.474   1.069   0.703
  840SOL     OW 2623   2.548   1.161   1.803
  840SOL    HW1 2624   2.608   1.240   1.817
  840SOL    HW2 2625   2.462   1.192   1.762
  841SOL     OW 2626   2.197   1.435   1.061
  841SOL    HW1 2627   2.119   1.404   1.008
  841SOL    HW2 2628   2.255   1.493   1.004
  842SOL     OW 2629   3.322   1.505   1.339
  842SOL    HW1 2630   3.346   1.599   1.365
  842SOL    HW2 2631   3.306   1.451   1.421
  843SOL     OW 2632   2.300   0.392   1.499
  843SOL    HW1 2633   2.382   0.336   1.508
  843SOL    HW2 2634   2.219   0.334   1.503
  844SOL     OW 2635   3.465   0.447   0.737
  844SOL    HW1 2636   3.391   0.493   0.687
  844SOL    HW2 2637   3.516   0.515   0.790
  845SOL     OW 2638   2.093   1.713   0.483
  845SOL    HW1 2639   2.127   1.790   0.537
  845SOL    HW2 2640   2.137   1.713   0.393
  846SOL     OW 2641   2.989   1.341   1.690
  846SOL    HW1 2642   3.036   1.341   1.778
  846SOL    HW2 2643   2.941   1.254   1.679
  847SOL     OW 2644   2.092   1.434   0.538
  847SOL    HW1 2645   2.066   1.530   0.538
  847SOL    HW2 2646   2.021   1.380   0.583
  848SOL     OW 2647   2.102   1.091   0.886
  848SOL    HW1 2648   2.116   1.007   0.938
  848SOL    HW2 2649   2.047   1.155   0.941
  849SOL     OW 2650   2.482   1.786   1.439
  849SOL    HW1 2651   2.390   1.769   1.474
  849SOL    HW2 2652   2.510   1.878   1.465
  850SOL     OW 2653   2.468   0.964   0.123
  850SOL    HW1 2654   2.475   1.048   0.069
  850SOL    HW2 2655   2.514   0.977   0.211
  851SOL     OW 2656   3.456   0.114   1.480
  851SOL    HW1 2657   3.438   0.181   1.408
  851SOL    HW2 2658   3.453   0.160   1.569
  852SOL     OW 2659   1.984   0.643   0.563
  852SOL    HW1 2660   1.939   0.555   0.580
  852SOL    HW2 2661   1.983   0.697   0.647
  853SOL     OW 2662   3.704   1.767   0.359
  853SOL    HW1 2663   3.758   1.738   0.439
  853SOL    HW2 2664   3.734   1.857   0.330
  854SOL     OW 2665   1.889   1.596   0.117
  854SOL    HW1 2666   1.870   1.500   0.138
  854SOL    HW2 2667   1.856   1.654   0.192
  855SOL     OW 2668   3.551   0.922   0.612
  855SOL    HW1 2669   3.646   0.893   0.620
  855SOL    HW2 2670   3.543   0.987   0.537
  856SOL     OW 2671   3.503   1.108   0.432
  856SOL    HW1 2672   3.589   1.110   0.380
  856SOL    HW2 2673   3.517   1.155   0.520
  857SOL     OW 2674   1.975   0.737   1.597
  857SOL    HW1 2675   2.063   0.724   1.642
  857SOL    HW2 2676   1.962   0.834   1.575
  858SOL     OW 2677   2.475   1.365   0.726
  858SOL    HW1 2678   2.426   1.278   0.735
  858SOL    HW2 2679   2.452   1.408   0.639
  859SOL     OW 2680   3.155   1.228   1.423
  859SOL    HW1 2681   3.192   1.155   1.365
  859SOL    HW2 2682   3.207   1.233   1.508
  860SOL     OW 2683   2.671   0.004   0.502
  860SOL    HW1 2684   2.711   0.095   0.493
  860SOL    HW2 2685   2.571   0.012   0.508
  861SOL     OW 2686   2.059   0.976   1.264
  861SOL    HW1 2687   2.148   0.931   1.250
  861SOL    HW2 2688   1.986   0.911   1.245
  862SOL     OW 2689   3.387   0.999   0.190
  862SOL    HW1 2690   3.324   0.923   0.203
  862SOL    HW2 2691   3.435   1.017   0.276
  863SOL     OW 2692   3.049   1.792   1.616
  863SOL    HW1 2693   3.073   1.852   1.540
  863SOL    HW2 2694   3.056   1.697   1.586
  864SOL     OW 2695   2.179   0.251   1.801
  864SOL    HW1 2696   2.250   0.322   1.807
  864SOL    HW2 2697   2.091   0.290   1.829
  865SOL     OW 2698   3.328   1.417   0.953
  865SOL    HW1 2699   3.269   1.423   1.033
  865SOL    HW2 2700   3.313   1.329   0.907
  866SOL     OW 2701   3.529   1.714   0.572
  866SOL    HW1 2702   3.488   1.691   0.484
  866SOL    HW2 2703   3.511   1.640   0.637
  867SOL     OW 2704   2.460   0.729   0.270
  867SOL    HW1 2705   2.484   0.798   0.202
  867SOL    HW2 2706   2.382   0.762   0.324
  868SOL     OW 2707   3.143   0.345   0.944
  868SOL    HW1 2708   3.057   0.295   0.931
  868SOL    HW2 2709   3.205   0.291   1.000
  869SOL     OW 2710   2.669   0.605   1.465
  869SOL    HW1 2711   2.622   0.602   1.554
  869SOL    HW2 2712   2.618   0.550   1.399
  870SOL     OW 2713   3.256   0.469   1.674
  870SOL    HW1 2714   3.236   0.512   1.762
  870SOL    HW2 2715   3.334   0.407   1.683
  871SOL     OW 2716   2.835   0.890   1.572
  871SOL    HW1 2717   2.881   0.806   1.543
  871SOL    HW2 2718   2.779   0.924   1.497
  872SOL     OW 2719   2.853   0.410   1.242
  872SOL    HW1 2720   2.776   0.444   1.296
  872SOL    HW2 2721   2.819   0.359   1.163
  873SOL     OW 2722   2.903   0.701   0.429
  873SOL    HW1 2723   2.929   0.697   0.525
  873SOL    HW2 2724   2.818   0.650   0.415
  874SOL     OW 2725   1.938   0.811   0.789
  874SOL    HW1 2726   2.037   0.799   0.798
  874SOL    HW2 2727   1.914   0.906   0.810
  875SOL     OW 2728   1.992   1.821   1.571
  875SOL    HW1 2729   1.982   1.806   1.670
  875SOL    HW2 2730   1.906   1.857   1.535
  876SOL     OW 2731   2.727   0.348   0.195
  876SOL    HW1 2732   2.786   0.411   0.146
  876SOL    HW2 2733   2.746   0.254   0.166
  877SOL     OW 2734   3.581   0.585   1.831
  877SOL    HW1 2735   3.555   0.674   1.795
  877SOL    HW2 2736   3.579   0.517   1.758
  878SOL     OW 2737   3.224   1.144   0.545
  878SOL    HW1 2738   3.307   1.115   0.497
  878SOL    HW2 2739   3.175   1.211   0.489
  879SOL     OW 2740   2.412   0.196   0.885
  879SOL    HW1 2741   2.407   0.191   0.985
  879SOL    HW2 2742   2.414   0.292   0.856
  880SOL     OW 2743   2.870   1.456   0.477
  880SOL    HW1 2744   2.824   1.528   0.425
  880SOL    HW2 2745   2.866   1.476   0.575
  881SOL     OW 2746   2.213   1.801   0.853
  881SOL    HW1 2747   2.263   1.715   0.859
  881SOL    HW2 2748   2.278   1.878   0.850
  882SOL     OW 2749   3.657   1.066   0.873
  882SOL    HW1 2750   3.595   1.051   0.797
  882SOL    HW2 2751   3.605   1.077   0.958
  883SOL     OW 2752   3.089   1.550   1.506
  883SOL    HW1 2753   3.095   1.473   1.570
  883SOL    HW2 2754   3.037   1.524   1.426
  884SOL     OW 2755   2.183   0.943   0.242
  884SOL    HW1 2756   2.265   0.982   0.200
  884SOL    HW2 2757   2.156   0.861   0.193
  885SOL     OW 2758   3.320   0.735   0.728
  885SOL    HW1 2759   3.315   0.670   0.803
  885SOL    HW2 2760   3.400   0.794   0.741
  886SOL     OW 2761   2.323   1.266   1.727
  886SOL    HW1 2762   2.273   1.267   1.641
  886SOL    HW2 2763   2.260   1.248   1.803
  887SOL     OW 2764   2.973   1.776   0.237
  887SOL    HW1 2765   2.913   1.714   0.287
  887SOL    HW2 2766   3.004   1.732   0.152
  888SOL     OW 2767   2.064   0.285   1.498
  888SOL    HW1 2768   1.984   0.345   1.485
  888SOL    HW2 2769   2.054   0.236   1.584
  889SOL     OW 2770   2.326   1.743   0.323
  889SOL    HW1 2771   2.359   1.782   0.409
  889SOL    HW2 2772   2.402   1.736   0.258
  890SOL     OW 2773   3.262   0.107   0.426
  890SOL    HW1 2774   3.238   0.070   0.336
  890SOL    HW2 2775   3.361   0.123   0.430
  891SOL     OW 2776   2.111   1.785   1.241
  891SOL    HW1 2777   2.168   1.720   1.291
  891SOL    HW2 2778   2.095   1.752   1.148
  892SOL     OW 2779   2.802   1.698   0.904
  892SOL    HW1 2780   2.882   1.641   0.925
  892SOL    HW2 2781   2.753   1.658   0.827
  893SOL     OW 2782   2.244   0.700   0.480
  893SOL    HW1 2783   2.289   0.610   0.477
  893SOL    HW2 2784   2.150   0.689   0.513
  894SOL     OW 2785   3.409   0.222   1.729
  894SOL    HW1 2786   3.404   0.259   1.821
  894SOL    HW2 2787   3.337   0.153   1.717
  895SOL     OW 2788   2.476   0.122   0.117
  895SOL    HW1 2789   2.574   0.100   0.124
  895SOL    HW2 2790   2.445   0.105   0.024
  896SOL     OW 2791   2.643   0.264   1.749
  896SOL    HW1 2792   2.710   0.203   1.792
  896SOL    HW2 2793   2.570   0.283   1.814
  897SOL     OW 2794   2.750   1.514   1.195
  897SOL    HW1 2795   2.727   1.489   1.101
  897SOL    HW2 2796   2.811   1.445   1.234
  898SOL     OW 2797   3.213   0.590   1.433
  898SOL    HW1 2798   3.241   0.547   1.518
  898SOL    HW2 2799   3.238   0.686   1.434
  899SOL     OW 2800   2.665   1.402   0.924
  899SOL    HW1 2801   2.755   1.416   0.882
  899SOL    HW2 2802   2.594   1.404   0.853
  900SOL     OW 2803   2.784   0.503   0.899
  900SOL    HW1 2804   2.759   0.494   0.803
  900SOL    HW2 2805   2.832   0.421   0.930
  901SOL     OW 2806   2.401   0.064   0.512
  901SOL    HW1 2807   2.320   0.065   0.570
  901SOL    HW2 2808   2.404   0.147   0.457
  902SOL     OW 2809   2.159   0.035   0.171
  902SOL    HW1 2810   2.208   0.119   0.150
  902SOL    HW2 2811   2.221   3.770   0.216
  903SOL     OW 2812   2.797   0.236   0.480
  903SOL    HW1 2813   2.749   0.277   0.402
  903SOL    HW2 2814   2.896   0.234   0.461
  904SOL     OW 2815   2.938   0.683   1.464
  904SOL    HW1 2816   2.858   0.622   1.467
  904SOL    HW2 2817   3.019   0.630   1.440
  905SOL     OW 2818   3.089   1.570   0.793
  905SOL    HW1 2819   3.110   1.644   0.728
  905SOL    HW2 2820   3.157   1.570   0.866
  906SOL     OW 2821   2.321   1.152   0.741
  906SOL    HW1 2822   2.250   1.125   0.806
  906SOL    HW2 2823   2.295   1.124   0.648
  907SOL     OW 2824   3.133   1.797   0.591
  907SOL    HW1 2825   3.177   1.861   0.527
  907SOL    HW2 2826   3.083   1.849   0.661
  908SOL     OW 2827   2.894   0.549   0.016
  908SOL    HW1 2828   2.853   0.631   3.777
  908SOL    HW2 2829   2.958   0.575   0.089
  909SOL     OW 2830   1.940   0.556   1.386
  909SOL    HW1 2831   2.032   0.555   1.345
  909SOL    HW2 2832   1.934   0.630   1.453
  910SOL     OW 2833   2.423   0.222   1.147
  910SOL    HW1 2834   2.461   0.138   1.184
  910SOL    HW2 2835   2.335   0.241   1.191
  911SOL     OW 2836   2.728   0.454   0.642
  911SOL    HW1 2837   2.696   0.526   0.580
  911SOL    HW2 2838   2.752   0.373   0.589
  912SOL     OW 2839   2.879   0.039   0.753
  912SOL    HW1 2840   2.807   0.044   0.684
  912SOL    HW2 2841   2.855   3.770   0.822
  913SOL     OW 2842   3.291   1.173   0.867
  913SOL    HW1 2843   3.236   1.089   0.860
  913SOL    HW2 2844   3.317   1.202   0.775
  914SOL     OW 2845   3.328   0.590   0.992
  914SOL    HW1 2846   3.298   0.495   0.999
  914SOL    HW2 2847   3.401   0.606   1.058
  915SOL     OW 2848   3.719   0.833   0.377
  915SOL    HW1 2849   3.761   0.769   0.441
  915SOL    HW2 2850   3.681   0.782   0.299
  916SOL     OW 2851   2.350   1.385   0.174
  916SOL    HW1 2852   2.263   1.370   0.221
  916SOL    HW2 2853   2.333   1.411   0.079
  917SOL     OW 2854   3.526   1.280   0.657
  917SOL    HW1 2855   3.625   1.288   0.671
  917SOL    HW2 2856   3.481   1.364   0.688
  918SOL     OW 2857   3.252   0.575   0.078
  918SOL    HW1 2858   3.198   0.554   0.159
  918SOL    HW2 2859   3.343   0.534   0.087
  919SOL     OW 2860   2.389   0.256   0.328
  919SOL    HW1 2861   2.416   0.197   0.253
  919SOL    HW2 2862   2.389   0.351   0.297
  920SOL     OW 2863   3.616   1.223   1.588
  920SOL    HW1 2864   3.707   1.184   1.575
  920SOL    HW2 2865   3.624   1.319   1.612
  921SOL     OW 2866   2.926   1.347   1.340
  921SOL    HW1 2867   2.846   1.324   1.395
  921SOL    HW2 2868   3.009   1.321   1.389
  922SOL     OW 2869   3.454   1.629   1.625
  922SOL    HW1 2870   3.481   1.663   1.535
  922SOL    HW2 2871   3.533   1.591   1.671
  923SOL     OW 2872   2.973   1.195   1.100
  923SOL    HW1 2873   2.933   1.239   1.181
  923SOL    HW2 2874   2.932   1.232   1.017
  924SOL     OW 2875   3.500   1.099   1.079
  924SOL    HW1 2876   3.505   1.180   1.138
  924SOL    HW2 2877   3.414   1.101   1.028
  925SOL     OW 2878   2.777   0.089   1.402
  925SOL    HW1 2879   2.802   0.069   1.307
  925SOL    HW2 2880   2.849   0.145   1.444
  926SOL     OW 2881   2.842   1.116   1.719
  926SOL    HW1 2882   2.743   1.122   1.729
  926SOL    HW2 2883   2.865   1.036   1.663
  927SOL     OW 2884   2.567   1.050   0.368
  927SOL    HW1 2885   2.553   1.057   0.467
  927SOL    HW2 2886   2.651   0.999   0.350
  928SOL     OW 2887   2.272   0.813   1.251
  928SOL    HW1 2888   2.358   0.825   1.301
  928SOL    HW2 2889   2.230   0.726   1.278
  929SOL     OW 2890   3.136   0.386   1.262
  929SOL    HW1 2891   3.157   0.460   1.326
  929SOL    HW2 2892   3.047   0.403   1.219
  930SOL     OW 2893   1.926   1.564   1.331
  930SOL    HW1 2894   1.880   1.646   1.297
  930SOL    HW2 2895   2.024   1.583   1.340
  931SOL     OW 2896   2.229   1.100   0.501
  931SOL    HW1 2897   2.222   1.183   0.445
  931SOL    HW2 2898   2.233   1.020   0.441
  932SOL     OW 2899   2.428   0.537   0.865
  932SOL    HW1 2900   2.440   0.603   0.791
  932SOL    HW2 2901   2.474   0.571   0.948
  933SOL     OW 2902   3.114   1.348   0.388
  933SOL    HW1 2903   3.164   1.425   0.428
  933SOL    HW2 2904   3.019   1.350   0.420
  934SOL     OW 2905   3.134   1.445   1.142
  934SOL    HW1 2906   3.181   1.458   1.229
  934SOL    HW2 2907   3.068   1.371   1.151
  935SOL     OW 2908   3.444   0.639   0.472
  935SOL    HW1 2909   3.413   0.700   0.545
  935SOL    HW2 2910   3.494   0.691   0.403
  936SOL     OW 2911   2.216   1.510   1.329
  936SOL    HW1 2912   2.195   1.466   1.242
  936SOL    HW2 2913   2.313   1.536   1.332
  937SOL     OW 2914   2.264   0.751   1.598
  937SOL    HW1 2915   2.332   0.806   1.551
  937SOL    HW2 2916   2.304   0.663   1.625
  938SOL     OW 2917   3.449   0.779   1.670
  938SOL    HW1 2918   3.357   0.817   1.665
  938SOL    HW2 2919   3.509   0.826   1.605
  939SOL     OW 2920   2.875   0.105   1.770
  939SOL    HW1 2921   2.881   0.190   1.718
  939SOL    HW2 2922   2.907   0.029   1.713
  940SOL     OW 2923   2.366   0.050   1.740
  940SOL    HW1 2924   2.324   3.793   1.670
  940SOL    HW2 2925   2.300   0.119   1.772
  941SOL     OW 2926   2.435   0.870   1.029
  941SOL    HW1 2927   2.479   0.959   1.020
  941SOL    HW2 2928   2.372   0.870   1.106
  942SOL     OW 2929   3.222   0.862   1.045
  942SOL    HW1 2930   3.147   0.862   0.979
  942SOL    HW2 2931   3.259   0.770   1.054
  943SOL     OW 2932   3.071   0.525   0.275
  943SOL    HW1 2933   3.084   0.441   0.329
  943SOL    HW2 2934   3.042   0.599   0.335
  944SOL     OW 2935   2.169   0.213   1.231
  944SOL    HW1 2936   2.146   0.250   1.321
  944SOL    HW2 2937   2.139   0.118   1.225
  945SOL     OW 2938   1.899   1.310   1.282
  945SOL    HW1 2939   1.952   1.261   1.350
  945SOL    HW2 2940   1.921   1.408   1.287
  946SOL     OW 2941   2.594   0.634   1.064
  946SOL    HW1 2942   2.653   0.608   0.988
  946SOL    HW2 2943   2.566   0.730   1.053
  947SOL     OW 2944   3.590   0.935   1.854
  947SOL    HW1 2945   3.544   0.928   1.765
  947SOL    HW2 2946   3.528   0.979   1.920
  948SOL     OW 2947   2.169   0.063   0.618
  948SOL    HW1 2948   2.158   0.157   0.651
  948SOL    HW2 2949   2.164   0.000   0.695
  949SOL     OW 2950   3.484   0.367   0.374
  949SOL    HW1 2951   3.486   0.291   0.438
  949SOL    HW2 2952   3.436   0.444   0.414
  950SOL     OW 2953   2.885   0.766   0.966
  950SOL    HW1 2954   2.900   0.787   1.062
  950SOL    HW2 2955   2.855   0.671   0.957
  951SOL     OW 2956   2.842   1.573   1.700
  951SOL    HW1 2957   2.822   1.617   1.612
  951SOL    HW2 2958   2.881   1.482   1.684
  952SOL     OW 2959   3.721   1.518   1.605
  952SOL    HW1 2960   3.735   1.545   1.510
  952SOL    HW2 2961   0.004   1.540   1.658
  953SOL     OW 2962   2.212   0.898   1.804
  953SOL    HW1 2963   2.288   0.942   1.852
  953SOL    HW2 2964   2.247   0.851   1.722
  954SOL     OW 2965   3.402   0.274   0.125
  954SOL    HW1 2966   3.341   0.199   0.148
  954SOL    HW2 2967   3.424   0.326   0.208
  955SOL     OW 2968   3.165   0.838   0.042
  955SOL    HW1 2969   3.199   0.745   0.057
  955SOL    HW2 2970   3.183   0.865   3.747
  956SOL     OW 2971   2.930   1.333   0.849
  956SOL    HW1 2972   2.937   1.249   0.794
  956SOL    HW2 2973   2.992   1.402   0.813
  957SOL     OW 2974   2.181   0.810   0.949
  957SOL    HW1 2975   2.274   0.846   0.954
  957SOL    HW2 2976   2.175   0.725   1.001
  958SOL     OW 2977   2.201   0.509   1.006
  958SOL    HW1 2978   2.149   0.426   0.989
  958SOL    HW2 2979   2.278   0.514   0.942
  959SOL     OW 2980   3.000   0.380   1.678
  959SOL    HW1 2981   2.955   0.443   1.742
  959SOL    HW2 2982   3.093   0.411   1.661
  960SOL     OW 2983   3.022   0.207   1.477
  960SOL    HW1 2984   3.022   0.271   1.554
  960SOL    HW2 2985   3.050   0.255   1.394
  961SOL     OW 2986   1.870   1.326   0.200
  961SOL    HW1 2987   1.777   1.347   0.169
  961SOL    HW2 2988   1.880   1.227   0.213
  962SOL     OW 2989   1.950   1.801   0.927
  962SOL    HW1 2990   1.908   1.715   0.900
  962SOL    HW2 2991   2.044   1.804   0.893
  963SOL     OW 2992   2.366   1.568   0.910
  963SOL    HW1 2993   2.432   1.642   0.919
  963SOL    HW2 2994   2.410   1.489   0.868
  964SOL     OW 2995   2.864   0.796   1.238
  964SOL    HW1 2996   2.905   0.764   1.324
  964SOL    HW2 2997   2.768   0.769   1.235
  965SOL     OW 2998   1.902   0.544   1.114
  965SOL    HW1 2999   1.987   0.511   1.073
  965SOL    HW2 3000   1.915   0.559   1.212
  966SOL     OW 3001   2.051   0.520   1.722
  966SOL    HW1 3002   2.110   0.480   1.652
  966SOL    HW2 3003   1.993   0.591   1.681
  967SOL     OW 3004   3.231   0.950   1.660
  967SOL    HW1 3005   3.270   1.039   1.680
  967SOL    HW2 3006   3.241   0.930   1.563
  968SOL     OW 3007   2.677   0.572   0.325
  968SOL    HW1 3008   2.684   0.483   0.279
  968SOL    HW2 3009   2.583   0.606   0.317
  969SOL     OW 3010   3.519   0.604   1.206
  969SOL    HW1 3011   3.481   0.535   1.268
  969SOL    HW2 3012   3.601   0.568   1.162
  970SOL     OW 3013   2.114   1.564   1.744
  970SOL    HW1 3014   2.084   1.621   1.820
  970SOL    HW2 3015   2.107   1.467   1.770
  971SOL     OW 3016   2.533   0.464   1.269
  971SOL    HW1 3017   2.499   0.375   1.239
  971SOL    HW2 3018   2.559   0.518   1.189
  972SOL     OW 3019   2.792   1.678   1.465
  972SOL    HW1 3020   2.768   1.660   1.370
  972SOL    HW2 3021   2.822   1.772   1.475
  973SOL     OW 3022   2.335   0.500   0.191
  973SOL    HW1 3023   2.396   0.580   0.195
  973SOL    HW2 3024   2.240   0.531   0.198
  974SOL     OW 3025   2.021   1.137   1.466
  974SOL    HW1 3026   2.043   1.076   1.542
  974SOL    HW2 3027   2.031   1.088   1.380
  975SOL     OW 3028   3.209   1.059   1.234
  975SOL    HW1 3029   3.233   0.996   1.160
  975SOL    HW2 3030   3.119   1.099   1.216
  976SOL     OW 3031   3.164   0.855   0.309
  976SOL    HW1 3032   3.078   0.824   0.351
  976SOL    HW2 3033   3.160   0.841   0.210
  977SOL     OW 3034   3.621   1.747   1.154
  977SOL    HW1 3035   3.682   1.777   1.081
  977SOL    HW2 3036   3.583   1.658   1.132
  978SOL     OW 3037   3.114   1.731   1.128
  978SOL    HW1 3038   3.198   1.736   1.074
  978SOL    HW2 3039   3.091   1.635   1.146
  979SOL     OW 3040   1.945   1.258   1.022
  979SOL    HW1 3041   1.940   1.257   1.122
  979SOL    HW2 3042   1.862   1.217   0.984
  980SOL     OW 3043   2.550   1.662   1.716
  980SOL    HW1 3044   2.494   1.743   1.725
  980SOL    HW2 3045   2.602   1.666   1.630
  981SOL     OW 3046   2.765   0.086   0.133
  981SOL    HW1 3047   2.816   0.087   0.047
  981SOL    HW2 3048   2.821   0.044   0.204
  982SOL     OW 3049   3.588   0.135   0.523
  982SOL    HW1 3050   3.661   0.118   0.456
  982SOL    HW2 3051   3.557   0.048   0.561
  983SOL     OW 3052   3.250   1.573   0.477
  983SOL    HW1 3053   3.317   1.585   0.403
  983SOL    HW2 3054   3.210   1.662   0.500
  984SOL     OW 3055   1.992   1.794   1.851
  984SOL    HW1 3056   1.951   1.720   1.904
  984SOL    HW2 3057   2.056   1.845   1.909
  985SOL     OW 3058   3.142   0.927   0.672
  985SOL    HW1 3059   3.202   0.846   0.674
  985SOL    HW2 3060   3.182   0.996   0.612
  986SOL     OW 3061   2.692   1.273   1.422
  986SOL    HW1 3062   2.687   1.306   1.517
  986SOL    HW2 3063   2.606   1.292   1.376
  987SOL     OW 3064   2.534   1.616   0.154
  987SOL    HW1 3065   2.543   1.626   0.055
  987SOL    HW2 3066   2.494   1.527   0.175
  988SOL     OW 3067   3.512   1.720   1.394
  988SOL    HW1 3068   3.565   1.730   1.310
  988SOL    HW2 3069   3.485   1.810   1.428
  989SOL     OW 3070   3.703   0.175   0.963
  989SOL    HW1 3071   3.742   0.090   0.927
  989SOL    HW2 3072   3.605   0.177   0.944
  990SOL     OW 3073   2.125   0.326   0.720
  990SOL    HW1 3074   2.046   0.377   0.686
  990SOL    HW2 3075   2.116   0.311   0.818
  991SOL     OW 3076   2.684   1.002   1.372
  991SOL    HW1 3077   2.724   1.001   1.280
  991SOL    HW2 3078   2.694   1.094   1.412
  992SOL     OW 3079   2.778   0.910   0.291
  992SOL    HW1 3080   2.841   0.948   0.223
  992SOL    HW2 3081   2.818   0.827   0.330
  993SOL     OW 3082   2.234   1.288   1.490
  993SOL    HW1 3083   2.221   1.381   1.456
  993SOL    HW2 3084   2.150   1.236   1.477
  994SOL     OW 3085   3.476   1.292   1.289
  994SOL    HW1 3086   3.536   1.295   1.369
  994SOL    HW2 3087   3.401   1.356   1.302
  995SOL     OW 3088   2.901   1.098   0.696
  995SOL    HW1 3089   2.831   1.051   0.750
  995SOL    HW2 3090   2.960   1.030   0.653
  996SOL     OW 3091   2.876   0.236   0.971
  996SOL    HW1 3092   2.868   0.200   0.878
  996SOL    HW2 3093   2.874   0.160   1.036
  997SOL     OW 3094   2.452   1.487   0.491
  997SOL    HW1 3095   2.494   1.429   0.421
  997SOL    HW2 3096   2.408   1.566   0.447
  998SOL     OW 3097   3.571   0.385   1.381
  998SOL    HW1 3098   3.644   0.454   1.385
  998SOL    HW2 3099   3.599   0.310   1.322
  999SOL     OW 3100   2.117   1.348   0.290
  999SOL    HW1 3101   2.021   1.349   0.263
  999SOL    HW2 3102   2.129   1.401   0.374
 1000SOL     OW 3103   1.967   1.013   1.726
 1000SOL    HW1 3104   1.890   0.980   1.780
 1000SOL    HW2 3105   2.052   0.983   1.768
 1001SOL     OW 3106   2.534   0.203   1.489
 1001SOL    HW1 3107   2.624   0.187   1.449
 1001SOL    HW2 3108   2.542   0.208   1.588
 1002SOL     OW 3109   1.937   0.345   0.033
 1002SOL    HW1 3110   1.845   0.317   0.004
 1002SOL    HW2 3111   1.968   0.422   3.777
 1003SOL     OW 3112   3.302   0.856   1.398
 1003SOL    HW1 3113   3.245   0.908   1.335
 1003SOL    HW2 3114   3.398   0.868   1.374
 1004SOL     OW 3115   1.934   0.166   0.318
 1004SOL    HW1 3116   1.917   0.249   0.264
 1004SOL    HW2 3117   2.024   0.129   0.296
 1005SOL     OW 3118   2.475   0.842   1.431
 1005SOL    HW1 3119   2.531   0.923   1.414
 1005SOL    HW2 3120   2.534   0.762   1.434
 1006SOL     OW 3121   3.355   1.767   0.959
 1006SOL    HW1 3122   3.388   1.831   0.890
 1006SOL    HW2 3123   3.421   1.761   1.034
 1007SOL     OW 3124   2.578   0.565   1.708
 1007SOL    HW1 3125   2.597   0.630   1.782
 1007SOL    HW2 3126   2.638   0.485   1.717
 1008SOL     OW 3127   3.312   1.220   1.633
 1008SOL    HW1 3128   3.303   1.210   1.732
 1008SOL    HW2 3129   3.408   1.213   1.607
 1009SOL     OW 3130   2.252   1.741   1.560
 1009SOL    HW1 3131   2.161   1.782   1.558
 1009SOL    HW2 3132   2.245   1.647   1.592
 1010SOL     OW 3133   3.536   0.883   1.254
 1010SOL    HW1 3134   3.509   0.794   1.217
 1010SOL    HW2 3135   3.537   0.951   1.181
 1011SOL     OW 3136   3.087   0.325   0.449
 1011SOL    HW1 3137   3.152   0.251   0.438
 1011SOL    HW2 3138   3.107   0.375   0.533
 1012SOL     OW 3139   2.456   0.745   0.652
 1012SOL    HW1 3140   2.506   0.830   0.633
 1012SOL    HW2 3141   2.368   0.747   0.604
 1013SOL     OW 3142   3.639   0.342   1.642
 1013SOL    HW1 3143   3.622   0.373   1.548
 1013SOL    HW2 3144   3.555   0.305   1.680
 1014SOL     OW 3145   3.592   0.934   1.517
 1014SOL    HW1 3146   3.630   1.025   1.532
 1014SOL    HW2 3147   3.584   0.917   1.418
 1015SOL     OW 3148   2.721   1.374   0.016
 1015SOL    HW1 3149   2.675   1.389   0.104
 1015SOL    HW2 3150   2.765   1.459   3.786
 1016SOL     OW 3151   2.523   1.790   0.953
 1016SOL    HW1 3152   2.477   1.878   0.940
 1016SOL    HW2 3153   2.622   1.802   0.946
 1017SOL     OW 3154   2.721   0.956   0.861
 1017SOL    HW1 3155   2.775   0.887   0.909
 1017SOL    HW2 3156   2.689   1.025   0.927
 1018SOL     OW 3157   2.945   0.984   0.087
 1018SOL    HW1 3158   2.922   1.037   0.005
 1018SOL    HW2 3159   3.026   0.928   0.068
 1019SOL     OW 3160   3.723   1.569   0.851
 1019SOL    HW1 3161   3.652   1.557   0.781
 1019SOL    HW2 3162   3.724   1.490   0.911
 1020SOL     OW 3163   2.083   1.314   1.844
 1020SOL    HW1 3164   2.018   1.241   1.823
 1020SOL    HW2 3165   2.087   1.328   1.942
 1021SOL     OW 3166   1.941   1.240   0.653
 1021SOL    HW1 3167   1.940   1.193   0.741
 1021SOL    HW2 3168   2.023   1.212   0.602
 1022SOL     OW 3169   2.534   1.391   1.624
 1022SOL    HW1 3170   2.456   1.341   1.662
 1022SOL    HW2 3171   2.531   1.486   1.655
 1023SOL     OW 3172   3.686   0.192   1.227
 1023SOL    HW1 3173   3.682   0.102   1.271
 1023SOL    HW2 3174   3.689   0.181   1.128
 1024SOL     OW 3175   2.290   0.424   0.520
 1024SOL    HW1 3176   2.320   0.352   0.458
 1024SOL    HW2 3177   2.251   0.384   0.603
 1025SOL     OW 3178   3.567   1.487   1.104
 1025SOL    HW1 3179   3.474   1.462   1.077
 1025SOL    HW2 3180   3.593   1.437   1.186
 1026SOL     OW 3181   2.179   0.547   1.280
 1026SOL    HW1 3182   2.217   0.488   1.352
 1026SOL    HW2 3183   2.219   0.521   1.192
 1027SOL     OW 3184   2.674   1.586   0.687
 1027SOL    HW1 3185   2.706   1.596   0.593
 1027SOL    HW2 3186   2.595   1.524   0.689
 1028SOL     OW 3187   3.286   0.214   1.112
 1028SOL    HW1 3188   3.338   0.149   1.167
 1028SOL    HW2 3189   3.237   0.277   1.173
 1029SOL     OW 3190   2.863   0.034   1.154
 1029SOL    HW1 3191   2.800   3.762   1.123
 1029SOL    HW2 3192   2.956   3.798   1.154
 1030SOL     OW 3193   2.632   1.330   0.301
 1030SOL    HW1 3194   2.586   1.243   0.318
 1030SOL    HW2 3195   2.723   1.327   0.342
 1031SOL     OW 3196   2.480   1.567   1.284
 1031SOL    HW1 3197   2.475   1.649   1.341
 1031SOL    HW2 3198   2.569   1.564   1.239
 1032SOL     OW 3199   3.214   0.052   0.168
 1032SOL    HW1 3200   3.249   0.011   0.084
 1032SOL    HW2 3201   3.124   0.014   0.188
 1033SOL     OW 3202   3.162   0.453   0.691
 1033SOL    HW1 3203   3.103   0.533   0.695
 1033SOL    HW2 3204   3.177   0.418   0.784
 1034SOL     OW 3205   3.455   0.221   0.882
 1034SOL    HW1 3206   3.371   0.220   0.936
 1034SOL    HW2 3207   3.457   0.304   0.826
 1035SOL     OW 3208   1.901   1.077   0.300
 1035SOL    HW1 3209   2.000   1.066   0.291
 1035SOL    HW2 3210   1.861   0.991   0.332
 1036SOL     OW 3211   2.737   1.646   0.337
 1036SOL    HW1 3212   2.660   1.611   0.283
 1036SOL    HW2 3213   2.705   1.717   0.399
 1037SOL     OW 3214   2.092   0.628   1.975
 1037SOL    HW1 3215   1.999   0.626   2.012
 1037SOL    HW2 3216   2.093   0.589   1.883
 1038SOL     OW 3217   2.087   0.275   2.858
 1038SOL    HW1 3218   2.122   0.258   2.950
 1038SOL    HW2 3219   1.999   0.230   2.846
 1039SOL     OW 3220   1.881   0.368   2.509
 1039SOL    HW1 3221   1.799   0.411   2.548
 1039SOL    HW2 3222   1.853   0.295   2.446
 1040SOL     OW 3223   2.431   1.275   3.027
 1040SOL    HW1 3224   2.338   1.268   2.990
 1040SOL    HW2 3225   2.442   1.364   3.071
 1041SOL     OW 3226   3.417   1.511   2.565
 1041SOL    HW1 3227   3.360   1.495   2.646
 1041SOL    HW2 3228   3.358   1.521   2.485
 1042SOL     OW 3229   2.997   0.703   2.579
 1042SOL    HW1 3230   3.054   0.781   2.554
 1042SOL    HW2 3231   2.937   0.729   2.655
 1043SOL     OW 3232   3.617   0.607   2.093
 1043SOL    HW1 3233   3.605   0.594   1.994
 1043SOL    HW2 3234   3.587   0.526   2.142
 1044SOL     OW 3235   2.630   1.144   2.885
 1044SOL    HW1 3236   2.552   1.161   2.945
 1044SOL    HW2 3237   2.664   1.231   2.849
 1045SOL     OW 3238   2.712   0.798   3.685
 1045SOL    HW1 3239   2.708   0.874   3.750
 1045SOL    HW2 3240   2.734   0.834   3.594
 1046SOL     OW 3241   2.547   1.012   2.527
 1046SOL    HW1 3242   2.616   0.996   2.597
 1046SOL    HW2 3243   2.474   1.069   2.565
 1047SOL     OW 3244   2.548   1.161   3.665
 1047SOL    HW1 3245   2.608   1.240   3.679
 1047SOL    HW2 3246   2.462   1.192   3.624
 1048SOL     OW 3247   2.197   1.435   2.923
 1048SOL    HW1 3248   2.119   1.404   2.870
 1048SOL    HW2 3249   2.255   1.493   2.866
 1049SOL     OW 3250   3.322   1.505   3.201
 1049SOL    HW1 3251   3.346   1.599   3.227
 1049SOL    HW2 3252   3.306   1.451   3.283
 1050SOL     OW 3253   2.300   0.392   3.361
 1050SOL    HW1 3254   2.382   0.336   3.370
 1050SOL    HW2 3255   2.219   0.334   3.365
 1051SOL     OW 3256   3.465   0.447   2.599
 1051SOL    HW1 3257   3.391   0.493   2.549
 1051SOL    HW2 3258   3.516   0.515   2.652
 1052SOL     OW 3259   2.093   1.713   2.345
 1052SOL    HW1 3260   2.127   1.790   2.399
 1052SOL    HW2 3261   2.137   1.713   2.255
 1053SOL     OW 3262   2.092   1.434   2.400
 1053SOL    HW1 3263   2.066   1.530   2.400
 1053SOL    HW2 3264   2.021   1.380   2.445
 1054SOL     OW 3265   2.102   1.091   2.748
 1054SOL    HW1 3266   2.116   1.007   2.800
 1054SOL    HW2 3267   2.047   1.155   2.803
 1055SOL     OW 3268   2.482   1.786   3.301
 1055SOL    HW1 3269   2.390   1.769   3.336
 1055SOL    HW2 3270   2.510   1.878   3.327
 1056SOL     OW 3271   2.468   0.964   1.985
 1056SOL    HW1 3272   2.475   1.048   1.931
 1056SOL    HW2 3273   2.514   0.977   2.073
 1057SOL     OW 3274   3.456   0.114   3.342
 1057SOL    HW1 3275   3.438   0.181   3.270
 1057SOL    HW2 3276   3.453   0.160   3.431
 1058SOL     OW 3277   1.984   0.643   2.425
 1058SOL    HW1 3278   1.939   0.555   2.442
 1058SOL    HW2 3279   1.983   0.697   2.509
 1059SOL     OW 3280   3.704   1.767   2.221
 1059SOL    HW1 3281   3.758   1.738   2.301
 1059SOL    HW2 3282   3.734   1.857   2.192
 1060SOL     OW 3283   1.889   1.596   1.979
 1060SOL    HW1 3284   1.870   1.500   2.000
 1060SOL    HW2 3285   1.856   1.654   2.054
 1061SOL     OW 3286   3.551   0.922   2.474
 1061SOL    HW1 3287   3.646   0.893   2.482
 1061SOL    HW2 3288   3.543   0.987   2.399
 1062SOL     OW 3289   3.503   1.108   2.294
 1062SOL    HW1 3290   3.589   1.110   2.242
 1062SOL    HW2 3291   3.517   1.155   2.382
 1063SOL     OW 3292   1.975   0.737   3.459
 1063SOL    HW1 3293   2.063   0.724   3.504
 1063SOL    HW2 3294   1.962   0.834   3.437
 1064SOL     OW 3295   2.475   1.365   2.588
 1064SOL    HW1 3296   2.426   1.278   2.597
 1064SOL    HW2 3297   2.452   1.408   2.501
 1065SOL     OW 3298   3.155   1.228   3.285
 1065SOL    HW1 3299   3.192   1.155   3.227
 1065SOL    HW2 3300   3.207   1.233   3.370
 1066SOL     OW 3301   2.671   0.004   2.364
 1066SOL    HW1 3302   2.711   0.095   2.355
 1066SOL    HW2 3303   2.571   0.012   2.370
 1067SOL     OW 3304   2.059   0.976   3.126
 1067SOL    HW1 3305   2.148   0.931   3.112
 1067SOL    HW2 3306   1.986   0.911   3.107
 1068SOL     OW 3307   3.387   0.999   2.052
 1068SOL    HW1 3308   3.324   0.923   2.065
 1068SOL    HW2 3309   3.435   1.017   2.138
 1069SOL     OW 3310   3.049   1.792   3.478
 1069SOL    HW1 3311   3.073   1.852   3.402
 1069SOL    HW2 3312   3.056   1.697   3.448
 1070SOL     OW 3313   2.179   0.251   3.663
 1070SOL    HW1 3314   2.250   0.322   3.669
 1070SOL    HW2 3315   2.091   0.290   3.691
 1071SOL     OW 3316   3.328   1.417   2.815
 1071SOL    HW1 3317   3.269   1.423   2.895
 1071SOL    HW2 3318   3.313   1.329   2.769
 1072SOL     OW 3319   3.529   1.714   2.434
 1072SOL    HW1 3320   3.488   1.691   2.346
 1072SOL    HW2 3321   3.511   1.640   2.499
 1073SOL     OW 3322   2.460   0.729   2.132
 1073SOL    HW1 3323   2.484   0.798   2.064
 1073SOL    HW2 3324   2.382   0.762   2.186
 1074SOL     OW 3325   3.143   0.345   2.806
 1074SOL    HW1 3326   3.057   0.295   2.793
 1074SOL    HW2 3327   3.205   0.291   2.862
 1075SOL     OW 3328   3.438   1.662   2.169
 1075SOL    HW1 3329   3.527   1.708   2.172
 1075SOL    HW2 3330   3.417   1.638   2.074
 1076SOL     OW 3331   2.669   0.605   3.327
 1076SOL    HW1 3332   2.622   0.602   3.416
 1076SOL    HW2 3333   2.618   0.550   3.261
 1077SOL     OW 3334   3.256   0.469   3.536
 1077SOL    HW1 3335   3.236   0.512   3.624
 1077SOL    HW2 3336   3.334   0.407   3.545
 1078SOL     OW 3337   2.835   0.890   3.434
 1078SOL    HW1 3338   2.881   0.806   3.405
 1078SOL    HW2 3339   2.779   0.924   3.359
 1079SOL     OW 3340   2.853   0.410   3.104
 1079SOL    HW1 3341   2.776   0.444   3.158
 1079SOL    HW2 3342   2.819   0.359   3.025
 1080SOL     OW 3343   2.903   0.701   2.291
 1080SOL    HW1 3344   2.929   0.697   2.387
 1080SOL    HW2 3345   2.818   0.650   2.277
 1081SOL     OW 3346   1.938   0.811   2.651
 1081SOL    HW1 3347   2.037   0.799   2.660
 1081SOL    HW2 3348   1.914   0.906   2.672
 1082SOL     OW 3349   1.992   1.821   3.433
 1082SOL    HW1 3350   1.982   1.806   3.532
 1082SOL    HW2 3351   1.906   1.857   3.397
 1083SOL     OW 3352   2.727   0.348   2.057
 1083SOL    HW1 3353   2.786   0.411   2.008
 1083SOL    HW2 3354   2.746   0.254   2.028
 1084SOL     OW 3355   3.581   0.585   3.693
 1084SOL    HW1 3356   3.555   0.674   3.657
 1084SOL    HW2 3357   3.579   0.517   3.620
 1085SOL     OW 3358   3.224   1.144   2.407
 1085SOL    HW1 3359   3.307   1.115   2.359
 1085SOL    HW2 3360   3.175   1.211   2.351
 1086SOL     OW 3361   2.412   0.196   2.747
 1086SOL    HW1 3362   2.407   0.191   2.847
 1086SOL    HW2 3363   2.414   0.292   2.718
 1087SOL     OW 3364   2.870   1.456   2.339
 1087SOL    HW1 3365   2.824   1.528   2.287
 1087SOL    HW2 3366   2.866   1.476   2.437
 1088SOL     OW 3367   2.213   1.801   2.715
 1088SOL    HW1 3368   2.263   1.715   2.721
 1088SOL    HW2 3369   2.278   1.878   2.712
 1089SOL     OW 3370   3.657   1.066   2.735
 1089SOL    HW1 3371   3.595   1.051   2.659
 1089SOL    HW2 3372   3.605   1.077   2.820
 1090SOL     OW 3373   3.089   1.550   3.368
 1090SOL    HW1 3374   3.095   1.473   3.432
 1090SOL    HW2 3375   3.037   1.524   3.288
 1091SOL     OW 3376   2.183   0.943   2.104
 1091SOL    HW1 3377   2.265   0.982   2.062
 1091SOL    HW2 3378   2.156   0.861   2.055
 1092SOL     OW 3379   3.320   0.735   2.590
 1092SOL    HW1 3380   3.315   0.670   2.665
 1092SOL    HW2 3381   3.400   0.794   2.603
 1093SOL     OW 3382   2.323   1.266   3.589
 1093SOL    HW1 3383   2.273   1.267   3.503
 1093SOL    HW2 3384   2.260   1.248   3.665
 1094SOL     OW 3385   2.973   1.776   2.099
 1094SOL    HW1 3386   2.913   1.714   2.149
 1094SOL    HW2 3387   3.004   1.732   2.014
 1095SOL     OW 3388   2.064   0.285   3.360
 1095SOL    HW1 3389   1.984   0.345   3.347
 1095SOL    HW2 3390   2.054   0.236   3.446
 1096SOL     OW 3391   3.494   1.377   1.943
 1096SOL    HW1 3392   3.462   1.471   1.933
 1096SOL    HW2 3393   3.418   1.314   1.931
 1097SOL     OW 3394   2.326   1.743   2.185
 1097SOL    HW1 3395   2.359   1.782   2.271
 1097SOL    HW2 3396   2.402   1.736   2.120
 1098SOL     OW 3397   3.262   0.107   2.288
 1098SOL    HW1 3398   3.238   0.070   2.198
 1098SOL    HW2 3399   3.361   0.123   2.292
 1099SOL     OW 3400   2.111   1.785   3.103
 1099SOL    HW1 3401   2.168   1.720   3.153
 1099SOL    HW2 3402   2.095   1.752   3.010
 1100SOL     OW 3403   2.802   1.698   2.766
 1100SOL    HW1 3404   2.882   1.641   2.787
 1100SOL    HW2 3405   2.753   1.658   2.689
 1101SOL     OW 3406   2.244   0.700   2.342
 1101SOL    HW1 3407   2.289   0.610   2.339
 1101SOL    HW2 3408   2.150   0.689   2.375
 1102SOL     OW 3409   3.409   0.222   3.591
 1102SOL    HW1 3410   3.404   0.259   3.683
 1102SOL    HW2 3411   3.337   0.153   3.579
 1103SOL     OW 3412   2.476   0.122   1.979
 1103SOL    HW1 3413   2.574   0.100   1.986
 1103SOL    HW2 3414   2.445   0.105   1.886
 1104SOL     OW 3415   2.643   0.264   3.611
 1104SOL    HW1 3416   2.710   0.203   3.654
 1104SOL    HW2 3417   2.570   0.283   3.676
 1105SOL     OW 3418   2.750   1.514   3.057
 1105SOL    HW1 3419   2.727   1.489   2.963
 1105SOL    HW2 3420   2.811   1.445   3.096
 1106SOL     OW 3421   3.213   0.590   3.295
 1106SOL    HW1 3422   3.241   0.547   3.380
 1106SOL    HW2 3423   3.238   0.686   3.296
 1107SOL     OW 3424   2.665   1.402   2.786
 1107SOL    HW1 3425   2.755   1.416   2.744
 1107SOL    HW2 3426   2.594   1.404   2.715
 1108SOL     OW 3427   2.784   0.503   2.761
 1108SOL    HW1 3428   2.759   0.494   2.665
 1108SOL    HW2 3429   2.832   0.421   2.792
 1109SOL     OW 3430   2.401   0.064   2.374
 1109SOL    HW1 3431   2.320   0.065   2.432
 1109SOL    HW2 3432   2.404   0.147   2.319
 1110SOL     OW 3433   3.296   1.188   1.903
 1110SOL    HW1 3434   3.328   1.112   1.960
 1110SOL    HW2 3435   3.204   1.215   1.933
 1111SOL     OW 3436   2.159   0.035   2.033
 1111SOL    HW1 3437   2.208   0.119   2.012
 1111SOL    HW2 3438   2.221   3.770   2.078
 1112SOL     OW 3439   2.797   0.236   2.342
 1112SOL    HW1 3440   2.749   0.277   2.264
 1112SOL    HW2 3441   2.896   0.234   2.323
 1113SOL     OW 3442   2.938   0.683   3.326
 1113SOL    HW1 3443   2.858   0.622   3.329
 1113SOL    HW2 3444   3.019   0.630   3.302
 1114SOL     OW 3445   3.089   1.570   2.655
 1114SOL    HW1 3446   3.110   1.644   2.590
 1114SOL    HW2 3447   3.157   1.570   2.728
 1115SOL     OW 3448   2.321   1.152   2.603
 1115SOL    HW1 3449   2.250   1.125   2.668
 1115SOL    HW2 3450   2.295   1.124   2.510
 1116SOL     OW 3451   3.133   1.797   2.453
 1116SOL    HW1 3452   3.177   1.861   2.389
 1116SOL    HW2 3453   3.083   1.849   2.523
 1117SOL     OW 3454   2.894   0.549   1.878
 1117SOL    HW1 3455   2.853   0.631   1.839
 1117SOL    HW2 3456   2.958   0.575   1.951
 1118SOL     OW 3457   1.940   0.556   3.248
 1118SOL    HW1 3458   2.032   0.555   3.207
 1118SOL    HW2 3459   1.934   0.630   3.315
 1119SOL     OW 3460   2.423   0.222   3.009
 1119SOL    HW1 3461   2.461   0.138   3.046
 1119SOL    HW2 3462   2.335   0.241   3.053
 1120SOL     OW 3463   2.728   0.454   2.504
 1120SOL    HW1 3464   2.696   0.526   2.442
 1120SOL    HW2 3465   2.752   0.373   2.451
 1121SOL     OW 3466   2.879   0.039   2.615
 1121SOL    HW1 3467   2.807   0.044   2.546
 1121SOL    HW2 3468   2.855   3.770   2.684
 1122SOL     OW 3469   3.291   1.173   2.729
 1122SOL    HW1 3470   3.236   1.089   2.722
 1122SOL    HW2 3471   3.317   1.202   2.637
 1123SOL     OW 3472   3.328   0.590   2.854
 1123SOL    HW1 3473   3.298   0.495   2.861
 1123SOL    HW2 3474   3.401   0.606   2.920
 1124SOL     OW 3475   3.719   0.833   2.239
 1124SOL    HW1 3476   3.761   0.769   2.303
 1124SOL    HW2 3477   3.681   0.782   2.161
 1125SOL     OW 3478   2.350   1.385   2.036
 1125SOL    HW1 3479   2.263   1.370   2.083
 1125SOL    HW2 3480   2.333   1.411   1.941
 1126SOL     OW 3481   3.526   1.280   2.519
 1126SOL    HW1 3482   3.625   1.288   2.533
 1126SOL    HW2 3483   3.481   1.364   2.550
 1127SOL     OW 3484   3.252   0.575   1.940
 1127SOL    HW1 3485   3.198   0.554   2.021
 1127SOL    HW2 3486   3.343   0.534   1.949
 1128SOL     OW 3487   2.389   0.256   2.190
 1128SOL    HW1 3488   2.416   0.197   2.115
 1128SOL    HW2 3489   2.389   0.351   2.159
 1129SOL     OW 3490   2.926   1.347   3.202
 1129SOL    HW1 3491   2.846   1.324   3.257
 1129SOL    HW2 3492   3.009   1.321   3.251
 1130SOL     OW 3493   2.973   1.195   2.962
 1130SOL    HW1 3494   2.933   1.239   3.043
 1130SOL    HW2 3495   2.932   1.232   2.879
 1131SOL     OW 3496   3.500   1.099   2.941
 1131SOL    HW1 3497   3.505   1.180   3.000
 1131SOL    HW2 3498   3.414   1.101   2.890
 1132SOL     OW 3499   2.777   0.089   3.264
 1132SOL    HW1 3500   2.802   0.069   3.169
 1132SOL    HW2 3501   2.849   0.145   3.306
 1133SOL     OW 3502   2.842   1.116   3.581
 1133SOL    HW1 3503   2.743   1.122   3.591
 1133SOL    HW2 3504   2.865   1.036   3.525
 1134SOL     OW 3505   2.567   1.050   2.230
 1134SOL    HW1 3506   2.553   1.057   2.329
 1134SOL    HW2 3507   2.651   0.999   2.212
 1135SOL     OW 3508   2.272   0.813   3.113
 1135SOL    HW1 3509   2.358   0.825   3.163
 1135SOL    HW2 3510   2.230   0.726   3.140
 1136SOL     OW 3511   3.136   0.386   3.124
 1136SOL    HW1 3512   3.157   0.460   3.188
 1136SOL    HW2 3513   3.047   0.403   3.081
 1137SOL     OW 3514   1.926   1.564   3.193
 1137SOL    HW1 3515   1.880   1.646   3.159
 1137SOL    HW2 3516   2.024   1.583   3.202
 1138SOL     OW 3517   2.229   1.100   2.363
 1138SOL    HW1 3518   2.222   1.183   2.307
 1138SOL    HW2 3519   2.233   1.020   2.303
 1139SOL     OW 3520   2.428   0.537   2.727
 1139SOL    HW1 3521   2.440   0.603   2.653
 1139SOL    HW2 3522   2.474   0.571   2.810
 1140SOL     OW 3523   3.114   1.348   2.250
 1140SOL    HW1 3524   3.164   1.425   2.290
 1140SOL    HW2 3525   3.019   1.350   2.282
 1141SOL     OW 3526   3.134   1.445   3.004
 1141SOL    HW1 3527   3.181   1.458   3.091
 1141SOL    HW2 3528   3.068   1.371   3.013
 1142SOL     OW 3529   3.444   0.639   2.334
 1142SOL    HW1 3530   3.413   0.700   2.407
 1142SOL    HW2 3531   3.494   0.691   2.265
 1143SOL     OW 3532   2.216   1.510   3.191
 1143SOL    HW1 3533   2.195   1.466   3.104
 1143SOL    HW2 3534   2.313   1.536   3.194
 1144SOL     OW 3535   2.264   0.751   3.460
 1144SOL    HW1 3536   2.332   0.806   3.413
 1144SOL    HW2 3537   2.304   0.663   3.487
 1145SOL     OW 3538   3.449   0.779   3.532
 1145SOL    HW1 3539   3.357   0.817   3.527
 1145SOL    HW2 3540   3.509   0.826   3.467
 1146SOL     OW 3541   2.875   0.105   3.632
 1146SOL    HW1 3542   2.881   0.190   3.580
 1146SOL    HW2 3543   2.907   0.029   3.575
 1147SOL     OW 3544   2.366   0.050   3.602
 1147SOL    HW1 3545   2.324   3.793   3.532
 1147SOL    HW2 3546   2.300   0.119   3.634
 1148SOL     OW 3547   2.435   0.870   2.891
 1148SOL    HW1 3548   2.479   0.959   2.882
 1148SOL    HW2 3549   2.372   0.870   2.968
 1149SOL     OW 3550   3.222   0.862   2.907
 1149SOL    HW1 3551   3.147   0.862   2.841
 1149SOL    HW2 3552   3.259   0.770   2.916
 1150SOL     OW 3553   3.071   0.525   2.137
 1150SOL    HW1 3554   3.084   0.441   2.191
 1150SOL    HW2 3555   3.042   0.599   2.197
 1151SOL     OW 3556   2.169   0.213   3.093
 1151SOL    HW1 3557   2.146   0.250   3.183
 1151SOL    HW2 3558   2.139   0.118   3.087
 1152SOL     OW 3559   1.899   1.310   3.144
 1152SOL    HW1 3560   1.952   1.261   3.212
 1152SOL    HW2 3561   1.921   1.408   3.149
 1153SOL     OW 3562   2.594   0.634   2.926
 1153SOL    HW1 3563   2.653   0.608   2.850
 1153SOL    HW2 3564   2.566   0.730   2.915
 1154SOL     OW 3565   3.590   0.935   3.716
 1154SOL    HW1 3566   3.544   0.928   3.627
 1154SOL    HW2 3567   3.528   0.979   3.782
 1155SOL     OW 3568   2.169   0.063   2.480
 1155SOL    HW1 3569   2.158   0.157   2.513
 1155SOL    HW2 3570   2.164   0.000   2.557
 1156SOL     OW 3571   3.484   0.367   2.236
 1156SOL    HW1 3572   3.486   0.291   2.300
 1156SOL    HW2 3573   3.436   0.444   2.276
 1157SOL     OW 3574   2.885   0.766   2.828
 1157SOL    HW1 3575   2.900   0.787   2.924
 1157SOL    HW2 3576   2.855   0.671   2.819
 1158SOL     OW 3577   2.842   1.573   3.562
 1158SOL    HW1 3578   2.822   1.617   3.474
 1158SOL    HW2 3579   2.881   1.482   3.546
 1159SOL     OW 3580   2.212   0.898   3.666
 1159SOL    HW1 3581   2.288   0.942   3.714
 1159SOL    HW2 3582   2.247   0.851   3.584
 1160SOL     OW 3583   3.402   0.274   1.987
 1160SOL    HW1 3584   3.341   0.199   2.010
 1160SOL    HW2 3585   3.424   0.326   2.070
 1161SOL     OW 3586   3.165   0.838   1.904
 1161SOL    HW1 3587   3.199   0.745   1.919
 1161SOL    HW2 3588   3.183   0.865   1.809
 1162SOL     OW 3589   2.930   1.333   2.711
 1162SOL    HW1 3590   2.937   1.249   2.656
 1162SOL    HW2 3591   2.992   1.402   2.675
 1163SOL     OW 3592   2.181   0.810   2.811
 1163SOL    HW1 3593   2.274   0.846   2.816
 1163SOL    HW2 3594   2.175   0.725   2.863
 1164SOL     OW 3595   2.201   0.509   2.868
 1164SOL    HW1 3596   2.149   0.426   2.851
 1164SOL    HW2 3597   2.278   0.514   2.804
 1165SOL     OW 3598   3.000   0.380   3.540
 1165SOL    HW1 3599   2.955   0.443   3.604
 1165SOL    HW2 3600   3.093   0.411   3.523
 1166SOL     OW 3601   3.022   0.207   3.339
 1166SOL    HW1 3602   3.022   0.271   3.416
 1166SOL    HW2 3603   3.050   0.255   3.256
 1167SOL     OW 3604   1.870   1.326   2.062
 1167SOL    HW1 3605   1.777   1.347   2.031
 1167SOL    HW2 3606   1.880   1.227   2.075
 1168SOL     OW 3607   1.950   1.801   2.789
 1168SOL    HW1 3608   1.908   1.715   2.762
 1168SOL    HW2 3609   2.044   1.804   2.755
 1169SOL     OW 3610   2.366   1.568   2.772
 1169SOL    HW1 3611   2.432   1.642   2.781
 1169SOL    HW2 3612   2.410   1.489   2.730
 1170SOL     OW 3613   2.864   0.796   3.100
 1170SOL    HW1 3614   2.905   0.764   3.186
 1170SOL    HW2 3615   2.768   0.769   3.097
 1171SOL     OW 3616   1.902   0.544   2.976
 1171SOL    HW1 3617   1.987   0.511   2.935
 1171SOL    HW2 3618   1.915   0.559   3.074
 1172SOL     OW 3619   2.051   0.520   3.584
 1172SOL    HW1 3620   2.110   0.480   3.514
 1172SOL    HW2 3621   1.993   0.591   3.543
 1173SOL     OW 3622   3.231   0.950   3.522
 1173SOL    HW1 3623   3.270   1.039   3.542
 1173SOL    HW2 3624   3.241   0.930   3.425
 1174SOL     OW 3625   2.677   0.572   2.187
 1174SOL    HW1 3626   2.684   0.483   2.141
 1174SOL    HW2 3627   2.583   0.606   2.179
 1175SOL     OW 3628   3.519   0.604   3.068
 1175SOL    HW1 3629   3.481   0.535   3.130
 1175SOL    HW2 3630   3.601   0.568   3.024
 1176SOL     OW 3631   2.114   1.564   3.606
 1176SOL    HW1 3632   2.084   1.621   3.682
 1176SOL    HW2 3633   2.107   1.467   3.632
 1177SOL     OW 3634   2.533   0.464   3.131
 1177SOL    HW1 3635   2.499   0.375   3.101
 1177SOL    HW2 3636   2.559   0.518   3.051
 1178SOL     OW 3637   2.792   1.678   3.327
 1178SOL    HW1 3638   2.768   1.660   3.232
 1178SOL    HW2 3639   2.822   1.772   3.337
 1179SOL     OW 3640   2.335   0.500   2.053
 1179SOL    HW1 3641   2.396   0.580   2.057
 1179SOL    HW2 3642   2.240   0.531   2.060
 1180SOL     OW 3643   2.021   1.137   3.328
 1180SOL    HW1 3644   2.043   1.076   3.404
 1180SOL    HW2 3645   2.031   1.088   3.242
 1181SOL     OW 3646   3.209   1.059   3.096
 1181SOL    HW1 3647   3.233   0.996   3.022
 1181SOL    HW2 3648   3.119   1.099   3.078
 1182SOL     OW 3649   3.164   0.855   2.171
 1182SOL    HW1 3650   3.078   0.824   2.213
 1182SOL    HW2 3651   3.160   0.841   2.072
 1183SOL     OW 3652   3.621   1.747   3.016
 1183SOL    HW1 3653   3.682   1.777   2.943
 1183SOL    HW2 3654   3.583   1.658   2.994
 1184SOL     OW 3655   3.114   1.731   2.990
 1184SOL    HW1 3656   3.198   1.736   2.936
 1184SOL    HW2 3657   3.091   1.635   3.008
 1185SOL     OW 3658   1.945   1.258   2.884
 1185SOL    HW1 3659   1.940   1.257   2.984
 1185SOL    HW2 3660   1.862   1.217   2.846
 1186SOL     OW 3661   2.550   1.662   3.578
 1186SOL    HW1 3662   2.494   1.743   3.587
 1186SOL    HW2 3663   2.602   1.666   3.492
 1187SOL     OW 3664   3.588   0.135   2.385
 1187SOL    HW1 3665   3.661   0.118   2.318
 1187SOL    HW2 3666   3.557   0.048   2.423
 1188SOL     OW 3667   3.250   1.573   2.339
 1188SOL    HW1 3668   3.317   1.585   2.265
 1188SOL    HW2 3669   3.210   1.662   2.362
 1189SOL     OW 3670   1.992   1.794   3.713
 1189SOL    HW1 3671   1.951   1.720   3.766
 1189SOL    HW2 3672   2.056   1.845   3.771
 1190SOL     OW 3673   3.142   0.927   2.534
 1190SOL    HW1 3674   3.202   0.846   2.536
 1190SOL    HW2 3675   3.182   0.996   2.474
 1191SOL     OW 3676   2.692   1.273   3.284
 1191SOL    HW1 3677   2.687   1.306   3.379
 1191SOL    HW2 3678   2.606   1.292   3.238
 1192SOL     OW 3679   2.534   1.616   2.016
 1192SOL    HW1 3680   2.543   1.626   1.917
 1192SOL    HW2 3681   2.494   1.527   2.037
 1193SOL     OW 3682   3.512   1.720   3.256
 1193SOL    HW1 3683   3.565   1.730   3.172
 1193SOL    HW2 3684   3.485   1.810   3.290
 1194SOL     OW 3685   3.703   0.175   2.825
 1194SOL    HW1 3686   3.742   0.090   2.789
 1194SOL    HW2 3687   3.605   0.177   2.806
 1195SOL     OW 3688   2.125   0.326   2.582
 1195SOL    HW1 3689   2.046   0.377   2.548
 1195SOL    HW2 3690   2.116   0.311   2.680
 1196SOL     OW 3691   3.056   1.612   1.893
 1196SOL    HW1 3692   3.062   1.519   1.930
 1196SOL    HW2 3693   2.997   1.612   1.813
 1197SOL     OW 3694   2.684   1.002   3.234
 1197SOL    HW1 3695   2.724   1.001   3.142
 1197SOL    HW2 3696   2.694   1.094   3.274
 1198SOL     OW 3697   2.778   0.910   2.153
 1198SOL    HW1 3698   2.841   0.948   2.085
 1198SOL    HW2 3699   2.818   0.827   2.192
 1199SOL     OW 3700   3.366   1.607   1.906
 1199SOL    HW1 3701   3.274   1.644   1.913
 1199SOL    HW2 3702   3.404   1.627   1.816
 1200SOL     OW 3703   2.234   1.288   3.352
 1200SOL    HW1 3704   2.221   1.381   3.318
 1200SOL    HW2 3705   2.150   1.236   3.339
 1201SOL     OW 3706   3.476   1.292   3.151
 1201SOL    HW1 3707   3.536   1.295   3.231
 1201SOL    HW2 3708   3.401   1.356   3.164
 1202SOL     OW 3709   2.901   1.098   2.558
 1202SOL    HW1 3710   2.831   1.051   2.612
 1202SOL    HW2 3711   2.960   1.030   2.515
 1203SOL     OW 3712   2.876   0.236   2.833
 1203SOL    HW1 3713   2.868   0.200   2.740
 1203SOL    HW2 3714   2.874   0.160   2.898
 1204SOL     OW 3715   2.452   1.487   2.353
 1204SOL    HW1 3716   2.494   1.429   2.283
 1204SOL    HW2 3717   2.408   1.566   2.309
 1205SOL     OW 3718   3.571   0.385   3.243
 1205SOL    HW1 3719   3.644   0.454   3.247
 1205SOL    HW2 3720   3.599   0.310   3.184
 1206SOL     OW 3721   2.117   1.348   2.152
 1206SOL    HW1 3722   2.021   1.349   2.125
 1206SOL    HW2 3723   2.129   1.401   2.236
 1207SOL     OW 3724   1.967   1.013   3.588
 1207SOL    HW1 3725   1.890   0.980   3.642
 1207SOL    HW2 3726   2.052   0.983   3.630
 1208SOL     OW 3727   2.534   0.203   3.351
 1208SOL    HW1 3728   2.624   0.187   3.311
 1208SOL    HW2 3729   2.542   0.208   3.450
 1209SOL     OW 3730   1.937   0.345   1.895
 1209SOL    HW1 3731   1.845   0.317   1.866
 1209SOL    HW2 3732   1.968   0.422   1.839
 1210SOL     OW 3733   3.302   0.856   3.260
 1210SOL    HW1 3734   3.245   0.908   3.197
 1210SOL    HW2 3735   3.398   0.868   3.236
 1211SOL     OW 3736   1.934   0.166   2.180
 1211SOL    HW1 3737   1.917   0.249   2.126
 1211SOL    HW2 3738   2.024   0.129   2.158
 1212SOL     OW 3739   3.045   1.335   1.981
 1212SOL    HW1 3740   2.946   1.324   1.983
 1212SOL    HW2 3741   3.079   1.350   2.074
 1213SOL     OW 3742   2.475   0.842   3.293
 1213SOL    HW1 3743   2.531   0.923   3.276
 1213SOL    HW2 3744   2.534   0.762   3.296
 1214SOL     OW 3745   3.355   1.767   2.821
 1214SOL    HW1 3746   3.388   1.831   2.752
 1214SOL    HW2 3747   3.421   1.761   2.896
 1215SOL     OW 3748   2.578   0.565   3.570
 1215SOL    HW1 3749   2.597   0.630   3.644
 1215SOL    HW2 3750   2.638   0.485   3.579
 1216SOL     OW 3751   3.312   1.220   3.495
 1216SOL    HW1 3752   3.303   1.210   3.594
 1216SOL    HW2 3753   3.408   1.213   3.469
 1217SOL     OW 3754   2.252   1.741   3.422
 1217SOL    HW1 3755   2.161   1.782   3.420
 1217SOL    HW2 3756   2.245   1.647   3.454
 1218SOL     OW 3757   3.536   0.883   3.116
 1218SOL    HW1 3758   3.509   0.794   3.079
 1218SOL    HW2 3759   3.537   0.951   3.043
 1219SOL     OW 3760   3.087   0.325   2.311
 1219SOL    HW1 3761   3.152   0.251   2.300
 1219SOL    HW2 3762   3.107   0.375   2.395
 1220SOL     OW 3763   2.456   0.745   2.514
 1220SOL    HW1 3764   2.506   0.830   2.495
 1220SOL    HW2 3765   2.368   0.747   2.466
 1221SOL     OW 3766   3.639   0.342   3.504
 1221SOL    HW1 3767   3.622   0.373   3.410
 1221SOL    HW2 3768   3.555   0.305   3.542
 1222SOL     OW 3769   2.721   1.374   1.878
 1222SOL    HW1 3770   2.675   1.389   1.966
 1222SOL    HW2 3771   2.765   1.459   1.848
 1223SOL     OW 3772   2.523   1.790   2.815
 1223SOL    HW1 3773   2.477   1.878   2.802
 1223SOL    HW2 3774   2.622   1.802   2.808
 1224SOL     OW 3775   2.721   0.956   2.723
 1224SOL    HW1 3776   2.775   0.887   2.771
 1224SOL    HW2 3777   2.689   1.025   2.789
 1225SOL     OW 3778   2.945   0.984   1.949
 1225SOL    HW1 3779   2.922   1.037   1.867
 1225SOL    HW2 3780   3.026   0.928   1.930
 1226SOL     OW 3781   3.723   1.569   2.713
 1226SOL    HW1 3782   3.652   1.557   2.643
 1226SOL    HW2 3783   3.724   1.490   2.773
 1227SOL     OW 3784   2.083   1.314   3.706
 1227SOL    HW1 3785   2.018   1.241   3.685
 1227SOL    HW2 3786   2.087   1.328   0.004
 1228SOL     OW 3787   1.941   1.240   2.515
 1228SOL    HW1 3788   1.940   1.193   2.603
 1228SOL    HW2 3789   2.023   1.212   2.464
 1229SOL     OW 3790   2.534   1.391   3.486
 1229SOL    HW1 3791   2.456   1.341   3.524
 1229SOL    HW2 3792   2.531   1.486   3.517
 1230SOL     OW 3793   3.686   0.192   3.089
 1230SOL    HW1 3794   3.682   0.102   3.133
 1230SOL    HW2 3795   3.689   0.181   2.990
 1231SOL     OW 3796   2.290   0.424   2.382
 1231SOL    HW1 3797   2.320   0.352   2.320
 1231SOL    HW2 3798   2.251   0.384   2.465
 1232SOL     OW 3799   3.567   1.487   2.966
 1232SOL    HW1 3800   3.474   1.462   2.939
 1232SOL    HW2 3801   3.593   1.437   3.048
 1233SOL     OW 3802   2.179   0.547   3.142
 1233SOL    HW1 3803   2.217   0.488   3.214
 1233SOL    HW2 3804   2.219   0.521   3.054
 1234SOL     OW 3805   2.674   1.586   2.549
 1234SOL    HW1 3806   2.706   1.596   2.455
 1234SOL    HW2 3807   2.595   1.524   2.551
 1235SOL     OW 3808   3.286   0.214   2.974
 1235SOL    HW1 3809   3.338   0.149   3.029
 1235SOL    HW2 3810   3.237   0.277   3.035
 1236SOL     OW 3811   2.863   0.034   3.016
 1236SOL    HW1 3812   2.800   3.762   2.985
 1236SOL    HW2 3813   2.956   3.798   3.016
 1237SOL     OW 3814   2.632   1.330   2.163
 1237SOL    HW1 3815   2.586   1.243   2.180
 1237SOL    HW2 3816   2.723   1.327   2.204
 1238SOL     OW 3817   2.480   1.567   3.146
 1238SOL    HW1 3818   2.475   1.649   3.203
 1238SOL    HW2 3819   2.569   1.564   3.101
 1239SOL     OW 3820   3.214   0.052   2.030
 1239SOL    HW1 3821   3.249   0.011   1.946
 1239SOL    HW2 3822   3.124   0.014   2.050
 1240SOL     OW 3823   3.162   0.453   2.553
 1240SOL    HW1 3824   3.103   0.533   2.557
 1240SOL    HW2 3825   3.177   0.418   2.646
 1241SOL     OW 3826   3.455   0.221   2.744
 1241SOL    HW1 3827   3.371   0.220   2.798
 1241SOL    HW2 3828   3.457   0.304   2.688
 1242SOL     OW 3829   1.901   1.077   2.162
 1242SOL    HW1 3830   2.000   1.066   2.153
 1242SOL    HW2 3831   1.861   0.991   2.194
 1243SOL     OW 3832   2.737   1.646   2.199
 1243SOL    HW1 3833   2.660   1.611   2.145
 1243SOL    HW2 3834   2.705   1.717   2.261
 1244SOL     OW 3835   2.092   2.490   0.113
 1244SOL    HW1 3836   1.999   2.488   0.150
 1244SOL    HW2 3837   2.093   2.451   0.021
 1245SOL     OW 3838   2.087   2.137   0.996
 1245SOL    HW1 3839   2.122   2.120   1.088
 1245SOL    HW2 3840   1.999   2.092   0.984
 1246SOL     OW 3841   1.881   2.230   0.647
 1246SOL    HW1 3842   1.799   2.273   0.686
 1246SOL    HW2 3843   1.853   2.157   0.584
 1247SOL     OW 3844   2.431   3.137   1.165
 1247SOL    HW1 3845   2.338   3.130   1.128
 1247SOL    HW2 3846   2.442   3.226   1.209
 1248SOL     OW 3847   3.417   3.373   0.703
 1248SOL    HW1 3848   3.360   3.357   0.784
 1248SOL    HW2 3849   3.358   3.383   0.623
 1249SOL     OW 3850   2.997   2.565   0.717
 1249SOL    HW1 3851   3.054   2.643   0.692
 1249SOL    HW2 3852   2.937   2.591   0.793
 1250SOL     OW 3853   3.617   2.469   0.231
 1250SOL    HW1 3854   3.605   2.456   0.132
 1250SOL    HW2 3855   3.587   2.388   0.280
 1251SOL     OW 3856   2.630   3.006   1.023
 1251SOL    HW1 3857   2.552   3.023   1.083
 1251SOL    HW2 3858   2.664   3.093   0.987
 1252SOL     OW 3859   2.712   2.660   1.823
 1252SOL    HW1 3860   2.708   2.736   1.888
 1252SOL    HW2 3861   2.734   2.696   1.732
 1253SOL     OW 3862   2.547   2.874   0.665
 1253SOL    HW1 3863   2.616   2.858   0.735
 1253SOL    HW2 3864   2.474   2.931   0.703
 1254SOL     OW 3865   2.548   3.023   1.803
 1254SOL    HW1 3866   2.608   3.102   1.817
 1254SOL    HW2 3867   2.462   3.054   1.762
 1255SOL     OW 3868   2.197   3.297   1.061
 1255SOL    HW1 3869   2.119   3.266   1.008
 1255SOL    HW2 3870   2.255   3.355   1.004
 1256SOL     OW 3871   3.322   3.367   1.339
 1256SOL    HW1 3872   3.346   3.461   1.365
 1256SOL    HW2 3873   3.306   3.313   1.421
 1257SOL     OW 3874   2.300   2.254   1.499
 1257SOL    HW1 3875   2.382   2.198   1.508
 1257SOL    HW2 3876   2.219   2.196   1.503
 1258SOL     OW 3877   3.465   2.309   0.737
 1258SOL    HW1 3878   3.391   2.355   0.687
 1258SOL    HW2 3879   3.516   2.377   0.790
 1259SOL     OW 3880   2.093   3.575   0.483
 1259SOL    HW1 3881   2.127   3.652   0.537
 1259SOL    HW2 3882   2.137   3.575   0.393
 1260SOL     OW 3883   2.989   3.203   1.690
 1260SOL    HW1 3884   3.036   3.203   1.778
 1260SOL    HW2 3885   2.941   3.116   1.679
 1261SOL     OW 3886   2.092   3.296   0.538
 1261SOL    HW1 3887   2.066   3.392   0.538
 1261SOL    HW2 3888   2.021   3.242   0.583
 1262SOL     OW 3889   2.102   2.953   0.886
 1262SOL    HW1 3890   2.116   2.869   0.938
 1262SOL    HW2 3891   2.047   3.017   0.941
 1263SOL     OW 3892   2.482   3.648   1.439
 1263SOL    HW1 3893   2.390   3.631   1.474
 1263SOL    HW2 3894   2.510   3.740   1.465
 1264SOL     OW 3895   2.468   2.826   0.123
 1264SOL    HW1 3896   2.475   2.910   0.069
 1264SOL    HW2 3897   2.514   2.839   0.211
 1265SOL     OW 3898   3.456   1.976   1.480
 1265SOL    HW1 3899   3.438   2.043   1.408
 1265SOL    HW2 3900   3.453   2.022   1.569
 1266SOL     OW 3901   1.984   2.505   0.563
 1266SOL    HW1 3902   1.939   2.417   0.580
 1266SOL    HW2 3903   1.983   2.559   0.647
 1267SOL     OW 3904   3.704   3.629   0.359
 1267SOL    HW1 3905   3.758   3.600   0.439
 1267SOL    HW2 3906   3.734   3.719   0.330
 1268SOL     OW 3907   1.889   3.458   0.117
 1268SOL    HW1 3908   1.870   3.362   0.138
 1268SOL    HW2 3909   1.856   3.516   0.192
 1269SOL     OW 3910   3.551   2.784   0.612
 1269SOL    HW1 3911   3.646   2.755   0.620
 1269SOL    HW2 3912   3.543   2.849   0.537
 1270SOL     OW 3913   3.503   2.970   0.432
 1270SOL    HW1 3914   3.589   2.972   0.380
 1270SOL    HW2 3915   3.517   3.017   0.520
 1271SOL     OW 3916   1.975   2.599   1.597
 1271SOL    HW1 3917   2.063   2.586   1.642
 1271SOL    HW2 3918   1.962   2.696   1.575
 1272SOL     OW 3919   2.475   3.227   0.726
 1272SOL    HW1 3920   2.426   3.140   0.735
 1272SOL    HW2 3921   2.452   3.270   0.639
 1273SOL     OW 3922   3.155   3.090   1.423
 1273SOL    HW1 3923   3.192   3.017   1.365
 1273SOL    HW2 3924   3.207   3.095   1.508
 1274SOL     OW 3925   2.671   1.866   0.502
 1274SOL    HW1 3926   2.711   1.957   0.493
 1274SOL    HW2 3927   2.571   1.874   0.508
 1275SOL     OW 3928   2.059   2.838   1.264
 1275SOL    HW1 3929   2.148   2.793   1.250
 1275SOL    HW2 3930   1.986   2.773   1.245
 1276SOL     OW 3931   3.387   2.861   0.190
 1276SOL    HW1 3932   3.324   2.785   0.203
 1276SOL    HW2 3933   3.435   2.879   0.276
 1277SOL     OW 3934   3.049   3.654   1.616
 1277SOL    HW1 3935   3.073   3.714   1.540
 1277SOL    HW2 3936   3.056   3.559   1.586
 1278SOL     OW 3937   2.179   2.113   1.801
 1278SOL    HW1 3938   2.250   2.184   1.807
 1278SOL    HW2 3939   2.091   2.152   1.829
 1279SOL     OW 3940   3.328   3.279   0.953
 1279SOL    HW1 3941   3.269   3.285   1.033
 1279SOL    HW2 3942   3.313   3.191   0.907
 1280SOL     OW 3943   3.529   3.576   0.572
 1280SOL    HW1 3944   3.488   3.553   0.484
 1280SOL    HW2 3945   3.511   3.502   0.637
 1281SOL     OW 3946   2.460   2.591   0.270
 1281SOL    HW1 3947   2.484   2.660   0.202
 1281SOL    HW2 3948   2.382   2.624   0.324
 1282SOL     OW 3949   3.143   2.207   0.944
 1282SOL    HW1 3950   3.057   2.157   0.931
 1282SOL    HW2 3951   3.205   2.153   1.000
 1283SOL     OW 3952   3.438   3.524   0.307
 1283SOL    HW1 3953   3.527   3.570   0.310
 1283SOL    HW2 3954   3.417   3.500   0.212
 1284SOL     OW 3955   2.669   2.467   1.465
 1284SOL    HW1 3956   2.622   2.464   1.554
 1284SOL    HW2 3957   2.618   2.412   1.399
 1285SOL     OW 3958   3.256   2.331   1.674
 1285SOL    HW1 3959   3.236   2.374   1.762
 1285SOL    HW2 3960   3.334   2.269   1.683
 1286SOL     OW 3961   2.835   2.752   1.572
 1286SOL    HW1 3962   2.881   2.668   1.543
 1286SOL    HW2 3963   2.779   2.786   1.497
 1287SOL     OW 3964   2.853   2.272   1.242
 1287SOL    HW1 3965   2.776   2.306   1.296
 1287SOL    HW2 3966   2.819   2.221   1.163
 1288SOL     OW 3967   2.903   2.563   0.429
 1288SOL    HW1 3968   2.929   2.559   0.525
 1288SOL    HW2 3969   2.818   2.512   0.415
 1289SOL     OW 3970   1.938   2.673   0.789
 1289SOL    HW1 3971   2.037   2.661   0.798
 1289SOL    HW2 3972   1.914   2.768   0.810
 1290SOL     OW 3973   1.992   3.683   1.571
 1290SOL    HW1 3974   1.982   3.668   1.670
 1290SOL    HW2 3975   1.906   3.719   1.535
 1291SOL     OW 3976   2.727   2.210   0.195
 1291SOL    HW1 3977   2.786   2.273   0.146
 1291SOL    HW2 3978   2.746   2.116   0.166
 1292SOL     OW 3979   3.581   2.447   1.831
 1292SOL    HW1 3980   3.555   2.536   1.795
 1292SOL    HW2 3981   3.579   2.379   1.758
 1293SOL     OW 3982   3.224   3.006   0.545
 1293SOL    HW1 3983   3.307   2.977   0.497
 1293SOL    HW2 3984   3.175   3.073   0.489
 1294SOL     OW 3985   2.412   2.058   0.885
 1294SOL    HW1 3986   2.407   2.053   0.985
 1294SOL    HW2 3987   2.414   2.154   0.856
 1295SOL     OW 3988   2.870   3.318   0.477
 1295SOL    HW1 3989   2.824   3.390   0.425
 1295SOL    HW2 3990   2.866   3.338   0.575
 1296SOL     OW 3991   2.213   3.663   0.853
 1296SOL    HW1 3992   2.263   3.577   0.859
 1296SOL    HW2 3993   2.278   3.740   0.850
 1297SOL     OW 3994   3.657   2.928   0.873
 1297SOL    HW1 3995   3.595   2.913   0.797
 1297SOL    HW2 3996   3.605   2.939   0.958
 1298SOL     OW 3997   3.089   3.412   1.506
 1298SOL    HW1 3998   3.095   3.335   1.570
 1298SOL    HW2 3999   3.037   3.386   1.426
 1299SOL     OW 4000   2.183   2.805   0.242
 1299SOL    HW1 4001   2.265   2.844   0.200
 1299SOL    HW2 4002   2.156   2.723   0.193
 1300SOL     OW 4003   3.320   2.597   0.728
 1300SOL    HW1 4004   3.315   2.532   0.803
 1300SOL    HW2 4005   3.400   2.656   0.741
 1301SOL     OW 4006   2.323   3.128   1.727
 1301SOL    HW1 4007   2.273   3.129   1.641
 1301SOL    HW2 4008   2.260   3.110   1.803
 1302SOL     OW 4009   2.973   3.638   0.237
 1302SOL    HW1 4010   2.913   3.576   0.287
 1302SOL    HW2 4011   3.004   3.594   0.152
 1303SOL     OW 4012   2.064   2.147   1.498
 1303SOL    HW1 4013   1.984   2.207   1.485
 1303SOL    HW2 4014   2.054   2.098   1.584
 1304SOL     OW 4015   3.494   3.239   0.081
 1304SOL    HW1 4016   3.462   3.333   0.071
 1304SOL    HW2 4017   3.418   3.176   0.069
 1305SOL     OW 4018   2.326   3.605   0.323
 1305SOL    HW1 4019   2.359   3.644   0.409
 1305SOL    HW2 4020   2.402   3.598   0.258
 1306SOL     OW 4021   3.262   1.969   0.426
 1306SOL    HW1 4022   3.238   1.932   0.336
 1306SOL    HW2 4023   3.361   1.985   0.430
 1307SOL     OW 4024   2.111   3.647   1.241
 1307SOL    HW1 4025   2.168   3.582   1.291
 1307SOL    HW2 4026   2.095   3.614   1.148
 1308SOL     OW 4027   2.802   3.560   0.904
 1308SOL    HW1 4028   2.882   3.503   0.925
 1308SOL    HW2 4029   2.753   3.520   0.827
 1309SOL     OW 4030   2.244   2.562   0.480
 1309SOL    HW1 4031   2.289   2.472   0.477
 1309SOL    HW2 4032   2.150   2.551   0.513
 1310SOL     OW 4033   3.409   2.084   1.729
 1310SOL    HW1 4034   3.404   2.121   1.821
 1310SOL    HW2 4035   3.337   2.015   1.717
 1311SOL     OW 4036   2.476   1.984   0.117
 1311SOL    HW1 4037   2.574   1.962   0.124
 1311SOL    HW2 4038   2.445   1.967   0.024
 1312SOL     OW 4039   2.643   2.126   1.749
 1312SOL    HW1 4040   2.710   2.065   1.792
 1312SOL    HW2 4041   2.570   2.145   1.814
 1313SOL     OW 4042   2.750   3.376   1.195
 1313SOL    HW1 4043   2.727   3.351   1.101
 1313SOL    HW2 4044   2.811   3.307   1.234
 1314SOL     OW 4045   3.213   2.452   1.433
 1314SOL    HW1 4046   3.241   2.409   1.518
 1314SOL    HW2 4047   3.238   2.548   1.434
 1315SOL     OW 4048   2.665   3.264   0.924
 1315SOL    HW1 4049   2.755   3.278   0.882
 1315SOL    HW2 4050   2.594   3.266   0.853
 1316SOL     OW 4051   2.784   2.365   0.899
 1316SOL    HW1 4052   2.759   2.356   0.803
 1316SOL    HW2 4053   2.832   2.283   0.930
 1317SOL     OW 4054   2.401   1.926   0.512
 1317SOL    HW1 4055   2.320   1.927   0.570
 1317SOL    HW2 4056   2.404   2.009   0.457
 1318SOL     OW 4057   3.296   3.050   0.041
 1318SOL    HW1 4058   3.328   2.974   0.098
 1318SOL    HW2 4059   3.204   3.077   0.071
 1319SOL     OW 4060   2.159   1.897   0.171
 1319SOL    HW1 4061   2.208   1.981   0.150
 1319SOL    HW2 4062   2.221   1.832   0.216
 1320SOL     OW 4063   2.797   2.098   0.480
 1320SOL    HW1 4064   2.749   2.139   0.402
 1320SOL    HW2 4065   2.896   2.096   0.461
 1321SOL     OW 4066   2.938   2.545   1.464
 1321SOL    HW1 4067   2.858   2.484   1.467
 1321SOL    HW2 4068   3.019   2.492   1.440
 1322SOL     OW 4069   3.089   3.432   0.793
 1322SOL    HW1 4070   3.110   3.506   0.728
 1322SOL    HW2 4071   3.157   3.432   0.866
 1323SOL     OW 4072   2.321   3.014   0.741
 1323SOL    HW1 4073   2.250   2.987   0.806
 1323SOL    HW2 4074   2.295   2.986   0.648
 1324SOL     OW 4075   3.133   3.659   0.591
 1324SOL    HW1 4076   3.177   3.723   0.527
 1324SOL    HW2 4077   3.083   3.711   0.661
 1325SOL     OW 4078   2.894   2.411   0.016
 1325SOL    HW1 4079   2.853   2.493   3.777
 1325SOL    HW2 4080   2.958   2.437   0.089
 1326SOL     OW 4081   1.940   2.418   1.386
 1326SOL    HW1 4082   2.032   2.417   1.345
 1326SOL    HW2 4083   1.934   2.492   1.453
 1327SOL     OW 4084   2.423   2.084   1.147
 1327SOL    HW1 4085   2.461   2.000   1.184
 1327SOL    HW2 4086   2.335   2.103   1.191
 1328SOL     OW 4087   2.728   2.316   0.642
 1328SOL    HW1 4088   2.696   2.388   0.580
 1328SOL    HW2 4089   2.752   2.235   0.589
 1329SOL     OW 4090   2.879   1.901   0.753
 1329SOL    HW1 4091   2.807   1.906   0.684
 1329SOL    HW2 4092   2.855   1.832   0.822
 1330SOL     OW 4093   3.291   3.035   0.867
 1330SOL    HW1 4094   3.236   2.951   0.860
 1330SOL    HW2 4095   3.317   3.064   0.775
 1331SOL     OW 4096   3.328   2.452   0.992
 1331SOL    HW1 4097   3.298   2.357   0.999
 1331SOL    HW2 4098   3.401   2.468   1.058
 1332SOL     OW 4099   3.719   2.695   0.377
 1332SOL    HW1 4100   3.761   2.631   0.441
 1332SOL    HW2 4101   3.681   2.644   0.299
 1333SOL     OW 4102   2.350   3.247   0.174
 1333SOL    HW1 4103   2.263   3.232   0.221
 1333SOL    HW2 4104   2.333   3.273   0.079
 1334SOL     OW 4105   3.526   3.142   0.657
 1334SOL    HW1 4106   3.625   3.150   0.671
 1334SOL    HW2 4107   3.481   3.226   0.688
 1335SOL     OW 4108   3.252   2.437   0.078
 1335SOL    HW1 4109   3.198   2.416   0.159
 1335SOL    HW2 4110   3.343   2.396   0.087
 1336SOL     OW 4111   2.389   2.118   0.328
 1336SOL    HW1 4112   2.416   2.059   0.253
 1336SOL    HW2 4113   2.389   2.213   0.297
 1337SOL     OW 4114   3.616   3.085   1.588
 1337SOL    HW1 4115   3.707   3.046   1.575
 1337SOL    HW2 4116   3.624   3.181   1.612
 1338SOL     OW 4117   2.926   3.209   1.340
 1338SOL    HW1 4118   2.846   3.186   1.395
 1338SOL    HW2 4119   3.009   3.183   1.389
 1339SOL     OW 4120   3.454   3.491   1.625
 1339SOL    HW1 4121   3.481   3.525   1.535
 1339SOL    HW2 4122   3.533   3.453   1.671
 1340SOL     OW 4123   2.973   3.057   1.100
 1340SOL    HW1 4124   2.933   3.101   1.181
 1340SOL    HW2 4125   2.932   3.094   1.017
 1341SOL     OW 4126   3.500   2.961   1.079
 1341SOL    HW1 4127   3.505   3.042   1.138
 1341SOL    HW2 4128   3.414   2.963   1.028
 1342SOL     OW 4129   2.777   1.951   1.402
 1342SOL    HW1 4130   2.802   1.931   1.307
 1342SOL    HW2 4131   2.849   2.007   1.444
 1343SOL     OW 4132   2.842   2.978   1.719
 1343SOL    HW1 4133   2.743   2.984   1.729
 1343SOL    HW2 4134   2.865   2.898   1.663
 1344SOL     OW 4135   2.567   2.912   0.368
 1344SOL    HW1 4136   2.553   2.919   0.467
 1344SOL    HW2 4137   2.651   2.861   0.350
 1345SOL     OW 4138   2.272   2.675   1.251
 1345SOL    HW1 4139   2.358   2.687   1.301
 1345SOL    HW2 4140   2.230   2.588   1.278
 1346SOL     OW 4141   3.136   2.248   1.262
 1346SOL    HW1 4142   3.157   2.322   1.326
 1346SOL    HW2 4143   3.047   2.265   1.219
 1347SOL     OW 4144   1.926   3.426   1.331
 1347SOL    HW1 4145   1.880   3.508   1.297
 1347SOL    HW2 4146   2.024   3.445   1.340
 1348SOL     OW 4147   2.229   2.962   0.501
 1348SOL    HW1 4148   2.222   3.045   0.445
 1348SOL    HW2 4149   2.233   2.882   0.441
 1349SOL     OW 4150   2.428   2.399   0.865
 1349SOL    HW1 4151   2.440   2.465   0.791
 1349SOL    HW2 4152   2.474   2.433   0.948
 1350SOL     OW 4153   3.114   3.210   0.388
 1350SOL    HW1 4154   3.164   3.287   0.428
 1350SOL    HW2 4155   3.019   3.212   0.420
 1351SOL     OW 4156   3.134   3.307   1.142
 1351SOL    HW1 4157   3.181   3.320   1.229
 1351SOL    HW2 4158   3.068   3.233   1.151
 1352SOL     OW 4159   3.444   2.501   0.472
 1352SOL    HW1 4160   3.413   2.562   0.545
 1352SOL    HW2 4161   3.494   2.553   0.403
 1353SOL     OW 4162   2.216   3.372   1.329
 1353SOL    HW1 4163   2.195   3.328   1.242
 1353SOL    HW2 4164   2.313   3.398   1.332
 1354SOL     OW 4165   2.264   2.613   1.598
 1354SOL    HW1 4166   2.332   2.668   1.551
 1354SOL    HW2 4167   2.304   2.525   1.625
 1355SOL     OW 4168   3.449   2.641   1.670
 1355SOL    HW1 4169   3.357   2.679   1.665
 1355SOL    HW2 4170   3.509   2.688   1.605
 1356SOL     OW 4171   2.875   1.967   1.770
 1356SOL    HW1 4172   2.881   2.052   1.718
 1356SOL    HW2 4173   2.907   1.891   1.713
 1357SOL     OW 4174   2.366   1.912   1.740
 1357SOL    HW1 4175   2.324   1.855   1.670
 1357SOL    HW2 4176   2.300   1.981   1.772
 1358SOL     OW 4177   2.435   2.732   1.029
 1358SOL    HW1 4178   2.479   2.821   1.020
 1358SOL    HW2 4179   2.372   2.732   1.106
 1359SOL     OW 4180   3.222   2.724   1.045
 1359SOL    HW1 4181   3.147   2.724   0.979
 1359SOL    HW2 4182   3.259   2.632   1.054
 1360SOL     OW 4183   3.071   2.387   0.275
 1360SOL    HW1 4184   3.084   2.303   0.329
 1360SOL    HW2 4185   3.042   2.461   0.335
 1361SOL     OW 4186   2.169   2.075   1.231
 1361SOL    HW1 4187   2.146   2.112   1.321
 1361SOL    HW2 4188   2.139   1.980   1.225
 1362SOL     OW 4189   1.899   3.172   1.282
 1362SOL    HW1 4190   1.952   3.123   1.350
 1362SOL    HW2 4191   1.921   3.270   1.287
 1363SOL     OW 4192   2.594   2.496   1.064
 1363SOL    HW1 4193   2.653   2.470   0.988
 1363SOL    HW2 4194   2.566   2.592   1.053
 1364SOL     OW 4195   3.590   2.797   1.854
 1364SOL    HW1 4196   3.544   2.790   1.765
 1364SOL    HW2 4197   3.528   2.841   1.920
 1365SOL     OW 4198   2.169   1.925   0.618
 1365SOL    HW1 4199   2.158   2.019   0.651
 1365SOL    HW2 4200   2.164   1.862   0.695
 1366SOL     OW 4201   3.484   2.229   0.374
 1366SOL    HW1 4202   3.486   2.153   0.438
 1366SOL    HW2 4203   3.436   2.306   0.414
 1367SOL     OW 4204   2.885   2.628   0.966
 1367SOL    HW1 4205   2.900   2.649   1.062
 1367SOL    HW2 4206   2.855   2.533   0.957
 1368SOL     OW 4207   2.842   3.435   1.700
 1368SOL    HW1 4208   2.822   3.479   1.612
 1368SOL    HW2 4209   2.881   3.344   1.684
 1369SOL     OW 4210   3.721   3.380   1.605
 1369SOL    HW1 4211   3.735   3.407   1.510
 1369SOL    HW2 4212   0.004   3.402   1.658
 1370SOL     OW 4213   2.212   2.760   1.804
 1370SOL    HW1 4214   2.288   2.804   1.852
 1370SOL    HW2 4215   2.247   2.713   1.722
 1371SOL     OW 4216   3.402   2.136   0.125
 1371SOL    HW1 4217   3.341   2.061   0.148
 1371SOL    HW2 4218   3.424   2.188   0.208
 1372SOL     OW 4219   3.165   2.700   0.042
 1372SOL    HW1 4220   3.199   2.607   0.057
 1372SOL    HW2 4221   3.183   2.727   3.747
 1373SOL     OW 4222   2.930   3.195   0.849
 1373SOL    HW1 4223   2.937   3.111   0.794
 1373SOL    HW2 4224   2.992   3.264   0.813
 1374SOL     OW 4225   2.181   2.672   0.949
 1374SOL    HW1 4226   2.274   2.708   0.954
 1374SOL    HW2 4227   2.175   2.587   1.001
 1375SOL     OW 4228   2.201   2.371   1.006
 1375SOL    HW1 4229   2.149   2.288   0.989
 1375SOL    HW2 4230   2.278   2.376   0.942
 1376SOL     OW 4231   3.000   2.242   1.678
 1376SOL    HW1 4232   2.955   2.305   1.742
 1376SOL    HW2 4233   3.093   2.273   1.661
 1377SOL     OW 4234   3.022   2.069   1.477
 1377SOL    HW1 4235   3.022   2.133   1.554
 1377SOL    HW2 4236   3.050   2.117   1.394
 1378SOL     OW 4237   1.870   3.188   0.200
 1378SOL    HW1 4238   1.777   3.209   0.169
 1378SOL    HW2 4239   1.880   3.089   0.213
 1379SOL     OW 4240   1.950   3.663   0.927
 1379SOL    HW1 4241   1.908   3.577   0.900
 1379SOL    HW2 4242   2.044   3.666   0.893
 1380SOL     OW 4243   2.366   3.430   0.910
 1380SOL    HW1 4244   2.432   3.504   0.919
 1380SOL    HW2 4245   2.410   3.351   0.868
 1381SOL     OW 4246   2.864   2.658   1.238
 1381SOL    HW1 4247   2.905   2.626   1.324
 1381SOL    HW2 4248   2.768   2.631   1.235
 1382SOL     OW 4249   1.902   2.406   1.114
 1382SOL    HW1 4250   1.987   2.373   1.073
 1382SOL    HW2 4251   1.915   2.421   1.212
 1383SOL     OW 4252   2.051   2.382   1.722
 1383SOL    HW1 4253   2.110   2.342   1.652
 1383SOL    HW2 4254   1.993   2.453   1.681
 1384SOL     OW 4255   3.231   2.812   1.660
 1384SOL    HW1 4256   3.270   2.901   1.680
 1384SOL    HW2 4257   3.241   2.792   1.563
 1385SOL     OW 4258   2.677   2.434   0.325
 1385SOL    HW1 4259   2.684   2.345   0.279
 1385SOL    HW2 4260   2.583   2.468   0.317
 1386SOL     OW 4261   3.519   2.466   1.206
 1386SOL    HW1 4262   3.481   2.397   1.268
 1386SOL    HW2 4263   3.601   2.430   1.162
 1387SOL     OW 4264   2.114   3.426   1.744
 1387SOL    HW1 4265   2.084   3.483   1.820
 1387SOL    HW2 4266   2.107   3.329   1.770
 1388SOL     OW 4267   2.533   2.326   1.269
 1388SOL    HW1 4268   2.499   2.237   1.239
 1388SOL    HW2 4269   2.559   2.380   1.189
 1389SOL     OW 4270   2.792   3.540   1.465
 1389SOL    HW1 4271   2.768   3.522   1.370
 1389SOL    HW2 4272   2.822   3.634   1.475
 1390SOL     OW 4273   2.335   2.362   0.191
 1390SOL    HW1 4274   2.396   2.442   0.195
 1390SOL    HW2 4275   2.240   2.393   0.198
 1391SOL     OW 4276   2.021   2.999   1.466
 1391SOL    HW1 4277   2.043   2.938   1.542
 1391SOL    HW2 4278   2.031   2.950   1.380
 1392SOL     OW 4279   3.209   2.921   1.234
 1392SOL    HW1 4280   3.233   2.858   1.160
 1392SOL    HW2 4281   3.119   2.961   1.216
 1393SOL     OW 4282   3.164   2.717   0.309
 1393SOL    HW1 4283   3.078   2.686   0.351
 1393SOL    HW2 4284   3.160   2.703   0.210
 1394SOL     OW 4285   3.621   3.609   1.154
 1394SOL    HW1 4286   3.682   3.639   1.081
 1394SOL    HW2 4287   3.583   3.520   1.132
 1395SOL     OW 4288   3.114   3.593   1.128
 1395SOL    HW1 4289   3.198   3.598   1.074
 1395SOL    HW2 4290   3.091   3.497   1.146
 1396SOL     OW 4291   1.945   3.120   1.022
 1396SOL    HW1 4292   1.940   3.119   1.122
 1396SOL    HW2 4293   1.862   3.079   0.984
 1397SOL     OW 4294   2.550   3.524   1.716
 1397SOL    HW1 4295   2.494   3.605   1.725
 1397SOL    HW2 4296   2.602   3.528   1.630
 1398SOL     OW 4297   2.765   1.948   0.133
 1398SOL    HW1 4298   2.816   1.949   0.047
 1398SOL    HW2 4299   2.821   1.906   0.204
 1399SOL     OW 4300   3.588   1.997   0.523
 1399SOL    HW1 4301   3.661   1.980   0.456
 1399SOL    HW2 4302   3.557   1.910   0.561
 1400SOL     OW 4303   3.250   3.435   0.477
 1400SOL    HW1 4304   3.317   3.447   0.403
 1400SOL    HW2 4305   3.210   3.524   0.500
 1401SOL     OW 4306   1.992   3.656   1.851
 1401SOL    HW1 4307   1.951   3.582   1.904
 1401SOL    HW2 4308   2.056   3.707   1.909
 1402SOL     OW 4309   3.142   2.789   0.672
 1402SOL    HW1 4310   3.202   2.708   0.674
 1402SOL    HW2 4311   3.182   2.858   0.612
 1403SOL     OW 4312   2.692   3.135   1.422
 1403SOL    HW1 4313   2.687   3.168   1.517
 1403SOL    HW2 4314   2.606   3.154   1.376
 1404SOL     OW 4315   2.534   3.478   0.154
 1404SOL    HW1 4316   2.543   3.488   0.055
 1404SOL    HW2 4317   2.494   3.389   0.175
 1405SOL     OW 4318   3.512   3.582   1.394
 1405SOL    HW1 4319   3.565   3.592   1.310
 1405SOL    HW2 4320   3.485   3.672   1.428
 1406SOL     OW 4321   3.703   2.037   0.963
 1406SOL    HW1 4322   3.742   1.952   0.927
 1406SOL    HW2 4323   3.605   2.039   0.944
 1407SOL     OW 4324   2.125   2.188   0.720
 1407SOL    HW1 4325   2.046   2.239   0.686
 1407SOL    HW2 4326   2.116   2.173   0.818
 1408SOL     OW 4327   3.056   3.474   0.031
 1408SOL    HW1 4328   3.062   3.381   0.068
 1408SOL    HW2 4329   2.997   3.474   3.751
 1409SOL     OW 4330   2.684   2.864   1.372
 1409SOL    HW1 4331   2.724   2.863   1.280
 1409SOL    HW2 4332   2.694   2.956   1.412
 1410SOL     OW 4333   2.778   2.772   0.291
 1410SOL    HW1 4334   2.841   2.810   0.223
 1410SOL    HW2 4335   2.818   2.689   0.330
 1411SOL     OW 4336   3.366   3.469   0.044
 1411SOL    HW1 4337   3.274   3.506   0.051
 1411SOL    HW2 4338   3.404   3.489   3.754
 1412SOL     OW 4339   2.234   3.150   1.490
 1412SOL    HW1 4340   2.221   3.243   1.456
 1412SOL    HW2 4341   2.150   3.098   1.477
 1413SOL     OW 4342   3.476   3.154   1.289
 1413SOL    HW1 4343   3.536   3.157   1.369
 1413SOL    HW2 4344   3.401   3.218   1.302
 1414SOL     OW 4345   2.901   2.960   0.696
 1414SOL    HW1 4346   2.831   2.913   0.750
 1414SOL    HW2 4347   2.960   2.892   0.653
 1415SOL     OW 4348   2.876   2.098   0.971
 1415SOL    HW1 4349   2.868   2.062   0.878
 1415SOL    HW2 4350   2.874   2.022   1.036
 1416SOL     OW 4351   2.452   3.349   0.491
 1416SOL    HW1 4352   2.494   3.291   0.421
 1416SOL    HW2 4353   2.408   3.428   0.447
 1417SOL     OW 4354   3.571   2.247   1.381
 1417SOL    HW1 4355   3.644   2.316   1.385
 1417SOL    HW2 4356   3.599   2.172   1.322
 1418SOL     OW 4357   2.117   3.210   0.290
 1418SOL    HW1 4358   2.021   3.211   0.263
 1418SOL    HW2 4359   2.129   3.263   0.374
 1419SOL     OW 4360   1.967   2.875   1.726
 1419SOL    HW1 4361   1.890   2.842   1.780
 1419SOL    HW2 4362   2.052   2.845   1.768
 1420SOL     OW 4363   2.534   2.065   1.489
 1420SOL    HW1 4364   2.624   2.049   1.449
 1420SOL    HW2 4365   2.542   2.070   1.588
 1421SOL     OW 4366   1.937   2.207   0.033
 1421SOL    HW1 4367   1.845   2.179   0.004
 1421SOL    HW2 4368   1.968   2.284   3.777
 1422SOL     OW 4369   3.302   2.718   1.398
 1422SOL    HW1 4370   3.245   2.770   1.335
 1422SOL    HW2 4371   3.398   2.730   1.374
 1423SOL     OW 4372   1.934   2.028   0.318
 1423SOL    HW1 4373   1.917   2.111   0.264
 1423SOL    HW2 4374   2.024   1.991   0.296
 1424SOL     OW 4375   3.045   3.197   0.119
 1424SOL    HW1 4376   2.946   3.186   0.121
 1424SOL    HW2 4377   3.079   3.212   0.212
 1425SOL     OW 4378   2.475   2.704   1.431
 1425SOL    HW1 4379   2.531   2.785   1.414
 1425SOL    HW2 4380   2.534   2.624   1.434
 1426SOL     OW 4381   3.355   3.629   0.959
 1426SOL    HW1 4382   3.388   3.693   0.890
 1426SOL    HW2 4383   3.421   3.623   1.034
 1427SOL     OW 4384   2.578   2.427   1.708
 1427SOL    HW1 4385   2.597   2.492   1.782
 1427SOL    HW2 4386   2.638   2.347   1.717
 1428SOL     OW 4387   3.312   3.082   1.633
 1428SOL    HW1 4388   3.303   3.072   1.732
 1428SOL    HW2 4389   3.408   3.075   1.607
 1429SOL     OW 4390   2.252   3.603   1.560
 1429SOL    HW1 4391   2.161   3.644   1.558
 1429SOL    HW2 4392   2.245   3.509   1.592
 1430SOL     OW 4393   3.536   2.745   1.254
 1430SOL    HW1 4394   3.509   2.656   1.217
 1430SOL    HW2 4395   3.537   2.813   1.181
 1431SOL     OW 4396   3.087   2.187   0.449
 1431SOL    HW1 4397   3.152   2.113   0.438
 1431SOL    HW2 4398   3.107   2.237   0.533
 1432SOL     OW 4399   2.456   2.607   0.652
 1432SOL    HW1 4400   2.506   2.692   0.633
 1432SOL    HW2 4401   2.368   2.609   0.604
 1433SOL     OW 4402   3.639   2.204   1.642
 1433SOL    HW1 4403   3.622   2.235   1.548
 1433SOL    HW2 4404   3.555   2.167   1.680
 1434SOL     OW 4405   3.592   2.796   1.517
 1434SOL    HW1 4406   3.630   2.887   1.532
 1434SOL    HW2 4407   3.584   2.779   1.418
 1435SOL     OW 4408   2.721   3.236   0.016
 1435SOL    HW1 4409   2.675   3.251   0.104
 1435SOL    HW2 4410   2.765   3.321   3.786
 1436SOL     OW 4411   2.523   3.652   0.953
 1436SOL    HW1 4412   2.477   3.740   0.940
 1436SOL    HW2 4413   2.622   3.664   0.946
 1437SOL     OW 4414   2.721   2.818   0.861
 1437SOL    HW1 4415   2.775   2.749   0.909
 1437SOL    HW2 4416   2.689   2.887   0.927
 1438SOL     OW 4417   2.945   2.846   0.087
 1438SOL    HW1 4418   2.922   2.899   0.005
 1438SOL    HW2 4419   3.026   2.790   0.068
 1439SOL     OW 4420   3.723   3.431   0.851
 1439SOL    HW1 4421   3.652   3.419   0.781
 1439SOL    HW2 4422   3.724   3.352   0.911
 1440SOL     OW 4423   2.083   3.176   1.844
 1440SOL    HW1 4424   2.018   3.103   1.823
 1440SOL    HW2 4425   2.087   3.190   1.942
 1441SOL     OW 4426   1.941   3.102   0.653
 1441SOL    HW1 4427   1.940   3.055   0.741
 1441SOL    HW2 4428   2.023   3.074   0.602
 1442SOL     OW 4429   2.534   3.253   1.624
 1442SOL    HW1 4430   2.456   3.203   1.662
 1442SOL    HW2 4431   2.531   3.348   1.655
 1443SOL     OW 4432   3.686   2.054   1.227
 1443SOL    HW1 4433   3.682   1.964   1.271
 1443SOL    HW2 4434   3.689   2.043   1.128
 1444SOL     OW 4435   2.290   2.286   0.520
 1444SOL    HW1 4436   2.320   2.214   0.458
 1444SOL    HW2 4437   2.251   2.246   0.603
 1445SOL     OW 4438   3.567   3.349   1.104
 1445SOL    HW1 4439   3.474   3.324   1.077
 1445SOL    HW2 4440   3.593   3.299   1.186
 1446SOL     OW 4441   2.179   2.409   1.280
 1446SOL    HW1 4442   2.217   2.350   1.352
 1446SOL    HW2 4443   2.219   2.383   1.192
 1447SOL     OW 4444   2.674   3.448   0.687
 1447SOL    HW1 4445   2.706   3.458   0.593
 1447SOL    HW2 4446   2.595   3.386   0.689
 1448SOL     OW 4447   3.286   2.076   1.112
 1448SOL    HW1 4448   3.338   2.011   1.167
 1448SOL    HW2 4449   3.237   2.139   1.173
 1449SOL     OW 4450   2.863   1.896   1.154
 1449SOL    HW1 4451   2.800   1.824   1.123
 1449SOL    HW2 4452   2.956   1.860   1.154
 1450SOL     OW 4453   2.632   3.192   0.301
 1450SOL    HW1 4454   2.586   3.105   0.318
 1450SOL    HW2 4455   2.723   3.189   0.342
 1451SOL     OW 4456   2.480   3.429   1.284
 1451SOL    HW1 4457   2.475   3.511   1.341
 1451SOL    HW2 4458   2.569   3.426   1.239
 1452SOL     OW 4459   3.214   1.914   0.168
 1452SOL    HW1 4460   3.249   1.873   0.084
 1452SOL    HW2 4461   3.124   1.876   0.188
 1453SOL     OW 4462   3.162   2.315   0.691
 1453SOL    HW1 4463   3.103   2.395   0.695
 1453SOL    HW2 4464   3.177   2.280   0.784
 1454SOL     OW 4465   3.455   2.083   0.882
 1454SOL    HW1 4466   3.371   2.082   0.936
 1454SOL    HW2 4467   3.457   2.166   0.826
 1455SOL     OW 4468   1.901   2.939   0.300
 1455SOL    HW1 4469   2.000   2.928   0.291
 1455SOL    HW2 4470   1.861   2.853   0.332
 1456SOL     OW 4471   2.737   3.508   0.337
 1456SOL    HW1 4472   2.660   3.473   0.283
 1456SOL    HW2 4473   2.705   3.579   0.399
 1457SOL     OW 4474   2.092   2.490   1.975
 1457SOL    HW1 4475   1.999   2.488   2.012
 1457SOL    HW2 4476   2.093   2.451   1.883
 1458SOL     OW 4477   2.087   2.137   2.858
 1458SOL    HW1 4478   2.122   2.120   2.950
 1458SOL    HW2 4479   1.999   2.092   2.846
 1459SOL     OW 4480   1.881   2.230   2.509
 1459SOL    HW1 4481   1.799   2.273   2.548
 1459SOL    HW2 4482   1.853   2.157   2.446
 1460SOL     OW 4483   2.431   3.137   3.027
 1460SOL    HW1 4484   2.338   3.130   2.990
 1460SOL    HW2 4485   2.442   3.226   3.071
 1461SOL     OW 4486   3.417   3.373   2.565
 1461SOL    HW1 4487   3.360   3.357   2.646
 1461SOL    HW2 4488   3.358   3.383   2.485
 1462SOL     OW 4489   2.997   2.565   2.579
 1462SOL    HW1 4490   3.054   2.643   2.554
 1462SOL    HW2 4491   2.937   2.591   2.655
 1463SOL     OW 4492   3.617   2.469   2.093
 1463SOL    HW1 4493   3.605   2.456   1.994
 1463SOL    HW2 4494   3.587   2.388   2.142
 1464SOL     OW 4495   2.630   3.006   2.885
 1464SOL    HW1 4496   2.552   3.023   2.945
 1464SOL    HW2 4497   2.664   3.093   2.849
 1465SOL     OW 4498   2.712   2.660   3.685
 1465SOL    HW1 4499   2.708   2.736   3.750
 1465SOL    HW2 4500   2.734   2.696   3.594
 1466SOL     OW 4501   2.547   2.874   2.527
 1466SOL    HW1 4502   2.616   2.858   2.597
 1466SOL    HW2 4503   2.474   2.931   2.565
 1467SOL     OW 4504   2.548   3.023   3.665
 1467SOL    HW1 4505   2.608   3.102   3.679
 1467SOL    HW2 4506   2.462   3.054   3.624
 1468SOL     OW 4507   2.197   3.297   2.923
 1468SOL    HW1 4508   2.119   3.266   2.870
 1468SOL    HW2 4509   2.255   3.355   2.866
 1469SOL     OW 4510   3.322   3.367   3.201
 1469SOL    HW1 4511   3.346   3.461   3.227
 1469SOL    HW2 4512   3.306   3.313   3.283
 1470SOL     OW 4513   2.300   2.254   3.361
 1470SOL    HW1 4514   2.382   2.198   3.370
 1470SOL    HW2 4515   2.219   2.196   3.365
 1471SOL     OW 4516   3.465   2.309   2.599
 1471SOL    HW1 4517   3.391   2.355   2.549
 1471SOL    HW2 4518   3.516   2.377   2.652
 1472SOL     OW 4519   2.093   3.575   2.345
 1472SOL    HW1 4520   2.127   3.652   2.399
 1472SOL    HW2 4521   2.137   3.575   2.255
 1473SOL     OW 4522   2.989   3.203   3.552
 1473SOL    HW1 4523   3.036   3.203   3.640
 1473SOL    HW2 4524   2.941   3.116   3.541
 1474SOL     OW 4525   2.092   3.296   2.400
 1474SOL    HW1 4526   2.066   3.392   2.400
 1474SOL    HW2 4527   2.021   3.242   2.445
 1475SOL     OW 4528   2.102   2.953   2.748
 1475SOL    HW1 4529   2.116   2.869   2.800
 1475SOL    HW2 4530   2.047   3.017   2.803
 1476SOL     OW 4531   2.482   3.648   3.301
 1476SOL    HW1 4532   2.390   3.631   3.336
 1476SOL    HW2 4533   2.510   3.740   3.327
 1477SOL     OW 4534   2.468   2.826   1.985
 1477SOL    HW1 4535   2.475   2.910   1.931
 1477SOL    HW2 4536   2.514   2.839   2.073
 1478SOL     OW 4537   3.456   1.976   3.342
 1478SOL    HW1 4538   3.438   2.043   3.270
 1478SOL    HW2 4539   3.453   2.022   3.431
 1479SOL     OW 4540   1.984   2.505   2.425
 1479SOL    HW1 4541   1.939   2.417   2.442
 1479SOL    HW2 4542   1.983   2.559   2.509
 1480SOL     OW 4543   3.704   3.629   2.221
 1480SOL    HW1 4544   3.758   3.600   2.301
 1480SOL    HW2 4545   3.734   3.719   2.192
 1481SOL     OW 4546   1.889   3.458   1.979
 1481SOL    HW1 4547   1.870   3.362   2.000
 1481SOL    HW2 4548   1.856   3.516   2.054
 1482SOL     OW 4549   3.551   2.784   2.474
 1482SOL    HW1 4550   3.646   2.755   2.482
 1482SOL    HW2 4551   3.543   2.849   2.399
 1483SOL     OW 4552   3.503   2.970   2.294
 1483SOL    HW1 4553   3.589   2.972   2.242
 1483SOL    HW2 4554   3.517   3.017   2.382
 1484SOL     OW 4555   1.975   2.599   3.459
 1484SOL    HW1 4556   2.063   2.586   3.504
 1484SOL    HW2 4557   1.962   2.696   3.437
 1485SOL     OW 4558   2.475   3.227   2.588
 1485SOL    HW1 4559   2.426   3.140   2.597
 1485SOL    HW2 4560   2.452   3.270   2.501
 1486SOL     OW 4561   3.155   3.090   3.285
 1486SOL    HW1 4562   3.192   3.017   3.227
 1486SOL    HW2 4563   3.207   3.095   3.370
 1487SOL     OW 4564   2.671   1.866   2.364
 1487SOL    HW1 4565   2.711   1.957   2.355
 1487SOL    HW2 4566   2.571   1.874   2.370
 1488SOL     OW 4567   2.059   2.838   3.126
 1488SOL    HW1 4568   2.148   2.793   3.112
 1488SOL    HW2 4569   1.986   2.773   3.107
 1489SOL     OW 4570   3.387   2.861   2.052
 1489SOL    HW1 4571   3.324   2.785   2.065
 1489SOL    HW2 4572   3.435   2.879   2.138
 1490SOL     OW 4573   3.049   3.654   3.478
 1490SOL    HW1 4574   3.073   3.714   3.402
 1490SOL    HW2 4575   3.056   3.559   3.448
 1491SOL     OW 4576   2.179   2.113   3.663
 1491SOL    HW1 4577   2.250   2.184   3.669
 1491SOL    HW2 4578   2.091   2.152   3.691
 1492SOL     OW 4579   3.328   3.279   2.815
 1492SOL    HW1 4580   3.269   3.285   2.895
 1492SOL    HW2 4581   3.313   3.191   2.769
 1493SOL     OW 4582   3.529   3.576   2.434
 1493SOL    HW1 4583   3.488   3.553   2.346
 1493SOL    HW2 4584   3.511   3.502   2.499
 1494SOL     OW 4585   2.460   2.591   2.132
 1494SOL    HW1 4586   2.484   2.660   2.064
 1494SOL    HW2 4587   2.382   2.624   2.186
 1495SOL     OW 4588   3.143   2.207   2.806
 1495SOL    HW1 4589   3.057   2.157   2.793
 1495SOL    HW2 4590   3.205   2.153   2.862
 1496SOL     OW 4591   3.438   3.524   2.169
 1496SOL    HW1 4592   3.527   3.570   2.172
 1496SOL    HW2 4593   3.417   3.500   2.074
 1497SOL     OW 4594   2.669   2.467   3.327
 1497SOL    HW1 4595   2.622   2.464   3.416
 1497SOL    HW2 4596   2.618   2.412   3.261
 1498SOL     OW 4597   3.256   2.331   3.536
 1498SOL    HW1 4598   3.236   2.374   3.624
 1498SOL    HW2 4599   3.334   2.269   3.545
 1499SOL     OW 4600   2.835   2.752   3.434
 1499SOL    HW1 4601   2.881   2.668   3.405
 1499SOL    HW2 4602   2.779   2.786   3.359
 1500SOL     OW 4603   2.853   2.272   3.104
 1500SOL    HW1 4604   2.776   2.306   3.158
 1500SOL    HW2 4605   2.819   2.221   3.025
 1501SOL     OW 4606   2.903   2.563   2.291
 1501SOL    HW1 4607   2.929   2.559   2.387
 1501SOL    HW2 4608   2.818   2.512   2.277
 1502SOL     OW 4609   1.938   2.673   2.651
 1502SOL    HW1 4610   2.037   2.661   2.660
 1502SOL    HW2 4611   1.914   2.768   2.672
 1503SOL     OW 4612   1.992   3.683   3.433
 1503SOL    HW1 4613   1.982   3.668   3.532
 1503SOL    HW2 4614   1.906   3.719   3.397
 1504SOL     OW 4615   2.727   2.210   2.057
 1504SOL    HW1 4616   2.786   2.273   2.008
 1504SOL    HW2 4617   2.746   2.116   2.028
 1505SOL     OW 4618   3.581   2.447   3.693
 1505SOL    HW1 4619   3.555   2.536   3.657
 1505SOL    HW2 4620   3.579   2.379   3.620
 1506SOL     OW 4621   3.224   3.006   2.407
 1506SOL    HW1 4622   3.307   2.977   2.359
 1506SOL    HW2 4623   3.175   3.073   2.351
 1507SOL     OW 4624   2.412   2.058   2.747
 1507SOL    HW1 4625   2.407   2.053   2.847
 1507SOL    HW2 4626   2.414   2.154   2.718
 1508SOL     OW 4627   2.870   3.318   2.339
 1508SOL    HW1 4628   2.824   3.390   2.287
 1508SOL    HW2 4629   2.866   3.338   2.437
 1509SOL     OW 4630   2.213   3.663   2.715
 1509SOL    HW1 4631   2.263   3.577   2.721
 1509SOL    HW2 4632   2.278   3.740   2.712
 1510SOL     OW 4633   3.657   2.928   2.735
 1510SOL    HW1 4634   3.595   2.913   2.659
 1510SOL    HW2 4635   3.605   2.939   2.820
 1511SOL     OW 4636   3.089   3.412   3.368
 1511SOL    HW1 4637   3.095   3.335   3.432
 1511SOL    HW2 4638   3.037   3.386   3.288
 1512SOL     OW 4639   2.183   2.805   2.104
 1512SOL    HW1 4640   2.265   2.844   2.062
 1512SOL    HW2 4641   2.156   2.723   2.055
 1513SOL     OW 4642   3.320   2.597   2.590
 1513SOL    HW1 4643   3.315   2.532   2.665
 1513SOL    HW2 4644   3.400   2.656   2.603
 1514SOL     OW 4645   2.323   3.128   3.589
 1514SOL    HW1 4646   2.273   3.129   3.503
 1514SOL    HW2 4647   2.260   3.110   3.665
 1515SOL     OW 4648   2.973   3.638   2.099
 1515SOL    HW1 4649   2.913   3.576   2.149
 1515SOL    HW2 4650   3.004   3.594   2.014
 1516SOL     OW 4651   2.064   2.147   3.360
 1516SOL    HW1 4652   1.984   2.207   3.347
 1516SOL    HW2 4653   2.054   2.098   3.446
 1517SOL     OW 4654   3.494   3.239   1.943
 1517SOL    HW1 4655   3.462   3.333   1.933
 1517SOL    HW2 4656   3.418   3.176   1.931
 1518SOL     OW 4657   2.326   3.605   2.185
 1518SOL    HW1 4658   2.359   3.644   2.271
 1518SOL    HW2 4659   2.402   3.598   2.120
 1519SOL     OW 4660   3.262   1.969   2.288
 1519SOL    HW1 4661   3.238   1.932   2.198
 1519SOL    HW2 4662   3.361   1.985   2.292
 1520SOL     OW 4663   2.111   3.647   3.103
 1520SOL    HW1 4664   2.168   3.582   3.153
 1520SOL    HW2 4665   2.095   3.614   3.010
 1521SOL     OW 4666   2.802   3.560   2.766
 1521SOL    HW1 4667   2.882   3.503   2.787
 1521SOL    HW2 4668   2.753   3.520   2.689
 1522SOL     OW 4669   2.244   2.562   2.342
 1522SOL    HW1 4670   2.289   2.472   2.339
 1522SOL    HW2 4671   2.150   2.551   2.375
 1523SOL     OW 4672   3.409   2.084   3.591
 1523SOL    HW1 4673   3.404   2.121   3.683
 1523SOL    HW2 4674   3.337   2.015   3.579
 1524SOL     OW 4675   2.476   1.984   1.979
 1524SOL    HW1 4676   2.574   1.962   1.986
 1524SOL    HW2 4677   2.445   1.967   1.886
 1525SOL     OW 4678   2.643   2.126   3.611
 1525SOL    HW1 4679   2.710   2.065   3.654
 1525SOL    HW2 4680   2.570   2.145   3.676
 1526SOL     OW 4681   2.750   3.376   3.057
 1526SOL    HW1 4682   2.727   3.351   2.963
 1526SOL    HW2 4683   2.811   3.307   3.096
 1527SOL     OW 4684   3.213   2.452   3.295
 1527SOL    HW1 4685   3.241   2.409   3.380
 1527SOL    HW2 4686   3.238   2.548   3.296
 1528SOL     OW 4687   2.665   3.264   2.786
 1528SOL    HW1 4688   2.755   3.278   2.744
 1528SOL    HW2 4689   2.594   3.266   2.715
 1529SOL     OW 4690   2.784   2.365   2.761
 1529SOL    HW1 4691   2.759   2.356   2.665
 1529SOL    HW2 4692   2.832   2.283   2.792
 1530SOL     OW 4693   2.401   1.926   2.374
 1530SOL    HW1 4694   2.320   1.927   2.432
 1530SOL    HW2 4695   2.404   2.009   2.319
 1531SOL     OW 4696   3.296   3.050   1.903
 1531SOL    HW1 4697   3.328   2.974   1.960
 1531SOL    HW2 4698   3.204   3.077   1.933
 1532SOL     OW 4699   2.159   1.897   2.033
 1532SOL    HW1 4700   2.208   1.981   2.012
 1532SOL    HW2 4701   2.221   1.832   2.078
 1533SOL     OW 4702   2.797   2.098   2.342
 1533SOL    HW1 4703   2.749   2.139   2.264
 1533SOL    HW2 4704   2.896   2.096   2.323
 1534SOL     OW 4705   2.938   2.545   3.326
 1534SOL    HW1 4706   2.858   2.484   3.329
 1534SOL    HW2 4707   3.019   2.492   3.302
 1535SOL     OW 4708   3.089   3.432   2.655
 1535SOL    HW1 4709   3.110   3.506   2.590
 1535SOL    HW2 4710   3.157   3.432   2.728
 1536SOL     OW 4711   2.321   3.014   2.603
 1536SOL    HW1 4712   2.250   2.987   2.668
 1536SOL    HW2 4713   2.295   2.986   2.510
 1537SOL     OW 4714   3.133   3.659   2.453
 1537SOL    HW1 4715   3.177   3.723   2.389
 1537SOL    HW2 4716   3.083   3.711   2.523
 1538SOL     OW 4717   2.894   2.411   1.878
 1538SOL    HW1 4718   2.853   2.493   1.839
 1538SOL    HW2 4719   2.958   2.437   1.951
 1539SOL     OW 4720   1.940   2.418   3.248
 1539SOL    HW1 4721   2.032   2.417   3.207
 1539SOL    HW2 4722   1.934   2.492   3.315
 1540SOL     OW 4723   2.423   2.084   3.009
 1540SOL    HW1 4724   2.461   2.000   3.046
 1540SOL    HW2 4725   2.335   2.103   3.053
 1541SOL     OW 4726   2.728   2.316   2.504
 1541SOL    HW1 4727   2.696   2.388   2.442
 1541SOL    HW2 4728   2.752   2.235   2.451
 1542SOL     OW 4729   2.879   1.901   2.615
 1542SOL    HW1 4730   2.807   1.906   2.546
 1542SOL    HW2 4731   2.855   1.832   2.684
 1543SOL     OW 4732   3.291   3.035   2.729
 1543SOL    HW1 4733   3.236   2.951   2.722
 1543SOL    HW2 4734   3.317   3.064   2.637
 1544SOL     OW 4735   3.328   2.452   2.854
 1544SOL    HW1 4736   3.298   2.357   2.861
 1544SOL    HW2 4737   3.401   2.468   2.920
 1545SOL     OW 4738   3.719   2.695   2.239
 1545SOL    HW1 4739   3.761   2.631   2.303
 1545SOL    HW2 4740   3.681   2.644   2.161
 1546SOL     OW 4741   2.350   3.247   2.036
 1546SOL    HW1 4742   2.263   3.232   2.083
 1546SOL    HW2 4743   2.333   3.273   1.941
 1547SOL     OW 4744   3.526   3.142   2.519
 1547SOL    HW1 4745   3.625   3.150   2.533
 1547SOL    HW2 4746   3.481   3.226   2.550
 1548SOL     OW 4747   3.252   2.437   1.940
 1548SOL    HW1 4748   3.198   2.416   2.021
 1548SOL    HW2 4749   3.343   2.396   1.949
 1549SOL     OW 4750   2.389   2.118   2.190
 1549SOL    HW1 4751   2.416   2.059   2.115
 1549SOL    HW2 4752   2.389   2.213   2.159
 1550SOL     OW 4753   3.616   3.085   3.450
 1550SOL    HW1 4754   3.707   3.046   3.437
 1550SOL    HW2 4755   3.624   3.181   3.474
 1551SOL     OW 4756   2.926   3.209   3.202
 1551SOL    HW1 4757   2.846   3.186   3.257
 1551SOL    HW2 4758   3.009   3.183   3.251
 1552SOL     OW 4759   3.454   3.491   3.487
 1552SOL    HW1 4760   3.481   3.525   3.397
 1552SOL    HW2 4761   3.533   3.453   3.533
 1553SOL     OW 4762   2.973   3.057   2.962
 1553SOL    HW1 4763   2.933   3.101   3.043
 1553SOL    HW2 4764   2.932   3.094   2.879
 1554SOL     OW 4765   3.500   2.961   2.941
 1554SOL    HW1 4766   3.505   3.042   3.000
 1554SOL    HW2 4767   3.414   2.963   2.890
 1555SOL     OW 4768   2.777   1.951   3.264
 1555SOL    HW1 4769   2.802   1.931   3.169
 1555SOL    HW2 4770   2.849   2.007   3.306
 1556SOL     OW 4771   2.842   2.978   3.581
 1556SOL    HW1 4772   2.743   2.984   3.591
 1556SOL    HW2 4773   2.865   2.898   3.525
 1557SOL     OW 4774   2.567   2.912   2.230
 1557SOL    HW1 4775   2.553   2.919   2.329
 1557SOL    HW2 4776   2.651   2.861   2.212
 1558SOL     OW 4777   2.272   2.675   3.113
 1558SOL    HW1 4778   2.358   2.687   3.163
 1558SOL    HW2 4779   2.230   2.588   3.140
 1559SOL     OW 4780   3.136   2.248   3.124
 1559SOL    HW1 4781   3.157   2.322   3.188
 1559SOL    HW2 4782   3.047   2.265   3.081
 1560SOL     OW 4783   1.926   3.426   3.193
 1560SOL    HW1 4784   1.880   3.508   3.159
 1560SOL    HW2 4785   2.024   3.445   3.202
 1561SOL     OW 4786   2.229   2.962   2.363
 1561SOL    HW1 4787   2.222   3.045   2.307
 1561SOL    HW2 4788   2.233   2.882   2.303
 1562SOL     OW 4789   2.428   2.399   2.727
 1562SOL    HW1 4790   2.440   2.465   2.653
 1562SOL    HW2 4791   2.474   2.433   2.810
 1563SOL     OW 4792   3.114   3.210   2.250
 1563SOL    HW1 4793   3.164   3.287   2.290
 1563SOL    HW2 4794   3.019   3.212   2.282
 1564SOL     OW 4795   3.134   3.307   3.004
 1564SOL    HW1 4796   3.181   3.320   3.091
 1564SOL    HW2 4797   3.068   3.233   3.013
 1565SOL     OW 4798   3.444   2.501   2.334
 1565SOL    HW1 4799   3.413   2.562   2.407
 1565SOL    HW2 4800   3.494   2.553   2.265
 1566SOL     OW 4801   2.216   3.372   3.191
 1566SOL    HW1 4802   2.195   3.328   3.104
 1566SOL    HW2 4803   2.313   3.398   3.194
 1567SOL     OW 4804   2.264   2.613   3.460
 1567SOL    HW1 4805   2.332   2.668   3.413
 1567SOL    HW2 4806   2.304   2.525   3.487
 1568SOL     OW 4807   3.449   2.641   3.532
 1568SOL    HW1 4808   3.357   2.679   3.527
 1568SOL    HW2 4809   3.509   2.688   3.467
 1569SOL     OW 4810   2.875   1.967   3.632
 1569SOL    HW1 4811   2.881   2.052   3.580
 1569SOL    HW2 4812   2.907   1.891   3.575
 1570SOL     OW 4813   2.366   1.912   3.602
 1570SOL    HW1 4814   2.324   1.855   3.532
 1570SOL    HW2 4815   2.300   1.981   3.634
 1571SOL     OW 4816   2.435   2.732   2.891
 1571SOL    HW1 4817   2.479   2.821   2.882
 1571SOL    HW2 4818   2.372   2.732   2.968
 1572SOL     OW 4819   3.222   2.724   2.907
 1572SOL    HW1 4820   3.147   2.724   2.841
 1572SOL    HW2 4821   3.259   2.632   2.916
 1573SOL     OW 4822   3.071   2.387   2.137
 1573SOL    HW1 4823   3.084   2.303   2.191
 1573SOL    HW2 4824   3.042   2.461   2.197
 1574SOL     OW 4825   2.169   2.075   3.093
 1574SOL    HW1 4826   2.146   2.112   3.183
 1574SOL    HW2 4827   2.139   1.980   3.087
 1575SOL     OW 4828   1.899   3.172   3.144
 1575SOL    HW1 4829   1.952   3.123   3.212
 1575SOL    HW2 4830   1.921   3.270   3.149
 1576SOL     OW 4831   2.594   2.496   2.926
 1576SOL    HW1 4832   2.653   2.470   2.850
 1576SOL    HW2 4833   2.566   2.592   2.915
 1577SOL     OW 4834   3.590   2.797   3.716
 1577SOL    HW1 4835   3.544   2.790   3.627
 1577SOL    HW2 4836   3.528   2.841   3.782
 1578SOL     OW 4837   2.169   1.925   2.480
 1578SOL    HW1 4838   2.158   2.019   2.513
 1578SOL    HW2 4839   2.164   1.862   2.557
 1579SOL     OW 4840   3.484   2.229   2.236
 1579SOL    HW1 4841   3.486   2.153   2.300
 1579SOL    HW2 4842   3.436   2.306   2.276
 1580SOL     OW 4843   2.885   2.628   2.828
 1580SOL    HW1 4844   2.900   2.649   2.924
 1580SOL    HW2 4845   2.855   2.533   2.819
 1581SOL     OW 4846   2.842   3.435   3.562
 1581SOL    HW1 4847   2.822   3.479   3.474
 1581SOL    HW2 4848   2.881   3.344   3.546
 1582SOL     OW 4849   3.721   3.380   3.467
 1582SOL    HW1 4850   3.735   3.407   3.372
 1582SOL    HW2 4851   0.004   3.402   3.520
 1583SOL     OW 4852   2.212   2.760   3.666
 1583SOL    HW1 4853   2.288   2.804   3.714
 1583SOL    HW2 4854   2.247   2.713   3.584
 1584SOL     OW 4855   3.402   2.136   1.987
 1584SOL    HW1 4856   3.341   2.061   2.010
 1584SOL    HW2 4857   3.424   2.188   2.070
 1585SOL     OW 4858   3.165   2.700   1.904
 1585SOL    HW1 4859   3.199   2.607   1.919
 1585SOL    HW2 4860   3.183   2.727   1.809
 1586SOL     OW 4861   2.930   3.195   2.711
 1586SOL    HW1 4862   2.937   3.111   2.656
 1586SOL    HW2 4863   2.992   3.264   2.675
 1587SOL     OW 4864   2.181   2.672   2.811
 1587SOL    HW1 4865   2.274   2.708   2.816
 1587SOL    HW2 4866   2.175   2.587   2.863
 1588SOL     OW 4867   2.201   2.371   2.868
 1588SOL    HW1 4868   2.149   2.288   2.851
 1588SOL    HW2 4869   2.278   2.376   2.804
 1589SOL     OW 4870   3.000   2.242   3.540
 1589SOL    HW1 4871   2.955   2.305   3.604
 1589SOL    HW2 4872   3.093   2.273   3.523
 1590SOL     OW 4873   3.022   2.069   3.339
 1590SOL    HW1 4874   3.022   2.133   3.416
 1590SOL    HW2 4875   3.050   2.117   3.256
 1591SOL     OW 4876   1.870   3.188   2.062
 1591SOL    HW1 4877   1.777   3.209   2.031
 1591SOL    HW2 4878   1.880   3.089   2.075
 1592SOL     OW 4879   1.950   3.663   2.789
 1592SOL    HW1 4880   1.908   3.577   2.762
 1592SOL    HW2 4881   2.044   3.666   2.755
 1593SOL     OW 4882   2.366   3.430   2.772
 1593SOL    HW1 4883   2.432   3.504   2.781
 1593SOL    HW2 4884   2.410   3.351   2.730
 1594SOL     OW 4885   2.864   2.658   3.100
 1594SOL    HW1 4886   2.905   2.626   3.186
 1594SOL    HW2 4887   2.768   2.631   3.097
 1595SOL     OW 4888   1.902   2.406   2.976
 1595SOL    HW1 4889   1.987   2.373   2.935
 1595SOL    HW2 4890   1.915   2.421   3.074
 1596SOL     OW 4891   2.051   2.382   3.584
 1596SOL    HW1 4892   2.110   2.342   3.514
 1596SOL    HW2 4893   1.993   2.453   3.543
 1597SOL     OW 4894   3.231   2.812   3.522
 1597SOL    HW1 4895   3.270   2.901   3.542
 1597SOL    HW2 4896   3.241   2.792   3.425
 1598SOL     OW 4897   2.677   2.434   2.187
 1598SOL    HW1 4898   2.684   2.345   2.141
 1598SOL    HW2 4899   2.583   2.468   2.179
 1599SOL     OW 4900   3.519   2.466   3.068
 1599SOL    HW1 4901   3.481   2.397   3.130
 1599SOL    HW2 4902   3.601   2.430   3.024
 1600SOL     OW 4903   2.114   3.426   3.606
 1600SOL    HW1 4904   2.084   3.483   3.682
 1600SOL    HW2 4905   2.107   3.329   3.632
 1601SOL     OW 4906   2.533   2.326   3.131
 1601SOL    HW1 4907   2.499   2.237   3.101
 1601SOL    HW2 4908   2.559   2.380   3.051
 1602SOL     OW 4909   2.792   3.540   3.327
 1602SOL    HW1 4910   2.768   3.522   3.232
 1602SOL    HW2 4911   2.822   3.634   3.337
 1603SOL     OW 4912   2.335   2.362   2.053
 1603SOL    HW1 4913   2.396   2.442   2.057
 1603SOL    HW2 4914   2.240   2.393   2.060
 1604SOL     OW 4915   2.021   2.999   3.328
 1604SOL    HW1 4916   2.043   2.938   3.404
 1604SOL    HW2 4917   2.031   2.950   3.242
 1605SOL     OW 4918   3.209   2.921   3.096
 1605SOL    HW1 4919   3.233   2.858   3.022
 1605SOL    HW2 4920   3.119   2.961   3.078
 1606SOL     OW 4921   3.164   2.717   2.171
 1606SOL    HW1 4922   3.078   2.686   2.213
 1606SOL    HW2 4923   3.160   2.703   2.072
 1607SOL     OW 4924   3.621   3.609   3.016
 1607SOL    HW1 4925   3.682   3.639   2.943
 1607SOL    HW2 4926   3.583   3.520   2.994
 1608SOL     OW 4927   3.114   3.593   2.990
 1608SOL    HW1 4928   3.198   3.598   2.936
 1608SOL    HW2 4929   3.091   3.497   3.008
 1609SOL     OW 4930   1.945   3.120   2.884
 1609SOL    HW1 4931   1.940   3.119   2.984
 1609SOL    HW2 4932   1.862   3.079   2.846
 1610SOL     OW 4933   2.550   3.524   3.578
 1610SOL    HW1 4934   2.494   3.605   3.587
 1610SOL    HW2 4935   2.602   3.528   3.492
 1611SOL     OW 4936   3.588   1.997   2.385
 1611SOL    HW1 4937   3.661   1.980   2.318
 1611SOL    HW2 4938   3.557   1.910   2.423
 1612SOL     OW 4939   3.250   3.435   2.339
 1612SOL    HW1 4940   3.317   3.447   2.265
 1612SOL    HW2 4941   3.210   3.524   2.362
 1613SOL     OW 4942   1.992   3.656   3.713
 1613SOL    HW1 4943   1.951   3.582   3.766
 1613SOL    HW2 4944   2.056   3.707   3.771
 1614SOL     OW 4945   3.142   2.789   2.534
 1614SOL    HW1 4946   3.202   2.708   2.536
 1614SOL    HW2 4947   3.182   2.858   2.474
 1615SOL     OW 4948   2.692   3.135   3.284
 1615SOL    HW1 4949   2.687   3.168   3.379
 1615SOL    HW2 4950   2.606   3.154   3.238
 1616SOL     OW 4951   2.534   3.478   2.016
 1616SOL    HW1 4952   2.543   3.488   1.917
 1616SOL    HW2 4953   2.494   3.389   2.037
 1617SOL     OW 4954   3.512   3.582   3.256
 1617SOL    HW1 4955   3.565   3.592   3.172
 1617SOL    HW2 4956   3.485   3.672   3.290
 1618SOL     OW 4957   3.703   2.037   2.825
 1618SOL    HW1 4958   3.742   1.952   2.789
 1618SOL    HW2 4959   3.605   2.039   2.806
 1619SOL     OW 4960   2.125   2.188   2.582
 1619SOL    HW1 4961   2.046   2.239   2.548
 1619SOL    HW2 4962   2.116   2.173   2.680
 1620SOL     OW 4963   3.056   3.474   1.893
 1620SOL    HW1 4964   3.062   3.381   1.930
 1620SOL    HW2 4965   2.997   3.474   1.813
 1621SOL     OW 4966   2.684   2.864   3.234
 1621SOL    HW1 4967   2.724   2.863   3.142
 1621SOL    HW2 4968   2.694   2.956   3.274
 1622SOL     OW 4969   2.778   2.772   2.153
 1622SOL    HW1 4970   2.841   2.810   2.085
 1622SOL    HW2 4971   2.818   2.689   2.192
 1623SOL     OW 4972   3.366   3.469   1.906
 1623SOL    HW1 4973   3.274   3.506   1.913
 1623SOL    HW2 4974   3.404   3.489   1.816
 1624SOL     OW 4975   2.234   3.150   3.352
 1624SOL    HW1 4976   2.221   3.243   3.318
 1624SOL    HW2 4977   2.150   3.098   3.339
 1625SOL     OW 4978   3.476   3.154   3.151
 1625SOL    HW1 4979   3.536   3.157   3.231
 1625SOL    HW2 4980   3.401   3.218   3.164
 1626SOL     OW 4981   2.901   2.960   2.558
 1626SOL    HW1 4982   2.831   2.913   2.612
 1626SOL    HW2 4983   2.960   2.892   2.515
 1627SOL     OW 4984   2.876   2.098   2.833
 1627SOL    HW1 4985   2.868   2.062   2.740
 1627SOL    HW2 4986   2.874   2.022   2.898
 1628SOL     OW 4987   2.452   3.349   2.353
 1628SOL    HW1 4988   2.494   3.291   2.283
 1628SOL    HW2 4989   2.408   3.428   2.309
 1629SOL     OW 4990   3.571   2.247   3.243
 1629SOL    HW1 4991   3.644   2.316   3.247
 1629SOL    HW2 4992   3.599   2.172   3.184
 1630SOL     OW 4993   2.117   3.210   2.152
 1630SOL    HW1 4994   2.021   3.211   2.125
 1630SOL    HW2 4995   2.129   3.263   2.236
 1631SOL     OW 4996   1.967   2.875   3.588
 1631SOL    HW1 4997   1.890   2.842   3.642
 1631SOL    HW2 4998   2.052   2.845   3.630
 1632SOL     OW 4999   2.534   2.065   3.351
 1632SOL    HW1 5000   2.624   2.049   3.311
 1632SOL    HW2 5001   2.542   2.070   3.450
 1633SOL     OW 5002   1.937   2.207   1.895
 1633SOL    HW1 5003   1.845   2.179   1.866
 1633SOL    HW2 5004   1.968   2.284   1.839
 1634SOL     OW 5005   3.302   2.718   3.260
 1634SOL    HW1 5006   3.245   2.770   3.197
 1634SOL    HW2 5007   3.398   2.730   3.236
 1635SOL     OW 5008   1.934   2.028   2.180
 1635SOL    HW1 5009   1.917   2.111   2.126
 1635SOL    HW2 5010   2.024   1.991   2.158
 1636SOL     OW 5011   3.045   3.197   1.981
 1636SOL    HW1 5012   2.946   3.186   1.983
 1636SOL    HW2 5013   3.079   3.212   2.074
 1637SOL     OW 5014   2.475   2.704   3.293
 1637SOL    HW1 5015   2.531   2.785   3.276
 1637SOL    HW2 5016   2.534   2.624   3.296
 1638SOL     OW 5017   3.355   3.629   2.821
 1638SOL    HW1 5018   3.388   3.693   2.752
 1638SOL    HW2 5019   3.421   3.623   2.896
 1639SOL     OW 5020   2.578   2.427   3.570
 1639SOL    HW1 5021   2.597   2.492   3.644
 1639SOL    HW2 5022   2.638   2.347   3.579
 1640SOL     OW 5023   3.312   3.082   3.495
 1640SOL    HW1 5024   3.303   3.072   3.594
 1640SOL    HW2 5025   3.408   3.075   3.469
 1641SOL     OW 5026   2.252   3.603   3.422
 1641SOL    HW1 5027   2.161   3.644   3.420
 1641SOL    HW2 5028   2.245   3.509   3.454
 1642SOL     OW 5029   3.536   2.745   3.116
 1642SOL    HW1 5030   3.509   2.656   3.079
 1642SOL    HW2 5031   3.537   2.813   3.043
 1643SOL     OW 5032   3.087   2.187   2.311
 1643SOL    HW1 5033   3.152   2.113   2.300
 1643SOL    HW2 5034   3.107   2.237   2.395
 1644SOL     OW 5035   2.456   2.607   2.514
 1644SOL    HW1 5036   2.506   2.692   2.495
 1644SOL    HW2 5037   2.368   2.609   2.466
 1645SOL     OW 5038   3.639   2.204   3.504
 1645SOL    HW1 5039   3.622   2.235   3.410
 1645SOL    HW2 5040   3.555   2.167   3.542
 1646SOL     OW 5041   3.592   2.796   3.379
 1646SOL    HW1 5042   3.630   2.887   3.394
 1646SOL    HW2 5043   3.584   2.779   3.280
 1647SOL     OW 5044   2.721   3.236   1.878
 1647SOL    HW1 5045   2.675   3.251   1.966
 1647SOL    HW2 5046   2.765   3.321   1.848
 1648SOL     OW 5047   2.523   3.652   2.815
 1648SOL    HW1 5048   2.477   3.740   2.802
 1648SOL    HW2 5049   2.622   3.664   2.808
 1649SOL     OW 5050   2.721   2.818   2.723
 1649SOL    HW1 5051   2.775   2.749   2.771
 1649SOL    HW2 5052   2.689   2.887   2.789
 1650SOL     OW 5053   2.945   2.846   1.949
 1650SOL    HW1 5054   2.922   2.899   1.867
 1650SOL    HW2 5055   3.026   2.790   1.930
 1651SOL     OW 5056   3.723   3.431   2.713
 1651SOL    HW1 5057   3.652   3.419   2.643
 1651SOL    HW2 5058   3.724   3.352   2.773
 1652SOL     OW 5059   2.083   3.176   3.706
 1652SOL    HW1 5060   2.018   3.103   3.685
 1652SOL    HW2 5061   2.087   3.190   0.004
 1653SOL     OW 5062   1.941   3.102   2.515
 1653SOL    HW1 5063   1.940   3.055   2.603
 1653SOL    HW2 5064   2.023   3.074   2.464
 1654SOL     OW 5065   2.534   3.253   3.486
 1654SOL    HW1 5066   2.456   3.203   3.524
 1654SOL    HW2 5067   2.531   3.348   3.517
 1655SOL     OW 5068   3.686   2.054   3.089
 1655SOL    HW1 5069   3.682   1.964   3.133
 1655SOL    HW2 5070   3.689   2.043   2.990
 1656SOL     OW 5071   2.290   2.286   2.382
 1656SOL    HW1 5072   2.320   2.214   2.320
 1656SOL    HW2 5073   2.251   2.246   2.465
 1657SOL     OW 5074   3.567   3.349   2.966
 1657SOL    HW1 5075   3.474   3.324   2.939
 1657SOL    HW2 5076   3.593   3.299   3.048
 1658SOL     OW 5077   2.179   2.409   3.142
 1658SOL    HW1 5078   2.217   2.350   3.214
 1658SOL    HW2 5079   2.219   2.383   3.054
 1659SOL     OW 5080   2.674   3.448   2.549
 1659SOL    HW1 5081   2.706   3.458   2.455
 1659SOL    HW2 5082   2.595   3.386   2.551
 1660SOL     OW 5083   3.286   2.076   2.974
 1660SOL    HW1 5084   3.338   2.011   3.029
 1660SOL    HW2 5085   3.237   2.139   3.035
 1661SOL     OW 5086   2.863   1.896   3.016
 1661SOL    HW1 5087   2.800   1.824   2.985
 1661SOL    HW2 5088   2.956   1.860   3.016
 1662SOL     OW 5089   2.632   3.192   2.163
 1662SOL    HW1 5090   2.586   3.105   2.180
 1662SOL    HW2 5091   2.723   3.189   2.204
 1663SOL     OW 5092   2.480   3.429   3.146
 1663SOL    HW1 5093   2.475   3.511   3.203
 1663SOL    HW2 5094   2.569   3.426   3.101
 1664SOL     OW 5095   3.214   1.914   2.030
 1664SOL    HW1 5096   3.249   1.873   1.946
 1664SOL    HW2 5097   3.124   1.876   2.050
 1665SOL     OW 5098   3.162   2.315   2.553
 1665SOL    HW1 5099   3.103   2.395   2.557
 1665SOL    HW2 5100   3.177   2.280   2.646
 1666SOL     OW 5101   3.455   2.083   2.744
 1666SOL    HW1 5102   3.371   2.082   2.798
 1666SOL    HW2 5103   3.457   2.166   2.688
 1667SOL     OW 5104   1.901   2.939   2.162
 1667SOL    HW1 5105   2.000   2.928   2.153
 1667SOL    HW2 5106   1.861   2.853   2.194
 1668SOL     OW 5107   2.737   3.508   2.199
 1668SOL    HW1 5108   2.660   3.473   2.145
 1668SOL    HW2 5109   2.705   3.579   2.261
 1669SOL     OW 5110   2.765   0.010   1.995
 1669SOL    HW1 5111   2.816   0.011   1.909
 1669SOL    HW2 5112   2.821   3.768   2.066
   3.80000   3.80000   3.80000
