# Supplementary material for: Closing the Gap between Experiment and Simulation—A Holistic Study on the Complexation of Small Interfering RNAs with Polyethylenimine
Source: Mol Pharm. Author manuscript; Available in PMC 2024 Oct 29. (PMC7616749; doi:10.1021/acs.molpharmaceut.3c00747)
Supplement: Supplementary code [file EMS199501-supplement-Supplementary_code.zip › closingthegap-main/Part 1: Parameterising angle and bond distribution/bPEI_33/1_AA/bPEI_0.gro]

LIGPARGEN GENERATED GRO FILE
  108
    1UNK    N00    1  -0.303   0.810   0.761
    1UNK    C01    2  -0.255   0.879   0.642
    1UNK    C02    3  -0.172   0.784   0.560
    1UNK    N03    4  -0.124   0.853   0.440
    1UNK    C04    5  -0.043   0.761   0.361
    1UNK    C05    6   0.007   0.832   0.238
    1UNK    N06    7   0.153   0.832   0.238
    1UNK    C07    8   0.201   0.901   0.119
    1UNK    C08    9   0.151   0.831  -0.004
    1UNK    N09   10   0.199   0.693  -0.004
    1UNK    C0A   11   0.150   0.625  -0.124
    1UNK    C0B   12  -0.000   0.626  -0.123
    1UNK    N0C   13  -0.048   0.557  -0.004
    1UNK    C0D   14  -0.194   0.557  -0.003
    1UNK    C0E   15  -0.244   0.487   0.120
    1UNK    N0F   16  -0.196   0.349   0.119
    1UNK    C0G   17  -0.245   0.280   0.000
    1UNK    C0H   18  -0.195   0.139   0.000
    1UNK    N0I   19  -0.049   0.138   0.000
    1UNK    C0J   20  -0.001   0.001   0.000
    1UNK    C0K   21   0.149   0.000  -0.000
    1UNK    N0M   22   0.198  -0.069  -0.120
    1UNK    C0N   23   0.344  -0.069  -0.120
    1UNK    C0O   24   0.394  -0.139   0.003
    1UNK    N0P   25   0.540  -0.140   0.003
    1UNK    C0Q   26   0.589  -0.208   0.122
    1UNK    C0R   27   0.739  -0.208   0.122
    1UNK    N0S   28   0.787  -0.277   0.241
    1UNK    C0T   29   0.933  -0.277   0.241
    1UNK    C0U   30   0.983  -0.348   0.363
    1UNK    N0V   31   1.064  -0.256   0.443
    1UNK    C0W   32   1.113  -0.325   0.562
    1UNK    C0X   33   1.196  -0.230   0.643
    1UNK    N0Y   34   1.310  -0.184   0.564
    1UNK    C0Z   35   1.391  -0.093   0.643
    1UNK    C10   36   1.507  -0.046   0.562
    1UNK    N11   37   1.632  -0.084   0.628
    1UNK    C12   38   1.745  -0.038   0.549
    1UNK    C13   39   1.873  -0.078   0.617
    1UNK    N14   40   1.878  -0.223   0.630
    1UNK    H15   41  -0.360   0.731   0.733
    1UNK    H16   42  -0.225   0.777   0.816
    1UNK    H17   43  -0.340   0.913   0.583
    1UNK    H18   44  -0.194   0.964   0.672
    1UNK    H19   45  -0.087   0.750   0.619
    1UNK    H1A   46  -0.233   0.699   0.530
    1UNK    H1B   47  -0.067   0.932   0.468
    1UNK    H1C   48   0.042   0.727   0.420
    1UNK    H1D   49  -0.104   0.676   0.331
    1UNK    H1E   50  -0.030   0.781   0.149
    1UNK    H1F   51  -0.029   0.935   0.239
    1UNK    H1G   52   0.187   0.879   0.321
    1UNK    H1H   53   0.165   1.004   0.120
    1UNK    H1I   54   0.310   0.901   0.119
    1UNK    H1J   55   0.042   0.832  -0.003
    1UNK    H1K   56   0.187   0.883  -0.093
    1UNK    H1M   57   0.300   0.693  -0.004
    1UNK    H1N   58   0.186   0.676  -0.213
    1UNK    H1O   59   0.186   0.522  -0.124
    1UNK    H1P   60  -0.036   0.728  -0.123
    1UNK    H1Q   61  -0.037   0.574  -0.212
    1UNK    H1R   62  -0.015   0.461  -0.004
    1UNK    H1S   63  -0.230   0.660  -0.003
    1UNK    H1T   64  -0.231   0.506  -0.092
    1UNK    H1U   65  -0.207   0.538   0.208
    1UNK    H1V   66  -0.353   0.487   0.120
    1UNK    H1W   67  -0.229   0.301   0.202
    1UNK    H1X   68  -0.354   0.280   0.001
    1UNK    H1Y   69  -0.208   0.331  -0.089
    1UNK    H1Z   70  -0.231   0.087   0.090
    1UNK    H20   71  -0.232   0.087  -0.089
    1UNK    H21   72  -0.015   0.186  -0.083
    1UNK    H22   73  -0.037  -0.051   0.090
    1UNK    H23   74  -0.037  -0.051  -0.089
    1UNK    H24   75   0.186   0.103  -0.001
    1UNK    H25   76   0.186  -0.051   0.089
    1UNK    H26   77   0.164  -0.164  -0.119
    1UNK    H27   78   0.380  -0.121  -0.209
    1UNK    H28   79   0.380   0.034  -0.120
    1UNK    H29   80   0.358  -0.088   0.092
    1UNK    H2A   81   0.357  -0.242   0.003
    1UNK    H2B   82   0.573  -0.044   0.002
    1UNK    H2C   83   0.552  -0.157   0.211
    1UNK    H2D   84   0.552  -0.311   0.122
    1UNK    H2E   85   0.775  -0.260   0.032
    1UNK    H2F   86   0.775  -0.105   0.122
    1UNK    H2G   87   0.754  -0.230   0.323
    1UNK    H2H   88   0.970  -0.329   0.152
    1UNK    H2I   89   0.969  -0.174   0.241
    1UNK    H2J   90   0.898  -0.382   0.422
    1UNK    H2K   91   1.044  -0.433   0.334
    1UNK    H2M   92   1.008  -0.176   0.470
    1UNK    H2N   93   1.028  -0.359   0.621
    1UNK    H2O   94   1.173  -0.410   0.532
    1UNK    H2P   95   1.135  -0.145   0.673
    1UNK    H2Q   96   1.232  -0.282   0.733
    1UNK    H2R   97   1.365  -0.264   0.537
    1UNK    H2S   98   1.330  -0.007   0.673
    1UNK    H2T   99   1.427  -0.144   0.732
    1UNK    H2U  100   1.503  -0.091   0.463
    1UNK    H2V  101   1.503   0.063   0.552
    1UNK    H2W  102   1.635  -0.042   0.720
    1UNK    H2X  103   1.741  -0.084   0.450
    1UNK    H2Y  104   1.741   0.070   0.538
    1UNK    H2Z  105   1.958  -0.044   0.557
    1UNK    H30  106   1.877  -0.032   0.716
    1UNK    H31  107   1.799  -0.255   0.685
    1UNK    H32  108   1.874  -0.266   0.538
   1.00000   1.00000   1.00000
