# Supplementary material for: Closing the Gap between Experiment and Simulation—A Holistic Study on the Complexation of Small Interfering RNAs with Polyethylenimine
Source: Mol Pharm. Author manuscript; Available in PMC 2024 Oct 29. (PMC7616749; doi:10.1021/acs.molpharmaceut.3c00747)
Supplement: Supplementary code [file EMS199501-supplement-Supplementary_code.zip › closingthegap-main/Part 1: Parameterising angle and bond distribution/bPEI_33/1_AA/out.gro]

LIGPARGEN GENERATED GRO FILE
  108
    1UNK    N00    1   0.801   1.636   3.290
    1UNK    C01    2   0.892   1.731   3.356
    1UNK    C02    3   0.989   1.656   3.442
    1UNK    N03    4   1.067   1.563   3.360
    1UNK    C04    5   1.161   1.490   3.444
    1UNK    C05    6   1.085   1.414   3.548
    1UNK    N06    7   0.995   1.319   3.484
    1UNK    C07    8   0.922   1.244   3.585
    1UNK    C08    9   0.842   1.340   3.670
    1UNK    N09   10   0.769   1.265   3.771
    1UNK    C0A   11   0.692   1.357   3.854
    1UNK    C0B   12   0.617   1.280   3.958
    1UNK    N0C   13   0.474   1.303   3.942
    1UNK    C0D   14   0.407   1.176   3.916
    1UNK    C0E   15   0.420   1.363   4.064
    1UNK    C0F   16   0.489   1.494   4.090
    1UNK    N0G   17   0.434   1.554   4.211
    1UNK    C0H   18   0.463   1.114   3.791
    1UNK    N0I   19   0.355   1.097   3.694
    1UNK    C0J   20   0.457   1.464   4.324
    1UNK    C0K   21   0.401   1.526   4.449
    1UNK    N0M   22   0.423   1.436   4.562
    1UNK    C0N   23   0.252   1.011   3.749
    1UNK    C0O   24   0.142   0.993   3.649
    1UNK    N0P   25   0.174   1.069   3.528
    1UNK    C0Q   26   0.067   1.051   3.431
    1UNK    C0R   27  -0.062   1.101   3.489
    1UNK    N0S   28  -0.049   1.243   3.522
    1UNK    C0T   29  -0.174   1.291   3.579
    1UNK    C0U   30  -0.161   1.437   3.614
    1UNK    N0V   31  -0.183   1.455   3.757
    1UNK    C0W   32  -0.297   1.544   3.777
    1UNK    C0X   33  -0.064   1.513   3.817
    1UNK    C0Y   34  -0.403   1.473   3.854
    1UNK    N0Z   35  -0.526   1.468   3.775
    1UNK    C10   36  -0.629   1.398   3.850
    1UNK    C11   37  -0.755   1.393   3.769
    1UNK    N12   38  -0.729   1.322   3.644
    1UNK    C13   39  -0.087   1.531   3.965
    1UNK    N14   40  -0.073   1.673   3.998
    1UNK    H15   41   0.855   1.572   3.233
    1UNK    H16   42   0.751   1.584   3.361
    1UNK    H17   43   0.946   1.786   3.279
    1UNK    H18   44   0.834   1.799   3.416
    1UNK    H19   45   1.056   1.727   3.490
    1UNK    H1A   46   0.934   1.600   3.518
    1UNK    H1B   47   1.117   1.615   3.289
    1UNK    H1C   48   1.218   1.422   3.383
    1UNK    H1D   49   1.228   1.562   3.492
    1UNK    H1E   50   1.156   1.360   3.611
    1UNK    H1F   51   1.027   1.483   3.609
    1UNK    H1G   52   1.049   1.256   3.426
    1UNK    H1H   53   0.854   1.174   3.536
    1UNK    H1I   54   0.993   1.190   3.648
    1UNK    H1J   55   0.910   1.410   3.718
    1UNK    H1K   56   0.772   1.394   3.606
    1UNK    H1M   57   0.835   1.214   3.829
    1UNK    H1N   58   0.759   1.429   3.901
    1UNK    H1O   59   0.621   1.412   3.791
    1UNK    H1P   60   0.638   1.174   3.947
    1UNK    H1Q   61   0.648   1.314   4.057
    1UNK    H1R   62   0.424   1.109   4.001
    1UNK    H1S   63   0.299   1.193   3.905
    1UNK    H1T   64   0.313   1.380   4.051
    1UNK    H1U   65   0.437   1.295   4.148
    1UNK    H1V   66   0.595   1.476   4.102
    1UNK    H1W   67   0.472   1.561   4.006
    1UNK    H1X   68   0.335   1.570   4.200
    1UNK    H1Y   69   0.539   1.180   3.750
    1UNK    H1Z   70   0.506   1.018   3.815
    1UNK    H20   71   0.392   1.057   3.609
    1UNK    H21   72   0.406   1.369   4.305
    1UNK    H22   73   0.564   1.447   4.337
    1UNK    H23   74   0.451   1.620   4.468
    1UNK    H24   75   0.294   1.543   4.436
    1UNK    H25   76   0.522   1.420   4.573
    1UNK    H26   77   0.386   1.478   4.646
    1UNK    H27   78   0.296   0.913   3.773
    1UNK    H28   79   0.212   1.055   3.840
    1UNK    H29   80   0.132   0.886   3.624
    1UNK    H2A   81   0.049   1.029   3.691
    1UNK    H2B   82   0.261   1.035   3.489
    1UNK    H2C   83   0.090   1.109   3.341
    1UNK    H2D   84   0.057   0.946   3.405
    1UNK    H2E   85  -0.142   1.089   3.416
    1UNK    H2F   86  -0.086   1.045   3.578
    1UNK    H2G   87  -0.027   1.296   3.439
    1UNK    H2H   88  -0.254   1.279   3.506
    1UNK    H2I   89  -0.198   1.235   3.669
    1UNK    H2J   90  -0.060   1.470   3.588
    1UNK    H2K   91  -0.234   1.494   3.558
    1UNK    H2M   92  -0.264   1.633   3.833
    1UNK    H2N   93  -0.336   1.576   3.680
    1UNK    H2O   94   0.021   1.446   3.802
    1UNK    H2P   95  -0.043   1.609   3.772
    1UNK    H2Q   96  -0.370   1.371   3.877
    1UNK    H2R   97  -0.423   1.527   3.947
    1UNK    H2S   98  -0.557   1.562   3.754
    1UNK    H2T   99  -0.596   1.297   3.872
    1UNK    H2U  100  -0.649   1.452   3.943
    1UNK    H2V  101  -0.833   1.341   3.825
    1UNK    H2W  102  -0.789   1.495   3.746
    1UNK    H2X  103  -0.657   1.370   3.592
    1UNK    H2Y  104  -0.698   1.228   3.664
    1UNK    H2Z  105  -0.187   1.497   3.990
    1UNK    H30  106  -0.013   1.475   4.021
    1UNK    H31  107   0.020   1.705   3.975
    1UNK    H32  108  -0.142   1.726   3.946
   3.80000   3.80000   3.80000
