# Supplementary material for: Closing the Gap between Experiment and Simulation—A Holistic Study on the Complexation of Small Interfering RNAs with Polyethylenimine
Source: Mol Pharm. Author manuscript; Available in PMC 2024 Oct 29. (PMC7616749; doi:10.1021/acs.molpharmaceut.3c00747)
Supplement: Supplementary code [file EMS199501-supplement-Supplementary_code.zip › closingthegap-main/Part 1: Parameterising angle and bond distribution/bPEI_33/6_CGSIM/system.top]

; Include forcefield parameters
#include "martini_v3.0.0.itp"
#include "martini_v3.0.0_solvents_v1.itp"

; Include chain topologies
#include "bPEI_33_cg.itp"


[ system ]
; Name
Two molecules in a solvent

[ molecules ]
; Compound        #mols
PEI             1
W               878
