# Supplementary material for: Closing the Gap between Experiment and Simulation—A Holistic Study on the Complexation of Small Interfering RNAs with Polyethylenimine
Source: Mol Pharm. Author manuscript; Available in PMC 2024 Oct 29. (PMC7616749; doi:10.1021/acs.molpharmaceut.3c00747)
Supplement: Supplementary code [file EMS199501-supplement-Supplementary_code.zip › closingthegap-main/Part 1: Parameterising angle and bond distribution/bPEI_33/6_CGSIM/2-eq.gro]

Two molecules in a solvent
  892
    1P1    TN6d    1   0.550   3.776   4.497 -0.0642  0.2718 -0.1505
    1S1     SN4    2   0.414   3.920   4.701  0.1830  0.6567 -0.0633
    1T1    SN3a    3   0.133   3.836   4.947  0.0898 -0.2607 -0.0678
    1P2    TN6d    4   0.174   4.003   5.224 -0.4074 -0.1057 -0.0738
    1S2     SN4    5  -0.164   3.923   4.747  0.2168 -0.2055 -0.0020
    1S3     SN4    6  -0.499   4.023   4.631 -0.1784 -0.1507  0.1058
    1S4     SN4    7  -0.689   4.208   4.377  0.1247  0.0755  0.1307
    1T2    SN3a    8  -0.707   4.393   4.055 -0.3303 -0.1012 -0.0999
    1S5     SN4    9  -0.950   4.209   3.840  0.1379  0.0974 -0.0125
    1P3    TN6d   10  -0.928   3.985   3.685  0.1791  0.8828 -0.3571
    1S6     SN4   11  -0.989   4.621   4.155  0.2711 -0.0350  0.1728
    1S7     SN4   12  -1.186   4.784   4.413  0.2286 -0.0029  0.2600
    1S8     SN4   13  -1.379   5.090   4.479  0.2221 -0.1545  0.0418
    1P4    TN6d   14  -1.551   5.245   4.341 -0.1662  0.2057 -0.0027
    2W        W   15   2.818   0.410   3.957  0.1398  0.2291 -0.0799
    3W        W   16   2.449   1.993   2.096 -0.0871  0.0189  0.1711
    4W        W   17   3.828   4.491   4.674 -0.0131 -0.1689  0.0442
    5W        W   18   3.511   3.314   0.585  0.2303  0.0224 -0.1132
    6W        W   19   2.985   0.235   0.320  0.0995 -0.1257  0.0309
    7W        W   20   0.525   3.766   2.370  0.0108 -0.0167 -0.3040
    8W        W   21   0.672   3.571   2.974  0.2574  0.1862  0.1840
    9W        W   22   0.302   3.083   1.240 -0.0446 -0.1600 -0.2698
   10W        W   23   1.398   3.209   0.752  0.0764  0.1548 -0.0841
   11W        W   24   1.517   3.283   0.285 -0.0326 -0.2119 -0.2985
   12W        W   25   0.370   3.192   4.587  0.2398  0.3087 -0.1646
   13W        W   26   4.396   4.029   2.582  0.0165 -0.1174 -0.0720
   14W        W   27   1.017   2.517   3.489  0.3917 -0.1351 -0.0392
   15W        W   28   0.661   2.359   3.035  0.0431 -0.2435 -0.0616
   16W        W   29   0.208   0.318   4.083  0.1456 -0.0387 -0.0932
   17W        W   30   0.169   1.694   0.368 -0.0886  0.2708 -0.1813
   18W        W   31   3.611   3.375   4.454 -0.3167 -0.0409 -0.0917
   19W        W   32   1.213   0.691   0.125  0.0291  0.0419 -0.1378
   20W        W   33   0.326   2.528   4.074 -0.4358  0.0156 -0.0571
   21W        W   34   1.704   4.558   0.512  0.1163  0.0868  0.1179
   22W        W   35   3.046   4.055   3.152  0.1812 -0.2831 -0.4123
   23W        W   36   4.176   4.224   1.714 -0.0307  0.2937  0.0267
   24W        W   37   0.839   4.516   1.562  0.2125  0.3009 -0.1173
   25W        W   38   1.657   4.342   4.164 -0.3191  0.0190 -0.0438
   26W        W   39   3.173   1.803   4.405 -0.1518 -0.2660 -0.0856
   27W        W   40   2.703   3.317   3.215 -0.1987 -0.2326  0.0524
   28W        W   41   1.096   1.213   2.848 -0.1412 -0.2454  0.0473
   29W        W   42   1.108   4.145   1.256  0.1280 -0.1374 -0.0979
   30W        W   43   2.985   3.132   1.990  0.0575 -0.1192 -0.0572
   31W        W   44   0.229   0.915   0.548 -0.1044  0.0312  0.1978
   32W        W   45   2.158   0.944   3.648 -0.0800  0.2852  0.1130
   33W        W   46   1.786   1.111   2.847 -0.4758 -0.0672 -0.1388
   34W        W   47   3.000   0.254   2.711  0.1061 -0.0287 -0.0253
   35W        W   48   1.825   0.147   0.857 -0.0564 -0.2713  0.0915
   36W        W   49   2.586   3.893   3.202  0.1832  0.0306  0.3475
   37W        W   50   0.570   0.780   0.886  0.0104  0.0043 -0.2827
   38W        W   51   3.389   0.481   2.307 -0.1213  0.3723  0.1536
   39W        W   52   2.626   4.293   1.571 -0.1636 -0.3714 -0.0629
   40W        W   53   4.113   0.018   3.870 -0.2265  0.2372 -0.1104
   41W        W   54   3.476   2.014   3.993  0.0785 -0.0477  0.2443
   42W        W   55   2.659   0.441   1.572  0.2395  0.0390  0.0901
   43W        W   56   1.641   3.540   2.447 -0.1195 -0.3302 -0.3644
   44W        W   57   4.429   3.821   2.112  0.0855  0.2642  0.0938
   45W        W   58   2.962   1.278   3.785 -0.2063  0.0675 -0.0301
   46W        W   59   4.010   3.186   0.600 -0.2325 -0.1204  0.0302
   47W        W   60   2.917   2.715   4.705 -0.0802  0.1712  0.0084
   48W        W   61   2.697   4.401   4.360  0.0843  0.1155 -0.0420
   49W        W   62   0.993   1.439   0.885  0.0592 -0.0047 -0.1711
   50W        W   63   1.539   0.199   1.888 -0.0566 -0.2123 -0.2737
   51W        W   64   0.312   2.386   2.225  0.0151  0.0616 -0.0119
   52W        W   65   0.052   1.830   2.725  0.1737 -0.0939  0.0883
   53W        W   66   1.066   3.898   2.328  0.1408  0.0492 -0.1801
   54W        W   67   2.271   2.425   4.058  0.0879  0.1321  0.0400
   55W        W   68   4.120   3.659   3.864 -0.0203  0.0494  0.1057
   56W        W   69   0.032   3.015   2.701 -0.0518  0.1746 -0.2841
   57W        W   70   2.138   4.008   3.197 -0.1005 -0.0896 -0.0497
   58W        W   71   0.922   4.585   1.054 -0.0297 -0.1703  0.0538
   59W        W   72   2.810   1.347   0.656  0.0074 -0.4721 -0.1906
   60W        W   73   0.864   3.960   3.650 -0.1584 -0.1985 -0.0563
   61W        W   74   3.061   3.881   2.173  0.1655  0.0751  0.1543
   62W        W   75   4.656   0.532   0.322 -0.0586  0.0116 -0.2135
   63W        W   76   2.430   1.071   2.132  0.0105 -0.1286  0.3554
   64W        W   77   1.839   3.883   1.112  0.1051 -0.1679  0.0816
   65W        W   78   0.490   4.033   4.082  0.0429 -0.1246 -0.2406
   66W        W   79   0.312   4.196   3.645  0.4420 -0.0383  0.0746
   67W        W   80   2.472   1.972   4.192  0.0594  0.0993 -0.0000
   68W        W   81   2.181   3.442   2.374  0.0344  0.1487 -0.0630
   69W        W   82   1.322   1.092   0.567 -0.2042  0.4590  0.0551
   70W        W   83   4.534   3.362   0.491  0.1507 -0.0509  0.1582
   71W        W   84   3.238   0.628   0.149 -0.2198 -0.0103  0.0675
   72W        W   85   0.308   0.422   3.432  0.2211 -0.3024 -0.1130
   73W        W   86   0.117   4.025   2.296  0.0223  0.2123  0.1025
   74W        W   87   2.961   0.383   0.810  0.1849 -0.0593 -0.2209
   75W        W   88   3.268   1.484   1.761 -0.0291 -0.0482  0.1429
   76W        W   89   0.459   4.292   0.661  0.3633  0.1192  0.0965
   77W        W   90   2.668   0.873   3.950 -0.0111  0.1285  0.1263
   78W        W   91   0.047   1.479   3.047 -0.2964 -0.0910 -0.2129
   79W        W   92   1.334   2.547   2.501 -0.2810  0.0303  0.4605
   80W        W   93   4.158   3.602   0.815 -0.3401  0.0535 -0.4242
   81W        W   94   0.773   2.896   0.762  0.0376 -0.1983  0.0798
   82W        W   95   1.025   2.050   2.637 -0.0864  0.1395 -0.0555
   83W        W   96   2.483   0.177   4.399 -0.0823 -0.1187  0.2610
   84W        W   97   1.886   4.250   3.663  0.2492 -0.2832  0.2347
   85W        W   98   1.395   0.289   3.642 -0.2069 -0.0032  0.0834
   86W        W   99   2.959   1.971   3.091  0.0163 -0.0406 -0.0234
   87W        W  100   4.297   1.504   4.108  0.2364 -0.0532  0.3185
   88W        W  101   2.093   3.304   3.769  0.0270  0.0982  0.1140
   89W        W  102   0.110   3.015   0.586 -0.0015 -0.0102  0.1290
   90W        W  103   1.427   1.676   0.717 -0.3119 -0.1115 -0.1460
   91W        W  104   0.723   1.647   4.050  0.2341  0.0633  0.2569
   92W        W  105   0.538   4.551   0.206  0.0959  0.0120  0.2846
   93W        W  106   0.306   0.655   1.718  0.0204  0.2340  0.1393
   94W        W  107   4.743   1.395   1.861 -0.3026 -0.0983 -0.1007
   95W        W  108   2.487   3.133   4.026 -0.0066  0.1501 -0.1645
   96W        W  109   3.527   2.839   0.728 -0.0099 -0.0619  0.1897
   97W        W  110   0.933   0.437   0.589 -0.1699 -0.3533  0.0679
   98W        W  111   1.439   2.570   1.473 -0.1277 -0.0750 -0.3183
   99W        W  112   1.154   0.379   4.483 -0.1366 -0.1274 -0.1199
  100W        W  113   2.309   1.007   3.073 -0.2243  0.1745 -0.0409
  101W        W  114   3.864   2.140   0.769  0.3106 -0.0447  0.2393
  102W        W  115   1.622   2.148   2.869 -0.1102 -0.1643  0.2320
  103W        W  116   3.437   4.506   2.540 -0.1701  0.0653 -0.4965
  104W        W  117   4.595   0.231   3.612 -0.2365 -0.1675  0.0133
  105W        W  118   4.040   1.277   4.466 -0.0790 -0.1038 -0.3838
  106W        W  119   2.819   0.128   1.218 -0.0605  0.0318  0.0171
  107W        W  120   0.822   1.079   0.602  0.3069  0.0537  0.0960
  108W        W  121   1.300   0.143   0.320  0.1661  0.0240  0.2204
  109W        W  122   1.661   3.138   3.627 -0.0129  0.0476 -0.0330
  110W        W  123   3.636   3.681   4.065 -0.0494 -0.3698 -0.1127
  111W        W  124   3.508   4.074   4.391 -0.2389  0.0102 -0.0856
  112W        W  125   4.227   0.439   3.353 -0.0039  0.0649 -0.1336
  113W        W  126   2.018   3.369   1.471  0.1165  0.3310 -0.2633
  114W        W  127   4.503   0.358   1.629 -0.1750 -0.2645  0.1818
  115W        W  128   0.735   4.001   2.715 -0.1910  0.0267 -0.3569
  116W        W  129   2.965   1.707   2.584  0.1386 -0.1103  0.2018
  117W        W  130   1.676   4.053   0.112  0.0242  0.0435 -0.4132
  118W        W  131   2.374   0.239   3.061  0.1513  0.0313  0.1266
  119W        W  132   3.645   3.909   1.815  0.1292 -0.1397  0.1061
  120W        W  133   1.442   2.935   4.576 -0.1780  0.1176 -0.1356
  121W        W  134   3.911   0.359   1.442 -0.0950  0.3543 -0.1056
  122W        W  135   4.380   4.451   0.065 -0.0804  0.2496  0.0970
  123W        W  136   2.961   1.178   2.825 -0.1633 -0.3465 -0.1070
  124W        W  137   2.753   3.143   0.118 -0.0601 -0.0268 -0.1918
  125W        W  138   0.401   0.932   3.416 -0.0576 -0.0527 -0.2307
  126W        W  139   3.889   1.314   0.340 -0.2693  0.0789 -0.0462
  127W        W  140   4.287   2.842   0.355  0.4606 -0.0648 -0.0542
  128W        W  141   4.122   2.004   2.253  0.0797  0.1625 -0.1874
  129W        W  142   1.280   2.367   3.966 -0.2543 -0.1025 -0.1063
  130W        W  143   1.807   2.274   3.785  0.0631 -0.0465  0.0100
  131W        W  144   2.344   2.505   0.991 -0.3874  0.0764 -0.1279
  132W        W  145   2.788   4.106   2.710  0.2130 -0.0792 -0.0877
  133W        W  146   2.136   1.893   2.458  0.0146  0.2584 -0.0032
  134W        W  147   3.396   2.275   0.628 -0.2723 -0.1089  0.2446
  135W        W  148   4.115   4.389   0.628 -0.1195  0.1731  0.0394
  136W        W  149   2.618   1.405   1.245 -0.0733 -0.2086  0.0496
  137W        W  150   3.074   0.948   4.551  0.0391 -0.1177 -0.1248
  138W        W  151   0.758   2.498   2.562  0.0001  0.2191 -0.0007
  139W        W  152   1.210   1.356   3.362  0.0106 -0.0311  0.1230
  140W        W  153   0.943   1.939   3.456 -0.0165 -0.2156  0.2513
  141W        W  154   4.102   0.048   4.410 -0.2507  0.3628 -0.1128
  142W        W  155   1.030   3.718   1.495  0.1256  0.1340 -0.1894
  143W        W  156   0.361   2.909   3.650 -0.0661 -0.1731 -0.1313
  144W        W  157   3.294   2.078   2.605 -0.0479  0.3394 -0.2283
  145W        W  158   3.756   0.857   2.199  0.2196 -0.1949  0.5506
  146W        W  159   0.344   4.371   1.642  0.1348  0.1300 -0.0118
  147W        W  160   3.005   4.200   0.843  0.2524 -0.2372 -0.0367
  148W        W  161   4.472   4.294   4.336 -0.0146  0.1363  0.1668
  149W        W  162   0.165   0.748   3.854  0.0827  0.0975 -0.0101
  150W        W  163   3.175   1.004   1.642  0.1478  0.4279 -0.1590
  151W        W  164   2.976   3.606   2.910 -0.2608  0.0758 -0.0368
  152W        W  165   3.338   1.542   2.843 -0.2763 -0.1437 -0.3829
  153W        W  166   3.901   2.726   3.578  0.0500  0.1034  0.1041
  154W        W  167   4.418   0.127   2.122  0.1412  0.0429  0.0445
  155W        W  168   0.666   0.597   3.713 -0.1156 -0.2589 -0.1760
  156W        W  169   0.960   3.917   3.158 -0.0224 -0.0018 -0.1326
  157W        W  170   2.289   1.267   1.616 -0.1258 -0.0922 -0.4316
  158W        W  171   1.654   3.621   3.082 -0.0877 -0.0389  0.0176
  159W        W  172   4.638   2.874   1.481 -0.3799 -0.1253  0.1375
  160W        W  173   0.862   1.962   0.866  0.0317 -0.2624 -0.4527
  161W        W  174   4.168   1.012   1.948  0.0624  0.0243  0.1120
  162W        W  175   3.786   1.657   1.960 -0.1227  0.0868 -0.0660
  163W        W  176   2.908   2.236   1.807 -0.4314 -0.1471 -0.0985
  164W        W  177   0.363   0.730   0.091 -0.2669  0.1379 -0.1413
  165W        W  178   4.406   3.011   0.874  0.4389  0.1039 -0.2483
  166W        W  179   4.313   1.640   2.880  0.1186 -0.2244  0.0995
  167W        W  180   1.195   4.262   2.739 -0.2001 -0.0400  0.0685
  168W        W  181   3.586   1.580   4.676  0.0939  0.2042 -0.2648
  169W        W  182   1.398   4.143   3.389 -0.1286  0.0414 -0.1374
  170W        W  183   4.068   1.309   2.316  0.0408  0.3472 -0.0360
  171W        W  184   4.598   3.558   3.402 -0.2514  0.3202 -0.0586
  172W        W  185   2.860   2.291   0.252 -0.1786  0.2408 -0.0054
  173W        W  186   1.782   1.750   1.045 -0.1464 -0.1279  0.2593
  174W        W  187   1.908   3.588   0.124  0.4576 -0.0578 -0.2393
  175W        W  188   0.963   2.886   1.425 -0.1668 -0.1902 -0.3006
  176W        W  189   1.511   1.184   2.359  0.1971  0.2233  0.1627
  177W        W  190   0.432   0.476   2.252 -0.3336 -0.2106  0.0126
  178W        W  191   2.240   1.571   2.003 -0.0070  0.1919  0.2954
  179W        W  192   3.352   2.913   1.803 -0.2700 -0.1219 -0.0127
  180W        W  193   2.823   3.954   4.633  0.1366 -0.0250  0.1515
  181W        W  194   3.446   3.784   3.148 -0.0881 -0.1099  0.1303
  182W        W  195   3.816   3.045   1.076 -0.0331 -0.1515 -0.2543
  183W        W  196   1.194   2.033   1.370 -0.3149  0.1021 -0.2480
  184W        W  197   1.585   1.588   1.981 -0.2382  0.0593  0.0047
  185W        W  198   3.632   2.046   4.524 -0.0399  0.0517 -0.1581
  186W        W  199   4.147   0.587   0.492 -0.1844  0.2711 -0.0036
  187W        W  200   3.873   1.422   3.883 -0.1141  0.0987 -0.0116
  188W        W  201   3.956   3.830   1.406  0.2186  0.3686 -0.0791
  189W        W  202   1.131   1.142   1.279  0.0098 -0.0389  0.3108
  190W        W  203   2.174   4.320   1.891  0.1206 -0.0240  0.0159
  191W        W  204   3.990   3.520   1.895  0.1051 -0.2129 -0.1826
  192W        W  205   1.997   1.644   4.271 -0.1113  0.0405 -0.2942
  193W        W  206   0.327   4.748   2.953  0.3097  0.2121  0.1833
  194W        W  207   1.709   2.898   2.265 -0.0829 -0.1373 -0.2239
  195W        W  208   0.598   1.491   0.528  0.2207 -0.1700  0.1424
  196W        W  209   3.414   1.667   2.345  0.1631  0.0597  0.2007
  197W        W  210   2.965   3.113   2.728  0.1559 -0.1346  0.2613
  198W        W  211   0.862   1.607   1.312  0.3671  0.1870 -0.1852
  199W        W  212   1.886   2.356   0.105  0.2518 -0.0058 -0.1504
  200W        W  213   2.868   4.748   1.706 -0.1536 -0.3288  0.0820
  201W        W  214   1.201   3.476   3.650  0.0538 -0.1163 -0.1109
  202W        W  215   2.527   1.563   4.455  0.1710 -0.2217 -0.0916
  203W        W  216   4.364   4.371   2.185  0.1798 -0.3283 -0.0316
  204W        W  217   0.208   1.334   2.515 -0.0001  0.2050  0.0401
  205W        W  218   4.245   4.236   1.162  0.1181 -0.0791 -0.0612
  206W        W  219   0.097   1.485   1.220  0.3488  0.0072  0.2082
  207W        W  220   3.447   3.952   1.274 -0.2914 -0.2771  0.1522
  208W        W  221   4.341   4.747   1.210 -0.1216  0.2806  0.0384
  209W        W  222   3.702   1.161   1.773 -0.2527 -0.1014 -0.0087
  210W        W  223   2.592   1.042   4.552  0.1174 -0.0005  0.0205
  211W        W  224   2.227   4.073   0.864  0.0302 -0.1426  0.1645
  212W        W  225   1.717   2.086   1.465 -0.0990  0.1204  0.2102
  213W        W  226   2.977   4.414   3.471 -0.4632 -0.0892 -0.0628
  214W        W  227   0.032   3.892   3.910 -0.1043 -0.0657 -0.3485
  215W        W  228   2.331   4.742   1.693 -0.1110 -0.1265 -0.1166
  216W        W  229   3.133   4.024   1.699  0.1165  0.0630 -0.2584
  217W        W  230   1.543   4.056   2.447  0.1945  0.0277  0.1444
  218W        W  231   3.442   3.476   3.648 -0.0975 -0.1062  0.1113
  219W        W  232   0.479   2.690   1.441  0.0333  0.3062 -0.1600
  220W        W  233   0.385   0.034   3.746 -0.1741  0.0461  0.2909
  221W        W  234   1.533   3.689   1.429  0.1382 -0.1991 -0.1472
  222W        W  235   0.683   2.213   1.249 -0.0787 -0.0060  0.0606
  223W        W  236   3.307   2.450   2.156  0.1039  0.1962  0.0392
  224W        W  237   4.205   2.122   1.755 -0.1114  0.1806 -0.1696
  225W        W  238   1.207   4.201   4.711 -0.1333  0.0256 -0.0659
  226W        W  239   1.417   1.753   3.110  0.1329  0.0226 -0.0961
  227W        W  240   0.664   2.746   4.694 -0.0929  0.0294 -0.0053
  228W        W  241   3.325   2.964   2.276  0.1671 -0.2087 -0.0624
  229W        W  242   3.266   4.729   2.063  0.1081  0.1187  0.0391
  230W        W  243   1.941   1.972   1.951 -0.0835 -0.0387  0.4463
  231W        W  244   2.699   2.204   1.265 -0.0652  0.0730 -0.3091
  232W        W  245   3.241   2.942   0.316 -0.2277  0.1619  0.0114
  233W        W  246   4.509   3.357   3.956 -0.0402 -0.0471 -0.3660
  234W        W  247   1.681   4.241   1.918  0.0805 -0.0761 -0.2477
  235W        W  248   2.242   2.409   3.412 -0.0063  0.0189 -0.1040
  236W        W  249   3.916   3.711   4.499 -0.0129 -0.3128 -0.0919
  237W        W  250   4.184   4.260   3.001 -0.1353 -0.0751 -0.2076
  238W        W  251   1.216   3.437   4.125  0.1759 -0.0342 -0.1135
  239W        W  252   3.418   0.530   3.209 -0.0349 -0.0053  0.0670
  240W        W  253   0.888   3.157   3.828  0.0741 -0.0481 -0.2625
  241W        W  254   2.139   2.885   2.570  0.0511  0.1293  0.1876
  242W        W  255   0.628   0.247   1.576 -0.0813  0.0207 -0.0051
  243W        W  256   3.373   2.901   4.516  0.0824  0.1592 -0.1457
  244W        W  257   1.289   4.502   2.189 -0.2523 -0.1320  0.1395
  245W        W  258   1.832   4.670   1.531 -0.0963 -0.2554  0.0043
  246W        W  259   4.486   3.444   1.732 -0.1073 -0.0669 -0.1012
  247W        W  260   4.154   2.881   3.087  0.1494  0.1553 -0.3318
  248W        W  261   1.909   4.403   0.955 -0.0773 -0.0213 -0.0114
  249W        W  262   3.045   1.442   0.039 -0.0179 -0.0696  0.0866
  250W        W  263   0.168   2.708   4.527 -0.0304  0.2646 -0.4610
  251W        W  264   1.282   2.856   1.929 -0.1193 -0.0865 -0.0708
  252W        W  265   2.194   0.059   2.475 -0.0293  0.0055 -0.1888
  253W        W  266   4.360   1.004   0.466 -0.0581 -0.0510  0.0834
  254W        W  267   4.036   1.692   1.537 -0.0491  0.0749  0.1493
  255W        W  268   1.719   4.714   3.835  0.0561 -0.2822 -0.1344
  256W        W  269   4.364   0.772   2.931 -0.2641 -0.0346  0.2210
  257W        W  270   0.651   1.185   0.134 -0.2829 -0.1325  0.0536
  258W        W  271   2.008   2.447   1.550  0.1057 -0.1158  0.4650
  259W        W  272   4.250   0.522   1.134 -0.0730 -0.0331  0.0420
  260W        W  273   1.925   1.636   3.165 -0.2478  0.0989  0.0273
  261W        W  274   1.411   1.145   1.821 -0.4183 -0.0066  0.1033
  262W        W  275   3.797   0.691   2.696 -0.4029 -0.0179  0.0224
  263W        W  276   0.469   1.708   3.197 -0.3748 -0.1451 -0.0874
  264W        W  277   2.179   2.964   1.959 -0.2325  0.5072  0.1352
  265W        W  278   1.710   0.913   0.199  0.0579 -0.0097  0.0450
  266W        W  279   1.842   1.579   1.534 -0.0528 -0.0121  0.0873
  267W        W  280   1.969   0.025   0.089 -0.0402  0.1803  0.2184
  268W        W  281   0.178   0.193   1.921  0.1922  0.0277 -0.1837
  269W        W  282   0.870   0.152   3.594 -0.0470 -0.2209  0.0710
  270W        W  283   1.339   0.846   4.398  0.3468 -0.1674 -0.1246
  271W        W  284   2.239   1.078   4.213  0.2551  0.0890  0.0776
  272W        W  285   2.742   0.564   0.005  0.0803  0.2980  0.3316
  273W        W  286   1.779   1.646   2.682  0.1655  0.1791 -0.2820
  274W        W  287   2.950   1.785   0.465  0.1471 -0.0484 -0.3842
  275W        W  288   4.219   1.380   0.812  0.1956 -0.0585  0.1551
  276W        W  289   3.736   2.738   2.067 -0.0631  0.1916 -0.2423
  277W        W  290   1.695   0.442   0.017  0.0274 -0.1347  0.0388
  278W        W  291   3.717   3.534   1.028 -0.0064 -0.0720 -0.2667
  279W        W  292   2.262   4.270   4.085  0.4460 -0.3026  0.1393
  280W        W  293   4.613   3.032   3.230 -0.3048  0.2392  0.0462
  281W        W  294   2.906   2.852   3.232  0.0935  0.0681  0.5426
  282W        W  295   0.366   2.880   2.364 -0.0421  0.1022  0.2079
  283W        W  296   1.707   4.094   2.961  0.0071  0.1038  0.0494
  284W        W  297   4.657   3.091   4.363 -0.1510  0.0061 -0.3277
  285W        W  298   1.977   1.355   3.872 -0.1336 -0.0832  0.0941
  286W        W  299   1.320   0.287   0.948  0.2108  0.0218  0.4201
  287W        W  300   3.634   2.494   2.575 -0.1844  0.0266 -0.0016
  288W        W  301   0.008   2.481   3.598 -0.3413 -0.1302 -0.1118
  289W        W  302   1.997   0.251   2.004  0.3175 -0.0127  0.0660
  290W        W  303   0.562   3.943   1.496 -0.0769 -0.0521 -0.0494
  291W        W  304   3.198   3.297   4.708  0.0395  0.0378 -0.0646
  292W        W  305   3.331   2.396   4.366  0.2517 -0.2014 -0.2010
  293W        W  306   2.028   3.062   3.300  0.0156  0.0804  0.1518
  294W        W  307   2.219   4.660   0.657  0.0386 -0.0347  0.3439
  295W        W  308   0.708   2.969   2.784 -0.3854  0.3312 -0.0389
  296W        W  309   0.743   1.476   3.530  0.2576  0.1650 -0.0957
  297W        W  310   2.878   0.150   3.183  0.0665  0.2030 -0.1356
  298W        W  311   2.333   2.766   3.023  0.3780 -0.2461  0.1521
  299W        W  312   3.323   4.015   3.607  0.0251 -0.1964 -0.1157
  300W        W  313   3.085   2.583   0.811  0.3533 -0.0583 -0.1396
  301W        W  314   2.112   0.711   2.723  0.2210  0.0853 -0.4096
  302W        W  315   4.058   3.331   2.967 -0.2754 -0.1378 -0.0405
  303W        W  316   2.717   0.964   1.517  0.0942  0.0910 -0.0174
  304W        W  317   3.385   4.723   0.070 -0.0647 -0.0559 -0.0195
  305W        W  318   0.643   3.578   3.822  0.1118  0.0335 -0.0015
  306W        W  319   2.263   2.851   1.412 -0.0913  0.1191  0.1903
  307W        W  320   3.087   4.454   1.253 -0.2403 -0.1878 -0.1183
  308W        W  321   1.572   0.591   2.720  0.0379 -0.7131 -0.4143
  309W        W  322   4.661   4.417   2.615 -0.1497 -0.2093 -0.0280
  310W        W  323   0.980   2.946   4.324 -0.1610 -0.2731 -0.0437
  311W        W  324   4.580   2.610   0.612  0.2527  0.0617 -0.1930
  312W        W  325   3.075   3.466   0.425  0.1863 -0.0758  0.3653
  313W        W  326   1.858   0.640   3.311  0.0905 -0.0510  0.2282
  314W        W  327   1.838   2.128   3.299  0.0658  0.0748 -0.2950
  315W        W  328   2.431   0.518   3.572  0.4007  0.2307  0.0523
  316W        W  329   4.739   4.504   3.925 -0.0211  0.0629  0.0891
  317W        W  330   0.141   1.510   3.553 -0.0518 -0.1763  0.0508
  318W        W  331   4.057   0.291   2.884  0.2863 -0.3420 -0.0453
  319W        W  332   2.551   4.018   1.982 -0.3851 -0.2649  0.2834
  320W        W  333   4.231   4.661   2.612  0.1533  0.0044 -0.0821
  321W        W  334   4.065   2.121   1.274 -0.4038 -0.0833 -0.2201
  322W        W  335   2.969   3.681   3.472  0.0195 -0.2710 -0.0446
  323W        W  336   0.864   1.019   3.557 -0.0362 -0.2122 -0.1587
  324W        W  337   4.452   1.472   0.311  0.1613 -0.2429  0.1467
  325W        W  338   1.136   2.515   4.439 -0.3725  0.4121 -0.0186
  326W        W  339   4.045   1.738   4.729  0.2469 -0.2789  0.4741
  327W        W  340   2.234   3.917   3.684 -0.1926 -0.2320 -0.0784
  328W        W  341   0.145   1.581   4.043 -0.1945 -0.0628  0.0538
  329W        W  342   1.255   3.321   2.128  0.0599  0.2060 -0.0308
  330W        W  343   0.519   1.294   2.910 -0.1831  0.2457 -0.1363
  331W        W  344   0.709   3.460   4.281 -0.3755  0.0387 -0.3230
  332W        W  345   4.553   2.638   2.929 -0.1139  0.0759  0.0124
  333W        W  346   2.826   0.229   2.192 -0.0059 -0.0923  0.0007
  334W        W  347   2.829   4.596   3.920 -0.0114 -0.1673  0.3075
  335W        W  348   3.233   3.474   2.466  0.0418 -0.2292 -0.0012
  336W        W  349   2.054   1.253   2.389  0.3776 -0.1439  0.1633
  337W        W  350   2.054   0.378   0.418 -0.4639  0.2773 -0.1848
  338W        W  351   3.030   4.014   0.366  0.1568  0.0867  0.0482
  339W        W  352   3.762   2.145   0.231 -0.0516 -0.2263  0.1427
  340W        W  353   0.645   4.576   3.340 -0.2511 -0.0627 -0.1804
  341W        W  354   1.268   4.389   0.415 -0.1555  0.2157 -0.2059
  342W        W  355   3.967   0.830   1.461 -0.1418  0.0606 -0.3543
  343W        W  356   4.207   3.924   3.402  0.4429 -0.0778  0.4039
  344W        W  357   4.502   1.998   0.152 -0.4090 -0.1852 -0.0500
  345W        W  358   1.843   3.240   4.526  0.1561  0.0460 -0.1136
  346W        W  359   4.151   2.628   1.256  0.2597  0.0886  0.2855
  347W        W  360   3.976   4.017   2.210 -0.2294 -0.0695  0.4733
  348W        W  361   3.345   2.456   1.550  0.4314 -0.2022 -0.0413
  349W        W  362   2.269   3.529   1.903 -0.0045 -0.3086 -0.1180
  350W        W  363   4.600   2.492   0.092  0.1647 -0.0796  0.1552
  351W        W  364   0.717   3.325   1.438  0.0002  0.2762  0.1422
  352W        W  365   4.207   3.099   2.106 -0.3666  0.0665 -0.0055
  353W        W  366   0.485   0.097   0.871 -0.0839 -0.0040 -0.1740
  354W        W  367   4.643   4.173   1.848 -0.4234  0.0233 -0.0348
  355W        W  368   4.381   0.666   3.829  0.0336 -0.1140 -0.2000
  356W        W  369   2.435   2.541   2.409  0.2493 -0.2202 -0.3899
  357W        W  370   2.260   0.086   3.866  0.3427  0.4023  0.2178
  358W        W  371   0.694   2.721   1.960  0.1468 -0.0423  0.0397
  359W        W  372   3.467   4.189   2.182  0.2318  0.1050  0.2556
  360W        W  373   3.809   2.943   4.292 -0.3300 -0.4140  0.1319
  361W        W  374   3.849   3.708   0.451 -0.1481 -0.0598  0.0002
  362W        W  375   2.634   3.089   2.365  0.4448  0.0441  0.0284
  363W        W  376   0.329   2.626   0.337  0.1479 -0.1895  0.0221
  364W        W  377   1.897   0.435   3.791  0.1952 -0.1280 -0.1445
  365W        W  378   4.081   0.103   0.261  0.2230  0.3761 -0.1383
  366W        W  379   3.416   1.063   3.158  0.0778 -0.0390  0.2773
  367W        W  380   1.910   0.820   4.516 -0.3615  0.1520 -0.1075
  368W        W  381   3.347   1.526   4.007  0.1754 -0.1981 -0.0904
  369W        W  382   1.768   1.022   1.450 -0.2643  0.0545  0.1997
  370W        W  383   0.091   1.165   4.284  0.2568  0.2207  0.0214
  371W        W  384   4.400   4.731   3.109  0.0122 -0.0212  0.2165
  372W        W  385   3.505   1.086   0.039  0.0534  0.0735  0.1821
  373W        W  386   1.067   0.238   2.085  0.4332  0.1981 -0.0008
  374W        W  387   1.571   1.424   0.272  0.1732  0.1455  0.4535
  375W        W  388   2.140   2.674   0.558 -0.1468  0.1350 -0.0313
  376W        W  389   4.727   0.663   4.362 -0.1261  0.1054  0.2500
  377W        W  390   0.503   1.265   1.037  0.2491  0.3432  0.1246
  378W        W  391   3.463   4.265   0.214 -0.0343  0.2909  0.2187
  379W        W  392   0.155   2.649   1.835 -0.2868 -0.3526  0.0557
  380W        W  393   3.886   2.368   4.114  0.0204 -0.1370 -0.3201
  381W        W  394   2.918   3.078   3.768 -0.0571 -0.1405 -0.1030
  382W        W  395   3.459   0.366   0.491  0.0264 -0.1496  0.0787
  383W        W  396   2.149   1.894   0.065 -0.2814 -0.1815 -0.1275
  384W        W  397   3.448   4.312   3.009 -0.3209 -0.3978  0.2581
  385W        W  398   1.431   0.825   3.681 -0.1406  0.1082 -0.1386
  386W        W  399   1.040   4.123   1.848 -0.1442 -0.3379 -0.0907
  387W        W  400   0.657   3.514   0.104  0.1249 -0.0270 -0.0486
  388W        W  401   4.424   3.764   4.316  0.0936  0.2237 -0.2167
  389W        W  402   3.529   2.351   3.558  0.2175 -0.0913 -0.1182
  390W        W  403   2.945   1.817   2.035 -0.3270 -0.1889 -0.2489
  391W        W  404   0.086   4.549   3.386  0.2556  0.1119  0.0329
  392W        W  405   1.208   3.128   2.780  0.1908 -0.3579  0.2357
  393W        W  406   4.603   4.602   1.585 -0.1399 -0.2234  0.0432
  394W        W  407   0.887   0.635   2.442  0.0110  0.0143  0.1153
  395W        W  408   3.150   0.471   1.862  0.3130  0.2070  0.1128
  396W        W  409   1.472   1.959   2.400  0.1576  0.3332 -0.1362
  397W        W  410   2.598   4.341   1.097 -0.1991  0.2458  0.2615
  398W        W  411   1.710   2.827   2.786 -0.0241  0.2667  0.0267
  399W        W  412   3.507   4.328   0.888 -0.0229 -0.2159 -0.2343
  400W        W  413   2.692   2.120   0.782 -0.0721  0.2717 -0.1904
  401W        W  414   3.808   2.679   0.305 -0.1469 -0.0857 -0.2780
  402W        W  415   0.984   2.037   4.300  0.0275 -0.0438  0.0146
  403W        W  416   1.740   0.688   1.770 -0.1365  0.0756 -0.0771
  404W        W  417   1.302   2.803   0.557  0.0584  0.1996  0.0580
  405W        W  418   2.262   3.244   0.313 -0.2020 -0.1286 -0.2930
  406W        W  419   1.868   0.743   2.305 -0.2730 -0.2448  0.2090
  407W        W  420   1.388   2.154   3.555 -0.1255 -0.2668  0.1520
  408W        W  421   3.772   3.135   0.098 -0.2046  0.1126 -0.3698
  409W        W  422   1.654   2.600   4.170  0.0311 -0.1300 -0.1725
  410W        W  423   1.061   2.330   2.151 -0.2475  0.3087  0.1630
  411W        W  424   3.473   1.248   4.373 -0.2073  0.1063  0.0119
  412W        W  425   4.497   3.766   2.961  0.1112 -0.0467  0.0480
  413W        W  426   1.904   2.772   1.056 -0.1822 -0.0627  0.0042
  414W        W  427   2.153   3.537   0.745 -0.0937  0.1478  0.2394
  415W        W  428   0.388   4.378   2.551  0.1861 -0.2362 -0.2207
  416W        W  429   4.437   3.705   1.329 -0.1944  0.1918  0.1287
  417W        W  430   4.487   1.610   2.421  0.0052  0.1014  0.0472
  418W        W  431   4.582   1.806   1.623 -0.0414 -0.1167  0.2215
  419W        W  432   2.602   0.961   0.993  0.0793  0.3043  0.0755
  420W        W  433   1.453   3.035   1.230 -0.1581  0.3265 -0.2985
  421W        W  434   2.552   2.694   4.337  0.2593 -0.1926 -0.2262
  422W        W  435   3.195   4.600   0.574  0.2046 -0.0412  0.3366
  423W        W  436   4.452   0.907   4.701  0.1294  0.1738  0.3086
  424W        W  437   2.753   1.448   1.776  0.0538 -0.0954 -0.1707
  425W        W  438   3.051   4.498   2.823 -0.0489 -0.0967  0.0687
  426W        W  439   0.723   1.769   4.731  0.2521  0.2973  0.4379
  427W        W  440   2.559   1.465   2.414  0.1309  0.0953  0.0867
  428W        W  441   1.190   0.095   4.057 -0.3600 -0.2776 -0.1837
  429W        W  442   2.935   1.361   4.309 -0.0005  0.0134  0.0573
  430W        W  443   3.003   2.767   4.157  0.0903  0.0304  0.0838
  431W        W  444   0.579   4.188   2.028  0.3227  0.1605 -0.1942
  432W        W  445   2.590   4.270   0.587 -0.2698 -0.0987  0.0216
  433W        W  446   0.395   1.799   1.412 -0.2536 -0.2476 -0.2323
  434W        W  447   0.832   0.664   1.822  0.2807  0.2549 -0.3742
  435W        W  448   0.695   1.279   4.407 -0.0784 -0.0417  0.0478
  436W        W  449   3.812   1.711   4.231  0.2508  0.3423  0.2356
  437W        W  450   4.729   3.462   0.934  0.0058 -0.0960  0.0199
  438W        W  451   1.499   3.863   4.385  0.1496  0.3681  0.0650
  439W        W  452   3.855   4.249   2.601 -0.0549  0.0296 -0.4406
  440W        W  453   1.241   1.925   0.042 -0.0875  0.0486 -0.1321
  441W        W  454   0.657   0.136   2.522  0.2032 -0.0542 -0.1273
  442W        W  455   0.209   3.477   4.212  0.1073 -0.0777  0.0700
  443W        W  456   1.251   0.710   1.516  0.0066  0.1731 -0.1685
  444W        W  457   4.512   1.888   3.526  0.0295  0.1700  0.0890
  445W        W  458   1.739   3.409   1.064  0.1836 -0.0936  0.1684
  446W        W  459   3.519   2.637   4.012  0.0159  0.1428 -0.0969
  447W        W  460   2.045   2.033   0.660  0.3548  0.3452 -0.0931
  448W        W  461   0.255   3.895   2.746  0.0433 -0.1842 -0.1938
  449W        W  462   0.154   3.433   3.052 -0.0096 -0.1793 -0.1598
  450W        W  463   3.213   3.704   4.366 -0.1347  0.0999  0.2427
  451W        W  464   2.236   0.857   0.253  0.0570 -0.1264 -0.1562
  452W        W  465   3.130   4.210   4.029 -0.1042 -0.1273  0.1471
  453W        W  466   1.143   1.222   4.716 -0.0003  0.1262 -0.0774
  454W        W  467   2.675   0.624   2.861 -0.0195  0.1745 -0.1226
  455W        W  468   0.195   1.837   2.263  0.0667  0.0125 -0.0715
  456W        W  469   0.307   3.901   0.956 -0.0637 -0.2342 -0.0528
  457W        W  470   3.382   4.743   3.203  0.0178  0.0325 -0.0892
  458W        W  471   2.399   3.504   2.873 -0.1437 -0.1139  0.0513
  459W        W  472   0.540   3.085   0.285  0.3530  0.3098 -0.0022
  460W        W  473   3.904   2.124   2.793  0.1019 -0.2010  0.1948
  461W        W  474   2.068   4.449   4.481 -0.2159 -0.2665 -0.1202
  462W        W  475   1.960   0.135   4.304  0.0659 -0.0855  0.0920
  463W        W  476   3.830   4.635   2.981 -0.1703  0.2120 -0.1320
  464W        W  477   1.762   3.814   0.584  0.0877 -0.0509 -0.2036
  465W        W  478   3.901   3.977   0.892  0.3970  0.0068 -0.2951
  466W        W  479   1.920   3.909   4.049  0.0332  0.0273  0.0774
  467W        W  480   1.529   2.190   0.889 -0.0289 -0.1058 -0.1880
  468W        W  481   0.388   3.733   3.414  0.0243  0.0792  0.2376
  469W        W  482   2.636   3.184   1.605  0.3244  0.0786  0.0036
  470W        W  483   3.966   0.290   2.367  0.1929 -0.0522  0.2881
  471W        W  484   3.880   0.540   3.683  0.2770  0.0939 -0.0657
  472W        W  485   4.231   4.421   3.481  0.1169 -0.2638  0.0159
  473W        W  486   0.837   4.454   2.360 -0.1066 -0.1952  0.2607
  474W        W  487   3.526   4.414   1.690  0.0394  0.1935 -0.1038
  475W        W  488   4.338   0.438   4.635  0.2713  0.3495  0.1297
  476W        W  489   1.156   4.540   3.195 -0.0416 -0.0638  0.0998
  477W        W  490   4.520   1.171   2.699 -0.1687  0.0051 -0.1458
  478W        W  491   2.282   0.559   4.073 -0.2390  0.0448  0.1000
  479W        W  492   2.336   2.784   0.075 -0.1886  0.0140  0.0569
  480W        W  493   0.861   3.419   2.518 -0.3051  0.2811 -0.1427
  481W        W  494   4.663   2.670   2.331  0.0794  0.2552 -0.1212
  482W        W  495   0.538   0.953   2.534  0.0853 -0.1008 -0.0568
  483W        W  496   2.222   0.493   4.720 -0.0833  0.0574 -0.0356
  484W        W  497   1.949   3.823   1.643 -0.2248 -0.2744 -0.1223
  485W        W  498   2.613   4.506   2.081 -0.0787 -0.0535  0.0271
  486W        W  499   2.285   0.731   1.774 -0.3412  0.3073 -0.1366
  487W        W  500   3.629   1.796   3.604  0.3592  0.1170  0.2461
  488W        W  501   3.175   2.925   1.314 -0.0436 -0.1763 -0.1973
  489W        W  502   2.806   1.134   3.309  0.1137  0.1185 -0.2305
  490W        W  503   2.047   0.082   3.404 -0.0315  0.3143  0.1189
  491W        W  504   3.210   4.413   4.466  0.2678 -0.3743 -0.2953
  492W        W  505   4.397   1.753   1.147 -0.0477  0.2594  0.0783
  493W        W  506   3.299   1.952   0.135 -0.3439 -0.1497  0.0397
  494W        W  507   4.117   0.523   1.903  0.0850  0.0874 -0.0988
  495W        W  508   3.671   4.631   0.481 -0.2225 -0.1770 -0.0474
  496W        W  509   0.807   2.650   3.929  0.0352 -0.0105  0.3090
  497W        W  510   2.322   1.726   0.926 -0.2983  0.3225  0.1667
  498W        W  511   1.653   2.503   0.526  0.0375  0.2807 -0.2095
  499W        W  512   3.507   1.165   2.568 -0.0274 -0.1247  0.0115
  500W        W  513   4.096   2.574   2.684 -0.1755 -0.4492 -0.0567
  501W        W  514   4.377   1.004   4.234  0.0783  0.0131 -0.0296
  502W        W  515   3.594   3.303   1.509  0.0721  0.2519 -0.1032
  503W        W  516   3.325   0.108   1.492  0.2034  0.1607  0.0913
  504W        W  517   3.568   1.727   0.490 -0.1634 -0.1688 -0.2976
  505W        W  518   3.223   0.258   3.619 -0.0497 -0.1293 -0.0537
  506W        W  519   2.497   1.342   0.202  0.1646  0.0142  0.2524
  507W        W  520   0.810   3.202   1.933  0.0895 -0.3323  0.0023
  508W        W  521   2.290   1.198   0.652  0.2324  0.0102 -0.0296
  509W        W  522   4.176   1.541   3.517 -0.0150  0.4806  0.2423
  510W        W  523   4.124   2.224   4.611 -0.0638  0.1448 -0.1278
  511W        W  524   2.188   3.947   4.490  0.0677  0.0821 -0.0770
  512W        W  525   4.128   3.315   1.380 -0.0744  0.0846  0.0880
  513W        W  526   0.860   3.400   0.577  0.3102  0.1888 -0.1203
  514W        W  527   1.476   4.608   1.190  0.0083  0.2475  0.0664
  515W        W  528   0.431   0.503   2.790  0.3694 -0.1884  0.0372
  516W        W  529   2.316   3.167   4.511  0.1838 -0.1282 -0.1314
  517W        W  530   1.378   0.636   2.252 -0.1221  0.1149  0.0245
  518W        W  531   0.068   1.163   0.091 -0.1319 -0.1117 -0.3098
  519W        W  532   3.102   3.391   1.491 -0.0129  0.1238  0.1392
  520W        W  533   2.874   4.479   0.131 -0.1082  0.0598 -0.2692
  521W        W  534   0.102   3.968   4.375  0.1202 -0.2142 -0.1877
  522W        W  535   0.693   3.699   1.943 -0.1277  0.0152 -0.2425
  523W        W  536   3.755   2.306   1.767  0.0962  0.0501  0.0910
  524W        W  537   3.615   0.333   4.104 -0.0710 -0.1527  0.1599
  525W        W  538   2.722   3.588   2.390  0.1253  0.1809 -0.1286
  526W        W  539   0.305   3.111   1.745 -0.1850  0.2884  0.4920
  527W        W  540   2.546   0.470   0.544 -0.1388 -0.1322  0.0609
  528W        W  541   3.570   0.723   1.734  0.1071 -0.0316  0.1812
  529W        W  542   2.399   2.305   4.639  0.0341  0.1449  0.1970
  530W        W  543   1.200   3.729   2.776 -0.0809  0.3006  0.0844
  531W        W  544   1.981   2.964   4.094  0.2880  0.3500 -0.0255
  532W        W  545   2.091   0.365   1.516  0.4987 -0.0131 -0.0217
  533W        W  546   1.509   3.788   1.916  0.0319  0.3280 -0.1139
  534W        W  547   4.694   2.915   3.909  0.0174  0.2199 -0.0294
  535W        W  548   2.449   2.327   1.662  0.5261 -0.2326 -0.5070
  536W        W  549   3.761   2.796   1.492 -0.0060 -0.0058 -0.2787
  537W        W  550   3.531   0.965   1.275  0.3726 -0.0933  0.0363
  538W        W  551   1.829   3.070   0.643  0.0228  0.3481  0.0460
  539W        W  552   0.045   2.188   3.180 -0.1318 -0.4188 -0.0194
  540W        W  553   0.170   0.933   2.961 -0.0424  0.0185  0.2730
  541W        W  554   4.517   2.551   4.243  0.3293 -0.0004 -0.4681
  542W        W  555   2.630   3.777   0.816  0.1225 -0.1300  0.0438
  543W        W  556   4.628   2.271   1.968  0.1680  0.0198 -0.0911
  544W        W  557   3.481   3.725   0.077 -0.2049 -0.2145  0.0288
  545W        W  558   0.332   4.236   3.095  0.0715 -0.1144 -0.1216
  546W        W  559   1.229   4.530   3.666  0.0231  0.0546  0.1564
  547W        W  560   1.190   2.524   1.042  0.1390  0.1868  0.2740
  548W        W  561   2.153   2.280   2.953 -0.1620 -0.1575 -0.0529
  549W        W  562   3.454   3.847   0.678 -0.0748 -0.3299  0.2523
  550W        W  563   1.605   0.413   4.226  0.0506  0.0679  0.1924
  551W        W  564   1.976   2.175   4.298  0.2098  0.1423 -0.4256
  552W        W  565   2.873   2.254   4.494  0.1742 -0.0050  0.1216
  553W        W  566   0.887   0.356   1.153 -0.1332  0.1472 -0.1834
  554W        W  567   4.577   1.924   0.628  0.0667  0.1167 -0.0124
  555W        W  568   0.803   3.992   0.249  0.1859 -0.1830  0.1501
  556W        W  569   2.019   3.816   2.722  0.0154 -0.1100  0.2367
  557W        W  570   3.851   3.565   3.415  0.1792 -0.0271  0.0467
  558W        W  571   3.299   0.719   2.712  0.1943 -0.0707  0.2650
  559W        W  572   0.753   0.811   3.073  0.0582  0.0468  0.1816
  560W        W  573   2.496   3.585   4.606  0.1614  0.0700  0.1454
  561W        W  574   1.366   1.520   1.485  0.2419 -0.2053 -0.0829
  562W        W  575   4.639   0.781   3.426  0.2793  0.0438 -0.2209
  563W        W  576   2.052   2.639   4.470  0.0539  0.1220 -0.0136
  564W        W  577   1.316   4.523   1.677  0.1860 -0.1779  0.0041
  565W        W  578   0.716   1.531   2.450  0.0320 -0.0607 -0.1460
  566W        W  579   1.492   1.314   0.995  0.1131  0.0149  0.4242
  567W        W  580   0.540   1.994   2.707  0.1809  0.2805  0.1384
  568W        W  581   2.114   1.846   3.705  0.1184 -0.2128 -0.0183
  569W        W  582   3.527   0.252   2.802  0.1916  0.1146  0.1433
  570W        W  583   2.695   1.576   2.981  0.0360 -0.2203 -0.1198
  571W        W  584   3.603   3.404   2.824 -0.2841 -0.0512  0.2781
  572W        W  585   3.595   2.003   1.363  0.2050 -0.0185  0.2323
  573W        W  586   4.654   3.014   0.123 -0.1829  0.2920  0.0986
  574W        W  587   1.084   4.355   4.230 -0.0050 -0.2361 -0.0717
  575W        W  588   1.199   1.562   4.313  0.2115  0.0174 -0.1220
  576W        W  589   4.300   1.567   1.947 -0.0940 -0.3716  0.0205
  577W        W  590   3.029   3.085   0.785 -0.2787 -0.0555  0.3861
  578W        W  591   0.736   4.460   3.909 -0.0189 -0.0730  0.0762
  579W        W  592   0.825   0.751   4.549 -0.0927 -0.0754  0.2085
  580W        W  593   3.564   0.709   4.451 -0.3155  0.0939 -0.0172
  581W        W  594   1.167   0.246   1.568  0.1262 -0.1239 -0.0445
  582W        W  595   2.846   1.771   3.932  0.0947  0.0879  0.0972
  583W        W  596   4.069   1.770   0.476 -0.4045  0.2270 -0.2409
  584W        W  597   3.600   0.575   0.965  0.0264  0.2696 -0.0132
  585W        W  598   0.973   2.905   2.334  0.2102 -0.0496  0.1314
  586W        W  599   4.006   2.066   3.309  0.2299  0.2304 -0.1050
  587W        W  600   1.920   1.143   1.938  0.0496  0.2485  0.2163
  588W        W  601   0.081   2.672   1.022  0.1151  0.0552 -0.0038
  589W        W  602   1.598   0.360   1.345 -0.0313 -0.0970 -0.4186
  590W        W  603   2.023   1.298   0.007 -0.4690 -0.0046 -0.0056
  591W        W  604   0.449   1.236   3.847  0.0731  0.1305 -0.0118
  592W        W  605   3.818   0.763   3.254  0.2843 -0.0427 -0.0619
  593W        W  606   2.450   1.771   0.449  0.3477  0.2708 -0.0208
  594W        W  607   2.835   2.237   2.334 -0.0950 -0.1706 -0.0884
  595W        W  608   2.544   1.836   1.565  0.0518 -0.1271  0.2952
  596W        W  609   1.788   3.361   1.905  0.0415 -0.1211  0.1738
  597W        W  610   1.600   1.878   4.014  0.0351  0.1708  0.3815
  598W        W  611   2.706   1.892   0.013  0.2546  0.0206 -0.0294
  599W        W  612   1.568   0.200   2.391 -0.4505  0.1793  0.1110
  600W        W  613   2.480   4.390   3.107  0.1801  0.0225 -0.4698
  601W        W  614   3.772   2.524   3.134  0.1622  0.1610  0.2809
  602W        W  615   2.877   0.645   3.317 -0.0959 -0.1748  0.1038
  603W        W  616   4.555   1.121   2.201 -0.0037  0.0460 -0.1591
  604W        W  617   0.124   0.161   2.495  0.1567 -0.2267  0.0322
  605W        W  618   0.254   1.676   4.523  0.2444  0.1346 -0.2935
  606W        W  619   3.372   2.919   3.600  0.0527  0.0071  0.0005
  607W        W  620   1.389   3.894   3.898 -0.1185 -0.0974  0.3387
  608W        W  621   4.578   3.949   0.859 -0.0085  0.2216  0.2972
  609W        W  622   2.902   2.326   3.981  0.2691  0.2087 -0.1093
  610W        W  623   3.688   1.322   0.845  0.2613  0.3297  0.2538
  611W        W  624   3.061   1.298   2.323 -0.0347 -0.0267  0.0539
  612W        W  625   3.815   4.576   1.319  0.2838 -0.1848 -0.0614
  613W        W  626   2.666   3.354   1.107 -0.1028  0.0585  0.0250
  614W        W  627   1.019   4.686   4.597  0.1607  0.0581  0.0658
  615W        W  628   3.467   1.134   3.663  0.2426  0.0274  0.0808
  616W        W  629   1.336   2.681   3.090 -0.1084 -0.2663 -0.1054
  617W        W  630   4.663   0.606   2.067  0.1064  0.1633 -0.0863
  618W        W  631   4.387   2.258   0.907  0.0174 -0.2781  0.6597
  619W        W  632   3.914   1.726   0.992 -0.0703  0.1740  0.4032
  620W        W  633   1.236   1.578   2.555  0.3620 -0.0382  0.2740
  621W        W  634   1.557   4.634   4.589  0.1391  0.2233 -0.0045
  622W        W  635   0.141   3.690   1.928  0.1141 -0.0423  0.0045
  623W        W  636   1.586   1.641   3.530 -0.2900  0.1065 -0.0313
  624W        W  637   2.729   1.605   3.483 -0.2027  0.2456  0.4471
  625W        W  638   3.461   2.033   3.209 -0.0472 -0.3059 -0.0395
  626W        W  639   4.723   4.560   0.970 -0.1753 -0.1309 -0.1116
  627W        W  640   4.173   3.306   4.351 -0.1692  0.1427 -0.0994
  628W        W  641   0.264   3.552   1.441  0.0208 -0.0649  0.2235
  629W        W  642   1.152   1.604   3.836 -0.1265  0.0735  0.0114
  630W        W  643   1.500   1.236   3.910  0.1163 -0.3504  0.2892
  631W        W  644   0.023   1.351   0.722  0.0043 -0.0701 -0.1381
  632W        W  645   2.098   2.767   3.689  0.1610 -0.2279  0.0122
  633W        W  646   1.580   2.481   1.978 -0.1038  0.5354  0.0888
  634W        W  647   0.384   3.349   2.637  0.0494  0.0891 -0.2337
  635W        W  648   0.018   0.746   2.525 -0.1806 -0.0751 -0.0620
  636W        W  649   0.484   3.372   0.895 -0.2219  0.0484 -0.0811
  637W        W  650   0.349   0.413   0.482 -0.2287 -0.1911 -0.2127
  638W        W  651   4.679   0.378   3.049  0.0780  0.1482  0.0804
  639W        W  652   0.324   2.019   3.626  0.4731 -0.1953 -0.0178
  640W        W  653   2.683   2.387   3.231  0.4224 -0.0321 -0.0592
  641W        W  654   1.875   2.885   0.126 -0.0332 -0.1555  0.0675
  642W        W  655   0.974   3.853   4.268  0.2416  0.0986  0.0945
  643W        W  656   0.492   1.388   1.995 -0.1067 -0.0589  0.0903
  644W        W  657   0.395   2.185   0.044 -0.1121  0.0589  0.0471
  645W        W  658   2.773   3.582   1.877 -0.0304  0.0609 -0.1573
  646W        W  659   1.636   4.561   3.311  0.0141 -0.0468 -0.6259
  647W        W  660   3.373   2.450   0.137 -0.1989 -0.1413 -0.1085
  648W        W  661   3.276   0.924   2.098  0.3668  0.0721  0.1029
  649W        W  662   3.431   2.902   2.870 -0.0705  0.0761 -0.0368
  650W        W  663   1.672   1.732   4.637 -0.0622 -0.0335 -0.0302
  651W        W  664   0.908   1.675   3.050  0.0498 -0.0681 -0.0676
  652W        W  665   0.519   2.990   4.129 -0.2346  0.0638  0.2431
  653W        W  666   2.533   3.793   0.359 -0.3277  0.0394  0.0719
  654W        W  667   2.041   3.950   2.204 -0.0443  0.1419 -0.1293
  655W        W  668   3.865   1.649   2.550 -0.1981 -0.1267 -0.1432
  656W        W  669   3.457   4.562   3.682 -0.1007  0.0094 -0.0198
  657W        W  670   1.555   0.570   0.524 -0.3005 -0.2040 -0.2185
  658W        W  671   3.259   3.964   2.674 -0.2799 -0.1381  0.0983
  659W        W  672   1.732   0.671   1.025 -0.0153  0.2637 -0.0774
  660W        W  673   2.049   4.437   2.854 -0.2423  0.0899  0.4302
  661W        W  674   1.390   0.891   3.095  0.1169  0.1633  0.0774
  662W        W  675   0.737   0.842   1.365  0.0357  0.0564  0.2359
  663W        W  676   3.166   0.580   1.331  0.0418  0.1559 -0.1231
  664W        W  677   0.980   2.432   1.658 -0.1467 -0.0145  0.0987
  665W        W  678   0.660   2.368   4.378 -0.2211 -0.0881  0.1633
  666W        W  679   3.194   1.464   3.367  0.1155 -0.1416  0.1104
  667W        W  680   2.209   0.799   1.308 -0.0678  0.2836 -0.1913
  668W        W  681   3.364   1.724   0.970 -0.0813 -0.1454  0.1316
  669W        W  682   1.812   1.080   0.678 -0.0720  0.2560 -0.1509
  670W        W  683   3.778   0.343   4.706 -0.2429 -0.1116 -0.1637
  671W        W  684   4.229   3.488   0.117  0.0379 -0.2854  0.2041
  672W        W  685   3.202   0.042   4.150 -0.1980 -0.3462  0.2582
  673W        W  686   1.116   0.616   3.383 -0.0731  0.0701  0.1384
  674W        W  687   1.521   2.661   3.611  0.1103 -0.1916  0.2125
  675W        W  688   2.337   3.056   0.808 -0.1893 -0.2679 -0.0260
  676W        W  689   0.105   4.513   2.164 -0.0070  0.0249 -0.1232
  677W        W  690   4.244   2.686   1.775 -0.1178 -0.0183  0.4483
  678W        W  691   0.171   3.397   3.729 -0.2806  0.0202  0.1978
  679W        W  692   1.010   3.292   1.056  0.0395  0.3562  0.2335
  680W        W  693   1.850   4.460   2.387 -0.0939  0.1440  0.0648
  681W        W  694   3.107   1.892   1.457  0.1777 -0.2675  0.1689
  682W        W  695   1.653   4.205   1.405 -0.3105  0.0219  0.0900
  683W        W  696   0.294   0.963   2.072  0.1117  0.0481 -0.3299
  684W        W  697   1.218   3.295   1.634 -0.2451 -0.2001 -0.1716
  685W        W  698   2.011   1.576   0.563  0.0583 -0.0697  0.1544
  686W        W  699   4.684   2.038   3.984  0.1610  0.1330 -0.2801
  687W        W  700   2.143   3.518   4.220  0.1179  0.2311  0.3251
  688W        W  701   1.172   2.215   3.079  0.0331  0.0776 -0.0917
  689W        W  702   4.133   2.512   2.184 -0.1673  0.1106  0.2513
  690W        W  703   3.367   3.469   1.929 -0.3361 -0.0347  0.1797
  691W        W  704   2.127   2.448   2.043  0.1104 -0.3636  0.0164
  692W        W  705   2.461   1.446   3.914 -0.0303  0.0447 -0.0174
  693W        W  706   3.914   3.823   2.945 -0.0132  0.0465  0.1010
  694W        W  707   0.659   0.145   4.201  0.1095  0.2590 -0.0884
  695W        W  708   2.571   3.535   3.799  0.1527 -0.0552  0.0442
  696W        W  709   1.689   3.378   4.073  0.0954  0.0599 -0.2631
  697W        W  710   1.956   3.307   2.886 -0.1072 -0.2246  0.2394
  698W        W  711   2.339   4.264   2.477 -0.1320 -0.0097  0.1389
  699W        W  712   1.898   0.277   2.926  0.0448 -0.0814  0.0633
  700W        W  713   0.765   4.541   2.822 -0.2310  0.0828 -0.2519
  701W        W  714   1.121   3.394   3.177 -0.3246  0.2465 -0.0139
  702W        W  715   4.509   1.455   4.550  0.2065 -0.0733 -0.0298
  703W        W  716   0.551   3.227   3.322 -0.1716  0.3981  0.1523
  704W        W  717   3.973   0.856   0.088  0.2902  0.1214  0.0174
  705W        W  718   2.772   0.725   1.975  0.0906 -0.1024  0.0897
  706W        W  719   3.671   0.259   1.939 -0.0541 -0.0515  0.0405
  707W        W  720   4.509   2.353   1.449 -0.0248 -0.0739 -0.0137
  708W        W  721   0.445   3.686   0.536  0.1713  0.0148  0.4399
  709W        W  722   1.038   1.563   0.345  0.0526 -0.2948  0.1958
  710W        W  723   0.489   4.351   1.159  0.1436 -0.1299 -0.3076
  711W        W  724   4.334   2.186   2.941 -0.2168  0.0844 -0.3656
  712W        W  725   4.385   1.202   3.188 -0.1281 -0.1699  0.0467
  713W        W  726   1.894   2.419   2.524 -0.4450  0.0721  0.1405
  714W        W  727   1.341   2.519   0.140  0.1406 -0.4031 -0.0380
  715W        W  728   0.679   1.987   2.200 -0.1052 -0.0675  0.0370
  716W        W  729   3.122   1.301   1.169 -0.1980  0.2771 -0.0492
  717W        W  730   4.319   2.385   3.785  0.0639 -0.0311 -0.2655
  718W        W  731   0.765   3.792   1.059 -0.2139 -0.0375  0.0738
  719W        W  732   2.774   2.650   2.774  0.2948 -0.1466  0.2364
  720W        W  733   2.134   0.705   0.783  0.3691  0.1113 -0.0891
  721W        W  734   3.601   1.497   1.392  0.2014  0.1235  0.4156
  722W        W  735   2.849   3.296   4.347 -0.0468 -0.0027 -0.3851
  723W        W  736   3.327   1.291   0.487 -0.1737 -0.0899  0.0882
  724W        W  737   4.590   0.898   1.624 -0.4795  0.1429 -0.1122
  725W        W  738   0.119   4.279   0.088  0.2828  0.2594  0.1634
  726W        W  739   0.893   0.288   3.071  0.4257 -0.4843 -0.1369
  727W        W  740   4.176   2.861   3.988 -0.1430  0.1604  0.3893
  728W        W  741   0.857   2.481   0.554  0.0745  0.0284 -0.1339
  729W        W  742   2.498   1.071   2.651 -0.2794  0.0657 -0.2040
  730W        W  743   3.187   2.192   1.091  0.2827  0.2545  0.4885
  731W        W  744   1.549   2.186   4.505  0.0805  0.0738  0.0202
  732W        W  745   3.983   0.224   0.730  0.1441  0.0069  0.1442
  733W        W  746   4.081   3.637   2.509 -0.0030 -0.0069  0.1252
  734W        W  747   2.822   2.625   1.509 -0.3039 -0.2872  0.1871
  735W        W  748   0.483   0.803   4.186 -0.2100  0.0980 -0.1800
  736W        W  749   4.242   3.165   3.562  0.1008  0.1359 -0.1946
  737W        W  750   4.322   3.091   2.613 -0.2387 -0.0219 -0.2510
  738W        W  751   1.807   2.612   3.258  0.0043  0.0262 -0.1498
  739W        W  752   1.775   0.869   4.045  0.1908  0.0751  0.1390
  740W        W  753   1.042   3.115   0.088 -0.2335  0.2480 -0.2646
  741W        W  754   2.102   4.211   0.431  0.3140  0.0955  0.2179
  742W        W  755   4.202   0.814   2.450 -0.2215  0.2467  0.0121
  743W        W  756   1.306   2.000   1.831  0.2828  0.0552  0.0329
  744W        W  757   2.723   2.858   1.068 -0.1000  0.1139  0.1409
  745W        W  758   3.188   0.875   0.830  0.2196  0.0982  0.0729
  746W        W  759   0.872   2.246   0.067  0.3037 -0.3489 -0.0540
  747W        W  760   3.012   4.360   2.334 -0.0035 -0.2859  0.4225
  748W        W  761   1.172   2.123   0.487  0.2731 -0.0879 -0.1283
  749W        W  762   3.127   1.929   3.577 -0.0053 -0.0137  0.1695
  750W        W  763   1.780   2.870   1.715  0.0568 -0.2209 -0.1248
  751W        W  764   3.274   2.500   3.071 -0.1271  0.4081  0.1907
  752W        W  765   1.195   3.012   3.492 -0.1197 -0.0377  0.0268
  753W        W  766   0.270   2.476   2.703  0.0138  0.0231  0.1503
  754W        W  767   2.046   1.274   1.103  0.2238  0.3394 -0.0152
  755W        W  768   0.305   1.164   1.582  0.0335 -0.0918  0.0311
  756W        W  769   2.346   1.892   3.176  0.0609  0.0843  0.0669
  757W        W  770   2.553   1.996   2.715 -0.0293 -0.1261 -0.0852
  758W        W  771   2.440   3.828   1.488  0.0238 -0.0621  0.1110
  759W        W  772   2.610   2.647   3.737 -0.0275  0.0823  0.0388
  760W        W  773   4.415   1.331   1.447  0.1624 -0.0076 -0.1003
  761W        W  774   1.108   0.051   2.568 -0.0885  0.0490 -0.1590
  762W        W  775   1.085   0.635   3.998 -0.4115  0.0026  0.0186
  763W        W  776   0.154   2.182   1.181 -0.2034  0.1181  0.0423
  764W        W  777   3.948   4.115   0.167 -0.1137 -0.0685  0.2556
  765W        W  778   2.178   2.038   1.286 -0.0381 -0.3031 -0.2999
  766W        W  779   0.365   2.183   1.741 -0.0710  0.0903  0.1067
  767W        W  780   2.865   0.941   0.271  0.1572  0.0414 -0.1247
  768W        W  781   3.947   1.229   2.843 -0.2134 -0.0022 -0.0198
  769W        W  782   2.480   3.022   3.530 -0.2491  0.2102  0.3790
  770W        W  783   4.496   0.286   4.156  0.0552  0.1177 -0.0002
  771W        W  784   0.404   2.028   4.146 -0.0538 -0.0484 -0.2618
  772W        W  785   0.382   0.506   1.270 -0.1645  0.1553 -0.1164
  773W        W  786   2.621   4.629   2.599  0.0006 -0.1902  0.0624
  774W        W  787   4.438   0.119   0.624 -0.1628  0.0008 -0.1232
  775W        W  788   1.245   3.774   0.378  0.2455  0.0045 -0.4148
  776W        W  789   3.766   1.659   3.026 -0.1516  0.2872  0.1118
  777W        W  790   4.617   4.339   0.534 -0.1285  0.2415  0.1210
  778W        W  791   1.269   3.729   0.915  0.1274  0.3222 -0.0535
  779W        W  792   3.616   3.772   2.449 -0.0229 -0.0638 -0.0136
  780W        W  793   0.020   4.145   1.300  0.0158  0.1274 -0.2124
  781W        W  794   4.069   0.934   0.901 -0.2432  0.2701  0.2570
  782W        W  795   4.686   3.167   2.150 -0.1563  0.1058  0.2015
  783W        W  796   4.262   2.817   4.547  0.1446  0.0061  0.1411
  784W        W  797   0.325   4.469   4.253  0.2155  0.0217 -0.0523
  785W        W  798   1.663   1.232   4.365 -0.0546  0.0857  0.0299
  786W        W  799   2.889   3.930   1.243  0.1668 -0.0313 -0.2133
  787W        W  800   0.002   3.505   4.675  0.3075 -0.1703 -0.1817
  788W        W  801   1.609   2.029   0.374  0.0041 -0.0028 -0.1652
  789W        W  802   0.612   4.698   1.968 -0.3428 -0.0300 -0.0669
  790W        W  803   2.850   1.760   1.052 -0.3714 -0.0917 -0.2154
  791W        W  804   4.731   3.555   2.448 -0.1336  0.1590 -0.0965
  792W        W  805   3.863   0.038   3.430  0.1897  0.3034  0.0441
  793W        W  806   3.501   0.108   1.017  0.2424  0.1005  0.2552
  794W        W  807   3.381   1.995   1.854 -0.4520 -0.3936  0.2166
  795W        W  808   3.839   3.010   2.644 -0.0577 -0.1269 -0.5806
  796W        W  809   0.954   4.117   0.744  0.0136 -0.1363  0.4563
  797W        W  810   2.698   2.744   0.499 -0.0939 -0.2543 -0.2521
  798W        W  811   0.693   4.260   4.539 -0.2868 -0.2292 -0.2024
  799W        W  812   0.508   2.477   3.488  0.0788  0.1536 -0.0922
  800W        W  813   1.434   0.266   3.139  0.1581 -0.2321 -0.0048
  801W        W  814   4.536   1.198   3.763  0.0029 -0.0292 -0.3111
  802W        W  815   0.605   2.004   0.466  0.1289  0.0477  0.3315
  803W        W  816   3.721   3.054   3.283 -0.0777  0.0507  0.0635
  804W        W  817   3.881   0.980   4.073 -0.0712 -0.0083 -0.3911
  805W        W  818   2.466   0.031   0.219 -0.1839 -0.0388  0.1342
  806W        W  819   3.264   3.300   3.277  0.2021  0.3359  0.1325
  807W        W  820   3.721   3.279   2.284  0.6010 -0.0955  0.0521
  808W        W  821   4.359   4.125   3.880  0.3605  0.2157  0.1367
  809W        W  822   2.634   2.717   1.976  0.0087 -0.0854 -0.2594
  810W        W  823   4.065   4.713   1.774  0.3791  0.1955 -0.0671
  811W        W  824   3.056   3.555   3.943  0.4892  0.2001  0.0846
  812W        W  825   4.667   0.003   4.542  0.3157 -0.0666  0.0505
  813W        W  826   0.041   0.425   0.902 -0.2955 -0.0158  0.3738
  814W        W  827   3.822   4.542   2.175 -0.2618  0.0114  0.1416
  815W        W  828   3.809   1.281   3.323 -0.1397 -0.1279 -0.2516
  816W        W  829   4.134   1.911   3.884  0.1269  0.1289  0.0815
  817W        W  830   1.759   3.689   3.607 -0.1251 -0.0203 -0.1421
  818W        W  831   0.234   0.010   1.336 -0.2813  0.1534 -0.0345
  819W        W  832   0.334   2.803   3.120  0.1703 -0.2136 -0.0130
  820W        W  833   1.163   3.531   4.614 -0.0300  0.2905  0.2512
  821W        W  834   4.672   4.034   3.372 -0.0887  0.0822  0.0996
  822W        W  835   1.551   3.141   3.140 -0.2917  0.0911 -0.1223
  823W        W  836   0.035   2.238   4.465  0.2994 -0.1740 -0.0213
  824W        W  837   1.008   1.575   2.088  0.2199 -0.0515  0.1906
  825W        W  838   2.397   2.265   0.398 -0.1003 -0.0632 -0.2804
  826W        W  839   2.553   2.092   3.616 -0.1578  0.0229  0.2328
  827W        W  840   2.738   4.722   0.787 -0.0255 -0.2000 -0.4023
  828W        W  841   2.339   1.348   3.455 -0.0899 -0.0758 -0.1149
  829W        W  842   0.103   0.053   0.278 -0.0026 -0.2033 -0.0098
  830W        W  843   3.149   3.544   0.974  0.2909 -0.0346  0.1661
  831W        W  844   2.947   0.144   4.577 -0.0604 -0.0063  0.1782
  832W        W  845   2.220   1.486   2.771 -0.0680 -0.3809  0.0656
  833W        W  846   2.822   0.777   2.417  0.1080 -0.1475  0.4829
  834W        W  847   1.162   0.781   0.945  0.1046  0.0496  0.1416
  835W        W  848   0.921   1.189   1.740 -0.3921 -0.0867 -0.5544
  836W        W  849   0.760   1.940   1.716 -0.2254  0.0114  0.0743
  837W        W  850   0.862   4.653   0.558 -0.1978  0.3598 -0.0283
  838W        W  851   3.816   4.205   3.322  0.4083 -0.1978 -0.1312
  839W        W  852   3.992   2.681   0.780  0.1363  0.2521 -0.0605
  840W        W  853   3.781   2.574   4.613 -0.0990 -0.4803  0.1193
  841W        W  854   3.716   0.871   0.516 -0.1816  0.1480  0.0881
  842W        W  855   4.354   1.926   4.354  0.2322  0.0044  0.1359
  843W        W  856   1.783   1.175   3.388 -0.1507  0.0912 -0.0785
  844W        W  857   0.414   3.342   2.151  0.1829 -0.1685  0.0515
  845W        W  858   3.604   2.529   1.107 -0.0484 -0.0048 -0.0902
  846W        W  859   0.449   2.436   0.812 -0.0840  0.0402 -0.0194
  847W        W  860   4.315   3.867   0.437  0.0737 -0.0599 -0.0332
  848W        W  861   0.330   0.275   4.607 -0.1287 -0.2485  0.1666
  849W        W  862   2.736   4.043   3.767 -0.1181 -0.0297  0.0427
  850W        W  863   0.272   1.810   0.877 -0.1610  0.2899  0.1884
  851W        W  864   2.394   4.422   3.603  0.1879 -0.2870 -0.0650
  852W        W  865   4.246   2.488   3.339 -0.2457 -0.3582  0.1884
  853W        W  866   1.036   1.045   2.206 -0.1430 -0.0919  0.0100
  854W        W  867   2.353   0.489   2.294  0.1142  0.0056  0.3227
  855W        W  868   3.956   1.278   1.221 -0.0724  0.0331  0.0250
  856W        W  869   4.501   2.208   2.454  0.3882  0.1330 -0.1338
  857W        W  870   1.558   4.605   2.801 -0.1419 -0.0553 -0.2513
  858W        W  871   4.446   0.404   2.546  0.3034 -0.0974 -0.0498
  859W        W  872   3.308   0.806   4.014 -0.0585 -0.2220 -0.0759
  860W        W  873   1.368   2.971   4.004 -0.0741 -0.0593 -0.5269
  861W        W  874   3.409   3.160   4.024  0.0969  0.1365 -0.2063
  862W        W  875   3.660   2.111   2.264 -0.1598  0.2624  0.2642
  863W        W  876   1.002   1.128   4.029 -0.0272  0.0270 -0.0135
  864W        W  877   3.844   3.227   3.896  0.2756 -0.0409  0.1758
  865W        W  878   4.067   0.527   4.213  0.0160 -0.1050 -0.1685
  866W        W  879   2.150   4.279   1.377  0.1883 -0.5167  0.3336
  867W        W  880   0.123   2.228   0.439 -0.3749 -0.1479  0.5357
  868W        W  881   4.195   2.290   0.418 -0.0437 -0.0520  0.0851
  869W        W  882   0.786   0.259   0.116  0.0172  0.0877 -0.0609
  870W        W  883   4.136   0.958   3.578  0.2993 -0.1082  0.2175
  871W        W  884   4.694   1.008   1.073 -0.1785  0.1514 -0.0668
  872W        W  885   2.418   0.384   1.056 -0.0509 -0.2209  0.0420
  873W        W  886   1.474   4.188   0.863  0.3417 -0.0455  0.1393
  874W        W  887   3.049   2.464   3.551  0.2459  0.1236  0.0712
  875W        W  888   2.214   4.716   1.211 -0.0961 -0.4962 -0.0980
  876W        W  889   2.275   3.526   3.353  0.1392  0.0471 -0.0312
  877W        W  890   0.748   2.168   3.864  0.0039 -0.0251 -0.2706
  878W        W  891   2.422   4.250   0.081 -0.2278 -0.2166 -0.0816
  879W        W  892   2.559   3.860   4.183 -0.1573  0.4315  0.1592
   4.74845   4.74845   4.74845
