# Supplementary material for: Closing the Gap between Experiment and Simulation—A Holistic Study on the Complexation of Small Interfering RNAs with Polyethylenimine
Source: Mol Pharm. Author manuscript; Available in PMC 2024 Oct 29. (PMC7616749; doi:10.1021/acs.molpharmaceut.3c00747)
Supplement: Supplementary code [file EMS199501-supplement-Supplementary_code.zip › closingthegap-main/Part 1: Parameterising angle and bond distribution/bPEI_33/6_CGSIM/index.ndx]

[ System ]
   1    2    3    4    5    6    7    8    9   10   11   12   13   14   15
  16   17   18   19   20   21   22   23   24   25   26   27   28   29   30
  31   32   33   34   35   36   37   38   39   40   41   42   43   44   45
  46   47   48   49   50   51   52   53   54   55   56   57   58   59   60
  61   62   63   64   65   66   67   68   69   70   71   72   73   74   75
  76   77   78   79   80   81   82   83   84   85   86   87   88   89   90
  91   92   93   94   95   96   97   98   99  100  101  102  103  104  105
 106  107  108  109  110  111  112  113  114  115  116  117  118  119  120
 121  122  123  124  125  126  127  128  129  130  131  132  133  134  135
 136  137  138  139  140  141  142  143  144  145  146  147  148  149  150
 151  152  153  154  155  156  157  158  159  160  161  162  163  164  165
 166  167  168  169  170  171  172  173  174  175  176  177  178  179  180
 181  182  183  184  185  186  187  188  189  190  191  192  193  194  195
 196  197  198  199  200  201  202  203  204  205  206  207  208  209  210
 211  212  213  214  215  216  217  218  219  220  221  222  223  224  225
 226  227  228  229  230  231  232  233  234  235  236  237  238  239  240
 241  242  243  244  245  246  247  248  249  250  251  252  253  254  255
 256  257  258  259  260  261  262  263  264  265  266  267  268  269  270
 271  272  273  274  275  276  277  278  279  280  281  282  283  284  285
 286  287  288  289  290  291  292  293  294  295  296  297  298  299  300
 301  302  303  304  305  306  307  308  309  310  311  312  313  314  315
 316  317  318  319  320  321  322  323  324  325  326  327  328  329  330
 331  332  333  334  335  336  337  338  339  340  341  342  343  344  345
 346  347  348  349  350  351  352  353  354  355  356  357  358  359  360
 361  362  363  364  365  366  367  368  369  370  371  372  373  374  375
 376  377  378  379  380  381  382  383  384  385  386  387  388  389  390
 391  392  393  394  395  396  397  398  399  400  401  402  403  404  405
 406  407  408  409  410  411  412  413  414  415  416  417  418  419  420
 421  422  423  424  425  426  427  428  429  430  431  432  433  434  435
 436  437  438  439  440  441  442  443  444  445  446  447  448  449  450
 451  452  453  454  455  456  457  458  459  460  461  462  463  464  465
 466  467  468  469  470  471  472  473  474  475  476  477  478  479  480
 481  482  483  484  485  486  487  488  489  490  491  492  493  494  495
 496  497  498  499  500  501  502  503  504  505  506  507  508  509  510
 511  512  513  514  515  516  517  518  519  520  521  522  523  524  525
 526  527  528  529  530  531  532  533  534  535  536  537  538  539  540
 541  542  543  544  545  546  547  548  549  550  551  552  553  554  555
 556  557  558  559  560  561  562  563  564  565  566  567  568  569  570
 571  572  573  574  575  576  577  578  579  580  581  582  583  584  585
 586  587  588  589  590  591  592  593  594  595  596  597  598  599  600
 601  602  603  604  605  606  607  608  609  610  611  612  613  614  615
 616  617  618  619  620  621  622  623  624  625  626  627  628  629  630
 631  632  633  634  635  636  637  638  639  640  641  642  643  644  645
 646  647  648  649  650  651  652  653  654  655  656  657  658  659  660
 661  662  663  664  665  666  667  668  669  670  671  672  673  674  675
 676  677  678  679  680  681  682  683  684  685  686  687  688  689  690
 691  692  693  694  695  696  697  698  699  700  701  702  703  704  705
 706  707  708  709  710  711  712  713  714  715  716  717  718  719  720
 721  722  723  724  725  726  727  728  729  730  731  732  733  734  735
 736  737  738  739  740  741  742  743  744  745  746  747  748  749  750
 751  752  753  754  755  756  757  758  759  760  761  762  763  764  765
 766  767  768  769  770  771  772  773  774  775  776  777  778  779  780
 781  782  783  784  785  786  787  788  789  790  791  792  793  794  795
 796  797  798  799  800  801  802  803  804  805  806  807  808  809  810
 811  812  813  814  815  816  817  818  819  820  821  822  823  824  825
 826  827  828  829  830  831  832  833  834  835  836  837  838  839  840
 841  842  843  844  845  846  847  848  849  850  851  852  853  854  855
 856  857  858  859  860  861  862  863  864  865  866  867  868  869  870
 871  872  873  874  875  876  877  878  879  880  881  882  883  884  885
 886  887  888  889  890  891  892
[ Other ]
   1    2    3    4    5    6    7    8    9   10   11   12   13   14   15
  16   17   18   19   20   21   22   23   24   25   26   27   28   29   30
  31   32   33   34   35   36   37   38   39   40   41   42   43   44   45
  46   47   48   49   50   51   52   53   54   55   56   57   58   59   60
  61   62   63   64   65   66   67   68   69   70   71   72   73   74   75
  76   77   78   79   80   81   82   83   84   85   86   87   88   89   90
  91   92   93   94   95   96   97   98   99  100  101  102  103  104  105
 106  107  108  109  110  111  112  113  114  115  116  117  118  119  120
 121  122  123  124  125  126  127  128  129  130  131  132  133  134  135
 136  137  138  139  140  141  142  143  144  145  146  147  148  149  150
 151  152  153  154  155  156  157  158  159  160  161  162  163  164  165
 166  167  168  169  170  171  172  173  174  175  176  177  178  179  180
 181  182  183  184  185  186  187  188  189  190  191  192  193  194  195
 196  197  198  199  200  201  202  203  204  205  206  207  208  209  210
 211  212  213  214  215  216  217  218  219  220  221  222  223  224  225
 226  227  228  229  230  231  232  233  234  235  236  237  238  239  240
 241  242  243  244  245  246  247  248  249  250  251  252  253  254  255
 256  257  258  259  260  261  262  263  264  265  266  267  268  269  270
 271  272  273  274  275  276  277  278  279  280  281  282  283  284  285
 286  287  288  289  290  291  292  293  294  295  296  297  298  299  300
 301  302  303  304  305  306  307  308  309  310  311  312  313  314  315
 316  317  318  319  320  321  322  323  324  325  326  327  328  329  330
 331  332  333  334  335  336  337  338  339  340  341  342  343  344  345
 346  347  348  349  350  351  352  353  354  355  356  357  358  359  360
 361  362  363  364  365  366  367  368  369  370  371  372  373  374  375
 376  377  378  379  380  381  382  383  384  385  386  387  388  389  390
 391  392  393  394  395  396  397  398  399  400  401  402  403  404  405
 406  407  408  409  410  411  412  413  414  415  416  417  418  419  420
 421  422  423  424  425  426  427  428  429  430  431  432  433  434  435
 436  437  438  439  440  441  442  443  444  445  446  447  448  449  450
 451  452  453  454  455  456  457  458  459  460  461  462  463  464  465
 466  467  468  469  470  471  472  473  474  475  476  477  478  479  480
 481  482  483  484  485  486  487  488  489  490  491  492  493  494  495
 496  497  498  499  500  501  502  503  504  505  506  507  508  509  510
 511  512  513  514  515  516  517  518  519  520  521  522  523  524  525
 526  527  528  529  530  531  532  533  534  535  536  537  538  539  540
 541  542  543  544  545  546  547  548  549  550  551  552  553  554  555
 556  557  558  559  560  561  562  563  564  565  566  567  568  569  570
 571  572  573  574  575  576  577  578  579  580  581  582  583  584  585
 586  587  588  589  590  591  592  593  594  595  596  597  598  599  600
 601  602  603  604  605  606  607  608  609  610  611  612  613  614  615
 616  617  618  619  620  621  622  623  624  625  626  627  628  629  630
 631  632  633  634  635  636  637  638  639  640  641  642  643  644  645
 646  647  648  649  650  651  652  653  654  655  656  657  658  659  660
 661  662  663  664  665  666  667  668  669  670  671  672  673  674  675
 676  677  678  679  680  681  682  683  684  685  686  687  688  689  690
 691  692  693  694  695  696  697  698  699  700  701  702  703  704  705
 706  707  708  709  710  711  712  713  714  715  716  717  718  719  720
 721  722  723  724  725  726  727  728  729  730  731  732  733  734  735
 736  737  738  739  740  741  742  743  744  745  746  747  748  749  750
 751  752  753  754  755  756  757  758  759  760  761  762  763  764  765
 766  767  768  769  770  771  772  773  774  775  776  777  778  779  780
 781  782  783  784  785  786  787  788  789  790  791  792  793  794  795
 796  797  798  799  800  801  802  803  804  805  806  807  808  809  810
 811  812  813  814  815  816  817  818  819  820  821  822  823  824  825
 826  827  828  829  830  831  832  833  834  835  836  837  838  839  840
 841  842  843  844  845  846  847  848  849  850  851  852  853  854  855
 856  857  858  859  860  861  862  863  864  865  866  867  868  869  870
 871  872  873  874  875  876  877  878  879  880  881  882  883  884  885
 886  887  888  889  890  891  892
[ P1 ]
   1
[ S1 ]
   2
[ T1 ]
   3
[ P2 ]
   4
[ S2 ]
   5
[ S3 ]
   6
[ S4 ]
   7
[ T2 ]
   8
[ S5 ]
   9
[ P3 ]
  10
[ S6 ]
  11
[ S7 ]
  12
[ S8 ]
  13
[ P4 ]
  14
[ W ]
  15   16   17   18   19   20   21   22   23   24   25   26   27   28   29
  30   31   32   33   34   35   36   37   38   39   40   41   42   43   44
  45   46   47   48   49   50   51   52   53   54   55   56   57   58   59
  60   61   62   63   64   65   66   67   68   69   70   71   72   73   74
  75   76   77   78   79   80   81   82   83   84   85   86   87   88   89
  90   91   92   93   94   95   96   97   98   99  100  101  102  103  104
 105  106  107  108  109  110  111  112  113  114  115  116  117  118  119
 120  121  122  123  124  125  126  127  128  129  130  131  132  133  134
 135  136  137  138  139  140  141  142  143  144  145  146  147  148  149
 150  151  152  153  154  155  156  157  158  159  160  161  162  163  164
 165  166  167  168  169  170  171  172  173  174  175  176  177  178  179
 180  181  182  183  184  185  186  187  188  189  190  191  192  193  194
 195  196  197  198  199  200  201  202  203  204  205  206  207  208  209
 210  211  212  213  214  215  216  217  218  219  220  221  222  223  224
 225  226  227  228  229  230  231  232  233  234  235  236  237  238  239
 240  241  242  243  244  245  246  247  248  249  250  251  252  253  254
 255  256  257  258  259  260  261  262  263  264  265  266  267  268  269
 270  271  272  273  274  275  276  277  278  279  280  281  282  283  284
 285  286  287  288  289  290  291  292  293  294  295  296  297  298  299
 300  301  302  303  304  305  306  307  308  309  310  311  312  313  314
 315  316  317  318  319  320  321  322  323  324  325  326  327  328  329
 330  331  332  333  334  335  336  337  338  339  340  341  342  343  344
 345  346  347  348  349  350  351  352  353  354  355  356  357  358  359
 360  361  362  363  364  365  366  367  368  369  370  371  372  373  374
 375  376  377  378  379  380  381  382  383  384  385  386  387  388  389
 390  391  392  393  394  395  396  397  398  399  400  401  402  403  404
 405  406  407  408  409  410  411  412  413  414  415  416  417  418  419
 420  421  422  423  424  425  426  427  428  429  430  431  432  433  434
 435  436  437  438  439  440  441  442  443  444  445  446  447  448  449
 450  451  452  453  454  455  456  457  458  459  460  461  462  463  464
 465  466  467  468  469  470  471  472  473  474  475  476  477  478  479
 480  481  482  483  484  485  486  487  488  489  490  491  492  493  494
 495  496  497  498  499  500  501  502  503  504  505  506  507  508  509
 510  511  512  513  514  515  516  517  518  519  520  521  522  523  524
 525  526  527  528  529  530  531  532  533  534  535  536  537  538  539
 540  541  542  543  544  545  546  547  548  549  550  551  552  553  554
 555  556  557  558  559  560  561  562  563  564  565  566  567  568  569
 570  571  572  573  574  575  576  577  578  579  580  581  582  583  584
 585  586  587  588  589  590  591  592  593  594  595  596  597  598  599
 600  601  602  603  604  605  606  607  608  609  610  611  612  613  614
 615  616  617  618  619  620  621  622  623  624  625  626  627  628  629
 630  631  632  633  634  635  636  637  638  639  640  641  642  643  644
 645  646  647  648  649  650  651  652  653  654  655  656  657  658  659
 660  661  662  663  664  665  666  667  668  669  670  671  672  673  674
 675  676  677  678  679  680  681  682  683  684  685  686  687  688  689
 690  691  692  693  694  695  696  697  698  699  700  701  702  703  704
 705  706  707  708  709  710  711  712  713  714  715  716  717  718  719
 720  721  722  723  724  725  726  727  728  729  730  731  732  733  734
 735  736  737  738  739  740  741  742  743  744  745  746  747  748  749
 750  751  752  753  754  755  756  757  758  759  760  761  762  763  764
 765  766  767  768  769  770  771  772  773  774  775  776  777  778  779
 780  781  782  783  784  785  786  787  788  789  790  791  792  793  794
 795  796  797  798  799  800  801  802  803  804  805  806  807  808  809
 810  811  812  813  814  815  816  817  818  819  820  821  822  823  824
 825  826  827  828  829  830  831  832  833  834  835  836  837  838  839
 840  841  842  843  844  845  846  847  848  849  850  851  852  853  854
 855  856  857  858  859  860  861  862  863  864  865  866  867  868  869
 870  871  872  873  874  875  876  877  878  879  880  881  882  883  884
 885  886  887  888  889  890  891  892
[ bPEI ]
   1    2    3    4    5    6    7    8    9   10   11   12   13   14
