# Supplementary material for: Closing the Gap between Experiment and Simulation—A Holistic Study on the Complexation of Small Interfering RNAs with Polyethylenimine
Source: Mol Pharm. Author manuscript; Available in PMC 2024 Oct 29. (PMC7616749; doi:10.1021/acs.molpharmaceut.3c00747)
Supplement: Supplementary code [file EMS199501-supplement-Supplementary_code.zip › closingthegap-main/Part 1: Parameterising angle and bond distribution/bPEI_33/6_CGSIM/3-run.gro]

Two molecules in a solvent
  892
    1P1    TN6d    1   3.005   0.806   4.164  0.0081 -0.5527  0.1872
    1S1     SN4    2   2.998   0.655   4.384  0.1780 -0.6818 -0.1544
    1T1    SN3a    3   2.723   0.573   4.631 -0.0124 -0.2098 -0.0457
    1P2    TN6d    4   2.825   0.491   4.922  0.2475  0.0573 -0.2056
    1S2     SN4    5   2.401   0.484   4.444  0.0454 -0.5068 -0.1580
    1S3     SN4    6   2.113   0.269   4.357 -0.3863  0.1021 -0.2763
    1S4     SN4    7   2.034  -0.050   4.181  0.0092 -0.1633 -0.1594
    1T2    SN3a    8   2.144  -0.354   3.982  0.1829 -0.2852 -0.0437
    1S5     SN4    9   2.406  -0.191   3.757 -0.0950  0.4147  0.1273
    1P3    TN6d   10   2.658  -0.140   3.749 -0.0699  0.0322  0.0216
    1S6     SN4   11   2.357  -0.590   4.204  0.1213 -0.0138  0.1723
    1S7     SN4   12   2.685  -0.732   4.247 -0.0575  0.2664 -0.3112
    1S8     SN4   13   3.036  -0.749   4.146 -0.1003  0.1711  0.1904
    1P4    TN6d   14   3.188  -0.758   3.920  0.3262  0.2574  0.0688
    2W        W   15   0.269   0.077   1.444 -0.1284 -0.1129  0.0063
    3W        W   16   1.879   4.040   4.380  0.1385 -0.1728  0.1657
    4W        W   17   4.093   3.242   2.558  0.3201 -0.0610 -0.2437
    5W        W   18   1.369   4.268   1.475  0.0038 -0.1023 -0.0119
    6W        W   19   2.605   0.783   2.339  0.3489  0.0004 -0.1737
    7W        W   20   4.707   3.049   0.949 -0.3130  0.0295 -0.0942
    8W        W   21   1.265   1.604   4.552  0.0090 -0.0292 -0.1886
    9W        W   22   4.682   4.680   1.878 -0.0645 -0.0870  0.0802
   10W        W   23   4.563   4.183   0.918  0.1205 -0.1055  0.1388
   11W        W   24   2.842   0.842   3.469  0.3399  0.0432  0.1460
   12W        W   25   4.714   2.745   1.593  0.1964  0.0581 -0.1345
   13W        W   26   0.486   0.150   2.039  0.3023  0.3310  0.1542
   14W        W   27   1.767   0.813   2.287 -0.1672 -0.0135 -0.2856
   15W        W   28   4.702   4.136   4.700 -0.1178 -0.1743  0.0176
   16W        W   29   2.256   0.923   2.643 -0.2102  0.1819  0.0246
   17W        W   30   3.354   1.113   1.712  0.0255 -0.1780  0.2567
   18W        W   31   0.246   2.131   3.780  0.0212  0.2608  0.3871
   19W        W   32   2.604   0.349   2.970  0.3444  0.0695  0.2910
   20W        W   33   3.708   1.182   3.524 -0.0805  0.1452 -0.0031
   21W        W   34   4.010   0.097   0.325  0.0763 -0.0211  0.3885
   22W        W   35   0.028   3.860   0.515 -0.0811  0.1014 -0.0364
   23W        W   36   2.005   2.059   2.948 -0.1452 -0.0319 -0.2045
   24W        W   37   0.769   3.357   0.376 -0.1708  0.2348  0.0867
   25W        W   38   2.557   2.765   1.841  0.1230  0.1406 -0.1311
   26W        W   39   3.652   0.658   1.005 -0.1859 -0.2193 -0.0338
   27W        W   40   3.321   2.679   2.996  0.0980 -0.0298  0.2354
   28W        W   41   4.068   0.769   2.779  0.0547  0.2545 -0.2928
   29W        W   42   4.680   1.477   4.112 -0.1968  0.0416 -0.3882
   30W        W   43   0.750   1.390   4.005 -0.2412 -0.0607  0.3929
   31W        W   44   4.588   1.938   4.202  0.1029 -0.1333  0.0951
   32W        W   45   2.653   1.912   0.267 -0.1806  0.3395  0.1192
   33W        W   46   0.586   4.137   0.518 -0.3588 -0.0204 -0.3284
   34W        W   47   3.154   4.377   3.966  0.0652  0.0284  0.0359
   35W        W   48   3.805   3.940   0.615  0.1674 -0.1897  0.0194
   36W        W   49   0.339   2.083   1.967 -0.2984 -0.0946 -0.0569
   37W        W   50   1.630   3.787   0.062 -0.1937 -0.0241 -0.0181
   38W        W   51   3.226   0.406   0.673  0.1840  0.0626 -0.0372
   39W        W   52   2.155   1.092   3.155 -0.1811 -0.2970  0.0221
   40W        W   53   3.455   3.053   1.116 -0.0257 -0.1708 -0.0544
   41W        W   54   0.234   0.135   2.843  0.3120 -0.1175  0.3558
   42W        W   55   1.277   4.430   2.598 -0.3923 -0.3092  0.0303
   43W        W   56   0.839   0.139   1.647 -0.1039  0.0330 -0.2354
   44W        W   57   1.133   2.164   1.069 -0.1916  0.3339  0.1008
   45W        W   58   1.781   3.419   1.408 -0.1351 -0.1924 -0.0367
   46W        W   59   1.663   0.891   0.233 -0.0530 -0.0407  0.0407
   47W        W   60   3.164   1.810   0.448 -0.0798 -0.1631  0.0887
   48W        W   61   3.302   3.254   0.544  0.1346 -0.1093 -0.0001
   49W        W   62   1.783   2.028   1.644  0.0404 -0.0861  0.0347
   50W        W   63   0.908   3.586   1.288  0.3578 -0.0843 -0.0594
   51W        W   64   3.680   3.463   2.972 -0.0867  0.0419  0.1043
   52W        W   65   2.005   2.325   2.465  0.0655 -0.0736 -0.1540
   53W        W   66   2.482   3.994   4.622 -0.0126 -0.2612 -0.0151
   54W        W   67   3.130   2.490   0.246  0.0440 -0.0195 -0.0813
   55W        W   68   1.892   4.633   3.749  0.3351  0.0290 -0.0961
   56W        W   69   3.425   0.778   4.262 -0.2481 -0.0534  0.2075
   57W        W   70   2.476   4.437   0.271 -0.2634 -0.0783  0.0060
   58W        W   71   4.416   4.491   2.382 -0.3103  0.1747  0.0258
   59W        W   72   2.813   4.071   3.780  0.0951  0.0698  0.2967
   60W        W   73   2.087   2.429   3.743  0.2884 -0.1628 -0.3743
   61W        W   74   1.706   4.264   4.002 -0.2090  0.0984  0.1858
   62W        W   75   2.856   1.262   4.187  0.0097  0.1948  0.1426
   63W        W   76   1.316   2.969   0.167  0.0412 -0.2659  0.0577
   64W        W   77   2.977   0.849   1.948 -0.3037  0.0168  0.1453
   65W        W   78   2.739   1.736   4.043 -0.3043 -0.0200  0.0360
   66W        W   79   1.171   2.870   3.842  0.2056  0.1093 -0.1794
   67W        W   80   1.509   1.234   2.174  0.3394 -0.0637 -0.3996
   68W        W   81   4.569   0.371   1.620 -0.0440 -0.1789  0.3860
   69W        W   82   3.195   1.732   4.279  0.2043  0.1779 -0.3940
   70W        W   83   4.173   2.414   3.797  0.1716  0.1969  0.1318
   71W        W   84   0.587   1.138   1.250 -0.1354 -0.2778  0.1045
   72W        W   85   3.761   1.074   1.399 -0.0372 -0.0315 -0.0812
   73W        W   86   4.319   4.415   0.470  0.5327  0.2008  0.3574
   74W        W   87   3.926   1.120   0.282  0.0380  0.1001  0.2428
   75W        W   88   0.645   0.394   2.603  0.0234 -0.2929  0.1797
   76W        W   89   3.410   3.342   2.504  0.0773  0.0461  0.1230
   77W        W   90   3.172   0.393   2.096  0.0706  0.1308  0.0159
   78W        W   91   3.680   0.631   3.737  0.1897 -0.0438  0.2891
   79W        W   92   3.009   4.329   0.397  0.0444 -0.1836 -0.1010
   80W        W   93   4.412   1.085   0.903 -0.1290 -0.0782  0.0570
   81W        W   94   2.320   4.479   0.827  0.0209  0.0061 -0.1697
   82W        W   95   4.711   0.441   2.096 -0.1004 -0.0679 -0.1433
   83W        W   96   2.046   4.062   0.118  0.1501  0.3532 -0.1723
   84W        W   97   1.275   0.215   4.380  0.0725 -0.2353 -0.1240
   85W        W   98   3.317   1.234   4.371  0.0556 -0.0439  0.0924
   86W        W   99   1.219   0.474   3.904  0.1295  0.1548 -0.1729
   87W        W  100   4.452   2.117   4.619 -0.0083  0.0600 -0.1166
   88W        W  101   2.491   0.270   1.501  0.1269 -0.2553 -0.0156
   89W        W  102   1.684   2.419   2.002  0.1781  0.3454 -0.2030
   90W        W  103   0.616   1.770   3.709 -0.0177 -0.0232  0.2780
   91W        W  104   4.473   1.285   3.661 -0.0371  0.2434 -0.0128
   92W        W  105   2.177   1.226   0.958  0.0096  0.0348  0.0177
   93W        W  106   0.798   4.005   4.390 -0.4766 -0.0239 -0.0812
   94W        W  107   2.545   2.026   2.055  0.3859 -0.0173  0.1954
   95W        W  108   2.398   2.849   4.471 -0.0137  0.0721  0.3392
   96W        W  109   0.375   1.312   3.155  0.2143  0.4955 -0.0012
   97W        W  110   3.969   4.213   2.373 -0.1082 -0.0175  0.2791
   98W        W  111   2.930   3.125   1.005  0.2189  0.1392  0.1307
   99W        W  112   0.581   2.008   2.846  0.1207  0.1848 -0.0282
  100W        W  113   1.641   2.971   2.826  0.0080 -0.3202  0.2884
  101W        W  114   3.226   1.069   3.866  0.1233  0.1556 -0.0357
  102W        W  115   1.349   3.347   0.474 -0.0744 -0.1502 -0.0595
  103W        W  116   1.022   3.750   1.779  0.2485  0.0961 -0.3958
  104W        W  117   2.847   2.920   2.231 -0.1079  0.0125  0.1977
  105W        W  118   3.554   4.603   4.172 -0.0549  0.0928 -0.2066
  106W        W  119   1.070   3.213   1.920  0.2324 -0.3915 -0.0628
  107W        W  120   4.290   1.386   2.760 -0.1417 -0.2959  0.3945
  108W        W  121   0.126   3.260   1.996  0.4719 -0.1856 -0.0964
  109W        W  122   1.091   1.289   1.867  0.0127 -0.0094  0.4811
  110W        W  123   2.432   4.175   1.196  0.0501 -0.1033  0.1440
  111W        W  124   4.244   1.249   4.160  0.1975  0.1608  0.0850
  112W        W  125   2.162   1.126   0.434  0.2959 -0.0135  0.0991
  113W        W  126   2.146   1.651   3.258  0.0211 -0.0982 -0.3915
  114W        W  127   3.641   3.183   0.200  0.2521  0.1322  0.1027
  115W        W  128   1.965   3.233   2.525 -0.1542  0.1354  0.1679
  116W        W  129   1.098   4.041   2.316 -0.0866  0.0843 -0.0103
  117W        W  130   3.832   2.824   0.811 -0.2029  0.2781 -0.2043
  118W        W  131   2.644   3.253   1.881  0.2751  0.0015 -0.2116
  119W        W  132   4.223   4.628   3.247  0.0500  0.4411 -0.1645
  120W        W  133   2.182   0.566   3.229  0.0970  0.2613  0.0828
  121W        W  134   3.537   1.191   2.290  0.3046  0.0422 -0.2687
  122W        W  135   3.274   4.031   2.865  0.0279  0.1006  0.3261
  123W        W  136   2.033   2.049   2.073  0.2598  0.5326 -0.0020
  124W        W  137   0.392   2.803   3.700  0.3220 -0.0150  0.1900
  125W        W  138   0.474   2.953   2.243 -0.1786  0.0647  0.0206
  126W        W  139   3.036   0.873   0.908  0.2572 -0.1172  0.0673
  127W        W  140   1.030   1.884   2.600  0.2031 -0.0422  0.1734
  128W        W  141   3.232   0.586   0.076  0.0837 -0.1177 -0.0450
  129W        W  142   4.086   2.024   1.826 -0.0111  0.2668  0.0218
  130W        W  143   2.022   0.441   2.481 -0.3326  0.0638  0.3748
  131W        W  144   4.147   1.678   2.318  0.3576 -0.0993 -0.1980
  132W        W  145   3.532   4.475   2.599  0.3948  0.0467  0.2695
  133W        W  146   0.719   2.110   0.200 -0.0664  0.1548 -0.1421
  134W        W  147   4.636   0.616   4.336 -0.0654 -0.2159  0.0045
  135W        W  148   1.130   1.375   1.321 -0.0556  0.1136 -0.0471
  136W        W  149   4.265   2.427   1.512  0.3225 -0.1118  0.0045
  137W        W  150   3.058   0.299   3.224  0.2441 -0.4293  0.3821
  138W        W  151   2.767   0.490   0.615  0.4854 -0.0606  0.1268
  139W        W  152   3.511   2.175   4.251  0.0773 -0.0086 -0.1418
  140W        W  153   2.019   4.124   2.180 -0.1658 -0.2091 -0.1065
  141W        W  154   2.327   1.326   4.048 -0.0801 -0.0546 -0.0081
  142W        W  155   3.819   0.281   2.909 -0.0330  0.0464 -0.0560
  143W        W  156   3.068   2.861   1.804  0.2540  0.2070  0.0401
  144W        W  157   2.492   3.160   4.093  0.0024  0.0723 -0.0367
  145W        W  158   1.526   3.609   2.627 -0.0336 -0.0195  0.1336
  146W        W  159   3.307   1.625   1.578 -0.2494  0.1484  0.1175
  147W        W  160   1.706   0.253   4.037 -0.2514 -0.0740  0.0627
  148W        W  161   4.028   1.986   3.594  0.4200  0.0965 -0.1370
  149W        W  162   2.846   1.652   2.515  0.0815 -0.2927 -0.0591
  150W        W  163   0.566   0.986   2.826 -0.2106  0.5009  0.0054
  151W        W  164   4.712   2.933   4.217 -0.0157 -0.2476  0.0797
  152W        W  165   3.323   2.876   3.554  0.4120 -0.0601  0.5427
  153W        W  166   3.636   4.515   1.059 -0.2105  0.1333  0.0744
  154W        W  167   0.133   3.767   3.802 -0.0819 -0.4359  0.3366
  155W        W  168   2.412   3.231   3.531 -0.0232 -0.2758  0.0357
  156W        W  169   0.431   3.583   3.032 -0.0880 -0.0551  0.0577
  157W        W  170   1.045   0.850   0.440  0.1462 -0.2350  0.0554
  158W        W  171   1.462   1.831   1.322  0.0162  0.0589  0.0261
  159W        W  172   1.813   0.487   0.458 -0.0276  0.2509 -0.0877
  160W        W  173   3.096   4.093   3.336  0.0326  0.1468 -0.1082
  161W        W  174   4.192   2.889   1.644  0.2066 -0.0220  0.2307
  162W        W  175   2.245   4.233   2.839  0.0023  0.2593  0.2194
  163W        W  176   2.805   4.571   3.381 -0.3448 -0.1333  0.0710
  164W        W  177   1.200   2.213   2.078  0.0502 -0.0999 -0.3765
  165W        W  178   1.355   0.370   3.023 -0.3393  0.0269  0.1567
  166W        W  179   3.816   2.692   1.308 -0.3846  0.3829  0.2456
  167W        W  180   3.143   3.791   0.576 -0.0849 -0.1912 -0.3071
  168W        W  181   0.016   4.323   4.182  0.2823  0.2069  0.2025
  169W        W  182   4.678   3.634   2.826  0.4984  0.0079 -0.0433
  170W        W  183   0.810   3.084   1.408  0.0970 -0.0748  0.0809
  171W        W  184   3.958   3.277   1.233  0.1069 -0.0601  0.0903
  172W        W  185   2.561   1.254   2.425 -0.0241 -0.0540 -0.0001
  173W        W  186   3.377   2.315   2.167  0.1791 -0.1969  0.0251
  174W        W  187   2.234   1.445   2.767  0.3100 -0.0651 -0.2544
  175W        W  188   1.122   4.644   1.039  0.0089  0.2198  0.0016
  176W        W  189   2.022   0.064   0.048  0.3814 -0.0734  0.0470
  177W        W  190   0.154   2.498   3.400 -0.1269  0.0378  0.0565
  178W        W  191   4.246   3.143   0.795  0.0421 -0.0605 -0.1658
  179W        W  192   3.419   2.804   2.177 -0.1141 -0.1025  0.2343
  180W        W  193   1.418   4.055   1.952  0.1518  0.1979 -0.0749
  181W        W  194   1.736   2.485   0.978 -0.0447 -0.0476  0.0991
  182W        W  195   3.491   2.860   4.329 -0.3975 -0.2114  0.3514
  183W        W  196   0.600   2.230   1.142  0.4285 -0.1564 -0.0545
  184W        W  197   3.138   0.879   2.508 -0.3250  0.1749  0.0958
  185W        W  198   3.278   1.502   2.615  0.0467  0.0839  0.1739
  186W        W  199   3.714   4.447   0.415  0.0255  0.2019  0.0824
  187W        W  200   4.610   1.036   2.954 -0.0662  0.0514  0.0265
  188W        W  201   0.444   3.352   3.565  0.0762 -0.1407  0.0923
  189W        W  202   1.630   4.572   4.480  0.0084  0.0066  0.2949
  190W        W  203   4.410   0.738   3.329 -0.1765 -0.3971 -0.0845
  191W        W  204   1.722   2.455   2.855  0.0934  0.0551  0.3463
  192W        W  205   0.118   0.987   3.427 -0.0928 -0.5300 -0.0925
  193W        W  206   2.310   1.800   4.270 -0.0933  0.0086 -0.0825
  194W        W  207   1.134   3.519   2.305  0.0006 -0.1196  0.1581
  195W        W  208   0.624   1.313   2.296  0.1772 -0.0893  0.0228
  196W        W  209   0.349   2.738   1.199  0.0005 -0.0196  0.2813
  197W        W  210   2.601   0.414   3.595 -0.1685 -0.0621 -0.0774
  198W        W  211   4.380   3.123   2.018 -0.0471 -0.0747 -0.1367
  199W        W  212   4.313   0.562   3.943 -0.2345 -0.0401 -0.0403
  200W        W  213   0.396   0.256   4.078  0.1991 -0.1271 -0.0323
  201W        W  214   0.690   1.496   2.775 -0.3122 -0.1387 -0.0205
  202W        W  215   3.387   4.141   0.152  0.1427  0.2768 -0.2164
  203W        W  216   3.382   4.184   0.803 -0.1999  0.2439  0.2735
  204W        W  217   3.695   1.891   2.375  0.1731  0.1224  0.1146
  205W        W  218   4.405   3.676   3.592  0.2129 -0.0674  0.3427
  206W        W  219   4.107   4.338   2.858 -0.3888 -0.1020 -0.0892
  207W        W  220   0.118   0.023   2.349 -0.0663 -0.2446 -0.3250
  208W        W  221   3.850   3.661   3.372 -0.0258  0.0368  0.0655
  209W        W  222   2.716   0.426   1.953 -0.2608  0.4822  0.3325
  210W        W  223   4.053   2.388   0.980 -0.0548  0.1061 -0.1027
  211W        W  224   1.659   4.018   2.514  0.1260  0.0067  0.2409
  212W        W  225   1.845   0.175   3.121 -0.0032 -0.0153  0.0002
  213W        W  226   3.891   2.034   4.591  0.0092 -0.0461  0.1167
  214W        W  227   4.169   1.466   0.538  0.1573  0.1784 -0.0840
  215W        W  228   2.592   1.086   0.706  0.6169 -0.0248  0.0612
  216W        W  229   0.379   4.428   0.900  0.0602  0.2376 -0.1164
  217W        W  230   3.943   3.762   3.820  0.3566  0.0754  0.0555
  218W        W  231   1.106   0.262   0.643 -0.3053  0.4092  0.1532
  219W        W  232   0.681   2.807   4.132 -0.3908  0.0530  0.2476
  220W        W  233   0.594   3.455   1.688  0.0348 -0.1895  0.1902
  221W        W  234   4.362   3.536   4.081 -0.4643  0.0168 -0.0335
  222W        W  235   2.851   3.070   3.707 -0.1970  0.0131  0.0234
  223W        W  236   4.458   1.003   1.388  0.0337  0.2515 -0.2768
  224W        W  237   1.790   1.546   1.919  0.2840 -0.0166  0.1400
  225W        W  238   3.793   0.633   4.562  0.2376 -0.0091 -0.0516
  226W        W  239   2.881   1.276   2.832  0.1374  0.2215  0.0501
  227W        W  240   3.642   0.609   0.425  0.2626  0.0225  0.2048
  228W        W  241   1.316   3.150   3.329  0.2475  0.0071  0.2040
  229W        W  242   1.343   1.384   4.084 -0.2051 -0.4153 -0.3756
  230W        W  243   1.118   3.142   4.309  0.0746 -0.3186  0.1234
  231W        W  244   0.744   3.576   2.652 -0.0102  0.2101  0.0126
  232W        W  245   1.617   2.452   3.555 -0.1556 -0.1507 -0.2176
  233W        W  246   0.142   0.983   2.068 -0.0483  0.0723  0.0643
  234W        W  247   2.069   1.774   0.300 -0.1147 -0.1157  0.0171
  235W        W  248   1.919   3.227   2.050  0.0500  0.1528 -0.0874
  236W        W  249   0.824   0.476   4.276 -0.2701  0.0750 -0.1491
  237W        W  250   2.113   2.127   1.263  0.0793  0.1449 -0.1476
  238W        W  251   3.038   0.281   1.550  0.1749  0.2256 -0.1770
  239W        W  252   4.109   1.134   3.171 -0.0587  0.1196  0.0047
  240W        W  253   3.864   0.241   3.995 -0.1304 -0.2080 -0.3386
  241W        W  254   2.352   2.304   4.392 -0.1012  0.1679 -0.1336
  242W        W  255   3.522   0.690   2.826  0.0026  0.1532 -0.0144
  243W        W  256   0.279   3.267   2.596  0.2181 -0.0743 -0.3270
  244W        W  257   4.168   0.916   4.599  0.1040 -0.0327 -0.0313
  245W        W  258   1.783   4.443   2.732 -0.1972  0.1549  0.0497
  246W        W  259   4.408   3.667   1.851  0.0686 -0.1544 -0.1230
  247W        W  260   0.726   1.200   0.727  0.1213  0.0006 -0.0401
  248W        W  261   4.333   4.067   3.919 -0.0470  0.1571 -0.0124
  249W        W  262   4.237   1.673   4.446 -0.0324 -0.0621 -0.1015
  250W        W  263   0.590   4.430   4.229 -0.0286 -0.0041  0.0592
  251W        W  264   2.337   1.257   1.429 -0.1202  0.1766  0.2544
  252W        W  265   4.550   0.038   4.192 -0.3267 -0.1996 -0.0229
  253W        W  266   1.545   2.952   1.764 -0.0957  0.1639 -0.1086
  254W        W  267   3.159   2.082   1.313 -0.0364  0.4066  0.0917
  255W        W  268   1.982   3.152   4.421  0.3778 -0.1588 -0.0623
  256W        W  269   1.863   1.602   2.404 -0.1850 -0.0393  0.0002
  257W        W  270   0.826   2.511   3.633 -0.0838  0.0910  0.2078
  258W        W  271   4.430   3.957   2.300 -0.3237 -0.0236 -0.0184
  259W        W  272   0.023   3.417   4.487 -0.2425  0.0329 -0.0423
  260W        W  273   2.382   2.312   2.852 -0.4832 -0.1159  0.0294
  261W        W  274   3.029   0.927   0.425 -0.0508  0.0461 -0.1162
  262W        W  275   0.902   3.013   4.701  0.4025  0.0835  0.1597
  263W        W  276   4.292   2.832   1.133 -0.1161  0.1459 -0.0908
  264W        W  277   1.481   2.085   2.575  0.1938 -0.3059 -0.0882
  265W        W  278   0.791   1.952   0.700 -0.0495 -0.1237 -0.0501
  266W        W  279   2.398   0.145   4.015  0.0616 -0.2831 -0.0231
  267W        W  280   3.799   1.015   1.912 -0.1092 -0.2804  0.0207
  268W        W  281   1.774   0.658   2.831 -0.3307  0.1306 -0.0071
  269W        W  282   2.904   2.898   4.257  0.4075  0.2529  0.1448
  270W        W  283   2.389   2.202   3.359  0.0445 -0.0025  0.0939
  271W        W  284   4.408   2.594   0.718  0.2447 -0.1119  0.1119
  272W        W  285   4.065   1.575   3.841 -0.1491 -0.0150 -0.4054
  273W        W  286   2.782   4.169   0.831 -0.1094  0.1832 -0.1712
  274W        W  287   4.413   1.929   3.040 -0.1056 -0.0893 -0.1730
  275W        W  288   1.968   2.010   4.594 -0.0614 -0.1286 -0.1843
  276W        W  289   1.166   2.804   2.847  0.0075 -0.1069  0.2056
  277W        W  290   1.588   1.242   1.572  0.4585  0.3927 -0.3085
  278W        W  291   3.327   4.658   0.687 -0.0929  0.3104 -0.2196
  279W        W  292   2.181   3.447   0.951 -0.2064 -0.1614 -0.0872
  280W        W  293   1.686   0.819   3.310 -0.0994 -0.4155  0.0805
  281W        W  294   0.382   1.875   1.486 -0.1112 -0.0229  0.0757
  282W        W  295   3.253   4.584   4.567  0.0146  0.0409 -0.2168
  283W        W  296   4.247   0.642   1.067  0.0739 -0.1133 -0.0881
  284W        W  297   0.146   1.963   0.316 -0.0502 -0.0406  0.2895
  285W        W  298   2.698   3.724   1.503 -0.3417 -0.0317 -0.3837
  286W        W  299   3.650   3.919   1.153  0.4985  0.1707  0.1972
  287W        W  300   4.069   3.605   2.239  0.2137  0.0616 -0.0442
  288W        W  301   3.668   2.968   2.649 -0.4838  0.0200  0.0554
  289W        W  302   2.206   2.938   1.582  0.2029 -0.2348  0.2750
  290W        W  303   0.035   2.887   0.342  0.2886  0.0312 -0.0265
  291W        W  304   0.232   1.798   3.374 -0.0355  0.0195  0.0276
  292W        W  305   0.726   1.674   3.241 -0.0575  0.0817  0.2012
  293W        W  306   1.973   4.452   0.431  0.1159  0.0236  0.0453
  294W        W  307   0.836   1.794   1.227  0.2592  0.2855 -0.4999
  295W        W  308   3.129   0.570   3.843  0.2873 -0.1189  0.0045
  296W        W  309   1.387   0.796   1.238  0.0236  0.2711  0.1733
  297W        W  310   2.207   0.690   2.074 -0.0987 -0.0696  0.2136
  298W        W  311   1.902   3.932   2.963 -0.0258  0.2344 -0.0180
  299W        W  312   1.007   1.098   2.494 -0.2040  0.0304  0.2214
  300W        W  313   1.792   3.818   1.134  0.0772  0.2140  0.3238
  301W        W  314   2.695   2.533   4.696 -0.2908  0.0677  0.0726
  302W        W  315   4.111   3.235   3.660 -0.0816  0.2293 -0.1843
  303W        W  316   1.163   1.635   0.890  0.2812  0.0987 -0.0697
  304W        W  317   3.946   2.546   4.237  0.2710  0.0382 -0.0242
  305W        W  318   1.578   4.330   0.153 -0.0083  0.1881  0.2522
  306W        W  319   3.227   2.052   2.572  0.2099  0.0352  0.0571
  307W        W  320   0.940   4.615   2.171 -0.0791  0.2433  0.2126
  308W        W  321   3.142   2.720   1.303  0.0187  0.0650  0.0779
  309W        W  322   2.638   2.142   1.310  0.1463  0.0428 -0.1566
  310W        W  323   3.819   4.248   4.629  0.1447 -0.0100 -0.1633
  311W        W  324   3.546   4.102   1.634 -0.1322 -0.0838 -0.0843
  312W        W  325   1.702   0.748   3.797 -0.1065  0.3511 -0.1518
  313W        W  326   4.288   0.163   2.125 -0.0746 -0.0184 -0.1971
  314W        W  327   1.679   0.319   1.562  0.2255 -0.0684 -0.0889
  315W        W  328   4.059   2.218   2.322 -0.0262  0.4183  0.0441
  316W        W  329   2.027   2.564   4.651 -0.0818 -0.2975  0.0857
  317W        W  330   0.226   2.551   0.758 -0.0907  0.4227 -0.0393
  318W        W  331   0.199   1.287   2.585  0.0463  0.0873  0.0448
  319W        W  332   4.411   1.067   0.340  0.0935 -0.0506 -0.1199
  320W        W  333   2.373   4.539   4.510 -0.1936  0.4007 -0.0064
  321W        W  334   3.015   3.810   4.604 -0.1135  0.2671  0.3162
  322W        W  335   3.146   4.498   1.715 -0.0916  0.1113  0.2747
  323W        W  336   1.904   0.924   1.248 -0.1605 -0.1228  0.0337
  324W        W  337   3.301   1.839   3.446 -0.1430 -0.1468 -0.2078
  325W        W  338   0.254   2.486   4.135  0.0861 -0.0913  0.1521
  326W        W  339   4.710   1.301   1.664  0.0560  0.2346 -0.3019
  327W        W  340   1.804   2.187   0.507  0.0597 -0.0917 -0.0003
  328W        W  341   1.991   4.387   3.237 -0.1245  0.1829 -0.2602
  329W        W  342   2.155   3.517   1.744  0.0796 -0.0069 -0.1690
  330W        W  343   2.351   3.893   0.804 -0.1147  0.1308 -0.2014
  331W        W  344   3.275   1.686   2.154 -0.2191  0.3618  0.1032
  332W        W  345   3.336   0.828   3.392 -0.1085  0.0613 -0.2437
  333W        W  346   1.504   2.874   4.395 -0.0128  0.1379 -0.0950
  334W        W  347   3.651   4.202   3.808 -0.2920  0.0295 -0.2604
  335W        W  348   3.385   3.700   3.335 -0.0703 -0.0438 -0.1665
  336W        W  349   1.570   1.674   3.424 -0.0133 -0.0215  0.1035
  337W        W  350   1.008   0.420   1.227  0.0960 -0.0726 -0.0773
  338W        W  351   3.309   2.405   3.413 -0.2594 -0.2302  0.0344
  339W        W  352   1.806   2.795   2.390 -0.1564 -0.1671  0.0970
  340W        W  353   2.834   2.316   4.247 -0.0610 -0.0609  0.1199
  341W        W  354   2.239   3.751   1.335  0.0390 -0.0679  0.0254
  342W        W  355   4.214   0.381   4.447  0.1532  0.1965 -0.0127
  343W        W  356   2.455   3.374   0.534 -0.0190  0.2867  0.1105
  344W        W  357   1.535   1.641   0.517 -0.1690  0.0332  0.1478
  345W        W  358   1.830   0.977   0.728 -0.0081 -0.1492 -0.3548
  346W        W  359   3.803   1.214   4.513  0.3829  0.3435 -0.1008
  347W        W  360   3.606   2.490   2.549  0.0292  0.0733  0.0627
  348W        W  361   0.671   2.544   2.090  0.0257  0.0342  0.2308
  349W        W  362   3.746   1.515   1.964 -0.1184  0.1179 -0.0306
  350W        W  363   2.779   4.240   1.533  0.1220  0.2875  0.2394
  351W        W  364   3.231   1.452   0.110  0.4386 -0.0599 -0.0991
  352W        W  365   0.723   4.063   3.890 -0.0909  0.2205 -0.0386
  353W        W  366   3.587   1.752   3.819 -0.1351  0.1395 -0.2777
  354W        W  367   0.355   3.502   0.704 -0.1538  0.1471 -0.0282
  355W        W  368   3.274   3.159   4.011  0.0395 -0.2267 -0.1438
  356W        W  369   1.512   4.190   3.010  0.3661 -0.1508 -0.1548
  357W        W  370   0.853   4.087   1.117  0.0124  0.1500  0.2689
  358W        W  371   0.339   0.420   4.543 -0.0274 -0.0542  0.2286
  359W        W  372   1.086   0.840   2.023  0.0699 -0.0362  0.0221
  360W        W  373   3.556   3.593   2.062 -0.1332  0.0181  0.0938
  361W        W  374   1.275   3.733   0.754 -0.1931  0.4880 -0.1977
  362W        W  375   2.304   1.414   4.638  0.1995  0.0236  0.0076
  363W        W  376   0.764   0.551   3.686 -0.0667  0.3339 -0.0639
  364W        W  377   0.343   4.389   3.778 -0.2412  0.0955 -0.2869
  365W        W  378   2.744   1.604   4.546 -0.1746 -0.1411 -0.1751
  366W        W  379   1.559   3.336   0.980  0.1397  0.0141 -0.1233
  367W        W  380   3.801   4.681   3.564 -0.3965 -0.1536  0.1451
  368W        W  381   3.500   1.035   0.714  0.1165  0.0647  0.0498
  369W        W  382   2.622   0.704   4.019  0.0362  0.1463  0.1236
  370W        W  383   4.482   4.642   1.378  0.0284  0.1376 -0.0364
  371W        W  384   3.114   2.224   0.690 -0.0038 -0.0378  0.2145
  372W        W  385   0.911   1.217   4.417  0.1826 -0.0400  0.1670
  373W        W  386   3.558   0.025   1.544 -0.0272 -0.0717  0.0436
  374W        W  387   2.359   3.708   3.053  0.1298  0.3578 -0.3131
  375W        W  388   1.225   4.108   3.857  0.0476 -0.1535 -0.1072
  376W        W  389   0.601   0.872   3.312  0.0095 -0.0594  0.1469
  377W        W  390   3.426   3.687   4.143  0.0038  0.0157  0.0432
  378W        W  391   1.048   0.224   3.450 -0.1718  0.0776  0.1564
  379W        W  392   4.318   1.519   1.241 -0.5409 -0.0975  0.1120
  380W        W  393   2.834   1.709   1.458 -0.0402 -0.1008  0.1850
  381W        W  394   2.733   4.071   2.975  0.0992 -0.2296 -0.0556
  382W        W  395   3.756   0.321   1.949 -0.1181 -0.0569  0.4556
  383W        W  396   4.256   2.935   4.104  0.3736 -0.0379 -0.1164
  384W        W  397   0.182   3.693   1.508 -0.1290  0.1024  0.1135
  385W        W  398   1.541   2.481   4.042  0.2010  0.0794  0.0512
  386W        W  399   4.071   3.439   4.512 -0.0840 -0.0707  0.1170
  387W        W  400   3.681   4.555   1.972 -0.1167  0.0683  0.0505
  388W        W  401   3.859   2.505   1.876  0.0060  0.4620  0.1308
  389W        W  402   0.377   4.394   3.216  0.1829 -0.1189 -0.0836
  390W        W  403   3.659   1.649   4.336  0.2397  0.1017 -0.2390
  391W        W  404   0.322   1.771   2.428 -0.0248  0.0241 -0.0785
  392W        W  405   0.531   3.836   3.461  0.1756  0.0139  0.2584
  393W        W  406   2.978   0.138   0.244 -0.1407 -0.1157  0.0682
  394W        W  407   1.074   0.191   2.663 -0.2909  0.3615  0.1354
  395W        W  408   0.777   3.708   0.778  0.2374 -0.0421  0.3076
  396W        W  409   4.460   3.012   3.325  0.2959 -0.1529 -0.0247
  397W        W  410   2.831   3.377   2.436 -0.0124  0.0279 -0.2054
  398W        W  411   0.051   0.795   0.094  0.0127 -0.1661 -0.0854
  399W        W  412   3.918   4.412   1.526  0.1875 -0.0852 -0.0482
  400W        W  413   1.270   1.186   0.115  0.0555 -0.2176  0.0714
  401W        W  414   1.755   3.667   2.164 -0.2200 -0.0806 -0.1102
  402W        W  415   0.571   0.822   2.276 -0.2272 -0.0769 -0.1255
  403W        W  416   0.935   0.863   1.508  0.0032 -0.1078  0.0193
  404W        W  417   2.015   3.746   3.462 -0.3776 -0.2836 -0.4685
  405W        W  418   3.058   2.010   1.825  0.0311  0.0287  0.0497
  406W        W  419   1.506   0.369   3.527 -0.3432 -0.3766  0.0407
  407W        W  420   0.641   4.197   2.216  0.0232 -0.0936  0.1341
  408W        W  421   0.727   0.684   0.836  0.0712  0.3505 -0.2730
  409W        W  422   1.719   2.884   3.300  0.0824  0.3741 -0.0277
  410W        W  423   3.220   2.495   4.503  0.4812 -0.0601  0.0632
  411W        W  424   1.841   3.936   1.716  0.0919  0.1371 -0.0195
  412W        W  425   2.784   1.854   3.503  0.0276 -0.1843 -0.1668
  413W        W  426   4.575   3.386   2.413  0.2407  0.0487 -0.3697
  414W        W  427   3.955   1.954   2.862  0.1532 -0.1072 -0.0784
  415W        W  428   3.086   3.238   1.464 -0.1667 -0.2360  0.1537
  416W        W  429   4.705   3.218   3.776  0.2223 -0.2853 -0.3251
  417W        W  430   1.083   2.603   4.393 -0.0602  0.0266  0.1717
  418W        W  431   4.215   2.542   4.686 -0.0876  0.0661 -0.0308
  419W        W  432   1.101   2.777   2.092  0.0586  0.0031  0.0519
  420W        W  433   1.895   0.537   0.976  0.0490  0.1813  0.0524
  421W        W  434   2.324   1.850   1.641  0.0150 -0.1874 -0.3203
  422W        W  435   1.120   2.302   2.952 -0.2049 -0.2430  0.0272
  423W        W  436   4.542   4.581   2.869  0.3282  0.1920  0.0012
  424W        W  437   2.587   0.927   3.028  0.3944  0.2492 -0.5471
  425W        W  438   4.561   2.363   0.279 -0.0704  0.0179 -0.1532
  426W        W  439   4.256   3.934   3.162 -0.1189 -0.3322  0.0539
  427W        W  440   1.209   3.456   4.684 -0.1373 -0.1137 -0.1789
  428W        W  441   2.126   3.705   2.585 -0.0146  0.2234 -0.1795
  429W        W  442   0.728   0.103   4.560  0.1401 -0.0569  0.4514
  430W        W  443   1.245   0.854   2.911  0.0483  0.0486  0.2809
  431W        W  444   0.710   3.104   2.913 -0.1357 -0.1391  0.1527
  432W        W  445   0.315   3.335   0.190 -0.0244 -0.1136  0.1518
  433W        W  446   1.925   2.136   4.113  0.1740  0.1471 -0.0040
  434W        W  447   0.478   1.587   0.456  0.1263  0.1341 -0.1896
  435W        W  448   1.029   0.913   4.023 -0.4656  0.1658  0.1383
  436W        W  449   3.898   0.239   1.197  0.0249  0.0552  0.0884
  437W        W  450   2.512   0.810   1.070 -0.0224  0.2486  0.2062
  438W        W  451   2.672   2.505   0.499 -0.1531  0.1732  0.1796
  439W        W  452   2.051   1.114   1.799 -0.2623  0.1637 -0.2202
  440W        W  453   0.408   3.867   1.097 -0.0082 -0.1192  0.2597
  441W        W  454   3.162   3.950   1.242  0.2009 -0.2579  0.0538
  442W        W  455   2.694   3.856   0.314  0.3146  0.1138 -0.0987
  443W        W  456   2.719   1.324   0.291  0.1009  0.0338 -0.0362
  444W        W  457   3.657   3.815   2.519 -0.2520 -0.1137 -0.1453
  445W        W  458   3.180   2.104   3.856 -0.1973 -0.0350  0.1344
  446W        W  459   2.797   2.515   0.970  0.1329  0.0727 -0.0992
  447W        W  460   3.006   4.277   2.500 -0.2944  0.1069  0.2033
  448W        W  461   4.314   2.588   1.991  0.0536 -0.0265 -0.2818
  449W        W  462   1.363   4.598   3.810 -0.1122  0.0071  0.6472
  450W        W  463   3.448   2.060   0.095 -0.0301 -0.0923  0.0951
  451W        W  464   2.274   3.586   4.362 -0.0096  0.0087 -0.2493
  452W        W  465   0.093   4.279   2.248 -0.3448  0.3643 -0.2955
  453W        W  466   2.575   0.737   1.527  0.0486  0.3224 -0.0041
  454W        W  467   4.188   4.662   0.902  0.1391 -0.0038 -0.1827
  455W        W  468   2.230   2.139   0.733  0.0499 -0.1834  0.0611
  456W        W  469   2.655   2.818   1.321 -0.1277  0.0009 -0.4504
  457W        W  470   1.486   4.562   0.701 -0.0974 -0.0796  0.1419
  458W        W  471   0.941   2.674   1.630 -0.1151 -0.0176  0.0615
  459W        W  472   4.148   2.890   2.896  0.0275  0.1748  0.1076
  460W        W  473   3.581   3.360   3.628 -0.1318 -0.1461 -0.2152
  461W        W  474   4.405   0.321   0.642 -0.2548 -0.2024 -0.1525
  462W        W  475   3.471   1.164   2.994 -0.1138 -0.0586 -0.0553
  463W        W  476   1.039   2.521   0.221  0.1480  0.0734  0.3010
  464W        W  477   3.452   2.176   2.964 -0.1643  0.3539 -0.0546
  465W        W  478   0.816   1.995   1.671 -0.0187  0.1250 -0.0378
  466W        W  479   1.923   3.102   0.683 -0.1937  0.0479 -0.0776
  467W        W  480   3.634   1.888   1.165 -0.1639 -0.0483 -0.1589
  468W        W  481   3.689   1.236   4.006 -0.1071 -0.0224 -0.0162
  469W        W  482   2.416   4.142   3.436  0.0694 -0.0678  0.0339
  470W        W  483   0.762   0.437   0.360  0.1451  0.4738 -0.1365
  471W        W  484   0.176   4.629   4.547 -0.0001 -0.3951 -0.1434
  472W        W  485   3.587   0.221   2.397 -0.3921 -0.2037 -0.1230
  473W        W  486   1.272   2.233   1.543 -0.0320 -0.1626  0.1002
  474W        W  487   4.586   1.621   0.766  0.0268 -0.1465  0.0581
  475W        W  488   2.573   3.636   3.920 -0.0987 -0.1261 -0.0161
  476W        W  489   1.930   3.399   3.014  0.0152  0.0110 -0.2119
  477W        W  490   0.663   3.519   4.559  0.3180  0.2370 -0.2854
  478W        W  491   2.784   2.473   3.621 -0.1398 -0.1085  0.0643
  479W        W  492   1.502   2.439   4.675 -0.0625 -0.1964 -0.1501
  480W        W  493   4.269   4.695   3.774  0.0409 -0.1498 -0.0463
  481W        W  494   0.675   4.503   1.279 -0.1864 -0.0090 -0.0910
  482W        W  495   0.004   3.444   3.296 -0.0590  0.2113 -0.0516
  483W        W  496   3.313   4.512   3.455 -0.3144 -0.2971 -0.0077
  484W        W  497   4.489   3.672   0.154 -0.0316  0.2770  0.3434
  485W        W  498   3.143   3.322   2.022  0.0322 -0.2198 -0.0342
  486W        W  499   1.058   1.237   3.135  0.0177 -0.0934  0.2142
  487W        W  500   3.964   3.759   1.448 -0.2667  0.0070 -0.1181
  488W        W  501   2.326   0.050   3.333 -0.3091 -0.1687  0.1332
  489W        W  502   1.458   3.150   2.382  0.0132 -0.1145  0.0213
  490W        W  503   1.805   4.441   1.713  0.0137 -0.0869  0.0817
  491W        W  504   2.896   0.403   1.067  0.0852 -0.0937 -0.1096
  492W        W  505   1.218   1.787   3.075  0.0602 -0.5082  0.1627
  493W        W  506   2.289   2.332   1.698 -0.4604 -0.0562  0.0126
  494W        W  507   0.979   2.916   0.530 -0.1629  0.0489  0.1983
  495W        W  508   2.699   3.344   3.107  0.0835  0.4243 -0.3257
  496W        W  509   0.752   4.597   0.463 -0.1186  0.1312 -0.2264
  497W        W  510   4.063   3.445   0.292 -0.0848  0.1032 -0.0533
  498W        W  511   3.545   1.657   3.110  0.0598 -0.0790  0.0693
  499W        W  512   1.522   4.457   2.172  0.0215 -0.0022  0.0803
  500W        W  513   2.353   1.851   2.469  0.1652 -0.4975 -0.2240
  501W        W  514   2.763   3.672   0.989 -0.1032 -0.5476  0.0055
  502W        W  515   3.085   0.761   1.375  0.2042 -0.0621  0.2386
  503W        W  516   3.040   1.264   2.249  0.3990 -0.1057 -0.2655
  504W        W  517   1.983   1.692   3.878  0.1812 -0.0454  0.0099
  505W        W  518   3.024   3.386   0.139  0.2191  0.0211 -0.2030
  506W        W  519   2.399   1.626   3.674  0.1176  0.1934 -0.0967
  507W        W  520   2.019   2.495   3.230 -0.2077 -0.0249 -0.1455
  508W        W  521   3.527   3.492   1.430  0.0986  0.0929  0.0708
  509W        W  522   3.847   2.251   3.241 -0.0386 -0.2442  0.4049
  510W        W  523   2.933   1.041   4.675 -0.1708 -0.0439  0.0622
  511W        W  524   0.157   3.211   1.469 -0.3249 -0.0650 -0.3140
  512W        W  525   0.265   3.771   1.999 -0.3525  0.1855  0.0571
  513W        W  526   1.725   0.349   2.080 -0.0275 -0.1180  0.0046
  514W        W  527   2.146   2.725   2.726 -0.1771 -0.1022 -0.1971
  515W        W  528   1.133   3.669   4.154  0.0191 -0.2442 -0.0137
  516W        W  529   1.633   3.500   4.406  0.3287  0.1442  0.2210
  517W        W  530   2.460   2.101   3.843  0.0343 -0.2269  0.0855
  518W        W  531   4.520   1.733   3.744  0.1382 -0.0648  0.4756
  519W        W  532   0.000   0.404   1.080  0.0792  0.0105  0.0317
  520W        W  533   0.391   4.394   1.777  0.1249 -0.2646 -0.0574
  521W        W  534   4.523   1.606   0.222  0.0295  0.2922  0.1591
  522W        W  535   1.668   1.338   1.020 -0.2234  0.0279 -0.0295
  523W        W  536   3.382   2.435   1.632 -0.1292 -0.1329  0.5121
  524W        W  537   0.601   3.967   1.586 -0.0265  0.1370 -0.1487
  525W        W  538   1.730   1.129   2.681 -0.0387 -0.1115  0.0701
  526W        W  539   1.879   2.962   1.227  0.0617  0.0002 -0.1494
  527W        W  540   3.224   2.621   3.984 -0.2167 -0.1305  0.0058
  528W        W  541   4.692   0.109   3.224  0.0773 -0.0314  0.2746
  529W        W  542   0.136   2.613   2.041 -0.0573 -0.1612 -0.2525
  530W        W  543   2.228   2.243   0.224 -0.1833  0.1150 -0.2068
  531W        W  544   2.919   0.129   3.955 -0.0719  0.1252 -0.3179
  532W        W  545   0.959   1.579   0.436 -0.0939  0.4122  0.0814
  533W        W  546   1.189   3.271   2.876  0.1199  0.0971 -0.4957
  534W        W  547   2.425   4.449   2.178 -0.0987  0.3989  0.1078
  535W        W  548   2.466   3.299   1.359  0.0577 -0.2087 -0.0117
  536W        W  549   0.352   1.760   4.139 -0.1831 -0.1819 -0.1222
  537W        W  550   4.084   0.113   1.670 -0.2774  0.2897 -0.1252
  538W        W  551   0.268   0.601   3.756 -0.1067  0.1139  0.1997
  539W        W  552   0.477   3.380   1.164 -0.2149 -0.0802 -0.1080
  540W        W  553   2.829   4.664   0.745  0.0289 -0.2329 -0.0507
  541W        W  554   2.757   2.187   2.551 -0.0873  0.6169 -0.0681
  542W        W  555   2.640   3.932   2.444 -0.0920 -0.1475  0.1793
  543W        W  556   4.151   3.739   2.689  0.0286  0.1247 -0.2354
  544W        W  557   4.614   1.166   4.510 -0.0120  0.1121  0.0269
  545W        W  558   4.545   1.773   2.598  0.0097  0.0935  0.0607
  546W        W  559   3.158   4.514   1.188 -0.3352 -0.0593  0.0133
  547W        W  560   2.283   0.963   3.667 -0.0118 -0.2484  0.1349
  548W        W  561   0.944   3.034   2.436  0.2224  0.0176 -0.1998
  549W        W  562   2.509   2.701   4.040 -0.3164 -0.3091 -0.0947
  550W        W  563   4.635   2.897   2.356 -0.0695 -0.0587 -0.0442
  551W        W  564   0.541   0.916   4.008  0.2838  0.1827 -0.0463
  552W        W  565   1.137   0.754   3.441 -0.0214  0.0857 -0.0239
  553W        W  566   0.694   1.641   4.573  0.0403 -0.0743 -0.0930
  554W        W  567   3.777   1.592   0.168  0.5280 -0.0389 -0.2277
  555W        W  568   0.220   0.897   0.991  0.0431  0.1265  0.0472
  556W        W  569   1.456   0.292   1.090 -0.0038 -0.3995 -0.1520
  557W        W  570   0.073   1.344   1.151  0.0811 -0.1268  0.0011
  558W        W  571   2.582   1.831   2.947  0.0672  0.0205  0.0843
  559W        W  572   2.599   1.342   3.288 -0.1349  0.0260  0.0146
  560W        W  573   3.384   4.183   2.180 -0.0190  0.0610  0.0195
  561W        W  574   1.111   3.874   2.760 -0.2020 -0.0465 -0.1674
  562W        W  575   4.648   4.304   3.615  0.0530 -0.1176 -0.2176
  563W        W  576   4.579   1.438   2.234 -0.1054 -0.1666 -0.2590
  564W        W  577   3.781   0.070   4.593 -0.2556 -0.1172  0.2333
  565W        W  578   3.049   1.759   3.044  0.1159  0.0389  0.0879
  566W        W  579   3.380   0.228   1.126  0.1735 -0.2134  0.1236
  567W        W  580   3.869   3.060   2.132 -0.1008 -0.1218  0.3866
  568W        W  581   0.126   4.368   0.477 -0.2253 -0.0316 -0.0430
  569W        W  582   3.539   0.352   3.331 -0.1805  0.0477 -0.0841
  570W        W  583   1.959   0.955   4.514 -0.0993  0.1162 -0.2623
  571W        W  584   1.052   2.107   4.591 -0.1496  0.1070  0.0896
  572W        W  585   3.941   0.855   4.157  0.0066 -0.1881 -0.1778
  573W        W  586   1.936   2.042   3.540  0.2112 -0.0173  0.1069
  574W        W  587   0.263   2.193   4.585  0.0760 -0.1224 -0.0074
  575W        W  588   3.109   2.945   4.702  0.3002 -0.1815 -0.0807
  576W        W  589   3.272   0.148   2.772 -0.3631 -0.1211 -0.2938
  577W        W  590   4.484   3.117   4.710  0.2747  0.0061 -0.1636
  578W        W  591   3.862   1.418   1.005  0.1258  0.0394 -0.1673
  579W        W  592   3.699   4.530   3.073  0.0809 -0.0084 -0.0825
  580W        W  593   3.167   1.527   3.814  0.2640 -0.2552 -0.0004
  581W        W  594   1.473   4.625   3.330  0.1728  0.3261 -0.1088
  582W        W  595   2.876   2.281   3.113 -0.3339 -0.0377  0.2549
  583W        W  596   1.580   1.890   0.113  0.2199  0.0227  0.1588
  584W        W  597   3.055   0.712   2.940  0.1352  0.0070  0.0218
  585W        W  598   3.810   2.232   1.461  0.1164 -0.0747 -0.2453
  586W        W  599   0.921   0.383   2.176 -0.0350  0.1075 -0.1820
  587W        W  600   4.651   3.589   1.037  0.1428  0.2677  0.1919
  588W        W  601   4.685   2.179   1.585 -0.0261  0.4092  0.1553
  589W        W  602   1.343   0.613   2.405  0.1401 -0.1920  0.1155
  590W        W  603   1.061   0.782   4.588  0.0447  0.1118 -0.3800
  591W        W  604   0.561   2.854   0.265 -0.1767  0.0489  0.0385
  592W        W  605   0.873   0.049   3.936 -0.1715  0.2861  0.0499
  593W        W  606   1.326   3.603   3.628  0.2278  0.0591 -0.0709
  594W        W  607   0.192   1.720   2.887  0.1138  0.0253 -0.3502
  595W        W  608   1.665   1.712   2.868 -0.0188 -0.1169  0.1762
  596W        W  609   1.072   2.274   4.024 -0.0472 -0.2870  0.0159
  597W        W  610   1.623   3.154   3.983 -0.3236 -0.2918 -0.1351
  598W        W  611   2.069   2.620   0.648  0.0090 -0.1854  0.0699
  599W        W  612   1.966   4.206   1.312  0.1332  0.0374  0.2271
  600W        W  613   0.811   2.982   3.393  0.1616  0.4451  0.1204
  601W        W  614   3.534   0.615   1.502 -0.0451 -0.1998  0.0629
  602W        W  615   1.337   1.435   2.592 -0.0734 -0.1677  0.1508
  603W        W  616   1.112   4.234   0.582 -0.0936  0.0834  0.0471
  604W        W  617   4.362   0.356   2.976 -0.0294 -0.3301 -0.1952
  605W        W  618   2.294   1.576   2.057 -0.1638  0.0155  0.0819
  606W        W  619   1.383   4.132   1.016  0.0131 -0.2370  0.0414
  607W        W  620   3.148   3.280   3.301 -0.2055  0.3488 -0.0652
  608W        W  621   3.955   0.987   0.766 -0.0157  0.0200  0.1406
  609W        W  622   2.147   3.868   3.935  0.1264  0.0054  0.0630
  610W        W  623   1.095   4.015   3.367  0.0832  0.0927  0.1803
  611W        W  624   0.617   2.155   3.343  0.2162 -0.1478 -0.0675
  612W        W  625   0.436   1.624   0.989  0.1538 -0.0190  0.3138
  613W        W  626   1.428   2.921   0.718 -0.3058 -0.0097 -0.0886
  614W        W  627   1.035   3.221   0.948  0.0498  0.1262 -0.0373
  615W        W  628   4.282   3.911   0.523  0.0727  0.2066 -0.4290
  616W        W  629   0.313   3.869   4.360  0.1123  0.0031 -0.0230
  617W        W  630   1.428   0.635   0.743  0.1582  0.2675 -0.2672
  618W        W  631   1.019   3.820   0.251  0.2533 -0.0249  0.1143
  619W        W  632   4.054   1.902   0.758 -0.1197  0.0263 -0.3865
  620W        W  633   2.709   4.688   1.855  0.0013  0.1243  0.1902
  621W        W  634   4.426   0.817   1.888  0.0913 -0.0333 -0.0251
  622W        W  635   0.661   2.520   4.642  0.1288  0.1174  0.1699
  623W        W  636   1.939   1.596   1.402  0.0277 -0.2872  0.0175
  624W        W  637   0.775   1.148   0.178  0.1997 -0.1137 -0.0912
  625W        W  638   0.951   2.692   1.065 -0.0208  0.2957  0.2154
  626W        W  639   4.049   1.589   3.315  0.0901 -0.0858 -0.1936
  627W        W  640   2.707   4.596   2.766  0.2203  0.0275  0.2513
  628W        W  641   0.316   0.177   0.290  0.2402 -0.4491  0.3112
  629W        W  642   2.352   0.292   0.977  0.0543 -0.2818 -0.2232
  630W        W  643   4.595   3.104   2.870  0.2136 -0.1184 -0.2189
  631W        W  644   2.060   2.731   2.005 -0.1247  0.0271 -0.2200
  632W        W  645   2.836   4.287   4.676 -0.2603  0.1078 -0.2308
  633W        W  646   2.567   0.882   0.229  0.0419  0.1577  0.0394
  634W        W  647   4.497   2.207   3.482  0.3121 -0.2109 -0.3880
  635W        W  648   2.613   2.791   2.759  0.2773 -0.1999 -0.1473
  636W        W  649   3.091   2.580   2.565 -0.0449 -0.2202 -0.2772
  637W        W  650   0.042   1.823   1.185 -0.0301 -0.0117  0.0348
  638W        W  651   3.047   3.624   3.772 -0.1027  0.1035 -0.0454
  639W        W  652   3.589   2.656   0.399  0.2529  0.1391  0.1005
  640W        W  653   0.419   3.048   4.515  0.0556  0.2131  0.0154
  641W        W  654   0.420   0.856   0.451 -0.2313 -0.0700 -0.0712
  642W        W  655   0.369   1.284   4.315 -0.4528 -0.0053 -0.1791
  643W        W  656   2.198   0.017   2.805  0.1713 -0.1907 -0.1778
  644W        W  657   2.655   4.628   1.212  0.4996  0.1381  0.1015
  645W        W  658   1.714   0.431   4.624 -0.1755 -0.0039  0.3947
  646W        W  659   1.963   4.153   0.776 -0.1491  0.1856  0.2024
  647W        W  660   2.735   3.747   3.408 -0.1034  0.3830  0.0779
  648W        W  661   2.902   3.460   4.263 -0.2913 -0.0922  0.1722
  649W        W  662   3.798   3.402   4.084  0.0939  0.1123 -0.1810
  650W        W  663   1.975   4.672   2.325  0.2124  0.0315  0.1947
  651W        W  664   0.181   4.299   1.347 -0.2141  0.0364 -0.0262
  652W        W  665   2.113   0.684   4.099  0.2386 -0.1422 -0.1319
  653W        W  666   0.325   0.413   0.730  0.2549  0.1395  0.0988
  654W        W  667   1.214   2.064   0.374  0.2452 -0.0039 -0.3823
  655W        W  668   2.303   2.854   0.257  0.0607 -0.1737  0.2582
  656W        W  669   3.388   0.181   3.803 -0.2405  0.1589 -0.1483
  657W        W  670   0.518   0.064   3.545 -0.3306  0.0960 -0.2819
  658W        W  671   4.296   1.986   1.221 -0.1846 -0.1754  0.0333
  659W        W  672   3.597   1.626   0.655 -0.0275 -0.0681 -0.1137
  660W        W  673   4.302   4.469   4.668  0.0534  0.3520  0.2003
  661W        W  674   1.794   1.151   4.078 -0.0826 -0.2714  0.0111
  662W        W  675   4.027   0.591   2.353 -0.2103  0.1962  0.1568
  663W        W  676   0.143   0.756   1.542 -0.1023 -0.3416 -0.0804
  664W        W  677   3.965   2.938   4.547  0.2412  0.3264 -0.0733
  665W        W  678   4.600   3.349   0.498 -0.1203 -0.3034  0.1475
  666W        W  679   0.691   0.142   0.934  0.0275 -0.0441  0.2785
  667W        W  680   1.310   0.533   0.213 -0.1736  0.0669  0.0621
  668W        W  681   4.101   2.743   2.416  0.2420  0.3666  0.0852
  669W        W  682   4.567   1.494   3.219  0.0578 -0.2922  0.0683
  670W        W  683   1.971   1.687   0.837  0.2234 -0.3017  0.3009
  671W        W  684   0.499   3.321   4.087  0.1027  0.0837 -0.0945
  672W        W  685   1.784   3.587   0.591 -0.2942 -0.2986  0.2055
  673W        W  686   4.039   4.205   3.486  0.0097 -0.1479  0.1675
  674W        W  687   0.705   0.074   3.072 -0.1305  0.1748 -0.3293
  675W        W  688   2.463   2.985   0.887 -0.0207 -0.3747  0.3495
  676W        W  689   3.827   0.737   3.236 -0.2044 -0.0152 -0.0810
  677W        W  690   2.364   3.049   2.288 -0.1638 -0.0498 -0.1263
  678W        W  691   0.614   2.565   3.029  0.0903 -0.2030  0.2219
  679W        W  692   0.285   1.393   3.727 -0.1391  0.2117  0.2012
  680W        W  693   4.092   1.110   2.354 -0.1374  0.1511 -0.2152
  681W        W  694   4.427   3.396   1.460  0.0433  0.2777  0.0873
  682W        W  695   3.119   3.573   2.902  0.0532 -0.0838 -0.2266
  683W        W  696   1.609   0.078   0.273 -0.0113  0.1487  0.1070
  684W        W  697   0.810   2.524   2.566  0.1268 -0.1958  0.0728
  685W        W  698   4.689   0.943   3.959 -0.2357  0.2178  0.1799
  686W        W  699   4.208   1.321   1.833  0.1457  0.2817  0.0390
  687W        W  700   4.030   3.872   0.056 -0.0395  0.2479 -0.2738
  688W        W  701   2.098   0.597   1.557  0.1139 -0.3988 -0.2510
  689W        W  702   1.273   3.230   1.438  0.2183  0.0541  0.1333
  690W        W  703   2.774   3.730   1.991 -0.1200  0.0239 -0.0631
  691W        W  704   3.732   3.990   3.060  0.4310  0.1140  0.0704
  692W        W  705   2.754   0.153   4.425 -0.0829  0.0288  0.0356
  693W        W  706   1.697   2.739   0.329  0.1634  0.0253 -0.1065
  694W        W  707   4.063   4.459   4.176  0.1213 -0.1555  0.2027
  695W        W  708   1.530   1.989   0.863 -0.1433 -0.0338  0.0636
  696W        W  709   3.498   2.420   0.996 -0.0095  0.2709 -0.1137
  697W        W  710   0.144   2.220   3.020 -0.2934  0.0547  0.2253
  698W        W  711   3.728   0.234   0.726 -0.3408  0.1626  0.1427
  699W        W  712   1.175   2.143   3.487 -0.1620  0.1772  0.0651
  700W        W  713   4.204   3.434   3.076  0.1918  0.2400 -0.0590
  701W        W  714   0.990   4.285   0.050 -0.3805 -0.3603  0.0671
  702W        W  715   2.576   1.098   1.955 -0.1196  0.0867  0.0539
  703W        W  716   1.542   1.262   3.116 -0.1521  0.1510  0.1057
  704W        W  717   1.406   3.811   1.450  0.2555 -0.1530 -0.0280
  705W        W  718   1.503   3.473   1.819 -0.0200 -0.2920 -0.4052
  706W        W  719   3.122   1.368   0.651 -0.2763 -0.1114  0.0300
  707W        W  720   4.452   1.762   1.638  0.0919 -0.1407  0.1111
  708W        W  721   1.100   1.032   0.945  0.1681 -0.1466  0.4056
  709W        W  722   0.556   0.822   4.627  0.0536 -0.4105  0.0821
  710W        W  723   3.156   1.682   0.997 -0.0841  0.0257  0.0956
  711W        W  724   1.211   2.640   3.318 -0.0477 -0.0187 -0.4679
  712W        W  725   2.180   0.174   1.941  0.1238 -0.2152 -0.1612
  713W        W  726   2.352   3.536   2.209  0.0199 -0.3850  0.0715
  714W        W  727   3.615   2.086   0.528 -0.0654 -0.2446 -0.3088
  715W        W  728   4.131   0.612   0.373 -0.2407 -0.1432 -0.0051
  716W        W  729   1.395   2.749   1.297  0.0165 -0.3245  0.1711
  717W        W  730   4.646   0.744   0.611  0.0138 -0.0337 -0.1122
  718W        W  731   4.551   1.981   2.110 -0.1344 -0.1751  0.2952
  719W        W  732   3.518   2.909   1.658  0.2760  0.0936 -0.0506
  720W        W  733   4.105   2.912   0.376 -0.0292 -0.0272 -0.0494
  721W        W  734   1.881   1.295   3.528 -0.1405  0.1304  0.1010
  722W        W  735   0.443   2.992   0.748 -0.1913 -0.2274  0.3276
  723W        W  736   3.663   2.481   4.683  0.0230 -0.3030  0.1315
  724W        W  737   2.262   3.006   3.110 -0.0972 -0.1512  0.0489
  725W        W  738   3.559   0.699   2.174 -0.0793 -0.2916 -0.1301
  726W        W  739   3.919   3.929   4.283  0.1584 -0.0892 -0.1211
  727W        W  740   2.862   1.570   1.923 -0.0686 -0.0507  0.0716
  728W        W  741   2.432   2.744   3.484  0.2715  0.0618 -0.1381
  729W        W  742   3.677   3.055   3.249  0.1834 -0.0351 -0.1062
  730W        W  743   4.022   2.029   4.103  0.2533 -0.2512  0.5662
  731W        W  744   0.332   2.405   0.291  0.1203 -0.0552 -0.2260
  732W        W  745   1.772   3.308   3.487 -0.1121 -0.2452  0.0829
  733W        W  746   1.622   0.230   2.628 -0.1177  0.1782  0.1891
  734W        W  747   4.577   2.297   2.483 -0.1430  0.0397 -0.0768
  735W        W  748   0.457   2.930   1.716 -0.1279  0.1615 -0.1983
  736W        W  749   0.477   0.516   1.261 -0.2069 -0.1961  0.0447
  737W        W  750   4.473   2.473   4.281  0.0776  0.0427  0.2962
  738W        W  751   3.419   4.158   4.327  0.0088 -0.1590  0.0582
  739W        W  752   0.625   3.432   2.164 -0.1256 -0.0763  0.1962
  740W        W  753   1.048   4.434   4.279 -0.1494  0.3225 -0.1445
  741W        W  754   0.865   0.545   3.053 -0.3303 -0.2362 -0.2900
  742W        W  755   0.029   0.136   3.700 -0.1826 -0.0160  0.1968
  743W        W  756   3.144   3.785   2.373 -0.0225  0.1735 -0.2362
  744W        W  757   4.608   0.286   0.025 -0.2142  0.0889 -0.0835
  745W        W  758   0.649   0.561   1.763  0.3342  0.1889  0.0433
  746W        W  759   1.136   0.020   0.128 -0.1808 -0.0543 -0.3200
  747W        W  760   2.067   0.024   1.252 -0.0747  0.0061  0.1871
  748W        W  761   4.225   4.369   1.935 -0.1575 -0.0944  0.1691
  749W        W  762   0.308   2.996   3.241 -0.2207  0.3753  0.0154
  750W        W  763   1.951   2.757   4.148 -0.0875  0.3089 -0.0556
  751W        W  764   1.304   1.777   1.749 -0.2418 -0.1443 -0.1597
  752W        W  765   2.075   0.354   3.679  0.1044  0.0888 -0.0669
  753W        W  766   1.615   4.565   1.189 -0.1134  0.0924  0.0931
  754W        W  767   3.077   4.457   3.019 -0.3220  0.1536 -0.0551
  755W        W  768   0.151   1.217   0.620  0.1822  0.3045 -0.1777
  756W        W  769   0.232   4.390   2.746 -0.2512  0.2068  0.1195
  757W        W  770   0.354   3.821   0.137  0.0124 -0.1969 -0.3479
  758W        W  771   0.932   1.702   2.081 -0.2975  0.1361  0.2856
  759W        W  772   0.264   1.254   0.119 -0.4381  0.2796  0.0540
  760W        W  773   3.318   1.218   1.176  0.0161 -0.4032  0.2615
  761W        W  774   2.385   4.026   1.784  0.1311 -0.1681 -0.0023
  762W        W  775   0.319   3.891   2.521 -0.0896 -0.0127  0.0254
  763W        W  776   0.686   2.456   0.680 -0.4016  0.0838  0.0579
  764W        W  777   2.696   1.991   0.783 -0.1500 -0.0103 -0.1741
  765W        W  778   3.162   1.346   3.347  0.0078  0.4566  0.4966
  766W        W  779   1.594   2.123   3.159 -0.1055  0.2159 -0.1066
  767W        W  780   0.639   2.145   4.218 -0.1461  0.3979 -0.3258
  768W        W  781   2.868   2.836   3.256 -0.0861 -0.0913 -0.1952
  769W        W  782   1.811   1.633   4.326 -0.2768  0.1886 -0.2539
  770W        W  783   2.447   2.550   2.292  0.0901  0.0469  0.0624
  771W        W  784   2.419   3.313   2.706  0.0136 -0.1288 -0.1903
  772W        W  785   1.372   1.178   3.609  0.0119  0.1930  0.4031
  773W        W  786   3.772   3.342   0.736 -0.2856 -0.2252 -0.2218
  774W        W  787   2.433   1.718   1.181  0.2060  0.1028  0.1581
  775W        W  788   2.447   0.979   4.446 -0.2673 -0.1471 -0.0178
  776W        W  789   0.181   0.723   2.671  0.0523 -0.1277 -0.3605
  777W        W  790   4.117   4.176   1.078 -0.1521 -0.1001 -0.0512
  778W        W  791   1.347   0.037   1.792  0.0273  0.1442 -0.1985
  779W        W  792   3.852   1.622   1.500  0.0980  0.2670  0.1673
  780W        W  793   1.517   0.770   4.257  0.0487 -0.0643  0.0216
  781W        W  794   1.876   0.077   0.800 -0.2713 -0.1045  0.0252
  782W        W  795   4.531   4.091   2.754 -0.2158 -0.1586 -0.2380
  783W        W  796   0.276   0.482   3.221 -0.1405 -0.2422  0.1576
  784W        W  797   4.028   0.646   1.670  0.1960  0.0436 -0.0198
  785W        W  798   4.532   0.366   2.518 -0.1541 -0.3375 -0.1319
  786W        W  799   2.874   4.192   2.044 -0.0233  0.1836  0.1214
  787W        W  800   2.102   3.398   3.964  0.1648 -0.2922  0.0550
  788W        W  801   0.671   4.550   2.641  0.3453 -0.1007  0.0308
  789W        W  802   2.233   0.184   0.479 -0.0698  0.3128 -0.1496
  790W        W  803   3.487   1.015   0.174 -0.0392 -0.0336  0.4004
  791W        W  804   1.440   1.767   2.207  0.2986 -0.3128 -0.1852
  792W        W  805   3.307   3.502   0.984  0.2659  0.1546  0.0357
  793W        W  806   1.509   3.611   3.151  0.1943 -0.1480 -0.2254
  794W        W  807   4.125   0.938   3.684  0.0336  0.0764  0.0005
  795W        W  808   0.718   2.096   2.293  0.0577 -0.0351  0.3683
  796W        W  809   1.328   4.029   4.467 -0.1111 -0.2727  0.1260
  797W        W  810   0.533   1.062   1.735  0.0305 -0.0102  0.0553
  798W        W  811   0.454   2.454   1.596  0.0094 -0.0274  0.0468
  799W        W  812   3.904   3.956   1.936 -0.1821 -0.0204  0.0246
  800W        W  813   4.100   2.721   3.418  0.1985  0.0267  0.1311
  801W        W  814   1.023   4.417   2.997  0.2301  0.0252  0.1933
  802W        W  815   1.749   3.225   0.182  0.0482  0.1530 -0.0674
  803W        W  816   1.253   2.445   0.653 -0.1006 -0.0892  0.0383
  804W        W  817   3.984   3.365   1.748  0.4906 -0.2100  0.0447
  805W        W  818   4.089   2.404   2.808  0.1683 -0.1154 -0.1084
  806W        W  819   3.040   3.054   2.792  0.1976  0.1548 -0.3236
  807W        W  820   2.430   0.207   2.360 -0.1392  0.3313 -0.3425
  808W        W  821   3.692   2.311   3.814 -0.0297 -0.3794  0.0511
  809W        W  822   4.098   0.406   3.545 -0.2656 -0.0990 -0.6047
  810W        W  823   3.230   2.752   0.722 -0.0905  0.1046 -0.1044
  811W        W  824   2.188   3.607   0.183  0.1218  0.1649  0.1671
  812W        W  825   1.515   2.001   3.839  0.0648  0.0148  0.0999
  813W        W  826   4.515   2.093   0.731  0.1712 -0.0148 -0.1106
  814W        W  827   3.984   4.703   2.560 -0.2643 -0.0513 -0.1489
  815W        W  828   0.105   1.663   4.570 -0.0320  0.1863  0.0419
  816W        W  829   1.810   1.352   0.054 -0.0839 -0.3515  0.2355
  817W        W  830   2.862   0.387   2.537 -0.0284  0.1803  0.0004
  818W        W  831   0.219   1.621   1.923  0.0306 -0.3929 -0.2286
  819W        W  832   2.254   0.689   0.643 -0.1044 -0.0898  0.0541
  820W        W  833   4.382   3.908   4.437 -0.0495  0.0409 -0.3488
  821W        W  834   2.760   1.334   1.074 -0.1711 -0.1131  0.1115
  822W        W  835   2.028   2.974   3.682  0.1250 -0.0961 -0.0759
  823W        W  836   4.488   2.538   3.092 -0.0417 -0.1169  0.0643
  824W        W  837   2.263   2.577   1.117  0.1843 -0.1953  0.1105
  825W        W  838   2.681   4.426   4.147 -0.1687 -0.1926 -0.2165
  826W        W  839   2.919   2.374   2.118  0.3809  0.0792  0.1029
  827W        W  840   2.510   0.215   0.095 -0.0051  0.3449 -0.0212
  828W        W  841   4.149   1.957   0.258  0.0721 -0.0304 -0.1520
  829W        W  842   4.632   4.114   1.757 -0.1413 -0.0249  0.0653
  830W        W  843   1.097   1.684   3.641  0.0498 -0.0649  0.3050
  831W        W  844   0.127   4.007   3.177 -0.0318 -0.1600  0.2281
  832W        W  845   2.151   0.592   0.111  0.1703  0.0769 -0.1680
  833W        W  846   3.472   0.097   0.244  0.0696  0.0056  0.1335
  834W        W  847   0.899   3.380   3.737  0.0167 -0.0449 -0.2347
  835W        W  848   2.336   4.497   1.631 -0.0600 -0.0086  0.0892
  836W        W  849   0.939   3.546   3.225 -0.2988 -0.0533  0.0663
  837W        W  850   4.692   4.651   0.879  0.2058 -0.0213 -0.0218
  838W        W  851   1.573   4.102   3.499  0.1579  0.1908 -0.3675
  839W        W  852   1.676   3.691   3.981 -0.2900 -0.0370 -0.1578
  840W        W  853   4.467   3.905   1.322 -0.0604 -0.0468  0.3000
  841W        W  854   1.219   0.470   1.692  0.1648  0.1413 -0.2673
  842W        W  855   4.159   3.677   0.956  0.0444 -0.0497  0.0705
  843W        W  856   3.800   1.438   2.706  0.3864  0.2169  0.0336
  844W        W  857   1.483   2.049   4.352  0.1580 -0.1599 -0.0243
  845W        W  858   2.074   1.190   2.288  0.0099  0.0314  0.2483
  846W        W  859   2.816   2.980   0.383  0.1501  0.1974 -0.0510
  847W        W  860   0.269   2.033   0.817 -0.2346 -0.1608 -0.0503
  848W        W  861   2.870   1.165   1.519  0.1700 -0.1114  0.0327
  849W        W  862   3.998   2.399   0.451  0.0299 -0.0552  0.0214
  850W        W  863   3.330   3.346   4.506  0.1592  0.0936  0.1249
  851W        W  864   0.811   1.247   3.543  0.0896 -0.1431 -0.0507
  852W        W  865   3.756   2.845   3.863 -0.0107  0.2232  0.1501
  853W        W  866   1.105   1.816   4.137 -0.0588 -0.0384  0.1499
  854W        W  867   3.188   3.750   1.702  0.2469 -0.1114 -0.1330
  855W        W  868   2.722   1.229   3.734  0.0090 -0.0040  0.0458
  856W        W  869   4.506   0.880   2.380 -0.1304 -0.0321  0.0407
  857W        W  870   1.559   4.027   0.509 -0.1740 -0.1596  0.0088
  858W        W  871   0.363   2.350   2.514 -0.0561 -0.1443 -0.3382
  859W        W  872   3.529   3.635   0.323  0.0785  0.2051 -0.0984
  860W        W  873   0.057   2.644   4.639  0.2210 -0.0776  0.1273
  861W        W  874   1.572   0.830   1.853 -0.0770 -0.1286 -0.1388
  862W        W  875   4.604   2.666   3.831  0.0960 -0.0355 -0.2026
  863W        W  876   0.477   4.291   0.034  0.0304  0.1269  0.0381
  864W        W  877   2.985   2.021   4.648 -0.2740 -0.0292 -0.1556
  865W        W  878   1.324   2.537   2.489  0.1016  0.0688  0.0337
  866W        W  879   0.942   4.339   1.717  0.0954 -0.0460 -0.1595
  867W        W  880   1.862   2.534   1.543  0.1894 -0.0358 -0.0219
  868W        W  881   2.897   2.444   1.611  0.1436  0.1465 -0.0072
  869W        W  882   2.569   3.309   4.691  0.2227  0.3036  0.0007
  870W        W  883   0.228   2.766   2.746  0.1896  0.0680  0.0131
  871W        W  884   0.628   4.018   2.923  0.0545  0.1440  0.1416
  872W        W  885   3.303   0.324   4.339 -0.0472  0.0134  0.3983
  873W        W  886   4.667   2.467   1.133  0.3478 -0.2095  0.0280
  874W        W  887   0.847   4.430   3.551 -0.0107 -0.0600 -0.3061
  875W        W  888   0.751   1.466   1.597 -0.1755 -0.0212 -0.1923
  876W        W  889   3.162   4.661   2.186 -0.2579  0.1086  0.1803
  877W        W  890   2.424   1.570   0.590  0.1073  0.0603 -0.2175
  878W        W  891   3.608   3.716   4.592  0.2243  0.1910 -0.2552
  879W        W  892   3.602   1.983   1.880 -0.2982 -0.1399  0.2514
   4.72304   4.72304   4.72304
