# Supplementary material for: Closing the Gap between Experiment and Simulation—A Holistic Study on the Complexation of Small Interfering RNAs with Polyethylenimine
Source: Mol Pharm. Author manuscript; Available in PMC 2024 Oct 29. (PMC7616749; doi:10.1021/acs.molpharmaceut.3c00747)
Supplement: Supplementary code [file EMS199501-supplement-Supplementary_code.zip › closingthegap-main/Part 1: Parameterising angle and bond distribution/bPEI_33/6_CGSIM/mdrun.log]

                      :-) GROMACS - gmx mdrun, 2021.2 (-:

                            GROMACS is written by:
     Andrey Alekseenko              Emile Apol              Rossen Apostolov     
         Paul Bauer           Herman J.C. Berendsen           Par Bjelkmar       
       Christian Blau           Viacheslav Bolnykh             Kevin Boyd        
     Aldert van Buuren           Rudi van Drunen             Anton Feenstra      
    Gilles Gouaillardet             Alan Gray               Gerrit Groenhof      
       Anca Hamuraru            Vincent Hindriksen          M. Eric Irrgang      
      Aleksei Iupinov           Christoph Junghans             Joe Jordan        
    Dimitrios Karkoulis            Peter Kasson                Jiri Kraus        
      Carsten Kutzner              Per Larsson              Justin A. Lemkul     
       Viveca Lindahl            Magnus Lundborg             Erik Marklund       
        Pascal Merz             Pieter Meulenhoff            Teemu Murtola       
        Szilard Pall               Sander Pronk              Roland Schulz       
       Michael Shirts            Alexey Shvetsov             Alfons Sijbers      
       Peter Tieleman              Jon Vincent              Teemu Virolainen     
     Christian Wennberg            Maarten Wolf              Artem Zhmurov       
                           and the project leaders:
        Mark Abraham, Berk Hess, Erik Lindahl, and David van der Spoel

Copyright (c) 1991-2000, University of Groningen, The Netherlands.
Copyright (c) 2001-2019, The GROMACS development team at
Uppsala University, Stockholm University and
the Royal Institute of Technology, Sweden.
check out http://www.gromacs.org for more information.

GROMACS is free software; you can redistribute it and/or modify it
under the terms of the GNU Lesser General Public License
as published by the Free Software Foundation; either version 2.1
of the License, or (at your option) any later version.

GROMACS:      gmx mdrun, version 2021.2
Executable:   /usr/local/gromacs/bin/gmx
Data prefix:  /usr/local/gromacs
Working dir:  /home/workstation/Documents/PhD/2206/Ben_Projekt/bPEI_33/6_CGSIM
Command line:
  gmx mdrun -v -deffnm 1-min

Reading file 1-min.tpr, VERSION 2021.2 (single precision)

NOTE: Parallelization is limited by the small number of atoms,
      only starting 1 thread-MPI ranks.
      You can use the -nt and/or -ntmpi option to optimize the number of threads.

1 GPU selected for this run.
Mapping of GPU IDs to the 1 GPU task in the 1 rank on this node:
  PP:0
PP tasks will do (non-perturbed) short-ranged interactions on the GPU
PP task will update and constrain coordinates on the CPU
Using 1 MPI thread
Using 24 OpenMP threads 


Steepest Descents:
   Tolerance (Fmax)   =  1.00000e+01
   Number of steps    =         2000
Step=    0, Dmax= 1.0e-02 nm, Epot=  5.64792e+06 Fmax= 1.21497e+07, atom= 101
Step=    1, Dmax= 1.0e-02 nm, Epot=  3.74161e+06 Fmax= 4.18089e+06, atom= 297
Step=    2, Dmax= 1.2e-02 nm, Epot=  2.26853e+06 Fmax= 1.80470e+06, atom= 199
Step=    3, Dmax= 1.4e-02 nm, Epot=  1.44304e+06 Fmax= 8.06130e+05, atom= 199
Step=    4, Dmax= 1.7e-02 nm, Epot=  8.97856e+05 Fmax= 3.84504e+05, atom= 199
Step=    5, Dmax= 2.1e-02 nm, Epot=  5.45508e+05 Fmax= 2.33310e+05, atom= 568
Step=    6, Dmax= 2.5e-02 nm, Epot=  3.48314e+05 Fmax= 1.38275e+05, atom= 568
Step=    7, Dmax= 3.0e-02 nm, Epot=  2.19007e+05 Fmax= 8.79051e+04, atom= 568
Step=    8, Dmax= 3.6e-02 nm, Epot=  1.37754e+05 Fmax= 9.00663e+04, atom= 180
Step=    9, Dmax= 4.3e-02 nm, Epot=  9.93944e+04 Fmax= 3.53412e+04, atom= 52
Step=   10, Dmax= 5.2e-02 nm, Epot=  5.26702e+04 Fmax= 4.51331e+04, atom= 477
Step=   11, Dmax= 6.2e-02 nm, Epot=  3.66717e+04 Fmax= 3.32161e+04, atom= 744
Step=   12, Dmax= 7.4e-02 nm, Epot=  2.47917e+04 Fmax= 7.97952e+04, atom= 395
Step=   13, Dmax= 8.9e-02 nm, Epot=  1.98085e+04 Fmax= 2.40040e+04, atom= 395
Step=   14, Dmax= 1.1e-01 nm, Epot=  9.92669e+03 Fmax= 2.88433e+04, atom= 395
Step=   15, Dmax= 1.3e-01 nm, Epot=  1.10429e+04 Fmax= 2.61681e+05, atom= 744
Step=   16, Dmax= 6.4e-02 nm, Epot=  6.54863e+03 Fmax= 1.50399e+04, atom= 744
Step=   17, Dmax= 7.7e-02 nm, Epot=  2.24641e+03 Fmax= 1.40979e+04, atom= 472
Step=   18, Dmax= 9.2e-02 nm, Epot=  5.35133e+02 Fmax= 7.22418e+04, atom= 472
Step=   19, Dmax= 1.1e-01 nm, Epot= -2.19428e+03 Fmax= 1.52214e+04, atom= 472
Step=   20, Dmax= 1.3e-01 nm, Epot= -4.98403e+03 Fmax= 3.16731e+04, atom= 439
Step=   21, Dmax= 1.6e-01 nm, Epot= -6.80583e+03 Fmax= 8.09381e+03, atom= 199
Step=   22, Dmax= 1.9e-01 nm, Epot=  1.17105e+07 Fmax= 1.04443e+09, atom= 8
Step=   23, Dmax= 9.6e-02 nm, Epot= -7.02594e+03 Fmax= 1.04914e+05, atom= 199
Step=   24, Dmax= 1.2e-01 nm, Epot= -9.33681e+03 Fmax= 6.64328e+03, atom= 8
Step=   25, Dmax= 1.4e-01 nm, Epot= -1.09414e+04 Fmax= 1.82965e+04, atom= 8
Step=   26, Dmax= 1.7e-01 nm, Epot= -1.18233e+04 Fmax= 2.42463e+04, atom= 199
Step=   27, Dmax= 2.0e-01 nm, Epot= -1.17264e+04 Fmax= 5.48926e+04, atom= 199
Step=   28, Dmax= 9.9e-02 nm, Epot= -1.31672e+04 Fmax= 3.84038e+03, atom= 8
Step=   29, Dmax= 1.2e-01 nm, Epot= -1.43695e+04 Fmax= 8.21474e+03, atom= 195
Step=   30, Dmax= 1.4e-01 nm, Epot= -1.39795e+04 Fmax= 1.79512e+04, atom= 7
Step=   31, Dmax= 7.2e-02 nm, Epot= -1.57150e+04 Fmax= 2.61346e+03, atom= 7
Step=   32, Dmax= 8.6e-02 nm, Epot= -1.65036e+04 Fmax= 6.44742e+03, atom= 7
Step=   33, Dmax= 1.0e-01 nm, Epot= -1.69378e+04 Fmax= 7.22754e+03, atom= 7
Step=   34, Dmax= 1.2e-01 nm, Epot= -1.69632e+04 Fmax= 1.10768e+04, atom= 7
Step=   35, Dmax= 1.5e-01 nm, Epot= -1.69945e+04 Fmax= 1.13271e+04, atom= 7
Step=   36, Dmax= 1.8e-01 nm, Epot= -1.68703e+04 Fmax= 1.49527e+04, atom= 7
Step=   37, Dmax= 8.9e-02 nm, Epot= -1.83599e+04 Fmax= 1.29284e+03, atom= 7
Step=   38, Dmax= 1.1e-01 nm, Epot= -1.71528e+04 Fmax= 4.29145e+04, atom= 297
Step=   39, Dmax= 5.3e-02 nm, Epot= -1.88315e+04 Fmax= 5.26648e+03, atom= 6
Step=   40, Dmax= 6.4e-02 nm, Epot= -1.91782e+04 Fmax= 4.60006e+03, atom= 6
Step=   41, Dmax= 7.7e-02 nm, Epot= -1.92392e+04 Fmax= 5.83696e+03, atom= 6
Step=   42, Dmax= 9.2e-02 nm, Epot= -1.93059e+04 Fmax= 7.14794e+03, atom= 7
Step=   43, Dmax= 1.1e-01 nm, Epot= -1.92786e+04 Fmax= 8.11161e+03, atom= 7
Step=   44, Dmax= 5.5e-02 nm, Epot= -1.99056e+04 Fmax= 7.70946e+02, atom= 6
Step=   45, Dmax= 6.6e-02 nm, Epot= -2.00512e+04 Fmax= 1.08183e+04, atom= 6
Step=   46, Dmax= 8.0e-02 nm, Epot= -2.08502e+04 Fmax= 2.13561e+03, atom= 6
Step=   47, Dmax= 9.6e-02 nm, Epot= -2.02557e+04 Fmax= 1.08366e+04, atom= 6
Step=   48, Dmax= 4.8e-02 nm, Epot= -2.09158e+04 Fmax= 4.22404e+03, atom= 7
Step=   49, Dmax= 5.7e-02 nm, Epot= -2.10562e+04 Fmax= 3.28549e+03, atom= 7
Step=   50, Dmax= 6.9e-02 nm, Epot= -2.09364e+04 Fmax= 6.27911e+03, atom= 7
Step=   51, Dmax= 3.4e-02 nm, Epot= -2.12199e+04 Fmax= 1.42380e+03, atom= 7
Step=   52, Dmax= 4.1e-02 nm, Epot= -2.12642e+04 Fmax= 3.85719e+03, atom= 7
Step=   53, Dmax= 5.0e-02 nm, Epot= -2.14172e+04 Fmax= 2.93631e+03, atom= 7
Step=   54, Dmax= 6.0e-02 nm, Epot= -2.13356e+04 Fmax= 4.96572e+03, atom= 7
Step=   55, Dmax= 3.0e-02 nm, Epot= -2.15580e+04 Fmax= 1.04408e+03, atom= 7
Step=   56, Dmax= 3.6e-02 nm, Epot= -2.15759e+04 Fmax= 4.03319e+03, atom= 7
Step=   57, Dmax= 4.3e-02 nm, Epot= -2.17825e+04 Fmax= 1.77114e+03, atom= 7
Step=   58, Dmax= 5.1e-02 nm, Epot= -2.16040e+04 Fmax= 5.44602e+03, atom= 7
Step=   59, Dmax= 2.6e-02 nm, Epot= -2.18594e+04 Fmax= 1.78867e+03, atom= 7
Step=   60, Dmax= 3.1e-02 nm, Epot= -2.19110e+04 Fmax= 2.30123e+03, atom= 7
Step=   61, Dmax= 3.7e-02 nm, Epot= -2.19557e+04 Fmax= 2.79718e+03, atom= 7
Step=   62, Dmax= 4.4e-02 nm, Epot= -2.19862e+04 Fmax= 3.15346e+03, atom= 7
Step=   63, Dmax= 5.3e-02 nm, Epot= -2.19534e+04 Fmax= 4.17369e+03, atom= 7
Step=   64, Dmax= 2.7e-02 nm, Epot= -2.21695e+04 Fmax= 4.80115e+02, atom= 7
Step=   65, Dmax= 3.2e-02 nm, Epot= -2.22097e+04 Fmax= 3.54302e+03, atom= 7
Step=   66, Dmax= 3.8e-02 nm, Epot= -2.24348e+04 Fmax= 1.86745e+03, atom= 13
Step=   67, Dmax= 4.6e-02 nm, Epot= -2.22184e+04 Fmax= 4.78323e+03, atom= 13
Step=   68, Dmax= 2.3e-02 nm, Epot= -2.25099e+04 Fmax= 1.47134e+03, atom= 13
Step=   69, Dmax= 2.8e-02 nm, Epot= -2.25243e+04 Fmax= 2.51685e+03, atom= 13
Step=   70, Dmax= 3.3e-02 nm, Epot= -2.25932e+04 Fmax= 2.28296e+03, atom= 13
Step=   71, Dmax= 4.0e-02 nm, Epot= -2.25835e+04 Fmax= 3.45137e+03, atom= 13
Step=   72, Dmax= 2.0e-02 nm, Epot= -2.26821e+04 Fmax= 5.84330e+02, atom= 13
Step=   73, Dmax= 2.4e-02 nm, Epot= -2.27476e+04 Fmax= 2.81485e+03, atom= 13
Step=   74, Dmax= 2.9e-02 nm, Epot= -2.28369e+04 Fmax= 1.30855e+03, atom= 13
Step=   75, Dmax= 3.4e-02 nm, Epot= -2.28231e+04 Fmax= 3.62603e+03, atom= 13
Step=   76, Dmax= 1.7e-02 nm, Epot= -2.28800e+04 Fmax= 1.16730e+03, atom= 13
Step=   77, Dmax= 2.1e-02 nm, Epot= -2.29177e+04 Fmax= 1.81160e+03, atom= 13
Step=   78, Dmax= 2.5e-02 nm, Epot= -2.29588e+04 Fmax= 1.75768e+03, atom= 13
Step=   79, Dmax= 3.0e-02 nm, Epot= -2.29824e+04 Fmax= 2.53007e+03, atom= 13
Step=   80, Dmax= 3.6e-02 nm, Epot= -2.30180e+04 Fmax= 2.61094e+03, atom= 13
Step=   81, Dmax= 4.3e-02 nm, Epot= -2.30210e+04 Fmax= 3.55534e+03, atom= 13
Step=   82, Dmax= 5.1e-02 nm, Epot= -2.30428e+04 Fmax= 3.83905e+03, atom= 13
Step=   83, Dmax= 6.2e-02 nm, Epot= -2.30123e+04 Fmax= 5.01377e+03, atom= 13
Step=   84, Dmax= 3.1e-02 nm, Epot= -2.31666e+04 Fmax= 5.77884e+02, atom= 13
Step=   85, Dmax= 3.7e-02 nm, Epot= -2.31779e+04 Fmax= 4.62956e+03, atom= 13
Step=   86, Dmax= 4.4e-02 nm, Epot= -2.33259e+04 Fmax= 1.74271e+03, atom= 13
Step=   87, Dmax= 5.3e-02 nm, Epot= -2.31776e+04 Fmax= 5.85673e+03, atom= 13
Step=   88, Dmax= 2.7e-02 nm, Epot= -2.33502e+04 Fmax= 2.08480e+03, atom= 13
Step=   89, Dmax= 3.2e-02 nm, Epot= -2.33697e+04 Fmax= 2.53329e+03, atom= 13
Step=   90, Dmax= 3.8e-02 nm, Epot= -2.33836e+04 Fmax= 2.98957e+03, atom= 13
Step=   91, Dmax= 4.6e-02 nm, Epot= -2.33866e+04 Fmax= 3.65145e+03, atom= 13
Step=   92, Dmax= 5.5e-02 nm, Epot= -2.33797e+04 Fmax= 4.29672e+03, atom= 13
Step=   93, Dmax= 2.8e-02 nm, Epot= -2.34908e+04 Fmax= 3.54287e+02, atom= 13
Step=   94, Dmax= 3.3e-02 nm, Epot= -2.35359e+04 Fmax= 4.48633e+03, atom= 13
Step=   95, Dmax= 4.0e-02 nm, Epot= -2.36758e+04 Fmax= 1.32464e+03, atom= 13
Step=   96, Dmax= 4.8e-02 nm, Epot= -2.35335e+04 Fmax= 5.65682e+03, atom= 13
Step=   97, Dmax= 2.4e-02 nm, Epot= -2.36875e+04 Fmax= 2.15621e+03, atom= 13
Step=   98, Dmax= 2.9e-02 nm, Epot= -2.37138e+04 Fmax= 1.99275e+03, atom= 13
Step=   99, Dmax= 3.4e-02 nm, Epot= -2.37087e+04 Fmax= 3.00408e+03, atom= 13
Step=  100, Dmax= 1.7e-02 nm, Epot= -2.37535e+04 Fmax= 5.00923e+02, atom= 13
Step=  101, Dmax= 2.1e-02 nm, Epot= -2.37814e+04 Fmax= 2.43454e+03, atom= 13
Step=  102, Dmax= 2.5e-02 nm, Epot= -2.38285e+04 Fmax= 1.15429e+03, atom= 13
Step=  103, Dmax= 3.0e-02 nm, Epot= -2.38103e+04 Fmax= 3.11813e+03, atom= 13
Step=  104, Dmax= 1.5e-02 nm, Epot= -2.38503e+04 Fmax= 9.90599e+02, atom= 13
Step=  105, Dmax= 1.8e-02 nm, Epot= -2.38667e+04 Fmax= 1.61202e+03, atom= 13
Step=  106, Dmax= 2.1e-02 nm, Epot= -2.38885e+04 Fmax= 1.48469e+03, atom= 13
Step=  107, Dmax= 2.6e-02 nm, Epot= -2.38944e+04 Fmax= 2.25757e+03, atom= 13
Step=  108, Dmax= 3.1e-02 nm, Epot= -2.39145e+04 Fmax= 2.20876e+03, atom= 13
Step=  109, Dmax= 3.7e-02 nm, Epot= -2.39035e+04 Fmax= 3.17116e+03, atom= 13
Step=  110, Dmax= 1.8e-02 nm, Epot= -2.39582e+04 Fmax= 4.74419e+02, atom= 13
Step=  111, Dmax= 2.2e-02 nm, Epot= -2.39745e+04 Fmax= 2.68466e+03, atom= 13
Step=  112, Dmax= 2.7e-02 nm, Epot= -2.40275e+04 Fmax= 1.17930e+03, atom= 13
Step=  113, Dmax= 3.2e-02 nm, Epot= -2.39913e+04 Fmax= 3.42342e+03, atom= 13
Step=  114, Dmax= 1.6e-02 nm, Epot= -2.40455e+04 Fmax= 1.13233e+03, atom= 13
Step=  115, Dmax= 1.9e-02 nm, Epot= -2.40572e+04 Fmax= 1.66924e+03, atom= 13
Step=  116, Dmax= 2.3e-02 nm, Epot= -2.40741e+04 Fmax= 1.66829e+03, atom= 13
Step=  117, Dmax= 2.8e-02 nm, Epot= -2.40759e+04 Fmax= 2.36040e+03, atom= 13
Step=  118, Dmax= 3.3e-02 nm, Epot= -2.40892e+04 Fmax= 2.45221e+03, atom= 13
Step=  119, Dmax= 4.0e-02 nm, Epot= -2.40743e+04 Fmax= 3.33925e+03, atom= 13
Step=  120, Dmax= 2.0e-02 nm, Epot= -2.41391e+04 Fmax= 4.34174e+02, atom= 13
Step=  121, Dmax= 2.4e-02 nm, Epot= -2.41440e+04 Fmax= 2.96910e+03, atom= 13
Step=  122, Dmax= 2.9e-02 nm, Epot= -2.42058e+04 Fmax= 1.18961e+03, atom= 13
Step=  123, Dmax= 3.4e-02 nm, Epot= -2.41490e+04 Fmax= 3.76983e+03, atom= 13
Step=  124, Dmax= 1.7e-02 nm, Epot= -2.42196e+04 Fmax= 1.30233e+03, atom= 13
Step=  125, Dmax= 2.1e-02 nm, Epot= -2.42286e+04 Fmax= 1.71142e+03, atom= 13
Step=  126, Dmax= 2.5e-02 nm, Epot= -2.42393e+04 Fmax= 1.88591e+03, atom= 13
Step=  127, Dmax= 3.0e-02 nm, Epot= -2.42396e+04 Fmax= 2.44898e+03, atom= 13
Step=  128, Dmax= 3.6e-02 nm, Epot= -2.42436e+04 Fmax= 2.73682e+03, atom= 13
Step=  129, Dmax= 4.3e-02 nm, Epot= -2.42281e+04 Fmax= 3.49503e+03, atom= 13
Step=  130, Dmax= 2.1e-02 nm, Epot= -2.43025e+04 Fmax= 3.67209e+02, atom= 13
Step=  131, Dmax= 2.6e-02 nm, Epot= -2.42979e+04 Fmax= 3.29897e+03, atom= 13
Step=  132, Dmax= 1.3e-02 nm, Epot= -2.43236e+04 Fmax= 1.47109e+03, atom= 13
Step=  133, Dmax= 1.5e-02 nm, Epot= -2.43447e+04 Fmax= 7.77468e+02, atom= 13
Step=  134, Dmax= 1.8e-02 nm, Epot= -2.43467e+04 Fmax= 1.89774e+03, atom= 13
Step=  135, Dmax= 2.2e-02 nm, Epot= -2.43704e+04 Fmax= 1.33703e+03, atom= 13
Step=  136, Dmax= 2.7e-02 nm, Epot= -2.43567e+04 Fmax= 2.53099e+03, atom= 13
Step=  137, Dmax= 1.3e-02 nm, Epot= -2.43892e+04 Fmax= 6.04225e+02, atom= 13
Step=  138, Dmax= 1.6e-02 nm, Epot= -2.43953e+04 Fmax= 1.74153e+03, atom= 13
Step=  139, Dmax= 1.9e-02 nm, Epot= -2.44180e+04 Fmax= 1.05832e+03, atom= 13
Step=  140, Dmax= 2.3e-02 nm, Epot= -2.44083e+04 Fmax= 2.31442e+03, atom= 13
Step=  141, Dmax= 1.1e-02 nm, Epot= -2.44328e+04 Fmax= 6.24534e+02, atom= 13
Step=  142, Dmax= 1.4e-02 nm, Epot= -2.44415e+04 Fmax= 1.37949e+03, atom= 13
Step=  143, Dmax= 1.7e-02 nm, Epot= -2.44575e+04 Fmax= 1.04212e+03, atom= 13
Step=  144, Dmax= 2.0e-02 nm, Epot= -2.44572e+04 Fmax= 1.85308e+03, atom= 13
Step=  145, Dmax= 9.9e-03 nm, Epot= -2.44718e+04 Fmax= 4.09885e+02, atom= 13
Step=  146, Dmax= 1.2e-02 nm, Epot= -2.44848e+04 Fmax= 1.34337e+03, atom= 13
Step=  147, Dmax= 1.4e-02 nm, Epot= -2.45018e+04 Fmax= 7.50555e+02, atom= 13
Step=  148, Dmax= 1.7e-02 nm, Epot= -2.45026e+04 Fmax= 1.77078e+03, atom= 13
Step=  149, Dmax= 2.1e-02 nm, Epot= -2.45224e+04 Fmax= 1.24805e+03, atom= 13
Step=  150, Dmax= 2.5e-02 nm, Epot= -2.45097e+04 Fmax= 2.37868e+03, atom= 13
Step=  151, Dmax= 1.2e-02 nm, Epot= -2.45387e+04 Fmax= 5.61050e+02, atom= 13
Step=  152, Dmax= 1.5e-02 nm, Epot= -2.45433e+04 Fmax= 1.60096e+03, atom= 13
Step=  153, Dmax= 1.8e-02 nm, Epot= -2.45624e+04 Fmax= 1.00358e+03, atom= 13
Step=  154, Dmax= 2.1e-02 nm, Epot= -2.45540e+04 Fmax= 2.11731e+03, atom= 13
Step=  155, Dmax= 1.1e-02 nm, Epot= -2.45750e+04 Fmax= 5.61771e+02, atom= 13
Step=  156, Dmax= 1.3e-02 nm, Epot= -2.45819e+04 Fmax= 1.32045e+03, atom= 13
Step=  157, Dmax= 1.5e-02 nm, Epot= -2.45961e+04 Fmax= 9.35900e+02, atom= 13
Step=  158, Dmax= 1.8e-02 nm, Epot= -2.45945e+04 Fmax= 1.77363e+03, atom= 13
Step=  159, Dmax= 9.2e-03 nm, Epot= -2.46079e+04 Fmax= 4.16888e+02, atom= 13
Step=  160, Dmax= 1.1e-02 nm, Epot= -2.46177e+04 Fmax= 1.20098e+03, atom= 13
Step=  161, Dmax= 1.3e-02 nm, Epot= -2.46314e+04 Fmax= 7.46465e+02, atom= 13
Step=  162, Dmax= 1.6e-02 nm, Epot= -2.46322e+04 Fmax= 1.58927e+03, atom= 13
Step=  163, Dmax= 1.9e-02 nm, Epot= -2.46475e+04 Fmax= 1.21401e+03, atom= 13
Step=  164, Dmax= 2.3e-02 nm, Epot= -2.46379e+04 Fmax= 2.15269e+03, atom= 13
Step=  165, Dmax= 1.1e-02 nm, Epot= -2.46623e+04 Fmax= 4.74870e+02, atom= 13
Step=  166, Dmax= 1.4e-02 nm, Epot= -2.46661e+04 Fmax= 1.54845e+03, atom= 13
Step=  167, Dmax= 1.6e-02 nm, Epot= -2.46839e+04 Fmax= 8.85077e+02, atom= 13
Step=  168, Dmax= 2.0e-02 nm, Epot= -2.46749e+04 Fmax= 2.03100e+03, atom= 13
Step=  169, Dmax= 9.9e-03 nm, Epot= -2.46941e+04 Fmax= 5.70273e+02, atom= 13
Step=  170, Dmax= 1.2e-02 nm, Epot= -2.46997e+04 Fmax= 1.17795e+03, atom= 13
Step=  171, Dmax= 1.4e-02 nm, Epot= -2.47109e+04 Fmax= 9.17566e+02, atom= 13
Step=  172, Dmax= 1.7e-02 nm, Epot= -2.47102e+04 Fmax= 1.60156e+03, atom= 13
Step=  173, Dmax= 8.5e-03 nm, Epot= -2.47215e+04 Fmax= 3.45535e+02, atom= 13
Step=  174, Dmax= 1.0e-02 nm, Epot= -2.47307e+04 Fmax= 1.16251e+03, atom= 13
Step=  175, Dmax= 1.2e-02 nm, Epot= -2.47433e+04 Fmax= 6.56945e+02, atom= 13
Step=  176, Dmax= 1.5e-02 nm, Epot= -2.47433e+04 Fmax= 1.51906e+03, atom= 13
Step=  177, Dmax= 1.8e-02 nm, Epot= -2.47575e+04 Fmax= 1.10166e+03, atom= 13
Step=  178, Dmax= 2.1e-02 nm, Epot= -2.47481e+04 Fmax= 2.03359e+03, atom= 13
Step=  179, Dmax= 1.1e-02 nm, Epot= -2.47698e+04 Fmax= 4.62601e+02, atom= 13
Step=  180, Dmax= 1.3e-02 nm, Epot= -2.47727e+04 Fmax= 1.42189e+03, atom= 13
Step=  181, Dmax= 1.5e-02 nm, Epot= -2.47878e+04 Fmax= 8.31140e+02, atom= 13
Step=  182, Dmax= 1.8e-02 nm, Epot= -2.47799e+04 Fmax= 1.88146e+03, atom= 13
Step=  183, Dmax= 9.2e-03 nm, Epot= -2.47966e+04 Fmax= 5.29038e+02, atom= 13
Step=  184, Dmax= 1.1e-02 nm, Epot= -2.48014e+04 Fmax= 1.09341e+03, atom= 13
Step=  185, Dmax= 1.3e-02 nm, Epot= -2.48109e+04 Fmax= 8.65195e+02, atom= 13
Step=  186, Dmax= 1.6e-02 nm, Epot= -2.48106e+04 Fmax= 1.47469e+03, atom= 13
Step=  187, Dmax= 7.9e-03 nm, Epot= -2.48203e+04 Fmax= 3.03297e+02, atom= 13
Step=  188, Dmax= 9.5e-03 nm, Epot= -2.48287e+04 Fmax= 1.10839e+03, atom= 13
Step=  189, Dmax= 1.1e-02 nm, Epot= -2.48401e+04 Fmax= 5.74423e+02, atom= 13
Step=  190, Dmax= 1.4e-02 nm, Epot= -2.48397e+04 Fmax= 1.45628e+03, atom= 13
Step=  191, Dmax= 6.9e-03 nm, Epot= -2.48471e+04 Fmax= 4.43451e+02, atom= 13
Step=  192, Dmax= 8.2e-03 nm, Epot= -2.48536e+04 Fmax= 7.66019e+02, atom= 13
Step=  193, Dmax= 9.9e-03 nm, Epot= -2.48607e+04 Fmax= 6.98902e+02, atom= 13
Step=  194, Dmax= 1.2e-02 nm, Epot= -2.48647e+04 Fmax= 1.04645e+03, atom= 13
Step=  195, Dmax= 1.4e-02 nm, Epot= -2.48710e+04 Fmax= 1.06194e+03, atom= 13
Step=  196, Dmax= 1.7e-02 nm, Epot= -2.48718e+04 Fmax= 1.45408e+03, atom= 13
Step=  197, Dmax= 2.0e-02 nm, Epot= -2.48758e+04 Fmax= 1.58064e+03, atom= 13
Step=  198, Dmax= 2.5e-02 nm, Epot= -2.48714e+04 Fmax= 2.04359e+03, atom= 13
Step=  199, Dmax= 1.2e-02 nm, Epot= -2.48964e+04 Fmax= 2.26865e+02, atom= 13
Step=  200, Dmax= 1.5e-02 nm, Epot= -2.48999e+04 Fmax= 1.96677e+03, atom= 13
Step=  201, Dmax= 1.8e-02 nm, Epot= -2.49279e+04 Fmax= 6.37192e+02, atom= 13
Step=  202, Dmax= 2.1e-02 nm, Epot= -2.49018e+04 Fmax= 2.50587e+03, atom= 13
Step=  203, Dmax= 1.1e-02 nm, Epot= -2.49320e+04 Fmax= 9.39449e+02, atom= 13
Step=  204, Dmax= 1.3e-02 nm, Epot= -2.49379e+04 Fmax= 9.37332e+02, atom= 13
Step=  205, Dmax= 1.5e-02 nm, Epot= -2.49389e+04 Fmax= 1.33151e+03, atom= 13
Step=  206, Dmax= 1.8e-02 nm, Epot= -2.49439e+04 Fmax= 1.37318e+03, atom= 13
Step=  207, Dmax= 2.2e-02 nm, Epot= -2.49390e+04 Fmax= 1.89090e+03, atom= 13
Step=  208, Dmax= 1.1e-02 nm, Epot= -2.49600e+04 Fmax= 2.64648e+02, atom= 13
Step=  209, Dmax= 1.3e-02 nm, Epot= -2.49622e+04 Fmax= 1.66398e+03, atom= 13
Step=  210, Dmax= 1.6e-02 nm, Epot= -2.49821e+04 Fmax= 6.93565e+02, atom= 13
Step=  211, Dmax= 1.9e-02 nm, Epot= -2.49656e+04 Fmax= 2.11239e+03, atom= 13
Step=  212, Dmax= 9.5e-03 nm, Epot= -2.49875e+04 Fmax= 7.06376e+02, atom= 13
Step=  213, Dmax= 1.1e-02 nm, Epot= -2.49908e+04 Fmax= 9.91223e+02, atom= 13
Step=  214, Dmax= 1.4e-02 nm, Epot= -2.49958e+04 Fmax= 1.02702e+03, atom= 13
Step=  215, Dmax= 1.6e-02 nm, Epot= -2.49956e+04 Fmax= 1.41404e+03, atom= 13
Step=  216, Dmax= 8.2e-03 nm, Epot= -2.50061e+04 Fmax= 1.97317e+02, atom= 13
Step=  217, Dmax= 9.9e-03 nm, Epot= -2.50155e+04 Fmax= 1.23012e+03, atom= 13
Step=  218, Dmax= 1.2e-02 nm, Epot= -2.50278e+04 Fmax= 5.31310e+02, atom= 13
Step=  219, Dmax= 1.4e-02 nm, Epot= -2.50230e+04 Fmax= 1.55739e+03, atom= 13
Step=  220, Dmax= 7.1e-03 nm, Epot= -2.50330e+04 Fmax= 5.11608e+02, atom= 13
Step=  221, Dmax= 8.5e-03 nm, Epot= -2.50372e+04 Fmax= 7.59456e+02, atom= 13
Step=  222, Dmax= 1.0e-02 nm, Epot= -2.50424e+04 Fmax= 7.45117e+02, atom= 13
Step=  223, Dmax= 1.2e-02 nm, Epot= -2.50444e+04 Fmax= 1.08122e+03, atom= 13
Step=  224, Dmax= 1.5e-02 nm, Epot= -2.50492e+04 Fmax= 1.08817e+03, atom= 13
Step=  225, Dmax= 1.8e-02 nm, Epot= -2.50471e+04 Fmax= 1.53704e+03, atom= 13
Step=  226, Dmax= 8.8e-03 nm, Epot= -2.50601e+04 Fmax= 2.28554e+02, atom= 13
Step=  227, Dmax= 1.1e-02 nm, Epot= -2.50655e+04 Fmax= 1.30868e+03, atom= 13
Step=  228, Dmax= 1.3e-02 nm, Epot= -2.50786e+04 Fmax= 5.85426e+02, atom= 13
Step=  229, Dmax= 1.5e-02 nm, Epot= -2.50710e+04 Fmax= 1.66016e+03, atom= 13
Step=  230, Dmax= 7.6e-03 nm, Epot= -2.50836e+04 Fmax= 5.35728e+02, atom= 13
Step=  231, Dmax= 9.2e-03 nm, Epot= -2.50869e+04 Fmax= 8.31251e+02, atom= 13
Step=  232, Dmax= 1.1e-02 nm, Epot= -2.50919e+04 Fmax= 7.86148e+02, atom= 13
Step=  233, Dmax= 1.3e-02 nm, Epot= -2.50925e+04 Fmax= 1.17729e+03, atom= 13
Step=  234, Dmax= 1.6e-02 nm, Epot= -2.50974e+04 Fmax= 1.15444e+03, atom= 13
Step=  235, Dmax= 1.9e-02 nm, Epot= -2.50931e+04 Fmax= 1.66752e+03, atom= 13
Step=  236, Dmax= 9.5e-03 nm, Epot= -2.51092e+04 Fmax= 2.61087e+02, atom= 13
Step=  237, Dmax= 1.1e-02 nm, Epot= -2.51109e+04 Fmax= 1.39462e+03, atom= 13
Step=  238, Dmax= 1.4e-02 nm, Epot= -2.51250e+04 Fmax= 6.41466e+02, atom= 13
Step=  239, Dmax= 1.6e-02 nm, Epot= -2.51144e+04 Fmax= 1.77300e+03, atom= 13
Step=  240, Dmax= 8.2e-03 nm, Epot= -2.51298e+04 Fmax= 5.63612e+02, atom= 13
Step=  241, Dmax= 9.8e-03 nm, Epot= -2.51322e+04 Fmax= 9.05837e+02, atom= 13
Step=  242, Dmax= 1.2e-02 nm, Epot= -2.51373e+04 Fmax= 8.32512e+02, atom= 13
Step=  243, Dmax= 1.4e-02 nm, Epot= -2.51364e+04 Fmax= 1.27784e+03, atom= 13
Step=  244, Dmax= 7.1e-03 nm, Epot= -2.51446e+04 Fmax= 2.25564e+02, atom= 13
Step=  245, Dmax= 8.5e-03 nm, Epot= -2.51502e+04 Fmax= 1.00456e+03, atom= 13
Step=  246, Dmax= 1.0e-02 nm, Epot= -2.51587e+04 Fmax= 5.16747e+02, atom= 13
Step=  247, Dmax= 1.2e-02 nm, Epot= -2.51566e+04 Fmax= 1.28024e+03, atom= 13
Step=  248, Dmax= 6.1e-03 nm, Epot= -2.51633e+04 Fmax= 3.80887e+02, atom= 13
Step=  249, Dmax= 7.3e-03 nm, Epot= -2.51669e+04 Fmax= 7.20700e+02, atom= 13
Step=  250, Dmax= 8.8e-03 nm, Epot= -2.51720e+04 Fmax= 5.74695e+02, atom= 13
Step=  251, Dmax= 1.1e-02 nm, Epot= -2.51731e+04 Fmax= 1.00505e+03, atom= 13
Step=  252, Dmax= 1.3e-02 nm, Epot= -2.51787e+04 Fmax= 8.63154e+02, atom= 13
Step=  253, Dmax= 1.5e-02 nm, Epot= -2.51758e+04 Fmax= 1.40481e+03, atom= 13
Step=  254, Dmax= 7.6e-03 nm, Epot= -2.51862e+04 Fmax= 2.73942e+02, atom= 13
Step=  255, Dmax= 9.1e-03 nm, Epot= -2.51892e+04 Fmax= 1.05294e+03, atom= 13
Step=  256, Dmax= 1.1e-02 nm, Epot= -2.51978e+04 Fmax= 5.81948e+02, atom= 13
Step=  257, Dmax= 1.3e-02 nm, Epot= -2.51942e+04 Fmax= 1.35045e+03, atom= 13
Step=  258, Dmax= 6.6e-03 nm, Epot= -2.52025e+04 Fmax= 3.83073e+02, atom= 13
Step=  259, Dmax= 7.9e-03 nm, Epot= -2.52053e+04 Fmax= 8.01305e+02, atom= 13
Step=  260, Dmax= 9.5e-03 nm, Epot= -2.52108e+04 Fmax= 5.91089e+02, atom= 13
Step=  261, Dmax= 1.1e-02 nm, Epot= -2.52105e+04 Fmax= 1.10648e+03, atom= 13
Step=  262, Dmax= 5.7e-03 nm, Epot= -2.52157e+04 Fmax= 2.59771e+02, atom= 13
Step=  263, Dmax= 6.8e-03 nm, Epot= -2.52201e+04 Fmax= 7.28308e+02, atom= 13
Step=  264, Dmax= 8.2e-03 nm, Epot= -2.52255e+04 Fmax= 4.94169e+02, atom= 13
Step=  265, Dmax= 9.8e-03 nm, Epot= -2.52267e+04 Fmax= 9.44304e+02, atom= 13
Step=  266, Dmax= 1.2e-02 nm, Epot= -2.52320e+04 Fmax= 8.12660e+02, atom= 13
Step=  267, Dmax= 1.4e-02 nm, Epot= -2.52303e+04 Fmax= 1.26742e+03, atom= 13
Step=  268, Dmax= 7.1e-03 nm, Epot= -2.52387e+04 Fmax= 2.25943e+02, atom= 13
Step=  269, Dmax= 8.5e-03 nm, Epot= -2.52421e+04 Fmax= 1.05740e+03, atom= 13
Step=  270, Dmax= 1.0e-02 nm, Epot= -2.52511e+04 Fmax= 4.39522e+02, atom= 13
Step=  271, Dmax= 1.2e-02 nm, Epot= -2.52469e+04 Fmax= 1.38885e+03, atom= 13
Step=  272, Dmax= 6.1e-03 nm, Epot= -2.52549e+04 Fmax= 4.76825e+02, atom= 13
Step=  273, Dmax= 7.3e-03 nm, Epot= -2.52582e+04 Fmax= 5.95175e+02, atom= 13
Step=  274, Dmax= 8.8e-03 nm, Epot= -2.52613e+04 Fmax= 7.19699e+02, atom= 13
Step=  275, Dmax= 1.1e-02 nm, Epot= -2.52640e+04 Fmax= 8.29945e+02, atom= 13
Step=  276, Dmax= 1.3e-02 nm, Epot= -2.52653e+04 Fmax= 1.05813e+03, atom= 13
Step=  277, Dmax= 1.5e-02 nm, Epot= -2.52673e+04 Fmax= 1.17813e+03, atom= 13
Step=  278, Dmax= 1.8e-02 nm, Epot= -2.52649e+04 Fmax= 1.53426e+03, atom= 13
Step=  279, Dmax= 9.1e-03 nm, Epot= -2.52789e+04 Fmax= 1.82579e+02, atom= 13
Step=  280, Dmax= 1.1e-02 nm, Epot= -2.52819e+04 Fmax= 1.38342e+03, atom= 13
Step=  281, Dmax= 1.3e-02 nm, Epot= -2.52956e+04 Fmax= 5.72758e+02, atom= 13
Step=  282, Dmax= 1.6e-02 nm, Epot= -2.52839e+04 Fmax= 1.73908e+03, atom= 13
Step=  283, Dmax= 7.9e-03 nm, Epot= -2.52990e+04 Fmax= 5.80941e+02, atom= 13
Step=  284, Dmax= 9.5e-03 nm, Epot= -2.53010e+04 Fmax= 8.31781e+02, atom= 13
Step=  285, Dmax= 1.1e-02 nm, Epot= -2.53044e+04 Fmax= 8.33953e+02, atom= 13
Step=  286, Dmax= 1.4e-02 nm, Epot= -2.53037e+04 Fmax= 1.19382e+03, atom= 13
Step=  287, Dmax= 6.8e-03 nm, Epot= -2.53112e+04 Fmax= 1.82733e+02, atom= 13
Step=  288, Dmax= 8.2e-03 nm, Epot= -2.53162e+04 Fmax= 9.84442e+02, atom= 13
Step=  289, Dmax= 9.8e-03 nm, Epot= -2.53240e+04 Fmax= 4.76738e+02, atom= 13
Step=  290, Dmax= 1.2e-02 nm, Epot= -2.53209e+04 Fmax= 1.24261e+03, atom= 13
Step=  291, Dmax= 5.9e-03 nm, Epot= -2.53276e+04 Fmax= 3.81858e+02, atom= 13
Step=  292, Dmax= 7.1e-03 nm, Epot= -2.53302e+04 Fmax= 6.77769e+02, atom= 13
Step=  293, Dmax= 8.5e-03 nm, Epot= -2.53342e+04 Fmax= 5.62717e+02, atom= 13
Step=  294, Dmax= 1.0e-02 nm, Epot= -2.53347e+04 Fmax= 9.55417e+02, atom= 13
Step=  295, Dmax= 1.2e-02 nm, Epot= -2.53392e+04 Fmax= 8.34700e+02, atom= 13
Step=  296, Dmax= 1.5e-02 nm, Epot= -2.53360e+04 Fmax= 1.34334e+03, atom= 13
Step=  297, Dmax= 7.3e-03 nm, Epot= -2.53459e+04 Fmax= 2.57305e+02, atom= 13
Step=  298, Dmax= 8.8e-03 nm, Epot= -2.53475e+04 Fmax= 1.00980e+03, atom= 13
Step=  299, Dmax= 1.1e-02 nm, Epot= -2.53551e+04 Fmax= 5.59649e+02, atom= 13
Step=  300, Dmax= 1.3e-02 nm, Epot= -2.53510e+04 Fmax= 1.29026e+03, atom= 13
Step=  301, Dmax= 6.3e-03 nm, Epot= -2.53590e+04 Fmax= 3.63928e+02, atom= 13
Step=  302, Dmax= 7.6e-03 nm, Epot= -2.53609e+04 Fmax= 7.75411e+02, atom= 13
Step=  303, Dmax= 9.1e-03 nm, Epot= -2.53656e+04 Fmax= 5.58004e+02, atom= 13
Step=  304, Dmax= 1.1e-02 nm, Epot= -2.53645e+04 Fmax= 1.07295e+03, atom= 13
Step=  305, Dmax= 5.5e-03 nm, Epot= -2.53697e+04 Fmax= 2.59349e+02, atom= 13
Step=  306, Dmax= 6.6e-03 nm, Epot= -2.53728e+04 Fmax= 6.85481e+02, atom= 13
Step=  307, Dmax= 7.9e-03 nm, Epot= -2.53773e+04 Fmax= 4.88417e+02, atom= 13
Step=  308, Dmax= 9.4e-03 nm, Epot= -2.53779e+04 Fmax= 8.88470e+02, atom= 13
Step=  309, Dmax= 1.1e-02 nm, Epot= -2.53820e+04 Fmax= 7.97917e+02, atom= 13
Step=  310, Dmax= 1.4e-02 nm, Epot= -2.53803e+04 Fmax= 1.19417e+03, atom= 13
Step=  311, Dmax= 6.8e-03 nm, Epot= -2.53881e+04 Fmax= 1.96532e+02, atom= 13
Step=  312, Dmax= 8.2e-03 nm, Epot= -2.53905e+04 Fmax= 1.04312e+03, atom= 13
Step=  313, Dmax= 9.8e-03 nm, Epot= -2.53990e+04 Fmax= 3.90561e+02, atom= 13
Step=  314, Dmax= 1.2e-02 nm, Epot= -2.53940e+04 Fmax= 1.36798e+03, atom= 13
Step=  315, Dmax= 5.9e-03 nm, Epot= -2.54019e+04 Fmax= 4.90736e+02, atom= 13
Step=  316, Dmax= 7.0e-03 nm, Epot= -2.54048e+04 Fmax= 5.35673e+02, atom= 13
Step=  317, Dmax= 8.5e-03 nm, Epot= -2.54067e+04 Fmax= 7.27542e+02, atom= 13
Step=  318, Dmax= 1.0e-02 nm, Epot= -2.54095e+04 Fmax= 7.56364e+02, atom= 13
Step=  319, Dmax= 1.2e-02 nm, Epot= -2.54094e+04 Fmax= 1.05588e+03, atom= 13
Step=  320, Dmax= 6.1e-03 nm, Epot= -2.54151e+04 Fmax= 1.52126e+02, atom= 13
Step=  321, Dmax= 7.3e-03 nm, Epot= -2.54205e+04 Fmax= 8.78256e+02, atom= 13
Step=  322, Dmax= 8.8e-03 nm, Epot= -2.54269e+04 Fmax= 4.27073e+02, atom= 13
Step=  323, Dmax= 1.1e-02 nm, Epot= -2.54250e+04 Fmax= 1.10285e+03, atom= 13
Step=  324, Dmax= 5.3e-03 nm, Epot= -2.54300e+04 Fmax= 3.37023e+02, atom= 13
Step=  325, Dmax= 6.3e-03 nm, Epot= -2.54324e+04 Fmax= 6.11822e+02, atom= 13
Step=  326, Dmax= 7.6e-03 nm, Epot= -2.54359e+04 Fmax= 4.92982e+02, atom= 13
Step=  327, Dmax= 9.1e-03 nm, Epot= -2.54364e+04 Fmax= 8.64985e+02, atom= 13
Step=  328, Dmax= 1.1e-02 nm, Epot= -2.54405e+04 Fmax= 7.30246e+02, atom= 13
Step=  329, Dmax= 1.3e-02 nm, Epot= -2.54379e+04 Fmax= 1.21638e+03, atom= 13
Step=  330, Dmax= 6.5e-03 nm, Epot= -2.54458e+04 Fmax= 2.45480e+02, atom= 13
Step=  331, Dmax= 7.9e-03 nm, Epot= -2.54475e+04 Fmax= 8.81587e+02, atom= 13
Step=  332, Dmax= 9.4e-03 nm, Epot= -2.54534e+04 Fmax= 5.20408e+02, atom= 13
Step=  333, Dmax= 1.1e-02 nm, Epot= -2.54509e+04 Fmax= 1.12696e+03, atom= 13
Step=  334, Dmax= 5.7e-03 nm, Epot= -2.54569e+04 Fmax= 3.02138e+02, atom= 13
Step=  335, Dmax= 6.8e-03 nm, Epot= -2.54587e+04 Fmax= 7.19258e+02, atom= 13
Step=  336, Dmax= 8.1e-03 nm, Epot= -2.54630e+04 Fmax= 4.68945e+02, atom= 13
Step=  337, Dmax= 9.8e-03 nm, Epot= -2.54621e+04 Fmax= 9.90499e+02, atom= 13
Step=  338, Dmax= 4.9e-03 nm, Epot= -2.54663e+04 Fmax= 2.62293e+02, atom= 13
Step=  339, Dmax= 5.9e-03 nm, Epot= -2.54690e+04 Fmax= 5.79609e+02, atom= 13
Step=  340, Dmax= 7.0e-03 nm, Epot= -2.54723e+04 Fmax= 4.69998e+02, atom= 13
Step=  341, Dmax= 8.4e-03 nm, Epot= -2.54734e+04 Fmax= 7.56560e+02, atom= 13
Step=  342, Dmax= 1.0e-02 nm, Epot= -2.54764e+04 Fmax= 7.50301e+02, atom= 13
Step=  343, Dmax= 1.2e-02 nm, Epot= -2.54761e+04 Fmax= 1.02497e+03, atom= 13
Step=  344, Dmax= 6.1e-03 nm, Epot= -2.54817e+04 Fmax= 1.36119e+02, atom= 13
Step=  345, Dmax= 7.3e-03 nm, Epot= -2.54859e+04 Fmax= 9.87083e+02, atom= 13
Step=  346, Dmax= 8.8e-03 nm, Epot= -2.54938e+04 Fmax= 2.91096e+02, atom= 13
Step=  347, Dmax= 1.1e-02 nm, Epot= -2.54901e+04 Fmax= 1.28775e+03, atom= 13
Step=  348, Dmax= 5.3e-03 nm, Epot= -2.54963e+04 Fmax= 5.00015e+02, atom= 13
Step=  349, Dmax= 6.3e-03 nm, Epot= -2.54992e+04 Fmax= 4.15097e+02, atom= 13
Step=  350, Dmax= 7.6e-03 nm, Epot= -2.55005e+04 Fmax= 7.16296e+02, atom= 13
Step=  351, Dmax= 9.1e-03 nm, Epot= -2.55039e+04 Fmax= 6.06479e+02, atom= 13
Step=  352, Dmax= 1.1e-02 nm, Epot= -2.55029e+04 Fmax= 1.01409e+03, atom= 13
Step=  353, Dmax= 5.4e-03 nm, Epot= -2.55080e+04 Fmax= 2.05615e+02, atom= 13
Step=  354, Dmax= 6.5e-03 nm, Epot= -2.55107e+04 Fmax= 7.24153e+02, atom= 13
Step=  355, Dmax= 7.8e-03 nm, Epot= -2.55151e+04 Fmax= 4.42310e+02, atom= 13
Step=  356, Dmax= 9.4e-03 nm, Epot= -2.55145e+04 Fmax= 9.22051e+02, atom= 13
Step=  357, Dmax= 4.7e-03 nm, Epot= -2.55181e+04 Fmax= 2.39175e+02, atom= 13
Step=  358, Dmax= 5.6e-03 nm, Epot= -2.55204e+04 Fmax= 6.14714e+02, atom= 13
Step=  359, Dmax= 6.8e-03 nm, Epot= -2.55241e+04 Fmax= 3.70449e+02, atom= 13
Step=  360, Dmax= 8.1e-03 nm, Epot= -2.55243e+04 Fmax= 8.46978e+02, atom= 13
Step=  361, Dmax= 9.8e-03 nm, Epot= -2.55290e+04 Fmax= 5.75366e+02, atom= 13
Step=  362, Dmax= 1.2e-02 nm, Epot= -2.55258e+04 Fmax= 1.16586e+03, atom= 13
Step=  363, Dmax= 5.9e-03 nm, Epot= -2.55327e+04 Fmax= 2.97214e+02, atom= 13
Step=  364, Dmax= 7.0e-03 nm, Epot= -2.55341e+04 Fmax= 7.12444e+02, atom= 13
Step=  365, Dmax= 8.4e-03 nm, Epot= -2.55379e+04 Fmax= 5.40571e+02, atom= 13
Step=  366, Dmax= 1.0e-02 nm, Epot= -2.55373e+04 Fmax= 9.28917e+02, atom= 13
Step=  367, Dmax= 5.1e-03 nm, Epot= -2.55413e+04 Fmax= 1.93310e+02, atom= 13
Step=  368, Dmax= 6.1e-03 nm, Epot= -2.55438e+04 Fmax= 7.29512e+02, atom= 13
Step=  369, Dmax= 7.3e-03 nm, Epot= -2.55484e+04 Fmax= 3.30226e+02, atom= 13
Step=  370, Dmax= 8.7e-03 nm, Epot= -2.55474e+04 Fmax= 9.79847e+02, atom= 13
Step=  371, Dmax= 4.4e-03 nm, Epot= -2.55509e+04 Fmax= 3.26036e+02, atom= 13
Step=  372, Dmax= 5.2e-03 nm, Epot= -2.55532e+04 Fmax= 4.28604e+02, atom= 13
Step=  373, Dmax= 6.3e-03 nm, Epot= -2.55554e+04 Fmax= 5.11651e+02, atom= 13
Step=  374, Dmax= 7.6e-03 nm, Epot= -2.55574e+04 Fmax= 5.83312e+02, atom= 13
Step=  375, Dmax= 9.1e-03 nm, Epot= -2.55586e+04 Fmax= 7.64539e+02, atom= 13
Step=  376, Dmax= 1.1e-02 nm, Epot= -2.55604e+04 Fmax= 8.18817e+02, atom= 13
Step=  377, Dmax= 1.3e-02 nm, Epot= -2.55594e+04 Fmax= 1.11472e+03, atom= 13
Step=  378, Dmax= 6.5e-03 nm, Epot= -2.55664e+04 Fmax= 1.50426e+02, atom= 13
Step=  379, Dmax= 7.8e-03 nm, Epot= -2.55694e+04 Fmax= 9.46751e+02, atom= 13
Step=  380, Dmax= 9.4e-03 nm, Epot= -2.55761e+04 Fmax= 4.46116e+02, atom= 13
Step=  381, Dmax= 1.1e-02 nm, Epot= -2.55720e+04 Fmax= 1.18671e+03, atom= 13
Step=  382, Dmax= 5.6e-03 nm, Epot= -2.55787e+04 Fmax= 3.69030e+02, atom= 13
Step=  383, Dmax= 6.8e-03 nm, Epot= -2.55800e+04 Fmax= 6.42936e+02, atom= 13
Step=  384, Dmax= 8.1e-03 nm, Epot= -2.55830e+04 Fmax= 5.36065e+02, atom= 13
Step=  385, Dmax= 9.7e-03 nm, Epot= -2.55824e+04 Fmax= 9.12484e+02, atom= 13
Step=  386, Dmax= 4.9e-03 nm, Epot= -2.55863e+04 Fmax= 1.89683e+02, atom= 13
Step=  387, Dmax= 5.8e-03 nm, Epot= -2.55890e+04 Fmax= 6.37281e+02, atom= 13
Step=  388, Dmax= 7.0e-03 nm, Epot= -2.55926e+04 Fmax= 4.04971e+02, atom= 13
Step=  389, Dmax= 8.4e-03 nm, Epot= -2.55926e+04 Fmax= 8.10506e+02, atom= 13
Step=  390, Dmax= 4.2e-03 nm, Epot= -2.55952e+04 Fmax= 2.02219e+02, atom= 13
Step=  391, Dmax= 5.1e-03 nm, Epot= -2.55975e+04 Fmax= 5.63782e+02, atom= 13
Step=  392, Dmax= 6.1e-03 nm, Epot= -2.56007e+04 Fmax= 3.14460e+02, atom= 13
Step=  393, Dmax= 7.3e-03 nm, Epot= -2.56012e+04 Fmax= 7.75566e+02, atom= 13
Step=  394, Dmax= 8.7e-03 nm, Epot= -2.56055e+04 Fmax= 4.92882e+02, atom= 13
Step=  395, Dmax= 1.0e-02 nm, Epot= -2.56029e+04 Fmax= 1.06415e+03, atom= 13
Step=  396, Dmax= 5.2e-03 nm, Epot= -2.56084e+04 Fmax= 2.87228e+02, atom= 13
Step=  397, Dmax= 6.3e-03 nm, Epot= -2.56099e+04 Fmax= 6.13103e+02, atom= 13
Step=  398, Dmax= 7.5e-03 nm, Epot= -2.56128e+04 Fmax= 5.06679e+02, atom= 13
Step=  399, Dmax= 9.0e-03 nm, Epot= -2.56129e+04 Fmax= 8.03589e+02, atom= 13
Step=  400, Dmax= 1.1e-02 nm, Epot= -2.56152e+04 Fmax= 8.04040e+02, atom= 13
Step=  401, Dmax= 1.3e-02 nm, Epot= -2.56139e+04 Fmax= 1.09169e+03, atom= 13
Step=  402, Dmax= 6.5e-03 nm, Epot= -2.56208e+04 Fmax= 1.42135e+02, atom= 13
Step=  403, Dmax= 7.8e-03 nm, Epot= -2.56221e+04 Fmax= 1.05649e+03, atom= 13
Step=  404, Dmax= 9.4e-03 nm, Epot= -2.56305e+04 Fmax= 3.08019e+02, atom= 13
Step=  405, Dmax= 1.1e-02 nm, Epot= -2.56239e+04 Fmax= 1.37540e+03, atom= 13
Step=  406, Dmax= 5.6e-03 nm, Epot= -2.56321e+04 Fmax= 5.35518e+02, atom= 13
Step=  407, Dmax= 6.8e-03 nm, Epot= -2.56347e+04 Fmax= 4.42079e+02, atom= 13
Step=  408, Dmax= 8.1e-03 nm, Epot= -2.56350e+04 Fmax= 7.64458e+02, atom= 13
Step=  409, Dmax= 9.7e-03 nm, Epot= -2.56379e+04 Fmax= 6.48296e+02, atom= 13
Step=  410, Dmax= 1.2e-02 nm, Epot= -2.56357e+04 Fmax= 1.08023e+03, atom= 13
Step=  411, Dmax= 5.8e-03 nm, Epot= -2.56420e+04 Fmax= 2.17886e+02, atom= 13
Step=  412, Dmax= 7.0e-03 nm, Epot= -2.56430e+04 Fmax= 7.77335e+02, atom= 13
Step=  413, Dmax= 8.4e-03 nm, Epot= -2.56475e+04 Fmax= 4.67041e+02, atom= 13
Step=  414, Dmax= 1.0e-02 nm, Epot= -2.56453e+04 Fmax= 9.91152e+02, atom= 13
Step=  415, Dmax= 5.0e-03 nm, Epot= -2.56501e+04 Fmax= 2.61057e+02, atom= 13
Step=  416, Dmax= 6.1e-03 nm, Epot= -2.56512e+04 Fmax= 6.48225e+02, atom= 13
Step=  417, Dmax= 7.3e-03 nm, Epot= -2.56546e+04 Fmax= 4.04231e+02, atom= 13
Step=  418, Dmax= 8.7e-03 nm, Epot= -2.56536e+04 Fmax= 8.93100e+02, atom= 13
Step=  419, Dmax= 4.4e-03 nm, Epot= -2.56570e+04 Fmax= 2.45615e+02, atom= 13
Step=  420, Dmax= 5.2e-03 nm, Epot= -2.56588e+04 Fmax= 4.99670e+02, atom= 13
Step=  421, Dmax= 6.3e-03 nm, Epot= -2.56612e+04 Fmax= 4.32705e+02, atom= 13
Step=  422, Dmax= 7.5e-03 nm, Epot= -2.56620e+04 Fmax= 6.53693e+02, atom= 13
Step=  423, Dmax= 9.0e-03 nm, Epot= -2.56639e+04 Fmax= 6.84250e+02, atom= 13
Step=  424, Dmax= 1.1e-02 nm, Epot= -2.56639e+04 Fmax= 8.88864e+02, atom= 13
Step=  425, Dmax= 5.4e-03 nm, Epot= -2.56681e+04 Fmax= 1.01260e+02, atom= 13
Step=  426, Dmax= 6.5e-03 nm, Epot= -2.56719e+04 Fmax= 9.10792e+02, atom= 13
Step=  427, Dmax= 7.8e-03 nm, Epot= -2.56785e+04 Fmax= 2.22420e+02, atom= 13
Step=  428, Dmax= 9.4e-03 nm, Epot= -2.56752e+04 Fmax= 1.18688e+03, atom= 13
Step=  429, Dmax= 4.7e-03 nm, Epot= -2.56803e+04 Fmax= 4.83567e+02, atom= 13
Step=  430, Dmax= 5.6e-03 nm, Epot= -2.56827e+04 Fmax= 3.27959e+02, atom= 13
Step=  431, Dmax= 6.7e-03 nm, Epot= -2.56833e+04 Fmax= 6.79182e+02, atom= 13
Step=  432, Dmax= 8.1e-03 nm, Epot= -2.56864e+04 Fmax= 4.93770e+02, atom= 13
Step=  433, Dmax= 9.7e-03 nm, Epot= -2.56847e+04 Fmax= 9.46498e+02, atom= 13
Step=  434, Dmax= 4.9e-03 nm, Epot= -2.56891e+04 Fmax= 2.27720e+02, atom= 13
Step=  435, Dmax= 5.8e-03 nm, Epot= -2.56905e+04 Fmax= 6.01170e+02, atom= 13
Step=  436, Dmax= 7.0e-03 nm, Epot= -2.56934e+04 Fmax= 4.34813e+02, atom= 13
Step=  437, Dmax= 8.4e-03 nm, Epot= -2.56931e+04 Fmax= 7.75942e+02, atom= 13
Step=  438, Dmax= 4.2e-03 nm, Epot= -2.56958e+04 Fmax= 1.69920e+02, atom= 13
Step=  439, Dmax= 5.0e-03 nm, Epot= -2.56977e+04 Fmax= 5.94615e+02, atom= 13
Step=  440, Dmax= 6.0e-03 nm, Epot= -2.57009e+04 Fmax= 2.79469e+02, atom= 13
Step=  441, Dmax= 7.2e-03 nm, Epot= -2.57006e+04 Fmax= 8.05430e+02, atom= 13
Step=  442, Dmax= 3.6e-03 nm, Epot= -2.57028e+04 Fmax= 2.63839e+02, atom= 13
Step=  443, Dmax= 4.3e-03 nm, Epot= -2.57045e+04 Fmax= 3.57256e+02, atom= 13
Step=  444, Dmax= 5.2e-03 nm, Epot= -2.57062e+04 Fmax= 4.20920e+02, atom= 13
Step=  445, Dmax= 6.3e-03 nm, Epot= -2.57078e+04 Fmax= 4.81771e+02, atom= 13
Step=  446, Dmax= 7.5e-03 nm, Epot= -2.57088e+04 Fmax= 6.33319e+02, atom= 13
Step=  447, Dmax= 9.0e-03 nm, Epot= -2.57102e+04 Fmax= 6.73152e+02, atom= 13
Step=  448, Dmax= 1.1e-02 nm, Epot= -2.57097e+04 Fmax= 9.26026e+02, atom= 13
Step=  449, Dmax= 5.4e-03 nm, Epot= -2.57144e+04 Fmax= 1.28134e+02, atom= 13
Step=  450, Dmax= 6.5e-03 nm, Epot= -2.57169e+04 Fmax= 7.74092e+02, atom= 13
Step=  451, Dmax= 7.8e-03 nm, Epot= -2.57215e+04 Fmax= 3.77424e+02, atom= 13
Step=  452, Dmax= 9.4e-03 nm, Epot= -2.57191e+04 Fmax= 9.69337e+02, atom= 13
Step=  453, Dmax= 4.7e-03 nm, Epot= -2.57234e+04 Fmax= 2.95096e+02, atom= 13
Step=  454, Dmax= 5.6e-03 nm, Epot= -2.57245e+04 Fmax= 5.43352e+02, atom= 13
Step=  455, Dmax= 6.7e-03 nm, Epot= -2.57268e+04 Fmax= 4.29897e+02, atom= 13
Step=  456, Dmax= 8.1e-03 nm, Epot= -2.57265e+04 Fmax= 7.69259e+02, atom= 13
Step=  457, Dmax= 4.0e-03 nm, Epot= -2.57291e+04 Fmax= 1.70697e+02, atom= 13
Step=  458, Dmax= 4.8e-03 nm, Epot= -2.57311e+04 Fmax= 5.12168e+02, atom= 13
Step=  459, Dmax= 5.8e-03 nm, Epot= -2.57335e+04 Fmax= 3.50169e+02, atom= 13
Step=  460, Dmax= 7.0e-03 nm, Epot= -2.57339e+04 Fmax= 6.53176e+02, atom= 13
Step=  461, Dmax= 8.4e-03 nm, Epot= -2.57361e+04 Fmax= 5.84979e+02, atom= 13
Step=  462, Dmax= 1.0e-02 nm, Epot= -2.57353e+04 Fmax= 8.70296e+02, atom= 13
Step=  463, Dmax= 5.0e-03 nm, Epot= -2.57394e+04 Fmax= 1.41658e+02, atom= 13
Step=  464, Dmax= 6.0e-03 nm, Epot= -2.57407e+04 Fmax= 7.78037e+02, atom= 13
Step=  465, Dmax= 7.2e-03 nm, Epot= -2.57454e+04 Fmax= 2.70786e+02, atom= 13
Step=  466, Dmax= 8.7e-03 nm, Epot= -2.57427e+04 Fmax= 1.02665e+03, atom= 13
Step=  467, Dmax= 4.3e-03 nm, Epot= -2.57469e+04 Fmax= 3.79050e+02, atom= 13
Step=  468, Dmax= 5.2e-03 nm, Epot= -2.57486e+04 Fmax= 3.70527e+02, atom= 13
Step=  469, Dmax= 6.3e-03 nm, Epot= -2.57495e+04 Fmax= 5.59350e+02, atom= 13
Step=  470, Dmax= 7.5e-03 nm, Epot= -2.57513e+04 Fmax= 5.25644e+02, atom= 13
Step=  471, Dmax= 9.0e-03 nm, Epot= -2.57509e+04 Fmax= 8.06511e+02, atom= 13
Step=  472, Dmax= 4.5e-03 nm, Epot= -2.57541e+04 Fmax= 1.41678e+02, atom= 13
Step=  473, Dmax= 5.4e-03 nm, Epot= -2.57562e+04 Fmax= 6.13834e+02, atom= 13
Step=  474, Dmax= 6.5e-03 nm, Epot= -2.57593e+04 Fmax= 3.44867e+02, atom= 13
Step=  475, Dmax= 7.8e-03 nm, Epot= -2.57586e+04 Fmax= 7.73390e+02, atom= 13
Step=  476, Dmax= 3.9e-03 nm, Epot= -2.57611e+04 Fmax= 2.13711e+02, atom= 13
Step=  477, Dmax= 4.7e-03 nm, Epot= -2.57624e+04 Fmax= 4.88066e+02, atom= 13
Step=  478, Dmax= 5.6e-03 nm, Epot= -2.57646e+04 Fmax= 3.20422e+02, atom= 13
Step=  479, Dmax= 6.7e-03 nm, Epot= -2.57647e+04 Fmax= 6.80558e+02, atom= 13
Step=  480, Dmax= 8.1e-03 nm, Epot= -2.57675e+04 Fmax= 4.87545e+02, atom= 13
Step=  481, Dmax= 9.7e-03 nm, Epot= -2.57654e+04 Fmax= 9.44243e+02, atom= 13
Step=  482, Dmax= 4.8e-03 nm, Epot= -2.57700e+04 Fmax= 2.29686e+02, atom= 13
Step=  483, Dmax= 5.8e-03 nm, Epot= -2.57708e+04 Fmax= 5.97421e+02, atom= 13
Step=  484, Dmax= 7.0e-03 nm, Epot= -2.57733e+04 Fmax= 4.32568e+02, atom= 13
Step=  485, Dmax= 8.4e-03 nm, Epot= -2.57726e+04 Fmax= 7.73767e+02, atom= 13
Step=  486, Dmax= 4.2e-03 nm, Epot= -2.57755e+04 Fmax= 1.69916e+02, atom= 13
Step=  487, Dmax= 5.0e-03 nm, Epot= -2.57767e+04 Fmax= 5.88622e+02, atom= 13
Step=  488, Dmax= 6.0e-03 nm, Epot= -2.57796e+04 Fmax= 2.82032e+02, atom= 13
Step=  489, Dmax= 7.2e-03 nm, Epot= -2.57788e+04 Fmax= 7.95445e+02, atom= 13
Step=  490, Dmax= 3.6e-03 nm, Epot= -2.57812e+04 Fmax= 2.57475e+02, atom= 13
Step=  491, Dmax= 4.3e-03 nm, Epot= -2.57826e+04 Fmax= 3.61706e+02, atom= 13
Step=  492, Dmax= 5.2e-03 nm, Epot= -2.57840e+04 Fmax= 4.11436e+02, atom= 13
Step=  493, Dmax= 6.2e-03 nm, Epot= -2.57851e+04 Fmax= 4.88059e+02, atom= 13
Step=  494, Dmax= 7.5e-03 nm, Epot= -2.57859e+04 Fmax= 6.20295e+02, atom= 13
Step=  495, Dmax= 9.0e-03 nm, Epot= -2.57869e+04 Fmax= 6.81138e+02, atom= 13
Step=  496, Dmax= 1.1e-02 nm, Epot= -2.57863e+04 Fmax= 9.09063e+02, atom= 13
Step=  497, Dmax= 5.4e-03 nm, Epot= -2.57909e+04 Fmax= 1.15616e+02, atom= 13
Step=  498, Dmax= 6.5e-03 nm, Epot= -2.57929e+04 Fmax= 7.82559e+02, atom= 13
Step=  499, Dmax= 7.8e-03 nm, Epot= -2.57973e+04 Fmax= 3.62647e+02, atom= 13
Step=  500, Dmax= 9.3e-03 nm, Epot= -2.57943e+04 Fmax= 9.79519e+02, atom= 13
Step=  501, Dmax= 4.7e-03 nm, Epot= -2.57989e+04 Fmax= 3.07537e+02, atom= 13
Step=  502, Dmax= 5.6e-03 nm, Epot= -2.57997e+04 Fmax= 5.24815e+02, atom= 13
Step=  503, Dmax= 6.7e-03 nm, Epot= -2.58015e+04 Fmax= 4.44843e+02, atom= 13
Step=  504, Dmax= 8.1e-03 nm, Epot= -2.58010e+04 Fmax= 7.46726e+02, atom= 13
Step=  505, Dmax= 4.0e-03 nm, Epot= -2.58037e+04 Fmax= 1.51918e+02, atom= 13
Step=  506, Dmax= 4.8e-03 nm, Epot= -2.58053e+04 Fmax= 5.27674e+02, atom= 13
Step=  507, Dmax= 5.8e-03 nm, Epot= -2.58076e+04 Fmax= 3.29482e+02, atom= 13
Step=  508, Dmax= 7.0e-03 nm, Epot= -2.58074e+04 Fmax= 6.70344e+02, atom= 13
Step=  509, Dmax= 3.5e-03 nm, Epot= -2.58092e+04 Fmax= 1.69994e+02, atom= 13
Step=  510, Dmax= 4.2e-03 nm, Epot= -2.58106e+04 Fmax= 4.59860e+02, atom= 13
Step=  511, Dmax= 5.0e-03 nm, Epot= -2.58127e+04 Fmax= 2.62797e+02, atom= 13
Step=  512, Dmax= 6.0e-03 nm, Epot= -2.58128e+04 Fmax= 6.33775e+02, atom= 13
Step=  513, Dmax= 7.2e-03 nm, Epot= -2.58155e+04 Fmax= 4.10222e+02, atom= 13
Step=  514, Dmax= 8.7e-03 nm, Epot= -2.58137e+04 Fmax= 8.70891e+02, atom= 13
Step=  515, Dmax= 4.3e-03 nm, Epot= -2.58174e+04 Fmax= 2.31413e+02, atom= 13
Step=  516, Dmax= 5.2e-03 nm, Epot= -2.58182e+04 Fmax= 5.09426e+02, atom= 13
Step=  517, Dmax= 6.2e-03 nm, Epot= -2.58202e+04 Fmax= 4.11724e+02, atom= 13
Step=  518, Dmax= 7.5e-03 nm, Epot= -2.58200e+04 Fmax= 6.66737e+02, atom= 13
Step=  519, Dmax= 3.7e-03 nm, Epot= -2.58221e+04 Fmax= 1.27024e+02, atom= 13
Step=  520, Dmax= 4.5e-03 nm, Epot= -2.58237e+04 Fmax= 5.56159e+02, atom= 13
Step=  521, Dmax= 5.4e-03 nm, Epot= -2.58264e+04 Fmax= 2.22184e+02, atom= 13
Step=  522, Dmax= 6.5e-03 nm, Epot= -2.58259e+04 Fmax= 7.44099e+02, atom= 13
Step=  523, Dmax= 3.2e-03 nm, Epot= -2.58277e+04 Fmax= 2.61605e+02, atom= 13
Step=  524, Dmax= 3.9e-03 nm, Epot= -2.58290e+04 Fmax= 2.92979e+02, atom= 13
Step=  525, Dmax= 4.7e-03 nm, Epot= -2.58301e+04 Fmax= 3.99424e+02, atom= 13
Step=  526, Dmax= 5.6e-03 nm, Epot= -2.58314e+04 Fmax= 4.05042e+02, atom= 13
Step=  527, Dmax= 6.7e-03 nm, Epot= -2.58319e+04 Fmax= 5.86779e+02, atom= 13
Step=  528, Dmax= 8.0e-03 nm, Epot= -2.58332e+04 Fmax= 5.76610e+02, atom= 13
Step=  529, Dmax= 9.6e-03 nm, Epot= -2.58323e+04 Fmax= 8.45673e+02, atom= 13
Step=  530, Dmax= 4.8e-03 nm, Epot= -2.58362e+04 Fmax= 1.35828e+02, atom= 13
Step=  531, Dmax= 5.8e-03 nm, Epot= -2.58373e+04 Fmax= 6.76515e+02, atom= 13
Step=  532, Dmax= 6.9e-03 nm, Epot= -2.58406e+04 Fmax= 3.47467e+02, atom= 13
Step=  533, Dmax= 8.3e-03 nm, Epot= -2.58387e+04 Fmax= 8.52638e+02, atom= 13
Step=  534, Dmax= 4.2e-03 nm, Epot= -2.58421e+04 Fmax= 2.51882e+02, atom= 13
Step=  535, Dmax= 5.0e-03 nm, Epot= -2.58428e+04 Fmax= 4.93826e+02, atom= 13
Step=  536, Dmax= 6.0e-03 nm, Epot= -2.58446e+04 Fmax= 3.73101e+02, atom= 13
Step=  537, Dmax= 7.2e-03 nm, Epot= -2.58442e+04 Fmax= 6.93330e+02, atom= 13
Step=  538, Dmax= 3.6e-03 nm, Epot= -2.58464e+04 Fmax= 1.60908e+02, atom= 13
Step=  539, Dmax= 4.3e-03 nm, Epot= -2.58476e+04 Fmax= 4.49637e+02, atom= 13
Step=  540, Dmax= 5.2e-03 nm, Epot= -2.58495e+04 Fmax= 3.17162e+02, atom= 13
Step=  541, Dmax= 6.2e-03 nm, Epot= -2.58496e+04 Fmax= 5.77088e+02, atom= 13
Step=  542, Dmax= 7.5e-03 nm, Epot= -2.58513e+04 Fmax= 5.24038e+02, atom= 13
Step=  543, Dmax= 9.0e-03 nm, Epot= -2.58506e+04 Fmax= 7.71951e+02, atom= 13
Step=  544, Dmax= 4.5e-03 nm, Epot= -2.58538e+04 Fmax= 1.23269e+02, atom= 13
Step=  545, Dmax= 5.4e-03 nm, Epot= -2.58547e+04 Fmax= 6.93680e+02, atom= 13
Step=  546, Dmax= 6.5e-03 nm, Epot= -2.58584e+04 Fmax= 2.40514e+02, atom= 13
Step=  547, Dmax= 7.7e-03 nm, Epot= -2.58561e+04 Fmax= 9.12628e+02, atom= 13
Step=  548, Dmax= 3.9e-03 nm, Epot= -2.58595e+04 Fmax= 3.36924e+02, atom= 13
Step=  549, Dmax= 4.6e-03 nm, Epot= -2.58608e+04 Fmax= 3.31113e+02, atom= 13
Step=  550, Dmax= 5.6e-03 nm, Epot= -2.58614e+04 Fmax= 4.95456e+02, atom= 13
Step=  551, Dmax= 6.7e-03 nm, Epot= -2.58627e+04 Fmax= 4.71178e+02, atom= 13
Step=  552, Dmax= 8.0e-03 nm, Epot= -2.58624e+04 Fmax= 7.13475e+02, atom= 13
Step=  553, Dmax= 4.0e-03 nm, Epot= -2.58650e+04 Fmax= 1.22104e+02, atom= 13
Step=  554, Dmax= 4.8e-03 nm, Epot= -2.58664e+04 Fmax= 5.52089e+02, atom= 13
Step=  555, Dmax= 5.8e-03 nm, Epot= -2.58689e+04 Fmax= 3.00511e+02, atom= 13
Step=  556, Dmax= 6.9e-03 nm, Epot= -2.58682e+04 Fmax= 6.95940e+02, atom= 13
Step=  557, Dmax= 3.5e-03 nm, Epot= -2.58702e+04 Fmax= 1.97309e+02, atom= 13
Step=  558, Dmax= 4.2e-03 nm, Epot= -2.58712e+04 Fmax= 4.25483e+02, atom= 13
Step=  559, Dmax= 5.0e-03 nm, Epot= -2.58728e+04 Fmax= 2.94948e+02, atom= 13
Step=  560, Dmax= 6.0e-03 nm, Epot= -2.58728e+04 Fmax= 5.94432e+02, atom= 13
Step=  561, Dmax= 7.2e-03 nm, Epot= -2.58748e+04 Fmax= 4.46358e+02, atom= 13
Step=  562, Dmax= 8.6e-03 nm, Epot= -2.58733e+04 Fmax= 8.26919e+02, atom= 13
Step=  563, Dmax= 4.3e-03 nm, Epot= -2.58768e+04 Fmax= 1.91314e+02, atom= 13
Step=  564, Dmax= 5.2e-03 nm, Epot= -2.58773e+04 Fmax= 5.45447e+02, atom= 13
Step=  565, Dmax= 6.2e-03 nm, Epot= -2.58795e+04 Fmax= 3.70595e+02, atom= 13
Step=  566, Dmax= 7.5e-03 nm, Epot= -2.58787e+04 Fmax= 7.04257e+02, atom= 13
Step=  567, Dmax= 3.7e-03 nm, Epot= -2.58810e+04 Fmax= 1.66354e+02, atom= 13
Step=  568, Dmax= 4.5e-03 nm, Epot= -2.58818e+04 Fmax= 5.05415e+02, atom= 13
Step=  569, Dmax= 5.4e-03 nm, Epot= -2.58839e+04 Fmax= 2.70462e+02, atom= 13
Step=  570, Dmax= 6.4e-03 nm, Epot= -2.58833e+04 Fmax= 6.86181e+02, atom= 13
Step=  571, Dmax= 3.2e-03 nm, Epot= -2.58851e+04 Fmax= 2.08511e+02, atom= 13
Step=  572, Dmax= 3.9e-03 nm, Epot= -2.58862e+04 Fmax= 3.42901e+02, atom= 13
Step=  573, Dmax= 4.6e-03 nm, Epot= -2.58873e+04 Fmax= 3.44044e+02, atom= 13
Step=  574, Dmax= 5.6e-03 nm, Epot= -2.58880e+04 Fmax= 4.57251e+02, atom= 13
Step=  575, Dmax= 6.7e-03 nm, Epot= -2.58888e+04 Fmax= 5.28310e+02, atom= 13
Step=  576, Dmax= 8.0e-03 nm, Epot= -2.58892e+04 Fmax= 6.31274e+02, atom= 13
Step=  577, Dmax= 9.6e-03 nm, Epot= -2.58891e+04 Fmax= 7.83650e+02, atom= 13
Step=  578, Dmax= 4.8e-03 nm, Epot= -2.58926e+04 Fmax= 7.74088e+01, atom= 13
Step=  579, Dmax= 5.8e-03 nm, Epot= -2.58952e+04 Fmax= 7.12820e+02, atom= 13
Step=  580, Dmax= 6.9e-03 nm, Epot= -2.58989e+04 Fmax= 3.06223e+02, atom= 13
Step=  581, Dmax= 8.3e-03 nm, Epot= -2.58963e+04 Fmax= 8.89926e+02, atom= 13
Step=  582, Dmax= 4.2e-03 nm, Epot= -2.59000e+04 Fmax= 2.91186e+02, atom= 13
Step=  583, Dmax= 5.0e-03 nm, Epot= -2.59007e+04 Fmax= 4.48294e+02, atom= 13
Step=  584, Dmax= 6.0e-03 nm, Epot= -2.59019e+04 Fmax= 4.15867e+02, atom= 13
Step=  585, Dmax= 7.2e-03 nm, Epot= -2.59017e+04 Fmax= 6.43850e+02, atom= 13
Step=  586, Dmax= 3.6e-03 nm, Epot= -2.59037e+04 Fmax= 1.14670e+02, atom= 13
Step=  587, Dmax= 4.3e-03 nm, Epot= -2.59051e+04 Fmax= 4.88775e+02, atom= 13
Step=  588, Dmax= 5.2e-03 nm, Epot= -2.59071e+04 Fmax= 2.73649e+02, atom= 13
Step=  589, Dmax= 6.2e-03 nm, Epot= -2.59067e+04 Fmax= 6.17306e+02, atom= 13
Step=  590, Dmax= 3.1e-03 nm, Epot= -2.59083e+04 Fmax= 1.71569e+02, atom= 13
Step=  591, Dmax= 3.7e-03 nm, Epot= -2.59092e+04 Fmax= 3.86034e+02, atom= 13
Step=  592, Dmax= 4.5e-03 nm, Epot= -2.59106e+04 Fmax= 2.58184e+02, atom= 13
Step=  593, Dmax= 5.4e-03 nm, Epot= -2.59108e+04 Fmax= 5.37701e+02, atom= 13
Step=  594, Dmax= 6.4e-03 nm, Epot= -2.59126e+04 Fmax= 3.92752e+02, atom= 13
Step=  595, Dmax= 7.7e-03 nm, Epot= -2.59114e+04 Fmax= 7.46420e+02, atom= 13
Step=  596, Dmax= 3.9e-03 nm, Epot= -2.59142e+04 Fmax= 1.77571e+02, atom= 13
Step=  597, Dmax= 4.6e-03 nm, Epot= -2.59148e+04 Fmax= 4.81407e+02, atom= 13
Step=  598, Dmax= 5.6e-03 nm, Epot= -2.59165e+04 Fmax= 3.37936e+02, atom= 13
Step=  599, Dmax= 6.7e-03 nm, Epot= -2.59161e+04 Fmax= 6.23059e+02, atom= 13
Step=  600, Dmax= 3.3e-03 nm, Epot= -2.59179e+04 Fmax= 1.42262e+02, atom= 13
Step=  601, Dmax= 4.0e-03 nm, Epot= -2.59187e+04 Fmax= 4.59642e+02, atom= 13
Step=  602, Dmax= 4.8e-03 nm, Epot= -2.59206e+04 Fmax= 2.34140e+02, atom= 13
Step=  603, Dmax= 5.8e-03 nm, Epot= -2.59202e+04 Fmax= 6.22284e+02, atom= 13
Step=  604, Dmax= 2.9e-03 nm, Epot= -2.59216e+04 Fmax= 1.94596e+02, atom= 13
Step=  605, Dmax= 3.5e-03 nm, Epot= -2.59226e+04 Fmax= 2.98495e+02, atom= 13
Step=  606, Dmax= 4.1e-03 nm, Epot= -2.59236e+04 Fmax= 3.16210e+02, atom= 13
Step=  607, Dmax= 5.0e-03 nm, Epot= -2.59243e+04 Fmax= 4.00336e+02, atom= 13
Step=  608, Dmax= 6.0e-03 nm, Epot= -2.59250e+04 Fmax= 4.81468e+02, atom= 13
Step=  609, Dmax= 7.2e-03 nm, Epot= -2.59255e+04 Fmax= 5.55416e+02, atom= 13
Step=  610, Dmax= 8.6e-03 nm, Epot= -2.59253e+04 Fmax= 7.10283e+02, atom= 13
Step=  611, Dmax= 4.3e-03 nm, Epot= -2.59281e+04 Fmax= 7.84521e+01, atom= 13
Step=  612, Dmax= 5.2e-03 nm, Epot= -2.59302e+04 Fmax= 6.32488e+02, atom= 13
Step=  613, Dmax= 6.2e-03 nm, Epot= -2.59331e+04 Fmax= 2.78968e+02, atom= 13
Step=  614, Dmax= 7.4e-03 nm, Epot= -2.59313e+04 Fmax= 7.90193e+02, atom= 13
Step=  615, Dmax= 3.7e-03 nm, Epot= -2.59342e+04 Fmax= 2.54929e+02, atom= 13
Step=  616, Dmax= 4.5e-03 nm, Epot= -2.59348e+04 Fmax= 4.07090e+02, atom= 13
Step=  617, Dmax= 5.4e-03 nm, Epot= -2.59359e+04 Fmax= 3.65578e+02, atom= 13
Step=  618, Dmax= 6.4e-03 nm, Epot= -2.59358e+04 Fmax= 5.82745e+02, atom= 13
Step=  619, Dmax= 3.2e-03 nm, Epot= -2.59374e+04 Fmax= 1.09146e+02, atom= 13
Step=  620, Dmax= 3.9e-03 nm, Epot= -2.59386e+04 Fmax= 4.30951e+02, atom= 13
Step=  621, Dmax= 4.6e-03 nm, Epot= -2.59402e+04 Fmax= 2.51184e+02, atom= 13
Step=  622, Dmax= 5.5e-03 nm, Epot= -2.59401e+04 Fmax= 5.45302e+02, atom= 13
Step=  623, Dmax= 2.8e-03 nm, Epot= -2.59413e+04 Fmax= 1.46893e+02, atom= 13
Step=  624, Dmax= 3.3e-03 nm, Epot= -2.59422e+04 Fmax= 3.52864e+02, atom= 13
Step=  625, Dmax= 4.0e-03 nm, Epot= -2.59434e+04 Fmax= 2.22960e+02, atom= 13
Step=  626, Dmax= 4.8e-03 nm, Epot= -2.59437e+04 Fmax= 4.89890e+02, atom= 13
Step=  627, Dmax= 5.8e-03 nm, Epot= -2.59452e+04 Fmax= 3.42182e+02, atom= 13
Step=  628, Dmax= 6.9e-03 nm, Epot= -2.59443e+04 Fmax= 6.77517e+02, atom= 13
Step=  629, Dmax= 3.5e-03 nm, Epot= -2.59466e+04 Fmax= 1.68233e+02, atom= 13
Step=  630, Dmax= 4.1e-03 nm, Epot= -2.59472e+04 Fmax= 4.21312e+02, atom= 13
Step=  631, Dmax= 5.0e-03 nm, Epot= -2.59486e+04 Fmax= 3.11876e+02, atom= 13
Step=  632, Dmax= 6.0e-03 nm, Epot= -2.59484e+04 Fmax= 5.47387e+02, atom= 13
Step=  633, Dmax= 3.0e-03 nm, Epot= -2.59498e+04 Fmax= 1.17546e+02, atom= 13
Step=  634, Dmax= 3.6e-03 nm, Epot= -2.59507e+04 Fmax= 4.22779e+02, atom= 13
Step=  635, Dmax= 4.3e-03 nm, Epot= -2.59523e+04 Fmax= 1.97660e+02, atom= 13
Step=  636, Dmax= 5.2e-03 nm, Epot= -2.59521e+04 Fmax= 5.69807e+02, atom= 13
Step=  637, Dmax= 2.6e-03 nm, Epot= -2.59532e+04 Fmax= 1.86496e+02, atom= 13
Step=  638, Dmax= 3.1e-03 nm, Epot= -2.59541e+04 Fmax= 2.54707e+02, atom= 13
Step=  639, Dmax= 3.7e-03 nm, Epot= -2.59549e+04 Fmax= 2.95783e+02, atom= 13
Step=  640, Dmax= 4.5e-03 nm, Epot= -2.59556e+04 Fmax= 3.45074e+02, atom= 13
Step=  641, Dmax= 5.3e-03 nm, Epot= -2.59561e+04 Fmax= 4.44277e+02, atom= 13
Step=  642, Dmax= 6.4e-03 nm, Epot= -2.59568e+04 Fmax= 4.82898e+02, atom= 13
Step=  643, Dmax= 7.7e-03 nm, Epot= -2.59566e+04 Fmax= 6.49763e+02, atom= 13
Step=  644, Dmax= 3.8e-03 nm, Epot= -2.59589e+04 Fmax= 8.42709e+01, atom= 13
Step=  645, Dmax= 4.6e-03 nm, Epot= -2.59603e+04 Fmax= 5.56471e+02, atom= 13
Step=  646, Dmax= 5.5e-03 nm, Epot= -2.59626e+04 Fmax= 2.58923e+02, atom= 13
Step=  647, Dmax= 6.6e-03 nm, Epot= -2.59613e+04 Fmax= 6.97122e+02, atom= 13
Step=  648, Dmax= 3.3e-03 nm, Epot= -2.59635e+04 Fmax= 2.18735e+02, atom= 13
Step=  649, Dmax= 4.0e-03 nm, Epot= -2.59640e+04 Fmax= 3.74204e+02, atom= 13
Step=  650, Dmax= 4.8e-03 nm, Epot= -2.59651e+04 Fmax= 3.16734e+02, atom= 13
Step=  651, Dmax= 5.7e-03 nm, Epot= -2.59650e+04 Fmax= 5.32244e+02, atom= 13
Step=  652, Dmax= 2.9e-03 nm, Epot= -2.59663e+04 Fmax= 1.08189e+02, atom= 13
Step=  653, Dmax= 3.4e-03 nm, Epot= -2.59673e+04 Fmax= 3.75965e+02, atom= 13
Step=  654, Dmax= 4.1e-03 nm, Epot= -2.59686e+04 Fmax= 2.34508e+02, atom= 13
Step=  655, Dmax= 5.0e-03 nm, Epot= -2.59687e+04 Fmax= 4.77812e+02, atom= 13
Step=  656, Dmax= 6.0e-03 nm, Epot= -2.59699e+04 Fmax= 3.99244e+02, atom= 13
Step=  657, Dmax= 7.1e-03 nm, Epot= -2.59693e+04 Fmax= 6.33904e+02, atom= 13
Step=  658, Dmax= 3.6e-03 nm, Epot= -2.59714e+04 Fmax= 1.16960e+02, atom= 13
Step=  659, Dmax= 4.3e-03 nm, Epot= -2.59719e+04 Fmax= 5.29275e+02, atom= 13
Step=  660, Dmax= 5.1e-03 nm, Epot= -2.59740e+04 Fmax= 2.15773e+02, atom= 13
Step=  661, Dmax= 6.2e-03 nm, Epot= -2.59727e+04 Fmax= 7.01122e+02, atom= 13
Step=  662, Dmax= 3.1e-03 nm, Epot= -2.59748e+04 Fmax= 2.43215e+02, atom= 13
Step=  663, Dmax= 3.7e-03 nm, Epot= -2.59755e+04 Fmax= 2.88751e+02, atom= 13
Step=  664, Dmax= 4.4e-03 nm, Epot= -2.59761e+04 Fmax= 3.69036e+02, atom= 13
Step=  665, Dmax= 5.3e-03 nm, Epot= -2.59767e+04 Fmax= 4.01387e+02, atom= 13
Step=  666, Dmax= 6.4e-03 nm, Epot= -2.59768e+04 Fmax= 5.42215e+02, atom= 13
Step=  667, Dmax= 7.7e-03 nm, Epot= -2.59773e+04 Fmax= 5.70990e+02, atom= 13
Step=  668, Dmax= 9.2e-03 nm, Epot= -2.59763e+04 Fmax= 7.83776e+02, atom= 13
Step=  669, Dmax= 4.6e-03 nm, Epot= -2.59799e+04 Fmax= 1.07506e+02, atom= 13
Step=  670, Dmax= 5.5e-03 nm, Epot= -2.59799e+04 Fmax= 6.70786e+02, atom= 13
Step=  671, Dmax= 2.8e-03 nm, Epot= -2.59809e+04 Fmax= 2.81486e+02, atom= 13
Step=  672, Dmax= 3.3e-03 nm, Epot= -2.59819e+04 Fmax= 2.09818e+02, atom= 13
Step=  673, Dmax= 4.0e-03 nm, Epot= -2.59823e+04 Fmax= 3.60833e+02, atom= 13
Step=  674, Dmax= 4.8e-03 nm, Epot= -2.59832e+04 Fmax= 3.44472e+02, atom= 13
Step=  675, Dmax= 5.7e-03 nm, Epot= -2.59833e+04 Fmax= 4.83406e+02, atom= 13
Step=  676, Dmax= 6.9e-03 nm, Epot= -2.59838e+04 Fmax= 5.29413e+02, atom= 13
Step=  677, Dmax= 8.3e-03 nm, Epot= -2.59835e+04 Fmax= 6.67458e+02, atom= 13
Step=  678, Dmax= 4.1e-03 nm, Epot= -2.59861e+04 Fmax= 6.85348e+01, atom= 13
Step=  679, Dmax= 5.0e-03 nm, Epot= -2.59869e+04 Fmax= 6.92057e+02, atom= 13
Step=  680, Dmax= 5.9e-03 nm, Epot= -2.59904e+04 Fmax= 1.70227e+02, atom= 13
Step=  681, Dmax= 7.1e-03 nm, Epot= -2.59875e+04 Fmax= 8.92520e+02, atom= 13
Step=  682, Dmax= 3.6e-03 nm, Epot= -2.59909e+04 Fmax= 3.61863e+02, atom= 13
Step=  683, Dmax= 4.3e-03 nm, Epot= -2.59919e+04 Fmax= 2.56443e+02, atom= 13
Step=  684, Dmax= 5.1e-03 nm, Epot= -2.59917e+04 Fmax= 5.04276e+02, atom= 13
Step=  685, Dmax= 2.6e-03 nm, Epot= -2.59928e+04 Fmax= 1.24398e+02, atom= 13
Step=  686, Dmax= 3.1e-03 nm, Epot= -2.59935e+04 Fmax= 3.11939e+02, atom= 13
Step=  687, Dmax= 3.7e-03 nm, Epot= -2.59945e+04 Fmax= 2.34851e+02, atom= 13
Step=  688, Dmax= 4.4e-03 nm, Epot= -2.59947e+04 Fmax= 4.02821e+02, atom= 13
Step=  689, Dmax= 5.3e-03 nm, Epot= -2.59956e+04 Fmax= 3.82316e+02, atom= 13
Step=  690, Dmax= 6.4e-03 nm, Epot= -2.59954e+04 Fmax= 5.41710e+02, atom= 13
Step=  691, Dmax= 3.2e-03 nm, Epot= -2.59969e+04 Fmax= 7.95377e+01, atom= 13
Step=  692, Dmax= 3.8e-03 nm, Epot= -2.59978e+04 Fmax= 5.05020e+02, atom= 13
Step=  693, Dmax= 4.6e-03 nm, Epot= -2.59998e+04 Fmax= 1.61406e+02, atom= 13
Step=  694, Dmax= 5.5e-03 nm, Epot= -2.59988e+04 Fmax= 6.62341e+02, atom= 13
Step=  695, Dmax= 2.8e-03 nm, Epot= -2.60004e+04 Fmax= 2.50956e+02, atom= 13
Step=  696, Dmax= 3.3e-03 nm, Epot= -2.60011e+04 Fmax= 2.25634e+02, atom= 13
Step=  697, Dmax= 4.0e-03 nm, Epot= -2.60015e+04 Fmax= 3.64333e+02, atom= 13
Step=  698, Dmax= 4.8e-03 nm, Epot= -2.60023e+04 Fmax= 3.25117e+02, atom= 13
Step=  699, Dmax= 5.7e-03 nm, Epot= -2.60021e+04 Fmax= 5.20229e+02, atom= 13
Step=  700, Dmax= 2.9e-03 nm, Epot= -2.60034e+04 Fmax= 9.81434e+01, atom= 13
Step=  701, Dmax= 3.4e-03 nm, Epot= -2.60042e+04 Fmax= 3.84178e+02, atom= 13
Step=  702, Dmax= 4.1e-03 nm, Epot= -2.60054e+04 Fmax= 2.23960e+02, atom= 13
Step=  703, Dmax= 4.9e-03 nm, Epot= -2.60052e+04 Fmax= 4.86433e+02, atom= 13
Step=  704, Dmax= 2.5e-03 nm, Epot= -2.60062e+04 Fmax= 1.31241e+02, atom= 13
Step=  705, Dmax= 3.0e-03 nm, Epot= -2.60068e+04 Fmax= 3.13968e+02, atom= 13
Step=  706, Dmax= 3.6e-03 nm, Epot= -2.60077e+04 Fmax= 1.99915e+02, atom= 13
Step=  707, Dmax= 4.3e-03 nm, Epot= -2.60078e+04 Fmax= 4.35314e+02, atom= 13
Step=  708, Dmax= 5.1e-03 nm, Epot= -2.60089e+04 Fmax= 3.06922e+02, atom= 13
Step=  709, Dmax= 6.2e-03 nm, Epot= -2.60081e+04 Fmax= 6.02052e+02, atom= 13
Step=  710, Dmax= 3.1e-03 nm, Epot= -2.60099e+04 Fmax= 1.48080e+02, atom= 13
Step=  711, Dmax= 3.7e-03 nm, Epot= -2.60103e+04 Fmax= 3.77749e+02, atom= 13
Step=  712, Dmax= 4.4e-03 nm, Epot= -2.60113e+04 Fmax= 2.75885e+02, atom= 13
Step=  713, Dmax= 5.3e-03 nm, Epot= -2.60111e+04 Fmax= 4.90499e+02, atom= 13
Step=  714, Dmax= 2.7e-03 nm, Epot= -2.60122e+04 Fmax= 1.07136e+02, atom= 13
Step=  715, Dmax= 3.2e-03 nm, Epot= -2.60128e+04 Fmax= 3.74006e+02, atom= 13
Step=  716, Dmax= 3.8e-03 nm, Epot= -2.60140e+04 Fmax= 1.79314e+02, atom= 13
Step=  717, Dmax= 4.6e-03 nm, Epot= -2.60137e+04 Fmax= 5.04587e+02, atom= 13
Step=  718, Dmax= 2.3e-03 nm, Epot= -2.60146e+04 Fmax= 1.63100e+02, atom= 13
Step=  719, Dmax= 2.8e-03 nm, Epot= -2.60152e+04 Fmax= 2.30350e+02, atom= 13
Step=  720, Dmax= 3.3e-03 nm, Epot= -2.60158e+04 Fmax= 2.60414e+02, atom= 13
Step=  721, Dmax= 4.0e-03 nm, Epot= -2.60163e+04 Fmax= 3.11099e+02, atom= 13
Step=  722, Dmax= 4.8e-03 nm, Epot= -2.60166e+04 Fmax= 3.92601e+02, atom= 13
Step=  723, Dmax= 5.7e-03 nm, Epot= -2.60170e+04 Fmax= 4.34340e+02, atom= 13
Step=  724, Dmax= 6.9e-03 nm, Epot= -2.60168e+04 Fmax= 5.75629e+02, atom= 13
Step=  725, Dmax= 3.4e-03 nm, Epot= -2.60187e+04 Fmax= 7.14391e+01, atom= 13
Step=  726, Dmax= 4.1e-03 nm, Epot= -2.60196e+04 Fmax= 4.97781e+02, atom= 13
Step=  727, Dmax= 4.9e-03 nm, Epot= -2.60214e+04 Fmax= 2.29304e+02, atom= 13
Step=  728, Dmax= 5.9e-03 nm, Epot= -2.60203e+04 Fmax= 6.23155e+02, atom= 13
Step=  729, Dmax= 3.0e-03 nm, Epot= -2.60221e+04 Fmax= 1.96644e+02, atom= 13
Step=  730, Dmax= 3.6e-03 nm, Epot= -2.60224e+04 Fmax= 3.31851e+02, atom= 13
Step=  731, Dmax= 4.3e-03 nm, Epot= -2.60232e+04 Fmax= 2.84460e+02, atom= 13
Step=  732, Dmax= 5.1e-03 nm, Epot= -2.60230e+04 Fmax= 4.72421e+02, atom= 13
Step=  733, Dmax= 2.6e-03 nm, Epot= -2.60241e+04 Fmax= 9.44741e+01, atom= 13
Step=  734, Dmax= 3.1e-03 nm, Epot= -2.60248e+04 Fmax= 3.36889e+02, atom= 13
Step=  735, Dmax= 3.7e-03 nm, Epot= -2.60258e+04 Fmax= 2.07438e+02, atom= 13
Step=  736, Dmax= 4.4e-03 nm, Epot= -2.60257e+04 Fmax= 4.27701e+02, atom= 13
Step=  737, Dmax= 2.2e-03 nm, Epot= -2.60264e+04 Fmax= 1.10070e+02, atom= 13
Step=  738, Dmax= 2.7e-03 nm, Epot= -2.60270e+04 Fmax= 2.89432e+02, atom= 13
Step=  739, Dmax= 3.2e-03 nm, Epot= -2.60278e+04 Fmax= 1.69968e+02, atom= 13
Step=  740, Dmax= 3.8e-03 nm, Epot= -2.60279e+04 Fmax= 3.99294e+02, atom= 13
Step=  741, Dmax= 4.6e-03 nm, Epot= -2.60290e+04 Fmax= 2.64419e+02, atom= 13
Step=  742, Dmax= 5.5e-03 nm, Epot= -2.60284e+04 Fmax= 5.49394e+02, atom= 13
Step=  743, Dmax= 2.8e-03 nm, Epot= -2.60298e+04 Fmax= 1.43027e+02, atom= 13
Step=  744, Dmax= 3.3e-03 nm, Epot= -2.60302e+04 Fmax= 3.27410e+02, atom= 13
Step=  745, Dmax= 4.0e-03 nm, Epot= -2.60310e+04 Fmax= 2.57654e+02, atom= 13
Step=  746, Dmax= 4.8e-03 nm, Epot= -2.60310e+04 Fmax= 4.27633e+02, atom= 13
Step=  747, Dmax= 2.4e-03 nm, Epot= -2.60318e+04 Fmax= 8.49524e+01, atom= 13
Step=  748, Dmax= 2.9e-03 nm, Epot= -2.60325e+04 Fmax= 3.47691e+02, atom= 13
Step=  749, Dmax= 3.4e-03 nm, Epot= -2.60335e+04 Fmax= 1.47202e+02, atom= 13
Step=  750, Dmax= 4.1e-03 nm, Epot= -2.60334e+04 Fmax= 4.66040e+02, atom= 13
Step=  751, Dmax= 2.1e-03 nm, Epot= -2.60341e+04 Fmax= 1.59808e+02, atom= 13
Step=  752, Dmax= 2.5e-03 nm, Epot= -2.60347e+04 Fmax= 1.92450e+02, atom= 13
Step=  753, Dmax= 3.0e-03 nm, Epot= -2.60352e+04 Fmax= 2.47205e+02, atom= 13
Step=  754, Dmax= 3.5e-03 nm, Epot= -2.60357e+04 Fmax= 2.64025e+02, atom= 13
Step=  755, Dmax= 4.3e-03 nm, Epot= -2.60359e+04 Fmax= 3.65968e+02, atom= 13
Step=  756, Dmax= 5.1e-03 nm, Epot= -2.60364e+04 Fmax= 3.73505e+02, atom= 13
Step=  757, Dmax= 6.1e-03 nm, Epot= -2.60362e+04 Fmax= 5.30235e+02, atom= 13
Step=  758, Dmax= 3.1e-03 nm, Epot= -2.60377e+04 Fmax= 7.90912e+01, atom= 13
Step=  759, Dmax= 3.7e-03 nm, Epot= -2.60383e+04 Fmax= 4.34669e+02, atom= 13
Step=  760, Dmax= 4.4e-03 nm, Epot= -2.60397e+04 Fmax= 2.15751e+02, atom= 13
Step=  761, Dmax= 5.3e-03 nm, Epot= -2.60390e+04 Fmax= 5.46615e+02, atom= 13
Step=  762, Dmax= 2.6e-03 nm, Epot= -2.60403e+04 Fmax= 1.65192e+02, atom= 13
Step=  763, Dmax= 3.2e-03 nm, Epot= -2.60407e+04 Fmax= 3.08339e+02, atom= 13
Step=  764, Dmax= 3.8e-03 nm, Epot= -2.60414e+04 Fmax= 2.42605e+02, atom= 13
Step=  765, Dmax= 4.6e-03 nm, Epot= -2.60413e+04 Fmax= 4.34995e+02, atom= 13
Step=  766, Dmax= 2.3e-03 nm, Epot= -2.60421e+04 Fmax= 9.65681e+01, atom= 13
Step=  767, Dmax= 2.7e-03 nm, Epot= -2.60427e+04 Fmax= 2.90586e+02, atom= 13
Step=  768, Dmax= 3.3e-03 nm, Epot= -2.60435e+04 Fmax= 1.96567e+02, atom= 13
Step=  769, Dmax= 4.0e-03 nm, Epot= -2.60436e+04 Fmax= 3.71500e+02, atom= 13
Step=  770, Dmax= 4.7e-03 nm, Epot= -2.60444e+04 Fmax= 3.28193e+02, atom= 13
Step=  771, Dmax= 5.7e-03 nm, Epot= -2.60441e+04 Fmax= 4.95427e+02, atom= 13
Step=  772, Dmax= 2.8e-03 nm, Epot= -2.60454e+04 Fmax= 8.34885e+01, atom= 13
Step=  773, Dmax= 3.4e-03 nm, Epot= -2.60458e+04 Fmax= 4.33857e+02, atom= 13
Step=  774, Dmax= 4.1e-03 nm, Epot= -2.60472e+04 Fmax= 1.60227e+02, atom= 13
Step=  775, Dmax= 4.9e-03 nm, Epot= -2.60464e+04 Fmax= 5.72398e+02, atom= 13
Step=  776, Dmax= 2.5e-03 nm, Epot= -2.60477e+04 Fmax= 2.06456e+02, atom= 13
Step=  777, Dmax= 3.0e-03 nm, Epot= -2.60482e+04 Fmax= 2.17916e+02, atom= 13
Step=  778, Dmax= 3.5e-03 nm, Epot= -2.60486e+04 Fmax= 3.07322e+02, atom= 13
Step=  779, Dmax= 4.3e-03 nm, Epot= -2.60491e+04 Fmax= 3.07054e+02, atom= 13
Step=  780, Dmax= 5.1e-03 nm, Epot= -2.60490e+04 Fmax= 4.45885e+02, atom= 13
Step=  781, Dmax= 2.6e-03 nm, Epot= -2.60500e+04 Fmax= 6.99648e+01, atom= 13
Step=  782, Dmax= 3.1e-03 nm, Epot= -2.60508e+04 Fmax= 3.55193e+02, atom= 13
Step=  783, Dmax= 3.7e-03 nm, Epot= -2.60519e+04 Fmax= 1.86648e+02, atom= 13
Step=  784, Dmax= 4.4e-03 nm, Epot= -2.60516e+04 Fmax= 4.46177e+02, atom= 13
Step=  785, Dmax= 2.2e-03 nm, Epot= -2.60524e+04 Fmax= 1.29695e+02, atom= 13
Step=  786, Dmax= 2.6e-03 nm, Epot= -2.60528e+04 Fmax= 2.65949e+02, atom= 13
Step=  787, Dmax= 3.2e-03 nm, Epot= -2.60535e+04 Fmax= 1.91945e+02, atom= 13
Step=  788, Dmax= 3.8e-03 nm, Epot= -2.60536e+04 Fmax= 3.73376e+02, atom= 13
Step=  789, Dmax= 4.6e-03 nm, Epot= -2.60544e+04 Fmax= 2.88247e+02, atom= 13
Step=  790, Dmax= 5.5e-03 nm, Epot= -2.60539e+04 Fmax= 5.21380e+02, atom= 13
Step=  791, Dmax= 2.7e-03 nm, Epot= -2.60553e+04 Fmax= 1.17035e+02, atom= 13
Step=  792, Dmax= 3.3e-03 nm, Epot= -2.60556e+04 Fmax= 3.50235e+02, atom= 13
Step=  793, Dmax= 3.9e-03 nm, Epot= -2.60565e+04 Fmax= 2.32034e+02, atom= 13
Step=  794, Dmax= 4.7e-03 nm, Epot= -2.60562e+04 Fmax= 4.50721e+02, atom= 13
Step=  795, Dmax= 2.4e-03 nm, Epot= -2.60571e+04 Fmax= 1.09266e+02, atom= 13
Step=  796, Dmax= 2.8e-03 nm, Epot= -2.60575e+04 Fmax= 3.17694e+02, atom= 13
Step=  797, Dmax= 3.4e-03 nm, Epot= -2.60583e+04 Fmax= 1.75555e+02, atom= 13
Step=  798, Dmax= 4.1e-03 nm, Epot= -2.60582e+04 Fmax= 4.32856e+02, atom= 13
Step=  799, Dmax= 2.0e-03 nm, Epot= -2.60589e+04 Fmax= 1.29001e+02, atom= 13
Step=  800, Dmax= 2.5e-03 nm, Epot= -2.60594e+04 Fmax= 2.20914e+02, atom= 13
Step=  801, Dmax= 2.9e-03 nm, Epot= -2.60599e+04 Fmax= 2.15869e+02, atom= 13
Step=  802, Dmax= 3.5e-03 nm, Epot= -2.60602e+04 Fmax= 2.93298e+02, atom= 13
Step=  803, Dmax= 4.2e-03 nm, Epot= -2.60606e+04 Fmax= 3.33281e+02, atom= 13
Step=  804, Dmax= 5.1e-03 nm, Epot= -2.60608e+04 Fmax= 4.03700e+02, atom= 13
Step=  805, Dmax= 6.1e-03 nm, Epot= -2.60608e+04 Fmax= 4.95923e+02, atom= 13
Step=  806, Dmax= 7.3e-03 nm, Epot= -2.60608e+04 Fmax= 5.68607e+02, atom= 13
Step=  807, Dmax= 3.7e-03 nm, Epot= -2.60627e+04 Fmax= 3.61338e+01, atom= 13
Step=  808, Dmax= 4.4e-03 nm, Epot= -2.60642e+04 Fmax= 6.54692e+02, atom= 13
Step=  809, Dmax= 5.3e-03 nm, Epot= -2.60673e+04 Fmax= 1.12185e+02, atom= 13
Step=  810, Dmax= 6.3e-03 nm, Epot= -2.60647e+04 Fmax= 8.35843e+02, atom= 13
Step=  811, Dmax= 3.2e-03 nm, Epot= -2.60675e+04 Fmax= 3.62451e+02, atom= 13
Step=  812, Dmax= 3.8e-03 nm, Epot= -2.60685e+04 Fmax= 1.87989e+02, atom= 13
Step=  813, Dmax= 4.6e-03 nm, Epot= -2.60680e+04 Fmax= 4.88684e+02, atom= 13
Step=  814, Dmax= 2.3e-03 nm, Epot= -2.60690e+04 Fmax= 1.50710e+02, atom= 13
Step=  815, Dmax= 2.7e-03 nm, Epot= -2.60694e+04 Fmax= 2.41148e+02, atom= 13
Step=  816, Dmax= 3.3e-03 nm, Epot= -2.60699e+04 Fmax= 2.44690e+02, atom= 13
Step=  817, Dmax= 3.9e-03 nm, Epot= -2.60701e+04 Fmax= 3.24090e+02, atom= 13
Step=  818, Dmax= 4.7e-03 nm, Epot= -2.60705e+04 Fmax= 3.73291e+02, atom= 13
Step=  819, Dmax= 5.7e-03 nm, Epot= -2.60705e+04 Fmax= 4.49179e+02, atom= 13
Step=  820, Dmax= 6.8e-03 nm, Epot= -2.60704e+04 Fmax= 5.52309e+02, atom= 13
Step=  821, Dmax= 3.4e-03 nm, Epot= -2.60722e+04 Fmax= 5.23299e+01, atom= 13
Step=  822, Dmax= 4.1e-03 nm, Epot= -2.60731e+04 Fmax= 5.08897e+02, atom= 13
Step=  823, Dmax= 4.9e-03 nm, Epot= -2.60749e+04 Fmax= 2.12201e+02, atom= 13
Step=  824, Dmax= 5.9e-03 nm, Epot= -2.60734e+04 Fmax= 6.36152e+02, atom= 13
Step=  825, Dmax= 2.9e-03 nm, Epot= -2.60754e+04 Fmax= 2.11673e+02, atom= 13
Step=  826, Dmax= 3.5e-03 nm, Epot= -2.60756e+04 Fmax= 3.11051e+02, atom= 13
Step=  827, Dmax= 4.2e-03 nm, Epot= -2.60761e+04 Fmax= 3.01981e+02, atom= 13
Step=  828, Dmax= 5.1e-03 nm, Epot= -2.60760e+04 Fmax= 4.47625e+02, atom= 13
Step=  829, Dmax= 2.5e-03 nm, Epot= -2.60770e+04 Fmax= 7.33104e+01, atom= 13
Step=  830, Dmax= 3.1e-03 nm, Epot= -2.60776e+04 Fmax= 3.54216e+02, atom= 13
Step=  831, Dmax= 3.7e-03 nm, Epot= -2.60786e+04 Fmax= 1.85124e+02, atom= 13
Step=  832, Dmax= 4.4e-03 nm, Epot= -2.60782e+04 Fmax= 4.46767e+02, atom= 13
Step=  833, Dmax= 2.2e-03 nm, Epot= -2.60791e+04 Fmax= 1.30727e+02, atom= 13
Step=  834, Dmax= 2.6e-03 nm, Epot= -2.60794e+04 Fmax= 2.62451e+02, atom= 13
Step=  835, Dmax= 3.2e-03 nm, Epot= -2.60800e+04 Fmax= 1.94396e+02, atom= 13
Step=  836, Dmax= 3.8e-03 nm, Epot= -2.60801e+04 Fmax= 3.67819e+02, atom= 13
Step=  837, Dmax= 4.6e-03 nm, Epot= -2.60808e+04 Fmax= 2.92096e+02, atom= 13
Step=  838, Dmax= 5.5e-03 nm, Epot= -2.60802e+04 Fmax= 5.13539e+02, atom= 13
Step=  839, Dmax= 2.7e-03 nm, Epot= -2.60816e+04 Fmax= 1.11178e+02, atom= 13
Step=  840, Dmax= 3.3e-03 nm, Epot= -2.60818e+04 Fmax= 3.55599e+02, atom= 13
Step=  841, Dmax= 3.9e-03 nm, Epot= -2.60827e+04 Fmax= 2.23957e+02, atom= 13
Step=  842, Dmax= 4.7e-03 nm, Epot= -2.60823e+04 Fmax= 4.57294e+02, atom= 13
Step=  843, Dmax= 2.4e-03 nm, Epot= -2.60833e+04 Fmax= 1.16548e+02, atom= 13
Step=  844, Dmax= 2.8e-03 nm, Epot= -2.60836e+04 Fmax= 3.06813e+02, atom= 13
Step=  845, Dmax= 3.4e-03 nm, Epot= -2.60843e+04 Fmax= 1.85063e+02, atom= 13
Step=  846, Dmax= 4.1e-03 nm, Epot= -2.60841e+04 Fmax= 4.19359e+02, atom= 13
Step=  847, Dmax= 2.0e-03 nm, Epot= -2.60849e+04 Fmax= 1.17457e+02, atom= 13
Step=  848, Dmax= 2.4e-03 nm, Epot= -2.60853e+04 Fmax= 2.31592e+02, atom= 13
Step=  849, Dmax= 2.9e-03 nm, Epot= -2.60858e+04 Fmax= 2.02605e+02, atom= 13
Step=  850, Dmax= 3.5e-03 nm, Epot= -2.60860e+04 Fmax= 3.05236e+02, atom= 13
Step=  851, Dmax= 4.2e-03 nm, Epot= -2.60864e+04 Fmax= 3.18159e+02, atom= 13
Step=  852, Dmax= 5.1e-03 nm, Epot= -2.60864e+04 Fmax= 4.16789e+02, atom= 13
Step=  853, Dmax= 6.1e-03 nm, Epot= -2.60866e+04 Fmax= 4.78639e+02, atom= 13
Step=  854, Dmax= 7.3e-03 nm, Epot= -2.60863e+04 Fmax= 5.82700e+02, atom= 13
Step=  855, Dmax= 3.7e-03 nm, Epot= -2.60883e+04 Fmax= 5.16182e+01, atom= 13
Step=  856, Dmax= 4.4e-03 nm, Epot= -2.60886e+04 Fmax= 6.19701e+02, atom= 13
Step=  857, Dmax= 5.3e-03 nm, Epot= -2.60913e+04 Fmax= 1.44617e+02, atom= 13
Step=  858, Dmax= 6.3e-03 nm, Epot= -2.60887e+04 Fmax= 7.92814e+02, atom= 13
Step=  859, Dmax= 3.2e-03 nm, Epot= -2.60915e+04 Fmax= 3.24636e+02, atom= 13
Step=  860, Dmax= 3.8e-03 nm, Epot= -2.60922e+04 Fmax= 2.23908e+02, atom= 13
Step=  861, Dmax= 4.5e-03 nm, Epot= -2.60919e+04 Fmax= 4.47573e+02, atom= 13
Step=  862, Dmax= 2.3e-03 nm, Epot= -2.60928e+04 Fmax= 1.12151e+02, atom= 13
Step=  863, Dmax= 2.7e-03 nm, Epot= -2.60932e+04 Fmax= 2.76769e+02, atom= 13
Step=  864, Dmax= 3.3e-03 nm, Epot= -2.60938e+04 Fmax= 2.05990e+02, atom= 13
Step=  865, Dmax= 3.9e-03 nm, Epot= -2.60938e+04 Fmax= 3.60312e+02, atom= 13
Step=  866, Dmax= 4.7e-03 nm, Epot= -2.60944e+04 Fmax= 3.33211e+02, atom= 13
Step=  867, Dmax= 5.7e-03 nm, Epot= -2.60941e+04 Fmax= 4.86360e+02, atom= 13
Step=  868, Dmax= 2.8e-03 nm, Epot= -2.60954e+04 Fmax= 7.63471e+01, atom= 13
Step=  869, Dmax= 3.4e-03 nm, Epot= -2.60956e+04 Fmax= 4.35255e+02, atom= 13
Step=  870, Dmax= 4.1e-03 nm, Epot= -2.60970e+04 Fmax= 1.55463e+02, atom= 13
Step=  871, Dmax= 4.9e-03 nm, Epot= -2.60960e+04 Fmax= 5.69421e+02, atom= 13
Step=  872, Dmax= 2.4e-03 nm, Epot= -2.60974e+04 Fmax= 2.07322e+02, atom= 13
Step=  873, Dmax= 2.9e-03 nm, Epot= -2.60978e+04 Fmax= 2.15432e+02, atom= 13
Step=  874, Dmax= 3.5e-03 nm, Epot= -2.60981e+04 Fmax= 3.04503e+02, atom= 13
Step=  875, Dmax= 4.2e-03 nm, Epot= -2.60985e+04 Fmax= 3.06720e+02, atom= 13
Step=  876, Dmax= 5.1e-03 nm, Epot= -2.60984e+04 Fmax= 4.39255e+02, atom= 13
Step=  877, Dmax= 2.5e-03 nm, Epot= -2.60993e+04 Fmax= 6.66590e+01, atom= 13
Step=  878, Dmax= 3.0e-03 nm, Epot= -2.61000e+04 Fmax= 3.59723e+02, atom= 13
Step=  879, Dmax= 3.6e-03 nm, Epot= -2.61010e+04 Fmax= 1.77037e+02, atom= 13
Step=  880, Dmax= 4.4e-03 nm, Epot= -2.61006e+04 Fmax= 4.53208e+02, atom= 13
Step=  881, Dmax= 2.2e-03 nm, Epot= -2.61015e+04 Fmax= 1.37965e+02, atom= 13
Step=  882, Dmax= 2.6e-03 nm, Epot= -2.61018e+04 Fmax= 2.52432e+02, atom= 13
Step=  883, Dmax= 3.2e-03 nm, Epot= -2.61023e+04 Fmax= 2.03115e+02, atom= 13
Step=  884, Dmax= 3.8e-03 nm, Epot= -2.61024e+04 Fmax= 3.55747e+02, atom= 13
Step=  885, Dmax= 4.5e-03 nm, Epot= -2.61030e+04 Fmax= 3.02139e+02, atom= 13
Step=  886, Dmax= 5.4e-03 nm, Epot= -2.61026e+04 Fmax= 4.99355e+02, atom= 13
Step=  887, Dmax= 2.7e-03 nm, Epot= -2.61038e+04 Fmax= 9.90290e+01, atom= 13
Step=  888, Dmax= 3.3e-03 nm, Epot= -2.61041e+04 Fmax= 3.66166e+02, atom= 13
Step=  889, Dmax= 3.9e-03 nm, Epot= -2.61050e+04 Fmax= 2.10495e+02, atom= 13
Step=  890, Dmax= 4.7e-03 nm, Epot= -2.61046e+04 Fmax= 4.68792e+02, atom= 13
Step=  891, Dmax= 2.4e-03 nm, Epot= -2.61056e+04 Fmax= 1.28951e+02, atom= 13
Step=  892, Dmax= 2.8e-03 nm, Epot= -2.61058e+04 Fmax= 2.90839e+02, atom= 13
Step=  893, Dmax= 3.4e-03 nm, Epot= -2.61065e+04 Fmax= 1.99572e+02, atom= 13
Step=  894, Dmax= 4.1e-03 nm, Epot= -2.61064e+04 Fmax= 4.00931e+02, atom= 13
Step=  895, Dmax= 2.0e-03 nm, Epot= -2.61070e+04 Fmax= 1.00941e+02, atom= 13
Step=  896, Dmax= 2.4e-03 nm, Epot= -2.61075e+04 Fmax= 2.46627e+02, atom= 13
Step=  897, Dmax= 2.9e-03 nm, Epot= -2.61080e+04 Fmax= 1.84989e+02, atom= 13
Step=  898, Dmax= 3.5e-03 nm, Epot= -2.61082e+04 Fmax= 3.21248e+02, atom= 13
Step=  899, Dmax= 4.2e-03 nm, Epot= -2.61087e+04 Fmax= 2.98806e+02, atom= 13
Step=  900, Dmax= 5.1e-03 nm, Epot= -2.61085e+04 Fmax= 4.33859e+02, atom= 13
Step=  901, Dmax= 2.5e-03 nm, Epot= -2.61095e+04 Fmax= 6.73019e+01, atom= 13
Step=  902, Dmax= 3.0e-03 nm, Epot= -2.61100e+04 Fmax= 3.90513e+02, atom= 13
Step=  903, Dmax= 3.6e-03 nm, Epot= -2.61112e+04 Fmax= 1.37593e+02, atom= 13
Step=  904, Dmax= 4.4e-03 nm, Epot= -2.61106e+04 Fmax= 5.10585e+02, atom= 13
Step=  905, Dmax= 2.2e-03 nm, Epot= -2.61116e+04 Fmax= 1.86742e+02, atom= 13
Step=  906, Dmax= 2.6e-03 nm, Epot= -2.61120e+04 Fmax= 1.91237e+02, atom= 13
Step=  907, Dmax= 3.1e-03 nm, Epot= -2.61123e+04 Fmax= 2.73550e+02, atom= 13
Step=  908, Dmax= 3.8e-03 nm, Epot= -2.61127e+04 Fmax= 2.72864e+02, atom= 13
Step=  909, Dmax= 4.5e-03 nm, Epot= -2.61127e+04 Fmax= 3.94038e+02, atom= 13
Step=  910, Dmax= 5.4e-03 nm, Epot= -2.61131e+04 Fmax= 3.94829e+02, atom= 13
Step=  911, Dmax= 6.5e-03 nm, Epot= -2.61126e+04 Fmax= 5.62865e+02, atom= 13
Step=  912, Dmax= 3.3e-03 nm, Epot= -2.61144e+04 Fmax= 8.45813e+01, atom= 13
Step=  913, Dmax= 3.9e-03 nm, Epot= -2.61144e+04 Fmax= 4.71514e+02, atom= 13
Step=  914, Dmax= 4.7e-03 nm, Epot= -2.61159e+04 Fmax= 2.17935e+02, atom= 13
Step=  915, Dmax= 5.6e-03 nm, Epot= -2.61147e+04 Fmax= 5.96880e+02, atom= 13
Step=  916, Dmax= 2.8e-03 nm, Epot= -2.61164e+04 Fmax= 1.89157e+02, atom= 13
Step=  917, Dmax= 3.4e-03 nm, Epot= -2.61166e+04 Fmax= 3.10223e+02, atom= 13
Step=  918, Dmax= 4.1e-03 nm, Epot= -2.61171e+04 Fmax= 2.77772e+02, atom= 13
Step=  919, Dmax= 4.9e-03 nm, Epot= -2.61169e+04 Fmax= 4.38601e+02, atom= 13
Step=  920, Dmax= 2.4e-03 nm, Epot= -2.61179e+04 Fmax= 8.07637e+01, atom= 13
Step=  921, Dmax= 2.9e-03 nm, Epot= -2.61183e+04 Fmax= 3.33954e+02, atom= 13
Step=  922, Dmax= 3.5e-03 nm, Epot= -2.61192e+04 Fmax= 1.81472e+02, atom= 13
Step=  923, Dmax= 4.2e-03 nm, Epot= -2.61189e+04 Fmax= 4.25344e+02, atom= 13
Step=  924, Dmax= 2.1e-03 nm, Epot= -2.61197e+04 Fmax= 1.21831e+02, atom= 13
Step=  925, Dmax= 2.5e-03 nm, Epot= -2.61200e+04 Fmax= 2.53165e+02, atom= 13
Step=  926, Dmax= 3.0e-03 nm, Epot= -2.61206e+04 Fmax= 1.84966e+02, atom= 13
Step=  927, Dmax= 3.6e-03 nm, Epot= -2.61207e+04 Fmax= 3.51735e+02, atom= 13
Step=  928, Dmax= 4.4e-03 nm, Epot= -2.61213e+04 Fmax= 2.80735e+02, atom= 13
Step=  929, Dmax= 5.2e-03 nm, Epot= -2.61209e+04 Fmax= 4.88981e+02, atom= 13
Step=  930, Dmax= 2.6e-03 nm, Epot= -2.61221e+04 Fmax= 1.04432e+02, atom= 13
Step=  931, Dmax= 3.1e-03 nm, Epot= -2.61223e+04 Fmax= 3.44376e+02, atom= 13
Step=  932, Dmax= 3.8e-03 nm, Epot= -2.61232e+04 Fmax= 2.09357e+02, atom= 13
Step=  933, Dmax= 4.5e-03 nm, Epot= -2.61228e+04 Fmax= 4.43991e+02, atom= 13
Step=  934, Dmax= 2.3e-03 nm, Epot= -2.61237e+04 Fmax= 1.17120e+02, atom= 13
Step=  935, Dmax= 2.7e-03 nm, Epot= -2.61240e+04 Fmax= 2.86094e+02, atom= 13
Step=  936, Dmax= 3.3e-03 nm, Epot= -2.61247e+04 Fmax= 1.85353e+02, atom= 13
Step=  937, Dmax= 3.9e-03 nm, Epot= -2.61246e+04 Fmax= 3.91389e+02, atom= 13
Step=  938, Dmax= 2.0e-03 nm, Epot= -2.61252e+04 Fmax= 1.03236e+02, atom= 13
Step=  939, Dmax= 2.3e-03 nm, Epot= -2.61256e+04 Fmax= 2.31697e+02, atom= 13
Step=  940, Dmax= 2.8e-03 nm, Epot= -2.61261e+04 Fmax= 1.82778e+02, atom= 13
Step=  941, Dmax= 3.4e-03 nm, Epot= -2.61263e+04 Fmax= 3.04101e+02, atom= 13
Step=  942, Dmax= 4.1e-03 nm, Epot= -2.61268e+04 Fmax= 2.91412e+02, atom= 13
Step=  943, Dmax= 4.9e-03 nm, Epot= -2.61268e+04 Fmax= 4.12792e+02, atom= 13
Step=  944, Dmax= 2.4e-03 nm, Epot= -2.61276e+04 Fmax= 6.05010e+01, atom= 13
Step=  945, Dmax= 2.9e-03 nm, Epot= -2.61282e+04 Fmax= 3.79701e+02, atom= 13
Step=  946, Dmax= 3.5e-03 nm, Epot= -2.61294e+04 Fmax= 1.27837e+02, atom= 13
Step=  947, Dmax= 4.2e-03 nm, Epot= -2.61289e+04 Fmax= 4.94737e+02, atom= 13
Step=  948, Dmax= 2.1e-03 nm, Epot= -2.61298e+04 Fmax= 1.83699e+02, atom= 13
Step=  949, Dmax= 2.5e-03 nm, Epot= -2.61302e+04 Fmax= 1.79724e+02, atom= 13
Step=  950, Dmax= 3.0e-03 nm, Epot= -2.61305e+04 Fmax= 2.66693e+02, atom= 13
Step=  951, Dmax= 3.6e-03 nm, Epot= -2.61310e+04 Fmax= 2.58451e+02, atom= 13
Step=  952, Dmax= 4.4e-03 nm, Epot= -2.61310e+04 Fmax= 3.82043e+02, atom= 13
Step=  953, Dmax= 5.2e-03 nm, Epot= -2.61314e+04 Fmax= 3.75961e+02, atom= 13
Step=  954, Dmax= 6.3e-03 nm, Epot= -2.61310e+04 Fmax= 5.43899e+02, atom= 13
Step=  955, Dmax= 3.1e-03 nm, Epot= -2.61326e+04 Fmax= 8.44653e+01, atom= 13
Step=  956, Dmax= 3.8e-03 nm, Epot= -2.61327e+04 Fmax= 4.50881e+02, atom= 13
Step=  957, Dmax= 4.5e-03 nm, Epot= -2.61341e+04 Fmax= 2.11305e+02, atom= 13
Step=  958, Dmax= 5.4e-03 nm, Epot= -2.61330e+04 Fmax= 5.71755e+02, atom= 13
Step=  959, Dmax= 2.7e-03 nm, Epot= -2.61346e+04 Fmax= 1.79926e+02, atom= 13
Step=  960, Dmax= 3.3e-03 nm, Epot= -2.61348e+04 Fmax= 2.99669e+02, atom= 13
Step=  961, Dmax= 3.9e-03 nm, Epot= -2.61353e+04 Fmax= 2.65294e+02, atom= 13
Step=  962, Dmax= 4.7e-03 nm, Epot= -2.61352e+04 Fmax= 4.22736e+02, atom= 13
Step=  963, Dmax= 2.3e-03 nm, Epot= -2.61361e+04 Fmax= 7.89831e+01, atom= 13
Step=  964, Dmax= 2.8e-03 nm, Epot= -2.61366e+04 Fmax= 3.20043e+02, atom= 13
Step=  965, Dmax= 3.4e-03 nm, Epot= -2.61374e+04 Fmax= 1.74932e+02, atom= 13
Step=  966, Dmax= 4.0e-03 nm, Epot= -2.61372e+04 Fmax= 4.08299e+02, atom= 13
Step=  967, Dmax= 2.0e-03 nm, Epot= -2.61379e+04 Fmax= 1.16526e+02, atom= 13
Step=  968, Dmax= 2.4e-03 nm, Epot= -2.61382e+04 Fmax= 2.43488e+02, atom= 13
Step=  969, Dmax= 2.9e-03 nm, Epot= -2.61388e+04 Fmax= 1.77603e+02, atom= 13
Step=  970, Dmax= 3.5e-03 nm, Epot= -2.61389e+04 Fmax= 3.37711e+02, atom= 13
Step=  971, Dmax= 4.2e-03 nm, Epot= -2.61395e+04 Fmax= 2.70019e+02, atom= 13
Step=  972, Dmax= 5.0e-03 nm, Epot= -2.61392e+04 Fmax= 4.69088e+02, atom= 13
Step=  973, Dmax= 2.5e-03 nm, Epot= -2.61403e+04 Fmax= 9.98501e+01, atom= 13
Step=  974, Dmax= 3.0e-03 nm, Epot= -2.61406e+04 Fmax= 3.31736e+02, atom= 13
Step=  975, Dmax= 3.6e-03 nm, Epot= -2.61414e+04 Fmax= 1.99982e+02, atom= 13
Step=  976, Dmax= 4.4e-03 nm, Epot= -2.61411e+04 Fmax= 4.27953e+02, atom= 13
Step=  977, Dmax= 2.2e-03 nm, Epot= -2.61419e+04 Fmax= 1.13798e+02, atom= 13
Step=  978, Dmax= 2.6e-03 nm, Epot= -2.61423e+04 Fmax= 2.73050e+02, atom= 13
Step=  979, Dmax= 3.1e-03 nm, Epot= -2.61429e+04 Fmax= 1.79956e+02, atom= 13
Step=  980, Dmax= 3.8e-03 nm, Epot= -2.61429e+04 Fmax= 3.73578e+02, atom= 13
Step=  981, Dmax= 1.9e-03 nm, Epot= -2.61434e+04 Fmax= 9.69943e+01, atom= 13
Step=  982, Dmax= 2.3e-03 nm, Epot= -2.61439e+04 Fmax= 2.25012e+02, atom= 13
Step=  983, Dmax= 2.7e-03 nm, Epot= -2.61444e+04 Fmax= 1.72809e+02, atom= 13
Step=  984, Dmax= 3.2e-03 nm, Epot= -2.61446e+04 Fmax= 2.95146e+02, atom= 13
Step=  985, Dmax= 3.9e-03 nm, Epot= -2.61451e+04 Fmax= 2.76522e+02, atom= 13
Step=  986, Dmax= 4.7e-03 nm, Epot= -2.61451e+04 Fmax= 4.00192e+02, atom= 13
Step=  987, Dmax= 2.3e-03 nm, Epot= -2.61459e+04 Fmax= 6.15839e+01, atom= 13
Step=  988, Dmax= 2.8e-03 nm, Epot= -2.61465e+04 Fmax= 3.59645e+02, atom= 13
Step=  989, Dmax= 3.4e-03 nm, Epot= -2.61476e+04 Fmax= 1.28044e+02, atom= 13
Step=  990, Dmax= 4.0e-03 nm, Epot= -2.61472e+04 Fmax= 4.68908e+02, atom= 13
Step=  991, Dmax= 2.0e-03 nm, Epot= -2.61480e+04 Fmax= 1.70638e+02, atom= 13
Step=  992, Dmax= 2.4e-03 nm, Epot= -2.61484e+04 Fmax= 1.78578e+02, atom= 13
Step=  993, Dmax= 2.9e-03 nm, Epot= -2.61488e+04 Fmax= 2.49687e+02, atom= 13
Step=  994, Dmax= 3.5e-03 nm, Epot= -2.61492e+04 Fmax= 2.54992e+02, atom= 13
Step=  995, Dmax= 4.2e-03 nm, Epot= -2.61493e+04 Fmax= 3.59679e+02, atom= 13
Step=  996, Dmax= 5.0e-03 nm, Epot= -2.61497e+04 Fmax= 3.68667e+02, atom= 13
Step=  997, Dmax= 6.0e-03 nm, Epot= -2.61494e+04 Fmax= 5.14335e+02, atom= 13
Step=  998, Dmax= 3.0e-03 nm, Epot= -2.61508e+04 Fmax= 7.32525e+01, atom= 13
Step=  999, Dmax= 3.6e-03 nm, Epot= -2.61511e+04 Fmax= 4.40840e+02, atom= 13
Step= 1000, Dmax= 4.3e-03 nm, Epot= -2.61525e+04 Fmax= 1.94833e+02, atom= 13
Step= 1001, Dmax= 5.2e-03 nm, Epot= -2.61516e+04 Fmax= 5.57641e+02, atom= 13
Step= 1002, Dmax= 2.6e-03 nm, Epot= -2.61530e+04 Fmax= 1.81134e+02, atom= 13
Step= 1003, Dmax= 3.1e-03 nm, Epot= -2.61533e+04 Fmax= 2.78858e+02, atom= 13
Step= 1004, Dmax= 3.8e-03 nm, Epot= -2.61537e+04 Fmax= 2.64030e+02, atom= 13
Step= 1005, Dmax= 4.5e-03 nm, Epot= -2.61537e+04 Fmax= 3.96206e+02, atom= 13
Step= 1006, Dmax= 2.3e-03 nm, Epot= -2.61544e+04 Fmax= 6.63541e+01, atom= 13
Step= 1007, Dmax= 2.7e-03 nm, Epot= -2.61551e+04 Fmax= 3.16470e+02, atom= 13
Step= 1008, Dmax= 3.2e-03 nm, Epot= -2.61560e+04 Fmax= 1.58552e+02, atom= 13
Step= 1009, Dmax= 3.9e-03 nm, Epot= -2.61558e+04 Fmax= 4.01865e+02, atom= 13
Step= 1010, Dmax= 1.9e-03 nm, Epot= -2.61564e+04 Fmax= 1.21490e+02, atom= 13
Step= 1011, Dmax= 2.3e-03 nm, Epot= -2.61568e+04 Fmax= 2.23376e+02, atom= 13
Step= 1012, Dmax= 2.8e-03 nm, Epot= -2.61573e+04 Fmax= 1.81232e+02, atom= 13
Step= 1013, Dmax= 3.4e-03 nm, Epot= -2.61575e+04 Fmax= 3.12956e+02, atom= 13
Step= 1014, Dmax= 4.0e-03 nm, Epot= -2.61581e+04 Fmax= 2.70970e+02, atom= 13
Step= 1015, Dmax= 4.8e-03 nm, Epot= -2.61579e+04 Fmax= 4.38251e+02, atom= 13
Step= 1016, Dmax= 2.4e-03 nm, Epot= -2.61588e+04 Fmax= 8.39281e+01, atom= 13
Step= 1017, Dmax= 2.9e-03 nm, Epot= -2.61592e+04 Fmax= 3.30279e+02, atom= 13
Step= 1018, Dmax= 3.5e-03 nm, Epot= -2.61601e+04 Fmax= 1.80056e+02, atom= 13
Step= 1019, Dmax= 4.2e-03 nm, Epot= -2.61599e+04 Fmax= 4.23227e+02, atom= 13
Step= 1020, Dmax= 2.1e-03 nm, Epot= -2.61606e+04 Fmax= 1.21444e+02, atom= 13
Step= 1021, Dmax= 2.5e-03 nm, Epot= -2.61610e+04 Fmax= 2.48967e+02, atom= 13
Step= 1022, Dmax= 3.0e-03 nm, Epot= -2.61615e+04 Fmax= 1.86323e+02, atom= 13
Step= 1023, Dmax= 3.6e-03 nm, Epot= -2.61616e+04 Fmax= 3.44413e+02, atom= 13
Step= 1024, Dmax= 4.3e-03 nm, Epot= -2.61622e+04 Fmax= 2.83511e+02, atom= 13
Step= 1025, Dmax= 5.2e-03 nm, Epot= -2.61619e+04 Fmax= 4.78242e+02, atom= 13
Step= 1026, Dmax= 2.6e-03 nm, Epot= -2.61630e+04 Fmax= 9.76733e+01, atom= 13
Step= 1027, Dmax= 3.1e-03 nm, Epot= -2.61633e+04 Fmax= 3.49128e+02, atom= 13
Step= 1028, Dmax= 3.7e-03 nm, Epot= -2.61642e+04 Fmax= 1.99032e+02, atom= 13
Step= 1029, Dmax= 4.5e-03 nm, Epot= -2.61639e+04 Fmax= 4.50149e+02, atom= 13
Step= 1030, Dmax= 2.2e-03 nm, Epot= -2.61647e+04 Fmax= 1.25346e+02, atom= 13
Step= 1031, Dmax= 2.7e-03 nm, Epot= -2.61651e+04 Fmax= 2.72357e+02, atom= 13
Step= 1032, Dmax= 3.2e-03 nm, Epot= -2.61657e+04 Fmax= 1.95771e+02, atom= 13
Step= 1033, Dmax= 3.9e-03 nm, Epot= -2.61656e+04 Fmax= 3.74105e+02, atom= 13
Step= 1034, Dmax= 1.9e-03 nm, Epot= -2.61662e+04 Fmax= 8.93762e+01, atom= 13
Step= 1035, Dmax= 2.3e-03 nm, Epot= -2.61667e+04 Fmax= 2.43724e+02, atom= 13
Step= 1036, Dmax= 2.8e-03 nm, Epot= -2.61673e+04 Fmax= 1.66138e+02, atom= 13
Step= 1037, Dmax= 3.4e-03 nm, Epot= -2.61675e+04 Fmax= 3.17617e+02, atom= 13
Step= 1038, Dmax= 4.0e-03 nm, Epot= -2.61681e+04 Fmax= 2.71530e+02, atom= 13
Step= 1039, Dmax= 4.8e-03 nm, Epot= -2.61679e+04 Fmax= 4.27699e+02, atom= 13
Step= 1040, Dmax= 2.4e-03 nm, Epot= -2.61688e+04 Fmax= 7.78501e+01, atom= 13
Step= 1041, Dmax= 2.9e-03 nm, Epot= -2.61692e+04 Fmax= 3.52505e+02, atom= 13
Step= 1042, Dmax= 3.5e-03 nm, Epot= -2.61702e+04 Fmax= 1.51249e+02, atom= 13
Step= 1043, Dmax= 4.2e-03 nm, Epot= -2.61699e+04 Fmax= 4.62274e+02, atom= 13
Step= 1044, Dmax= 2.1e-03 nm, Epot= -2.61707e+04 Fmax= 1.55703e+02, atom= 13
Step= 1045, Dmax= 2.5e-03 nm, Epot= -2.61711e+04 Fmax= 2.05176e+02, atom= 13
Step= 1046, Dmax= 3.0e-03 nm, Epot= -2.61715e+04 Fmax= 2.35558e+02, atom= 13
Step= 1047, Dmax= 3.6e-03 nm, Epot= -2.61718e+04 Fmax= 2.85852e+02, atom= 13
Step= 1048, Dmax= 4.3e-03 nm, Epot= -2.61721e+04 Fmax= 3.47405e+02, atom= 13
Step= 1049, Dmax= 5.2e-03 nm, Epot= -2.61722e+04 Fmax= 4.04995e+02, atom= 13
Step= 1050, Dmax= 6.2e-03 nm, Epot= -2.61721e+04 Fmax= 5.05325e+02, atom= 13
Step= 1051, Dmax= 3.1e-03 nm, Epot= -2.61736e+04 Fmax= 5.05843e+01, atom= 13
Step= 1052, Dmax= 3.7e-03 nm, Epot= -2.61745e+04 Fmax= 4.77550e+02, atom= 13
Step= 1053, Dmax= 4.5e-03 nm, Epot= -2.61761e+04 Fmax= 1.77892e+02, atom= 13
Step= 1054, Dmax= 5.4e-03 nm, Epot= -2.61749e+04 Fmax= 5.99646e+02, atom= 13
Step= 1055, Dmax= 2.7e-03 nm, Epot= -2.61765e+04 Fmax= 2.10589e+02, atom= 13
Step= 1056, Dmax= 3.2e-03 nm, Epot= -2.61769e+04 Fmax= 2.62737e+02, atom= 13
Step= 1057, Dmax= 3.9e-03 nm, Epot= -2.61772e+04 Fmax= 2.98133e+02, atom= 13
Step= 1058, Dmax= 4.7e-03 nm, Epot= -2.61774e+04 Fmax= 3.81998e+02, atom= 13
Step= 1059, Dmax= 5.6e-03 nm, Epot= -2.61776e+04 Fmax= 4.26985e+02, atom= 13
Step= 1060, Dmax= 6.7e-03 nm, Epot= -2.61773e+04 Fmax= 5.50852e+02, atom= 13
Step= 1061, Dmax= 3.4e-03 nm, Epot= -2.61791e+04 Fmax= 6.23921e+01, atom= 13
Step= 1062, Dmax= 4.0e-03 nm, Epot= -2.61795e+04 Fmax= 5.09250e+02, atom= 13
Step= 1063, Dmax= 4.8e-03 nm, Epot= -2.61813e+04 Fmax= 1.94897e+02, atom= 13
Step= 1064, Dmax= 5.8e-03 nm, Epot= -2.61798e+04 Fmax= 6.41557e+02, atom= 13
Step= 1065, Dmax= 2.9e-03 nm, Epot= -2.61817e+04 Fmax= 2.22984e+02, atom= 13
Step= 1066, Dmax= 3.5e-03 nm, Epot= -2.61820e+04 Fmax= 2.85292e+02, atom= 13
Step= 1067, Dmax= 4.2e-03 nm, Epot= -2.61823e+04 Fmax= 3.17819e+02, atom= 13
Step= 1068, Dmax= 5.0e-03 nm, Epot= -2.61824e+04 Fmax= 4.12646e+02, atom= 13
Step= 1069, Dmax= 6.0e-03 nm, Epot= -2.61826e+04 Fmax= 4.56975e+02, atom= 13
Step= 1070, Dmax= 7.2e-03 nm, Epot= -2.61822e+04 Fmax= 5.93379e+02, atom= 13
Step= 1071, Dmax= 3.6e-03 nm, Epot= -2.61843e+04 Fmax= 6.87637e+01, atom= 13
Step= 1072, Dmax= 4.3e-03 nm, Epot= -2.61844e+04 Fmax= 5.47533e+02, atom= 13
Step= 1073, Dmax= 5.2e-03 nm, Epot= -2.61864e+04 Fmax= 2.08942e+02, atom= 13
Step= 1074, Dmax= 6.2e-03 nm, Epot= -2.61845e+04 Fmax= 6.90687e+02, atom= 13
Step= 1075, Dmax= 3.1e-03 nm, Epot= -2.61868e+04 Fmax= 2.40500e+02, atom= 13
Step= 1076, Dmax= 3.7e-03 nm, Epot= -2.61871e+04 Fmax= 3.05313e+02, atom= 13
Step= 1077, Dmax= 4.5e-03 nm, Epot= -2.61874e+04 Fmax= 3.43034e+02, atom= 13
Step= 1078, Dmax= 5.4e-03 nm, Epot= -2.61874e+04 Fmax= 4.41547e+02, atom= 13
Step= 1079, Dmax= 6.5e-03 nm, Epot= -2.61876e+04 Fmax= 4.93264e+02, atom= 13
Step= 1080, Dmax= 7.7e-03 nm, Epot= -2.61871e+04 Fmax= 6.35060e+02, atom= 13
Step= 1081, Dmax= 3.9e-03 nm, Epot= -2.61894e+04 Fmax= 7.15230e+01, atom= 13
Step= 1082, Dmax= 4.6e-03 nm, Epot= -2.61893e+04 Fmax= 5.91844e+02, atom= 13
Step= 1083, Dmax= 2.3e-03 nm, Epot= -2.61901e+04 Fmax= 2.59959e+02, atom= 13
Step= 1084, Dmax= 2.8e-03 nm, Epot= -2.61908e+04 Fmax= 1.47268e+02, atom= 13
Step= 1085, Dmax= 3.3e-03 nm, Epot= -2.61909e+04 Fmax= 3.34688e+02, atom= 13
Step= 1086, Dmax= 4.0e-03 nm, Epot= -2.61917e+04 Fmax= 2.51073e+02, atom= 13
Step= 1087, Dmax= 4.8e-03 nm, Epot= -2.61914e+04 Fmax= 4.45339e+02, atom= 13
Step= 1088, Dmax= 2.4e-03 nm, Epot= -2.61923e+04 Fmax= 9.68936e+01, atom= 13
Step= 1089, Dmax= 2.9e-03 nm, Epot= -2.61927e+04 Fmax= 3.28490e+02, atom= 13
Step= 1090, Dmax= 3.5e-03 nm, Epot= -2.61935e+04 Fmax= 1.73191e+02, atom= 13
Step= 1091, Dmax= 4.2e-03 nm, Epot= -2.61933e+04 Fmax= 4.35664e+02, atom= 13
Step= 1092, Dmax= 2.1e-03 nm, Epot= -2.61940e+04 Fmax= 1.31430e+02, atom= 13
Step= 1093, Dmax= 2.5e-03 nm, Epot= -2.61944e+04 Fmax= 2.27785e+02, atom= 13
Step= 1094, Dmax= 3.0e-03 nm, Epot= -2.61950e+04 Fmax= 2.10031e+02, atom= 13
Step= 1095, Dmax= 3.6e-03 nm, Epot= -2.61952e+04 Fmax= 3.09177e+02, atom= 13
Step= 1096, Dmax= 4.3e-03 nm, Epot= -2.61956e+04 Fmax= 3.20306e+02, atom= 13
Step= 1097, Dmax= 5.2e-03 nm, Epot= -2.61956e+04 Fmax= 4.28894e+02, atom= 13
Step= 1098, Dmax= 2.6e-03 nm, Epot= -2.61965e+04 Fmax= 5.40187e+01, atom= 13
Step= 1099, Dmax= 3.1e-03 nm, Epot= -2.61974e+04 Fmax= 4.07372e+02, atom= 13
Step= 1100, Dmax= 3.7e-03 nm, Epot= -2.61987e+04 Fmax= 1.32059e+02, atom= 13
Step= 1101, Dmax= 4.5e-03 nm, Epot= -2.61981e+04 Fmax= 5.23265e+02, atom= 13
Step= 1102, Dmax= 2.2e-03 nm, Epot= -2.61991e+04 Fmax= 1.95839e+02, atom= 13
Step= 1103, Dmax= 2.7e-03 nm, Epot= -2.61996e+04 Fmax= 1.91436e+02, atom= 13
Step= 1104, Dmax= 3.2e-03 nm, Epot= -2.61999e+04 Fmax= 2.79306e+02, atom= 13
Step= 1105, Dmax= 3.9e-03 nm, Epot= -2.62003e+04 Fmax= 2.79396e+02, atom= 13
Step= 1106, Dmax= 4.6e-03 nm, Epot= -2.62004e+04 Fmax= 3.97084e+02, atom= 13
Step= 1107, Dmax= 5.6e-03 nm, Epot= -2.62008e+04 Fmax= 4.08495e+02, atom= 13
Step= 1108, Dmax= 6.7e-03 nm, Epot= -2.62003e+04 Fmax= 5.64204e+02, atom= 13
Step= 1109, Dmax= 3.3e-03 nm, Epot= -2.62021e+04 Fmax= 7.83235e+01, atom= 13
Step= 1110, Dmax= 4.0e-03 nm, Epot= -2.62023e+04 Fmax= 4.94710e+02, atom= 13
Step= 1111, Dmax= 4.8e-03 nm, Epot= -2.62039e+04 Fmax= 2.05775e+02, atom= 13
Step= 1112, Dmax= 5.8e-03 nm, Epot= -2.62025e+04 Fmax= 6.27654e+02, atom= 13
Step= 1113, Dmax= 2.9e-03 nm, Epot= -2.62044e+04 Fmax= 2.10607e+02, atom= 13
Step= 1114, Dmax= 3.5e-03 nm, Epot= -2.62047e+04 Fmax= 2.94865e+02, atom= 13
Step= 1115, Dmax= 4.2e-03 nm, Epot= -2.62051e+04 Fmax= 3.05795e+02, atom= 13
Step= 1116, Dmax= 5.0e-03 nm, Epot= -2.62051e+04 Fmax= 4.20758e+02, atom= 13
Step= 1117, Dmax= 6.0e-03 nm, Epot= -2.62054e+04 Fmax= 4.45151e+02, atom= 13
Step= 1118, Dmax= 7.2e-03 nm, Epot= -2.62049e+04 Fmax= 5.99728e+02, atom= 13
Step= 1119, Dmax= 3.6e-03 nm, Epot= -2.62070e+04 Fmax= 7.78372e+01, atom= 13
Step= 1120, Dmax= 4.3e-03 nm, Epot= -2.62070e+04 Fmax= 5.38294e+02, atom= 13
Step= 1121, Dmax= 2.2e-03 nm, Epot= -2.62076e+04 Fmax= 2.30078e+02, atom= 13
Step= 1122, Dmax= 2.6e-03 nm, Epot= -2.62082e+04 Fmax= 1.47105e+02, atom= 13
Step= 1123, Dmax= 3.1e-03 nm, Epot= -2.62084e+04 Fmax= 2.99559e+02, atom= 13
Step= 1124, Dmax= 3.7e-03 nm, Epot= -2.62091e+04 Fmax= 2.42861e+02, atom= 13
Step= 1125, Dmax= 4.5e-03 nm, Epot= -2.62090e+04 Fmax= 4.02346e+02, atom= 13
Step= 1126, Dmax= 2.2e-03 nm, Epot= -2.62097e+04 Fmax= 7.95508e+01, atom= 13
Step= 1127, Dmax= 2.7e-03 nm, Epot= -2.62102e+04 Fmax= 3.14901e+02, atom= 13
Step= 1128, Dmax= 3.2e-03 nm, Epot= -2.62111e+04 Fmax= 1.49809e+02, atom= 13
Step= 1129, Dmax= 3.9e-03 nm, Epot= -2.62110e+04 Fmax= 4.14243e+02, atom= 13
Step= 1130, Dmax= 1.9e-03 nm, Epot= -2.62116e+04 Fmax= 1.32408e+02, atom= 13
Step= 1131, Dmax= 2.3e-03 nm, Epot= -2.62120e+04 Fmax= 2.00654e+02, atom= 13
Step= 1132, Dmax= 2.8e-03 nm, Epot= -2.62125e+04 Fmax= 2.04819e+02, atom= 13
Step= 1133, Dmax= 3.3e-03 nm, Epot= -2.62128e+04 Fmax= 2.76286e+02, atom= 13
Step= 1134, Dmax= 4.0e-03 nm, Epot= -2.62131e+04 Fmax= 3.06573e+02, atom= 13
Step= 1135, Dmax= 4.8e-03 nm, Epot= -2.62133e+04 Fmax= 3.87316e+02, atom= 13
Step= 1136, Dmax= 5.8e-03 nm, Epot= -2.62134e+04 Fmax= 4.50962e+02, atom= 13
Step= 1137, Dmax= 6.9e-03 nm, Epot= -2.62133e+04 Fmax= 5.49397e+02, atom= 13
Step= 1138, Dmax= 3.5e-03 nm, Epot= -2.62150e+04 Fmax= 4.87400e+01, atom= 13
Step= 1139, Dmax= 4.1e-03 nm, Epot= -2.62158e+04 Fmax= 5.66081e+02, atom= 13
Step= 1140, Dmax= 5.0e-03 nm, Epot= -2.62180e+04 Fmax= 1.53768e+02, atom= 13
Step= 1141, Dmax= 6.0e-03 nm, Epot= -2.62161e+04 Fmax= 7.17606e+02, atom= 13
Step= 1142, Dmax= 3.0e-03 nm, Epot= -2.62183e+04 Fmax= 2.82290e+02, atom= 13
Step= 1143, Dmax= 3.6e-03 nm, Epot= -2.62189e+04 Fmax= 2.35203e+02, atom= 13
Step= 1144, Dmax= 4.3e-03 nm, Epot= -2.62189e+04 Fmax= 3.91251e+02, atom= 13
Step= 1145, Dmax= 2.2e-03 nm, Epot= -2.62195e+04 Fmax= 7.81595e+01, atom= 13
Step= 1146, Dmax= 2.6e-03 nm, Epot= -2.62201e+04 Fmax= 2.90761e+02, atom= 13
Step= 1147, Dmax= 3.1e-03 nm, Epot= -2.62209e+04 Fmax= 1.60152e+02, atom= 13
Step= 1148, Dmax= 3.7e-03 nm, Epot= -2.62209e+04 Fmax= 3.75069e+02, atom= 13
Step= 1149, Dmax= 4.5e-03 nm, Epot= -2.62217e+04 Fmax= 2.73604e+02, atom= 13
Step= 1150, Dmax= 5.4e-03 nm, Epot= -2.62212e+04 Fmax= 4.99331e+02, atom= 13
Step= 1151, Dmax= 2.7e-03 nm, Epot= -2.62224e+04 Fmax= 1.12582e+02, atom= 13
Step= 1152, Dmax= 3.2e-03 nm, Epot= -2.62226e+04 Fmax= 3.57137e+02, atom= 13
Step= 1153, Dmax= 3.9e-03 nm, Epot= -2.62235e+04 Fmax= 1.99436e+02, atom= 13
Step= 1154, Dmax= 4.6e-03 nm, Epot= -2.62231e+04 Fmax= 4.74040e+02, atom= 13
Step= 1155, Dmax= 2.3e-03 nm, Epot= -2.62241e+04 Fmax= 1.37529e+02, atom= 13
Step= 1156, Dmax= 2.8e-03 nm, Epot= -2.62244e+04 Fmax= 2.61474e+02, atom= 13
Step= 1157, Dmax= 3.3e-03 nm, Epot= -2.62249e+04 Fmax= 2.23101e+02, atom= 13
Step= 1158, Dmax= 4.0e-03 nm, Epot= -2.62250e+04 Fmax= 3.53208e+02, atom= 13
Step= 1159, Dmax= 4.8e-03 nm, Epot= -2.62255e+04 Fmax= 3.43734e+02, atom= 13
Step= 1160, Dmax= 5.8e-03 nm, Epot= -2.62253e+04 Fmax= 4.87445e+02, atom= 13
Step= 1161, Dmax= 2.9e-03 nm, Epot= -2.62265e+04 Fmax= 7.15358e+01, atom= 13
Step= 1162, Dmax= 3.5e-03 nm, Epot= -2.62269e+04 Fmax= 4.35780e+02, atom= 13
Step= 1163, Dmax= 4.1e-03 nm, Epot= -2.62283e+04 Fmax= 1.62534e+02, atom= 13
Step= 1164, Dmax= 5.0e-03 nm, Epot= -2.62274e+04 Fmax= 5.61729e+02, atom= 13
Step= 1165, Dmax= 2.5e-03 nm, Epot= -2.62287e+04 Fmax= 1.99829e+02, atom= 13
Step= 1166, Dmax= 3.0e-03 nm, Epot= -2.62291e+04 Fmax= 2.30006e+02, atom= 13
Step= 1167, Dmax= 3.6e-03 nm, Epot= -2.62294e+04 Fmax= 2.90806e+02, atom= 13
Step= 1168, Dmax= 4.3e-03 nm, Epot= -2.62297e+04 Fmax= 3.29148e+02, atom= 13
Step= 1169, Dmax= 5.2e-03 nm, Epot= -2.62298e+04 Fmax= 4.19749e+02, atom= 13
Step= 1170, Dmax= 6.2e-03 nm, Epot= -2.62299e+04 Fmax= 4.73816e+02, atom= 13
Step= 1171, Dmax= 7.4e-03 nm, Epot= -2.62295e+04 Fmax= 6.03381e+02, atom= 13
Step= 1172, Dmax= 3.7e-03 nm, Epot= -2.62316e+04 Fmax= 6.53111e+01, atom= 13
Step= 1173, Dmax= 4.5e-03 nm, Epot= -2.62317e+04 Fmax= 5.70022e+02, atom= 13
Step= 1174, Dmax= 5.3e-03 nm, Epot= -2.62339e+04 Fmax= 2.05932e+02, atom= 13
Step= 1175, Dmax= 6.4e-03 nm, Epot= -2.62317e+04 Fmax= 7.18934e+02, atom= 13
Step= 1176, Dmax= 3.2e-03 nm, Epot= -2.62342e+04 Fmax= 2.56132e+02, atom= 13
Step= 1177, Dmax= 3.8e-03 nm, Epot= -2.62345e+04 Fmax= 3.03216e+02, atom= 13
Step= 1178, Dmax= 4.6e-03 nm, Epot= -2.62347e+04 Fmax= 3.63116e+02, atom= 13
Step= 1179, Dmax= 5.5e-03 nm, Epot= -2.62348e+04 Fmax= 4.41335e+02, atom= 13
Step= 1180, Dmax= 6.6e-03 nm, Epot= -2.62348e+04 Fmax= 5.18980e+02, atom= 13
Step= 1181, Dmax= 3.3e-03 nm, Epot= -2.62363e+04 Fmax= 3.84486e+01, atom= 13
Step= 1182, Dmax= 4.0e-03 nm, Epot= -2.62376e+04 Fmax= 5.53249e+02, atom= 13
Step= 1183, Dmax= 4.8e-03 nm, Epot= -2.62397e+04 Fmax= 1.37666e+02, atom= 13
Step= 1184, Dmax= 5.7e-03 nm, Epot= -2.62380e+04 Fmax= 6.98698e+02, atom= 13
Step= 1185, Dmax= 2.9e-03 nm, Epot= -2.62400e+04 Fmax= 2.80850e+02, atom= 13
Step= 1186, Dmax= 3.4e-03 nm, Epot= -2.62406e+04 Fmax= 2.16032e+02, atom= 13
Step= 1187, Dmax= 4.1e-03 nm, Epot= -2.62405e+04 Fmax= 3.85115e+02, atom= 13
Step= 1188, Dmax= 2.1e-03 nm, Epot= -2.62411e+04 Fmax= 8.47358e+01, atom= 13
Step= 1189, Dmax= 2.5e-03 nm, Epot= -2.62416e+04 Fmax= 2.70304e+02, atom= 13
Step= 1190, Dmax= 3.0e-03 nm, Epot= -2.62423e+04 Fmax= 1.62291e+02, atom= 13
Step= 1191, Dmax= 3.6e-03 nm, Epot= -2.62423e+04 Fmax= 3.51848e+02, atom= 13
Step= 1192, Dmax= 4.3e-03 nm, Epot= -2.62430e+04 Fmax= 2.70524e+02, atom= 13
Step= 1193, Dmax= 5.1e-03 nm, Epot= -2.62426e+04 Fmax= 4.71564e+02, atom= 13
Step= 1194, Dmax= 2.6e-03 nm, Epot= -2.62437e+04 Fmax= 1.00260e+02, atom= 13
Step= 1195, Dmax= 3.1e-03 nm, Epot= -2.62439e+04 Fmax= 3.50438e+02, atom= 13
Step= 1196, Dmax= 3.7e-03 nm, Epot= -2.62448e+04 Fmax= 1.83889e+02, atom= 13
Step= 1197, Dmax= 4.4e-03 nm, Epot= -2.62444e+04 Fmax= 4.62264e+02, atom= 13
Step= 1198, Dmax= 2.2e-03 nm, Epot= -2.62453e+04 Fmax= 1.39377e+02, atom= 13
Step= 1199, Dmax= 2.7e-03 nm, Epot= -2.62456e+04 Fmax= 2.44014e+02, atom= 13
Step= 1200, Dmax= 3.2e-03 nm, Epot= -2.62461e+04 Fmax= 2.20837e+02, atom= 13
Step= 1201, Dmax= 3.8e-03 nm, Epot= -2.62462e+04 Fmax= 3.32560e+02, atom= 13
Step= 1202, Dmax= 4.6e-03 nm, Epot= -2.62466e+04 Fmax= 3.36127e+02, atom= 13
Step= 1203, Dmax= 5.5e-03 nm, Epot= -2.62464e+04 Fmax= 4.61820e+02, atom= 13
Step= 1204, Dmax= 2.8e-03 nm, Epot= -2.62476e+04 Fmax= 6.25926e+01, atom= 13
Step= 1205, Dmax= 3.3e-03 nm, Epot= -2.62480e+04 Fmax= 4.23907e+02, atom= 13
Step= 1206, Dmax= 4.0e-03 nm, Epot= -2.62493e+04 Fmax= 1.50457e+02, atom= 13
Step= 1207, Dmax= 4.8e-03 nm, Epot= -2.62485e+04 Fmax= 5.44215e+02, atom= 13
Step= 1208, Dmax= 2.4e-03 nm, Epot= -2.62497e+04 Fmax= 1.97108e+02, atom= 13
Step= 1209, Dmax= 2.9e-03 nm, Epot= -2.62501e+04 Fmax= 2.15706e+02, atom= 13
Step= 1210, Dmax= 3.4e-03 nm, Epot= -2.62503e+04 Fmax= 2.83883e+02, atom= 13
Step= 1211, Dmax= 4.1e-03 nm, Epot= -2.62506e+04 Fmax= 3.11320e+02, atom= 13
Step= 1212, Dmax= 5.0e-03 nm, Epot= -2.62507e+04 Fmax= 4.07081e+02, atom= 13
Step= 1213, Dmax= 5.9e-03 nm, Epot= -2.62508e+04 Fmax= 4.50654e+02, atom= 13
Step= 1214, Dmax= 7.1e-03 nm, Epot= -2.62504e+04 Fmax= 5.82841e+02, atom= 13
Step= 1215, Dmax= 3.6e-03 nm, Epot= -2.62524e+04 Fmax= 6.65996e+01, atom= 13
Step= 1216, Dmax= 4.3e-03 nm, Epot= -2.62523e+04 Fmax= 5.44820e+02, atom= 13
Step= 1217, Dmax= 2.1e-03 nm, Epot= -2.62530e+04 Fmax= 2.38997e+02, atom= 13
Step= 1218, Dmax= 2.6e-03 nm, Epot= -2.62536e+04 Fmax= 1.33708e+02, atom= 13
Step= 1219, Dmax= 3.1e-03 nm, Epot= -2.62537e+04 Fmax= 3.09201e+02, atom= 13
Step= 1220, Dmax= 3.7e-03 nm, Epot= -2.62544e+04 Fmax= 2.27070e+02, atom= 13
Step= 1221, Dmax= 4.4e-03 nm, Epot= -2.62541e+04 Fmax= 4.12314e+02, atom= 13
Step= 1222, Dmax= 2.2e-03 nm, Epot= -2.62549e+04 Fmax= 9.24513e+01, atom= 13
Step= 1223, Dmax= 2.7e-03 nm, Epot= -2.62553e+04 Fmax= 2.95774e+02, atom= 13
Step= 1224, Dmax= 3.2e-03 nm, Epot= -2.62559e+04 Fmax= 1.64642e+02, atom= 13
Step= 1225, Dmax= 3.8e-03 nm, Epot= -2.62558e+04 Fmax= 3.92156e+02, atom= 13
Step= 1226, Dmax= 1.9e-03 nm, Epot= -2.62564e+04 Fmax= 1.13900e+02, atom= 13
Step= 1227, Dmax= 2.3e-03 nm, Epot= -2.62567e+04 Fmax= 2.16282e+02, atom= 13
Step= 1228, Dmax= 2.8e-03 nm, Epot= -2.62572e+04 Fmax= 1.84329e+02, atom= 13
Step= 1229, Dmax= 3.3e-03 nm, Epot= -2.62574e+04 Fmax= 2.92417e+02, atom= 13
Step= 1230, Dmax= 4.0e-03 nm, Epot= -2.62578e+04 Fmax= 2.83828e+02, atom= 13
Step= 1231, Dmax= 4.8e-03 nm, Epot= -2.62577e+04 Fmax= 4.03635e+02, atom= 13
Step= 1232, Dmax= 2.4e-03 nm, Epot= -2.62585e+04 Fmax= 5.97331e+01, atom= 13
Step= 1233, Dmax= 2.9e-03 nm, Epot= -2.62591e+04 Fmax= 3.59116e+02, atom= 13
Step= 1234, Dmax= 3.4e-03 nm, Epot= -2.62601e+04 Fmax= 1.35854e+02, atom= 13
Step= 1235, Dmax= 4.1e-03 nm, Epot= -2.62597e+04 Fmax= 4.62813e+02, atom= 13
Step= 1236, Dmax= 2.1e-03 nm, Epot= -2.62605e+04 Fmax= 1.63658e+02, atom= 13
Step= 1237, Dmax= 2.5e-03 nm, Epot= -2.62608e+04 Fmax= 1.91872e+02, atom= 13
Step= 1238, Dmax= 3.0e-03 nm, Epot= -2.62611e+04 Fmax= 2.38639e+02, atom= 13
Step= 1239, Dmax= 3.6e-03 nm, Epot= -2.62614e+04 Fmax= 2.74124e+02, atom= 13
Step= 1240, Dmax= 4.3e-03 nm, Epot= -2.62616e+04 Fmax= 3.45028e+02, atom= 13
Step= 1241, Dmax= 5.1e-03 nm, Epot= -2.62618e+04 Fmax= 3.94034e+02, atom= 13
Step= 1242, Dmax= 6.2e-03 nm, Epot= -2.62616e+04 Fmax= 4.96680e+02, atom= 13
Step= 1243, Dmax= 3.1e-03 nm, Epot= -2.62630e+04 Fmax= 5.16509e+01, atom= 13
Step= 1244, Dmax= 3.7e-03 nm, Epot= -2.62636e+04 Fmax= 4.73876e+02, atom= 13
Step= 1245, Dmax= 4.4e-03 nm, Epot= -2.62651e+04 Fmax= 1.67599e+02, atom= 13
Step= 1246, Dmax= 5.3e-03 nm, Epot= -2.62639e+04 Fmax= 5.97233e+02, atom= 13
Step= 1247, Dmax= 2.7e-03 nm, Epot= -2.62655e+04 Fmax= 2.14543e+02, atom= 13
Step= 1248, Dmax= 3.2e-03 nm, Epot= -2.62658e+04 Fmax= 2.47766e+02, atom= 13
Step= 1249, Dmax= 3.8e-03 nm, Epot= -2.62660e+04 Fmax= 3.03293e+02, atom= 13
Step= 1250, Dmax= 4.6e-03 nm, Epot= -2.62662e+04 Fmax= 3.61711e+02, atom= 13
Step= 1251, Dmax= 5.5e-03 nm, Epot= -2.62662e+04 Fmax= 4.32534e+02, atom= 13
Step= 1252, Dmax= 6.6e-03 nm, Epot= -2.62661e+04 Fmax= 5.24289e+02, atom= 13
Step= 1253, Dmax= 3.3e-03 nm, Epot= -2.62677e+04 Fmax= 4.63159e+01, atom= 13
Step= 1254, Dmax= 4.0e-03 nm, Epot= -2.62683e+04 Fmax= 5.17647e+02, atom= 13
Step= 1255, Dmax= 4.8e-03 nm, Epot= -2.62701e+04 Fmax= 1.71685e+02, atom= 13
Step= 1256, Dmax= 5.7e-03 nm, Epot= -2.62685e+04 Fmax= 6.50366e+02, atom= 13
Step= 1257, Dmax= 2.9e-03 nm, Epot= -2.62704e+04 Fmax= 2.39054e+02, atom= 13
Step= 1258, Dmax= 3.4e-03 nm, Epot= -2.62707e+04 Fmax= 2.57672e+02, atom= 13
Step= 1259, Dmax= 4.1e-03 nm, Epot= -2.62709e+04 Fmax= 3.34637e+02, atom= 13
Step= 1260, Dmax= 4.9e-03 nm, Epot= -2.62711e+04 Fmax= 3.79784e+02, atom= 13
Step= 1261, Dmax= 5.9e-03 nm, Epot= -2.62710e+04 Fmax= 4.73805e+02, atom= 13
Step= 1262, Dmax= 3.0e-03 nm, Epot= -2.62722e+04 Fmax= 4.66627e+01, atom= 13
Step= 1263, Dmax= 3.6e-03 nm, Epot= -2.62729e+04 Fmax= 4.74312e+02, atom= 13
Step= 1264, Dmax= 4.3e-03 nm, Epot= -2.62744e+04 Fmax= 1.39967e+02, atom= 13
Step= 1265, Dmax= 5.1e-03 nm, Epot= -2.62732e+04 Fmax= 6.02107e+02, atom= 13
Step= 1266, Dmax= 2.6e-03 nm, Epot= -2.62747e+04 Fmax= 2.31320e+02, atom= 13
Step= 1267, Dmax= 3.1e-03 nm, Epot= -2.62751e+04 Fmax= 2.10506e+02, atom= 13
Step= 1268, Dmax= 3.7e-03 nm, Epot= -2.62752e+04 Fmax= 3.23246e+02, atom= 13
Step= 1269, Dmax= 4.4e-03 nm, Epot= -2.62756e+04 Fmax= 3.13490e+02, atom= 13
Step= 1270, Dmax= 5.3e-03 nm, Epot= -2.62754e+04 Fmax= 4.54170e+02, atom= 13
Step= 1271, Dmax= 2.7e-03 nm, Epot= -2.62765e+04 Fmax= 7.06242e+01, atom= 13
Step= 1272, Dmax= 3.2e-03 nm, Epot= -2.62768e+04 Fmax= 3.84360e+02, atom= 13
Step= 1273, Dmax= 3.8e-03 nm, Epot= -2.62778e+04 Fmax= 1.68457e+02, atom= 13
Step= 1274, Dmax= 4.6e-03 nm, Epot= -2.62771e+04 Fmax= 4.90734e+02, atom= 13
Step= 1275, Dmax= 2.3e-03 nm, Epot= -2.62782e+04 Fmax= 1.60978e+02, atom= 13
Step= 1276, Dmax= 2.8e-03 nm, Epot= -2.62785e+04 Fmax= 2.37776e+02, atom= 13
Step= 1277, Dmax= 3.3e-03 nm, Epot= -2.62788e+04 Fmax= 2.37117e+02, atom= 13
Step= 1278, Dmax= 4.0e-03 nm, Epot= -2.62789e+04 Fmax= 3.36203e+02, atom= 13
Step= 1279, Dmax= 4.8e-03 nm, Epot= -2.62792e+04 Fmax= 3.48204e+02, atom= 13
Step= 1280, Dmax= 5.7e-03 nm, Epot= -2.62790e+04 Fmax= 4.76518e+02, atom= 13
Step= 1281, Dmax= 2.9e-03 nm, Epot= -2.62802e+04 Fmax= 6.44878e+01, atom= 13
Step= 1282, Dmax= 3.4e-03 nm, Epot= -2.62805e+04 Fmax= 4.24149e+02, atom= 13
Step= 1283, Dmax= 4.1e-03 nm, Epot= -2.62817e+04 Fmax= 1.69832e+02, atom= 13
Step= 1284, Dmax= 4.9e-03 nm, Epot= -2.62808e+04 Fmax= 5.38735e+02, atom= 13
Step= 1285, Dmax= 2.5e-03 nm, Epot= -2.62821e+04 Fmax= 1.84224e+02, atom= 13
Step= 1286, Dmax= 3.0e-03 nm, Epot= -2.62824e+04 Fmax= 2.44019e+02, atom= 13
Step= 1287, Dmax= 3.6e-03 nm, Epot= -2.62827e+04 Fmax= 2.66453e+02, atom= 13
Step= 1288, Dmax= 4.3e-03 nm, Epot= -2.62828e+04 Fmax= 3.49437e+02, atom= 13
Step= 1289, Dmax= 5.1e-03 nm, Epot= -2.62830e+04 Fmax= 3.86153e+02, atom= 13
Step= 1290, Dmax= 6.1e-03 nm, Epot= -2.62828e+04 Fmax= 4.99931e+02, atom= 13
Step= 1291, Dmax= 3.1e-03 nm, Epot= -2.62841e+04 Fmax= 5.72770e+01, atom= 13
Step= 1292, Dmax= 3.7e-03 nm, Epot= -2.62845e+04 Fmax= 4.67343e+02, atom= 13
Step= 1293, Dmax= 4.4e-03 nm, Epot= -2.62859e+04 Fmax= 1.70875e+02, atom= 13
Step= 1294, Dmax= 5.3e-03 nm, Epot= -2.62847e+04 Fmax= 5.90520e+02, atom= 13
Step= 1295, Dmax= 2.7e-03 nm, Epot= -2.62863e+04 Fmax= 2.09697e+02, atom= 13
Step= 1296, Dmax= 3.2e-03 nm, Epot= -2.62865e+04 Fmax= 2.50258e+02, atom= 13
Step= 1297, Dmax= 3.8e-03 nm, Epot= -2.62868e+04 Fmax= 2.98384e+02, atom= 13
Step= 1298, Dmax= 4.6e-03 nm, Epot= -2.62869e+04 Fmax= 3.63252e+02, atom= 13
Step= 1299, Dmax= 5.5e-03 nm, Epot= -2.62870e+04 Fmax= 4.27406e+02, atom= 13
Step= 1300, Dmax= 6.6e-03 nm, Epot= -2.62868e+04 Fmax= 5.24668e+02, atom= 13
Step= 1301, Dmax= 3.3e-03 nm, Epot= -2.62884e+04 Fmax= 4.90718e+01, atom= 13
Step= 1302, Dmax= 4.0e-03 nm, Epot= -2.62888e+04 Fmax= 5.13561e+02, atom= 13
Step= 1303, Dmax= 4.7e-03 nm, Epot= -2.62906e+04 Fmax= 1.72126e+02, atom= 13
Step= 1304, Dmax= 5.7e-03 nm, Epot= -2.62889e+04 Fmax= 6.46333e+02, atom= 13
Step= 1305, Dmax= 2.8e-03 nm, Epot= -2.62908e+04 Fmax= 2.36932e+02, atom= 13
Step= 1306, Dmax= 3.4e-03 nm, Epot= -2.62911e+04 Fmax= 2.57170e+02, atom= 13
Step= 1307, Dmax= 4.1e-03 nm, Epot= -2.62913e+04 Fmax= 3.32553e+02, atom= 13
Step= 1308, Dmax= 4.9e-03 nm, Epot= -2.62914e+04 Fmax= 3.78320e+02, atom= 13
Step= 1309, Dmax= 5.9e-03 nm, Epot= -2.62913e+04 Fmax= 4.71214e+02, atom= 13
Step= 1310, Dmax= 3.0e-03 nm, Epot= -2.62926e+04 Fmax= 4.62698e+01, atom= 13
Step= 1311, Dmax= 3.5e-03 nm, Epot= -2.62932e+04 Fmax= 4.71068e+02, atom= 13
Step= 1312, Dmax= 4.3e-03 nm, Epot= -2.62947e+04 Fmax= 1.40456e+02, atom= 13
Step= 1313, Dmax= 5.1e-03 nm, Epot= -2.62935e+04 Fmax= 5.97645e+02, atom= 13
Step= 1314, Dmax= 2.6e-03 nm, Epot= -2.62950e+04 Fmax= 2.28868e+02, atom= 13
Step= 1315, Dmax= 3.1e-03 nm, Epot= -2.62954e+04 Fmax= 2.11004e+02, atom= 13
Step= 1316, Dmax= 3.7e-03 nm, Epot= -2.62955e+04 Fmax= 3.19994e+02, atom= 13
Step= 1317, Dmax= 4.4e-03 nm, Epot= -2.62959e+04 Fmax= 3.13889e+02, atom= 13
Step= 1318, Dmax= 5.3e-03 nm, Epot= -2.62956e+04 Fmax= 4.50041e+02, atom= 13
Step= 1319, Dmax= 2.6e-03 nm, Epot= -2.62967e+04 Fmax= 6.83556e+01, atom= 13
Step= 1320, Dmax= 3.2e-03 nm, Epot= -2.62970e+04 Fmax= 3.84808e+02, atom= 13
Step= 1321, Dmax= 3.8e-03 nm, Epot= -2.62980e+04 Fmax= 1.65379e+02, atom= 13
Step= 1322, Dmax= 4.6e-03 nm, Epot= -2.62973e+04 Fmax= 4.90704e+02, atom= 13
Step= 1323, Dmax= 2.3e-03 nm, Epot= -2.62984e+04 Fmax= 1.62589e+02, atom= 13
Step= 1324, Dmax= 2.7e-03 nm, Epot= -2.62986e+04 Fmax= 2.34200e+02, atom= 13
Step= 1325, Dmax= 3.3e-03 nm, Epot= -2.62990e+04 Fmax= 2.38630e+02, atom= 13
Step= 1326, Dmax= 4.0e-03 nm, Epot= -2.62991e+04 Fmax= 3.31992e+02, atom= 13
Step= 1327, Dmax= 4.7e-03 nm, Epot= -2.62994e+04 Fmax= 3.49333e+02, atom= 13
Step= 1328, Dmax= 5.7e-03 nm, Epot= -2.62992e+04 Fmax= 4.71599e+02, atom= 13
Step= 1329, Dmax= 2.8e-03 nm, Epot= -2.63004e+04 Fmax= 6.14414e+01, atom= 13
Step= 1330, Dmax= 3.4e-03 nm, Epot= -2.63007e+04 Fmax= 4.24778e+02, atom= 13
Step= 1331, Dmax= 4.1e-03 nm, Epot= -2.63019e+04 Fmax= 1.66379e+02, atom= 13
Step= 1332, Dmax= 4.9e-03 nm, Epot= -2.63010e+04 Fmax= 5.38855e+02, atom= 13
Step= 1333, Dmax= 2.5e-03 nm, Epot= -2.63023e+04 Fmax= 1.86156e+02, atom= 13
Step= 1334, Dmax= 2.9e-03 nm, Epot= -2.63025e+04 Fmax= 2.40127e+02, atom= 13
Step= 1335, Dmax= 3.5e-03 nm, Epot= -2.63028e+04 Fmax= 2.68109e+02, atom= 13
Step= 1336, Dmax= 4.2e-03 nm, Epot= -2.63029e+04 Fmax= 3.44976e+02, atom= 13
Step= 1337, Dmax= 5.1e-03 nm, Epot= -2.63031e+04 Fmax= 3.87182e+02, atom= 13
Step= 1338, Dmax= 6.1e-03 nm, Epot= -2.63029e+04 Fmax= 4.94905e+02, atom= 13
Step= 1339, Dmax= 3.1e-03 nm, Epot= -2.63043e+04 Fmax= 5.41161e+01, atom= 13
Step= 1340, Dmax= 3.7e-03 nm, Epot= -2.63047e+04 Fmax= 4.67902e+02, atom= 13
Step= 1341, Dmax= 4.4e-03 nm, Epot= -2.63062e+04 Fmax= 1.67405e+02, atom= 13
Step= 1342, Dmax= 5.3e-03 nm, Epot= -2.63049e+04 Fmax= 5.90769e+02, atom= 13
Step= 1343, Dmax= 2.6e-03 nm, Epot= -2.63065e+04 Fmax= 2.11555e+02, atom= 13
Step= 1344, Dmax= 3.2e-03 nm, Epot= -2.63068e+04 Fmax= 2.46351e+02, atom= 13
Step= 1345, Dmax= 3.8e-03 nm, Epot= -2.63070e+04 Fmax= 2.99763e+02, atom= 13
Step= 1346, Dmax= 4.6e-03 nm, Epot= -2.63071e+04 Fmax= 3.58977e+02, atom= 13
Step= 1347, Dmax= 5.5e-03 nm, Epot= -2.63072e+04 Fmax= 4.28109e+02, atom= 13
Step= 1348, Dmax= 6.6e-03 nm, Epot= -2.63070e+04 Fmax= 5.19827e+02, atom= 13
Step= 1349, Dmax= 3.3e-03 nm, Epot= -2.63085e+04 Fmax= 4.61553e+01, atom= 13
Step= 1350, Dmax= 3.9e-03 nm, Epot= -2.63091e+04 Fmax= 5.13995e+02, atom= 13
Step= 1351, Dmax= 4.7e-03 nm, Epot= -2.63109e+04 Fmax= 1.68795e+02, atom= 13
Step= 1352, Dmax= 5.7e-03 nm, Epot= -2.63092e+04 Fmax= 6.46305e+02, atom= 13
Step= 1353, Dmax= 2.8e-03 nm, Epot= -2.63111e+04 Fmax= 2.38329e+02, atom= 13
Step= 1354, Dmax= 3.4e-03 nm, Epot= -2.63115e+04 Fmax= 2.53629e+02, atom= 13
Step= 1355, Dmax= 4.1e-03 nm, Epot= -2.63116e+04 Fmax= 3.33462e+02, atom= 13
Step= 1356, Dmax= 4.9e-03 nm, Epot= -2.63118e+04 Fmax= 3.74381e+02, atom= 13
Step= 1357, Dmax= 5.9e-03 nm, Epot= -2.63117e+04 Fmax= 4.71656e+02, atom= 13
Step= 1358, Dmax= 2.9e-03 nm, Epot= -2.63129e+04 Fmax= 4.84526e+01, atom= 13
Step= 1359, Dmax= 3.5e-03 nm, Epot= -2.63134e+04 Fmax= 4.66314e+02, atom= 13
Step= 1360, Dmax= 4.2e-03 nm, Epot= -2.63149e+04 Fmax= 1.42444e+02, atom= 13
Step= 1361, Dmax= 5.1e-03 nm, Epot= -2.63137e+04 Fmax= 5.92874e+02, atom= 13
Step= 1362, Dmax= 2.5e-03 nm, Epot= -2.63152e+04 Fmax= 2.25333e+02, atom= 13
Step= 1363, Dmax= 3.1e-03 nm, Epot= -2.63156e+04 Fmax= 2.12542e+02, atom= 13
Step= 1364, Dmax= 3.7e-03 nm, Epot= -2.63157e+04 Fmax= 3.16353e+02, atom= 13
Step= 1365, Dmax= 4.4e-03 nm, Epot= -2.63161e+04 Fmax= 3.14800e+02, atom= 13
Step= 1366, Dmax= 5.3e-03 nm, Epot= -2.63159e+04 Fmax= 4.46016e+02, atom= 13
Step= 1367, Dmax= 2.6e-03 nm, Epot= -2.63169e+04 Fmax= 6.57636e+01, atom= 13
Step= 1368, Dmax= 3.2e-03 nm, Epot= -2.63172e+04 Fmax= 3.85288e+02, atom= 13
Step= 1369, Dmax= 3.8e-03 nm, Epot= -2.63183e+04 Fmax= 1.62582e+02, atom= 13
Step= 1370, Dmax= 4.6e-03 nm, Epot= -2.63177e+04 Fmax= 4.90941e+02, atom= 13
Step= 1371, Dmax= 2.3e-03 nm, Epot= -2.63187e+04 Fmax= 1.63920e+02, atom= 13
Step= 1372, Dmax= 2.7e-03 nm, Epot= -2.63189e+04 Fmax= 2.31256e+02, atom= 13
Step= 1373, Dmax= 3.3e-03 nm, Epot= -2.63193e+04 Fmax= 2.39513e+02, atom= 13
Step= 1374, Dmax= 3.9e-03 nm, Epot= -2.63194e+04 Fmax= 3.28824e+02, atom= 13
Step= 1375, Dmax= 4.7e-03 nm, Epot= -2.63197e+04 Fmax= 3.49713e+02, atom= 13
Step= 1376, Dmax= 5.7e-03 nm, Epot= -2.63195e+04 Fmax= 4.67931e+02, atom= 13
Step= 1377, Dmax= 2.8e-03 nm, Epot= -2.63207e+04 Fmax= 5.93448e+01, atom= 13
Step= 1378, Dmax= 3.4e-03 nm, Epot= -2.63210e+04 Fmax= 4.25085e+02, atom= 13
Step= 1379, Dmax= 4.1e-03 nm, Epot= -2.63223e+04 Fmax= 1.63755e+02, atom= 13
Step= 1380, Dmax= 4.9e-03 nm, Epot= -2.63214e+04 Fmax= 5.38911e+02, atom= 13
Step= 1381, Dmax= 2.4e-03 nm, Epot= -2.63226e+04 Fmax= 1.87247e+02, atom= 13
Step= 1382, Dmax= 2.9e-03 nm, Epot= -2.63229e+04 Fmax= 2.37260e+02, atom= 13
Step= 1383, Dmax= 3.5e-03 nm, Epot= -2.63232e+04 Fmax= 2.68884e+02, atom= 13
Step= 1384, Dmax= 4.2e-03 nm, Epot= -2.63233e+04 Fmax= 3.41802e+02, atom= 13
Step= 1385, Dmax= 5.1e-03 nm, Epot= -2.63235e+04 Fmax= 3.87720e+02, atom= 13
Step= 1386, Dmax= 6.1e-03 nm, Epot= -2.63233e+04 Fmax= 4.91014e+02, atom= 13
Step= 1387, Dmax= 3.0e-03 nm, Epot= -2.63247e+04 Fmax= 5.19050e+01, atom= 13
Step= 1388, Dmax= 3.7e-03 nm, Epot= -2.63251e+04 Fmax= 4.68303e+02, atom= 13
Step= 1389, Dmax= 4.4e-03 nm, Epot= -2.63266e+04 Fmax= 1.64637e+02, atom= 13
Step= 1390, Dmax= 5.3e-03 nm, Epot= -2.63253e+04 Fmax= 5.90942e+02, atom= 13
Step= 1391, Dmax= 2.6e-03 nm, Epot= -2.63269e+04 Fmax= 2.12820e+02, atom= 13
Step= 1392, Dmax= 3.2e-03 nm, Epot= -2.63272e+04 Fmax= 2.43247e+02, atom= 13
Step= 1393, Dmax= 3.8e-03 nm, Epot= -2.63274e+04 Fmax= 3.00979e+02, atom= 13
Step= 1394, Dmax= 4.5e-03 nm, Epot= -2.63276e+04 Fmax= 3.55265e+02, atom= 13
Step= 1395, Dmax= 5.5e-03 nm, Epot= -2.63276e+04 Fmax= 4.29139e+02, atom= 13
Step= 1396, Dmax= 6.6e-03 nm, Epot= -2.63275e+04 Fmax= 5.15275e+02, atom= 13
Step= 1397, Dmax= 3.3e-03 nm, Epot= -2.63290e+04 Fmax= 4.35955e+01, atom= 13
Step= 1398, Dmax= 3.9e-03 nm, Epot= -2.63296e+04 Fmax= 5.13885e+02, atom= 13
Step= 1399, Dmax= 4.7e-03 nm, Epot= -2.63314e+04 Fmax= 1.66354e+02, atom= 13
Step= 1400, Dmax= 5.7e-03 nm, Epot= -2.63298e+04 Fmax= 6.46286e+02, atom= 13
Step= 1401, Dmax= 2.8e-03 nm, Epot= -2.63317e+04 Fmax= 2.39576e+02, atom= 13
Step= 1402, Dmax= 3.4e-03 nm, Epot= -2.63320e+04 Fmax= 2.50454e+02, atom= 13
Step= 1403, Dmax= 4.1e-03 nm, Epot= -2.63321e+04 Fmax= 3.34816e+02, atom= 13
Step= 1404, Dmax= 4.9e-03 nm, Epot= -2.63324e+04 Fmax= 3.70376e+02, atom= 13
Step= 1405, Dmax= 5.9e-03 nm, Epot= -2.63322e+04 Fmax= 4.73079e+02, atom= 13
Step= 1406, Dmax= 2.9e-03 nm, Epot= -2.63334e+04 Fmax= 5.09448e+01, atom= 13
Step= 1407, Dmax= 3.5e-03 nm, Epot= -2.63339e+04 Fmax= 4.61133e+02, atom= 13
Step= 1408, Dmax= 4.2e-03 nm, Epot= -2.63354e+04 Fmax= 1.45859e+02, atom= 13
Step= 1409, Dmax= 5.1e-03 nm, Epot= -2.63342e+04 Fmax= 5.86055e+02, atom= 13
Step= 1410, Dmax= 2.5e-03 nm, Epot= -2.63356e+04 Fmax= 2.20255e+02, atom= 13
Step= 1411, Dmax= 3.0e-03 nm, Epot= -2.63360e+04 Fmax= 2.16496e+02, atom= 13
Step= 1412, Dmax= 3.7e-03 nm, Epot= -2.63361e+04 Fmax= 3.10160e+02, atom= 13
Step= 1413, Dmax= 4.4e-03 nm, Epot= -2.63365e+04 Fmax= 3.19289e+02, atom= 13
Step= 1414, Dmax= 5.3e-03 nm, Epot= -2.63363e+04 Fmax= 4.38556e+02, atom= 13
Step= 1415, Dmax= 2.6e-03 nm, Epot= -2.63373e+04 Fmax= 6.00464e+01, atom= 13
Step= 1416, Dmax= 3.2e-03 nm, Epot= -2.63377e+04 Fmax= 3.90139e+02, atom= 13
Step= 1417, Dmax= 3.8e-03 nm, Epot= -2.63388e+04 Fmax= 1.55863e+02, atom= 13
Step= 1418, Dmax= 4.5e-03 nm, Epot= -2.63381e+04 Fmax= 4.96264e+02, atom= 13
Step= 1419, Dmax= 2.3e-03 nm, Epot= -2.63391e+04 Fmax= 1.70047e+02, atom= 13
Step= 1420, Dmax= 2.7e-03 nm, Epot= -2.63394e+04 Fmax= 2.23225e+02, atom= 13
Step= 1421, Dmax= 3.3e-03 nm, Epot= -2.63397e+04 Fmax= 2.46481e+02, atom= 13
Step= 1422, Dmax= 3.9e-03 nm, Epot= -2.63399e+04 Fmax= 3.19435e+02, atom= 13
Step= 1423, Dmax= 4.7e-03 nm, Epot= -2.63401e+04 Fmax= 3.57432e+02, atom= 13
Step= 1424, Dmax= 5.7e-03 nm, Epot= -2.63400e+04 Fmax= 4.57058e+02, atom= 13
Step= 1425, Dmax= 2.8e-03 nm, Epot= -2.63411e+04 Fmax= 5.02726e+01, atom= 13
Step= 1426, Dmax= 3.4e-03 nm, Epot= -2.63416e+04 Fmax= 4.33328e+02, atom= 13
Step= 1427, Dmax= 4.1e-03 nm, Epot= -2.63429e+04 Fmax= 1.53566e+02, atom= 13
Step= 1428, Dmax= 4.9e-03 nm, Epot= -2.63420e+04 Fmax= 5.47835e+02, atom= 13
Step= 1429, Dmax= 2.4e-03 nm, Epot= -2.63433e+04 Fmax= 1.96923e+02, atom= 13
Step= 1430, Dmax= 2.9e-03 nm, Epot= -2.63436e+04 Fmax= 2.25630e+02, atom= 13
Step= 1431, Dmax= 3.5e-03 nm, Epot= -2.63438e+04 Fmax= 2.79507e+02, atom= 13
Step= 1432, Dmax= 4.2e-03 nm, Epot= -2.63440e+04 Fmax= 3.28673e+02, atom= 13
Step= 1433, Dmax= 5.1e-03 nm, Epot= -2.63440e+04 Fmax= 3.99231e+02, atom= 13
Step= 1434, Dmax= 6.1e-03 nm, Epot= -2.63440e+04 Fmax= 4.76225e+02, atom= 13
Step= 1435, Dmax= 3.0e-03 nm, Epot= -2.63453e+04 Fmax= 3.90205e+01, atom= 13
Step= 1436, Dmax= 3.6e-03 nm, Epot= -2.63461e+04 Fmax= 4.80060e+02, atom= 13
Step= 1437, Dmax= 4.4e-03 nm, Epot= -2.63477e+04 Fmax= 1.50819e+02, atom= 13
Step= 1438, Dmax= 5.2e-03 nm, Epot= -2.63464e+04 Fmax= 6.03695e+02, atom= 13
Step= 1439, Dmax= 2.6e-03 nm, Epot= -2.63480e+04 Fmax= 2.26233e+02, atom= 13
Step= 1440, Dmax= 3.1e-03 nm, Epot= -2.63483e+04 Fmax= 2.28084e+02, atom= 13
Step= 1441, Dmax= 3.8e-03 nm, Epot= -2.63484e+04 Fmax= 3.15268e+02, atom= 13
Step= 1442, Dmax= 4.5e-03 nm, Epot= -2.63487e+04 Fmax= 3.38353e+02, atom= 13
Step= 1443, Dmax= 5.4e-03 nm, Epot= -2.63486e+04 Fmax= 4.44442e+02, atom= 13
Step= 1444, Dmax= 2.7e-03 nm, Epot= -2.63497e+04 Fmax= 5.27020e+01, atom= 13
Step= 1445, Dmax= 3.3e-03 nm, Epot= -2.63501e+04 Fmax= 4.19895e+02, atom= 13
Step= 1446, Dmax= 3.9e-03 nm, Epot= -2.63513e+04 Fmax= 1.43448e+02, atom= 13
Step= 1447, Dmax= 4.7e-03 nm, Epot= -2.63504e+04 Fmax= 5.34495e+02, atom= 13
Step= 1448, Dmax= 2.4e-03 nm, Epot= -2.63516e+04 Fmax= 1.95860e+02, atom= 13
Step= 1449, Dmax= 2.8e-03 nm, Epot= -2.63519e+04 Fmax= 2.09758e+02, atom= 13
Step= 1450, Dmax= 3.4e-03 nm, Epot= -2.63521e+04 Fmax= 2.78472e+02, atom= 13
Step= 1451, Dmax= 4.1e-03 nm, Epot= -2.63524e+04 Fmax= 3.05897e+02, atom= 13
Step= 1452, Dmax= 4.9e-03 nm, Epot= -2.63523e+04 Fmax= 3.96606e+02, atom= 13
Step= 1453, Dmax= 2.4e-03 nm, Epot= -2.63532e+04 Fmax= 4.57300e+01, atom= 13
Step= 1454, Dmax= 2.9e-03 nm, Epot= -2.63539e+04 Fmax= 3.72792e+02, atom= 13
Step= 1455, Dmax= 3.5e-03 nm, Epot= -2.63549e+04 Fmax= 1.33430e+02, atom= 13
Step= 1456, Dmax= 4.2e-03 nm, Epot= -2.63543e+04 Fmax= 4.72358e+02, atom= 13
Step= 1457, Dmax= 2.1e-03 nm, Epot= -2.63552e+04 Fmax= 1.69315e+02, atom= 13
Step= 1458, Dmax= 2.5e-03 nm, Epot= -2.63555e+04 Fmax= 1.95322e+02, atom= 13
Step= 1459, Dmax= 3.0e-03 nm, Epot= -2.63558e+04 Fmax= 2.40889e+02, atom= 13
Step= 1460, Dmax= 3.6e-03 nm, Epot= -2.63560e+04 Fmax= 2.83888e+02, atom= 13
Step= 1461, Dmax= 4.4e-03 nm, Epot= -2.63561e+04 Fmax= 3.44539e+02, atom= 13
Step= 1462, Dmax= 5.2e-03 nm, Epot= -2.63561e+04 Fmax= 4.10688e+02, atom= 13
Step= 1463, Dmax= 6.3e-03 nm, Epot= -2.63560e+04 Fmax= 4.94463e+02, atom= 13
Step= 1464, Dmax= 3.1e-03 nm, Epot= -2.63574e+04 Fmax= 4.14537e+01, atom= 13
Step= 1465, Dmax= 3.8e-03 nm, Epot= -2.63580e+04 Fmax= 5.04234e+02, atom= 13
Step= 1466, Dmax= 4.5e-03 nm, Epot= -2.63597e+04 Fmax= 1.47083e+02, atom= 13
Step= 1467, Dmax= 5.4e-03 nm, Epot= -2.63581e+04 Fmax= 6.35802e+02, atom= 13
Step= 1468, Dmax= 2.7e-03 nm, Epot= -2.63599e+04 Fmax= 2.44775e+02, atom= 13
Step= 1469, Dmax= 3.3e-03 nm, Epot= -2.63603e+04 Fmax= 2.24369e+02, atom= 13
Step= 1470, Dmax= 3.9e-03 nm, Epot= -2.63603e+04 Fmax= 3.39684e+02, atom= 13
Step= 1471, Dmax= 2.0e-03 nm, Epot= -2.63608e+04 Fmax= 5.78304e+01, atom= 13
Step= 1472, Dmax= 2.3e-03 nm, Epot= -2.63613e+04 Fmax= 2.79098e+02, atom= 13
Step= 1473, Dmax= 2.8e-03 nm, Epot= -2.63619e+04 Fmax= 1.27165e+02, atom= 13
Step= 1474, Dmax= 3.4e-03 nm, Epot= -2.63618e+04 Fmax= 3.59261e+02, atom= 13
Step= 1475, Dmax= 1.7e-03 nm, Epot= -2.63623e+04 Fmax= 1.15953e+02, atom= 13
Step= 1476, Dmax= 2.0e-03 nm, Epot= -2.63626e+04 Fmax= 1.76661e+02, atom= 13
Step= 1477, Dmax= 2.4e-03 nm, Epot= -2.63629e+04 Fmax= 1.73609e+02, atom= 13
Step= 1478, Dmax= 2.9e-03 nm, Epot= -2.63631e+04 Fmax= 2.47561e+02, atom= 13
Step= 1479, Dmax= 3.5e-03 nm, Epot= -2.63634e+04 Fmax= 2.56993e+02, atom= 13
Step= 1480, Dmax= 4.2e-03 nm, Epot= -2.63634e+04 Fmax= 3.49305e+02, atom= 13
Step= 1481, Dmax= 5.0e-03 nm, Epot= -2.63636e+04 Fmax= 3.77435e+02, atom= 13
Step= 1482, Dmax= 6.1e-03 nm, Epot= -2.63633e+04 Fmax= 4.95193e+02, atom= 13
Step= 1483, Dmax= 3.0e-03 nm, Epot= -2.63647e+04 Fmax= 5.94141e+01, atom= 13
Step= 1484, Dmax= 3.6e-03 nm, Epot= -2.63647e+04 Fmax= 4.63109e+02, atom= 13
Step= 1485, Dmax= 4.4e-03 nm, Epot= -2.63662e+04 Fmax= 1.65840e+02, atom= 13
Step= 1486, Dmax= 5.2e-03 nm, Epot= -2.63648e+04 Fmax= 5.88267e+02, atom= 13
Step= 1487, Dmax= 2.6e-03 nm, Epot= -2.63664e+04 Fmax= 2.10950e+02, atom= 13
Step= 1488, Dmax= 3.1e-03 nm, Epot= -2.63666e+04 Fmax= 2.41714e+02, atom= 13
Step= 1489, Dmax= 3.8e-03 nm, Epot= -2.63668e+04 Fmax= 3.01025e+02, atom= 13
Step= 1490, Dmax= 4.5e-03 nm, Epot= -2.63669e+04 Fmax= 3.50720e+02, atom= 13
Step= 1491, Dmax= 5.4e-03 nm, Epot= -2.63668e+04 Fmax= 4.30900e+02, atom= 13
Step= 1492, Dmax= 2.7e-03 nm, Epot= -2.63679e+04 Fmax= 3.98719e+01, atom= 13
Step= 1493, Dmax= 3.3e-03 nm, Epot= -2.63685e+04 Fmax= 4.28941e+02, atom= 13
Step= 1494, Dmax= 3.9e-03 nm, Epot= -2.63698e+04 Fmax= 1.33426e+02, atom= 13
Step= 1495, Dmax= 4.7e-03 nm, Epot= -2.63688e+04 Fmax= 5.41513e+02, atom= 13
Step= 1496, Dmax= 2.3e-03 nm, Epot= -2.63701e+04 Fmax= 2.04374e+02, atom= 13
Step= 1497, Dmax= 2.8e-03 nm, Epot= -2.63704e+04 Fmax= 2.00888e+02, atom= 13
Step= 1498, Dmax= 3.4e-03 nm, Epot= -2.63705e+04 Fmax= 2.85544e+02, atom= 13
Step= 1499, Dmax= 4.0e-03 nm, Epot= -2.63707e+04 Fmax= 2.98054e+02, atom= 13
Step= 1500, Dmax= 4.9e-03 nm, Epot= -2.63706e+04 Fmax= 4.02394e+02, atom= 13
Step= 1501, Dmax= 2.4e-03 nm, Epot= -2.63715e+04 Fmax= 5.24695e+01, atom= 13
Step= 1502, Dmax= 2.9e-03 nm, Epot= -2.63718e+04 Fmax= 3.67824e+02, atom= 13
Step= 1503, Dmax= 3.5e-03 nm, Epot= -2.63728e+04 Fmax= 1.36885e+02, atom= 13
Step= 1504, Dmax= 4.2e-03 nm, Epot= -2.63721e+04 Fmax= 4.68710e+02, atom= 13
Step= 1505, Dmax= 2.1e-03 nm, Epot= -2.63731e+04 Fmax= 1.65785e+02, atom= 13
Step= 1506, Dmax= 2.5e-03 nm, Epot= -2.63733e+04 Fmax= 1.97355e+02, atom= 13
Step= 1507, Dmax= 3.0e-03 nm, Epot= -2.63735e+04 Fmax= 2.38503e+02, atom= 13
Step= 1508, Dmax= 3.6e-03 nm, Epot= -2.63737e+04 Fmax= 2.84416e+02, atom= 13
Step= 1509, Dmax= 4.4e-03 nm, Epot= -2.63738e+04 Fmax= 3.43259e+02, atom= 13
Step= 1510, Dmax= 5.2e-03 nm, Epot= -2.63738e+04 Fmax= 4.09779e+02, atom= 13
Step= 1511, Dmax= 2.6e-03 nm, Epot= -2.63747e+04 Fmax= 3.36035e+01, atom= 13
Step= 1512, Dmax= 3.1e-03 nm, Epot= -2.63756e+04 Fmax= 4.18235e+02, atom= 13
Step= 1513, Dmax= 3.8e-03 nm, Epot= -2.63768e+04 Fmax= 1.24363e+02, atom= 13
Step= 1514, Dmax= 4.5e-03 nm, Epot= -2.63758e+04 Fmax= 5.27432e+02, atom= 13
Step= 1515, Dmax= 2.3e-03 nm, Epot= -2.63770e+04 Fmax= 2.01375e+02, atom= 13
Step= 1516, Dmax= 2.7e-03 nm, Epot= -2.63774e+04 Fmax= 1.89026e+02, atom= 13
Step= 1517, Dmax= 3.2e-03 nm, Epot= -2.63774e+04 Fmax= 2.79925e+02, atom= 13
Step= 1518, Dmax= 3.9e-03 nm, Epot= -2.63777e+04 Fmax= 2.82323e+02, atom= 13
Step= 1519, Dmax= 4.7e-03 nm, Epot= -2.63776e+04 Fmax= 3.92924e+02, atom= 13
Step= 1520, Dmax= 2.3e-03 nm, Epot= -2.63784e+04 Fmax= 5.51340e+01, atom= 13
Step= 1521, Dmax= 2.8e-03 nm, Epot= -2.63787e+04 Fmax= 3.48405e+02, atom= 13
Step= 1522, Dmax= 3.4e-03 nm, Epot= -2.63795e+04 Fmax= 1.37532e+02, atom= 13
Step= 1523, Dmax= 4.0e-03 nm, Epot= -2.63790e+04 Fmax= 4.44411e+02, atom= 13
Step= 1524, Dmax= 2.0e-03 nm, Epot= -2.63798e+04 Fmax= 1.53757e+02, atom= 13
Step= 1525, Dmax= 2.4e-03 nm, Epot= -2.63800e+04 Fmax= 1.96516e+02, atom= 13
Step= 1526, Dmax= 2.9e-03 nm, Epot= -2.63803e+04 Fmax= 2.23047e+02, atom= 13
Step= 1527, Dmax= 3.5e-03 nm, Epot= -2.63804e+04 Fmax= 2.81267e+02, atom= 13
Step= 1528, Dmax= 4.2e-03 nm, Epot= -2.63805e+04 Fmax= 3.23051e+02, atom= 13
Step= 1529, Dmax= 5.0e-03 nm, Epot= -2.63805e+04 Fmax= 4.03028e+02, atom= 13
Step= 1530, Dmax= 2.5e-03 nm, Epot= -2.63814e+04 Fmax= 3.97917e+01, atom= 13
Step= 1531, Dmax= 3.0e-03 nm, Epot= -2.63819e+04 Fmax= 3.92440e+02, atom= 13
Step= 1532, Dmax= 3.6e-03 nm, Epot= -2.63830e+04 Fmax= 1.30119e+02, atom= 13
Step= 1533, Dmax= 4.3e-03 nm, Epot= -2.63821e+04 Fmax= 4.95004e+02, atom= 13
Step= 1534, Dmax= 2.2e-03 nm, Epot= -2.63832e+04 Fmax= 1.82779e+02, atom= 13
Step= 1535, Dmax= 2.6e-03 nm, Epot= -2.63835e+04 Fmax= 1.93955e+02, atom= 13
Step= 1536, Dmax= 3.1e-03 nm, Epot= -2.63836e+04 Fmax= 2.56919e+02, atom= 13
Step= 1537, Dmax= 3.8e-03 nm, Epot= -2.63838e+04 Fmax= 2.85466e+02, atom= 13
Step= 1538, Dmax= 4.5e-03 nm, Epot= -2.63838e+04 Fmax= 3.64088e+02, atom= 13
Step= 1539, Dmax= 2.3e-03 nm, Epot= -2.63845e+04 Fmax= 3.96031e+01, atom= 13
Step= 1540, Dmax= 2.7e-03 nm, Epot= -2.63850e+04 Fmax= 3.52827e+02, atom= 13
Step= 1541, Dmax= 3.2e-03 nm, Epot= -2.63859e+04 Fmax= 1.15289e+02, atom= 13
Step= 1542, Dmax= 3.9e-03 nm, Epot= -2.63854e+04 Fmax= 4.48418e+02, atom= 13
Step= 1543, Dmax= 1.9e-03 nm, Epot= -2.63862e+04 Fmax= 1.66441e+02, atom= 13
Step= 1544, Dmax= 2.3e-03 nm, Epot= -2.63864e+04 Fmax= 1.70077e+02, atom= 13
Step= 1545, Dmax= 2.8e-03 nm, Epot= -2.63866e+04 Fmax= 2.35308e+02, atom= 13
Step= 1546, Dmax= 3.4e-03 nm, Epot= -2.63868e+04 Fmax= 2.49545e+02, atom= 13
Step= 1547, Dmax= 4.0e-03 nm, Epot= -2.63868e+04 Fmax= 3.33911e+02, atom= 13
Step= 1548, Dmax= 2.0e-03 nm, Epot= -2.63874e+04 Fmax= 4.21364e+01, atom= 13
Step= 1549, Dmax= 2.4e-03 nm, Epot= -2.63879e+04 Fmax= 3.03723e+02, atom= 13
Step= 1550, Dmax= 2.9e-03 nm, Epot= -2.63886e+04 Fmax= 1.16152e+02, atom= 13
Step= 1551, Dmax= 3.5e-03 nm, Epot= -2.63883e+04 Fmax= 3.85253e+02, atom= 13
Step= 1552, Dmax= 1.7e-03 nm, Epot= -2.63889e+04 Fmax= 1.34726e+02, atom= 13
Step= 1553, Dmax= 2.1e-03 nm, Epot= -2.63891e+04 Fmax= 1.68215e+02, atom= 13
Step= 1554, Dmax= 2.5e-03 nm, Epot= -2.63893e+04 Fmax= 1.93409e+02, atom= 13
Step= 1555, Dmax= 3.0e-03 nm, Epot= -2.63895e+04 Fmax= 2.42500e+02, atom= 13
Step= 1556, Dmax= 3.6e-03 nm, Epot= -2.63896e+04 Fmax= 2.78631e+02, atom= 13
Step= 1557, Dmax= 4.3e-03 nm, Epot= -2.63897e+04 Fmax= 3.48774e+02, atom= 13
Step= 1558, Dmax= 5.2e-03 nm, Epot= -2.63897e+04 Fmax= 4.02089e+02, atom= 13
Step= 1559, Dmax= 6.2e-03 nm, Epot= -2.63894e+04 Fmax= 5.00989e+02, atom= 13
Step= 1560, Dmax= 3.1e-03 nm, Epot= -2.63909e+04 Fmax= 4.91541e+01, atom= 13
Step= 1561, Dmax= 3.7e-03 nm, Epot= -2.63908e+04 Fmax= 4.85796e+02, atom= 13
Step= 1562, Dmax= 1.9e-03 nm, Epot= -2.63913e+04 Fmax= 2.18627e+02, atom= 13
Step= 1563, Dmax= 2.2e-03 nm, Epot= -2.63918e+04 Fmax= 1.06797e+02, atom= 13
Step= 1564, Dmax= 2.7e-03 nm, Epot= -2.63918e+04 Fmax= 2.81027e+02, atom= 13
Step= 1565, Dmax= 3.2e-03 nm, Epot= -2.63923e+04 Fmax= 1.87365e+02, atom= 13
Step= 1566, Dmax= 3.9e-03 nm, Epot= -2.63920e+04 Fmax= 3.72274e+02, atom= 13
Step= 1567, Dmax= 1.9e-03 nm, Epot= -2.63927e+04 Fmax= 9.26503e+01, atom= 13
Step= 1568, Dmax= 2.3e-03 nm, Epot= -2.63928e+04 Fmax= 2.45941e+02, atom= 13
Step= 1569, Dmax= 2.8e-03 nm, Epot= -2.63932e+04 Fmax= 1.57508e+02, atom= 13
Step= 1570, Dmax= 3.4e-03 nm, Epot= -2.63931e+04 Fmax= 3.29156e+02, atom= 13
Step= 1571, Dmax= 1.7e-03 nm, Epot= -2.63936e+04 Fmax= 8.57599e+01, atom= 13
Step= 1572, Dmax= 2.0e-03 nm, Epot= -2.63938e+04 Fmax= 2.03288e+02, atom= 13
Step= 1573, Dmax= 2.4e-03 nm, Epot= -2.63941e+04 Fmax= 1.46812e+02, atom= 13
Step= 1574, Dmax= 2.9e-03 nm, Epot= -2.63942e+04 Fmax= 2.70582e+02, atom= 13
Step= 1575, Dmax= 3.5e-03 nm, Epot= -2.63945e+04 Fmax= 2.33254e+02, atom= 13
Step= 1576, Dmax= 4.2e-03 nm, Epot= -2.63943e+04 Fmax= 3.68664e+02, atom= 13
Step= 1577, Dmax= 2.1e-03 nm, Epot= -2.63950e+04 Fmax= 6.79515e+01, atom= 13
Step= 1578, Dmax= 2.5e-03 nm, Epot= -2.63952e+04 Fmax= 2.97079e+02, atom= 13
Step= 1579, Dmax= 3.0e-03 nm, Epot= -2.63958e+04 Fmax= 1.36822e+02, atom= 13
Step= 1580, Dmax= 3.6e-03 nm, Epot= -2.63954e+04 Fmax= 3.87024e+02, atom= 13
Step= 1581, Dmax= 1.8e-03 nm, Epot= -2.63961e+04 Fmax= 1.25017e+02, atom= 13
Step= 1582, Dmax= 2.2e-03 nm, Epot= -2.63963e+04 Fmax= 1.86343e+02, atom= 13
Step= 1583, Dmax= 2.6e-03 nm, Epot= -2.63965e+04 Fmax= 1.90315e+02, atom= 13
Step= 1584, Dmax= 3.1e-03 nm, Epot= -2.63966e+04 Fmax= 2.58778e+02, atom= 13
Step= 1585, Dmax= 3.7e-03 nm, Epot= -2.63968e+04 Fmax= 2.83142e+02, atom= 13
Step= 1586, Dmax= 4.5e-03 nm, Epot= -2.63967e+04 Fmax= 3.64273e+02, atom= 13
Step= 1587, Dmax= 2.2e-03 nm, Epot= -2.63975e+04 Fmax= 4.08879e+01, atom= 13
Step= 1588, Dmax= 2.7e-03 nm, Epot= -2.63978e+04 Fmax= 3.53643e+02, atom= 13
Step= 1589, Dmax= 3.2e-03 nm, Epot= -2.63988e+04 Fmax= 1.13089e+02, atom= 13
Step= 1590, Dmax= 3.9e-03 nm, Epot= -2.63981e+04 Fmax= 4.51091e+02, atom= 13
Step= 1591, Dmax= 1.9e-03 nm, Epot= -2.63990e+04 Fmax= 1.68892e+02, atom= 13
Step= 1592, Dmax= 2.3e-03 nm, Epot= -2.63992e+04 Fmax= 1.66240e+02, atom= 13
Step= 1593, Dmax= 2.8e-03 nm, Epot= -2.63993e+04 Fmax= 2.39134e+02, atom= 13
Step= 1594, Dmax= 3.4e-03 nm, Epot= -2.63996e+04 Fmax= 2.44072e+02, atom= 13
Step= 1595, Dmax= 4.0e-03 nm, Epot= -2.63995e+04 Fmax= 3.38969e+02, atom= 13
Step= 1596, Dmax= 2.0e-03 nm, Epot= -2.64001e+04 Fmax= 4.73728e+01, atom= 13
Step= 1597, Dmax= 2.4e-03 nm, Epot= -2.64005e+04 Fmax= 2.95654e+02, atom= 13
Step= 1598, Dmax= 2.9e-03 nm, Epot= -2.64011e+04 Fmax= 1.23764e+02, atom= 13
Step= 1599, Dmax= 3.5e-03 nm, Epot= -2.64008e+04 Fmax= 3.75414e+02, atom= 13
Step= 1600, Dmax= 1.7e-03 nm, Epot= -2.64014e+04 Fmax= 1.25982e+02, atom= 13
Step= 1601, Dmax= 2.1e-03 nm, Epot= -2.64016e+04 Fmax= 1.77140e+02, atom= 13
Step= 1602, Dmax= 2.5e-03 nm, Epot= -2.64018e+04 Fmax= 1.83198e+02, atom= 13
Step= 1603, Dmax= 3.0e-03 nm, Epot= -2.64019e+04 Fmax= 2.52586e+02, atom= 13
Step= 1604, Dmax= 3.6e-03 nm, Epot= -2.64021e+04 Fmax= 2.66927e+02, atom= 13
Step= 1605, Dmax= 4.3e-03 nm, Epot= -2.64020e+04 Fmax= 3.59790e+02, atom= 13
Step= 1606, Dmax= 2.2e-03 nm, Epot= -2.64028e+04 Fmax= 4.63503e+01, atom= 13
Step= 1607, Dmax= 2.6e-03 nm, Epot= -2.64031e+04 Fmax= 3.21896e+02, atom= 13
Step= 1608, Dmax= 3.1e-03 nm, Epot= -2.64038e+04 Fmax= 1.28990e+02, atom= 13
Step= 1609, Dmax= 3.7e-03 nm, Epot= -2.64034e+04 Fmax= 4.07602e+02, atom= 13
Step= 1610, Dmax= 1.9e-03 nm, Epot= -2.64041e+04 Fmax= 1.39508e+02, atom= 13
Step= 1611, Dmax= 2.2e-03 nm, Epot= -2.64043e+04 Fmax= 1.86228e+02, atom= 13
Step= 1612, Dmax= 2.7e-03 nm, Epot= -2.64045e+04 Fmax= 2.01112e+02, atom= 13
Step= 1613, Dmax= 3.2e-03 nm, Epot= -2.64046e+04 Fmax= 2.67264e+02, atom= 13
Step= 1614, Dmax= 3.9e-03 nm, Epot= -2.64047e+04 Fmax= 2.91224e+02, atom= 13
Step= 1615, Dmax= 4.6e-03 nm, Epot= -2.64046e+04 Fmax= 3.82597e+02, atom= 13
Step= 1616, Dmax= 2.3e-03 nm, Epot= -2.64054e+04 Fmax= 4.55682e+01, atom= 13
Step= 1617, Dmax= 2.8e-03 nm, Epot= -2.64057e+04 Fmax= 3.49461e+02, atom= 13
Step= 1618, Dmax= 3.3e-03 nm, Epot= -2.64066e+04 Fmax= 1.35359e+02, atom= 13
Step= 1619, Dmax= 4.0e-03 nm, Epot= -2.64059e+04 Fmax= 4.41432e+02, atom= 13
Step= 1620, Dmax= 2.0e-03 nm, Epot= -2.64068e+04 Fmax= 1.53302e+02, atom= 13
Step= 1621, Dmax= 2.4e-03 nm, Epot= -2.64070e+04 Fmax= 1.96925e+02, atom= 13
Step= 1622, Dmax= 2.9e-03 nm, Epot= -2.64072e+04 Fmax= 2.19524e+02, atom= 13
Step= 1623, Dmax= 3.5e-03 nm, Epot= -2.64073e+04 Fmax= 2.84124e+02, atom= 13
Step= 1624, Dmax= 4.2e-03 nm, Epot= -2.64074e+04 Fmax= 3.16357e+02, atom= 13
Step= 1625, Dmax= 5.0e-03 nm, Epot= -2.64072e+04 Fmax= 4.08145e+02, atom= 13
Step= 1626, Dmax= 2.5e-03 nm, Epot= -2.64082e+04 Fmax= 4.57770e+01, atom= 13
Step= 1627, Dmax= 3.0e-03 nm, Epot= -2.64084e+04 Fmax= 3.78872e+02, atom= 13
Step= 1628, Dmax= 3.6e-03 nm, Epot= -2.64094e+04 Fmax= 1.42427e+02, atom= 13
Step= 1629, Dmax= 4.3e-03 nm, Epot= -2.64085e+04 Fmax= 4.77868e+02, atom= 13
Step= 1630, Dmax= 2.2e-03 nm, Epot= -2.64096e+04 Fmax= 1.67983e+02, atom= 13
Step= 1631, Dmax= 2.6e-03 nm, Epot= -2.64098e+04 Fmax= 2.08612e+02, atom= 13
Step= 1632, Dmax= 3.1e-03 nm, Epot= -2.64100e+04 Fmax= 2.39269e+02, atom= 13
Step= 1633, Dmax= 3.7e-03 nm, Epot= -2.64100e+04 Fmax= 3.02276e+02, atom= 13
Step= 1634, Dmax= 4.5e-03 nm, Epot= -2.64101e+04 Fmax= 3.43504e+02, atom= 13
Step= 1635, Dmax= 5.4e-03 nm, Epot= -2.64099e+04 Fmax= 4.35533e+02, atom= 13
Step= 1636, Dmax= 2.7e-03 nm, Epot= -2.64110e+04 Fmax= 4.58659e+01, atom= 13
Step= 1637, Dmax= 3.2e-03 nm, Epot= -2.64111e+04 Fmax= 4.09941e+02, atom= 13
Step= 1638, Dmax= 3.9e-03 nm, Epot= -2.64123e+04 Fmax= 1.50517e+02, atom= 13
Step= 1639, Dmax= 4.6e-03 nm, Epot= -2.64112e+04 Fmax= 5.16359e+02, atom= 13
Step= 1640, Dmax= 2.3e-03 nm, Epot= -2.64125e+04 Fmax= 1.83206e+02, atom= 13
Step= 1641, Dmax= 2.8e-03 nm, Epot= -2.64127e+04 Fmax= 2.21684e+02, atom= 13
Step= 1642, Dmax= 3.3e-03 nm, Epot= -2.64128e+04 Fmax= 2.59849e+02, atom= 13
Step= 1643, Dmax= 4.0e-03 nm, Epot= -2.64128e+04 Fmax= 3.22401e+02, atom= 13
Step= 1644, Dmax= 4.8e-03 nm, Epot= -2.64128e+04 Fmax= 3.71951e+02, atom= 13
Step= 1645, Dmax= 5.8e-03 nm, Epot= -2.64126e+04 Fmax= 4.65648e+02, atom= 13
Step= 1646, Dmax= 2.9e-03 nm, Epot= -2.64139e+04 Fmax= 4.66474e+01, atom= 13
Step= 1647, Dmax= 3.5e-03 nm, Epot= -2.64139e+04 Fmax= 4.43021e+02, atom= 13
Step= 1648, Dmax= 1.7e-03 nm, Epot= -2.64143e+04 Fmax= 1.98374e+02, atom= 13
Step= 1649, Dmax= 2.1e-03 nm, Epot= -2.64147e+04 Fmax= 1.03863e+02, atom= 13
Step= 1650, Dmax= 2.5e-03 nm, Epot= -2.64147e+04 Fmax= 2.53641e+02, atom= 13
Step= 1651, Dmax= 3.0e-03 nm, Epot= -2.64152e+04 Fmax= 1.81063e+02, atom= 13
Step= 1652, Dmax= 3.6e-03 nm, Epot= -2.64149e+04 Fmax= 3.35938e+02, atom= 13
Step= 1653, Dmax= 1.8e-03 nm, Epot= -2.64155e+04 Fmax= 7.76664e+01, atom= 13
Step= 1654, Dmax= 2.2e-03 nm, Epot= -2.64157e+04 Fmax= 2.37894e+02, atom= 13
Step= 1655, Dmax= 2.6e-03 nm, Epot= -2.64161e+04 Fmax= 1.35113e+02, atom= 13
Step= 1656, Dmax= 3.1e-03 nm, Epot= -2.64159e+04 Fmax= 3.17314e+02, atom= 13
Step= 1657, Dmax= 1.6e-03 nm, Epot= -2.64164e+04 Fmax= 9.10916e+01, atom= 13
Step= 1658, Dmax= 1.9e-03 nm, Epot= -2.64166e+04 Fmax= 1.75443e+02, atom= 13
Step= 1659, Dmax= 2.2e-03 nm, Epot= -2.64169e+04 Fmax= 1.49764e+02, atom= 13
Step= 1660, Dmax= 2.7e-03 nm, Epot= -2.64169e+04 Fmax= 2.35774e+02, atom= 13
Step= 1661, Dmax= 3.2e-03 nm, Epot= -2.64172e+04 Fmax= 2.31910e+02, atom= 13
Step= 1662, Dmax= 3.9e-03 nm, Epot= -2.64171e+04 Fmax= 3.24650e+02, atom= 13
Step= 1663, Dmax= 1.9e-03 nm, Epot= -2.64177e+04 Fmax= 4.67051e+01, atom= 13
Step= 1664, Dmax= 2.3e-03 nm, Epot= -2.64180e+04 Fmax= 2.94853e+02, atom= 13
Step= 1665, Dmax= 2.8e-03 nm, Epot= -2.64186e+04 Fmax= 1.06526e+02, atom= 13
Step= 1666, Dmax= 3.3e-03 nm, Epot= -2.64183e+04 Fmax= 3.81005e+02, atom= 13
Step= 1667, Dmax= 1.7e-03 nm, Epot= -2.64189e+04 Fmax= 1.37187e+02, atom= 13
Step= 1668, Dmax= 2.0e-03 nm, Epot= -2.64191e+04 Fmax= 1.50495e+02, atom= 13
Step= 1669, Dmax= 2.4e-03 nm, Epot= -2.64193e+04 Fmax= 1.99563e+02, atom= 13
Step= 1670, Dmax= 2.9e-03 nm, Epot= -2.64195e+04 Fmax= 2.15692e+02, atom= 13
Step= 1671, Dmax= 3.5e-03 nm, Epot= -2.64195e+04 Fmax= 2.87462e+02, atom= 13
Step= 1672, Dmax= 4.2e-03 nm, Epot= -2.64196e+04 Fmax= 3.11480e+02, atom= 13
Step= 1673, Dmax= 5.0e-03 nm, Epot= -2.64194e+04 Fmax= 4.12103e+02, atom= 13
Step= 1674, Dmax= 2.5e-03 nm, Epot= -2.64204e+04 Fmax= 5.01959e+01, atom= 13
Step= 1675, Dmax= 3.0e-03 nm, Epot= -2.64205e+04 Fmax= 3.72225e+02, atom= 13
Step= 1676, Dmax= 3.6e-03 nm, Epot= -2.64215e+04 Fmax= 1.48304e+02, atom= 13
Step= 1677, Dmax= 4.3e-03 nm, Epot= -2.64206e+04 Fmax= 4.69943e+02, atom= 13
Step= 1678, Dmax= 2.2e-03 nm, Epot= -2.64217e+04 Fmax= 1.61111e+02, atom= 13
Step= 1679, Dmax= 2.6e-03 nm, Epot= -2.64219e+04 Fmax= 2.15229e+02, atom= 13
Step= 1680, Dmax= 3.1e-03 nm, Epot= -2.64220e+04 Fmax= 2.31337e+02, atom= 13
Step= 1681, Dmax= 3.7e-03 nm, Epot= -2.64220e+04 Fmax= 3.09625e+02, atom= 13
Step= 1682, Dmax= 1.9e-03 nm, Epot= -2.64225e+04 Fmax= 3.92070e+01, atom= 13
Step= 1683, Dmax= 2.2e-03 nm, Epot= -2.64230e+04 Fmax= 2.73344e+02, atom= 13
Step= 1684, Dmax= 2.7e-03 nm, Epot= -2.64236e+04 Fmax= 1.15863e+02, atom= 13
Step= 1685, Dmax= 3.2e-03 nm, Epot= -2.64234e+04 Fmax= 3.44621e+02, atom= 13
Step= 1686, Dmax= 1.6e-03 nm, Epot= -2.64238e+04 Fmax= 1.14622e+02, atom= 13
Step= 1687, Dmax= 1.9e-03 nm, Epot= -2.64240e+04 Fmax= 1.67226e+02, atom= 13
Step= 1688, Dmax= 2.3e-03 nm, Epot= -2.64243e+04 Fmax= 1.65610e+02, atom= 13
Step= 1689, Dmax= 2.8e-03 nm, Epot= -2.64244e+04 Fmax= 2.39147e+02, atom= 13
Step= 1690, Dmax= 3.3e-03 nm, Epot= -2.64246e+04 Fmax= 2.41146e+02, atom= 13
Step= 1691, Dmax= 4.0e-03 nm, Epot= -2.64245e+04 Fmax= 3.40554e+02, atom= 13
Step= 1692, Dmax= 2.0e-03 nm, Epot= -2.64251e+04 Fmax= 4.97185e+01, atom= 13
Step= 1693, Dmax= 2.4e-03 nm, Epot= -2.64254e+04 Fmax= 2.88497e+02, atom= 13
Step= 1694, Dmax= 2.9e-03 nm, Epot= -2.64260e+04 Fmax= 1.29934e+02, atom= 13
Step= 1695, Dmax= 3.5e-03 nm, Epot= -2.64257e+04 Fmax= 3.65520e+02, atom= 13
Step= 1696, Dmax= 1.7e-03 nm, Epot= -2.64263e+04 Fmax= 1.18033e+02, atom= 13
Step= 1697, Dmax= 2.1e-03 nm, Epot= -2.64264e+04 Fmax= 1.85044e+02, atom= 13
Step= 1698, Dmax= 2.5e-03 nm, Epot= -2.64267e+04 Fmax= 1.72991e+02, atom= 13
Step= 1699, Dmax= 3.0e-03 nm, Epot= -2.64267e+04 Fmax= 2.62212e+02, atom= 13
Step= 1700, Dmax= 3.6e-03 nm, Epot= -2.64270e+04 Fmax= 2.54308e+02, atom= 13
Step= 1701, Dmax= 4.3e-03 nm, Epot= -2.64268e+04 Fmax= 3.71118e+02, atom= 13
Step= 1702, Dmax= 2.1e-03 nm, Epot= -2.64275e+04 Fmax= 5.83732e+01, atom= 13
Step= 1703, Dmax= 2.6e-03 nm, Epot= -2.64277e+04 Fmax= 3.06537e+02, atom= 13
Step= 1704, Dmax= 3.1e-03 nm, Epot= -2.64284e+04 Fmax= 1.43325e+02, atom= 13
Step= 1705, Dmax= 3.7e-03 nm, Epot= -2.64279e+04 Fmax= 3.89715e+02, atom= 13
Step= 1706, Dmax= 1.9e-03 nm, Epot= -2.64286e+04 Fmax= 1.23435e+02, atom= 13
Step= 1707, Dmax= 2.2e-03 nm, Epot= -2.64288e+04 Fmax= 2.02390e+02, atom= 13
Step= 1708, Dmax= 2.7e-03 nm, Epot= -2.64290e+04 Fmax= 1.82687e+02, atom= 13
Step= 1709, Dmax= 3.2e-03 nm, Epot= -2.64290e+04 Fmax= 2.85168e+02, atom= 13
Step= 1710, Dmax= 1.6e-03 nm, Epot= -2.64294e+04 Fmax= 5.13590e+01, atom= 13
Step= 1711, Dmax= 1.9e-03 nm, Epot= -2.64297e+04 Fmax= 2.20009e+02, atom= 13
Step= 1712, Dmax= 2.3e-03 nm, Epot= -2.64301e+04 Fmax= 1.16480e+02, atom= 13
Step= 1713, Dmax= 2.8e-03 nm, Epot= -2.64301e+04 Fmax= 2.80649e+02, atom= 13
Step= 1714, Dmax= 1.4e-03 nm, Epot= -2.64304e+04 Fmax= 8.23303e+01, atom= 13
Step= 1715, Dmax= 1.7e-03 nm, Epot= -2.64306e+04 Fmax= 1.62008e+02, atom= 13
Step= 1716, Dmax= 2.0e-03 nm, Epot= -2.64309e+04 Fmax= 1.25064e+02, atom= 13
Step= 1717, Dmax= 2.4e-03 nm, Epot= -2.64310e+04 Fmax= 2.25310e+02, atom= 13
Step= 1718, Dmax= 2.9e-03 nm, Epot= -2.64313e+04 Fmax= 1.88929e+02, atom= 13
Step= 1719, Dmax= 3.4e-03 nm, Epot= -2.64312e+04 Fmax= 3.14088e+02, atom= 13
Step= 1720, Dmax= 1.7e-03 nm, Epot= -2.64316e+04 Fmax= 6.26152e+01, atom= 13
Step= 1721, Dmax= 2.1e-03 nm, Epot= -2.64319e+04 Fmax= 2.30548e+02, atom= 13
Step= 1722, Dmax= 2.5e-03 nm, Epot= -2.64323e+04 Fmax= 1.31147e+02, atom= 13
Step= 1723, Dmax= 3.0e-03 nm, Epot= -2.64322e+04 Fmax= 2.96243e+02, atom= 13
Step= 1724, Dmax= 1.5e-03 nm, Epot= -2.64326e+04 Fmax= 8.28481e+01, atom= 13
Step= 1725, Dmax= 1.8e-03 nm, Epot= -2.64328e+04 Fmax= 1.79981e+02, atom= 13
Step= 1726, Dmax= 2.1e-03 nm, Epot= -2.64331e+04 Fmax= 1.28853e+02, atom= 13
Step= 1727, Dmax= 2.6e-03 nm, Epot= -2.64331e+04 Fmax= 2.47796e+02, atom= 13
Step= 1728, Dmax= 3.1e-03 nm, Epot= -2.64335e+04 Fmax= 1.97760e+02, atom= 13
Step= 1729, Dmax= 3.7e-03 nm, Epot= -2.64332e+04 Fmax= 3.42985e+02, atom= 13
Step= 1730, Dmax= 1.9e-03 nm, Epot= -2.64338e+04 Fmax= 7.26309e+01, atom= 13
Step= 1731, Dmax= 2.2e-03 nm, Epot= -2.64340e+04 Fmax= 2.43481e+02, atom= 13
Step= 1732, Dmax= 2.7e-03 nm, Epot= -2.64344e+04 Fmax= 1.45359e+02, atom= 13
Step= 1733, Dmax= 3.2e-03 nm, Epot= -2.64343e+04 Fmax= 3.14522e+02, atom= 13
Step= 1734, Dmax= 1.6e-03 nm, Epot= -2.64347e+04 Fmax= 8.48504e+01, atom= 13
Step= 1735, Dmax= 1.9e-03 nm, Epot= -2.64349e+04 Fmax= 1.97697e+02, atom= 13
Step= 1736, Dmax= 2.3e-03 nm, Epot= -2.64352e+04 Fmax= 1.34537e+02, atom= 13
Step= 1737, Dmax= 2.8e-03 nm, Epot= -2.64352e+04 Fmax= 2.70392e+02, atom= 13
Step= 1738, Dmax= 1.4e-03 nm, Epot= -2.64355e+04 Fmax= 6.80667e+01, atom= 13
Step= 1739, Dmax= 1.7e-03 nm, Epot= -2.64357e+04 Fmax= 1.67606e+02, atom= 13
Step= 1740, Dmax= 2.0e-03 nm, Epot= -2.64360e+04 Fmax= 1.23489e+02, atom= 13
Step= 1741, Dmax= 2.4e-03 nm, Epot= -2.64361e+04 Fmax= 2.19273e+02, atom= 13
Step= 1742, Dmax= 2.9e-03 nm, Epot= -2.64364e+04 Fmax= 1.99108e+02, atom= 13
Step= 1743, Dmax= 3.4e-03 nm, Epot= -2.64364e+04 Fmax= 2.96623e+02, atom= 13
Step= 1744, Dmax= 1.7e-03 nm, Epot= -2.64368e+04 Fmax= 4.91975e+01, atom= 13
Step= 1745, Dmax= 2.1e-03 nm, Epot= -2.64371e+04 Fmax= 2.57109e+02, atom= 13
Step= 1746, Dmax= 2.5e-03 nm, Epot= -2.64376e+04 Fmax= 1.00718e+02, atom= 13
Step= 1747, Dmax= 3.0e-03 nm, Epot= -2.64374e+04 Fmax= 3.36053e+02, atom= 13
Step= 1748, Dmax= 1.5e-03 nm, Epot= -2.64378e+04 Fmax= 1.17716e+02, atom= 13
Step= 1749, Dmax= 1.8e-03 nm, Epot= -2.64381e+04 Fmax= 1.38114e+02, atom= 13
Step= 1750, Dmax= 2.1e-03 nm, Epot= -2.64382e+04 Fmax= 1.75428e+02, atom= 13
Step= 1751, Dmax= 2.6e-03 nm, Epot= -2.64384e+04 Fmax= 1.94375e+02, atom= 13
Step= 1752, Dmax= 3.1e-03 nm, Epot= -2.64385e+04 Fmax= 2.55866e+02, atom= 13
Step= 1753, Dmax= 3.7e-03 nm, Epot= -2.64387e+04 Fmax= 2.78007e+02, atom= 13
Step= 1754, Dmax= 4.4e-03 nm, Epot= -2.64386e+04 Fmax= 3.69116e+02, atom= 13
Step= 1755, Dmax= 2.2e-03 nm, Epot= -2.64393e+04 Fmax= 4.56552e+01, atom= 13
Step= 1756, Dmax= 2.7e-03 nm, Epot= -2.64396e+04 Fmax= 3.27052e+02, atom= 13
Step= 1757, Dmax= 3.2e-03 nm, Epot= -2.64403e+04 Fmax= 1.38469e+02, atom= 13
Step= 1758, Dmax= 3.8e-03 nm, Epot= -2.64398e+04 Fmax= 4.11963e+02, atom= 13
Step= 1759, Dmax= 1.9e-03 nm, Epot= -2.64406e+04 Fmax= 1.37050e+02, atom= 13
Step= 1760, Dmax= 2.3e-03 nm, Epot= -2.64407e+04 Fmax= 2.00165e+02, atom= 13
Step= 1761, Dmax= 2.8e-03 nm, Epot= -2.64410e+04 Fmax= 1.97792e+02, atom= 13
Step= 1762, Dmax= 3.3e-03 nm, Epot= -2.64409e+04 Fmax= 2.86399e+02, atom= 13
Step= 1763, Dmax= 1.7e-03 nm, Epot= -2.64414e+04 Fmax= 4.44937e+01, atom= 13
Step= 1764, Dmax= 2.0e-03 nm, Epot= -2.64417e+04 Fmax= 2.33297e+02, atom= 13
Step= 1765, Dmax= 2.4e-03 nm, Epot= -2.64422e+04 Fmax= 1.15012e+02, atom= 13
Step= 1766, Dmax= 2.9e-03 nm, Epot= -2.64421e+04 Fmax= 2.95026e+02, atom= 13
Step= 1767, Dmax= 1.4e-03 nm, Epot= -2.64424e+04 Fmax= 9.03097e+01, atom= 13
Step= 1768, Dmax= 1.7e-03 nm, Epot= -2.64426e+04 Fmax= 1.62680e+02, atom= 13
Step= 1769, Dmax= 2.1e-03 nm, Epot= -2.64429e+04 Fmax= 1.33951e+02, atom= 13
Step= 1770, Dmax= 2.5e-03 nm, Epot= -2.64430e+04 Fmax= 2.28758e+02, atom= 13
Step= 1771, Dmax= 3.0e-03 nm, Epot= -2.64432e+04 Fmax= 1.99468e+02, atom= 13
Step= 1772, Dmax= 3.6e-03 nm, Epot= -2.64431e+04 Fmax= 3.21183e+02, atom= 13
Step= 1773, Dmax= 1.8e-03 nm, Epot= -2.64437e+04 Fmax= 6.09852e+01, atom= 13
Step= 1774, Dmax= 2.1e-03 nm, Epot= -2.64438e+04 Fmax= 2.40977e+02, atom= 13
Step= 1775, Dmax= 2.6e-03 nm, Epot= -2.64443e+04 Fmax= 1.33436e+02, atom= 13
Step= 1776, Dmax= 3.1e-03 nm, Epot= -2.64441e+04 Fmax= 3.08132e+02, atom= 13
Step= 1777, Dmax= 1.5e-03 nm, Epot= -2.64446e+04 Fmax= 8.76545e+01, atom= 13
Step= 1778, Dmax= 1.8e-03 nm, Epot= -2.64447e+04 Fmax= 1.84549e+02, atom= 13
Step= 1779, Dmax= 2.2e-03 nm, Epot= -2.64450e+04 Fmax= 1.34686e+02, atom= 13
Step= 1780, Dmax= 2.7e-03 nm, Epot= -2.64450e+04 Fmax= 2.55331e+02, atom= 13
Step= 1781, Dmax= 3.2e-03 nm, Epot= -2.64454e+04 Fmax= 2.05319e+02, atom= 13
Step= 1782, Dmax= 3.8e-03 nm, Epot= -2.64451e+04 Fmax= 3.54468e+02, atom= 13
Step= 1783, Dmax= 1.9e-03 nm, Epot= -2.64458e+04 Fmax= 7.46187e+01, atom= 13
Step= 1784, Dmax= 2.3e-03 nm, Epot= -2.64459e+04 Fmax= 2.51628e+02, atom= 13
Step= 1785, Dmax= 2.8e-03 nm, Epot= -2.64464e+04 Fmax= 1.50835e+02, atom= 13
Step= 1786, Dmax= 3.3e-03 nm, Epot= -2.64462e+04 Fmax= 3.24467e+02, atom= 13
Step= 1787, Dmax= 1.7e-03 nm, Epot= -2.64467e+04 Fmax= 8.70997e+01, atom= 13
Step= 1788, Dmax= 2.0e-03 nm, Epot= -2.64468e+04 Fmax= 2.05654e+02, atom= 13
Step= 1789, Dmax= 2.4e-03 nm, Epot= -2.64471e+04 Fmax= 1.37793e+02, atom= 13
Step= 1790, Dmax= 2.9e-03 nm, Epot= -2.64471e+04 Fmax= 2.81566e+02, atom= 13
Step= 1791, Dmax= 1.4e-03 nm, Epot= -2.64474e+04 Fmax= 7.20315e+01, atom= 13
Step= 1792, Dmax= 1.7e-03 nm, Epot= -2.64476e+04 Fmax= 1.71334e+02, atom= 13
Step= 1793, Dmax= 2.1e-03 nm, Epot= -2.64479e+04 Fmax= 1.30029e+02, atom= 13
Step= 1794, Dmax= 2.5e-03 nm, Epot= -2.64480e+04 Fmax= 2.24205e+02, atom= 13
Step= 1795, Dmax= 3.0e-03 nm, Epot= -2.64482e+04 Fmax= 2.08892e+02, atom= 13
Step= 1796, Dmax= 3.6e-03 nm, Epot= -2.64482e+04 Fmax= 3.03607e+02, atom= 13
Step= 1797, Dmax= 1.8e-03 nm, Epot= -2.64487e+04 Fmax= 4.78349e+01, atom= 13
Step= 1798, Dmax= 2.1e-03 nm, Epot= -2.64489e+04 Fmax= 2.70107e+02, atom= 13
Step= 1799, Dmax= 2.6e-03 nm, Epot= -2.64495e+04 Fmax= 9.99070e+01, atom= 13
Step= 1800, Dmax= 3.1e-03 nm, Epot= -2.64492e+04 Fmax= 3.52757e+02, atom= 13
Step= 1801, Dmax= 1.5e-03 nm, Epot= -2.64497e+04 Fmax= 1.26488e+02, atom= 13
Step= 1802, Dmax= 1.8e-03 nm, Epot= -2.64499e+04 Fmax= 1.38001e+02, atom= 13
Step= 1803, Dmax= 2.2e-03 nm, Epot= -2.64501e+04 Fmax= 1.86761e+02, atom= 13
Step= 1804, Dmax= 2.7e-03 nm, Epot= -2.64503e+04 Fmax= 1.95605e+02, atom= 13
Step= 1805, Dmax= 3.2e-03 nm, Epot= -2.64503e+04 Fmax= 2.70599e+02, atom= 13
Step= 1806, Dmax= 3.8e-03 nm, Epot= -2.64505e+04 Fmax= 2.81434e+02, atom= 13
Step= 1807, Dmax= 4.6e-03 nm, Epot= -2.64502e+04 Fmax= 3.88403e+02, atom= 13
Step= 1808, Dmax= 2.3e-03 nm, Epot= -2.64511e+04 Fmax= 5.35762e+01, atom= 13
Step= 1809, Dmax= 2.8e-03 nm, Epot= -2.64512e+04 Fmax= 3.32455e+02, atom= 13
Step= 1810, Dmax= 3.3e-03 nm, Epot= -2.64520e+04 Fmax= 1.49322e+02, atom= 13
Step= 1811, Dmax= 4.0e-03 nm, Epot= -2.64513e+04 Fmax= 4.19706e+02, atom= 13
Step= 1812, Dmax= 2.0e-03 nm, Epot= -2.64522e+04 Fmax= 1.35531e+02, atom= 13
Step= 1813, Dmax= 2.4e-03 nm, Epot= -2.64523e+04 Fmax= 2.13791e+02, atom= 13
Step= 1814, Dmax= 2.9e-03 nm, Epot= -2.64526e+04 Fmax= 1.97710e+02, atom= 13
Step= 1815, Dmax= 3.4e-03 nm, Epot= -2.64525e+04 Fmax= 3.03643e+02, atom= 13
Step= 1816, Dmax= 1.7e-03 nm, Epot= -2.64530e+04 Fmax= 5.31646e+01, atom= 13
Step= 1817, Dmax= 2.1e-03 nm, Epot= -2.64532e+04 Fmax= 2.34913e+02, atom= 13
Step= 1818, Dmax= 2.5e-03 nm, Epot= -2.64536e+04 Fmax= 1.25649e+02, atom= 13
Step= 1819, Dmax= 3.0e-03 nm, Epot= -2.64535e+04 Fmax= 2.98284e+02, atom= 13
Step= 1820, Dmax= 1.5e-03 nm, Epot= -2.64539e+04 Fmax= 8.66869e+01, atom= 13
Step= 1821, Dmax= 1.8e-03 nm, Epot= -2.64541e+04 Fmax= 1.75650e+02, atom= 13
Step= 1822, Dmax= 2.1e-03 nm, Epot= -2.64543e+04 Fmax= 1.31080e+02, atom= 13
Step= 1823, Dmax= 2.6e-03 nm, Epot= -2.64544e+04 Fmax= 2.44673e+02, atom= 13
Step= 1824, Dmax= 3.1e-03 nm, Epot= -2.64547e+04 Fmax= 1.98202e+02, atom= 13
Step= 1825, Dmax= 3.7e-03 nm, Epot= -2.64545e+04 Fmax= 3.40916e+02, atom= 13
Step= 1826, Dmax= 1.8e-03 nm, Epot= -2.64551e+04 Fmax= 7.14746e+01, atom= 13
Step= 1827, Dmax= 2.2e-03 nm, Epot= -2.64552e+04 Fmax= 2.41256e+02, atom= 13
Step= 1828, Dmax= 2.7e-03 nm, Epot= -2.64556e+04 Fmax= 1.46339e+02, atom= 13
Step= 1829, Dmax= 3.2e-03 nm, Epot= -2.64554e+04 Fmax= 3.10315e+02, atom= 13
Step= 1830, Dmax= 1.6e-03 nm, Epot= -2.64559e+04 Fmax= 8.23203e+01, atom= 13
Step= 1831, Dmax= 1.9e-03 nm, Epot= -2.64560e+04 Fmax= 2.00013e+02, atom= 13
Step= 1832, Dmax= 2.3e-03 nm, Epot= -2.64564e+04 Fmax= 1.30145e+02, atom= 13
Step= 1833, Dmax= 2.7e-03 nm, Epot= -2.64563e+04 Fmax= 2.74011e+02, atom= 13
Step= 1834, Dmax= 1.4e-03 nm, Epot= -2.64566e+04 Fmax= 7.21533e+01, atom= 13
Step= 1835, Dmax= 1.6e-03 nm, Epot= -2.64568e+04 Fmax= 1.61454e+02, atom= 13
Step= 1836, Dmax= 2.0e-03 nm, Epot= -2.64571e+04 Fmax= 1.28991e+02, atom= 13
Step= 1837, Dmax= 2.4e-03 nm, Epot= -2.64572e+04 Fmax= 2.11386e+02, atom= 13
Step= 1838, Dmax= 2.8e-03 nm, Epot= -2.64574e+04 Fmax= 2.05807e+02, atom= 13
Step= 1839, Dmax= 3.4e-03 nm, Epot= -2.64574e+04 Fmax= 2.86860e+02, atom= 13
Step= 1840, Dmax= 1.7e-03 nm, Epot= -2.64578e+04 Fmax= 4.11236e+01, atom= 13
Step= 1841, Dmax= 2.1e-03 nm, Epot= -2.64581e+04 Fmax= 2.66300e+02, atom= 13
Step= 1842, Dmax= 2.5e-03 nm, Epot= -2.64587e+04 Fmax= 8.94989e+01, atom= 13
Step= 1843, Dmax= 3.0e-03 nm, Epot= -2.64585e+04 Fmax= 3.47308e+02, atom= 13
Step= 1844, Dmax= 1.5e-03 nm, Epot= -2.64589e+04 Fmax= 1.29061e+02, atom= 13
Step= 1845, Dmax= 1.8e-03 nm, Epot= -2.64591e+04 Fmax= 1.25129e+02, atom= 13
Step= 1846, Dmax= 2.1e-03 nm, Epot= -2.64593e+04 Fmax= 1.88081e+02, atom= 13
Step= 1847, Dmax= 2.6e-03 nm, Epot= -2.64595e+04 Fmax= 1.79481e+02, atom= 13
Step= 1848, Dmax= 3.1e-03 nm, Epot= -2.64595e+04 Fmax= 2.69835e+02, atom= 13
Step= 1849, Dmax= 1.5e-03 nm, Epot= -2.64598e+04 Fmax= 4.54955e+01, atom= 13
Step= 1850, Dmax= 1.8e-03 nm, Epot= -2.64602e+04 Fmax= 2.09262e+02, atom= 13
Step= 1851, Dmax= 2.2e-03 nm, Epot= -2.64605e+04 Fmax= 1.13937e+02, atom= 13
Step= 1852, Dmax= 2.6e-03 nm, Epot= -2.64605e+04 Fmax= 2.64312e+02, atom= 13
Step= 1853, Dmax= 1.3e-03 nm, Epot= -2.64608e+04 Fmax= 7.55867e+01, atom= 13
Step= 1854, Dmax= 1.6e-03 nm, Epot= -2.64610e+04 Fmax= 1.60082e+02, atom= 13
Step= 1855, Dmax= 1.9e-03 nm, Epot= -2.64612e+04 Fmax= 1.13930e+02, atom= 13
Step= 1856, Dmax= 2.3e-03 nm, Epot= -2.64613e+04 Fmax= 2.23283e+02, atom= 13
Step= 1857, Dmax= 2.7e-03 nm, Epot= -2.64616e+04 Fmax= 1.72471e+02, atom= 13
Step= 1858, Dmax= 3.3e-03 nm, Epot= -2.64614e+04 Fmax= 3.10895e+02, atom= 13
Step= 1859, Dmax= 1.6e-03 nm, Epot= -2.64619e+04 Fmax= 6.94100e+01, atom= 13
Step= 1860, Dmax= 2.0e-03 nm, Epot= -2.64621e+04 Fmax= 2.09429e+02, atom= 13
Step= 1861, Dmax= 2.4e-03 nm, Epot= -2.64624e+04 Fmax= 1.38088e+02, atom= 13
Step= 1862, Dmax= 2.8e-03 nm, Epot= -2.64624e+04 Fmax= 2.69685e+02, atom= 13
Step= 1863, Dmax= 1.4e-03 nm, Epot= -2.64627e+04 Fmax= 6.62347e+01, atom= 13
Step= 1864, Dmax= 1.7e-03 nm, Epot= -2.64629e+04 Fmax= 1.87817e+02, atom= 13
Step= 1865, Dmax= 2.0e-03 nm, Epot= -2.64632e+04 Fmax= 1.07243e+02, atom= 13
Step= 1866, Dmax= 2.5e-03 nm, Epot= -2.64632e+04 Fmax= 2.55728e+02, atom= 13
Step= 1867, Dmax= 1.2e-03 nm, Epot= -2.64634e+04 Fmax= 7.45188e+01, atom= 13
Step= 1868, Dmax= 1.5e-03 nm, Epot= -2.64636e+04 Fmax= 1.34175e+02, atom= 13
Step= 1869, Dmax= 1.8e-03 nm, Epot= -2.64639e+04 Fmax= 1.26571e+02, atom= 13
Step= 1870, Dmax= 2.1e-03 nm, Epot= -2.64640e+04 Fmax= 1.77493e+02, atom= 13
Step= 1871, Dmax= 2.5e-03 nm, Epot= -2.64642e+04 Fmax= 1.96714e+02, atom= 13
Step= 1872, Dmax= 3.1e-03 nm, Epot= -2.64643e+04 Fmax= 2.43593e+02, atom= 13
Step= 1873, Dmax= 3.7e-03 nm, Epot= -2.64643e+04 Fmax= 2.93828e+02, atom= 13
Step= 1874, Dmax= 4.4e-03 nm, Epot= -2.64643e+04 Fmax= 3.42275e+02, atom= 13
Step= 1875, Dmax= 2.2e-03 nm, Epot= -2.64650e+04 Fmax= 3.01182e+01, atom= 886
Step= 1876, Dmax= 2.6e-03 nm, Epot= -2.64657e+04 Fmax= 3.11472e+02, atom= 13
Step= 1877, Dmax= 3.2e-03 nm, Epot= -2.64664e+04 Fmax= 1.46989e+02, atom= 13
Step= 1878, Dmax= 3.8e-03 nm, Epot= -2.64657e+04 Fmax= 4.13203e+02, atom= 13
Step= 1879, Dmax= 1.9e-03 nm, Epot= -2.64666e+04 Fmax= 1.33160e+02, atom= 13
Step= 1880, Dmax= 2.3e-03 nm, Epot= -2.64667e+04 Fmax= 1.93825e+02, atom= 13
Step= 1881, Dmax= 2.7e-03 nm, Epot= -2.64669e+04 Fmax= 2.08335e+02, atom= 13
Step= 1882, Dmax= 3.3e-03 nm, Epot= -2.64669e+04 Fmax= 2.65160e+02, atom= 13
Step= 1883, Dmax= 3.9e-03 nm, Epot= -2.64670e+04 Fmax= 3.12431e+02, atom= 13
Step= 1884, Dmax= 4.7e-03 nm, Epot= -2.64669e+04 Fmax= 3.71600e+02, atom= 13
Step= 1885, Dmax= 2.4e-03 nm, Epot= -2.64677e+04 Fmax= 3.18935e+01, atom= 886
Step= 1886, Dmax= 2.8e-03 nm, Epot= -2.64681e+04 Fmax= 3.82005e+02, atom= 13
Step= 1887, Dmax= 3.4e-03 nm, Epot= -2.64691e+04 Fmax= 1.11638e+02, atom= 13
Step= 1888, Dmax= 4.1e-03 nm, Epot= -2.64681e+04 Fmax= 4.92936e+02, atom= 13
Step= 1889, Dmax= 2.0e-03 nm, Epot= -2.64692e+04 Fmax= 1.90684e+02, atom= 13
Step= 1890, Dmax= 2.5e-03 nm, Epot= -2.64695e+04 Fmax= 1.62621e+02, atom= 13
Step= 1891, Dmax= 2.9e-03 nm, Epot= -2.64694e+04 Fmax= 2.70623e+02, atom= 13
Step= 1892, Dmax= 1.5e-03 nm, Epot= -2.64698e+04 Fmax= 5.44314e+01, atom= 13
Step= 1893, Dmax= 1.8e-03 nm, Epot= -2.64700e+04 Fmax= 1.91404e+02, atom= 13
Step= 1894, Dmax= 2.1e-03 nm, Epot= -2.64704e+04 Fmax= 1.20118e+02, atom= 13
Step= 1895, Dmax= 2.5e-03 nm, Epot= -2.64704e+04 Fmax= 2.43323e+02, atom= 13
Step= 1896, Dmax= 1.3e-03 nm, Epot= -2.64706e+04 Fmax= 6.22348e+01, atom= 13
Step= 1897, Dmax= 1.5e-03 nm, Epot= -2.64708e+04 Fmax= 1.65847e+02, atom= 13
Step= 1898, Dmax= 1.8e-03 nm, Epot= -2.64711e+04 Fmax= 9.75633e+01, atom= 13
Step= 1899, Dmax= 2.2e-03 nm, Epot= -2.64711e+04 Fmax= 2.28115e+02, atom= 13
Step= 1900, Dmax= 2.6e-03 nm, Epot= -2.64715e+04 Fmax= 1.52330e+02, atom= 13
Step= 1901, Dmax= 3.2e-03 nm, Epot= -2.64713e+04 Fmax= 3.13876e+02, atom= 13
Step= 1902, Dmax= 1.6e-03 nm, Epot= -2.64718e+04 Fmax= 8.11097e+01, atom= 13
Step= 1903, Dmax= 1.9e-03 nm, Epot= -2.64719e+04 Fmax= 1.87495e+02, atom= 13
Step= 1904, Dmax= 2.3e-03 nm, Epot= -2.64722e+04 Fmax= 1.47608e+02, atom= 13
Step= 1905, Dmax= 2.7e-03 nm, Epot= -2.64722e+04 Fmax= 2.44450e+02, atom= 13
Step= 1906, Dmax= 1.4e-03 nm, Epot= -2.64725e+04 Fmax= 4.91593e+01, atom= 13
Step= 1907, Dmax= 1.6e-03 nm, Epot= -2.64727e+04 Fmax= 1.97178e+02, atom= 13
Step= 1908, Dmax= 2.0e-03 nm, Epot= -2.64731e+04 Fmax= 8.66831e+01, atom= 13
Step= 1909, Dmax= 2.4e-03 nm, Epot= -2.64730e+04 Fmax= 2.64281e+02, atom= 13
Step= 1910, Dmax= 1.2e-03 nm, Epot= -2.64733e+04 Fmax= 8.91676e+01, atom= 13
Step= 1911, Dmax= 1.4e-03 nm, Epot= -2.64735e+04 Fmax= 1.12172e+02, atom= 13
Step= 1912, Dmax= 1.7e-03 nm, Epot= -2.64736e+04 Fmax= 1.39661e+02, atom= 13
Step= 1913, Dmax= 2.0e-03 nm, Epot= -2.64738e+04 Fmax= 1.52974e+02, atom= 13
Step= 1914, Dmax= 2.5e-03 nm, Epot= -2.64739e+04 Fmax= 2.08044e+02, atom= 13
Step= 1915, Dmax= 2.9e-03 nm, Epot= -2.64741e+04 Fmax= 2.15433e+02, atom= 13
Step= 1916, Dmax= 3.5e-03 nm, Epot= -2.64740e+04 Fmax= 3.02581e+02, atom= 13
Step= 1917, Dmax= 1.8e-03 nm, Epot= -2.64745e+04 Fmax= 4.41560e+01, atom= 13
Step= 1918, Dmax= 2.1e-03 nm, Epot= -2.64748e+04 Fmax= 2.45281e+02, atom= 13
Step= 1919, Dmax= 2.5e-03 nm, Epot= -2.64753e+04 Fmax= 1.27378e+02, atom= 13
Step= 1920, Dmax= 3.0e-03 nm, Epot= -2.64751e+04 Fmax= 3.08273e+02, atom= 13
Step= 1921, Dmax= 1.5e-03 nm, Epot= -2.64755e+04 Fmax= 9.09906e+01, atom= 13
Step= 1922, Dmax= 1.8e-03 nm, Epot= -2.64756e+04 Fmax= 1.80582e+02, atom= 13
Step= 1923, Dmax= 2.2e-03 nm, Epot= -2.64759e+04 Fmax= 1.35236e+02, atom= 13
Step= 1924, Dmax= 2.6e-03 nm, Epot= -2.64759e+04 Fmax= 2.53477e+02, atom= 13
Step= 1925, Dmax= 1.3e-03 nm, Epot= -2.64762e+04 Fmax= 5.96274e+01, atom= 13
Step= 1926, Dmax= 1.6e-03 nm, Epot= -2.64764e+04 Fmax= 1.60995e+02, atom= 13
Step= 1927, Dmax= 1.9e-03 nm, Epot= -2.64767e+04 Fmax= 1.18458e+02, atom= 13
Step= 1928, Dmax= 2.3e-03 nm, Epot= -2.64767e+04 Fmax= 2.06501e+02, atom= 13
Step= 1929, Dmax= 2.7e-03 nm, Epot= -2.64770e+04 Fmax= 1.94676e+02, atom= 13
Step= 1930, Dmax= 3.3e-03 nm, Epot= -2.64770e+04 Fmax= 2.76934e+02, atom= 13
Step= 1931, Dmax= 1.6e-03 nm, Epot= -2.64774e+04 Fmax= 4.20356e+01, atom= 13
Step= 1932, Dmax= 2.0e-03 nm, Epot= -2.64776e+04 Fmax= 2.53528e+02, atom= 13
Step= 1933, Dmax= 2.4e-03 nm, Epot= -2.64781e+04 Fmax= 8.74706e+01, atom= 13
Step= 1934, Dmax= 2.8e-03 nm, Epot= -2.64779e+04 Fmax= 3.32830e+02, atom= 13
Step= 1935, Dmax= 1.4e-03 nm, Epot= -2.64783e+04 Fmax= 1.23024e+02, atom= 13
Step= 1936, Dmax= 1.7e-03 nm, Epot= -2.64785e+04 Fmax= 1.20088e+02, atom= 13
Step= 1937, Dmax= 2.0e-03 nm, Epot= -2.64786e+04 Fmax= 1.81314e+02, atom= 13
Step= 1938, Dmax= 2.4e-03 nm, Epot= -2.64789e+04 Fmax= 1.70690e+02, atom= 13
Step= 1939, Dmax= 2.9e-03 nm, Epot= -2.64789e+04 Fmax= 2.61304e+02, atom= 13
Step= 1940, Dmax= 3.5e-03 nm, Epot= -2.64791e+04 Fmax= 2.47288e+02, atom= 13
Step= 1941, Dmax= 4.2e-03 nm, Epot= -2.64788e+04 Fmax= 3.72674e+02, atom= 13
Step= 1942, Dmax= 2.1e-03 nm, Epot= -2.64796e+04 Fmax= 6.30877e+01, atom= 13
Step= 1943, Dmax= 2.5e-03 nm, Epot= -2.64796e+04 Fmax= 2.91526e+02, atom= 13
Step= 1944, Dmax= 3.0e-03 nm, Epot= -2.64802e+04 Fmax= 1.54382e+02, atom= 13
Step= 1945, Dmax= 3.7e-03 nm, Epot= -2.64798e+04 Fmax= 3.69414e+02, atom= 13
Step= 1946, Dmax= 1.8e-03 nm, Epot= -2.64805e+04 Fmax= 1.08050e+02, atom= 13
Step= 1947, Dmax= 2.2e-03 nm, Epot= -2.64806e+04 Fmax= 2.16342e+02, atom= 13
Step= 1948, Dmax= 2.6e-03 nm, Epot= -2.64809e+04 Fmax= 1.62841e+02, atom= 13
Step= 1949, Dmax= 3.2e-03 nm, Epot= -2.64807e+04 Fmax= 3.01790e+02, atom= 13
Step= 1950, Dmax= 1.6e-03 nm, Epot= -2.64812e+04 Fmax= 6.99012e+01, atom= 13
Step= 1951, Dmax= 1.9e-03 nm, Epot= -2.64813e+04 Fmax= 1.96400e+02, atom= 13
Step= 1952, Dmax= 2.3e-03 nm, Epot= -2.64817e+04 Fmax= 1.37619e+02, atom= 13
Step= 1953, Dmax= 2.7e-03 nm, Epot= -2.64816e+04 Fmax= 2.52956e+02, atom= 13
Step= 1954, Dmax= 1.4e-03 nm, Epot= -2.64819e+04 Fmax= 5.83969e+01, atom= 13
Step= 1955, Dmax= 1.6e-03 nm, Epot= -2.64821e+04 Fmax= 1.86212e+02, atom= 13
Step= 1956, Dmax= 2.0e-03 nm, Epot= -2.64824e+04 Fmax= 9.66661e+01, atom= 13
Step= 1957, Dmax= 2.4e-03 nm, Epot= -2.64824e+04 Fmax= 2.52491e+02, atom= 13
Step= 1958, Dmax= 1.2e-03 nm, Epot= -2.64826e+04 Fmax= 7.84080e+01, atom= 13
Step= 1959, Dmax= 1.4e-03 nm, Epot= -2.64828e+04 Fmax= 1.21636e+02, atom= 13
Step= 1960, Dmax= 1.7e-03 nm, Epot= -2.64830e+04 Fmax= 1.29090e+02, atom= 13
Step= 1961, Dmax= 2.0e-03 nm, Epot= -2.64832e+04 Fmax= 1.62423e+02, atom= 13
Step= 1962, Dmax= 2.4e-03 nm, Epot= -2.64833e+04 Fmax= 1.97182e+02, atom= 13
Step= 1963, Dmax= 2.9e-03 nm, Epot= -2.64834e+04 Fmax= 2.25089e+02, atom= 13
Step= 1964, Dmax= 3.5e-03 nm, Epot= -2.64834e+04 Fmax= 2.91092e+02, atom= 13
Step= 1965, Dmax= 1.8e-03 nm, Epot= -2.64839e+04 Fmax= 4.33341e+01, atom= 886
Step= 1966, Dmax= 2.1e-03 nm, Epot= -2.64844e+04 Fmax= 1.86522e+02, atom= 13
Step= 1967, Dmax= 2.5e-03 nm, Epot= -2.64846e+04 Fmax= 1.85726e+02, atom= 13
Step= 1968, Dmax= 3.0e-03 nm, Epot= -2.64846e+04 Fmax= 2.51745e+02, atom= 13
Step= 1969, Dmax= 3.6e-03 nm, Epot= -2.64847e+04 Fmax= 2.82871e+02, atom= 13
Step= 1970, Dmax= 4.4e-03 nm, Epot= -2.64847e+04 Fmax= 3.49384e+02, atom= 13
Step= 1971, Dmax= 2.2e-03 nm, Epot= -2.64854e+04 Fmax= 4.35500e+01, atom= 886
Step= 1972, Dmax= 2.6e-03 nm, Epot= -2.64858e+04 Fmax= 2.78161e+02, atom= 13
Step= 1973, Dmax= 3.2e-03 nm, Epot= -2.64862e+04 Fmax= 1.77545e+02, atom= 13
Step= 1974, Dmax= 3.8e-03 nm, Epot= -2.64858e+04 Fmax= 3.78405e+02, atom= 13
Step= 1975, Dmax= 1.9e-03 nm, Epot= -2.64865e+04 Fmax= 1.00535e+02, atom= 13
Step= 1976, Dmax= 2.3e-03 nm, Epot= -2.64866e+04 Fmax= 2.23040e+02, atom= 13
Step= 1977, Dmax= 2.7e-03 nm, Epot= -2.64869e+04 Fmax= 1.76336e+02, atom= 13
Step= 1978, Dmax= 3.3e-03 nm, Epot= -2.64868e+04 Fmax= 2.93848e+02, atom= 13
Step= 1979, Dmax= 1.6e-03 nm, Epot= -2.64872e+04 Fmax= 5.94975e+01, atom= 13
Step= 1980, Dmax= 2.0e-03 nm, Epot= -2.64873e+04 Fmax= 2.32865e+02, atom= 13
Step= 1981, Dmax= 2.4e-03 nm, Epot= -2.64878e+04 Fmax= 1.07284e+02, atom= 13
Step= 1982, Dmax= 2.8e-03 nm, Epot= -2.64876e+04 Fmax= 3.09739e+02, atom= 13
Step= 1983, Dmax= 1.4e-03 nm, Epot= -2.64880e+04 Fmax= 1.01445e+02, atom= 13
Step= 1984, Dmax= 1.7e-03 nm, Epot= -2.64881e+04 Fmax= 1.40794e+02, atom= 13
Step= 1985, Dmax= 2.0e-03 nm, Epot= -2.64883e+04 Fmax= 1.58466e+02, atom= 13
Step= 1986, Dmax= 2.4e-03 nm, Epot= -2.64885e+04 Fmax= 1.92739e+02, atom= 13
Step= 1987, Dmax= 2.9e-03 nm, Epot= -2.64886e+04 Fmax= 2.36836e+02, atom= 13
Step= 1988, Dmax= 3.5e-03 nm, Epot= -2.64886e+04 Fmax= 2.70636e+02, atom= 13
Step= 1989, Dmax= 4.2e-03 nm, Epot= -2.64885e+04 Fmax= 3.46352e+02, atom= 13
Step= 1990, Dmax= 2.1e-03 nm, Epot= -2.64893e+04 Fmax= 4.27844e+01, atom= 886
Step= 1991, Dmax= 2.5e-03 nm, Epot= -2.64896e+04 Fmax= 2.71526e+02, atom= 13
Step= 1992, Dmax= 3.0e-03 nm, Epot= -2.64901e+04 Fmax= 1.72560e+02, atom= 13
Step= 1993, Dmax= 3.6e-03 nm, Epot= -2.64897e+04 Fmax= 3.52541e+02, atom= 13
Step= 1994, Dmax= 1.8e-03 nm, Epot= -2.64904e+04 Fmax= 9.04662e+01, atom= 13
Step= 1995, Dmax= 2.2e-03 nm, Epot= -2.64904e+04 Fmax= 2.32394e+02, atom= 13
Step= 1996, Dmax= 2.6e-03 nm, Epot= -2.64908e+04 Fmax= 1.46943e+02, atom= 13
Step= 1997, Dmax= 3.1e-03 nm, Epot= -2.64905e+04 Fmax= 3.15394e+02, atom= 13
Step= 1998, Dmax= 1.6e-03 nm, Epot= -2.64910e+04 Fmax= 8.42035e+01, atom= 13
Step= 1999, Dmax= 1.9e-03 nm, Epot= -2.64911e+04 Fmax= 1.85578e+02, atom= 13
Step= 2000, Dmax= 2.3e-03 nm, Epot= -2.64914e+04 Fmax= 1.46460e+02, atom= 13

Energy minimization reached the maximum number of steps before the forces
reached the requested precision Fmax < 10.

writing lowest energy coordinates.

Steepest Descents did not converge to Fmax < 10 in 2001 steps.
Potential Energy  = -2.6491402e+04
Maximum force     =  1.4645995e+02 on atom 13
Norm of force     =  7.9889819e+00

GROMACS reminds you: "O My God, They Killed Kenny !" (South Park)

                      :-) GROMACS - gmx mdrun, 2021.2 (-:

                            GROMACS is written by:
     Andrey Alekseenko              Emile Apol              Rossen Apostolov     
         Paul Bauer           Herman J.C. Berendsen           Par Bjelkmar       
       Christian Blau           Viacheslav Bolnykh             Kevin Boyd        
     Aldert van Buuren           Rudi van Drunen             Anton Feenstra      
    Gilles Gouaillardet             Alan Gray               Gerrit Groenhof      
       Anca Hamuraru            Vincent Hindriksen          M. Eric Irrgang      
      Aleksei Iupinov           Christoph Junghans             Joe Jordan        
    Dimitrios Karkoulis            Peter Kasson                Jiri Kraus        
      Carsten Kutzner              Per Larsson              Justin A. Lemkul     
       Viveca Lindahl            Magnus Lundborg             Erik Marklund       
        Pascal Merz             Pieter Meulenhoff            Teemu Murtola       
        Szilard Pall               Sander Pronk              Roland Schulz       
       Michael Shirts            Alexey Shvetsov             Alfons Sijbers      
       Peter Tieleman              Jon Vincent              Teemu Virolainen     
     Christian Wennberg            Maarten Wolf              Artem Zhmurov       
                           and the project leaders:
        Mark Abraham, Berk Hess, Erik Lindahl, and David van der Spoel

Copyright (c) 1991-2000, University of Groningen, The Netherlands.
Copyright (c) 2001-2019, The GROMACS development team at
Uppsala University, Stockholm University and
the Royal Institute of Technology, Sweden.
check out http://www.gromacs.org for more information.

GROMACS is free software; you can redistribute it and/or modify it
under the terms of the GNU Lesser General Public License
as published by the Free Software Foundation; either version 2.1
of the License, or (at your option) any later version.

GROMACS:      gmx mdrun, version 2021.2
Executable:   /usr/local/gromacs/bin/gmx
Data prefix:  /usr/local/gromacs
Working dir:  /home/workstation/Documents/PhD/2206/Ben_Projekt/bPEI_33/6_CGSIM
Command line:
  gmx mdrun -v -deffnm 2-eq

Reading file 2-eq.tpr, VERSION 2021.2 (single precision)

NOTE: Parallelization is limited by the small number of atoms,
      only starting 1 thread-MPI ranks.
      You can use the -nt and/or -ntmpi option to optimize the number of threads.

Changing nstlist from 20 to 25, rlist from 1.218 to 1.267

1 GPU selected for this run.
Mapping of GPU IDs to the 1 GPU task in the 1 rank on this node:
  PP:0
PP tasks will do (non-perturbed) short-ranged interactions on the GPU
PP task will update and constrain coordinates on the CPU
Using 1 MPI thread
Using 24 OpenMP threads 

starting mdrun 'Two molecules in a solvent'
25000 steps,    500.0 ps.

step 0
Step 80  Warning: pressure scaling more than 1%, mu: 2.48249 2.48249 2.48249

Step 90  Warning: pressure scaling more than 1%, mu: -5.3141e+15 -5.3141e+15 -5.3141e+15
Warning: Triclinic box is too skewed.
         Box (3x3):
            Box[    0]={-6.02038e+16,  0.00000e+00, -0.00000e+00}
            Box[    1]={-0.00000e+00, -6.02038e+16, -0.00000e+00}
            Box[    2]={-0.00000e+00, -0.00000e+00, -6.02038e+16}
         Can not fix pbc.

Warning: Triclinic box is too skewed.
         Box (3x3):
            Box[    0]={-6.02038e+16,  0.00000e+00, -0.00000e+00}
            Box[    1]={-0.00000e+00, -6.02038e+16, -0.00000e+00}
            Box[    2]={-0.00000e+00, -0.00000e+00, -6.02038e+16}
         Can not fix pbc.

Warning: Triclinic box is too skewed.
         Box (3x3):
            Box[    0]={-6.02038e+16,  0.00000e+00, -0.00000e+00}
            Box[    1]={-0.00000e+00, -6.02038e+16, -0.00000e+00}
            Box[    2]={-0.00000e+00, -0.00000e+00, -6.02038e+16}
         Can not fix pbc.

Warning: Triclinic box is too skewed.
         Box (3x3):
            Box[    0]={-6.02038e+16,  0.00000e+00, -0.00000e+00}
            Box[    1]={-0.00000e+00, -6.02038e+16, -0.00000e+00}
            Box[    2]={-0.00000e+00, -0.00000e+00, -6.02038e+16}
         Can not fix pbc.

Warning: Triclinic box is too skewed.
         Box (3x3):
            Box[    0]={-6.02038e+16,  0.00000e+00, -0.00000e+00}
            Box[    1]={-0.00000e+00, -6.02038e+16, -0.00000e+00}
            Box[    2]={-0.00000e+00, -0.00000e+00, -6.02038e+16}
         Can not fix pbc.

Warning: Triclinic box is too skewed.
         Box (3x3):
            Box[    0]={-6.02038e+16,  0.00000e+00, -0.00000e+00}
            Box[    1]={-0.00000e+00, -6.02038e+16, -0.00000e+00}
            Box[    2]={-0.00000e+00, -0.00000e+00, -6.02038e+16}
         Can not fix pbc.

Warning: Triclinic box is too skewed.
         Box (3x3):
            Box[    0]={-6.02038e+16,  0.00000e+00, -0.00000e+00}
            Box[    1]={-0.00000e+00, -6.02038e+16, -0.00000e+00}
            Box[    2]={-0.00000e+00, -0.00000e+00, -6.02038e+16}
         Can not fix pbc.

Warning: Triclinic box is too skewed.
         Box (3x3):
            Box[    0]={-6.02038e+16,  0.00000e+00, -0.00000e+00}
            Box[    1]={-0.00000e+00, -6.02038e+16, -0.00000e+00}
            Box[    2]={-0.00000e+00, -0.00000e+00, -6.02038e+16}
         Can not fix pbc.

Warning: Triclinic box is too skewed.
         Box (3x3):
            Box[    0]={-6.02038e+16,  0.00000e+00, -0.00000e+00}
            Box[    1]={-0.00000e+00, -6.02038e+16, -0.00000e+00}
            Box[    2]={-0.00000e+00, -0.00000e+00, -6.02038e+16}
         Can not fix pbc.


-------------------------------------------------------
Program:     gmx mdrun, version 2021.2
Source file: src/gromacs/pbcutil/pbc.cpp (line 272)

Fatal error:
Box was shifted at least 10 times. Please see log-file.

For more information and tips for troubleshooting, please check the GROMACS
website at http://www.gromacs.org/Documentation/Errors
-------------------------------------------------------
                      :-) GROMACS - gmx mdrun, 2021.2 (-:

                            GROMACS is written by:
     Andrey Alekseenko              Emile Apol              Rossen Apostolov     
         Paul Bauer           Herman J.C. Berendsen           Par Bjelkmar       
       Christian Blau           Viacheslav Bolnykh             Kevin Boyd        
     Aldert van Buuren           Rudi van Drunen             Anton Feenstra      
    Gilles Gouaillardet             Alan Gray               Gerrit Groenhof      
       Anca Hamuraru            Vincent Hindriksen          M. Eric Irrgang      
      Aleksei Iupinov           Christoph Junghans             Joe Jordan        
    Dimitrios Karkoulis            Peter Kasson                Jiri Kraus        
      Carsten Kutzner              Per Larsson              Justin A. Lemkul     
       Viveca Lindahl            Magnus Lundborg             Erik Marklund       
        Pascal Merz             Pieter Meulenhoff            Teemu Murtola       
        Szilard Pall               Sander Pronk              Roland Schulz       
       Michael Shirts            Alexey Shvetsov             Alfons Sijbers      
       Peter Tieleman              Jon Vincent              Teemu Virolainen     
     Christian Wennberg            Maarten Wolf              Artem Zhmurov       
                           and the project leaders:
        Mark Abraham, Berk Hess, Erik Lindahl, and David van der Spoel

Copyright (c) 1991-2000, University of Groningen, The Netherlands.
Copyright (c) 2001-2019, The GROMACS development team at
Uppsala University, Stockholm University and
the Royal Institute of Technology, Sweden.
check out http://www.gromacs.org for more information.

GROMACS is free software; you can redistribute it and/or modify it
under the terms of the GNU Lesser General Public License
as published by the Free Software Foundation; either version 2.1
of the License, or (at your option) any later version.

GROMACS:      gmx mdrun, version 2021.2
Executable:   /usr/local/gromacs/bin/gmx
Data prefix:  /usr/local/gromacs
Working dir:  /home/workstation/Documents/PhD/2206/Ben_Projekt/bPEI_33/6_CGSIM
Command line:
  gmx mdrun -v -deffnm 1-min


Back Off! I just backed up 1-min.log to ./#1-min.log.1#
Reading file 1-min.tpr, VERSION 2021.2 (single precision)

NOTE: Parallelization is limited by the small number of atoms,
      only starting 1 thread-MPI ranks.
      You can use the -nt and/or -ntmpi option to optimize the number of threads.

1 GPU selected for this run.
Mapping of GPU IDs to the 1 GPU task in the 1 rank on this node:
  PP:0
PP tasks will do (non-perturbed) short-ranged interactions on the GPU
PP task will update and constrain coordinates on the CPU
Using 1 MPI thread
Using 24 OpenMP threads 


Back Off! I just backed up 1-min.trr to ./#1-min.trr.1#

Back Off! I just backed up 1-min.edr to ./#1-min.edr.1#

Steepest Descents:
   Tolerance (Fmax)   =  1.00000e+01
   Number of steps    =         2000
Step=    0, Dmax= 1.0e-02 nm, Epot=  5.64791e+06 Fmax= 1.21497e+07, atom= 101
Step=    1, Dmax= 1.0e-02 nm, Epot=  3.74161e+06 Fmax= 4.18089e+06, atom= 297
Step=    2, Dmax= 1.2e-02 nm, Epot=  2.26853e+06 Fmax= 1.80470e+06, atom= 199
Step=    3, Dmax= 1.4e-02 nm, Epot=  1.44304e+06 Fmax= 8.06130e+05, atom= 199
Step=    4, Dmax= 1.7e-02 nm, Epot=  8.97856e+05 Fmax= 3.84504e+05, atom= 199
Step=    5, Dmax= 2.1e-02 nm, Epot=  5.45508e+05 Fmax= 2.33310e+05, atom= 568
Step=    6, Dmax= 2.5e-02 nm, Epot=  3.48314e+05 Fmax= 1.38275e+05, atom= 568
Step=    7, Dmax= 3.0e-02 nm, Epot=  2.19007e+05 Fmax= 8.79051e+04, atom= 568
Step=    8, Dmax= 3.6e-02 nm, Epot=  1.37754e+05 Fmax= 9.00663e+04, atom= 180
Step=    9, Dmax= 4.3e-02 nm, Epot=  9.93944e+04 Fmax= 3.53412e+04, atom= 52
Step=   10, Dmax= 5.2e-02 nm, Epot=  5.26702e+04 Fmax= 4.51331e+04, atom= 477
Step=   11, Dmax= 6.2e-02 nm, Epot=  3.66717e+04 Fmax= 3.32161e+04, atom= 744
Step=   12, Dmax= 7.4e-02 nm, Epot=  2.47917e+04 Fmax= 7.97952e+04, atom= 395
Step=   13, Dmax= 8.9e-02 nm, Epot=  1.98085e+04 Fmax= 2.40040e+04, atom= 395
Step=   14, Dmax= 1.1e-01 nm, Epot=  9.92669e+03 Fmax= 2.88433e+04, atom= 395
Step=   15, Dmax= 1.3e-01 nm, Epot=  1.10429e+04 Fmax= 2.61681e+05, atom= 744
Step=   16, Dmax= 6.4e-02 nm, Epot=  6.54863e+03 Fmax= 1.50399e+04, atom= 744
Step=   17, Dmax= 7.7e-02 nm, Epot=  2.24641e+03 Fmax= 1.40979e+04, atom= 472
Step=   18, Dmax= 9.2e-02 nm, Epot=  5.35133e+02 Fmax= 7.22418e+04, atom= 472
Step=   19, Dmax= 1.1e-01 nm, Epot= -2.19428e+03 Fmax= 1.52214e+04, atom= 472
Step=   20, Dmax= 1.3e-01 nm, Epot= -4.98403e+03 Fmax= 3.16731e+04, atom= 439
Step=   21, Dmax= 1.6e-01 nm, Epot= -6.80583e+03 Fmax= 8.09381e+03, atom= 199
Step=   22, Dmax= 1.9e-01 nm, Epot=  1.17105e+07 Fmax= 1.04443e+09, atom= 8
Step=   23, Dmax= 9.6e-02 nm, Epot= -7.02594e+03 Fmax= 1.04914e+05, atom= 199
Step=   24, Dmax= 1.2e-01 nm, Epot= -9.33681e+03 Fmax= 6.64328e+03, atom= 8
Step=   25, Dmax= 1.4e-01 nm, Epot= -1.09414e+04 Fmax= 1.82965e+04, atom= 8
Step=   26, Dmax= 1.7e-01 nm, Epot= -1.18233e+04 Fmax= 2.42461e+04, atom= 199
Step=   27, Dmax= 2.0e-01 nm, Epot= -1.17264e+04 Fmax= 5.48925e+04, atom= 199
Step=   28, Dmax= 9.9e-02 nm, Epot= -1.31672e+04 Fmax= 3.84039e+03, atom= 8
Step=   29, Dmax= 1.2e-01 nm, Epot= -1.43695e+04 Fmax= 8.21465e+03, atom= 195
Step=   30, Dmax= 1.4e-01 nm, Epot= -1.39794e+04 Fmax= 1.79524e+04, atom= 7
Step=   31, Dmax= 7.2e-02 nm, Epot= -1.57150e+04 Fmax= 2.61355e+03, atom= 7
Step=   32, Dmax= 8.6e-02 nm, Epot= -1.65036e+04 Fmax= 6.44736e+03, atom= 7
Step=   33, Dmax= 1.0e-01 nm, Epot= -1.69377e+04 Fmax= 7.22754e+03, atom= 7
Step=   34, Dmax= 1.2e-01 nm, Epot= -1.69632e+04 Fmax= 1.10767e+04, atom= 7
Step=   35, Dmax= 1.5e-01 nm, Epot= -1.69945e+04 Fmax= 1.13272e+04, atom= 7
Step=   36, Dmax= 1.8e-01 nm, Epot= -1.68703e+04 Fmax= 1.49525e+04, atom= 7
Step=   37, Dmax= 8.9e-02 nm, Epot= -1.83599e+04 Fmax= 1.29277e+03, atom= 7
Step=   38, Dmax= 1.1e-01 nm, Epot= -1.71526e+04 Fmax= 4.29211e+04, atom= 297
Step=   39, Dmax= 5.3e-02 nm, Epot= -1.88315e+04 Fmax= 5.26665e+03, atom= 6
Step=   40, Dmax= 6.4e-02 nm, Epot= -1.91782e+04 Fmax= 4.60000e+03, atom= 6
Step=   41, Dmax= 7.7e-02 nm, Epot= -1.92392e+04 Fmax= 5.83697e+03, atom= 6
Step=   42, Dmax= 9.2e-02 nm, Epot= -1.93060e+04 Fmax= 7.14789e+03, atom= 7
Step=   43, Dmax= 1.1e-01 nm, Epot= -1.92786e+04 Fmax= 8.11167e+03, atom= 7
Step=   44, Dmax= 5.5e-02 nm, Epot= -1.99056e+04 Fmax= 7.70991e+02, atom= 6
Step=   45, Dmax= 6.6e-02 nm, Epot= -2.00512e+04 Fmax= 1.08179e+04, atom= 6
Step=   46, Dmax= 8.0e-02 nm, Epot= -2.08501e+04 Fmax= 2.13568e+03, atom= 6
Step=   47, Dmax= 9.6e-02 nm, Epot= -2.02556e+04 Fmax= 1.08366e+04, atom= 6
Step=   48, Dmax= 4.8e-02 nm, Epot= -2.09158e+04 Fmax= 4.22403e+03, atom= 7
Step=   49, Dmax= 5.7e-02 nm, Epot= -2.10562e+04 Fmax= 3.28552e+03, atom= 7
Step=   50, Dmax= 6.9e-02 nm, Epot= -2.09364e+04 Fmax= 6.27910e+03, atom= 7
Step=   51, Dmax= 3.4e-02 nm, Epot= -2.12199e+04 Fmax= 1.42377e+03, atom= 7
Step=   52, Dmax= 4.1e-02 nm, Epot= -2.12641e+04 Fmax= 3.85729e+03, atom= 7
Step=   53, Dmax= 5.0e-02 nm, Epot= -2.14172e+04 Fmax= 2.93622e+03, atom= 7
Step=   54, Dmax= 6.0e-02 nm, Epot= -2.13356e+04 Fmax= 4.96585e+03, atom= 7
Step=   55, Dmax= 3.0e-02 nm, Epot= -2.15580e+04 Fmax= 1.04418e+03, atom= 7
Step=   56, Dmax= 3.6e-02 nm, Epot= -2.15758e+04 Fmax= 4.03306e+03, atom= 7
Step=   57, Dmax= 4.3e-02 nm, Epot= -2.17825e+04 Fmax= 1.77125e+03, atom= 7
Step=   58, Dmax= 5.1e-02 nm, Epot= -2.16039e+04 Fmax= 5.44591e+03, atom= 7
Step=   59, Dmax= 2.6e-02 nm, Epot= -2.18594e+04 Fmax= 1.78859e+03, atom= 7
Step=   60, Dmax= 3.1e-02 nm, Epot= -2.19110e+04 Fmax= 2.30131e+03, atom= 7
Step=   61, Dmax= 3.7e-02 nm, Epot= -2.19557e+04 Fmax= 2.79708e+03, atom= 7
Step=   62, Dmax= 4.4e-02 nm, Epot= -2.19861e+04 Fmax= 3.15360e+03, atom= 7
Step=   63, Dmax= 5.3e-02 nm, Epot= -2.19534e+04 Fmax= 4.17357e+03, atom= 7
Step=   64, Dmax= 2.7e-02 nm, Epot= -2.21695e+04 Fmax= 4.79974e+02, atom= 7
Step=   65, Dmax= 3.2e-02 nm, Epot= -2.22097e+04 Fmax= 3.54312e+03, atom= 7
Step=   66, Dmax= 3.8e-02 nm, Epot= -2.24348e+04 Fmax= 1.86787e+03, atom= 13
Step=   67, Dmax= 4.6e-02 nm, Epot= -2.22186e+04 Fmax= 4.78277e+03, atom= 13
Step=   68, Dmax= 2.3e-02 nm, Epot= -2.25100e+04 Fmax= 1.47090e+03, atom= 13
Step=   69, Dmax= 2.8e-02 nm, Epot= -2.25243e+04 Fmax= 2.51730e+03, atom= 13
Step=   70, Dmax= 3.3e-02 nm, Epot= -2.25932e+04 Fmax= 2.28249e+03, atom= 13
Step=   71, Dmax= 4.0e-02 nm, Epot= -2.25836e+04 Fmax= 3.45182e+03, atom= 13
Step=   72, Dmax= 2.0e-02 nm, Epot= -2.26822e+04 Fmax= 5.84807e+02, atom= 13
Step=   73, Dmax= 2.4e-02 nm, Epot= -2.27475e+04 Fmax= 2.81441e+03, atom= 13
Step=   74, Dmax= 2.9e-02 nm, Epot= -2.28369e+04 Fmax= 1.30899e+03, atom= 13
Step=   75, Dmax= 3.4e-02 nm, Epot= -2.28231e+04 Fmax= 3.62556e+03, atom= 13
Step=   76, Dmax= 1.7e-02 nm, Epot= -2.28799e+04 Fmax= 1.16689e+03, atom= 13
Step=   77, Dmax= 2.1e-02 nm, Epot= -2.29177e+04 Fmax= 1.81197e+03, atom= 13
Step=   78, Dmax= 2.5e-02 nm, Epot= -2.29588e+04 Fmax= 1.75732e+03, atom= 13
Step=   79, Dmax= 3.0e-02 nm, Epot= -2.29823e+04 Fmax= 2.53041e+03, atom= 13
Step=   80, Dmax= 3.6e-02 nm, Epot= -2.30180e+04 Fmax= 2.61059e+03, atom= 13
Step=   81, Dmax= 4.3e-02 nm, Epot= -2.30209e+04 Fmax= 3.55572e+03, atom= 13
Step=   82, Dmax= 5.1e-02 nm, Epot= -2.30428e+04 Fmax= 3.83870e+03, atom= 13
Step=   83, Dmax= 6.2e-02 nm, Epot= -2.30122e+04 Fmax= 5.01414e+03, atom= 13
Step=   84, Dmax= 3.1e-02 nm, Epot= -2.31665e+04 Fmax= 5.78245e+02, atom= 13
Step=   85, Dmax= 3.7e-02 nm, Epot= -2.31778e+04 Fmax= 4.62929e+03, atom= 13
Step=   86, Dmax= 4.4e-02 nm, Epot= -2.33257e+04 Fmax= 1.74299e+03, atom= 13
Step=   87, Dmax= 5.3e-02 nm, Epot= -2.31775e+04 Fmax= 5.85646e+03, atom= 13
Step=   88, Dmax= 2.7e-02 nm, Epot= -2.33501e+04 Fmax= 2.08449e+03, atom= 13
Step=   89, Dmax= 3.2e-02 nm, Epot= -2.33696e+04 Fmax= 2.53359e+03, atom= 13
Step=   90, Dmax= 3.8e-02 nm, Epot= -2.33835e+04 Fmax= 2.98929e+03, atom= 13
Step=   91, Dmax= 4.6e-02 nm, Epot= -2.33865e+04 Fmax= 3.65169e+03, atom= 13
Step=   92, Dmax= 5.5e-02 nm, Epot= -2.33796e+04 Fmax= 4.29647e+03, atom= 13
Step=   93, Dmax= 2.8e-02 nm, Epot= -2.34906e+04 Fmax= 3.54036e+02, atom= 13
Step=   94, Dmax= 3.3e-02 nm, Epot= -2.35359e+04 Fmax= 4.48656e+03, atom= 13
Step=   95, Dmax= 4.0e-02 nm, Epot= -2.36758e+04 Fmax= 1.32445e+03, atom= 13
Step=   96, Dmax= 4.8e-02 nm, Epot= -2.35335e+04 Fmax= 5.65705e+03, atom= 13
Step=   97, Dmax= 2.4e-02 nm, Epot= -2.36875e+04 Fmax= 2.15638e+03, atom= 13
Step=   98, Dmax= 2.9e-02 nm, Epot= -2.37138e+04 Fmax= 1.99261e+03, atom= 13
Step=   99, Dmax= 3.4e-02 nm, Epot= -2.37087e+04 Fmax= 3.00425e+03, atom= 13
Step=  100, Dmax= 1.7e-02 nm, Epot= -2.37535e+04 Fmax= 5.01060e+02, atom= 13
Step=  101, Dmax= 2.1e-02 nm, Epot= -2.37814e+04 Fmax= 2.43448e+03, atom= 13
Step=  102, Dmax= 2.5e-02 nm, Epot= -2.38285e+04 Fmax= 1.15440e+03, atom= 13
Step=  103, Dmax= 3.0e-02 nm, Epot= -2.38103e+04 Fmax= 3.11803e+03, atom= 13
Step=  104, Dmax= 1.5e-02 nm, Epot= -2.38503e+04 Fmax= 9.90524e+02, atom= 13
Step=  105, Dmax= 1.8e-02 nm, Epot= -2.38667e+04 Fmax= 1.61211e+03, atom= 13
Step=  106, Dmax= 2.1e-02 nm, Epot= -2.38885e+04 Fmax= 1.48461e+03, atom= 13
Step=  107, Dmax= 2.6e-02 nm, Epot= -2.38944e+04 Fmax= 2.25768e+03, atom= 13
Step=  108, Dmax= 3.1e-02 nm, Epot= -2.39145e+04 Fmax= 2.20865e+03, atom= 13
Step=  109, Dmax= 3.7e-02 nm, Epot= -2.39035e+04 Fmax= 3.17127e+03, atom= 13
Step=  110, Dmax= 1.8e-02 nm, Epot= -2.39582e+04 Fmax= 4.74529e+02, atom= 13
Step=  111, Dmax= 2.2e-02 nm, Epot= -2.39745e+04 Fmax= 2.68457e+03, atom= 13
Step=  112, Dmax= 2.7e-02 nm, Epot= -2.40275e+04 Fmax= 1.17939e+03, atom= 13
Step=  113, Dmax= 3.2e-02 nm, Epot= -2.39913e+04 Fmax= 3.42333e+03, atom= 13
Step=  114, Dmax= 1.6e-02 nm, Epot= -2.40455e+04 Fmax= 1.13222e+03, atom= 13
Step=  115, Dmax= 1.9e-02 nm, Epot= -2.40572e+04 Fmax= 1.66934e+03, atom= 13
Step=  116, Dmax= 2.3e-02 nm, Epot= -2.40741e+04 Fmax= 1.66817e+03, atom= 13
Step=  117, Dmax= 2.8e-02 nm, Epot= -2.40759e+04 Fmax= 2.36051e+03, atom= 13
Step=  118, Dmax= 3.3e-02 nm, Epot= -2.40892e+04 Fmax= 2.45211e+03, atom= 13
Step=  119, Dmax= 4.0e-02 nm, Epot= -2.40743e+04 Fmax= 3.33935e+03, atom= 13
Step=  120, Dmax= 2.0e-02 nm, Epot= -2.41391e+04 Fmax= 4.34272e+02, atom= 13
Step=  121, Dmax= 2.4e-02 nm, Epot= -2.41440e+04 Fmax= 2.96903e+03, atom= 13
Step=  122, Dmax= 2.9e-02 nm, Epot= -2.42058e+04 Fmax= 1.18967e+03, atom= 13
Step=  123, Dmax= 3.4e-02 nm, Epot= -2.41490e+04 Fmax= 3.76977e+03, atom= 13
Step=  124, Dmax= 1.7e-02 nm, Epot= -2.42195e+04 Fmax= 1.30226e+03, atom= 13
Step=  125, Dmax= 2.1e-02 nm, Epot= -2.42286e+04 Fmax= 1.71148e+03, atom= 13
Step=  126, Dmax= 2.5e-02 nm, Epot= -2.42393e+04 Fmax= 1.88585e+03, atom= 13
Step=  127, Dmax= 3.0e-02 nm, Epot= -2.42396e+04 Fmax= 2.44900e+03, atom= 13
Step=  128, Dmax= 3.6e-02 nm, Epot= -2.42436e+04 Fmax= 2.73683e+03, atom= 13
Step=  129, Dmax= 4.3e-02 nm, Epot= -2.42281e+04 Fmax= 3.49502e+03, atom= 13
Step=  130, Dmax= 2.1e-02 nm, Epot= -2.43025e+04 Fmax= 3.67205e+02, atom= 13
Step=  131, Dmax= 2.6e-02 nm, Epot= -2.42979e+04 Fmax= 3.29899e+03, atom= 13
Step=  132, Dmax= 1.3e-02 nm, Epot= -2.43236e+04 Fmax= 1.47109e+03, atom= 13
Step=  133, Dmax= 1.5e-02 nm, Epot= -2.43446e+04 Fmax= 7.77481e+02, atom= 13
Step=  134, Dmax= 1.8e-02 nm, Epot= -2.43467e+04 Fmax= 1.89772e+03, atom= 13
Step=  135, Dmax= 2.2e-02 nm, Epot= -2.43704e+04 Fmax= 1.33702e+03, atom= 13
Step=  136, Dmax= 2.7e-02 nm, Epot= -2.43567e+04 Fmax= 2.53099e+03, atom= 13
Step=  137, Dmax= 1.3e-02 nm, Epot= -2.43892e+04 Fmax= 6.04251e+02, atom= 13
Step=  138, Dmax= 1.6e-02 nm, Epot= -2.43953e+04 Fmax= 1.74151e+03, atom= 13
Step=  139, Dmax= 1.9e-02 nm, Epot= -2.44180e+04 Fmax= 1.05833e+03, atom= 13
Step=  140, Dmax= 2.3e-02 nm, Epot= -2.44083e+04 Fmax= 2.31443e+03, atom= 13
Step=  141, Dmax= 1.1e-02 nm, Epot= -2.44327e+04 Fmax= 6.24523e+02, atom= 13
Step=  142, Dmax= 1.4e-02 nm, Epot= -2.44415e+04 Fmax= 1.37951e+03, atom= 13
Step=  143, Dmax= 1.7e-02 nm, Epot= -2.44575e+04 Fmax= 1.04211e+03, atom= 13
Step=  144, Dmax= 2.0e-02 nm, Epot= -2.44572e+04 Fmax= 1.85309e+03, atom= 13
Step=  145, Dmax= 9.9e-03 nm, Epot= -2.44717e+04 Fmax= 4.09899e+02, atom= 13
Step=  146, Dmax= 1.2e-02 nm, Epot= -2.44848e+04 Fmax= 1.34334e+03, atom= 13
Step=  147, Dmax= 1.4e-02 nm, Epot= -2.45018e+04 Fmax= 7.50590e+02, atom= 13
Step=  148, Dmax= 1.7e-02 nm, Epot= -2.45026e+04 Fmax= 1.77073e+03, atom= 13
Step=  149, Dmax= 2.1e-02 nm, Epot= -2.45224e+04 Fmax= 1.24809e+03, atom= 13
Step=  150, Dmax= 2.5e-02 nm, Epot= -2.45097e+04 Fmax= 2.37863e+03, atom= 13
Step=  151, Dmax= 1.2e-02 nm, Epot= -2.45387e+04 Fmax= 5.61018e+02, atom= 13
Step=  152, Dmax= 1.5e-02 nm, Epot= -2.45433e+04 Fmax= 1.60102e+03, atom= 13
Step=  153, Dmax= 1.8e-02 nm, Epot= -2.45624e+04 Fmax= 1.00353e+03, atom= 13
Step=  154, Dmax= 2.1e-02 nm, Epot= -2.45540e+04 Fmax= 2.11735e+03, atom= 13
Step=  155, Dmax= 1.1e-02 nm, Epot= -2.45750e+04 Fmax= 5.61817e+02, atom= 13
Step=  156, Dmax= 1.3e-02 nm, Epot= -2.45819e+04 Fmax= 1.32040e+03, atom= 13
Step=  157, Dmax= 1.5e-02 nm, Epot= -2.45961e+04 Fmax= 9.35944e+02, atom= 13
Step=  158, Dmax= 1.8e-02 nm, Epot= -2.45944e+04 Fmax= 1.77357e+03, atom= 13
Step=  159, Dmax= 9.2e-03 nm, Epot= -2.46079e+04 Fmax= 4.16828e+02, atom= 13
Step=  160, Dmax= 1.1e-02 nm, Epot= -2.46177e+04 Fmax= 1.20101e+03, atom= 13
Step=  161, Dmax= 1.3e-02 nm, Epot= -2.46314e+04 Fmax= 7.46427e+02, atom= 13
Step=  162, Dmax= 1.6e-02 nm, Epot= -2.46322e+04 Fmax= 1.58931e+03, atom= 13
Step=  163, Dmax= 1.9e-02 nm, Epot= -2.46475e+04 Fmax= 1.21397e+03, atom= 13
Step=  164, Dmax= 2.3e-02 nm, Epot= -2.46379e+04 Fmax= 2.15274e+03, atom= 13
Step=  165, Dmax= 1.1e-02 nm, Epot= -2.46622e+04 Fmax= 4.74928e+02, atom= 13
Step=  166, Dmax= 1.4e-02 nm, Epot= -2.46660e+04 Fmax= 1.54838e+03, atom= 13
Step=  167, Dmax= 1.6e-02 nm, Epot= -2.46839e+04 Fmax= 8.85147e+02, atom= 13
Step=  168, Dmax= 2.0e-02 nm, Epot= -2.46749e+04 Fmax= 2.03092e+03, atom= 13
Step=  169, Dmax= 9.9e-03 nm, Epot= -2.46941e+04 Fmax= 5.70174e+02, atom= 13
Step=  170, Dmax= 1.2e-02 nm, Epot= -2.46997e+04 Fmax= 1.17804e+03, atom= 13
Step=  171, Dmax= 1.4e-02 nm, Epot= -2.47109e+04 Fmax= 9.17484e+02, atom= 13
Step=  172, Dmax= 1.7e-02 nm, Epot= -2.47102e+04 Fmax= 1.60165e+03, atom= 13
Step=  173, Dmax= 8.5e-03 nm, Epot= -2.47215e+04 Fmax= 3.45616e+02, atom= 13
Step=  174, Dmax= 1.0e-02 nm, Epot= -2.47307e+04 Fmax= 1.16240e+03, atom= 13
Step=  175, Dmax= 1.2e-02 nm, Epot= -2.47432e+04 Fmax= 6.57037e+02, atom= 13
Step=  176, Dmax= 1.5e-02 nm, Epot= -2.47433e+04 Fmax= 1.51895e+03, atom= 13
Step=  177, Dmax= 1.8e-02 nm, Epot= -2.47575e+04 Fmax= 1.10177e+03, atom= 13
Step=  178, Dmax= 2.1e-02 nm, Epot= -2.47481e+04 Fmax= 2.03348e+03, atom= 13
Step=  179, Dmax= 1.1e-02 nm, Epot= -2.47698e+04 Fmax= 4.62493e+02, atom= 13
Step=  180, Dmax= 1.3e-02 nm, Epot= -2.47727e+04 Fmax= 1.42201e+03, atom= 13
Step=  181, Dmax= 1.5e-02 nm, Epot= -2.47878e+04 Fmax= 8.31036e+02, atom= 13
Step=  182, Dmax= 1.8e-02 nm, Epot= -2.47799e+04 Fmax= 1.88158e+03, atom= 13
Step=  183, Dmax= 9.2e-03 nm, Epot= -2.47966e+04 Fmax= 5.29138e+02, atom= 13
Step=  184, Dmax= 1.1e-02 nm, Epot= -2.48014e+04 Fmax= 1.09330e+03, atom= 13
Step=  185, Dmax= 1.3e-02 nm, Epot= -2.48109e+04 Fmax= 8.65293e+02, atom= 13
Step=  186, Dmax= 1.6e-02 nm, Epot= -2.48106e+04 Fmax= 1.47459e+03, atom= 13
Step=  187, Dmax= 7.9e-03 nm, Epot= -2.48202e+04 Fmax= 3.03192e+02, atom= 13
Step=  188, Dmax= 9.5e-03 nm, Epot= -2.48287e+04 Fmax= 1.10849e+03, atom= 13
Step=  189, Dmax= 1.1e-02 nm, Epot= -2.48401e+04 Fmax= 5.74326e+02, atom= 13
Step=  190, Dmax= 1.4e-02 nm, Epot= -2.48397e+04 Fmax= 1.45637e+03, atom= 13
Step=  191, Dmax= 6.9e-03 nm, Epot= -2.48471e+04 Fmax= 4.43548e+02, atom= 13
Step=  192, Dmax= 8.2e-03 nm, Epot= -2.48536e+04 Fmax= 7.65921e+02, atom= 13
Step=  193, Dmax= 9.9e-03 nm, Epot= -2.48606e+04 Fmax= 6.98999e+02, atom= 13
Step=  194, Dmax= 1.2e-02 nm, Epot= -2.48647e+04 Fmax= 1.04635e+03, atom= 13
Step=  195, Dmax= 1.4e-02 nm, Epot= -2.48710e+04 Fmax= 1.06203e+03, atom= 13
Step=  196, Dmax= 1.7e-02 nm, Epot= -2.48718e+04 Fmax= 1.45398e+03, atom= 13
Step=  197, Dmax= 2.0e-02 nm, Epot= -2.48758e+04 Fmax= 1.58073e+03, atom= 13
Step=  198, Dmax= 2.5e-02 nm, Epot= -2.48714e+04 Fmax= 2.04350e+03, atom= 13
Step=  199, Dmax= 1.2e-02 nm, Epot= -2.48964e+04 Fmax= 2.26771e+02, atom= 13
Step=  200, Dmax= 1.5e-02 nm, Epot= -2.48999e+04 Fmax= 1.96688e+03, atom= 13
Step=  201, Dmax= 1.8e-02 nm, Epot= -2.49279e+04 Fmax= 6.37072e+02, atom= 13
Step=  202, Dmax= 2.1e-02 nm, Epot= -2.49018e+04 Fmax= 2.50598e+03, atom= 13
Step=  203, Dmax= 1.1e-02 nm, Epot= -2.49320e+04 Fmax= 9.39571e+02, atom= 13
Step=  204, Dmax= 1.3e-02 nm, Epot= -2.49379e+04 Fmax= 9.37188e+02, atom= 13
Step=  205, Dmax= 1.5e-02 nm, Epot= -2.49389e+04 Fmax= 1.33165e+03, atom= 13
Step=  206, Dmax= 1.8e-02 nm, Epot= -2.49439e+04 Fmax= 1.37305e+03, atom= 13
Step=  207, Dmax= 2.2e-02 nm, Epot= -2.49390e+04 Fmax= 1.89105e+03, atom= 13
Step=  208, Dmax= 1.1e-02 nm, Epot= -2.49600e+04 Fmax= 2.64775e+02, atom= 13
Step=  209, Dmax= 1.3e-02 nm, Epot= -2.49622e+04 Fmax= 1.66384e+03, atom= 13
Step=  210, Dmax= 1.6e-02 nm, Epot= -2.49821e+04 Fmax= 6.93749e+02, atom= 13
Step=  211, Dmax= 1.9e-02 nm, Epot= -2.49656e+04 Fmax= 2.11219e+03, atom= 13
Step=  212, Dmax= 9.5e-03 nm, Epot= -2.49875e+04 Fmax= 7.06176e+02, atom= 13
Step=  213, Dmax= 1.1e-02 nm, Epot= -2.49908e+04 Fmax= 9.91414e+02, atom= 13
Step=  214, Dmax= 1.4e-02 nm, Epot= -2.49958e+04 Fmax= 1.02684e+03, atom= 13
Step=  215, Dmax= 1.6e-02 nm, Epot= -2.49956e+04 Fmax= 1.41419e+03, atom= 13
Step=  216, Dmax= 8.2e-03 nm, Epot= -2.50061e+04 Fmax= 1.97510e+02, atom= 13
Step=  217, Dmax= 9.9e-03 nm, Epot= -2.50155e+04 Fmax= 1.22993e+03, atom= 13
Step=  218, Dmax= 1.2e-02 nm, Epot= -2.50278e+04 Fmax= 5.31498e+02, atom= 13
Step=  219, Dmax= 1.4e-02 nm, Epot= -2.50230e+04 Fmax= 1.55722e+03, atom= 13
Step=  220, Dmax= 7.1e-03 nm, Epot= -2.50330e+04 Fmax= 5.11419e+02, atom= 13
Step=  221, Dmax= 8.5e-03 nm, Epot= -2.50372e+04 Fmax= 7.59658e+02, atom= 13
Step=  222, Dmax= 1.0e-02 nm, Epot= -2.50423e+04 Fmax= 7.44929e+02, atom= 13
Step=  223, Dmax= 1.2e-02 nm, Epot= -2.50443e+04 Fmax= 1.08141e+03, atom= 13
Step=  224, Dmax= 1.5e-02 nm, Epot= -2.50492e+04 Fmax= 1.08798e+03, atom= 13
Step=  225, Dmax= 1.8e-02 nm, Epot= -2.50471e+04 Fmax= 1.53720e+03, atom= 13
Step=  226, Dmax= 8.8e-03 nm, Epot= -2.50601e+04 Fmax= 2.28738e+02, atom= 13
Step=  227, Dmax= 1.1e-02 nm, Epot= -2.50654e+04 Fmax= 1.30852e+03, atom= 13
Step=  228, Dmax= 1.3e-02 nm, Epot= -2.50785e+04 Fmax= 5.85549e+02, atom= 13
Step=  229, Dmax= 1.5e-02 nm, Epot= -2.50709e+04 Fmax= 1.66006e+03, atom= 13
Step=  230, Dmax= 7.6e-03 nm, Epot= -2.50835e+04 Fmax= 5.35556e+02, atom= 13
Step=  231, Dmax= 9.2e-03 nm, Epot= -2.50868e+04 Fmax= 8.31397e+02, atom= 13
Step=  232, Dmax= 1.1e-02 nm, Epot= -2.50919e+04 Fmax= 7.86023e+02, atom= 13
Step=  233, Dmax= 1.3e-02 nm, Epot= -2.50925e+04 Fmax= 1.17745e+03, atom= 13
Step=  234, Dmax= 1.6e-02 nm, Epot= -2.50974e+04 Fmax= 1.15427e+03, atom= 13
Step=  235, Dmax= 1.9e-02 nm, Epot= -2.50931e+04 Fmax= 1.66770e+03, atom= 13
Step=  236, Dmax= 9.5e-03 nm, Epot= -2.51091e+04 Fmax= 2.61264e+02, atom= 13
Step=  237, Dmax= 1.1e-02 nm, Epot= -2.51109e+04 Fmax= 1.39447e+03, atom= 13
Step=  238, Dmax= 1.4e-02 nm, Epot= -2.51249e+04 Fmax= 6.41600e+02, atom= 13
Step=  239, Dmax= 1.6e-02 nm, Epot= -2.51144e+04 Fmax= 1.77288e+03, atom= 13
Step=  240, Dmax= 8.2e-03 nm, Epot= -2.51298e+04 Fmax= 5.63505e+02, atom= 13
Step=  241, Dmax= 9.8e-03 nm, Epot= -2.51322e+04 Fmax= 9.05977e+02, atom= 13
Step=  242, Dmax= 1.2e-02 nm, Epot= -2.51373e+04 Fmax= 8.32378e+02, atom= 13
Step=  243, Dmax= 1.4e-02 nm, Epot= -2.51364e+04 Fmax= 1.27797e+03, atom= 13
Step=  244, Dmax= 7.1e-03 nm, Epot= -2.51446e+04 Fmax= 2.25696e+02, atom= 13
Step=  245, Dmax= 8.5e-03 nm, Epot= -2.51501e+04 Fmax= 1.00444e+03, atom= 13
Step=  246, Dmax= 1.0e-02 nm, Epot= -2.51586e+04 Fmax= 5.16876e+02, atom= 13
Step=  247, Dmax= 1.2e-02 nm, Epot= -2.51566e+04 Fmax= 1.28012e+03, atom= 13
Step=  248, Dmax= 6.1e-03 nm, Epot= -2.51632e+04 Fmax= 3.80742e+02, atom= 13
Step=  249, Dmax= 7.3e-03 nm, Epot= -2.51668e+04 Fmax= 7.20811e+02, atom= 13
Step=  250, Dmax= 8.8e-03 nm, Epot= -2.51719e+04 Fmax= 5.74601e+02, atom= 13
Step=  251, Dmax= 1.1e-02 nm, Epot= -2.51730e+04 Fmax= 1.00513e+03, atom= 13
Step=  252, Dmax= 1.3e-02 nm, Epot= -2.51787e+04 Fmax= 8.63091e+02, atom= 13
Step=  253, Dmax= 1.5e-02 nm, Epot= -2.51757e+04 Fmax= 1.40488e+03, atom= 13
Step=  254, Dmax= 7.6e-03 nm, Epot= -2.51862e+04 Fmax= 2.74028e+02, atom= 13
Step=  255, Dmax= 9.1e-03 nm, Epot= -2.51892e+04 Fmax= 1.05288e+03, atom= 13
Step=  256, Dmax= 1.1e-02 nm, Epot= -2.51978e+04 Fmax= 5.82010e+02, atom= 13
Step=  257, Dmax= 1.3e-02 nm, Epot= -2.51942e+04 Fmax= 1.35040e+03, atom= 13
Step=  258, Dmax= 6.6e-03 nm, Epot= -2.52025e+04 Fmax= 3.82985e+02, atom= 13
Step=  259, Dmax= 7.9e-03 nm, Epot= -2.52053e+04 Fmax= 8.01418e+02, atom= 13
Step=  260, Dmax= 9.5e-03 nm, Epot= -2.52108e+04 Fmax= 5.90981e+02, atom= 13
Step=  261, Dmax= 1.1e-02 nm, Epot= -2.52105e+04 Fmax= 1.10655e+03, atom= 13
Step=  262, Dmax= 5.7e-03 nm, Epot= -2.52157e+04 Fmax= 2.59881e+02, atom= 13
Step=  263, Dmax= 6.8e-03 nm, Epot= -2.52201e+04 Fmax= 7.28219e+02, atom= 13
Step=  264, Dmax= 8.2e-03 nm, Epot= -2.52255e+04 Fmax= 4.94267e+02, atom= 13
Step=  265, Dmax= 9.8e-03 nm, Epot= -2.52266e+04 Fmax= 9.44224e+02, atom= 13
Step=  266, Dmax= 1.2e-02 nm, Epot= -2.52320e+04 Fmax= 8.12719e+02, atom= 13
Step=  267, Dmax= 1.4e-02 nm, Epot= -2.52303e+04 Fmax= 1.26735e+03, atom= 13
Step=  268, Dmax= 7.1e-03 nm, Epot= -2.52387e+04 Fmax= 2.25871e+02, atom= 13
Step=  269, Dmax= 8.5e-03 nm, Epot= -2.52420e+04 Fmax= 1.05747e+03, atom= 13
Step=  270, Dmax= 1.0e-02 nm, Epot= -2.52511e+04 Fmax= 4.39415e+02, atom= 13
Step=  271, Dmax= 1.2e-02 nm, Epot= -2.52469e+04 Fmax= 1.38896e+03, atom= 13
Step=  272, Dmax= 6.1e-03 nm, Epot= -2.52548e+04 Fmax= 4.76937e+02, atom= 13
Step=  273, Dmax= 7.3e-03 nm, Epot= -2.52582e+04 Fmax= 5.95081e+02, atom= 13
Step=  274, Dmax= 8.8e-03 nm, Epot= -2.52612e+04 Fmax= 7.19792e+02, atom= 13
Step=  275, Dmax= 1.1e-02 nm, Epot= -2.52640e+04 Fmax= 8.29831e+02, atom= 13
Step=  276, Dmax= 1.3e-02 nm, Epot= -2.52653e+04 Fmax= 1.05821e+03, atom= 13
Step=  277, Dmax= 1.5e-02 nm, Epot= -2.52672e+04 Fmax= 1.17807e+03, atom= 13
Step=  278, Dmax= 1.8e-02 nm, Epot= -2.52648e+04 Fmax= 1.53434e+03, atom= 13
Step=  279, Dmax= 9.1e-03 nm, Epot= -2.52788e+04 Fmax= 1.82652e+02, atom= 13
Step=  280, Dmax= 1.1e-02 nm, Epot= -2.52818e+04 Fmax= 1.38338e+03, atom= 13
Step=  281, Dmax= 1.3e-02 nm, Epot= -2.52955e+04 Fmax= 5.72815e+02, atom= 13
Step=  282, Dmax= 1.6e-02 nm, Epot= -2.52839e+04 Fmax= 1.73907e+03, atom= 13
Step=  283, Dmax= 7.9e-03 nm, Epot= -2.52990e+04 Fmax= 5.80905e+02, atom= 13
Step=  284, Dmax= 9.5e-03 nm, Epot= -2.53009e+04 Fmax= 8.31823e+02, atom= 13
Step=  285, Dmax= 1.1e-02 nm, Epot= -2.53043e+04 Fmax= 8.33914e+02, atom= 13
Step=  286, Dmax= 1.4e-02 nm, Epot= -2.53036e+04 Fmax= 1.19385e+03, atom= 13
Step=  287, Dmax= 6.8e-03 nm, Epot= -2.53111e+04 Fmax= 1.82765e+02, atom= 13
Step=  288, Dmax= 8.2e-03 nm, Epot= -2.53161e+04 Fmax= 9.84383e+02, atom= 13
Step=  289, Dmax= 9.8e-03 nm, Epot= -2.53239e+04 Fmax= 4.76790e+02, atom= 13
Step=  290, Dmax= 1.2e-02 nm, Epot= -2.53209e+04 Fmax= 1.24256e+03, atom= 13
Step=  291, Dmax= 5.9e-03 nm, Epot= -2.53275e+04 Fmax= 3.81809e+02, atom= 13
Step=  292, Dmax= 7.1e-03 nm, Epot= -2.53301e+04 Fmax= 6.77826e+02, atom= 13
Step=  293, Dmax= 8.5e-03 nm, Epot= -2.53341e+04 Fmax= 5.62650e+02, atom= 13
Step=  294, Dmax= 1.0e-02 nm, Epot= -2.53346e+04 Fmax= 9.55468e+02, atom= 13
Step=  295, Dmax= 1.2e-02 nm, Epot= -2.53392e+04 Fmax= 8.34658e+02, atom= 13
Step=  296, Dmax= 1.5e-02 nm, Epot= -2.53359e+04 Fmax= 1.34339e+03, atom= 13
Step=  297, Dmax= 7.3e-03 nm, Epot= -2.53458e+04 Fmax= 2.57352e+02, atom= 13
Step=  298, Dmax= 8.8e-03 nm, Epot= -2.53475e+04 Fmax= 1.00975e+03, atom= 13
Step=  299, Dmax= 1.1e-02 nm, Epot= -2.53551e+04 Fmax= 5.59701e+02, atom= 13
Step=  300, Dmax= 1.3e-02 nm, Epot= -2.53510e+04 Fmax= 1.29021e+03, atom= 13
Step=  301, Dmax= 6.3e-03 nm, Epot= -2.53590e+04 Fmax= 3.63879e+02, atom= 13
Step=  302, Dmax= 7.6e-03 nm, Epot= -2.53608e+04 Fmax= 7.75421e+02, atom= 13
Step=  303, Dmax= 9.1e-03 nm, Epot= -2.53656e+04 Fmax= 5.58005e+02, atom= 13
Step=  304, Dmax= 1.1e-02 nm, Epot= -2.53645e+04 Fmax= 1.07295e+03, atom= 13
Step=  305, Dmax= 5.5e-03 nm, Epot= -2.53697e+04 Fmax= 2.59349e+02, atom= 13
Step=  306, Dmax= 6.6e-03 nm, Epot= -2.53728e+04 Fmax= 6.85460e+02, atom= 13
Step=  307, Dmax= 7.9e-03 nm, Epot= -2.53772e+04 Fmax= 4.88420e+02, atom= 13
Step=  308, Dmax= 9.4e-03 nm, Epot= -2.53778e+04 Fmax= 8.88418e+02, atom= 13
Step=  309, Dmax= 1.1e-02 nm, Epot= -2.53820e+04 Fmax= 7.97966e+02, atom= 13
Step=  310, Dmax= 1.4e-02 nm, Epot= -2.53803e+04 Fmax= 1.19413e+03, atom= 13
Step=  311, Dmax= 6.8e-03 nm, Epot= -2.53880e+04 Fmax= 1.96492e+02, atom= 13
Step=  312, Dmax= 8.2e-03 nm, Epot= -2.53904e+04 Fmax= 1.04318e+03, atom= 13
Step=  313, Dmax= 9.8e-03 nm, Epot= -2.53990e+04 Fmax= 3.90500e+02, atom= 13
Step=  314, Dmax= 1.2e-02 nm, Epot= -2.53940e+04 Fmax= 1.36803e+03, atom= 13
Step=  315, Dmax= 5.9e-03 nm, Epot= -2.54019e+04 Fmax= 4.90801e+02, atom= 13
Step=  316, Dmax= 7.0e-03 nm, Epot= -2.54047e+04 Fmax= 5.35609e+02, atom= 13
Step=  317, Dmax= 8.5e-03 nm, Epot= -2.54067e+04 Fmax= 7.27624e+02, atom= 13
Step=  318, Dmax= 1.0e-02 nm, Epot= -2.54094e+04 Fmax= 7.56261e+02, atom= 13
Step=  319, Dmax= 1.2e-02 nm, Epot= -2.54094e+04 Fmax= 1.05597e+03, atom= 13
Step=  320, Dmax= 6.1e-03 nm, Epot= -2.54151e+04 Fmax= 1.52199e+02, atom= 13
Step=  321, Dmax= 7.3e-03 nm, Epot= -2.54205e+04 Fmax= 8.78231e+02, atom= 13
Step=  322, Dmax= 8.8e-03 nm, Epot= -2.54269e+04 Fmax= 4.27098e+02, atom= 13
Step=  323, Dmax= 1.1e-02 nm, Epot= -2.54250e+04 Fmax= 1.10283e+03, atom= 13
Step=  324, Dmax= 5.3e-03 nm, Epot= -2.54300e+04 Fmax= 3.37004e+02, atom= 13
Step=  325, Dmax= 6.3e-03 nm, Epot= -2.54323e+04 Fmax= 6.11837e+02, atom= 13
Step=  326, Dmax= 7.6e-03 nm, Epot= -2.54358e+04 Fmax= 4.92965e+02, atom= 13
Step=  327, Dmax= 9.1e-03 nm, Epot= -2.54364e+04 Fmax= 8.65034e+02, atom= 13
Step=  328, Dmax= 1.1e-02 nm, Epot= -2.54405e+04 Fmax= 7.30216e+02, atom= 13
Step=  329, Dmax= 1.3e-02 nm, Epot= -2.54379e+04 Fmax= 1.21640e+03, atom= 13
Step=  330, Dmax= 6.5e-03 nm, Epot= -2.54458e+04 Fmax= 2.45527e+02, atom= 13
Step=  331, Dmax= 7.9e-03 nm, Epot= -2.54475e+04 Fmax= 8.81502e+02, atom= 13
Step=  332, Dmax= 9.4e-03 nm, Epot= -2.54534e+04 Fmax= 5.20504e+02, atom= 13
Step=  333, Dmax= 1.1e-02 nm, Epot= -2.54509e+04 Fmax= 1.12689e+03, atom= 13
Step=  334, Dmax= 5.7e-03 nm, Epot= -2.54568e+04 Fmax= 3.02048e+02, atom= 13
Step=  335, Dmax= 6.8e-03 nm, Epot= -2.54587e+04 Fmax= 7.19312e+02, atom= 13
Step=  336, Dmax= 8.1e-03 nm, Epot= -2.54630e+04 Fmax= 4.68886e+02, atom= 13
Step=  337, Dmax= 9.8e-03 nm, Epot= -2.54621e+04 Fmax= 9.90548e+02, atom= 13
Step=  338, Dmax= 4.9e-03 nm, Epot= -2.54662e+04 Fmax= 2.62340e+02, atom= 13
Step=  339, Dmax= 5.9e-03 nm, Epot= -2.54689e+04 Fmax= 5.79550e+02, atom= 13
Step=  340, Dmax= 7.0e-03 nm, Epot= -2.54723e+04 Fmax= 4.70045e+02, atom= 13
Step=  341, Dmax= 8.4e-03 nm, Epot= -2.54734e+04 Fmax= 7.56525e+02, atom= 13
Step=  342, Dmax= 1.0e-02 nm, Epot= -2.54763e+04 Fmax= 7.50323e+02, atom= 13
Step=  343, Dmax= 1.2e-02 nm, Epot= -2.54761e+04 Fmax= 1.02495e+03, atom= 13
Step=  344, Dmax= 6.1e-03 nm, Epot= -2.54817e+04 Fmax= 1.36081e+02, atom= 13
Step=  345, Dmax= 7.3e-03 nm, Epot= -2.54859e+04 Fmax= 9.87119e+02, atom= 13
Step=  346, Dmax= 8.8e-03 nm, Epot= -2.54938e+04 Fmax= 2.91051e+02, atom= 13
Step=  347, Dmax= 1.1e-02 nm, Epot= -2.54901e+04 Fmax= 1.28778e+03, atom= 13
Step=  348, Dmax= 5.3e-03 nm, Epot= -2.54962e+04 Fmax= 5.00073e+02, atom= 13
Step=  349, Dmax= 6.3e-03 nm, Epot= -2.54992e+04 Fmax= 4.15042e+02, atom= 13
Step=  350, Dmax= 7.6e-03 nm, Epot= -2.55005e+04 Fmax= 7.16334e+02, atom= 13
Step=  351, Dmax= 9.1e-03 nm, Epot= -2.55039e+04 Fmax= 6.06423e+02, atom= 13
Step=  352, Dmax= 1.1e-02 nm, Epot= -2.55029e+04 Fmax= 1.01415e+03, atom= 13
Step=  353, Dmax= 5.4e-03 nm, Epot= -2.55079e+04 Fmax= 2.05671e+02, atom= 13
Step=  354, Dmax= 6.5e-03 nm, Epot= -2.55106e+04 Fmax= 7.24116e+02, atom= 13
Step=  355, Dmax= 7.8e-03 nm, Epot= -2.55151e+04 Fmax= 4.42353e+02, atom= 13
Step=  356, Dmax= 9.4e-03 nm, Epot= -2.55145e+04 Fmax= 9.21994e+02, atom= 13
Step=  357, Dmax= 4.7e-03 nm, Epot= -2.55180e+04 Fmax= 2.39156e+02, atom= 13
Step=  358, Dmax= 5.6e-03 nm, Epot= -2.55204e+04 Fmax= 6.14724e+02, atom= 13
Step=  359, Dmax= 6.8e-03 nm, Epot= -2.55241e+04 Fmax= 3.70437e+02, atom= 13
Step=  360, Dmax= 8.1e-03 nm, Epot= -2.55243e+04 Fmax= 8.47002e+02, atom= 13
Step=  361, Dmax= 9.8e-03 nm, Epot= -2.55290e+04 Fmax= 5.75361e+02, atom= 13
Step=  362, Dmax= 1.2e-02 nm, Epot= -2.55258e+04 Fmax= 1.16588e+03, atom= 13
Step=  363, Dmax= 5.9e-03 nm, Epot= -2.55327e+04 Fmax= 2.97242e+02, atom= 13
Step=  364, Dmax= 7.0e-03 nm, Epot= -2.55341e+04 Fmax= 7.12438e+02, atom= 13
Step=  365, Dmax= 8.4e-03 nm, Epot= -2.55379e+04 Fmax= 5.40536e+02, atom= 13
Step=  366, Dmax= 1.0e-02 nm, Epot= -2.55372e+04 Fmax= 9.28944e+02, atom= 13
Step=  367, Dmax= 5.1e-03 nm, Epot= -2.55413e+04 Fmax= 1.93348e+02, atom= 13
Step=  368, Dmax= 6.1e-03 nm, Epot= -2.55437e+04 Fmax= 7.29479e+02, atom= 13
Step=  369, Dmax= 7.3e-03 nm, Epot= -2.55484e+04 Fmax= 3.30264e+02, atom= 13
Step=  370, Dmax= 8.7e-03 nm, Epot= -2.55474e+04 Fmax= 9.79809e+02, atom= 13
Step=  371, Dmax= 4.4e-03 nm, Epot= -2.55509e+04 Fmax= 3.25998e+02, atom= 13
Step=  372, Dmax= 5.2e-03 nm, Epot= -2.55532e+04 Fmax= 4.28624e+02, atom= 13
Step=  373, Dmax= 6.3e-03 nm, Epot= -2.55554e+04 Fmax= 5.11616e+02, atom= 13
Step=  374, Dmax= 7.6e-03 nm, Epot= -2.55574e+04 Fmax= 5.83354e+02, atom= 13
Step=  375, Dmax= 9.1e-03 nm, Epot= -2.55586e+04 Fmax= 7.64481e+02, atom= 13
Step=  376, Dmax= 1.1e-02 nm, Epot= -2.55604e+04 Fmax= 8.18886e+02, atom= 13
Step=  377, Dmax= 1.3e-02 nm, Epot= -2.55594e+04 Fmax= 1.11466e+03, atom= 13
Step=  378, Dmax= 6.5e-03 nm, Epot= -2.55664e+04 Fmax= 1.50376e+02, atom= 13
Step=  379, Dmax= 7.8e-03 nm, Epot= -2.55694e+04 Fmax= 9.46778e+02, atom= 13
Step=  380, Dmax= 9.4e-03 nm, Epot= -2.55761e+04 Fmax= 4.46063e+02, atom= 13
Step=  381, Dmax= 1.1e-02 nm, Epot= -2.55720e+04 Fmax= 1.18678e+03, atom= 13
Step=  382, Dmax= 5.6e-03 nm, Epot= -2.55786e+04 Fmax= 3.69100e+02, atom= 13
Step=  383, Dmax= 6.8e-03 nm, Epot= -2.55800e+04 Fmax= 6.42879e+02, atom= 13
Step=  384, Dmax= 8.1e-03 nm, Epot= -2.55829e+04 Fmax= 5.36136e+02, atom= 13
Step=  385, Dmax= 9.7e-03 nm, Epot= -2.55824e+04 Fmax= 9.12427e+02, atom= 13
Step=  386, Dmax= 4.9e-03 nm, Epot= -2.55863e+04 Fmax= 1.89613e+02, atom= 13
Step=  387, Dmax= 5.8e-03 nm, Epot= -2.55889e+04 Fmax= 6.37338e+02, atom= 13
Step=  388, Dmax= 7.0e-03 nm, Epot= -2.55926e+04 Fmax= 4.04911e+02, atom= 13
Step=  389, Dmax= 8.4e-03 nm, Epot= -2.55926e+04 Fmax= 8.10571e+02, atom= 13
Step=  390, Dmax= 4.2e-03 nm, Epot= -2.55951e+04 Fmax= 2.02278e+02, atom= 13
Step=  391, Dmax= 5.1e-03 nm, Epot= -2.55975e+04 Fmax= 5.63717e+02, atom= 13
Step=  392, Dmax= 6.1e-03 nm, Epot= -2.56007e+04 Fmax= 3.14540e+02, atom= 13
Step=  393, Dmax= 7.3e-03 nm, Epot= -2.56012e+04 Fmax= 7.75490e+02, atom= 13
Step=  394, Dmax= 8.7e-03 nm, Epot= -2.56054e+04 Fmax= 4.92942e+02, atom= 13
Step=  395, Dmax= 1.0e-02 nm, Epot= -2.56029e+04 Fmax= 1.06409e+03, atom= 13
Step=  396, Dmax= 5.2e-03 nm, Epot= -2.56084e+04 Fmax= 2.87167e+02, atom= 13
Step=  397, Dmax= 6.3e-03 nm, Epot= -2.56098e+04 Fmax= 6.13185e+02, atom= 13
Step=  398, Dmax= 7.5e-03 nm, Epot= -2.56128e+04 Fmax= 5.06576e+02, atom= 13
Step=  399, Dmax= 9.0e-03 nm, Epot= -2.56129e+04 Fmax= 8.03704e+02, atom= 13
Step=  400, Dmax= 1.1e-02 nm, Epot= -2.56152e+04 Fmax= 8.03933e+02, atom= 13
Step=  401, Dmax= 1.3e-02 nm, Epot= -2.56139e+04 Fmax= 1.09180e+03, atom= 13
Step=  402, Dmax= 6.5e-03 nm, Epot= -2.56208e+04 Fmax= 1.42226e+02, atom= 13
Step=  403, Dmax= 7.8e-03 nm, Epot= -2.56221e+04 Fmax= 1.05638e+03, atom= 13
Step=  404, Dmax= 9.4e-03 nm, Epot= -2.56305e+04 Fmax= 3.08126e+02, atom= 13
Step=  405, Dmax= 1.1e-02 nm, Epot= -2.56239e+04 Fmax= 1.37529e+03, atom= 13
Step=  406, Dmax= 5.6e-03 nm, Epot= -2.56321e+04 Fmax= 5.35417e+02, atom= 13
Step=  407, Dmax= 6.8e-03 nm, Epot= -2.56346e+04 Fmax= 4.42164e+02, atom= 13
Step=  408, Dmax= 8.1e-03 nm, Epot= -2.56349e+04 Fmax= 7.64363e+02, atom= 13
Step=  409, Dmax= 9.7e-03 nm, Epot= -2.56379e+04 Fmax= 6.48387e+02, atom= 13
Step=  410, Dmax= 1.2e-02 nm, Epot= -2.56357e+04 Fmax= 1.08013e+03, atom= 13
Step=  411, Dmax= 5.8e-03 nm, Epot= -2.56420e+04 Fmax= 2.17806e+02, atom= 13
Step=  412, Dmax= 7.0e-03 nm, Epot= -2.56430e+04 Fmax= 7.77393e+02, atom= 13
Step=  413, Dmax= 8.4e-03 nm, Epot= -2.56474e+04 Fmax= 4.66983e+02, atom= 13
Step=  414, Dmax= 1.0e-02 nm, Epot= -2.56453e+04 Fmax= 9.91198e+02, atom= 13
Step=  415, Dmax= 5.0e-03 nm, Epot= -2.56500e+04 Fmax= 2.61136e+02, atom= 13
Step=  416, Dmax= 6.1e-03 nm, Epot= -2.56512e+04 Fmax= 6.48163e+02, atom= 13
Step=  417, Dmax= 7.3e-03 nm, Epot= -2.56546e+04 Fmax= 4.04292e+02, atom= 13
Step=  418, Dmax= 8.7e-03 nm, Epot= -2.56535e+04 Fmax= 8.93031e+02, atom= 13
Step=  419, Dmax= 4.4e-03 nm, Epot= -2.56570e+04 Fmax= 2.45551e+02, atom= 13
Step=  420, Dmax= 5.2e-03 nm, Epot= -2.56588e+04 Fmax= 4.99735e+02, atom= 13
Step=  421, Dmax= 6.3e-03 nm, Epot= -2.56612e+04 Fmax= 4.32621e+02, atom= 13
Step=  422, Dmax= 7.5e-03 nm, Epot= -2.56620e+04 Fmax= 6.53760e+02, atom= 13
Step=  423, Dmax= 9.0e-03 nm, Epot= -2.56639e+04 Fmax= 6.84169e+02, atom= 13
Step=  424, Dmax= 1.1e-02 nm, Epot= -2.56638e+04 Fmax= 8.88950e+02, atom= 13
Step=  425, Dmax= 5.4e-03 nm, Epot= -2.56681e+04 Fmax= 1.01324e+02, atom= 13
Step=  426, Dmax= 6.5e-03 nm, Epot= -2.56719e+04 Fmax= 9.10700e+02, atom= 13
Step=  427, Dmax= 7.8e-03 nm, Epot= -2.56784e+04 Fmax= 2.22520e+02, atom= 13
Step=  428, Dmax= 9.4e-03 nm, Epot= -2.56752e+04 Fmax= 1.18675e+03, atom= 13
Step=  429, Dmax= 4.7e-03 nm, Epot= -2.56802e+04 Fmax= 4.83475e+02, atom= 13
Step=  430, Dmax= 5.6e-03 nm, Epot= -2.56827e+04 Fmax= 3.28033e+02, atom= 13
Step=  431, Dmax= 6.7e-03 nm, Epot= -2.56832e+04 Fmax= 6.79110e+02, atom= 13
Step=  432, Dmax= 8.1e-03 nm, Epot= -2.56863e+04 Fmax= 4.93847e+02, atom= 13
Step=  433, Dmax= 9.7e-03 nm, Epot= -2.56847e+04 Fmax= 9.46427e+02, atom= 13
Step=  434, Dmax= 4.9e-03 nm, Epot= -2.56891e+04 Fmax= 2.27646e+02, atom= 13
Step=  435, Dmax= 5.8e-03 nm, Epot= -2.56905e+04 Fmax= 6.01203e+02, atom= 13
Step=  436, Dmax= 7.0e-03 nm, Epot= -2.56934e+04 Fmax= 4.34766e+02, atom= 13
Step=  437, Dmax= 8.4e-03 nm, Epot= -2.56931e+04 Fmax= 7.75951e+02, atom= 13
Step=  438, Dmax= 4.2e-03 nm, Epot= -2.56957e+04 Fmax= 1.69948e+02, atom= 13
Step=  439, Dmax= 5.0e-03 nm, Epot= -2.56976e+04 Fmax= 5.94563e+02, atom= 13
Step=  440, Dmax= 6.0e-03 nm, Epot= -2.57009e+04 Fmax= 2.79484e+02, atom= 13
Step=  441, Dmax= 7.2e-03 nm, Epot= -2.57005e+04 Fmax= 8.05457e+02, atom= 13
Step=  442, Dmax= 3.6e-03 nm, Epot= -2.57027e+04 Fmax= 2.63857e+02, atom= 13
Step=  443, Dmax= 4.3e-03 nm, Epot= -2.57045e+04 Fmax= 3.57243e+02, atom= 13
Step=  444, Dmax= 5.2e-03 nm, Epot= -2.57062e+04 Fmax= 4.20939e+02, atom= 13
Step=  445, Dmax= 6.3e-03 nm, Epot= -2.57077e+04 Fmax= 4.81758e+02, atom= 13
Step=  446, Dmax= 7.5e-03 nm, Epot= -2.57088e+04 Fmax= 6.33336e+02, atom= 13
Step=  447, Dmax= 9.0e-03 nm, Epot= -2.57102e+04 Fmax= 6.73119e+02, atom= 13
Step=  448, Dmax= 1.1e-02 nm, Epot= -2.57097e+04 Fmax= 9.26065e+02, atom= 13
Step=  449, Dmax= 5.4e-03 nm, Epot= -2.57143e+04 Fmax= 1.28149e+02, atom= 13
Step=  450, Dmax= 6.5e-03 nm, Epot= -2.57169e+04 Fmax= 7.74110e+02, atom= 13
Step=  451, Dmax= 7.8e-03 nm, Epot= -2.57215e+04 Fmax= 3.77418e+02, atom= 13
Step=  452, Dmax= 9.4e-03 nm, Epot= -2.57191e+04 Fmax= 9.69357e+02, atom= 13
Step=  453, Dmax= 4.7e-03 nm, Epot= -2.57234e+04 Fmax= 2.95087e+02, atom= 13
Step=  454, Dmax= 5.6e-03 nm, Epot= -2.57245e+04 Fmax= 5.43373e+02, atom= 13
Step=  455, Dmax= 6.7e-03 nm, Epot= -2.57267e+04 Fmax= 4.29882e+02, atom= 13
Step=  456, Dmax= 8.1e-03 nm, Epot= -2.57264e+04 Fmax= 7.69298e+02, atom= 13
Step=  457, Dmax= 4.0e-03 nm, Epot= -2.57291e+04 Fmax= 1.70717e+02, atom= 13
Step=  458, Dmax= 4.8e-03 nm, Epot= -2.57310e+04 Fmax= 5.12150e+02, atom= 13
Step=  459, Dmax= 5.8e-03 nm, Epot= -2.57335e+04 Fmax= 3.50189e+02, atom= 13
Step=  460, Dmax= 7.0e-03 nm, Epot= -2.57338e+04 Fmax= 6.53143e+02, atom= 13
Step=  461, Dmax= 8.4e-03 nm, Epot= -2.57361e+04 Fmax= 5.85001e+02, atom= 13
Step=  462, Dmax= 1.0e-02 nm, Epot= -2.57353e+04 Fmax= 8.70285e+02, atom= 13
Step=  463, Dmax= 5.0e-03 nm, Epot= -2.57393e+04 Fmax= 1.41639e+02, atom= 13
Step=  464, Dmax= 6.0e-03 nm, Epot= -2.57406e+04 Fmax= 7.78060e+02, atom= 13
Step=  465, Dmax= 7.2e-03 nm, Epot= -2.57454e+04 Fmax= 2.70750e+02, atom= 13
Step=  466, Dmax= 8.7e-03 nm, Epot= -2.57426e+04 Fmax= 1.02670e+03, atom= 13
Step=  467, Dmax= 4.3e-03 nm, Epot= -2.57469e+04 Fmax= 3.79069e+02, atom= 13
Step=  468, Dmax= 5.2e-03 nm, Epot= -2.57486e+04 Fmax= 3.70510e+02, atom= 13
Step=  469, Dmax= 6.3e-03 nm, Epot= -2.57495e+04 Fmax= 5.59366e+02, atom= 13
Step=  470, Dmax= 7.5e-03 nm, Epot= -2.57513e+04 Fmax= 5.25631e+02, atom= 13
Step=  471, Dmax= 9.0e-03 nm, Epot= -2.57508e+04 Fmax= 8.06528e+02, atom= 13
Step=  472, Dmax= 4.5e-03 nm, Epot= -2.57541e+04 Fmax= 1.41710e+02, atom= 13
Step=  473, Dmax= 5.4e-03 nm, Epot= -2.57562e+04 Fmax= 6.13835e+02, atom= 13
Step=  474, Dmax= 6.5e-03 nm, Epot= -2.57593e+04 Fmax= 3.44863e+02, atom= 13
Step=  475, Dmax= 7.8e-03 nm, Epot= -2.57586e+04 Fmax= 7.73402e+02, atom= 13
Step=  476, Dmax= 3.9e-03 nm, Epot= -2.57611e+04 Fmax= 2.13696e+02, atom= 13
Step=  477, Dmax= 4.7e-03 nm, Epot= -2.57624e+04 Fmax= 4.88105e+02, atom= 13
Step=  478, Dmax= 5.6e-03 nm, Epot= -2.57646e+04 Fmax= 3.20401e+02, atom= 13
Step=  479, Dmax= 6.7e-03 nm, Epot= -2.57646e+04 Fmax= 6.80595e+02, atom= 13
Step=  480, Dmax= 8.1e-03 nm, Epot= -2.57675e+04 Fmax= 4.87487e+02, atom= 13
Step=  481, Dmax= 9.7e-03 nm, Epot= -2.57654e+04 Fmax= 9.44311e+02, atom= 13
Step=  482, Dmax= 4.8e-03 nm, Epot= -2.57700e+04 Fmax= 2.29732e+02, atom= 13
Step=  483, Dmax= 5.8e-03 nm, Epot= -2.57707e+04 Fmax= 5.97379e+02, atom= 13
Step=  484, Dmax= 7.0e-03 nm, Epot= -2.57733e+04 Fmax= 4.32634e+02, atom= 13
Step=  485, Dmax= 8.4e-03 nm, Epot= -2.57726e+04 Fmax= 7.73699e+02, atom= 13
Step=  486, Dmax= 4.2e-03 nm, Epot= -2.57754e+04 Fmax= 1.69872e+02, atom= 13
Step=  487, Dmax= 5.0e-03 nm, Epot= -2.57767e+04 Fmax= 5.88662e+02, atom= 13
Step=  488, Dmax= 6.0e-03 nm, Epot= -2.57796e+04 Fmax= 2.81995e+02, atom= 13
Step=  489, Dmax= 7.2e-03 nm, Epot= -2.57788e+04 Fmax= 7.95481e+02, atom= 13
Step=  490, Dmax= 3.6e-03 nm, Epot= -2.57812e+04 Fmax= 2.57534e+02, atom= 13
Step=  491, Dmax= 4.3e-03 nm, Epot= -2.57826e+04 Fmax= 3.61660e+02, atom= 13
Step=  492, Dmax= 5.2e-03 nm, Epot= -2.57840e+04 Fmax= 4.11467e+02, atom= 13
Step=  493, Dmax= 6.2e-03 nm, Epot= -2.57851e+04 Fmax= 4.88017e+02, atom= 13
Step=  494, Dmax= 7.5e-03 nm, Epot= -2.57859e+04 Fmax= 6.20314e+02, atom= 13
Step=  495, Dmax= 9.0e-03 nm, Epot= -2.57869e+04 Fmax= 6.81116e+02, atom= 13
Step=  496, Dmax= 1.1e-02 nm, Epot= -2.57862e+04 Fmax= 9.09084e+02, atom= 13
Step=  497, Dmax= 5.4e-03 nm, Epot= -2.57909e+04 Fmax= 1.15654e+02, atom= 13
Step=  498, Dmax= 6.5e-03 nm, Epot= -2.57928e+04 Fmax= 7.82555e+02, atom= 13
Step=  499, Dmax= 7.8e-03 nm, Epot= -2.57973e+04 Fmax= 3.62668e+02, atom= 13
Step=  500, Dmax= 9.3e-03 nm, Epot= -2.57943e+04 Fmax= 9.79520e+02, atom= 13
Step=  501, Dmax= 4.7e-03 nm, Epot= -2.57989e+04 Fmax= 3.07517e+02, atom= 13
Step=  502, Dmax= 5.6e-03 nm, Epot= -2.57996e+04 Fmax= 5.24855e+02, atom= 13
Step=  503, Dmax= 6.7e-03 nm, Epot= -2.58015e+04 Fmax= 4.44821e+02, atom= 13
Step=  504, Dmax= 8.1e-03 nm, Epot= -2.58010e+04 Fmax= 7.46749e+02, atom= 13
Step=  505, Dmax= 4.0e-03 nm, Epot= -2.58037e+04 Fmax= 1.51939e+02, atom= 13
Step=  506, Dmax= 4.8e-03 nm, Epot= -2.58052e+04 Fmax= 5.27673e+02, atom= 13
Step=  507, Dmax= 5.8e-03 nm, Epot= -2.58076e+04 Fmax= 3.29517e+02, atom= 13
Step=  508, Dmax= 7.0e-03 nm, Epot= -2.58074e+04 Fmax= 6.70278e+02, atom= 13
Step=  509, Dmax= 3.5e-03 nm, Epot= -2.58092e+04 Fmax= 1.69958e+02, atom= 13
Step=  510, Dmax= 4.2e-03 nm, Epot= -2.58106e+04 Fmax= 4.59897e+02, atom= 13
Step=  511, Dmax= 5.0e-03 nm, Epot= -2.58126e+04 Fmax= 2.62767e+02, atom= 13
Step=  512, Dmax= 6.0e-03 nm, Epot= -2.58128e+04 Fmax= 6.33811e+02, atom= 13
Step=  513, Dmax= 7.2e-03 nm, Epot= -2.58155e+04 Fmax= 4.10191e+02, atom= 13
Step=  514, Dmax= 8.7e-03 nm, Epot= -2.58137e+04 Fmax= 8.70929e+02, atom= 13
Step=  515, Dmax= 4.3e-03 nm, Epot= -2.58174e+04 Fmax= 2.31431e+02, atom= 13
Step=  516, Dmax= 5.2e-03 nm, Epot= -2.58182e+04 Fmax= 5.09391e+02, atom= 13
Step=  517, Dmax= 6.2e-03 nm, Epot= -2.58201e+04 Fmax= 4.11765e+02, atom= 13
Step=  518, Dmax= 7.5e-03 nm, Epot= -2.58200e+04 Fmax= 6.66705e+02, atom= 13
Step=  519, Dmax= 3.7e-03 nm, Epot= -2.58220e+04 Fmax= 1.26966e+02, atom= 13
Step=  520, Dmax= 4.5e-03 nm, Epot= -2.58236e+04 Fmax= 5.56244e+02, atom= 13
Step=  521, Dmax= 5.4e-03 nm, Epot= -2.58263e+04 Fmax= 2.22102e+02, atom= 13
Step=  522, Dmax= 6.5e-03 nm, Epot= -2.58258e+04 Fmax= 7.44197e+02, atom= 13
Step=  523, Dmax= 3.2e-03 nm, Epot= -2.58277e+04 Fmax= 2.61690e+02, atom= 13
Step=  524, Dmax= 3.9e-03 nm, Epot= -2.58290e+04 Fmax= 2.92871e+02, atom= 13
Step=  525, Dmax= 4.7e-03 nm, Epot= -2.58301e+04 Fmax= 3.99533e+02, atom= 13
Step=  526, Dmax= 5.6e-03 nm, Epot= -2.58314e+04 Fmax= 4.04916e+02, atom= 13
Step=  527, Dmax= 6.7e-03 nm, Epot= -2.58318e+04 Fmax= 5.86892e+02, atom= 13
Step=  528, Dmax= 8.0e-03 nm, Epot= -2.58332e+04 Fmax= 5.76501e+02, atom= 13
Step=  529, Dmax= 9.6e-03 nm, Epot= -2.58323e+04 Fmax= 8.45749e+02, atom= 13
Step=  530, Dmax= 4.8e-03 nm, Epot= -2.58362e+04 Fmax= 1.35940e+02, atom= 13
Step=  531, Dmax= 5.8e-03 nm, Epot= -2.58372e+04 Fmax= 6.76408e+02, atom= 13
Step=  532, Dmax= 6.9e-03 nm, Epot= -2.58406e+04 Fmax= 3.47595e+02, atom= 13
Step=  533, Dmax= 8.3e-03 nm, Epot= -2.58387e+04 Fmax= 8.52509e+02, atom= 13
Step=  534, Dmax= 4.2e-03 nm, Epot= -2.58421e+04 Fmax= 2.51727e+02, atom= 13
Step=  535, Dmax= 5.0e-03 nm, Epot= -2.58428e+04 Fmax= 4.94006e+02, atom= 13
Step=  536, Dmax= 6.0e-03 nm, Epot= -2.58446e+04 Fmax= 3.72884e+02, atom= 13
Step=  537, Dmax= 7.2e-03 nm, Epot= -2.58442e+04 Fmax= 6.93563e+02, atom= 13
Step=  538, Dmax= 3.6e-03 nm, Epot= -2.58463e+04 Fmax= 1.61129e+02, atom= 13
Step=  539, Dmax= 4.3e-03 nm, Epot= -2.58476e+04 Fmax= 4.49443e+02, atom= 13
Step=  540, Dmax= 5.2e-03 nm, Epot= -2.58494e+04 Fmax= 3.17361e+02, atom= 13
Step=  541, Dmax= 6.2e-03 nm, Epot= -2.58496e+04 Fmax= 5.76904e+02, atom= 13
Step=  542, Dmax= 7.5e-03 nm, Epot= -2.58513e+04 Fmax= 5.24241e+02, atom= 13
Step=  543, Dmax= 9.0e-03 nm, Epot= -2.58506e+04 Fmax= 7.71767e+02, atom= 13
Step=  544, Dmax= 4.5e-03 nm, Epot= -2.58538e+04 Fmax= 1.23047e+02, atom= 13
Step=  545, Dmax= 5.4e-03 nm, Epot= -2.58547e+04 Fmax= 6.93953e+02, atom= 13
Step=  546, Dmax= 6.5e-03 nm, Epot= -2.58584e+04 Fmax= 2.40237e+02, atom= 13
Step=  547, Dmax= 7.7e-03 nm, Epot= -2.58561e+04 Fmax= 9.12947e+02, atom= 13
Step=  548, Dmax= 3.9e-03 nm, Epot= -2.58595e+04 Fmax= 3.37198e+02, atom= 13
Step=  549, Dmax= 4.6e-03 nm, Epot= -2.58608e+04 Fmax= 3.30865e+02, atom= 13
Step=  550, Dmax= 5.6e-03 nm, Epot= -2.58614e+04 Fmax= 4.95709e+02, atom= 13
Step=  551, Dmax= 6.7e-03 nm, Epot= -2.58627e+04 Fmax= 4.70925e+02, atom= 13
Step=  552, Dmax= 8.0e-03 nm, Epot= -2.58623e+04 Fmax= 7.13764e+02, atom= 13
Step=  553, Dmax= 4.0e-03 nm, Epot= -2.58649e+04 Fmax= 1.22353e+02, atom= 13
Step=  554, Dmax= 4.8e-03 nm, Epot= -2.58664e+04 Fmax= 5.51847e+02, atom= 13
Step=  555, Dmax= 5.8e-03 nm, Epot= -2.58689e+04 Fmax= 3.00758e+02, atom= 13
Step=  556, Dmax= 6.9e-03 nm, Epot= -2.58682e+04 Fmax= 6.95712e+02, atom= 13
Step=  557, Dmax= 3.5e-03 nm, Epot= -2.58702e+04 Fmax= 1.97100e+02, atom= 13
Step=  558, Dmax= 4.2e-03 nm, Epot= -2.58711e+04 Fmax= 4.25746e+02, atom= 13
Step=  559, Dmax= 5.0e-03 nm, Epot= -2.58728e+04 Fmax= 2.94701e+02, atom= 13
Step=  560, Dmax= 6.0e-03 nm, Epot= -2.58727e+04 Fmax= 5.94706e+02, atom= 13
Step=  561, Dmax= 3.0e-03 nm, Epot= -2.58741e+04 Fmax= 1.50601e+02, atom= 13
Step=  562, Dmax= 3.6e-03 nm, Epot= -2.58754e+04 Fmax= 3.57177e+02, atom= 13
Step=  563, Dmax= 4.3e-03 nm, Epot= -2.58768e+04 Fmax= 2.81927e+02, atom= 13
Step=  564, Dmax= 5.2e-03 nm, Epot= -2.58775e+04 Fmax= 4.61150e+02, atom= 13
Step=  565, Dmax= 6.2e-03 nm, Epot= -2.58787e+04 Fmax= 4.56117e+02, atom= 13
Step=  566, Dmax= 7.5e-03 nm, Epot= -2.58789e+04 Fmax= 6.20953e+02, atom= 13
Step=  567, Dmax= 8.9e-03 nm, Epot= -2.58795e+04 Fmax= 6.96026e+02, atom= 13
Step=  568, Dmax= 1.1e-02 nm, Epot= -2.58790e+04 Fmax= 8.60675e+02, atom= 13
Step=  569, Dmax= 5.4e-03 nm, Epot= -2.58834e+04 Fmax= 8.11755e+01, atom= 13
Step=  570, Dmax= 6.4e-03 nm, Epot= -2.58845e+04 Fmax= 9.12401e+02, atom= 13
Step=  571, Dmax= 7.7e-03 nm, Epot= -2.58905e+04 Fmax= 2.08514e+02, atom= 13
Step=  572, Dmax= 9.3e-03 nm, Epot= -2.58852e+04 Fmax= 1.17331e+03, atom= 13
Step=  573, Dmax= 4.6e-03 nm, Epot= -2.58911e+04 Fmax= 4.83569e+02, atom= 13
Step=  574, Dmax= 5.6e-03 nm, Epot= -2.58929e+04 Fmax= 3.20709e+02, atom= 13
Step=  575, Dmax= 6.7e-03 nm, Epot= -2.58923e+04 Fmax= 6.68308e+02, atom= 13
Step=  576, Dmax= 3.3e-03 nm, Epot= -2.58943e+04 Fmax= 1.74454e+02, atom= 13
Step=  577, Dmax= 4.0e-03 nm, Epot= -2.58953e+04 Fmax= 3.94775e+02, atom= 13
Step=  578, Dmax= 4.8e-03 nm, Epot= -2.58967e+04 Fmax= 3.16045e+02, atom= 13
Step=  579, Dmax= 5.8e-03 nm, Epot= -2.58970e+04 Fmax= 5.14124e+02, atom= 13
Step=  580, Dmax= 6.9e-03 nm, Epot= -2.58982e+04 Fmax= 5.06517e+02, atom= 13
Step=  581, Dmax= 8.3e-03 nm, Epot= -2.58979e+04 Fmax= 6.95712e+02, atom= 13
Step=  582, Dmax= 4.2e-03 nm, Epot= -2.59005e+04 Fmax= 9.40060e+01, atom= 13
Step=  583, Dmax= 5.0e-03 nm, Epot= -2.59019e+04 Fmax= 6.68254e+02, atom= 13
Step=  584, Dmax= 6.0e-03 nm, Epot= -2.59053e+04 Fmax= 1.98302e+02, atom= 13
Step=  585, Dmax= 7.2e-03 nm, Epot= -2.59033e+04 Fmax= 8.72493e+02, atom= 13
Step=  586, Dmax= 3.6e-03 nm, Epot= -2.59063e+04 Fmax= 3.37821e+02, atom= 13
Step=  587, Dmax= 4.3e-03 nm, Epot= -2.59075e+04 Fmax= 2.82504e+02, atom= 13
Step=  588, Dmax= 5.2e-03 nm, Epot= -2.59079e+04 Fmax= 4.84281e+02, atom= 13
Step=  589, Dmax= 6.2e-03 nm, Epot= -2.59093e+04 Fmax= 4.12427e+02, atom= 13
Step=  590, Dmax= 7.4e-03 nm, Epot= -2.59087e+04 Fmax= 6.86008e+02, atom= 13
Step=  591, Dmax= 3.7e-03 nm, Epot= -2.59111e+04 Fmax= 1.37483e+02, atom= 13
Step=  592, Dmax= 4.5e-03 nm, Epot= -2.59120e+04 Fmax= 4.93042e+02, atom= 13
Step=  593, Dmax= 5.4e-03 nm, Epot= -2.59140e+04 Fmax= 2.97181e+02, atom= 13
Step=  594, Dmax= 6.4e-03 nm, Epot= -2.59135e+04 Fmax= 6.27996e+02, atom= 13
Step=  595, Dmax= 3.2e-03 nm, Epot= -2.59152e+04 Fmax= 1.65139e+02, atom= 13
Step=  596, Dmax= 3.9e-03 nm, Epot= -2.59160e+04 Fmax= 4.13218e+02, atom= 13
Step=  597, Dmax= 4.6e-03 nm, Epot= -2.59176e+04 Fmax= 2.55275e+02, atom= 13
Step=  598, Dmax= 5.6e-03 nm, Epot= -2.59175e+04 Fmax= 5.69738e+02, atom= 13
Step=  599, Dmax= 2.8e-03 nm, Epot= -2.59187e+04 Fmax= 1.57739e+02, atom= 13
Step=  600, Dmax= 3.3e-03 nm, Epot= -2.59197e+04 Fmax= 3.15134e+02, atom= 13
Step=  601, Dmax= 4.0e-03 nm, Epot= -2.59209e+04 Fmax= 2.77433e+02, atom= 13
Step=  602, Dmax= 4.8e-03 nm, Epot= -2.59215e+04 Fmax= 4.12320e+02, atom= 13
Step=  603, Dmax= 5.8e-03 nm, Epot= -2.59224e+04 Fmax= 4.38055e+02, atom= 13
Step=  604, Dmax= 6.9e-03 nm, Epot= -2.59227e+04 Fmax= 5.61162e+02, atom= 13
Step=  605, Dmax= 8.3e-03 nm, Epot= -2.59231e+04 Fmax= 6.59744e+02, atom= 13
Step=  606, Dmax= 1.0e-02 nm, Epot= -2.59229e+04 Fmax= 7.83975e+02, atom= 13
Step=  607, Dmax= 5.0e-03 nm, Epot= -2.59265e+04 Fmax= 6.12315e+01, atom= 13
Step=  608, Dmax= 6.0e-03 nm, Epot= -2.59286e+04 Fmax= 8.69110e+02, atom= 13
Step=  609, Dmax= 7.2e-03 nm, Epot= -2.59341e+04 Fmax= 1.70489e+02, atom= 13
Step=  610, Dmax= 8.6e-03 nm, Epot= -2.59295e+04 Fmax= 1.11364e+03, atom= 13
Step=  611, Dmax= 4.3e-03 nm, Epot= -2.59346e+04 Fmax= 4.72631e+02, atom= 13
Step=  612, Dmax= 5.2e-03 nm, Epot= -2.59363e+04 Fmax= 2.73362e+02, atom= 13
Step=  613, Dmax= 6.2e-03 nm, Epot= -2.59357e+04 Fmax= 6.44588e+02, atom= 13
Step=  614, Dmax= 3.1e-03 nm, Epot= -2.59374e+04 Fmax= 1.86082e+02, atom= 13
Step=  615, Dmax= 3.7e-03 nm, Epot= -2.59382e+04 Fmax= 3.43808e+02, atom= 13
Step=  616, Dmax= 4.5e-03 nm, Epot= -2.59393e+04 Fmax= 3.15538e+02, atom= 13
Step=  617, Dmax= 5.4e-03 nm, Epot= -2.59397e+04 Fmax= 4.55109e+02, atom= 13
Step=  618, Dmax= 6.4e-03 nm, Epot= -2.59405e+04 Fmax= 4.91368e+02, atom= 13
Step=  619, Dmax= 7.7e-03 nm, Epot= -2.59405e+04 Fmax= 6.23861e+02, atom= 13
Step=  620, Dmax= 9.2e-03 nm, Epot= -2.59406e+04 Fmax= 7.35470e+02, atom= 13
Step=  621, Dmax= 1.1e-02 nm, Epot= -2.59400e+04 Fmax= 8.75042e+02, atom= 13
Step=  622, Dmax= 5.5e-03 nm, Epot= -2.59447e+04 Fmax= 6.85851e+01, atom= 13
Step=  623, Dmax= 6.7e-03 nm, Epot= -2.59451e+04 Fmax= 9.59109e+02, atom= 13
Step=  624, Dmax= 8.0e-03 nm, Epot= -2.59516e+04 Fmax= 2.00198e+02, atom= 13
Step=  625, Dmax= 9.6e-03 nm, Epot= -2.59449e+04 Fmax= 1.22438e+03, atom= 13
Step=  626, Dmax= 4.8e-03 nm, Epot= -2.59517e+04 Fmax= 5.13305e+02, atom= 13
Step=  627, Dmax= 5.8e-03 nm, Epot= -2.59535e+04 Fmax= 3.19057e+02, atom= 13
Step=  628, Dmax= 6.9e-03 nm, Epot= -2.59523e+04 Fmax= 7.01164e+02, atom= 13
Step=  629, Dmax= 3.5e-03 nm, Epot= -2.59547e+04 Fmax= 1.91629e+02, atom= 13
Step=  630, Dmax= 4.1e-03 nm, Epot= -2.59552e+04 Fmax= 4.00053e+02, atom= 13
Step=  631, Dmax= 5.0e-03 nm, Epot= -2.59564e+04 Fmax= 3.33307e+02, atom= 13
Step=  632, Dmax= 6.0e-03 nm, Epot= -2.59564e+04 Fmax= 5.26901e+02, atom= 13
Step=  633, Dmax= 3.0e-03 nm, Epot= -2.59577e+04 Fmax= 9.66227e+01, atom= 13
Step=  634, Dmax= 3.6e-03 nm, Epot= -2.59588e+04 Fmax= 4.46974e+02, atom= 13
Step=  635, Dmax= 4.3e-03 nm, Epot= -2.59605e+04 Fmax= 1.73902e+02, atom= 13
Step=  636, Dmax= 5.2e-03 nm, Epot= -2.59602e+04 Fmax= 5.95203e+02, atom= 13
Step=  637, Dmax= 2.6e-03 nm, Epot= -2.59614e+04 Fmax= 2.11073e+02, atom= 13
Step=  638, Dmax= 3.1e-03 nm, Epot= -2.59622e+04 Fmax= 2.31659e+02, atom= 13
Step=  639, Dmax= 3.7e-03 nm, Epot= -2.59629e+04 Fmax= 3.19465e+02, atom= 13
Step=  640, Dmax= 4.5e-03 nm, Epot= -2.59637e+04 Fmax= 3.22102e+02, atom= 13
Step=  641, Dmax= 5.3e-03 nm, Epot= -2.59640e+04 Fmax= 4.67628e+02, atom= 13
Step=  642, Dmax= 6.4e-03 nm, Epot= -2.59649e+04 Fmax= 4.60082e+02, atom= 13
Step=  643, Dmax= 7.7e-03 nm, Epot= -2.59643e+04 Fmax= 6.72719e+02, atom= 13
Step=  644, Dmax= 3.8e-03 nm, Epot= -2.59668e+04 Fmax= 1.07076e+02, atom= 13
Step=  645, Dmax= 4.6e-03 nm, Epot= -2.59675e+04 Fmax= 5.41535e+02, atom= 13
Step=  646, Dmax= 5.5e-03 nm, Epot= -2.59696e+04 Fmax= 2.73893e+02, atom= 13
Step=  647, Dmax= 6.6e-03 nm, Epot= -2.59684e+04 Fmax= 6.83187e+02, atom= 13
Step=  648, Dmax= 3.3e-03 nm, Epot= -2.59706e+04 Fmax= 2.04280e+02, atom= 13
Step=  649, Dmax= 4.0e-03 nm, Epot= -2.59710e+04 Fmax= 3.89158e+02, atom= 13
Step=  650, Dmax= 4.8e-03 nm, Epot= -2.59721e+04 Fmax= 3.02177e+02, atom= 13
Step=  651, Dmax= 5.7e-03 nm, Epot= -2.59719e+04 Fmax= 5.46952e+02, atom= 13
Step=  652, Dmax= 2.9e-03 nm, Epot= -2.59732e+04 Fmax= 1.22862e+02, atom= 13
Step=  653, Dmax= 3.4e-03 nm, Epot= -2.59741e+04 Fmax= 3.63891e+02, atom= 13
Step=  654, Dmax= 4.1e-03 nm, Epot= -2.59753e+04 Fmax= 2.46640e+02, atom= 13
Step=  655, Dmax= 5.0e-03 nm, Epot= -2.59754e+04 Fmax= 4.66472e+02, atom= 13
Step=  656, Dmax= 6.0e-03 nm, Epot= -2.59765e+04 Fmax= 4.10593e+02, atom= 13
Step=  657, Dmax= 7.1e-03 nm, Epot= -2.59759e+04 Fmax= 6.22993e+02, atom= 13
Step=  658, Dmax= 3.6e-03 nm, Epot= -2.59780e+04 Fmax= 1.05827e+02, atom= 13
Step=  659, Dmax= 4.3e-03 nm, Epot= -2.59785e+04 Fmax= 5.42118e+02, atom= 13
Step=  660, Dmax= 5.1e-03 nm, Epot= -2.59807e+04 Fmax= 2.03140e+02, atom= 13
Step=  661, Dmax= 6.2e-03 nm, Epot= -2.59793e+04 Fmax= 7.14278e+02, atom= 13
Step=  662, Dmax= 3.1e-03 nm, Epot= -2.59814e+04 Fmax= 2.56118e+02, atom= 13
Step=  663, Dmax= 3.7e-03 nm, Epot= -2.59821e+04 Fmax= 2.76581e+02, atom= 13
Step=  664, Dmax= 4.4e-03 nm, Epot= -2.59826e+04 Fmax= 3.81431e+02, atom= 13
Step=  665, Dmax= 5.3e-03 nm, Epot= -2.59833e+04 Fmax= 3.89276e+02, atom= 13
Step=  666, Dmax= 6.4e-03 nm, Epot= -2.59832e+04 Fmax= 5.54442e+02, atom= 13
Step=  667, Dmax= 3.2e-03 nm, Epot= -2.59848e+04 Fmax= 8.31729e+01, atom= 13
Step=  668, Dmax= 3.8e-03 nm, Epot= -2.59860e+04 Fmax= 4.50906e+02, atom= 13
Step=  669, Dmax= 4.6e-03 nm, Epot= -2.59876e+04 Fmax= 2.28276e+02, atom= 13
Step=  670, Dmax= 5.5e-03 nm, Epot= -2.59871e+04 Fmax= 5.66041e+02, atom= 13
Step=  671, Dmax= 2.8e-03 nm, Epot= -2.59884e+04 Fmax= 1.68733e+02, atom= 13
Step=  672, Dmax= 3.3e-03 nm, Epot= -2.59890e+04 Fmax= 3.26525e+02, atom= 13
Step=  673, Dmax= 4.0e-03 nm, Epot= -2.59899e+04 Fmax= 2.48051e+02, atom= 13
Step=  674, Dmax= 4.8e-03 nm, Epot= -2.59900e+04 Fmax= 4.60122e+02, atom= 13
Step=  675, Dmax= 5.7e-03 nm, Epot= -2.59911e+04 Fmax= 3.69786e+02, atom= 13
Step=  676, Dmax= 6.9e-03 nm, Epot= -2.59903e+04 Fmax= 6.44850e+02, atom= 13
Step=  677, Dmax= 3.4e-03 nm, Epot= -2.59924e+04 Fmax= 1.38132e+02, atom= 13
Step=  678, Dmax= 4.1e-03 nm, Epot= -2.59928e+04 Fmax= 4.48184e+02, atom= 13
Step=  679, Dmax= 5.0e-03 nm, Epot= -2.59942e+04 Fmax= 2.81779e+02, atom= 13
Step=  680, Dmax= 5.9e-03 nm, Epot= -2.59936e+04 Fmax= 5.74999e+02, atom= 13
Step=  681, Dmax= 3.0e-03 nm, Epot= -2.59952e+04 Fmax= 1.46392e+02, atom= 13
Step=  682, Dmax= 3.6e-03 nm, Epot= -2.59956e+04 Fmax= 3.87384e+02, atom= 13
Step=  683, Dmax= 4.3e-03 nm, Epot= -2.59968e+04 Fmax= 2.31422e+02, atom= 13
Step=  684, Dmax= 5.1e-03 nm, Epot= -2.59964e+04 Fmax= 5.30259e+02, atom= 13
Step=  685, Dmax= 2.6e-03 nm, Epot= -2.59976e+04 Fmax= 1.49879e+02, atom= 13
Step=  686, Dmax= 3.1e-03 nm, Epot= -2.59982e+04 Fmax= 2.88968e+02, atom= 13
Step=  687, Dmax= 3.7e-03 nm, Epot= -2.59990e+04 Fmax= 2.58260e+02, atom= 13
Step=  688, Dmax= 4.4e-03 nm, Epot= -2.59993e+04 Fmax= 3.80562e+02, atom= 13
Step=  689, Dmax= 5.3e-03 nm, Epot= -2.60000e+04 Fmax= 4.04899e+02, atom= 13
Step=  690, Dmax= 6.4e-03 nm, Epot= -2.60000e+04 Fmax= 5.19678e+02, atom= 13
Step=  691, Dmax= 7.7e-03 nm, Epot= -2.60001e+04 Fmax= 6.08284e+02, atom= 13
Step=  692, Dmax= 9.2e-03 nm, Epot= -2.59997e+04 Fmax= 7.27134e+02, atom= 13
Step=  693, Dmax= 4.6e-03 nm, Epot= -2.60029e+04 Fmax= 5.88146e+01, atom= 13
Step=  694, Dmax= 5.5e-03 nm, Epot= -2.60034e+04 Fmax= 7.93657e+02, atom= 13
Step=  695, Dmax= 6.6e-03 nm, Epot= -2.60079e+04 Fmax= 1.68018e+02, atom= 13
Step=  696, Dmax= 7.9e-03 nm, Epot= -2.60034e+04 Fmax= 1.01558e+03, atom= 13
Step=  697, Dmax= 4.0e-03 nm, Epot= -2.60080e+04 Fmax= 4.24625e+02, atom= 13
Step=  698, Dmax= 4.8e-03 nm, Epot= -2.60093e+04 Fmax= 2.65677e+02, atom= 13
Step=  699, Dmax= 5.7e-03 nm, Epot= -2.60085e+04 Fmax= 5.81343e+02, atom= 13
Step=  700, Dmax= 2.9e-03 nm, Epot= -2.60101e+04 Fmax= 1.58296e+02, atom= 13
Step=  701, Dmax= 3.4e-03 nm, Epot= -2.60106e+04 Fmax= 3.31701e+02, atom= 13
Step=  702, Dmax= 4.1e-03 nm, Epot= -2.60114e+04 Fmax= 2.77079e+02, atom= 13
Step=  703, Dmax= 4.9e-03 nm, Epot= -2.60115e+04 Fmax= 4.35851e+02, atom= 13
Step=  704, Dmax= 5.9e-03 nm, Epot= -2.60121e+04 Fmax= 4.38353e+02, atom= 13
Step=  705, Dmax= 7.1e-03 nm, Epot= -2.60118e+04 Fmax= 5.93092e+02, atom= 13
Step=  706, Dmax= 3.6e-03 nm, Epot= -2.60138e+04 Fmax= 7.70421e+01, atom= 13
Step=  707, Dmax= 4.3e-03 nm, Epot= -2.60142e+04 Fmax= 5.74539e+02, atom= 13
Step=  708, Dmax= 5.1e-03 nm, Epot= -2.60166e+04 Fmax= 1.68904e+02, atom= 13
Step=  709, Dmax= 6.2e-03 nm, Epot= -2.60147e+04 Fmax= 7.47729e+02, atom= 13
Step=  710, Dmax= 3.1e-03 nm, Epot= -2.60171e+04 Fmax= 2.89998e+02, atom= 13
Step=  711, Dmax= 3.7e-03 nm, Epot= -2.60178e+04 Fmax= 2.42411e+02, atom= 13
Step=  712, Dmax= 4.4e-03 nm, Epot= -2.60179e+04 Fmax= 4.14115e+02, atom= 13
Step=  713, Dmax= 5.3e-03 nm, Epot= -2.60188e+04 Fmax= 3.55457e+02, atom= 13
Step=  714, Dmax= 6.4e-03 nm, Epot= -2.60182e+04 Fmax= 5.85476e+02, atom= 13
Step=  715, Dmax= 3.2e-03 nm, Epot= -2.60200e+04 Fmax= 1.15692e+02, atom= 13
Step=  716, Dmax= 3.8e-03 nm, Epot= -2.60203e+04 Fmax= 4.25795e+02, atom= 13
Step=  717, Dmax= 4.6e-03 nm, Epot= -2.60216e+04 Fmax= 2.51208e+02, atom= 13
Step=  718, Dmax= 5.5e-03 nm, Epot= -2.60210e+04 Fmax= 5.42761e+02, atom= 13
Step=  719, Dmax= 2.8e-03 nm, Epot= -2.60224e+04 Fmax= 1.45575e+02, atom= 13
Step=  720, Dmax= 3.3e-03 nm, Epot= -2.60227e+04 Fmax= 3.48879e+02, atom= 13
Step=  721, Dmax= 4.0e-03 nm, Epot= -2.60237e+04 Fmax= 2.24724e+02, atom= 13
Step=  722, Dmax= 4.8e-03 nm, Epot= -2.60234e+04 Fmax= 4.81400e+02, atom= 13
Step=  723, Dmax= 2.4e-03 nm, Epot= -2.60244e+04 Fmax= 1.28781e+02, atom= 13
Step=  724, Dmax= 2.9e-03 nm, Epot= -2.60250e+04 Fmax= 2.76973e+02, atom= 13
Step=  725, Dmax= 3.4e-03 nm, Epot= -2.60257e+04 Fmax= 2.30381e+02, atom= 13
Step=  726, Dmax= 4.1e-03 nm, Epot= -2.60259e+04 Fmax= 3.61450e+02, atom= 13
Step=  727, Dmax= 4.9e-03 nm, Epot= -2.60265e+04 Fmax= 3.66923e+02, atom= 13
Step=  728, Dmax= 5.9e-03 nm, Epot= -2.60265e+04 Fmax= 4.90324e+02, atom= 13
Step=  729, Dmax= 3.0e-03 nm, Epot= -2.60277e+04 Fmax= 6.16018e+01, atom= 13
Step=  730, Dmax= 3.6e-03 nm, Epot= -2.60287e+04 Fmax= 4.84475e+02, atom= 13
Step=  731, Dmax= 4.3e-03 nm, Epot= -2.60305e+04 Fmax= 1.33728e+02, atom= 13
Step=  732, Dmax= 5.1e-03 nm, Epot= -2.60296e+04 Fmax= 6.31986e+02, atom= 13
Step=  733, Dmax= 2.6e-03 nm, Epot= -2.60311e+04 Fmax= 2.49629e+02, atom= 13
Step=  734, Dmax= 3.1e-03 nm, Epot= -2.60317e+04 Fmax= 1.92758e+02, atom= 13
Step=  735, Dmax= 3.7e-03 nm, Epot= -2.60320e+04 Fmax= 3.55037e+02, atom= 13
Step=  736, Dmax= 4.4e-03 nm, Epot= -2.60328e+04 Fmax= 2.84598e+02, atom= 13
Step=  737, Dmax= 5.3e-03 nm, Epot= -2.60324e+04 Fmax= 4.99645e+02, atom= 13
Step=  738, Dmax= 2.7e-03 nm, Epot= -2.60336e+04 Fmax= 1.08100e+02, atom= 13
Step=  739, Dmax= 3.2e-03 nm, Epot= -2.60341e+04 Fmax= 3.42108e+02, atom= 13
Step=  740, Dmax= 3.8e-03 nm, Epot= -2.60351e+04 Fmax= 2.21951e+02, atom= 13
Step=  741, Dmax= 4.6e-03 nm, Epot= -2.60349e+04 Fmax= 4.37715e+02, atom= 13
Step=  742, Dmax= 2.3e-03 nm, Epot= -2.60357e+04 Fmax= 1.07843e+02, atom= 13
Step=  743, Dmax= 2.8e-03 nm, Epot= -2.60363e+04 Fmax= 3.06136e+02, atom= 13
Step=  744, Dmax= 3.3e-03 nm, Epot= -2.60371e+04 Fmax= 1.70661e+02, atom= 13
Step=  745, Dmax= 4.0e-03 nm, Epot= -2.60371e+04 Fmax= 4.19028e+02, atom= 13
Step=  746, Dmax= 2.0e-03 nm, Epot= -2.60377e+04 Fmax= 1.24605e+02, atom= 13
Step=  747, Dmax= 2.4e-03 nm, Epot= -2.60383e+04 Fmax= 2.13167e+02, atom= 13
Step=  748, Dmax= 2.9e-03 nm, Epot= -2.60388e+04 Fmax= 2.10109e+02, atom= 13
Step=  749, Dmax= 3.4e-03 nm, Epot= -2.60393e+04 Fmax= 2.81957e+02, atom= 13
Step=  750, Dmax= 4.1e-03 nm, Epot= -2.60397e+04 Fmax= 3.25176e+02, atom= 13
Step=  751, Dmax= 4.9e-03 nm, Epot= -2.60400e+04 Fmax= 3.87175e+02, atom= 13
Step=  752, Dmax= 5.9e-03 nm, Epot= -2.60400e+04 Fmax= 4.84282e+02, atom= 13
Step=  753, Dmax= 7.1e-03 nm, Epot= -2.60402e+04 Fmax= 5.45099e+02, atom= 13
Step=  754, Dmax= 8.5e-03 nm, Epot= -2.60395e+04 Fmax= 7.06502e+02, atom= 13
Step=  755, Dmax= 4.3e-03 nm, Epot= -2.60425e+04 Fmax= 8.17449e+01, atom= 13
Step=  756, Dmax= 5.1e-03 nm, Epot= -2.60423e+04 Fmax= 6.33917e+02, atom= 13
Step=  757, Dmax= 2.6e-03 nm, Epot= -2.60432e+04 Fmax= 2.75899e+02, atom= 13
Step=  758, Dmax= 3.1e-03 nm, Epot= -2.60440e+04 Fmax= 1.77482e+02, atom= 13
Step=  759, Dmax= 3.7e-03 nm, Epot= -2.60442e+04 Fmax= 3.50035e+02, atom= 13
Step=  760, Dmax= 4.4e-03 nm, Epot= -2.60449e+04 Fmax= 3.01171e+02, atom= 13
Step=  761, Dmax= 5.3e-03 nm, Epot= -2.60447e+04 Fmax= 4.64335e+02, atom= 13
Step=  762, Dmax= 2.6e-03 nm, Epot= -2.60458e+04 Fmax= 8.15493e+01, atom= 13
Step=  763, Dmax= 3.2e-03 nm, Epot= -2.60463e+04 Fmax= 4.00108e+02, atom= 13
Step=  764, Dmax= 3.8e-03 nm, Epot= -2.60476e+04 Fmax= 1.52206e+02, atom= 13
Step=  765, Dmax= 4.6e-03 nm, Epot= -2.60470e+04 Fmax= 5.29985e+02, atom= 13
Step=  766, Dmax= 2.3e-03 nm, Epot= -2.60481e+04 Fmax= 1.89300e+02, atom= 13
Step=  767, Dmax= 2.7e-03 nm, Epot= -2.60486e+04 Fmax= 2.04901e+02, atom= 13
Step=  768, Dmax= 3.3e-03 nm, Epot= -2.60490e+04 Fmax= 2.84121e+02, atom= 13
Step=  769, Dmax= 4.0e-03 nm, Epot= -2.60495e+04 Fmax= 2.86902e+02, atom= 13
Step=  770, Dmax= 4.7e-03 nm, Epot= -2.60496e+04 Fmax= 4.14095e+02, atom= 13
Step=  771, Dmax= 5.7e-03 nm, Epot= -2.60501e+04 Fmax= 4.11135e+02, atom= 13
Step=  772, Dmax= 6.8e-03 nm, Epot= -2.60495e+04 Fmax= 5.94787e+02, atom= 13
Step=  773, Dmax= 3.4e-03 nm, Epot= -2.60515e+04 Fmax= 9.25595e+01, atom= 13
Step=  774, Dmax= 4.1e-03 nm, Epot= -2.60516e+04 Fmax= 4.84880e+02, atom= 13
Step=  775, Dmax= 4.9e-03 nm, Epot= -2.60532e+04 Fmax= 2.39274e+02, atom= 13
Step=  776, Dmax= 5.9e-03 nm, Epot= -2.60520e+04 Fmax= 6.12150e+02, atom= 13
Step=  777, Dmax= 3.0e-03 nm, Epot= -2.60538e+04 Fmax= 1.86119e+02, atom= 13
Step=  778, Dmax= 3.5e-03 nm, Epot= -2.60540e+04 Fmax= 3.40037e+02, atom= 13
Step=  779, Dmax= 4.3e-03 nm, Epot= -2.60547e+04 Fmax= 2.74961e+02, atom= 13
Step=  780, Dmax= 5.1e-03 nm, Epot= -2.60544e+04 Fmax= 4.78596e+02, atom= 13
Step=  781, Dmax= 2.6e-03 nm, Epot= -2.60555e+04 Fmax= 1.02314e+02, atom= 13
Step=  782, Dmax= 3.1e-03 nm, Epot= -2.60560e+04 Fmax= 3.30541e+02, atom= 13
Step=  783, Dmax= 3.7e-03 nm, Epot= -2.60569e+04 Fmax= 2.11402e+02, atom= 13
Step=  784, Dmax= 4.4e-03 nm, Epot= -2.60567e+04 Fmax= 4.22932e+02, atom= 13
Step=  785, Dmax= 2.2e-03 nm, Epot= -2.60574e+04 Fmax= 1.05706e+02, atom= 13
Step=  786, Dmax= 2.6e-03 nm, Epot= -2.60579e+04 Fmax= 2.91792e+02, atom= 13
Step=  787, Dmax= 3.2e-03 nm, Epot= -2.60587e+04 Fmax= 1.66642e+02, atom= 13
Step=  788, Dmax= 3.8e-03 nm, Epot= -2.60586e+04 Fmax= 3.99857e+02, atom= 13
Step=  789, Dmax= 1.9e-03 nm, Epot= -2.60592e+04 Fmax= 1.16942e+02, atom= 13
Step=  790, Dmax= 2.3e-03 nm, Epot= -2.60597e+04 Fmax= 2.07731e+02, atom= 13
Step=  791, Dmax= 2.7e-03 nm, Epot= -2.60602e+04 Fmax= 1.98955e+02, atom= 13
Step=  792, Dmax= 3.3e-03 nm, Epot= -2.60606e+04 Fmax= 2.74157e+02, atom= 13
Step=  793, Dmax= 3.9e-03 nm, Epot= -2.60610e+04 Fmax= 3.09139e+02, atom= 13
Step=  794, Dmax= 4.7e-03 nm, Epot= -2.60612e+04 Fmax= 3.76001e+02, atom= 13
Step=  795, Dmax= 5.7e-03 nm, Epot= -2.60613e+04 Fmax= 4.61325e+02, atom= 13
Step=  796, Dmax= 6.8e-03 nm, Epot= -2.60614e+04 Fmax= 5.28527e+02, atom= 13
Step=  797, Dmax= 8.2e-03 nm, Epot= -2.60608e+04 Fmax= 6.74268e+02, atom= 13
Step=  798, Dmax= 4.1e-03 nm, Epot= -2.60635e+04 Fmax= 7.38598e+01, atom= 13
Step=  799, Dmax= 4.9e-03 nm, Epot= -2.60634e+04 Fmax= 6.12753e+02, atom= 13
Step=  800, Dmax= 2.5e-03 nm, Epot= -2.60642e+04 Fmax= 2.69350e+02, atom= 13
Step=  801, Dmax= 2.9e-03 nm, Epot= -2.60650e+04 Fmax= 1.66307e+02, atom= 13
Step=  802, Dmax= 3.5e-03 nm, Epot= -2.60651e+04 Fmax= 3.40872e+02, atom= 13
Step=  803, Dmax= 4.2e-03 nm, Epot= -2.60658e+04 Fmax= 2.84904e+02, atom= 13
Step=  804, Dmax= 5.1e-03 nm, Epot= -2.60656e+04 Fmax= 4.51238e+02, atom= 13
Step=  805, Dmax= 2.5e-03 nm, Epot= -2.60666e+04 Fmax= 8.30284e+01, atom= 13
Step=  806, Dmax= 3.1e-03 nm, Epot= -2.60670e+04 Fmax= 3.78777e+02, atom= 13
Step=  807, Dmax= 3.7e-03 nm, Epot= -2.60681e+04 Fmax= 1.52337e+02, atom= 13
Step=  808, Dmax= 4.4e-03 nm, Epot= -2.60677e+04 Fmax= 5.02488e+02, atom= 13
Step=  809, Dmax= 2.2e-03 nm, Epot= -2.60686e+04 Fmax= 1.75411e+02, atom= 13
Step=  810, Dmax= 2.6e-03 nm, Epot= -2.60691e+04 Fmax= 2.03613e+02, atom= 13
Step=  811, Dmax= 3.2e-03 nm, Epot= -2.60694e+04 Fmax= 2.65947e+02, atom= 13
Step=  812, Dmax= 3.8e-03 nm, Epot= -2.60699e+04 Fmax= 2.83114e+02, atom= 13
Step=  813, Dmax= 4.6e-03 nm, Epot= -2.60700e+04 Fmax= 3.90236e+02, atom= 13
Step=  814, Dmax= 5.5e-03 nm, Epot= -2.60704e+04 Fmax= 4.03255e+02, atom= 13
Step=  815, Dmax= 6.6e-03 nm, Epot= -2.60699e+04 Fmax= 5.63294e+02, atom= 13
Step=  816, Dmax= 3.3e-03 nm, Epot= -2.60717e+04 Fmax= 8.07010e+01, atom= 13
Step=  817, Dmax= 3.9e-03 nm, Epot= -2.60719e+04 Fmax= 4.73399e+02, atom= 13
Step=  818, Dmax= 4.7e-03 nm, Epot= -2.60735e+04 Fmax= 2.22368e+02, atom= 13
Step=  819, Dmax= 5.7e-03 nm, Epot= -2.60723e+04 Fmax= 5.96284e+02, atom= 13
Step=  820, Dmax= 2.8e-03 nm, Epot= -2.60740e+04 Fmax= 1.86672e+02, atom= 13
Step=  821, Dmax= 3.4e-03 nm, Epot= -2.60742e+04 Fmax= 3.18407e+02, atom= 13
Step=  822, Dmax= 4.1e-03 nm, Epot= -2.60748e+04 Fmax= 2.72943e+02, atom= 13
Step=  823, Dmax= 4.9e-03 nm, Epot= -2.60746e+04 Fmax= 4.50770e+02, atom= 13
Step=  824, Dmax= 2.5e-03 nm, Epot= -2.60756e+04 Fmax= 8.93498e+01, atom= 13
Step=  825, Dmax= 2.9e-03 nm, Epot= -2.60760e+04 Fmax= 3.26200e+02, atom= 13
Step=  826, Dmax= 3.5e-03 nm, Epot= -2.60769e+04 Fmax= 1.94350e+02, atom= 13
Step=  827, Dmax= 4.2e-03 nm, Epot= -2.60767e+04 Fmax= 4.15508e+02, atom= 13
Step=  828, Dmax= 2.1e-03 nm, Epot= -2.60774e+04 Fmax= 1.10501e+02, atom= 13
Step=  829, Dmax= 2.5e-03 nm, Epot= -2.60778e+04 Fmax= 2.70150e+02, atom= 13
Step=  830, Dmax= 3.1e-03 nm, Epot= -2.60785e+04 Fmax= 1.70590e+02, atom= 13
Step=  831, Dmax= 3.7e-03 nm, Epot= -2.60785e+04 Fmax= 3.72780e+02, atom= 13
Step=  832, Dmax= 4.4e-03 nm, Epot= -2.60793e+04 Fmax= 2.63705e+02, atom= 13
Step=  833, Dmax= 5.3e-03 nm, Epot= -2.60787e+04 Fmax= 5.14202e+02, atom= 13
Step=  834, Dmax= 2.6e-03 nm, Epot= -2.60800e+04 Fmax= 1.25640e+02, atom= 13
Step=  835, Dmax= 3.2e-03 nm, Epot= -2.60803e+04 Fmax= 3.25842e+02, atom= 13
Step=  836, Dmax= 3.8e-03 nm, Epot= -2.60810e+04 Fmax= 2.33537e+02, atom= 13
Step=  837, Dmax= 4.6e-03 nm, Epot= -2.60808e+04 Fmax= 4.23786e+02, atom= 13
Step=  838, Dmax= 2.3e-03 nm, Epot= -2.60816e+04 Fmax= 9.50105e+01, atom= 13
Step=  839, Dmax= 2.7e-03 nm, Epot= -2.60820e+04 Fmax= 3.15433e+02, atom= 13
Step=  840, Dmax= 3.3e-03 nm, Epot= -2.60828e+04 Fmax= 1.59091e+02, atom= 13
Step=  841, Dmax= 3.9e-03 nm, Epot= -2.60826e+04 Fmax= 4.25334e+02, atom= 13
Step=  842, Dmax= 2.0e-03 nm, Epot= -2.60833e+04 Fmax= 1.33403e+02, atom= 13
Step=  843, Dmax= 2.4e-03 nm, Epot= -2.60837e+04 Fmax= 2.04179e+02, atom= 13
Step=  844, Dmax= 2.8e-03 nm, Epot= -2.60842e+04 Fmax= 2.15259e+02, atom= 13
Step=  845, Dmax= 3.4e-03 nm, Epot= -2.60845e+04 Fmax= 2.74888e+02, atom= 13
Step=  846, Dmax= 4.1e-03 nm, Epot= -2.60848e+04 Fmax= 3.26978e+02, atom= 13
Step=  847, Dmax= 4.9e-03 nm, Epot= -2.60850e+04 Fmax= 3.81978e+02, atom= 13
Step=  848, Dmax= 5.9e-03 nm, Epot= -2.60850e+04 Fmax= 4.82201e+02, atom= 13
Step=  849, Dmax= 2.9e-03 nm, Epot= -2.60863e+04 Fmax= 5.07185e+01, atom= 13
Step=  850, Dmax= 3.5e-03 nm, Epot= -2.60873e+04 Fmax= 4.34750e+02, atom= 13
Step=  851, Dmax= 4.2e-03 nm, Epot= -2.60887e+04 Fmax= 1.87300e+02, atom= 13
Step=  852, Dmax= 5.1e-03 nm, Epot= -2.60878e+04 Fmax= 5.43649e+02, atom= 13
Step=  853, Dmax= 2.5e-03 nm, Epot= -2.60891e+04 Fmax= 1.77965e+02, atom= 13
Step=  854, Dmax= 3.0e-03 nm, Epot= -2.60894e+04 Fmax= 2.73447e+02, atom= 13
Step=  855, Dmax= 3.7e-03 nm, Epot= -2.60899e+04 Fmax= 2.54931e+02, atom= 13
Step=  856, Dmax= 4.4e-03 nm, Epot= -2.60899e+04 Fmax= 3.92131e+02, atom= 13
Step=  857, Dmax= 2.2e-03 nm, Epot= -2.60906e+04 Fmax= 6.89347e+01, atom= 13
Step=  858, Dmax= 2.6e-03 nm, Epot= -2.60913e+04 Fmax= 2.99929e+02, atom= 13
Step=  859, Dmax= 3.2e-03 nm, Epot= -2.60921e+04 Fmax= 1.65498e+02, atom= 13
Step=  860, Dmax= 3.8e-03 nm, Epot= -2.60920e+04 Fmax= 3.79044e+02, atom= 13
Step=  861, Dmax= 1.9e-03 nm, Epot= -2.60925e+04 Fmax= 1.06695e+02, atom= 13
Step=  862, Dmax= 2.3e-03 nm, Epot= -2.60929e+04 Fmax= 2.33365e+02, atom= 13
Step=  863, Dmax= 2.7e-03 nm, Epot= -2.60935e+04 Fmax= 1.60404e+02, atom= 13
Step=  864, Dmax= 3.3e-03 nm, Epot= -2.60937e+04 Fmax= 3.25324e+02, atom= 13
Step=  865, Dmax= 3.9e-03 nm, Epot= -2.60944e+04 Fmax= 2.43437e+02, atom= 13
Step=  866, Dmax= 4.7e-03 nm, Epot= -2.60940e+04 Fmax= 4.52096e+02, atom= 13
Step=  867, Dmax= 2.4e-03 nm, Epot= -2.60950e+04 Fmax= 1.04656e+02, atom= 13
Step=  868, Dmax= 2.8e-03 nm, Epot= -2.60954e+04 Fmax= 2.97826e+02, atom= 13
Step=  869, Dmax= 3.4e-03 nm, Epot= -2.60961e+04 Fmax= 2.02328e+02, atom= 13
Step=  870, Dmax= 4.1e-03 nm, Epot= -2.60960e+04 Fmax= 3.84790e+02, atom= 13
Step=  871, Dmax= 2.0e-03 nm, Epot= -2.60966e+04 Fmax= 9.11601e+01, atom= 13
Step=  872, Dmax= 2.4e-03 nm, Epot= -2.60970e+04 Fmax= 2.75592e+02, atom= 13
Step=  873, Dmax= 2.9e-03 nm, Epot= -2.60977e+04 Fmax= 1.48411e+02, atom= 13
Step=  874, Dmax= 3.5e-03 nm, Epot= -2.60977e+04 Fmax= 3.74117e+02, atom= 13
Step=  875, Dmax= 1.8e-03 nm, Epot= -2.60982e+04 Fmax= 1.13072e+02, atom= 13
Step=  876, Dmax= 2.1e-03 nm, Epot= -2.60986e+04 Fmax= 1.88090e+02, atom= 13
Step=  877, Dmax= 2.5e-03 nm, Epot= -2.60991e+04 Fmax= 1.86967e+02, atom= 13
Step=  878, Dmax= 3.0e-03 nm, Epot= -2.60994e+04 Fmax= 2.50846e+02, atom= 13
Step=  879, Dmax= 3.6e-03 nm, Epot= -2.60998e+04 Fmax= 2.87334e+02, atom= 13
Step=  880, Dmax= 4.4e-03 nm, Epot= -2.61000e+04 Fmax= 3.46165e+02, atom= 13
Step=  881, Dmax= 5.3e-03 nm, Epot= -2.61001e+04 Fmax= 4.26533e+02, atom= 13
Step=  882, Dmax= 6.3e-03 nm, Epot= -2.61002e+04 Fmax= 4.88309e+02, atom= 13
Step=  883, Dmax= 7.6e-03 nm, Epot= -2.60997e+04 Fmax= 6.21826e+02, atom= 13
Step=  884, Dmax= 3.8e-03 nm, Epot= -2.61020e+04 Fmax= 6.75416e+01, atom= 13
Step=  885, Dmax= 4.5e-03 nm, Epot= -2.61020e+04 Fmax= 5.70125e+02, atom= 13
Step=  886, Dmax= 5.4e-03 nm, Epot= -2.61042e+04 Fmax= 2.29300e+02, atom= 13
Step=  887, Dmax= 6.5e-03 nm, Epot= -2.61020e+04 Fmax= 7.15520e+02, atom= 13
Step=  888, Dmax= 3.3e-03 nm, Epot= -2.61046e+04 Fmax= 2.42670e+02, atom= 13
Step=  889, Dmax= 3.9e-03 nm, Epot= -2.61048e+04 Fmax= 3.35591e+02, atom= 13
Step=  890, Dmax= 4.7e-03 nm, Epot= -2.61051e+04 Fmax= 3.46365e+02, atom= 13
Step=  891, Dmax= 5.6e-03 nm, Epot= -2.61049e+04 Fmax= 4.83726e+02, atom= 13
Step=  892, Dmax= 2.8e-03 nm, Epot= -2.61062e+04 Fmax= 6.91503e+01, atom= 13
Step=  893, Dmax= 3.4e-03 nm, Epot= -2.61067e+04 Fmax= 4.07877e+02, atom= 13
Step=  894, Dmax= 4.1e-03 nm, Epot= -2.61079e+04 Fmax= 1.89553e+02, atom= 13
Step=  895, Dmax= 4.9e-03 nm, Epot= -2.61072e+04 Fmax= 5.14045e+02, atom= 13
Step=  896, Dmax= 2.4e-03 nm, Epot= -2.61083e+04 Fmax= 1.62019e+02, atom= 13
Step=  897, Dmax= 2.9e-03 nm, Epot= -2.61086e+04 Fmax= 2.71525e+02, atom= 13
Step=  898, Dmax= 3.5e-03 nm, Epot= -2.61091e+04 Fmax= 2.36721e+02, atom= 13
Step=  899, Dmax= 4.2e-03 nm, Epot= -2.61091e+04 Fmax= 3.84656e+02, atom= 13
Step=  900, Dmax= 2.1e-03 nm, Epot= -2.61098e+04 Fmax= 7.42780e+01, atom= 13
Step=  901, Dmax= 2.5e-03 nm, Epot= -2.61103e+04 Fmax= 2.82997e+02, atom= 13
Step=  902, Dmax= 3.0e-03 nm, Epot= -2.61111e+04 Fmax= 1.63924e+02, atom= 13
Step=  903, Dmax= 3.6e-03 nm, Epot= -2.61111e+04 Fmax= 3.60246e+02, atom= 13
Step=  904, Dmax= 1.8e-03 nm, Epot= -2.61115e+04 Fmax= 9.81013e+01, atom= 13
Step=  905, Dmax= 2.2e-03 nm, Epot= -2.61120e+04 Fmax= 2.28293e+02, atom= 13
Step=  906, Dmax= 2.6e-03 nm, Epot= -2.61125e+04 Fmax= 1.50471e+02, atom= 13
Step=  907, Dmax= 3.1e-03 nm, Epot= -2.61127e+04 Fmax= 3.15716e+02, atom= 13
Step=  908, Dmax= 3.8e-03 nm, Epot= -2.61134e+04 Fmax= 2.31241e+02, atom= 13
Step=  909, Dmax= 4.5e-03 nm, Epot= -2.61131e+04 Fmax= 4.36453e+02, atom= 13
Step=  910, Dmax= 2.3e-03 nm, Epot= -2.61140e+04 Fmax= 1.02916e+02, atom= 13
Step=  911, Dmax= 2.7e-03 nm, Epot= -2.61143e+04 Fmax= 2.85058e+02, atom= 13
Step=  912, Dmax= 3.3e-03 nm, Epot= -2.61150e+04 Fmax= 1.95098e+02, atom= 13
Step=  913, Dmax= 3.9e-03 nm, Epot= -2.61150e+04 Fmax= 3.69755e+02, atom= 13
Step=  914, Dmax= 2.0e-03 nm, Epot= -2.61155e+04 Fmax= 8.72317e+01, atom= 13
Step=  915, Dmax= 2.4e-03 nm, Epot= -2.61160e+04 Fmax= 2.64229e+02, atom= 13
Step=  916, Dmax= 2.8e-03 nm, Epot= -2.61166e+04 Fmax= 1.43531e+02, atom= 13
Step=  917, Dmax= 3.4e-03 nm, Epot= -2.61167e+04 Fmax= 3.57560e+02, atom= 13
Step=  918, Dmax= 4.1e-03 nm, Epot= -2.61175e+04 Fmax= 2.30833e+02, atom= 13
Step=  919, Dmax= 4.9e-03 nm, Epot= -2.61170e+04 Fmax= 4.86561e+02, atom= 13
Step=  920, Dmax= 2.4e-03 nm, Epot= -2.61181e+04 Fmax= 1.28158e+02, atom= 13
Step=  921, Dmax= 2.9e-03 nm, Epot= -2.61184e+04 Fmax= 2.90971e+02, atom= 13
Step=  922, Dmax= 3.5e-03 nm, Epot= -2.61190e+04 Fmax= 2.24840e+02, atom= 13
Step=  923, Dmax= 4.2e-03 nm, Epot= -2.61189e+04 Fmax= 3.83284e+02, atom= 13
Step=  924, Dmax= 2.1e-03 nm, Epot= -2.61196e+04 Fmax= 7.91236e+01, atom= 13
Step=  925, Dmax= 2.5e-03 nm, Epot= -2.61201e+04 Fmax= 2.99285e+02, atom= 13
Step=  926, Dmax= 3.0e-03 nm, Epot= -2.61208e+04 Fmax= 1.39448e+02, atom= 13
Step=  927, Dmax= 3.6e-03 nm, Epot= -2.61208e+04 Fmax= 3.99181e+02, atom= 13
Step=  928, Dmax= 1.8e-03 nm, Epot= -2.61213e+04 Fmax= 1.30082e+02, atom= 13
Step=  929, Dmax= 2.2e-03 nm, Epot= -2.61217e+04 Fmax= 1.82799e+02, atom= 13
Step=  930, Dmax= 2.6e-03 nm, Epot= -2.61221e+04 Fmax= 2.03790e+02, atom= 13
Step=  931, Dmax= 3.1e-03 nm, Epot= -2.61225e+04 Fmax= 2.49621e+02, atom= 13
Step=  932, Dmax= 3.8e-03 nm, Epot= -2.61227e+04 Fmax= 3.05234e+02, atom= 13
Step=  933, Dmax= 4.5e-03 nm, Epot= -2.61230e+04 Fmax= 3.50015e+02, atom= 13
Step=  934, Dmax= 5.4e-03 nm, Epot= -2.61230e+04 Fmax= 4.46910e+02, atom= 13
Step=  935, Dmax= 2.7e-03 nm, Epot= -2.61241e+04 Fmax= 4.89201e+01, atom= 13
Step=  936, Dmax= 3.3e-03 nm, Epot= -2.61251e+04 Fmax= 4.04572e+02, atom= 13
Step=  937, Dmax= 3.9e-03 nm, Epot= -2.61263e+04 Fmax= 1.69096e+02, atom= 13
Step=  938, Dmax= 4.7e-03 nm, Epot= -2.61257e+04 Fmax= 5.06737e+02, atom= 13
Step=  939, Dmax= 2.3e-03 nm, Epot= -2.61268e+04 Fmax= 1.68628e+02, atom= 13
Step=  940, Dmax= 2.8e-03 nm, Epot= -2.61271e+04 Fmax= 2.47132e+02, atom= 13
Step=  941, Dmax= 3.4e-03 nm, Epot= -2.61275e+04 Fmax= 2.41154e+02, atom= 13
Step=  942, Dmax= 4.1e-03 nm, Epot= -2.61276e+04 Fmax= 3.55228e+02, atom= 13
Step=  943, Dmax= 4.9e-03 nm, Epot= -2.61281e+04 Fmax= 3.49715e+02, atom= 13
Step=  944, Dmax= 5.8e-03 nm, Epot= -2.61277e+04 Fmax= 5.06611e+02, atom= 13
Step=  945, Dmax= 2.9e-03 nm, Epot= -2.61291e+04 Fmax= 7.88591e+01, atom= 13
Step=  946, Dmax= 3.5e-03 nm, Epot= -2.61294e+04 Fmax= 4.18021e+02, atom= 13
Step=  947, Dmax= 4.2e-03 nm, Epot= -2.61307e+04 Fmax= 1.98348e+02, atom= 13
Step=  948, Dmax= 5.0e-03 nm, Epot= -2.61298e+04 Fmax= 5.29550e+02, atom= 13
Step=  949, Dmax= 2.5e-03 nm, Epot= -2.61311e+04 Fmax= 1.65327e+02, atom= 13
Step=  950, Dmax= 3.0e-03 nm, Epot= -2.61314e+04 Fmax= 2.81498e+02, atom= 13
Step=  951, Dmax= 3.6e-03 nm, Epot= -2.61319e+04 Fmax= 2.43870e+02, atom= 13
Step=  952, Dmax= 4.4e-03 nm, Epot= -2.61318e+04 Fmax= 3.96816e+02, atom= 13
Step=  953, Dmax= 2.2e-03 nm, Epot= -2.61326e+04 Fmax= 7.67578e+01, atom= 13
Step=  954, Dmax= 2.6e-03 nm, Epot= -2.61331e+04 Fmax= 2.93931e+02, atom= 13
Step=  955, Dmax= 3.1e-03 nm, Epot= -2.61338e+04 Fmax= 1.66946e+02, atom= 13
Step=  956, Dmax= 3.8e-03 nm, Epot= -2.61338e+04 Fmax= 3.75206e+02, atom= 13
Step=  957, Dmax= 1.9e-03 nm, Epot= -2.61343e+04 Fmax= 1.03986e+02, atom= 13
Step=  958, Dmax= 2.3e-03 nm, Epot= -2.61347e+04 Fmax= 2.31849e+02, atom= 13
Step=  959, Dmax= 2.7e-03 nm, Epot= -2.61353e+04 Fmax= 1.59688e+02, atom= 13
Step=  960, Dmax= 3.3e-03 nm, Epot= -2.61354e+04 Fmax= 3.20538e+02, atom= 13
Step=  961, Dmax= 3.9e-03 nm, Epot= -2.61361e+04 Fmax= 2.44618e+02, atom= 13
Step=  962, Dmax= 4.7e-03 nm, Epot= -2.61358e+04 Fmax= 4.43728e+02, atom= 13
Step=  963, Dmax= 2.3e-03 nm, Epot= -2.61368e+04 Fmax= 9.98263e+01, atom= 13
Step=  964, Dmax= 2.8e-03 nm, Epot= -2.61371e+04 Fmax= 3.01480e+02, atom= 13
Step=  965, Dmax= 3.4e-03 nm, Epot= -2.61378e+04 Fmax= 1.93660e+02, atom= 13
Step=  966, Dmax= 4.0e-03 nm, Epot= -2.61377e+04 Fmax= 3.90214e+02, atom= 13
Step=  967, Dmax= 2.0e-03 nm, Epot= -2.61383e+04 Fmax= 9.81434e+01, atom= 13
Step=  968, Dmax= 2.4e-03 nm, Epot= -2.61387e+04 Fmax= 2.62957e+02, atom= 13
Step=  969, Dmax= 2.9e-03 nm, Epot= -2.61394e+04 Fmax= 1.58350e+02, atom= 13
Step=  970, Dmax= 3.5e-03 nm, Epot= -2.61394e+04 Fmax= 3.57582e+02, atom= 13
Step=  971, Dmax= 4.2e-03 nm, Epot= -2.61402e+04 Fmax= 2.50290e+02, atom= 13
Step=  972, Dmax= 5.0e-03 nm, Epot= -2.61397e+04 Fmax= 4.89154e+02, atom= 13
Step=  973, Dmax= 2.5e-03 nm, Epot= -2.61409e+04 Fmax= 1.19727e+02, atom= 13
Step=  974, Dmax= 3.0e-03 nm, Epot= -2.61411e+04 Fmax= 3.13294e+02, atom= 13
Step=  975, Dmax= 3.6e-03 nm, Epot= -2.61418e+04 Fmax= 2.18550e+02, atom= 13
Step=  976, Dmax= 4.4e-03 nm, Epot= -2.61417e+04 Fmax= 4.09843e+02, atom= 13
Step=  977, Dmax= 2.2e-03 nm, Epot= -2.61424e+04 Fmax= 9.54744e+01, atom= 13
Step=  978, Dmax= 2.6e-03 nm, Epot= -2.61428e+04 Fmax= 2.92600e+02, atom= 13
Step=  979, Dmax= 3.1e-03 nm, Epot= -2.61435e+04 Fmax= 1.60600e+02, atom= 13
Step=  980, Dmax= 3.8e-03 nm, Epot= -2.61434e+04 Fmax= 3.93562e+02, atom= 13
Step=  981, Dmax= 1.9e-03 nm, Epot= -2.61440e+04 Fmax= 1.16668e+02, atom= 13
Step=  982, Dmax= 2.3e-03 nm, Epot= -2.61444e+04 Fmax= 2.06472e+02, atom= 13
Step=  983, Dmax= 2.7e-03 nm, Epot= -2.61449e+04 Fmax= 1.91625e+02, atom= 13
Step=  984, Dmax= 3.2e-03 nm, Epot= -2.61451e+04 Fmax= 2.76793e+02, atom= 13
Step=  985, Dmax= 3.9e-03 nm, Epot= -2.61455e+04 Fmax= 2.95020e+02, atom= 13
Step=  986, Dmax= 4.7e-03 nm, Epot= -2.61456e+04 Fmax= 3.81894e+02, atom= 13
Step=  987, Dmax= 5.6e-03 nm, Epot= -2.61458e+04 Fmax= 4.39905e+02, atom= 13
Step=  988, Dmax= 6.7e-03 nm, Epot= -2.61457e+04 Fmax= 5.36920e+02, atom= 13
Step=  989, Dmax= 3.4e-03 nm, Epot= -2.61473e+04 Fmax= 4.80464e+01, atom= 13
Step=  990, Dmax= 4.0e-03 nm, Epot= -2.61480e+04 Fmax= 5.63064e+02, atom= 13
Step=  991, Dmax= 4.8e-03 nm, Epot= -2.61502e+04 Fmax= 1.40165e+02, atom= 13
Step=  992, Dmax= 5.8e-03 nm, Epot= -2.61483e+04 Fmax= 7.17444e+02, atom= 13
Step=  993, Dmax= 2.9e-03 nm, Epot= -2.61505e+04 Fmax= 2.89031e+02, atom= 13
Step=  994, Dmax= 3.5e-03 nm, Epot= -2.61511e+04 Fmax= 2.16043e+02, atom= 13
Step=  995, Dmax= 4.2e-03 nm, Epot= -2.61510e+04 Fmax= 3.99201e+02, atom= 13
Step=  996, Dmax= 2.1e-03 nm, Epot= -2.61517e+04 Fmax= 9.17880e+01, atom= 13
Step=  997, Dmax= 2.5e-03 nm, Epot= -2.61521e+04 Fmax= 2.67030e+02, atom= 13
Step=  998, Dmax= 3.0e-03 nm, Epot= -2.61528e+04 Fmax= 1.75431e+02, atom= 13
Step=  999, Dmax= 3.6e-03 nm, Epot= -2.61528e+04 Fmax= 3.46321e+02, atom= 13
Step= 1000, Dmax= 4.3e-03 nm, Epot= -2.61535e+04 Fmax= 2.89773e+02, atom= 13
Step= 1001, Dmax= 5.2e-03 nm, Epot= -2.61532e+04 Fmax= 4.64661e+02, atom= 13
Step= 1002, Dmax= 2.6e-03 nm, Epot= -2.61543e+04 Fmax= 8.71655e+01, atom= 13
Step= 1003, Dmax= 3.1e-03 nm, Epot= -2.61545e+04 Fmax= 3.77464e+02, atom= 13
Step= 1004, Dmax= 3.8e-03 nm, Epot= -2.61556e+04 Fmax= 1.66054e+02, atom= 13
Step= 1005, Dmax= 4.5e-03 nm, Epot= -2.61551e+04 Fmax= 4.96394e+02, atom= 13
Step= 1006, Dmax= 2.3e-03 nm, Epot= -2.61561e+04 Fmax= 1.65399e+02, atom= 13
Step= 1007, Dmax= 2.7e-03 nm, Epot= -2.61564e+04 Fmax= 2.23800e+02, atom= 13
Step= 1008, Dmax= 3.2e-03 nm, Epot= -2.61568e+04 Fmax= 2.52122e+02, atom= 13
Step= 1009, Dmax= 3.9e-03 nm, Epot= -2.61571e+04 Fmax= 3.10416e+02, atom= 13
Step= 1010, Dmax= 4.7e-03 nm, Epot= -2.61573e+04 Fmax= 3.73276e+02, atom= 13
Step= 1011, Dmax= 5.6e-03 nm, Epot= -2.61574e+04 Fmax= 4.38580e+02, atom= 13
Step= 1012, Dmax= 6.7e-03 nm, Epot= -2.61572e+04 Fmax= 5.44205e+02, atom= 13
Step= 1013, Dmax= 3.4e-03 nm, Epot= -2.61589e+04 Fmax= 5.33261e+01, atom= 13
Step= 1014, Dmax= 4.0e-03 nm, Epot= -2.61596e+04 Fmax= 5.15087e+02, atom= 13
Step= 1015, Dmax= 4.8e-03 nm, Epot= -2.61615e+04 Fmax= 1.92592e+02, atom= 13
Step= 1016, Dmax= 5.8e-03 nm, Epot= -2.61599e+04 Fmax= 6.46290e+02, atom= 13
Step= 1017, Dmax= 2.9e-03 nm, Epot= -2.61619e+04 Fmax= 2.26493e+02, atom= 13
Step= 1018, Dmax= 3.5e-03 nm, Epot= -2.61622e+04 Fmax= 2.84642e+02, atom= 13
Step= 1019, Dmax= 4.2e-03 nm, Epot= -2.61625e+04 Fmax= 3.20527e+02, atom= 13
Step= 1020, Dmax= 5.0e-03 nm, Epot= -2.61626e+04 Fmax= 4.13838e+02, atom= 13
Step= 1021, Dmax= 6.0e-03 nm, Epot= -2.61628e+04 Fmax= 4.59161e+02, atom= 13
Step= 1022, Dmax= 7.2e-03 nm, Epot= -2.61623e+04 Fmax= 5.96516e+02, atom= 13
Step= 1023, Dmax= 3.6e-03 nm, Epot= -2.61644e+04 Fmax= 6.92400e+01, atom= 13
Step= 1024, Dmax= 4.3e-03 nm, Epot= -2.61645e+04 Fmax= 5.47235e+02, atom= 13
Step= 1025, Dmax= 5.2e-03 nm, Epot= -2.61665e+04 Fmax= 2.13007e+02, atom= 13
Step= 1026, Dmax= 6.2e-03 nm, Epot= -2.61646e+04 Fmax= 6.89635e+02, atom= 13
Step= 1027, Dmax= 3.1e-03 nm, Epot= -2.61669e+04 Fmax= 2.37942e+02, atom= 13
Step= 1028, Dmax= 3.7e-03 nm, Epot= -2.61671e+04 Fmax= 3.10972e+02, atom= 13
Step= 1029, Dmax= 4.5e-03 nm, Epot= -2.61675e+04 Fmax= 3.39816e+02, atom= 13
Step= 1030, Dmax= 5.4e-03 nm, Epot= -2.61674e+04 Fmax= 4.48890e+02, atom= 13
Step= 1031, Dmax= 2.7e-03 nm, Epot= -2.61685e+04 Fmax= 5.48878e+01, atom= 13
Step= 1032, Dmax= 3.2e-03 nm, Epot= -2.61693e+04 Fmax= 4.02728e+02, atom= 13
Step= 1033, Dmax= 3.9e-03 nm, Epot= -2.61705e+04 Fmax= 1.65040e+02, atom= 13
Step= 1034, Dmax= 4.7e-03 nm, Epot= -2.61699e+04 Fmax= 5.07149e+02, atom= 13
Step= 1035, Dmax= 2.3e-03 nm, Epot= -2.61710e+04 Fmax= 1.70847e+02, atom= 13
Step= 1036, Dmax= 2.8e-03 nm, Epot= -2.61714e+04 Fmax= 2.39736e+02, atom= 13
Step= 1037, Dmax= 3.4e-03 nm, Epot= -2.61718e+04 Fmax= 2.45341e+02, atom= 13
Step= 1038, Dmax= 4.0e-03 nm, Epot= -2.61719e+04 Fmax= 3.44235e+02, atom= 13
Step= 1039, Dmax= 4.8e-03 nm, Epot= -2.61723e+04 Fmax= 3.55608e+02, atom= 13
Step= 1040, Dmax= 5.8e-03 nm, Epot= -2.61721e+04 Fmax= 4.91608e+02, atom= 13
Step= 1041, Dmax= 2.9e-03 nm, Epot= -2.61734e+04 Fmax= 6.83720e+01, atom= 13
Step= 1042, Dmax= 3.5e-03 nm, Epot= -2.61739e+04 Fmax= 4.26831e+02, atom= 13
Step= 1043, Dmax= 4.2e-03 nm, Epot= -2.61752e+04 Fmax= 1.83088e+02, atom= 13
Step= 1044, Dmax= 5.0e-03 nm, Epot= -2.61744e+04 Fmax= 5.40249e+02, atom= 13
Step= 1045, Dmax= 2.5e-03 nm, Epot= -2.61757e+04 Fmax= 1.78337e+02, atom= 13
Step= 1046, Dmax= 3.0e-03 nm, Epot= -2.61760e+04 Fmax= 2.62548e+02, atom= 13
Step= 1047, Dmax= 3.6e-03 nm, Epot= -2.61765e+04 Fmax= 2.59161e+02, atom= 13
Step= 1048, Dmax= 4.3e-03 nm, Epot= -2.61765e+04 Fmax= 3.74025e+02, atom= 13
Step= 1049, Dmax= 5.2e-03 nm, Epot= -2.61770e+04 Fmax= 3.78432e+02, atom= 13
Step= 1050, Dmax= 6.2e-03 nm, Epot= -2.61766e+04 Fmax= 5.31590e+02, atom= 13
Step= 1051, Dmax= 3.1e-03 nm, Epot= -2.61782e+04 Fmax= 7.69734e+01, atom= 13
Step= 1052, Dmax= 3.7e-03 nm, Epot= -2.61784e+04 Fmax= 4.57062e+02, atom= 13
Step= 1053, Dmax= 4.5e-03 nm, Epot= -2.61799e+04 Fmax= 1.98210e+02, atom= 13
Step= 1054, Dmax= 5.4e-03 nm, Epot= -2.61788e+04 Fmax= 5.79909e+02, atom= 13
Step= 1055, Dmax= 2.7e-03 nm, Epot= -2.61803e+04 Fmax= 1.90549e+02, atom= 13
Step= 1056, Dmax= 3.2e-03 nm, Epot= -2.61806e+04 Fmax= 2.82848e+02, atom= 13
Step= 1057, Dmax= 3.9e-03 nm, Epot= -2.61811e+04 Fmax= 2.78138e+02, atom= 13
Step= 1058, Dmax= 4.7e-03 nm, Epot= -2.61811e+04 Fmax= 4.01878e+02, atom= 13
Step= 1059, Dmax= 5.6e-03 nm, Epot= -2.61815e+04 Fmax= 4.07014e+02, atom= 13
Step= 1060, Dmax= 6.7e-03 nm, Epot= -2.61810e+04 Fmax= 5.70511e+02, atom= 13
Step= 1061, Dmax= 3.4e-03 nm, Epot= -2.61828e+04 Fmax= 8.22264e+01, atom= 13
Step= 1062, Dmax= 4.0e-03 nm, Epot= -2.61829e+04 Fmax= 4.92900e+02, atom= 13
Step= 1063, Dmax= 4.8e-03 nm, Epot= -2.61845e+04 Fmax= 2.11033e+02, atom= 13
Step= 1064, Dmax= 5.8e-03 nm, Epot= -2.61831e+04 Fmax= 6.25806e+02, atom= 13
Step= 1065, Dmax= 2.9e-03 nm, Epot= -2.61850e+04 Fmax= 2.07045e+02, atom= 13
Step= 1066, Dmax= 3.5e-03 nm, Epot= -2.61853e+04 Fmax= 3.01191e+02, atom= 13
Step= 1067, Dmax= 4.2e-03 nm, Epot= -2.61857e+04 Fmax= 3.01933e+02, atom= 13
Step= 1068, Dmax= 5.0e-03 nm, Epot= -2.61857e+04 Fmax= 4.28424e+02, atom= 13
Step= 1069, Dmax= 2.5e-03 nm, Epot= -2.61866e+04 Fmax= 6.34775e+01, atom= 13
Step= 1070, Dmax= 3.0e-03 nm, Epot= -2.61873e+04 Fmax= 3.63804e+02, atom= 13
Step= 1071, Dmax= 3.6e-03 nm, Epot= -2.61883e+04 Fmax= 1.61912e+02, atom= 13
Step= 1072, Dmax= 4.3e-03 nm, Epot= -2.61880e+04 Fmax= 4.61419e+02, atom= 13
Step= 1073, Dmax= 2.2e-03 nm, Epot= -2.61888e+04 Fmax= 1.49549e+02, atom= 13
Step= 1074, Dmax= 2.6e-03 nm, Epot= -2.61892e+04 Fmax= 2.30652e+02, atom= 13
Step= 1075, Dmax= 3.1e-03 nm, Epot= -2.61896e+04 Fmax= 2.18866e+02, atom= 13
Step= 1076, Dmax= 3.7e-03 nm, Epot= -2.61898e+04 Fmax= 3.27053e+02, atom= 13
Step= 1077, Dmax= 4.5e-03 nm, Epot= -2.61903e+04 Fmax= 3.21367e+02, atom= 13
Step= 1078, Dmax= 5.4e-03 nm, Epot= -2.61901e+04 Fmax= 4.63133e+02, atom= 13
Step= 1079, Dmax= 2.7e-03 nm, Epot= -2.61912e+04 Fmax= 7.12080e+01, atom= 13
Step= 1080, Dmax= 3.2e-03 nm, Epot= -2.61918e+04 Fmax= 3.89277e+02, atom= 13
Step= 1081, Dmax= 3.9e-03 nm, Epot= -2.61929e+04 Fmax= 1.75492e+02, atom= 13
Step= 1082, Dmax= 4.6e-03 nm, Epot= -2.61924e+04 Fmax= 4.94853e+02, atom= 13
Step= 1083, Dmax= 2.3e-03 nm, Epot= -2.61934e+04 Fmax= 1.59469e+02, atom= 13
Step= 1084, Dmax= 2.8e-03 nm, Epot= -2.61937e+04 Fmax= 2.48785e+02, atom= 13
Step= 1085, Dmax= 3.3e-03 nm, Epot= -2.61942e+04 Fmax= 2.34585e+02, atom= 13
Step= 1086, Dmax= 4.0e-03 nm, Epot= -2.61943e+04 Fmax= 3.51723e+02, atom= 13
Step= 1087, Dmax= 4.8e-03 nm, Epot= -2.61948e+04 Fmax= 3.45354e+02, atom= 13
Step= 1088, Dmax= 5.8e-03 nm, Epot= -2.61946e+04 Fmax= 4.97306e+02, atom= 13
Step= 1089, Dmax= 2.9e-03 nm, Epot= -2.61959e+04 Fmax= 7.63610e+01, atom= 13
Step= 1090, Dmax= 3.5e-03 nm, Epot= -2.61963e+04 Fmax= 4.19223e+02, atom= 13
Step= 1091, Dmax= 4.2e-03 nm, Epot= -2.61975e+04 Fmax= 1.87486e+02, atom= 13
Step= 1092, Dmax= 5.0e-03 nm, Epot= -2.61968e+04 Fmax= 5.33435e+02, atom= 13
Step= 1093, Dmax= 2.5e-03 nm, Epot= -2.61980e+04 Fmax= 1.72750e+02, atom= 13
Step= 1094, Dmax= 3.0e-03 nm, Epot= -2.61983e+04 Fmax= 2.65565e+02, atom= 13
Step= 1095, Dmax= 3.6e-03 nm, Epot= -2.61988e+04 Fmax= 2.54131e+02, atom= 13
Step= 1096, Dmax= 4.3e-03 nm, Epot= -2.61989e+04 Fmax= 3.75538e+02, atom= 13
Step= 1097, Dmax= 5.2e-03 nm, Epot= -2.61994e+04 Fmax= 3.73809e+02, atom= 13
Step= 1098, Dmax= 6.2e-03 nm, Epot= -2.61990e+04 Fmax= 5.31415e+02, atom= 13
Step= 1099, Dmax= 3.1e-03 nm, Epot= -2.62005e+04 Fmax= 7.92285e+01, atom= 13
Step= 1100, Dmax= 3.7e-03 nm, Epot= -2.62008e+04 Fmax= 4.53931e+02, atom= 13
Step= 1101, Dmax= 4.5e-03 nm, Epot= -2.62022e+04 Fmax= 1.97872e+02, atom= 13
Step= 1102, Dmax= 5.4e-03 nm, Epot= -2.62012e+04 Fmax= 5.77221e+02, atom= 13
Step= 1103, Dmax= 2.7e-03 nm, Epot= -2.62027e+04 Fmax= 1.89406e+02, atom= 13
Step= 1104, Dmax= 3.2e-03 nm, Epot= -2.62030e+04 Fmax= 2.81220e+02, atom= 13
Step= 1105, Dmax= 3.9e-03 nm, Epot= -2.62035e+04 Fmax= 2.77472e+02, atom= 13
Step= 1106, Dmax= 4.6e-03 nm, Epot= -2.62035e+04 Fmax= 3.98816e+02, atom= 13
Step= 1107, Dmax= 5.6e-03 nm, Epot= -2.62039e+04 Fmax= 4.06649e+02, atom= 13
Step= 1108, Dmax= 6.7e-03 nm, Epot= -2.62035e+04 Fmax= 5.65755e+02, atom= 13
Step= 1109, Dmax= 3.3e-03 nm, Epot= -2.62053e+04 Fmax= 8.00018e+01, atom= 13
Step= 1110, Dmax= 4.0e-03 nm, Epot= -2.62054e+04 Fmax= 4.93332e+02, atom= 13
Step= 1111, Dmax= 4.8e-03 nm, Epot= -2.62070e+04 Fmax= 2.06936e+02, atom= 13
Step= 1112, Dmax= 5.8e-03 nm, Epot= -2.62057e+04 Fmax= 6.26520e+02, atom= 13
Step= 1113, Dmax= 2.9e-03 nm, Epot= -2.62075e+04 Fmax= 2.09451e+02, atom= 13
Step= 1114, Dmax= 3.5e-03 nm, Epot= -2.62078e+04 Fmax= 2.95862e+02, atom= 13
Step= 1115, Dmax= 4.2e-03 nm, Epot= -2.62082e+04 Fmax= 3.04699e+02, atom= 13
Step= 1116, Dmax= 5.0e-03 nm, Epot= -2.62082e+04 Fmax= 4.21614e+02, atom= 13
Step= 1117, Dmax= 6.0e-03 nm, Epot= -2.62085e+04 Fmax= 4.44153e+02, atom= 13
Step= 1118, Dmax= 7.2e-03 nm, Epot= -2.62080e+04 Fmax= 6.00391e+02, atom= 13
Step= 1119, Dmax= 3.6e-03 nm, Epot= -2.62101e+04 Fmax= 7.86478e+01, atom= 13
Step= 1120, Dmax= 4.3e-03 nm, Epot= -2.62100e+04 Fmax= 5.37705e+02, atom= 13
Step= 1121, Dmax= 2.2e-03 nm, Epot= -2.62107e+04 Fmax= 2.29376e+02, atom= 13
Step= 1122, Dmax= 2.6e-03 nm, Epot= -2.62113e+04 Fmax= 1.47663e+02, atom= 13
Step= 1123, Dmax= 3.1e-03 nm, Epot= -2.62115e+04 Fmax= 2.99005e+02, atom= 13
Step= 1124, Dmax= 3.7e-03 nm, Epot= -2.62121e+04 Fmax= 2.43208e+02, atom= 13
Step= 1125, Dmax= 4.5e-03 nm, Epot= -2.62121e+04 Fmax= 4.01934e+02, atom= 13
Step= 1126, Dmax= 2.2e-03 nm, Epot= -2.62128e+04 Fmax= 7.91643e+01, atom= 13
Step= 1127, Dmax= 2.7e-03 nm, Epot= -2.62133e+04 Fmax= 3.15069e+02, atom= 13
Step= 1128, Dmax= 3.2e-03 nm, Epot= -2.62142e+04 Fmax= 1.49557e+02, atom= 13
Step= 1129, Dmax= 3.9e-03 nm, Epot= -2.62141e+04 Fmax= 4.14251e+02, atom= 13
Step= 1130, Dmax= 1.9e-03 nm, Epot= -2.62146e+04 Fmax= 1.32489e+02, atom= 13
Step= 1131, Dmax= 2.3e-03 nm, Epot= -2.62151e+04 Fmax= 2.00589e+02, atom= 13
Step= 1132, Dmax= 2.8e-03 nm, Epot= -2.62155e+04 Fmax= 2.04742e+02, atom= 13
Step= 1133, Dmax= 3.3e-03 nm, Epot= -2.62158e+04 Fmax= 2.76320e+02, atom= 13
Step= 1134, Dmax= 4.0e-03 nm, Epot= -2.62162e+04 Fmax= 3.06407e+02, atom= 13
Step= 1135, Dmax= 4.8e-03 nm, Epot= -2.62164e+04 Fmax= 3.87420e+02, atom= 13
Step= 1136, Dmax= 5.8e-03 nm, Epot= -2.62165e+04 Fmax= 4.50598e+02, atom= 13
Step= 1137, Dmax= 6.9e-03 nm, Epot= -2.62164e+04 Fmax= 5.49500e+02, atom= 13
Step= 1138, Dmax= 3.5e-03 nm, Epot= -2.62181e+04 Fmax= 4.90457e+01, atom= 13
Step= 1139, Dmax= 4.1e-03 nm, Epot= -2.62188e+04 Fmax= 5.65084e+02, atom= 13
Step= 1140, Dmax= 5.0e-03 nm, Epot= -2.62211e+04 Fmax= 1.54525e+02, atom= 13
Step= 1141, Dmax= 6.0e-03 nm, Epot= -2.62191e+04 Fmax= 7.16559e+02, atom= 13
Step= 1142, Dmax= 3.0e-03 nm, Epot= -2.62213e+04 Fmax= 2.81444e+02, atom= 13
Step= 1143, Dmax= 3.6e-03 nm, Epot= -2.62219e+04 Fmax= 2.36031e+02, atom= 13
Step= 1144, Dmax= 4.3e-03 nm, Epot= -2.62219e+04 Fmax= 3.90256e+02, atom= 13
Step= 1145, Dmax= 2.2e-03 nm, Epot= -2.62225e+04 Fmax= 7.73384e+01, atom= 13
Step= 1146, Dmax= 2.6e-03 nm, Epot= -2.62231e+04 Fmax= 2.91553e+02, atom= 13
Step= 1147, Dmax= 3.1e-03 nm, Epot= -2.62239e+04 Fmax= 1.59177e+02, atom= 13
Step= 1148, Dmax= 3.7e-03 nm, Epot= -2.62239e+04 Fmax= 3.75990e+02, atom= 13
Step= 1149, Dmax= 1.9e-03 nm, Epot= -2.62243e+04 Fmax= 1.08292e+02, atom= 13
Step= 1150, Dmax= 2.2e-03 nm, Epot= -2.62248e+04 Fmax= 2.17984e+02, atom= 13
Step= 1151, Dmax= 2.7e-03 nm, Epot= -2.62253e+04 Fmax= 1.67856e+02, atom= 13
Step= 1152, Dmax= 3.2e-03 nm, Epot= -2.62255e+04 Fmax= 3.00333e+02, atom= 13
Step= 1153, Dmax= 3.9e-03 nm, Epot= -2.62261e+04 Fmax= 2.55977e+02, atom= 13
Step= 1154, Dmax= 4.6e-03 nm, Epot= -2.62260e+04 Fmax= 4.16686e+02, atom= 13
Step= 1155, Dmax= 2.3e-03 nm, Epot= -2.62268e+04 Fmax= 8.06115e+01, atom= 13
Step= 1156, Dmax= 2.8e-03 nm, Epot= -2.62273e+04 Fmax= 3.16231e+02, atom= 13
Step= 1157, Dmax= 3.3e-03 nm, Epot= -2.62281e+04 Fmax= 1.67945e+02, atom= 13
Step= 1158, Dmax= 4.0e-03 nm, Epot= -2.62280e+04 Fmax= 4.07531e+02, atom= 13
Step= 1159, Dmax= 2.0e-03 nm, Epot= -2.62286e+04 Fmax= 1.19636e+02, atom= 13
Step= 1160, Dmax= 2.4e-03 nm, Epot= -2.62290e+04 Fmax= 2.30681e+02, atom= 13
Step= 1161, Dmax= 2.9e-03 nm, Epot= -2.62295e+04 Fmax= 1.84147e+02, atom= 13
Step= 1162, Dmax= 3.5e-03 nm, Epot= -2.62297e+04 Fmax= 3.18682e+02, atom= 13
Step= 1163, Dmax= 4.1e-03 nm, Epot= -2.62303e+04 Fmax= 2.79292e+02, atom= 13
Step= 1164, Dmax= 5.0e-03 nm, Epot= -2.62301e+04 Fmax= 4.43285e+02, atom= 13
Step= 1165, Dmax= 2.5e-03 nm, Epot= -2.62310e+04 Fmax= 8.22973e+01, atom= 13
Step= 1166, Dmax= 3.0e-03 nm, Epot= -2.62315e+04 Fmax= 3.44525e+02, atom= 13
Step= 1167, Dmax= 3.6e-03 nm, Epot= -2.62324e+04 Fmax= 1.75683e+02, atom= 13
Step= 1168, Dmax= 4.3e-03 nm, Epot= -2.62321e+04 Fmax= 4.42989e+02, atom= 13
Step= 1169, Dmax= 2.1e-03 nm, Epot= -2.62328e+04 Fmax= 1.33486e+02, atom= 13
Step= 1170, Dmax= 2.6e-03 nm, Epot= -2.62332e+04 Fmax= 2.42514e+02, atom= 13
Step= 1171, Dmax= 3.1e-03 nm, Epot= -2.62337e+04 Fmax= 2.03341e+02, atom= 13
Step= 1172, Dmax= 3.7e-03 nm, Epot= -2.62338e+04 Fmax= 3.36651e+02, atom= 13
Step= 1173, Dmax= 4.5e-03 nm, Epot= -2.62344e+04 Fmax= 3.06091e+02, atom= 13
Step= 1174, Dmax= 5.3e-03 nm, Epot= -2.62341e+04 Fmax= 4.70102e+02, atom= 13
Step= 1175, Dmax= 2.7e-03 nm, Epot= -2.62352e+04 Fmax= 8.22849e+01, atom= 13
Step= 1176, Dmax= 3.2e-03 nm, Epot= -2.62356e+04 Fmax= 3.76499e+02, atom= 13
Step= 1177, Dmax= 3.8e-03 nm, Epot= -2.62366e+04 Fmax= 1.82330e+02, atom= 13
Step= 1178, Dmax= 4.6e-03 nm, Epot= -2.62361e+04 Fmax= 4.82712e+02, atom= 13
Step= 1179, Dmax= 2.3e-03 nm, Epot= -2.62371e+04 Fmax= 1.49989e+02, atom= 13
Step= 1180, Dmax= 2.8e-03 nm, Epot= -2.62374e+04 Fmax= 2.53663e+02, atom= 13
Step= 1181, Dmax= 3.3e-03 nm, Epot= -2.62379e+04 Fmax= 2.25604e+02, atom= 13
Step= 1182, Dmax= 4.0e-03 nm, Epot= -2.62379e+04 Fmax= 3.54344e+02, atom= 13
Step= 1183, Dmax= 4.8e-03 nm, Epot= -2.62384e+04 Fmax= 3.36458e+02, atom= 13
Step= 1184, Dmax= 5.7e-03 nm, Epot= -2.62381e+04 Fmax= 4.97330e+02, atom= 13
Step= 1185, Dmax= 2.9e-03 nm, Epot= -2.62394e+04 Fmax= 8.07787e+01, atom= 13
Step= 1186, Dmax= 3.4e-03 nm, Epot= -2.62397e+04 Fmax= 4.12170e+02, atom= 13
Step= 1187, Dmax= 4.1e-03 nm, Epot= -2.62409e+04 Fmax= 1.88212e+02, atom= 13
Step= 1188, Dmax= 5.0e-03 nm, Epot= -2.62401e+04 Fmax= 5.26688e+02, atom= 13
Step= 1189, Dmax= 2.5e-03 nm, Epot= -2.62413e+04 Fmax= 1.69039e+02, atom= 13
Step= 1190, Dmax= 3.0e-03 nm, Epot= -2.62416e+04 Fmax= 2.64323e+02, atom= 13
Step= 1191, Dmax= 3.6e-03 nm, Epot= -2.62421e+04 Fmax= 2.50807e+02, atom= 13
Step= 1192, Dmax= 4.3e-03 nm, Epot= -2.62421e+04 Fmax= 3.72014e+02, atom= 13
Step= 1193, Dmax= 5.1e-03 nm, Epot= -2.62425e+04 Fmax= 3.70483e+02, atom= 13
Step= 1194, Dmax= 6.2e-03 nm, Epot= -2.62421e+04 Fmax= 5.25147e+02, atom= 13
Step= 1195, Dmax= 3.1e-03 nm, Epot= -2.62437e+04 Fmax= 7.77468e+01, atom= 13
Step= 1196, Dmax= 3.7e-03 nm, Epot= -2.62438e+04 Fmax= 4.52021e+02, atom= 13
Step= 1197, Dmax= 4.4e-03 nm, Epot= -2.62452e+04 Fmax= 1.92954e+02, atom= 13
Step= 1198, Dmax= 5.3e-03 nm, Epot= -2.62441e+04 Fmax= 5.75619e+02, atom= 13
Step= 1199, Dmax= 2.7e-03 nm, Epot= -2.62456e+04 Fmax= 1.91067e+02, atom= 13
Step= 1200, Dmax= 3.2e-03 nm, Epot= -2.62459e+04 Fmax= 2.74189e+02, atom= 13
Step= 1201, Dmax= 3.8e-03 nm, Epot= -2.62463e+04 Fmax= 2.79534e+02, atom= 13
Step= 1202, Dmax= 4.6e-03 nm, Epot= -2.62463e+04 Fmax= 3.89335e+02, atom= 13
Step= 1203, Dmax= 5.5e-03 nm, Epot= -2.62466e+04 Fmax= 4.08755e+02, atom= 13
Step= 1204, Dmax= 6.6e-03 nm, Epot= -2.62462e+04 Fmax= 5.53323e+02, atom= 13
Step= 1205, Dmax= 3.3e-03 nm, Epot= -2.62479e+04 Fmax= 7.27434e+01, atom= 13
Step= 1206, Dmax= 4.0e-03 nm, Epot= -2.62480e+04 Fmax= 4.96542e+02, atom= 13
Step= 1207, Dmax= 4.8e-03 nm, Epot= -2.62497e+04 Fmax= 1.96379e+02, atom= 13
Step= 1208, Dmax= 5.7e-03 nm, Epot= -2.62482e+04 Fmax= 6.29850e+02, atom= 13
Step= 1209, Dmax= 2.9e-03 nm, Epot= -2.62500e+04 Fmax= 2.16420e+02, atom= 13
Step= 1210, Dmax= 3.4e-03 nm, Epot= -2.62503e+04 Fmax= 2.83130e+02, atom= 13
Step= 1211, Dmax= 4.1e-03 nm, Epot= -2.62506e+04 Fmax= 3.12090e+02, atom= 13
Step= 1212, Dmax= 5.0e-03 nm, Epot= -2.62506e+04 Fmax= 4.06333e+02, atom= 13
Step= 1213, Dmax= 5.9e-03 nm, Epot= -2.62508e+04 Fmax= 4.51421e+02, atom= 13
Step= 1214, Dmax= 7.1e-03 nm, Epot= -2.62504e+04 Fmax= 5.82074e+02, atom= 13
Step= 1215, Dmax= 3.6e-03 nm, Epot= -2.62523e+04 Fmax= 6.58441e+01, atom= 13
Step= 1216, Dmax= 4.3e-03 nm, Epot= -2.62523e+04 Fmax= 5.45536e+02, atom= 13
Step= 1217, Dmax= 2.1e-03 nm, Epot= -2.62530e+04 Fmax= 2.39664e+02, atom= 13
Step= 1218, Dmax= 2.6e-03 nm, Epot= -2.62535e+04 Fmax= 1.33084e+02, atom= 13
Step= 1219, Dmax= 3.1e-03 nm, Epot= -2.62537e+04 Fmax= 3.09811e+02, atom= 13
Step= 1220, Dmax= 3.7e-03 nm, Epot= -2.62543e+04 Fmax= 2.26423e+02, atom= 13
Step= 1221, Dmax= 4.4e-03 nm, Epot= -2.62541e+04 Fmax= 4.12947e+02, atom= 13
Step= 1222, Dmax= 2.2e-03 nm, Epot= -2.62549e+04 Fmax= 9.30888e+01, atom= 13
Step= 1223, Dmax= 2.7e-03 nm, Epot= -2.62552e+04 Fmax= 2.95098e+02, atom= 13
Step= 1224, Dmax= 3.2e-03 nm, Epot= -2.62559e+04 Fmax= 1.65319e+02, atom= 13
Step= 1225, Dmax= 3.8e-03 nm, Epot= -2.62558e+04 Fmax= 3.91452e+02, atom= 13
Step= 1226, Dmax= 1.9e-03 nm, Epot= -2.62564e+04 Fmax= 1.13225e+02, atom= 13
Step= 1227, Dmax= 2.3e-03 nm, Epot= -2.62567e+04 Fmax= 2.16938e+02, atom= 13
Step= 1228, Dmax= 2.8e-03 nm, Epot= -2.62572e+04 Fmax= 1.83656e+02, atom= 13
Step= 1229, Dmax= 3.3e-03 nm, Epot= -2.62574e+04 Fmax= 2.93092e+02, atom= 13
Step= 1230, Dmax= 4.0e-03 nm, Epot= -2.62578e+04 Fmax= 2.83161e+02, atom= 13
Step= 1231, Dmax= 4.8e-03 nm, Epot= -2.62577e+04 Fmax= 4.04316e+02, atom= 13
Step= 1232, Dmax= 2.4e-03 nm, Epot= -2.62585e+04 Fmax= 6.04109e+01, atom= 13
Step= 1233, Dmax= 2.9e-03 nm, Epot= -2.62591e+04 Fmax= 3.58397e+02, atom= 13
Step= 1234, Dmax= 3.4e-03 nm, Epot= -2.62601e+04 Fmax= 1.36573e+02, atom= 13
Step= 1235, Dmax= 4.1e-03 nm, Epot= -2.62597e+04 Fmax= 4.62055e+02, atom= 13
Step= 1236, Dmax= 2.1e-03 nm, Epot= -2.62604e+04 Fmax= 1.62911e+02, atom= 13
Step= 1237, Dmax= 2.5e-03 nm, Epot= -2.62608e+04 Fmax= 1.92607e+02, atom= 13
Step= 1238, Dmax= 3.0e-03 nm, Epot= -2.62611e+04 Fmax= 2.37908e+02, atom= 13
Step= 1239, Dmax= 3.6e-03 nm, Epot= -2.62614e+04 Fmax= 2.74863e+02, atom= 13
Step= 1240, Dmax= 4.3e-03 nm, Epot= -2.62616e+04 Fmax= 3.44297e+02, atom= 13
Step= 1241, Dmax= 5.1e-03 nm, Epot= -2.62618e+04 Fmax= 3.94768e+02, atom= 13
Step= 1242, Dmax= 6.2e-03 nm, Epot= -2.62616e+04 Fmax= 4.95942e+02, atom= 13
Step= 1243, Dmax= 3.1e-03 nm, Epot= -2.62630e+04 Fmax= 5.09156e+01, atom= 13
Step= 1244, Dmax= 3.7e-03 nm, Epot= -2.62636e+04 Fmax= 4.74526e+02, atom= 13
Step= 1245, Dmax= 4.4e-03 nm, Epot= -2.62651e+04 Fmax= 1.66961e+02, atom= 13
Step= 1246, Dmax= 5.3e-03 nm, Epot= -2.62639e+04 Fmax= 5.97873e+02, atom= 13
Step= 1247, Dmax= 2.7e-03 nm, Epot= -2.62654e+04 Fmax= 2.15160e+02, atom= 13
Step= 1248, Dmax= 3.2e-03 nm, Epot= -2.62658e+04 Fmax= 2.47131e+02, atom= 13
Step= 1249, Dmax= 3.8e-03 nm, Epot= -2.62660e+04 Fmax= 3.03906e+02, atom= 13
Step= 1250, Dmax= 4.6e-03 nm, Epot= -2.62662e+04 Fmax= 3.61122e+02, atom= 13
Step= 1251, Dmax= 5.5e-03 nm, Epot= -2.62662e+04 Fmax= 4.33126e+02, atom= 13
Step= 1252, Dmax= 6.6e-03 nm, Epot= -2.62661e+04 Fmax= 5.23722e+02, atom= 13
Step= 1253, Dmax= 3.3e-03 nm, Epot= -2.62676e+04 Fmax= 4.57253e+01, atom= 13
Step= 1254, Dmax= 4.0e-03 nm, Epot= -2.62683e+04 Fmax= 5.18135e+02, atom= 13
Step= 1255, Dmax= 4.8e-03 nm, Epot= -2.62701e+04 Fmax= 1.71192e+02, atom= 13
Step= 1256, Dmax= 5.7e-03 nm, Epot= -2.62685e+04 Fmax= 6.50833e+02, atom= 13
Step= 1257, Dmax= 2.9e-03 nm, Epot= -2.62704e+04 Fmax= 2.39550e+02, atom= 13
Step= 1258, Dmax= 3.4e-03 nm, Epot= -2.62708e+04 Fmax= 2.57151e+02, atom= 13
Step= 1259, Dmax= 4.1e-03 nm, Epot= -2.62709e+04 Fmax= 3.35133e+02, atom= 13
Step= 1260, Dmax= 4.9e-03 nm, Epot= -2.62711e+04 Fmax= 3.79264e+02, atom= 13
Step= 1261, Dmax= 5.9e-03 nm, Epot= -2.62710e+04 Fmax= 4.74328e+02, atom= 13
Step= 1262, Dmax= 3.0e-03 nm, Epot= -2.62722e+04 Fmax= 4.71618e+01, atom= 13
Step= 1263, Dmax= 3.6e-03 nm, Epot= -2.62729e+04 Fmax= 4.73701e+02, atom= 13
Step= 1264, Dmax= 4.3e-03 nm, Epot= -2.62744e+04 Fmax= 1.40617e+02, atom= 13
Step= 1265, Dmax= 5.1e-03 nm, Epot= -2.62732e+04 Fmax= 6.01415e+02, atom= 13
Step= 1266, Dmax= 2.6e-03 nm, Epot= -2.62747e+04 Fmax= 2.30691e+02, atom= 13
Step= 1267, Dmax= 3.1e-03 nm, Epot= -2.62751e+04 Fmax= 2.11113e+02, atom= 13
Step= 1268, Dmax= 3.7e-03 nm, Epot= -2.62752e+04 Fmax= 3.22622e+02, atom= 13
Step= 1269, Dmax= 4.4e-03 nm, Epot= -2.62756e+04 Fmax= 3.14118e+02, atom= 13
Step= 1270, Dmax= 5.3e-03 nm, Epot= -2.62754e+04 Fmax= 4.53516e+02, atom= 13
Step= 1271, Dmax= 2.7e-03 nm, Epot= -2.62765e+04 Fmax= 6.99979e+01, atom= 13
Step= 1272, Dmax= 3.2e-03 nm, Epot= -2.62768e+04 Fmax= 3.84941e+02, atom= 13
Step= 1273, Dmax= 3.8e-03 nm, Epot= -2.62778e+04 Fmax= 1.67855e+02, atom= 13
Step= 1274, Dmax= 4.6e-03 nm, Epot= -2.62772e+04 Fmax= 4.91330e+02, atom= 13
Step= 1275, Dmax= 2.3e-03 nm, Epot= -2.62782e+04 Fmax= 1.61578e+02, atom= 13
Step= 1276, Dmax= 2.8e-03 nm, Epot= -2.62785e+04 Fmax= 2.37150e+02, atom= 13
Step= 1277, Dmax= 3.3e-03 nm, Epot= -2.62788e+04 Fmax= 2.37740e+02, atom= 13
Step= 1278, Dmax= 4.0e-03 nm, Epot= -2.62789e+04 Fmax= 3.35556e+02, atom= 13
Step= 1279, Dmax= 4.8e-03 nm, Epot= -2.62793e+04 Fmax= 3.48858e+02, atom= 13
Step= 1280, Dmax= 5.7e-03 nm, Epot= -2.62790e+04 Fmax= 4.75845e+02, atom= 13
Step= 1281, Dmax= 2.9e-03 nm, Epot= -2.62802e+04 Fmax= 6.38351e+01, atom= 13
Step= 1282, Dmax= 3.4e-03 nm, Epot= -2.62805e+04 Fmax= 4.24779e+02, atom= 13
Step= 1283, Dmax= 4.1e-03 nm, Epot= -2.62818e+04 Fmax= 1.69162e+02, atom= 13
Step= 1284, Dmax= 4.9e-03 nm, Epot= -2.62809e+04 Fmax= 5.39401e+02, atom= 13
Step= 1285, Dmax= 2.5e-03 nm, Epot= -2.62821e+04 Fmax= 1.84902e+02, atom= 13
Step= 1286, Dmax= 3.0e-03 nm, Epot= -2.62824e+04 Fmax= 2.43344e+02, atom= 13
Step= 1287, Dmax= 3.6e-03 nm, Epot= -2.62827e+04 Fmax= 2.67093e+02, atom= 13
Step= 1288, Dmax= 4.3e-03 nm, Epot= -2.62828e+04 Fmax= 3.48810e+02, atom= 13
Step= 1289, Dmax= 5.1e-03 nm, Epot= -2.62830e+04 Fmax= 3.86808e+02, atom= 13
Step= 1290, Dmax= 6.1e-03 nm, Epot= -2.62828e+04 Fmax= 4.99258e+02, atom= 13
Step= 1291, Dmax= 3.1e-03 nm, Epot= -2.62842e+04 Fmax= 5.66426e+01, atom= 13
Step= 1292, Dmax= 3.7e-03 nm, Epot= -2.62845e+04 Fmax= 4.67927e+02, atom= 13
Step= 1293, Dmax= 4.4e-03 nm, Epot= -2.62860e+04 Fmax= 1.70277e+02, atom= 13
Step= 1294, Dmax= 5.3e-03 nm, Epot= -2.62847e+04 Fmax= 5.91139e+02, atom= 13
Step= 1295, Dmax= 2.7e-03 nm, Epot= -2.62863e+04 Fmax= 2.10317e+02, atom= 13
Step= 1296, Dmax= 3.2e-03 nm, Epot= -2.62866e+04 Fmax= 2.49634e+02, atom= 13
Step= 1297, Dmax= 3.8e-03 nm, Epot= -2.62868e+04 Fmax= 2.99009e+02, atom= 13
Step= 1298, Dmax= 4.6e-03 nm, Epot= -2.62870e+04 Fmax= 3.62657e+02, atom= 13
Step= 1299, Dmax= 5.5e-03 nm, Epot= -2.62870e+04 Fmax= 4.28010e+02, atom= 13
Step= 1300, Dmax= 6.6e-03 nm, Epot= -2.62869e+04 Fmax= 5.24066e+02, atom= 13
Step= 1301, Dmax= 3.3e-03 nm, Epot= -2.62884e+04 Fmax= 4.84601e+01, atom= 13
Step= 1302, Dmax= 4.0e-03 nm, Epot= -2.62889e+04 Fmax= 5.14116e+02, atom= 13
Step= 1303, Dmax= 4.7e-03 nm, Epot= -2.62906e+04 Fmax= 1.71557e+02, atom= 13
Step= 1304, Dmax= 5.7e-03 nm, Epot= -2.62890e+04 Fmax= 6.46900e+02, atom= 13
Step= 1305, Dmax= 2.8e-03 nm, Epot= -2.62909e+04 Fmax= 2.37498e+02, atom= 13
Step= 1306, Dmax= 3.4e-03 nm, Epot= -2.62912e+04 Fmax= 2.56621e+02, atom= 13
Step= 1307, Dmax= 4.1e-03 nm, Epot= -2.62914e+04 Fmax= 3.33100e+02, atom= 13
Step= 1308, Dmax= 4.9e-03 nm, Epot= -2.62915e+04 Fmax= 3.77772e+02, atom= 13
Step= 1309, Dmax= 5.9e-03 nm, Epot= -2.62914e+04 Fmax= 4.71787e+02, atom= 13
Step= 1310, Dmax= 3.0e-03 nm, Epot= -2.62927e+04 Fmax= 4.68390e+01, atom= 13
Step= 1311, Dmax= 3.5e-03 nm, Epot= -2.62932e+04 Fmax= 4.70408e+02, atom= 13
Step= 1312, Dmax= 4.3e-03 nm, Epot= -2.62948e+04 Fmax= 1.41101e+02, atom= 13
Step= 1313, Dmax= 5.1e-03 nm, Epot= -2.62936e+04 Fmax= 5.96957e+02, atom= 13
Step= 1314, Dmax= 2.6e-03 nm, Epot= -2.62950e+04 Fmax= 2.28196e+02, atom= 13
Step= 1315, Dmax= 3.1e-03 nm, Epot= -2.62954e+04 Fmax= 2.11681e+02, atom= 13
Step= 1316, Dmax= 3.7e-03 nm, Epot= -2.62955e+04 Fmax= 3.19336e+02, atom= 13
Step= 1317, Dmax= 4.4e-03 nm, Epot= -2.62959e+04 Fmax= 3.14551e+02, atom= 13
Step= 1318, Dmax= 5.3e-03 nm, Epot= -2.62957e+04 Fmax= 4.49336e+02, atom= 13
Step= 1319, Dmax= 2.6e-03 nm, Epot= -2.62968e+04 Fmax= 6.76925e+01, atom= 13
Step= 1320, Dmax= 3.2e-03 nm, Epot= -2.62970e+04 Fmax= 3.85440e+02, atom= 13
Step= 1321, Dmax= 3.8e-03 nm, Epot= -2.62981e+04 Fmax= 1.64721e+02, atom= 13
Step= 1322, Dmax= 4.6e-03 nm, Epot= -2.62974e+04 Fmax= 4.91342e+02, atom= 13
Step= 1323, Dmax= 2.3e-03 nm, Epot= -2.62985e+04 Fmax= 1.63207e+02, atom= 13
Step= 1324, Dmax= 2.7e-03 nm, Epot= -2.62987e+04 Fmax= 2.33566e+02, atom= 13
Step= 1325, Dmax= 3.3e-03 nm, Epot= -2.62991e+04 Fmax= 2.39271e+02, atom= 13
Step= 1326, Dmax= 4.0e-03 nm, Epot= -2.62992e+04 Fmax= 3.31340e+02, atom= 13
Step= 1327, Dmax= 4.7e-03 nm, Epot= -2.62995e+04 Fmax= 3.50018e+02, atom= 13
Step= 1328, Dmax= 5.7e-03 nm, Epot= -2.62992e+04 Fmax= 4.70863e+02, atom= 13
Step= 1329, Dmax= 2.8e-03 nm, Epot= -2.63005e+04 Fmax= 6.07139e+01, atom= 13
Step= 1330, Dmax= 3.4e-03 nm, Epot= -2.63008e+04 Fmax= 4.25469e+02, atom= 13
Step= 1331, Dmax= 4.1e-03 nm, Epot= -2.63020e+04 Fmax= 1.65681e+02, atom= 13
Step= 1332, Dmax= 4.9e-03 nm, Epot= -2.63011e+04 Fmax= 5.39567e+02, atom= 13
Step= 1333, Dmax= 2.5e-03 nm, Epot= -2.63024e+04 Fmax= 1.86882e+02, atom= 13
Step= 1334, Dmax= 2.9e-03 nm, Epot= -2.63026e+04 Fmax= 2.39366e+02, atom= 13
Step= 1335, Dmax= 3.5e-03 nm, Epot= -2.63029e+04 Fmax= 2.68848e+02, atom= 13
Step= 1336, Dmax= 4.2e-03 nm, Epot= -2.63030e+04 Fmax= 3.44234e+02, atom= 13
Step= 1337, Dmax= 5.1e-03 nm, Epot= -2.63032e+04 Fmax= 3.87913e+02, atom= 13
Step= 1338, Dmax= 6.1e-03 nm, Epot= -2.63030e+04 Fmax= 4.94161e+02, atom= 13
Step= 1339, Dmax= 3.1e-03 nm, Epot= -2.63044e+04 Fmax= 5.33766e+01, atom= 13
Step= 1340, Dmax= 3.7e-03 nm, Epot= -2.63048e+04 Fmax= 4.68528e+02, atom= 13
Step= 1341, Dmax= 4.4e-03 nm, Epot= -2.63063e+04 Fmax= 1.66769e+02, atom= 13
Step= 1342, Dmax= 5.3e-03 nm, Epot= -2.63050e+04 Fmax= 5.91390e+02, atom= 13
Step= 1343, Dmax= 2.6e-03 nm, Epot= -2.63066e+04 Fmax= 2.12209e+02, atom= 13
Step= 1344, Dmax= 3.2e-03 nm, Epot= -2.63069e+04 Fmax= 2.45681e+02, atom= 13
Step= 1345, Dmax= 3.8e-03 nm, Epot= -2.63071e+04 Fmax= 3.00425e+02, atom= 13
Step= 1346, Dmax= 4.6e-03 nm, Epot= -2.63072e+04 Fmax= 3.58301e+02, atom= 13
Step= 1347, Dmax= 5.5e-03 nm, Epot= -2.63073e+04 Fmax= 4.28796e+02, atom= 13
Step= 1348, Dmax= 6.6e-03 nm, Epot= -2.63071e+04 Fmax= 5.19120e+02, atom= 13
Step= 1349, Dmax= 3.3e-03 nm, Epot= -2.63087e+04 Fmax= 4.54415e+01, atom= 13
Step= 1350, Dmax= 3.9e-03 nm, Epot= -2.63092e+04 Fmax= 5.14590e+02, atom= 13
Step= 1351, Dmax= 4.7e-03 nm, Epot= -2.63110e+04 Fmax= 1.68228e+02, atom= 13
Step= 1352, Dmax= 5.7e-03 nm, Epot= -2.63094e+04 Fmax= 6.46852e+02, atom= 13
Step= 1353, Dmax= 2.8e-03 nm, Epot= -2.63113e+04 Fmax= 2.38958e+02, atom= 13
Step= 1354, Dmax= 3.4e-03 nm, Epot= -2.63116e+04 Fmax= 2.52990e+02, atom= 13
Step= 1355, Dmax= 4.1e-03 nm, Epot= -2.63118e+04 Fmax= 3.34102e+02, atom= 13
Step= 1356, Dmax= 4.9e-03 nm, Epot= -2.63120e+04 Fmax= 3.73735e+02, atom= 13
Step= 1357, Dmax= 5.9e-03 nm, Epot= -2.63118e+04 Fmax= 4.72301e+02, atom= 13
Step= 1358, Dmax= 2.9e-03 nm, Epot= -2.63131e+04 Fmax= 4.91122e+01, atom= 13
Step= 1359, Dmax= 3.5e-03 nm, Epot= -2.63136e+04 Fmax= 4.65562e+02, atom= 13
Step= 1360, Dmax= 4.2e-03 nm, Epot= -2.63151e+04 Fmax= 1.43213e+02, atom= 13
Step= 1361, Dmax= 5.1e-03 nm, Epot= -2.63139e+04 Fmax= 5.92062e+02, atom= 13
Step= 1362, Dmax= 2.5e-03 nm, Epot= -2.63154e+04 Fmax= 2.24597e+02, atom= 13
Step= 1363, Dmax= 3.1e-03 nm, Epot= -2.63157e+04 Fmax= 2.13282e+02, atom= 13
Step= 1364, Dmax= 3.7e-03 nm, Epot= -2.63158e+04 Fmax= 3.15615e+02, atom= 13
Step= 1365, Dmax= 4.4e-03 nm, Epot= -2.63162e+04 Fmax= 3.15547e+02, atom= 13
Step= 1366, Dmax= 5.3e-03 nm, Epot= -2.63160e+04 Fmax= 4.45260e+02, atom= 13
Step= 1367, Dmax= 2.6e-03 nm, Epot= -2.63171e+04 Fmax= 6.50119e+01, atom= 13
Step= 1368, Dmax= 3.2e-03 nm, Epot= -2.63174e+04 Fmax= 3.85997e+02, atom= 13
Step= 1369, Dmax= 3.8e-03 nm, Epot= -2.63185e+04 Fmax= 1.61873e+02, atom= 13
Step= 1370, Dmax= 4.6e-03 nm, Epot= -2.63178e+04 Fmax= 4.91673e+02, atom= 13
Step= 1371, Dmax= 2.3e-03 nm, Epot= -2.63188e+04 Fmax= 1.64627e+02, atom= 13
Step= 1372, Dmax= 2.7e-03 nm, Epot= -2.63191e+04 Fmax= 2.30544e+02, atom= 13
Step= 1373, Dmax= 3.3e-03 nm, Epot= -2.63194e+04 Fmax= 2.40232e+02, atom= 13
Step= 1374, Dmax= 3.9e-03 nm, Epot= -2.63196e+04 Fmax= 3.28087e+02, atom= 13
Step= 1375, Dmax= 4.7e-03 nm, Epot= -2.63198e+04 Fmax= 3.50439e+02, atom= 13
Step= 1376, Dmax= 5.7e-03 nm, Epot= -2.63196e+04 Fmax= 4.67186e+02, atom= 13
Step= 1377, Dmax= 2.8e-03 nm, Epot= -2.63208e+04 Fmax= 5.86026e+01, atom= 13
Step= 1378, Dmax= 3.4e-03 nm, Epot= -2.63212e+04 Fmax= 4.25756e+02, atom= 13
Step= 1379, Dmax= 4.1e-03 nm, Epot= -2.63225e+04 Fmax= 1.63124e+02, atom= 13
Step= 1380, Dmax= 4.9e-03 nm, Epot= -2.63215e+04 Fmax= 5.39563e+02, atom= 13
Step= 1381, Dmax= 2.4e-03 nm, Epot= -2.63228e+04 Fmax= 1.87898e+02, atom= 13
Step= 1382, Dmax= 2.9e-03 nm, Epot= -2.63231e+04 Fmax= 2.36603e+02, atom= 13
Step= 1383, Dmax= 3.5e-03 nm, Epot= -2.63234e+04 Fmax= 2.69571e+02, atom= 13
Step= 1384, Dmax= 4.2e-03 nm, Epot= -2.63235e+04 Fmax= 3.41099e+02, atom= 13
Step= 1385, Dmax= 5.1e-03 nm, Epot= -2.63237e+04 Fmax= 3.88412e+02, atom= 13
Step= 1386, Dmax= 6.1e-03 nm, Epot= -2.63235e+04 Fmax= 4.90313e+02, atom= 13
Step= 1387, Dmax= 3.0e-03 nm, Epot= -2.63248e+04 Fmax= 5.12085e+01, atom= 13
Step= 1388, Dmax= 3.7e-03 nm, Epot= -2.63253e+04 Fmax= 4.68905e+02, atom= 13
Step= 1389, Dmax= 4.4e-03 nm, Epot= -2.63268e+04 Fmax= 1.63995e+02, atom= 13
Step= 1390, Dmax= 5.3e-03 nm, Epot= -2.63255e+04 Fmax= 5.91587e+02, atom= 13
Step= 1391, Dmax= 2.6e-03 nm, Epot= -2.63271e+04 Fmax= 2.13467e+02, atom= 13
Step= 1392, Dmax= 3.2e-03 nm, Epot= -2.63274e+04 Fmax= 2.42604e+02, atom= 13
Step= 1393, Dmax= 3.8e-03 nm, Epot= -2.63276e+04 Fmax= 3.01623e+02, atom= 13
Step= 1394, Dmax= 4.5e-03 nm, Epot= -2.63278e+04 Fmax= 3.54605e+02, atom= 13
Step= 1395, Dmax= 5.5e-03 nm, Epot= -2.63278e+04 Fmax= 4.29783e+02, atom= 13
Step= 1396, Dmax= 6.6e-03 nm, Epot= -2.63277e+04 Fmax= 5.14621e+02, atom= 13
Step= 1397, Dmax= 3.3e-03 nm, Epot= -2.63292e+04 Fmax= 4.29389e+01, atom= 13
Step= 1398, Dmax= 3.9e-03 nm, Epot= -2.63299e+04 Fmax= 5.14453e+02, atom= 13
Step= 1399, Dmax= 4.7e-03 nm, Epot= -2.63317e+04 Fmax= 1.65811e+02, atom= 13
Step= 1400, Dmax= 5.7e-03 nm, Epot= -2.63300e+04 Fmax= 6.46868e+02, atom= 13
Step= 1401, Dmax= 2.8e-03 nm, Epot= -2.63319e+04 Fmax= 2.40157e+02, atom= 13
Step= 1402, Dmax= 3.4e-03 nm, Epot= -2.63323e+04 Fmax= 2.49857e+02, atom= 13
Step= 1403, Dmax= 4.1e-03 nm, Epot= -2.63324e+04 Fmax= 3.35415e+02, atom= 13
Step= 1404, Dmax= 4.9e-03 nm, Epot= -2.63326e+04 Fmax= 3.69763e+02, atom= 13
Step= 1405, Dmax= 5.9e-03 nm, Epot= -2.63324e+04 Fmax= 4.73701e+02, atom= 13
Step= 1406, Dmax= 2.9e-03 nm, Epot= -2.63337e+04 Fmax= 5.15423e+01, atom= 13
Step= 1407, Dmax= 3.5e-03 nm, Epot= -2.63341e+04 Fmax= 4.60391e+02, atom= 13
Step= 1408, Dmax= 4.2e-03 nm, Epot= -2.63356e+04 Fmax= 1.46597e+02, atom= 13
Step= 1409, Dmax= 5.1e-03 nm, Epot= -2.63344e+04 Fmax= 5.85275e+02, atom= 13
Step= 1410, Dmax= 2.5e-03 nm, Epot= -2.63359e+04 Fmax= 2.19486e+02, atom= 13
Step= 1411, Dmax= 3.0e-03 nm, Epot= -2.63362e+04 Fmax= 2.17292e+02, atom= 13
Step= 1412, Dmax= 3.7e-03 nm, Epot= -2.63363e+04 Fmax= 3.09357e+02, atom= 13
Step= 1413, Dmax= 4.4e-03 nm, Epot= -2.63367e+04 Fmax= 3.20116e+02, atom= 13
Step= 1414, Dmax= 5.3e-03 nm, Epot= -2.63365e+04 Fmax= 4.37709e+02, atom= 13
Step= 1415, Dmax= 2.6e-03 nm, Epot= -2.63375e+04 Fmax= 5.92203e+01, atom= 13
Step= 1416, Dmax= 3.2e-03 nm, Epot= -2.63379e+04 Fmax= 3.90936e+02, atom= 13
Step= 1417, Dmax= 3.8e-03 nm, Epot= -2.63390e+04 Fmax= 1.55065e+02, atom= 13
Step= 1418, Dmax= 4.5e-03 nm, Epot= -2.63383e+04 Fmax= 4.97090e+02, atom= 13
Step= 1419, Dmax= 2.3e-03 nm, Epot= -2.63394e+04 Fmax= 1.70847e+02, atom= 13
Step= 1420, Dmax= 2.7e-03 nm, Epot= -2.63396e+04 Fmax= 2.22404e+02, atom= 13
Step= 1421, Dmax= 3.3e-03 nm, Epot= -2.63399e+04 Fmax= 2.47307e+02, atom= 13
Step= 1422, Dmax= 3.9e-03 nm, Epot= -2.63401e+04 Fmax= 3.18581e+02, atom= 13
Step= 1423, Dmax= 4.7e-03 nm, Epot= -2.63403e+04 Fmax= 3.58329e+02, atom= 13
Step= 1424, Dmax= 5.7e-03 nm, Epot= -2.63402e+04 Fmax= 4.56179e+02, atom= 13
Step= 1425, Dmax= 2.8e-03 nm, Epot= -2.63413e+04 Fmax= 4.93723e+01, atom= 13
Step= 1426, Dmax= 3.4e-03 nm, Epot= -2.63419e+04 Fmax= 4.34174e+02, atom= 13
Step= 1427, Dmax= 4.1e-03 nm, Epot= -2.63432e+04 Fmax= 1.52698e+02, atom= 13
Step= 1428, Dmax= 4.9e-03 nm, Epot= -2.63422e+04 Fmax= 5.48733e+02, atom= 13
Step= 1429, Dmax= 2.4e-03 nm, Epot= -2.63435e+04 Fmax= 1.97796e+02, atom= 13
Step= 1430, Dmax= 2.9e-03 nm, Epot= -2.63438e+04 Fmax= 2.24746e+02, atom= 13
Step= 1431, Dmax= 3.5e-03 nm, Epot= -2.63440e+04 Fmax= 2.80429e+02, atom= 13
Step= 1432, Dmax= 4.2e-03 nm, Epot= -2.63442e+04 Fmax= 3.27759e+02, atom= 13
Step= 1433, Dmax= 5.1e-03 nm, Epot= -2.63443e+04 Fmax= 4.00162e+02, atom= 13
Step= 1434, Dmax= 6.1e-03 nm, Epot= -2.63442e+04 Fmax= 4.75288e+02, atom= 13
Step= 1435, Dmax= 3.0e-03 nm, Epot= -2.63455e+04 Fmax= 3.81004e+01, atom= 13
Step= 1436, Dmax= 3.6e-03 nm, Epot= -2.63465e+04 Fmax= 4.80904e+02, atom= 13
Step= 1437, Dmax= 4.4e-03 nm, Epot= -2.63480e+04 Fmax= 1.49956e+02, atom= 13
Step= 1438, Dmax= 5.2e-03 nm, Epot= -2.63467e+04 Fmax= 6.04570e+02, atom= 13
Step= 1439, Dmax= 2.6e-03 nm, Epot= -2.63483e+04 Fmax= 2.27049e+02, atom= 13
Step= 1440, Dmax= 3.1e-03 nm, Epot= -2.63487e+04 Fmax= 2.27257e+02, atom= 13
Step= 1441, Dmax= 3.8e-03 nm, Epot= -2.63488e+04 Fmax= 3.16115e+02, atom= 13
Step= 1442, Dmax= 4.5e-03 nm, Epot= -2.63490e+04 Fmax= 3.37516e+02, atom= 13
Step= 1443, Dmax= 5.4e-03 nm, Epot= -2.63489e+04 Fmax= 4.45307e+02, atom= 13
Step= 1444, Dmax= 2.7e-03 nm, Epot= -2.63500e+04 Fmax= 5.35653e+01, atom= 13
Step= 1445, Dmax= 3.3e-03 nm, Epot= -2.63504e+04 Fmax= 4.18961e+02, atom= 13
Step= 1446, Dmax= 3.9e-03 nm, Epot= -2.63516e+04 Fmax= 1.44394e+02, atom= 13
Step= 1447, Dmax= 4.7e-03 nm, Epot= -2.63507e+04 Fmax= 5.33513e+02, atom= 13
Step= 1448, Dmax= 2.4e-03 nm, Epot= -2.63519e+04 Fmax= 1.94888e+02, atom= 13
Step= 1449, Dmax= 2.8e-03 nm, Epot= -2.63522e+04 Fmax= 2.10760e+02, atom= 13
Step= 1450, Dmax= 3.4e-03 nm, Epot= -2.63524e+04 Fmax= 2.77468e+02, atom= 13
Step= 1451, Dmax= 4.1e-03 nm, Epot= -2.63526e+04 Fmax= 3.06932e+02, atom= 13
Step= 1452, Dmax= 4.9e-03 nm, Epot= -2.63526e+04 Fmax= 3.95556e+02, atom= 13
Step= 1453, Dmax= 2.4e-03 nm, Epot= -2.63534e+04 Fmax= 4.47175e+01, atom= 13
Step= 1454, Dmax= 2.9e-03 nm, Epot= -2.63542e+04 Fmax= 3.73820e+02, atom= 13
Step= 1455, Dmax= 3.5e-03 nm, Epot= -2.63552e+04 Fmax= 1.32406e+02, atom= 13
Step= 1456, Dmax= 4.2e-03 nm, Epot= -2.63546e+04 Fmax= 4.73423e+02, atom= 13
Step= 1457, Dmax= 2.1e-03 nm, Epot= -2.63555e+04 Fmax= 1.70371e+02, atom= 13
Step= 1458, Dmax= 2.5e-03 nm, Epot= -2.63558e+04 Fmax= 1.94221e+02, atom= 13
Step= 1459, Dmax= 3.0e-03 nm, Epot= -2.63561e+04 Fmax= 2.42028e+02, atom= 13
Step= 1460, Dmax= 3.6e-03 nm, Epot= -2.63563e+04 Fmax= 2.82749e+02, atom= 13
Step= 1461, Dmax= 4.4e-03 nm, Epot= -2.63564e+04 Fmax= 3.45708e+02, atom= 13
Step= 1462, Dmax= 5.2e-03 nm, Epot= -2.63565e+04 Fmax= 4.09505e+02, atom= 13
Step= 1463, Dmax= 6.3e-03 nm, Epot= -2.63563e+04 Fmax= 4.95697e+02, atom= 13
Step= 1464, Dmax= 3.1e-03 nm, Epot= -2.63577e+04 Fmax= 4.26234e+01, atom= 13
Step= 1465, Dmax= 3.8e-03 nm, Epot= -2.63582e+04 Fmax= 5.02961e+02, atom= 13
Step= 1466, Dmax= 4.5e-03 nm, Epot= -2.63600e+04 Fmax= 1.48407e+02, atom= 13
Step= 1467, Dmax= 5.4e-03 nm, Epot= -2.63583e+04 Fmax= 6.34463e+02, atom= 13
Step= 1468, Dmax= 2.7e-03 nm, Epot= -2.63602e+04 Fmax= 2.43443e+02, atom= 13
Step= 1469, Dmax= 3.3e-03 nm, Epot= -2.63605e+04 Fmax= 2.25723e+02, atom= 13
Step= 1470, Dmax= 3.9e-03 nm, Epot= -2.63605e+04 Fmax= 3.38330e+02, atom= 13
Step= 1471, Dmax= 2.0e-03 nm, Epot= -2.63610e+04 Fmax= 5.64881e+01, atom= 13
Step= 1472, Dmax= 2.3e-03 nm, Epot= -2.63615e+04 Fmax= 2.80426e+02, atom= 13
Step= 1473, Dmax= 2.8e-03 nm, Epot= -2.63622e+04 Fmax= 1.25843e+02, atom= 13
Step= 1474, Dmax= 3.4e-03 nm, Epot= -2.63621e+04 Fmax= 3.60605e+02, atom= 13
Step= 1475, Dmax= 1.7e-03 nm, Epot= -2.63625e+04 Fmax= 1.17317e+02, atom= 13
Step= 1476, Dmax= 2.0e-03 nm, Epot= -2.63628e+04 Fmax= 1.75294e+02, atom= 13
Step= 1477, Dmax= 2.4e-03 nm, Epot= -2.63631e+04 Fmax= 1.74983e+02, atom= 13
Step= 1478, Dmax= 2.9e-03 nm, Epot= -2.63633e+04 Fmax= 2.46166e+02, atom= 13
Step= 1479, Dmax= 3.5e-03 nm, Epot= -2.63636e+04 Fmax= 2.58423e+02, atom= 13
Step= 1480, Dmax= 4.2e-03 nm, Epot= -2.63636e+04 Fmax= 3.47856e+02, atom= 13
Step= 1481, Dmax= 5.0e-03 nm, Epot= -2.63638e+04 Fmax= 3.78919e+02, atom= 13
Step= 1482, Dmax= 6.1e-03 nm, Epot= -2.63635e+04 Fmax= 4.93739e+02, atom= 13
Step= 1483, Dmax= 3.0e-03 nm, Epot= -2.63649e+04 Fmax= 5.79380e+01, atom= 13
Step= 1484, Dmax= 3.6e-03 nm, Epot= -2.63650e+04 Fmax= 4.64587e+02, atom= 13
Step= 1485, Dmax= 4.4e-03 nm, Epot= -2.63664e+04 Fmax= 1.64390e+02, atom= 13
Step= 1486, Dmax= 5.2e-03 nm, Epot= -2.63651e+04 Fmax= 5.89735e+02, atom= 13
Step= 1487, Dmax= 2.6e-03 nm, Epot= -2.63667e+04 Fmax= 2.12428e+02, atom= 13
Step= 1488, Dmax= 3.1e-03 nm, Epot= -2.63669e+04 Fmax= 2.40249e+02, atom= 13
Step= 1489, Dmax= 3.8e-03 nm, Epot= -2.63671e+04 Fmax= 3.02459e+02, atom= 13
Step= 1490, Dmax= 4.5e-03 nm, Epot= -2.63672e+04 Fmax= 3.49286e+02, atom= 13
Step= 1491, Dmax= 5.4e-03 nm, Epot= -2.63671e+04 Fmax= 4.32393e+02, atom= 13
Step= 1492, Dmax= 2.7e-03 nm, Epot= -2.63682e+04 Fmax= 4.13131e+01, atom= 13
Step= 1493, Dmax= 3.3e-03 nm, Epot= -2.63688e+04 Fmax= 4.27447e+02, atom= 13
Step= 1494, Dmax= 3.9e-03 nm, Epot= -2.63700e+04 Fmax= 1.34912e+02, atom= 13
Step= 1495, Dmax= 4.7e-03 nm, Epot= -2.63690e+04 Fmax= 5.40039e+02, atom= 13
Step= 1496, Dmax= 2.3e-03 nm, Epot= -2.63703e+04 Fmax= 2.02906e+02, atom= 13
Step= 1497, Dmax= 2.8e-03 nm, Epot= -2.63706e+04 Fmax= 2.02398e+02, atom= 13
Step= 1498, Dmax= 3.4e-03 nm, Epot= -2.63707e+04 Fmax= 2.84041e+02, atom= 13
Step= 1499, Dmax= 4.0e-03 nm, Epot= -2.63709e+04 Fmax= 2.99559e+02, atom= 13
Step= 1500, Dmax= 4.9e-03 nm, Epot= -2.63708e+04 Fmax= 4.00891e+02, atom= 13
Step= 1501, Dmax= 2.4e-03 nm, Epot= -2.63717e+04 Fmax= 5.09728e+01, atom= 13
Step= 1502, Dmax= 2.9e-03 nm, Epot= -2.63721e+04 Fmax= 3.69375e+02, atom= 13
Step= 1503, Dmax= 3.5e-03 nm, Epot= -2.63730e+04 Fmax= 1.35337e+02, atom= 13
Step= 1504, Dmax= 4.2e-03 nm, Epot= -2.63724e+04 Fmax= 4.70305e+02, atom= 13
Step= 1505, Dmax= 2.1e-03 nm, Epot= -2.63733e+04 Fmax= 1.67348e+02, atom= 13
Step= 1506, Dmax= 2.5e-03 nm, Epot= -2.63736e+04 Fmax= 1.95754e+02, atom= 13
Step= 1507, Dmax= 3.0e-03 nm, Epot= -2.63738e+04 Fmax= 2.40127e+02, atom= 13
Step= 1508, Dmax= 3.6e-03 nm, Epot= -2.63740e+04 Fmax= 2.82792e+02, atom= 13
Step= 1509, Dmax= 4.4e-03 nm, Epot= -2.63740e+04 Fmax= 3.44871e+02, atom= 13
Step= 1510, Dmax= 5.2e-03 nm, Epot= -2.63740e+04 Fmax= 4.08142e+02, atom= 13
Step= 1511, Dmax= 6.3e-03 nm, Epot= -2.63738e+04 Fmax= 4.95745e+02, atom= 13
Step= 1512, Dmax= 3.1e-03 nm, Epot= -2.63753e+04 Fmax= 4.34724e+01, atom= 13
Step= 1513, Dmax= 3.8e-03 nm, Epot= -2.63755e+04 Fmax= 4.96923e+02, atom= 13
Step= 1514, Dmax= 4.5e-03 nm, Epot= -2.63772e+04 Fmax= 1.53454e+02, atom= 13
Step= 1515, Dmax= 5.4e-03 nm, Epot= -2.63755e+04 Fmax= 6.26107e+02, atom= 13
Step= 1516, Dmax= 2.7e-03 nm, Epot= -2.63773e+04 Fmax= 2.36757e+02, atom= 13
Step= 1517, Dmax= 3.2e-03 nm, Epot= -2.63776e+04 Fmax= 2.32098e+02, atom= 13
Step= 1518, Dmax= 3.9e-03 nm, Epot= -2.63776e+04 Fmax= 3.30010e+02, atom= 13
Step= 1519, Dmax= 1.9e-03 nm, Epot= -2.63782e+04 Fmax= 4.91653e+01, atom= 13
Step= 1520, Dmax= 2.3e-03 nm, Epot= -2.63786e+04 Fmax= 2.88940e+02, atom= 13
Step= 1521, Dmax= 2.8e-03 nm, Epot= -2.63793e+04 Fmax= 1.16075e+02, atom= 13
Step= 1522, Dmax= 3.4e-03 nm, Epot= -2.63790e+04 Fmax= 3.70671e+02, atom= 13
Step= 1523, Dmax= 1.7e-03 nm, Epot= -2.63796e+04 Fmax= 1.27204e+02, atom= 13
Step= 1524, Dmax= 2.0e-03 nm, Epot= -2.63798e+04 Fmax= 1.64006e+02, atom= 13
Step= 1525, Dmax= 2.4e-03 nm, Epot= -2.63801e+04 Fmax= 1.86250e+02, atom= 13
Step= 1526, Dmax= 2.9e-03 nm, Epot= -2.63802e+04 Fmax= 2.33305e+02, atom= 13
Step= 1527, Dmax= 3.5e-03 nm, Epot= -2.63804e+04 Fmax= 2.70994e+02, atom= 13
Step= 1528, Dmax= 4.2e-03 nm, Epot= -2.63805e+04 Fmax= 3.33324e+02, atom= 13
Step= 1529, Dmax= 5.0e-03 nm, Epot= -2.63805e+04 Fmax= 3.92747e+02, atom= 13
Step= 1530, Dmax= 6.0e-03 nm, Epot= -2.63803e+04 Fmax= 4.77435e+02, atom= 13
Step= 1531, Dmax= 3.0e-03 nm, Epot= -2.63817e+04 Fmax= 4.28776e+01, atom= 13
Step= 1532, Dmax= 3.6e-03 nm, Epot= -2.63819e+04 Fmax= 4.81790e+02, atom= 13
Step= 1533, Dmax= 4.3e-03 nm, Epot= -2.63835e+04 Fmax= 1.45524e+02, atom= 13
Step= 1534, Dmax= 5.2e-03 nm, Epot= -2.63818e+04 Fmax= 6.08963e+02, atom= 13
Step= 1535, Dmax= 2.6e-03 nm, Epot= -2.63836e+04 Fmax= 2.31458e+02, atom= 13
Step= 1536, Dmax= 3.1e-03 nm, Epot= -2.63839e+04 Fmax= 2.19646e+02, atom= 13
Step= 1537, Dmax= 3.8e-03 nm, Epot= -2.63839e+04 Fmax= 3.22939e+02, atom= 13
Step= 1538, Dmax= 1.9e-03 nm, Epot= -2.63844e+04 Fmax= 5.15880e+01, atom= 13
Step= 1539, Dmax= 2.3e-03 nm, Epot= -2.63848e+04 Fmax= 2.71288e+02, atom= 13
Step= 1540, Dmax= 2.7e-03 nm, Epot= -2.63854e+04 Fmax= 1.19169e+02, atom= 13
Step= 1541, Dmax= 3.2e-03 nm, Epot= -2.63852e+04 Fmax= 3.47585e+02, atom= 13
Step= 1542, Dmax= 1.6e-03 nm, Epot= -2.63856e+04 Fmax= 1.14321e+02, atom= 13
Step= 1543, Dmax= 1.9e-03 nm, Epot= -2.63859e+04 Fmax= 1.67361e+02, atom= 13
Step= 1544, Dmax= 2.3e-03 nm, Epot= -2.63861e+04 Fmax= 1.69141e+02, atom= 13
Step= 1545, Dmax= 2.8e-03 nm, Epot= -2.63863e+04 Fmax= 2.36198e+02, atom= 13
Step= 1546, Dmax= 3.4e-03 nm, Epot= -2.63865e+04 Fmax= 2.48646e+02, atom= 13
Step= 1547, Dmax= 4.0e-03 nm, Epot= -2.63865e+04 Fmax= 3.34781e+02, atom= 13
Step= 1548, Dmax= 2.0e-03 nm, Epot= -2.63871e+04 Fmax= 4.29923e+01, atom= 13
Step= 1549, Dmax= 2.4e-03 nm, Epot= -2.63876e+04 Fmax= 3.03017e+02, atom= 13
Step= 1550, Dmax= 2.9e-03 nm, Epot= -2.63883e+04 Fmax= 1.16863e+02, atom= 13
Step= 1551, Dmax= 3.5e-03 nm, Epot= -2.63880e+04 Fmax= 3.84591e+02, atom= 13
Step= 1552, Dmax= 1.7e-03 nm, Epot= -2.63885e+04 Fmax= 1.34047e+02, atom= 13
Step= 1553, Dmax= 2.1e-03 nm, Epot= -2.63888e+04 Fmax= 1.68907e+02, atom= 13
Step= 1554, Dmax= 2.5e-03 nm, Epot= -2.63890e+04 Fmax= 1.92722e+02, atom= 13
Step= 1555, Dmax= 3.0e-03 nm, Epot= -2.63892e+04 Fmax= 2.43185e+02, atom= 13
Step= 1556, Dmax= 3.6e-03 nm, Epot= -2.63893e+04 Fmax= 2.77965e+02, atom= 13
Step= 1557, Dmax= 4.3e-03 nm, Epot= -2.63893e+04 Fmax= 3.49396e+02, atom= 13
Step= 1558, Dmax= 5.2e-03 nm, Epot= -2.63893e+04 Fmax= 4.01460e+02, atom= 13
Step= 1559, Dmax= 6.2e-03 nm, Epot= -2.63890e+04 Fmax= 5.01588e+02, atom= 13
Step= 1560, Dmax= 3.1e-03 nm, Epot= -2.63906e+04 Fmax= 4.97419e+01, atom= 13
Step= 1561, Dmax= 3.7e-03 nm, Epot= -2.63904e+04 Fmax= 4.85369e+02, atom= 13
Step= 1562, Dmax= 1.9e-03 nm, Epot= -2.63910e+04 Fmax= 2.18108e+02, atom= 13
Step= 1563, Dmax= 2.2e-03 nm, Epot= -2.63914e+04 Fmax= 1.07328e+02, atom= 13
Step= 1564, Dmax= 2.7e-03 nm, Epot= -2.63914e+04 Fmax= 2.80500e+02, atom= 13
Step= 1565, Dmax= 3.2e-03 nm, Epot= -2.63920e+04 Fmax= 1.87840e+02, atom= 13
Step= 1566, Dmax= 3.9e-03 nm, Epot= -2.63917e+04 Fmax= 3.71807e+02, atom= 13
Step= 1567, Dmax= 1.9e-03 nm, Epot= -2.63923e+04 Fmax= 9.21941e+01, atom= 13
Step= 1568, Dmax= 2.3e-03 nm, Epot= -2.63925e+04 Fmax= 2.46346e+02, atom= 13
Step= 1569, Dmax= 2.8e-03 nm, Epot= -2.63929e+04 Fmax= 1.57098e+02, atom= 13
Step= 1570, Dmax= 3.4e-03 nm, Epot= -2.63928e+04 Fmax= 3.29507e+02, atom= 13
Step= 1571, Dmax= 1.7e-03 nm, Epot= -2.63932e+04 Fmax= 8.61869e+01, atom= 13
Step= 1572, Dmax= 2.0e-03 nm, Epot= -2.63934e+04 Fmax= 2.02903e+02, atom= 13
Step= 1573, Dmax= 2.4e-03 nm, Epot= -2.63938e+04 Fmax= 1.47159e+02, atom= 13
Step= 1574, Dmax= 2.9e-03 nm, Epot= -2.63938e+04 Fmax= 2.70244e+02, atom= 13
Step= 1575, Dmax= 3.5e-03 nm, Epot= -2.63942e+04 Fmax= 2.33577e+02, atom= 13
Step= 1576, Dmax= 4.2e-03 nm, Epot= -2.63940e+04 Fmax= 3.68372e+02, atom= 13
Step= 1577, Dmax= 2.1e-03 nm, Epot= -2.63947e+04 Fmax= 6.76436e+01, atom= 13
Step= 1578, Dmax= 2.5e-03 nm, Epot= -2.63948e+04 Fmax= 2.97336e+02, atom= 13
Step= 1579, Dmax= 3.0e-03 nm, Epot= -2.63955e+04 Fmax= 1.36533e+02, atom= 13
Step= 1580, Dmax= 3.6e-03 nm, Epot= -2.63951e+04 Fmax= 3.87297e+02, atom= 13
Step= 1581, Dmax= 1.8e-03 nm, Epot= -2.63957e+04 Fmax= 1.25286e+02, atom= 13
Step= 1582, Dmax= 2.2e-03 nm, Epot= -2.63959e+04 Fmax= 1.86083e+02, atom= 13
Step= 1583, Dmax= 2.6e-03 nm, Epot= -2.63962e+04 Fmax= 1.90530e+02, atom= 13
Step= 1584, Dmax= 3.1e-03 nm, Epot= -2.63963e+04 Fmax= 2.58558e+02, atom= 13
Step= 1585, Dmax= 3.7e-03 nm, Epot= -2.63965e+04 Fmax= 2.83338e+02, atom= 13
Step= 1586, Dmax= 4.5e-03 nm, Epot= -2.63964e+04 Fmax= 3.64116e+02, atom= 13
Step= 1587, Dmax= 2.2e-03 nm, Epot= -2.63971e+04 Fmax= 4.06918e+01, atom= 13
Step= 1588, Dmax= 2.7e-03 nm, Epot= -2.63975e+04 Fmax= 3.53799e+02, atom= 13
Step= 1589, Dmax= 3.2e-03 nm, Epot= -2.63985e+04 Fmax= 1.12894e+02, atom= 13
Step= 1590, Dmax= 3.9e-03 nm, Epot= -2.63978e+04 Fmax= 4.51203e+02, atom= 13
Step= 1591, Dmax= 1.9e-03 nm, Epot= -2.63987e+04 Fmax= 1.69056e+02, atom= 13
Step= 1592, Dmax= 2.3e-03 nm, Epot= -2.63989e+04 Fmax= 1.66133e+02, atom= 13
Step= 1593, Dmax= 2.8e-03 nm, Epot= -2.63990e+04 Fmax= 2.39196e+02, atom= 13
Step= 1594, Dmax= 3.4e-03 nm, Epot= -2.63993e+04 Fmax= 2.44005e+02, atom= 13
Step= 1595, Dmax= 4.0e-03 nm, Epot= -2.63992e+04 Fmax= 3.38985e+02, atom= 13
Step= 1596, Dmax= 2.0e-03 nm, Epot= -2.63998e+04 Fmax= 4.74536e+01, atom= 13
Step= 1597, Dmax= 2.4e-03 nm, Epot= -2.64002e+04 Fmax= 2.95663e+02, atom= 13
Step= 1598, Dmax= 2.9e-03 nm, Epot= -2.64008e+04 Fmax= 1.23794e+02, atom= 13
Step= 1599, Dmax= 3.5e-03 nm, Epot= -2.64005e+04 Fmax= 3.75449e+02, atom= 13
Step= 1600, Dmax= 1.7e-03 nm, Epot= -2.64011e+04 Fmax= 1.25974e+02, atom= 13
Step= 1601, Dmax= 2.1e-03 nm, Epot= -2.64013e+04 Fmax= 1.77113e+02, atom= 13
Step= 1602, Dmax= 2.5e-03 nm, Epot= -2.64015e+04 Fmax= 1.83215e+02, atom= 13
Step= 1603, Dmax= 3.0e-03 nm, Epot= -2.64016e+04 Fmax= 2.52522e+02, atom= 13
Step= 1604, Dmax= 3.6e-03 nm, Epot= -2.64018e+04 Fmax= 2.66961e+02, atom= 13
Step= 1605, Dmax= 4.3e-03 nm, Epot= -2.64017e+04 Fmax= 3.59707e+02, atom= 13
Step= 1606, Dmax= 2.2e-03 nm, Epot= -2.64024e+04 Fmax= 4.63082e+01, atom= 13
Step= 1607, Dmax= 2.6e-03 nm, Epot= -2.64028e+04 Fmax= 3.22015e+02, atom= 13
Step= 1608, Dmax= 3.1e-03 nm, Epot= -2.64035e+04 Fmax= 1.28854e+02, atom= 13
Step= 1609, Dmax= 3.7e-03 nm, Epot= -2.64031e+04 Fmax= 4.07754e+02, atom= 13
Step= 1610, Dmax= 1.9e-03 nm, Epot= -2.64038e+04 Fmax= 1.39651e+02, atom= 13
Step= 1611, Dmax= 2.2e-03 nm, Epot= -2.64040e+04 Fmax= 1.86031e+02, atom= 13
Step= 1612, Dmax= 2.7e-03 nm, Epot= -2.64042e+04 Fmax= 2.01311e+02, atom= 13
Step= 1613, Dmax= 3.2e-03 nm, Epot= -2.64043e+04 Fmax= 2.67038e+02, atom= 13
Step= 1614, Dmax= 3.9e-03 nm, Epot= -2.64044e+04 Fmax= 2.91472e+02, atom= 13
Step= 1615, Dmax= 4.6e-03 nm, Epot= -2.64043e+04 Fmax= 3.82302e+02, atom= 13
Step= 1616, Dmax= 2.3e-03 nm, Epot= -2.64052e+04 Fmax= 4.53438e+01, atom= 13
Step= 1617, Dmax= 2.8e-03 nm, Epot= -2.64054e+04 Fmax= 3.49746e+02, atom= 13
Step= 1618, Dmax= 3.3e-03 nm, Epot= -2.64063e+04 Fmax= 1.35041e+02, atom= 13
Step= 1619, Dmax= 4.0e-03 nm, Epot= -2.64056e+04 Fmax= 4.41748e+02, atom= 13
Step= 1620, Dmax= 2.0e-03 nm, Epot= -2.64065e+04 Fmax= 1.53595e+02, atom= 13
Step= 1621, Dmax= 2.4e-03 nm, Epot= -2.64067e+04 Fmax= 1.96655e+02, atom= 13
Step= 1622, Dmax= 2.9e-03 nm, Epot= -2.64069e+04 Fmax= 2.19774e+02, atom= 13
Step= 1623, Dmax= 3.5e-03 nm, Epot= -2.64070e+04 Fmax= 2.83826e+02, atom= 13
Step= 1624, Dmax= 4.2e-03 nm, Epot= -2.64071e+04 Fmax= 3.16631e+02, atom= 13
Step= 1625, Dmax= 5.0e-03 nm, Epot= -2.64069e+04 Fmax= 4.07841e+02, atom= 13
Step= 1626, Dmax= 2.5e-03 nm, Epot= -2.64079e+04 Fmax= 4.55103e+01, atom= 13
Step= 1627, Dmax= 3.0e-03 nm, Epot= -2.64081e+04 Fmax= 3.79099e+02, atom= 13
Step= 1628, Dmax= 3.6e-03 nm, Epot= -2.64091e+04 Fmax= 1.42186e+02, atom= 13
Step= 1629, Dmax= 4.3e-03 nm, Epot= -2.64082e+04 Fmax= 4.78139e+02, atom= 13
Step= 1630, Dmax= 2.2e-03 nm, Epot= -2.64093e+04 Fmax= 1.68219e+02, atom= 13
Step= 1631, Dmax= 2.6e-03 nm, Epot= -2.64095e+04 Fmax= 2.08322e+02, atom= 13
Step= 1632, Dmax= 3.1e-03 nm, Epot= -2.64097e+04 Fmax= 2.39546e+02, atom= 13
Step= 1633, Dmax= 3.7e-03 nm, Epot= -2.64097e+04 Fmax= 3.01979e+02, atom= 13
Step= 1634, Dmax= 4.5e-03 nm, Epot= -2.64098e+04 Fmax= 3.43784e+02, atom= 13
Step= 1635, Dmax= 5.4e-03 nm, Epot= -2.64096e+04 Fmax= 4.35233e+02, atom= 13
Step= 1636, Dmax= 2.7e-03 nm, Epot= -2.64108e+04 Fmax= 4.55871e+01, atom= 13
Step= 1637, Dmax= 3.2e-03 nm, Epot= -2.64108e+04 Fmax= 4.10220e+02, atom= 13
Step= 1638, Dmax= 3.9e-03 nm, Epot= -2.64120e+04 Fmax= 1.50231e+02, atom= 13
Step= 1639, Dmax= 4.6e-03 nm, Epot= -2.64109e+04 Fmax= 5.16632e+02, atom= 13
Step= 1640, Dmax= 2.3e-03 nm, Epot= -2.64122e+04 Fmax= 1.83483e+02, atom= 13
Step= 1641, Dmax= 2.8e-03 nm, Epot= -2.64124e+04 Fmax= 2.21381e+02, atom= 13
Step= 1642, Dmax= 3.3e-03 nm, Epot= -2.64125e+04 Fmax= 2.60193e+02, atom= 13
Step= 1643, Dmax= 4.0e-03 nm, Epot= -2.64125e+04 Fmax= 3.22031e+02, atom= 13
Step= 1644, Dmax= 4.8e-03 nm, Epot= -2.64126e+04 Fmax= 3.72341e+02, atom= 13
Step= 1645, Dmax= 5.8e-03 nm, Epot= -2.64123e+04 Fmax= 4.65239e+02, atom= 13
Step= 1646, Dmax= 2.9e-03 nm, Epot= -2.64136e+04 Fmax= 4.62603e+01, atom= 13
Step= 1647, Dmax= 3.5e-03 nm, Epot= -2.64136e+04 Fmax= 4.43292e+02, atom= 13
Step= 1648, Dmax= 1.7e-03 nm, Epot= -2.64140e+04 Fmax= 1.98784e+02, atom= 13
Step= 1649, Dmax= 2.1e-03 nm, Epot= -2.64144e+04 Fmax= 1.03455e+02, atom= 13
Step= 1650, Dmax= 2.5e-03 nm, Epot= -2.64145e+04 Fmax= 2.54038e+02, atom= 13
Step= 1651, Dmax= 3.0e-03 nm, Epot= -2.64149e+04 Fmax= 1.80678e+02, atom= 13
Step= 1652, Dmax= 3.6e-03 nm, Epot= -2.64147e+04 Fmax= 3.36322e+02, atom= 13
Step= 1653, Dmax= 1.8e-03 nm, Epot= -2.64152e+04 Fmax= 7.80446e+01, atom= 13
Step= 1654, Dmax= 2.2e-03 nm, Epot= -2.64154e+04 Fmax= 2.37480e+02, atom= 13
Step= 1655, Dmax= 2.6e-03 nm, Epot= -2.64158e+04 Fmax= 1.35503e+02, atom= 13
Step= 1656, Dmax= 3.1e-03 nm, Epot= -2.64157e+04 Fmax= 3.16899e+02, atom= 13
Step= 1657, Dmax= 1.6e-03 nm, Epot= -2.64161e+04 Fmax= 9.07177e+01, atom= 13
Step= 1658, Dmax= 1.9e-03 nm, Epot= -2.64163e+04 Fmax= 1.75798e+02, atom= 13
Step= 1659, Dmax= 2.2e-03 nm, Epot= -2.64166e+04 Fmax= 1.49397e+02, atom= 13
Step= 1660, Dmax= 2.7e-03 nm, Epot= -2.64167e+04 Fmax= 2.36155e+02, atom= 13
Step= 1661, Dmax= 3.2e-03 nm, Epot= -2.64169e+04 Fmax= 2.31482e+02, atom= 13
Step= 1662, Dmax= 3.9e-03 nm, Epot= -2.64169e+04 Fmax= 3.25043e+02, atom= 13
Step= 1663, Dmax= 1.9e-03 nm, Epot= -2.64174e+04 Fmax= 4.71125e+01, atom= 13
Step= 1664, Dmax= 2.3e-03 nm, Epot= -2.64177e+04 Fmax= 2.94358e+02, atom= 13
Step= 1665, Dmax= 2.8e-03 nm, Epot= -2.64184e+04 Fmax= 1.07049e+02, atom= 13
Step= 1666, Dmax= 3.3e-03 nm, Epot= -2.64180e+04 Fmax= 3.80428e+02, atom= 13
Step= 1667, Dmax= 1.7e-03 nm, Epot= -2.64186e+04 Fmax= 1.36655e+02, atom= 13
Step= 1668, Dmax= 2.0e-03 nm, Epot= -2.64188e+04 Fmax= 1.51039e+02, atom= 13
Step= 1669, Dmax= 2.4e-03 nm, Epot= -2.64190e+04 Fmax= 1.99027e+02, atom= 13
Step= 1670, Dmax= 2.9e-03 nm, Epot= -2.64192e+04 Fmax= 2.16243e+02, atom= 13
Step= 1671, Dmax= 3.5e-03 nm, Epot= -2.64192e+04 Fmax= 2.86877e+02, atom= 13
Step= 1672, Dmax= 4.2e-03 nm, Epot= -2.64194e+04 Fmax= 3.12018e+02, atom= 13
Step= 1673, Dmax= 5.0e-03 nm, Epot= -2.64192e+04 Fmax= 4.11544e+02, atom= 13
Step= 1674, Dmax= 2.5e-03 nm, Epot= -2.64201e+04 Fmax= 4.96767e+01, atom= 13
Step= 1675, Dmax= 3.0e-03 nm, Epot= -2.64203e+04 Fmax= 3.72686e+02, atom= 13
Step= 1676, Dmax= 3.6e-03 nm, Epot= -2.64212e+04 Fmax= 1.47820e+02, atom= 13
Step= 1677, Dmax= 4.3e-03 nm, Epot= -2.64204e+04 Fmax= 4.70420e+02, atom= 13
Step= 1678, Dmax= 2.2e-03 nm, Epot= -2.64214e+04 Fmax= 1.61553e+02, atom= 13
Step= 1679, Dmax= 2.6e-03 nm, Epot= -2.64216e+04 Fmax= 2.14769e+02, atom= 13
Step= 1680, Dmax= 3.1e-03 nm, Epot= -2.64218e+04 Fmax= 2.31754e+02, atom= 13
Step= 1681, Dmax= 3.7e-03 nm, Epot= -2.64218e+04 Fmax= 3.09185e+02, atom= 13
Step= 1682, Dmax= 1.9e-03 nm, Epot= -2.64223e+04 Fmax= 3.87991e+01, atom= 13
Step= 1683, Dmax= 2.2e-03 nm, Epot= -2.64228e+04 Fmax= 2.73630e+02, atom= 13
Step= 1684, Dmax= 2.7e-03 nm, Epot= -2.64234e+04 Fmax= 1.15555e+02, atom= 13
Step= 1685, Dmax= 3.2e-03 nm, Epot= -2.64231e+04 Fmax= 3.44978e+02, atom= 13
Step= 1686, Dmax= 1.6e-03 nm, Epot= -2.64236e+04 Fmax= 1.14912e+02, atom= 13
Step= 1687, Dmax= 1.9e-03 nm, Epot= -2.64238e+04 Fmax= 1.66928e+02, atom= 13
Step= 1688, Dmax= 2.3e-03 nm, Epot= -2.64240e+04 Fmax= 1.65947e+02, atom= 13
Step= 1689, Dmax= 2.8e-03 nm, Epot= -2.64241e+04 Fmax= 2.38801e+02, atom= 13
Step= 1690, Dmax= 3.3e-03 nm, Epot= -2.64243e+04 Fmax= 2.41473e+02, atom= 13
Step= 1691, Dmax= 4.0e-03 nm, Epot= -2.64242e+04 Fmax= 3.40210e+02, atom= 13
Step= 1692, Dmax= 2.0e-03 nm, Epot= -2.64249e+04 Fmax= 4.94038e+01, atom= 13
Step= 1693, Dmax= 2.4e-03 nm, Epot= -2.64251e+04 Fmax= 2.88761e+02, atom= 13
Step= 1694, Dmax= 2.9e-03 nm, Epot= -2.64258e+04 Fmax= 1.29668e+02, atom= 13
Step= 1695, Dmax= 3.5e-03 nm, Epot= -2.64254e+04 Fmax= 3.65757e+02, atom= 13
Step= 1696, Dmax= 1.7e-03 nm, Epot= -2.64260e+04 Fmax= 1.18273e+02, atom= 13
Step= 1697, Dmax= 2.1e-03 nm, Epot= -2.64262e+04 Fmax= 1.84753e+02, atom= 13
Step= 1698, Dmax= 2.5e-03 nm, Epot= -2.64264e+04 Fmax= 1.73262e+02, atom= 13
Step= 1699, Dmax= 3.0e-03 nm, Epot= -2.64265e+04 Fmax= 2.61910e+02, atom= 13
Step= 1700, Dmax= 3.6e-03 nm, Epot= -2.64267e+04 Fmax= 2.54626e+02, atom= 13
Step= 1701, Dmax= 4.3e-03 nm, Epot= -2.64265e+04 Fmax= 3.70804e+02, atom= 13
Step= 1702, Dmax= 2.1e-03 nm, Epot= -2.64273e+04 Fmax= 5.80429e+01, atom= 13
Step= 1703, Dmax= 2.6e-03 nm, Epot= -2.64274e+04 Fmax= 3.06825e+02, atom= 13
Step= 1704, Dmax= 3.1e-03 nm, Epot= -2.64281e+04 Fmax= 1.43013e+02, atom= 13
Step= 1705, Dmax= 3.7e-03 nm, Epot= -2.64276e+04 Fmax= 3.89999e+02, atom= 13
Step= 1706, Dmax= 1.9e-03 nm, Epot= -2.64284e+04 Fmax= 1.23759e+02, atom= 13
Step= 1707, Dmax= 2.2e-03 nm, Epot= -2.64285e+04 Fmax= 2.02020e+02, atom= 13
Step= 1708, Dmax= 2.7e-03 nm, Epot= -2.64288e+04 Fmax= 1.83067e+02, atom= 13
Step= 1709, Dmax= 3.2e-03 nm, Epot= -2.64288e+04 Fmax= 2.84718e+02, atom= 13
Step= 1710, Dmax= 1.6e-03 nm, Epot= -2.64292e+04 Fmax= 5.09386e+01, atom= 13
Step= 1711, Dmax= 1.9e-03 nm, Epot= -2.64295e+04 Fmax= 2.20384e+02, atom= 13
Step= 1712, Dmax= 2.3e-03 nm, Epot= -2.64299e+04 Fmax= 1.16083e+02, atom= 13
Step= 1713, Dmax= 2.8e-03 nm, Epot= -2.64298e+04 Fmax= 2.81005e+02, atom= 13
Step= 1714, Dmax= 1.4e-03 nm, Epot= -2.64301e+04 Fmax= 8.27151e+01, atom= 13
Step= 1715, Dmax= 1.7e-03 nm, Epot= -2.64304e+04 Fmax= 1.61620e+02, atom= 13
Step= 1716, Dmax= 2.0e-03 nm, Epot= -2.64306e+04 Fmax= 1.25438e+02, atom= 13
Step= 1717, Dmax= 2.4e-03 nm, Epot= -2.64307e+04 Fmax= 2.24909e+02, atom= 13
Step= 1718, Dmax= 2.9e-03 nm, Epot= -2.64310e+04 Fmax= 1.89352e+02, atom= 13
Step= 1719, Dmax= 3.4e-03 nm, Epot= -2.64309e+04 Fmax= 3.13607e+02, atom= 13
Step= 1720, Dmax= 1.7e-03 nm, Epot= -2.64314e+04 Fmax= 6.22116e+01, atom= 13
Step= 1721, Dmax= 2.1e-03 nm, Epot= -2.64316e+04 Fmax= 2.30963e+02, atom= 13
Step= 1722, Dmax= 2.5e-03 nm, Epot= -2.64321e+04 Fmax= 1.30726e+02, atom= 13
Step= 1723, Dmax= 3.0e-03 nm, Epot= -2.64320e+04 Fmax= 2.96637e+02, atom= 13
Step= 1724, Dmax= 1.5e-03 nm, Epot= -2.64323e+04 Fmax= 8.32350e+01, atom= 13
Step= 1725, Dmax= 1.8e-03 nm, Epot= -2.64325e+04 Fmax= 1.79539e+02, atom= 13
Step= 1726, Dmax= 2.1e-03 nm, Epot= -2.64328e+04 Fmax= 1.29296e+02, atom= 13
Step= 1727, Dmax= 2.6e-03 nm, Epot= -2.64329e+04 Fmax= 2.47345e+02, atom= 13
Step= 1728, Dmax= 3.1e-03 nm, Epot= -2.64332e+04 Fmax= 1.98213e+02, atom= 13
Step= 1729, Dmax= 3.7e-03 nm, Epot= -2.64330e+04 Fmax= 3.42529e+02, atom= 13
Step= 1730, Dmax= 1.9e-03 nm, Epot= -2.64336e+04 Fmax= 7.22059e+01, atom= 13
Step= 1731, Dmax= 2.2e-03 nm, Epot= -2.64338e+04 Fmax= 2.43876e+02, atom= 13
Step= 1732, Dmax= 2.7e-03 nm, Epot= -2.64342e+04 Fmax= 1.44963e+02, atom= 13
Step= 1733, Dmax= 3.2e-03 nm, Epot= -2.64340e+04 Fmax= 3.14908e+02, atom= 13
Step= 1734, Dmax= 1.6e-03 nm, Epot= -2.64345e+04 Fmax= 8.52274e+01, atom= 13
Step= 1735, Dmax= 1.9e-03 nm, Epot= -2.64347e+04 Fmax= 1.97289e+02, atom= 13
Step= 1736, Dmax= 2.3e-03 nm, Epot= -2.64350e+04 Fmax= 1.34944e+02, atom= 13
Step= 1737, Dmax= 2.8e-03 nm, Epot= -2.64350e+04 Fmax= 2.69975e+02, atom= 13
Step= 1738, Dmax= 1.4e-03 nm, Epot= -2.64353e+04 Fmax= 6.76450e+01, atom= 13
Step= 1739, Dmax= 1.7e-03 nm, Epot= -2.64355e+04 Fmax= 1.68006e+02, atom= 13
Step= 1740, Dmax= 2.0e-03 nm, Epot= -2.64358e+04 Fmax= 1.23062e+02, atom= 13
Step= 1741, Dmax= 2.4e-03 nm, Epot= -2.64359e+04 Fmax= 2.19674e+02, atom= 13
Step= 1742, Dmax= 2.9e-03 nm, Epot= -2.64362e+04 Fmax= 1.98668e+02, atom= 13
Step= 1743, Dmax= 3.4e-03 nm, Epot= -2.64361e+04 Fmax= 2.97077e+02, atom= 13
Step= 1744, Dmax= 1.7e-03 nm, Epot= -2.64366e+04 Fmax= 4.96182e+01, atom= 13
Step= 1745, Dmax= 2.1e-03 nm, Epot= -2.64369e+04 Fmax= 2.56633e+02, atom= 13
Step= 1746, Dmax= 2.5e-03 nm, Epot= -2.64374e+04 Fmax= 1.01175e+02, atom= 13
Step= 1747, Dmax= 3.0e-03 nm, Epot= -2.64372e+04 Fmax= 3.35563e+02, atom= 13
Step= 1748, Dmax= 1.5e-03 nm, Epot= -2.64376e+04 Fmax= 1.17257e+02, atom= 13
Step= 1749, Dmax= 1.8e-03 nm, Epot= -2.64378e+04 Fmax= 1.38559e+02, atom= 13
Step= 1750, Dmax= 2.1e-03 nm, Epot= -2.64380e+04 Fmax= 1.74920e+02, atom= 13
Step= 1751, Dmax= 2.6e-03 nm, Epot= -2.64382e+04 Fmax= 1.94888e+02, atom= 13
Step= 1752, Dmax= 3.1e-03 nm, Epot= -2.64383e+04 Fmax= 2.55348e+02, atom= 13
Step= 1753, Dmax= 3.7e-03 nm, Epot= -2.64384e+04 Fmax= 2.78482e+02, atom= 13
Step= 1754, Dmax= 4.4e-03 nm, Epot= -2.64383e+04 Fmax= 3.68629e+02, atom= 13
Step= 1755, Dmax= 2.2e-03 nm, Epot= -2.64391e+04 Fmax= 4.51523e+01, atom= 13
Step= 1756, Dmax= 2.7e-03 nm, Epot= -2.64394e+04 Fmax= 3.27401e+02, atom= 13
Step= 1757, Dmax= 3.2e-03 nm, Epot= -2.64401e+04 Fmax= 1.38124e+02, atom= 13
Step= 1758, Dmax= 3.8e-03 nm, Epot= -2.64395e+04 Fmax= 4.12259e+02, atom= 13
Step= 1759, Dmax= 1.9e-03 nm, Epot= -2.64404e+04 Fmax= 1.37370e+02, atom= 13
Step= 1760, Dmax= 2.3e-03 nm, Epot= -2.64405e+04 Fmax= 1.99809e+02, atom= 13
Step= 1761, Dmax= 2.8e-03 nm, Epot= -2.64407e+04 Fmax= 1.98163e+02, atom= 13
Step= 1762, Dmax= 3.3e-03 nm, Epot= -2.64407e+04 Fmax= 2.86004e+02, atom= 13
Step= 1763, Dmax= 1.7e-03 nm, Epot= -2.64411e+04 Fmax= 4.41397e+01, atom= 13
Step= 1764, Dmax= 2.0e-03 nm, Epot= -2.64415e+04 Fmax= 2.33596e+02, atom= 13
Step= 1765, Dmax= 2.4e-03 nm, Epot= -2.64420e+04 Fmax= 1.14657e+02, atom= 13
Step= 1766, Dmax= 2.9e-03 nm, Epot= -2.64419e+04 Fmax= 2.95341e+02, atom= 13
Step= 1767, Dmax= 1.4e-03 nm, Epot= -2.64422e+04 Fmax= 9.06233e+01, atom= 13
Step= 1768, Dmax= 1.7e-03 nm, Epot= -2.64424e+04 Fmax= 1.62354e+02, atom= 13
Step= 1769, Dmax= 2.1e-03 nm, Epot= -2.64427e+04 Fmax= 1.34309e+02, atom= 13
Step= 1770, Dmax= 2.5e-03 nm, Epot= -2.64428e+04 Fmax= 2.28392e+02, atom= 13
Step= 1771, Dmax= 3.0e-03 nm, Epot= -2.64430e+04 Fmax= 1.99840e+02, atom= 13
Step= 1772, Dmax= 3.6e-03 nm, Epot= -2.64429e+04 Fmax= 3.20787e+02, atom= 13
Step= 1773, Dmax= 1.8e-03 nm, Epot= -2.64434e+04 Fmax= 6.06044e+01, atom= 13
Step= 1774, Dmax= 2.1e-03 nm, Epot= -2.64436e+04 Fmax= 2.41331e+02, atom= 13
Step= 1775, Dmax= 2.6e-03 nm, Epot= -2.64441e+04 Fmax= 1.33058e+02, atom= 13
Step= 1776, Dmax= 3.1e-03 nm, Epot= -2.64439e+04 Fmax= 3.08508e+02, atom= 13
Step= 1777, Dmax= 1.5e-03 nm, Epot= -2.64444e+04 Fmax= 8.80183e+01, atom= 13
Step= 1778, Dmax= 1.8e-03 nm, Epot= -2.64445e+04 Fmax= 1.84137e+02, atom= 13
Step= 1779, Dmax= 2.2e-03 nm, Epot= -2.64448e+04 Fmax= 1.35105e+02, atom= 13
Step= 1780, Dmax= 2.7e-03 nm, Epot= -2.64448e+04 Fmax= 2.54920e+02, atom= 13
Step= 1781, Dmax= 3.2e-03 nm, Epot= -2.64452e+04 Fmax= 2.05772e+02, atom= 13
Step= 1782, Dmax= 3.8e-03 nm, Epot= -2.64449e+04 Fmax= 3.54002e+02, atom= 13
Step= 1783, Dmax= 1.9e-03 nm, Epot= -2.64456e+04 Fmax= 7.41785e+01, atom= 13
Step= 1784, Dmax= 2.3e-03 nm, Epot= -2.64457e+04 Fmax= 2.52024e+02, atom= 13
Step= 1785, Dmax= 2.8e-03 nm, Epot= -2.64462e+04 Fmax= 1.50437e+02, atom= 13
Step= 1786, Dmax= 3.3e-03 nm, Epot= -2.64459e+04 Fmax= 3.24830e+02, atom= 13
Step= 1787, Dmax= 1.7e-03 nm, Epot= -2.64465e+04 Fmax= 8.75224e+01, atom= 13
Step= 1788, Dmax= 2.0e-03 nm, Epot= -2.64466e+04 Fmax= 2.05209e+02, atom= 13
Step= 1789, Dmax= 2.4e-03 nm, Epot= -2.64469e+04 Fmax= 1.38208e+02, atom= 13
Step= 1790, Dmax= 2.9e-03 nm, Epot= -2.64469e+04 Fmax= 2.81119e+02, atom= 13
Step= 1791, Dmax= 1.4e-03 nm, Epot= -2.64472e+04 Fmax= 7.15913e+01, atom= 13
Step= 1792, Dmax= 1.7e-03 nm, Epot= -2.64474e+04 Fmax= 1.71739e+02, atom= 13
Step= 1793, Dmax= 2.1e-03 nm, Epot= -2.64477e+04 Fmax= 1.29635e+02, atom= 13
Step= 1794, Dmax= 2.5e-03 nm, Epot= -2.64478e+04 Fmax= 2.24581e+02, atom= 13
Step= 1795, Dmax= 3.0e-03 nm, Epot= -2.64480e+04 Fmax= 2.08482e+02, atom= 13
Step= 1796, Dmax= 3.6e-03 nm, Epot= -2.64480e+04 Fmax= 3.04035e+02, atom= 13
Step= 1797, Dmax= 1.8e-03 nm, Epot= -2.64485e+04 Fmax= 4.82299e+01, atom= 13
Step= 1798, Dmax= 2.1e-03 nm, Epot= -2.64487e+04 Fmax= 2.69639e+02, atom= 13
Step= 1799, Dmax= 2.6e-03 nm, Epot= -2.64493e+04 Fmax= 1.00366e+02, atom= 13
Step= 1800, Dmax= 3.1e-03 nm, Epot= -2.64490e+04 Fmax= 3.52292e+02, atom= 13
Step= 1801, Dmax= 1.5e-03 nm, Epot= -2.64495e+04 Fmax= 1.26034e+02, atom= 13
Step= 1802, Dmax= 1.8e-03 nm, Epot= -2.64497e+04 Fmax= 1.38419e+02, atom= 13
Step= 1803, Dmax= 2.2e-03 nm, Epot= -2.64499e+04 Fmax= 1.86336e+02, atom= 13
Step= 1804, Dmax= 2.7e-03 nm, Epot= -2.64501e+04 Fmax= 1.96007e+02, atom= 13
Step= 1805, Dmax= 3.2e-03 nm, Epot= -2.64501e+04 Fmax= 2.70209e+02, atom= 13
Step= 1806, Dmax= 3.8e-03 nm, Epot= -2.64503e+04 Fmax= 2.81831e+02, atom= 13
Step= 1807, Dmax= 4.6e-03 nm, Epot= -2.64500e+04 Fmax= 3.88001e+02, atom= 13
Step= 1808, Dmax= 2.3e-03 nm, Epot= -2.64509e+04 Fmax= 5.31950e+01, atom= 13
Step= 1809, Dmax= 2.8e-03 nm, Epot= -2.64510e+04 Fmax= 3.32726e+02, atom= 13
Step= 1810, Dmax= 3.3e-03 nm, Epot= -2.64518e+04 Fmax= 1.49076e+02, atom= 13
Step= 1811, Dmax= 4.0e-03 nm, Epot= -2.64511e+04 Fmax= 4.19930e+02, atom= 13
Step= 1812, Dmax= 2.0e-03 nm, Epot= -2.64520e+04 Fmax= 1.35743e+02, atom= 13
Step= 1813, Dmax= 2.4e-03 nm, Epot= -2.64521e+04 Fmax= 2.13524e+02, atom= 13
Step= 1814, Dmax= 2.9e-03 nm, Epot= -2.64524e+04 Fmax= 1.97947e+02, atom= 13
Step= 1815, Dmax= 3.4e-03 nm, Epot= -2.64523e+04 Fmax= 3.03381e+02, atom= 13
Step= 1816, Dmax= 1.7e-03 nm, Epot= -2.64528e+04 Fmax= 5.29116e+01, atom= 13
Step= 1817, Dmax= 2.1e-03 nm, Epot= -2.64530e+04 Fmax= 2.35089e+02, atom= 13
Step= 1818, Dmax= 2.5e-03 nm, Epot= -2.64535e+04 Fmax= 1.25448e+02, atom= 13
Step= 1819, Dmax= 3.0e-03 nm, Epot= -2.64533e+04 Fmax= 2.98490e+02, atom= 13
Step= 1820, Dmax= 1.5e-03 nm, Epot= -2.64537e+04 Fmax= 8.68619e+01, atom= 13
Step= 1821, Dmax= 1.8e-03 nm, Epot= -2.64539e+04 Fmax= 1.75506e+02, atom= 13
Step= 1822, Dmax= 2.1e-03 nm, Epot= -2.64542e+04 Fmax= 1.31263e+02, atom= 13
Step= 1823, Dmax= 2.6e-03 nm, Epot= -2.64542e+04 Fmax= 2.44478e+02, atom= 13
Step= 1824, Dmax= 3.1e-03 nm, Epot= -2.64545e+04 Fmax= 1.98362e+02, atom= 13
Step= 1825, Dmax= 3.7e-03 nm, Epot= -2.64543e+04 Fmax= 3.40723e+02, atom= 13
Step= 1826, Dmax= 1.8e-03 nm, Epot= -2.64549e+04 Fmax= 7.13066e+01, atom= 13
Step= 1827, Dmax= 2.2e-03 nm, Epot= -2.64550e+04 Fmax= 2.41424e+02, atom= 13
Step= 1828, Dmax= 2.7e-03 nm, Epot= -2.64554e+04 Fmax= 1.46162e+02, atom= 13
Step= 1829, Dmax= 3.2e-03 nm, Epot= -2.64553e+04 Fmax= 3.10453e+02, atom= 13
Step= 1830, Dmax= 1.6e-03 nm, Epot= -2.64557e+04 Fmax= 8.25125e+01, atom= 13
Step= 1831, Dmax= 1.9e-03 nm, Epot= -2.64559e+04 Fmax= 1.99790e+02, atom= 13
Step= 1832, Dmax= 2.3e-03 nm, Epot= -2.64562e+04 Fmax= 1.30365e+02, atom= 13
Step= 1833, Dmax= 2.7e-03 nm, Epot= -2.64561e+04 Fmax= 2.73751e+02, atom= 13
Step= 1834, Dmax= 1.4e-03 nm, Epot= -2.64564e+04 Fmax= 7.19123e+01, atom= 13
Step= 1835, Dmax= 1.6e-03 nm, Epot= -2.64567e+04 Fmax= 1.61667e+02, atom= 13
Step= 1836, Dmax= 2.0e-03 nm, Epot= -2.64569e+04 Fmax= 1.28736e+02, atom= 13
Step= 1837, Dmax= 2.4e-03 nm, Epot= -2.64570e+04 Fmax= 2.11629e+02, atom= 13
Step= 1838, Dmax= 2.8e-03 nm, Epot= -2.64572e+04 Fmax= 2.05536e+02, atom= 13
Step= 1839, Dmax= 3.4e-03 nm, Epot= -2.64572e+04 Fmax= 2.87121e+02, atom= 13
Step= 1840, Dmax= 1.7e-03 nm, Epot= -2.64577e+04 Fmax= 4.14242e+01, atom= 13
Step= 1841, Dmax= 2.1e-03 nm, Epot= -2.64580e+04 Fmax= 2.65925e+02, atom= 13
Step= 1842, Dmax= 2.5e-03 nm, Epot= -2.64585e+04 Fmax= 8.98641e+01, atom= 13
Step= 1843, Dmax= 3.0e-03 nm, Epot= -2.64583e+04 Fmax= 3.46936e+02, atom= 13
Step= 1844, Dmax= 1.5e-03 nm, Epot= -2.64587e+04 Fmax= 1.28636e+02, atom= 13
Step= 1845, Dmax= 1.8e-03 nm, Epot= -2.64590e+04 Fmax= 1.25562e+02, atom= 13
Step= 1846, Dmax= 2.1e-03 nm, Epot= -2.64591e+04 Fmax= 1.87625e+02, atom= 13
Step= 1847, Dmax= 2.6e-03 nm, Epot= -2.64593e+04 Fmax= 1.79909e+02, atom= 13
Step= 1848, Dmax= 3.1e-03 nm, Epot= -2.64593e+04 Fmax= 2.69387e+02, atom= 13
Step= 1849, Dmax= 3.7e-03 nm, Epot= -2.64595e+04 Fmax= 2.61343e+02, atom= 13
Step= 1850, Dmax= 4.4e-03 nm, Epot= -2.64593e+04 Fmax= 3.83861e+02, atom= 13
Step= 1851, Dmax= 2.2e-03 nm, Epot= -2.64601e+04 Fmax= 6.13723e+01, atom= 13
Step= 1852, Dmax= 2.6e-03 nm, Epot= -2.64601e+04 Fmax= 3.10509e+02, atom= 13
Step= 1853, Dmax= 3.2e-03 nm, Epot= -2.64608e+04 Fmax= 1.53490e+02, atom= 13
Step= 1854, Dmax= 3.8e-03 nm, Epot= -2.64603e+04 Fmax= 3.93397e+02, atom= 13
Step= 1855, Dmax= 1.9e-03 nm, Epot= -2.64611e+04 Fmax= 1.20369e+02, atom= 13
Step= 1856, Dmax= 2.3e-03 nm, Epot= -2.64611e+04 Fmax= 2.16611e+02, atom= 13
Step= 1857, Dmax= 2.7e-03 nm, Epot= -2.64614e+04 Fmax= 1.78978e+02, atom= 13
Step= 1858, Dmax= 3.3e-03 nm, Epot= -2.64613e+04 Fmax= 3.04225e+02, atom= 13
Step= 1859, Dmax= 1.6e-03 nm, Epot= -2.64618e+04 Fmax= 6.28760e+01, atom= 13
Step= 1860, Dmax= 2.0e-03 nm, Epot= -2.64619e+04 Fmax= 2.14924e+02, atom= 13
Step= 1861, Dmax= 2.4e-03 nm, Epot= -2.64623e+04 Fmax= 1.32498e+02, atom= 13
Step= 1862, Dmax= 2.8e-03 nm, Epot= -2.64622e+04 Fmax= 2.74972e+02, atom= 13
Step= 1863, Dmax= 1.4e-03 nm, Epot= -2.64626e+04 Fmax= 7.16938e+01, atom= 13
Step= 1864, Dmax= 1.7e-03 nm, Epot= -2.64627e+04 Fmax= 1.82036e+02, atom= 13
Step= 1865, Dmax= 2.0e-03 nm, Epot= -2.64631e+04 Fmax= 1.12880e+02, atom= 13
Step= 1866, Dmax= 2.5e-03 nm, Epot= -2.64630e+04 Fmax= 2.49863e+02, atom= 13
Step= 1867, Dmax= 1.2e-03 nm, Epot= -2.64633e+04 Fmax= 6.87649e+01, atom= 13
Step= 1868, Dmax= 1.5e-03 nm, Epot= -2.64635e+04 Fmax= 1.39367e+02, atom= 13
Step= 1869, Dmax= 1.8e-03 nm, Epot= -2.64637e+04 Fmax= 1.21252e+02, atom= 13
Step= 1870, Dmax= 2.1e-03 nm, Epot= -2.64639e+04 Fmax= 1.82594e+02, atom= 13
Step= 1871, Dmax= 2.5e-03 nm, Epot= -2.64641e+04 Fmax= 1.91506e+02, atom= 13
Step= 1872, Dmax= 3.1e-03 nm, Epot= -2.64641e+04 Fmax= 2.48638e+02, atom= 13
Step= 1873, Dmax= 3.7e-03 nm, Epot= -2.64642e+04 Fmax= 2.88715e+02, atom= 13
Step= 1874, Dmax= 4.4e-03 nm, Epot= -2.64641e+04 Fmax= 3.47263e+02, atom= 13
Step= 1875, Dmax= 2.2e-03 nm, Epot= -2.64649e+04 Fmax= 3.03020e+01, atom= 13
Step= 1876, Dmax= 2.6e-03 nm, Epot= -2.64653e+04 Fmax= 3.68476e+02, atom= 13
Step= 1877, Dmax= 3.2e-03 nm, Epot= -2.64663e+04 Fmax= 9.06780e+01, atom= 13
Step= 1878, Dmax= 3.8e-03 nm, Epot= -2.64654e+04 Fmax= 4.73158e+02, atom= 13
Step= 1879, Dmax= 1.9e-03 nm, Epot= -2.64664e+04 Fmax= 1.91319e+02, atom= 13
Step= 1880, Dmax= 2.3e-03 nm, Epot= -2.64667e+04 Fmax= 1.37402e+02, atom= 13
Step= 1881, Dmax= 2.7e-03 nm, Epot= -2.64667e+04 Fmax= 2.66221e+02, atom= 13
Step= 1882, Dmax= 1.4e-03 nm, Epot= -2.64670e+04 Fmax= 6.47333e+01, atom= 13
Step= 1883, Dmax= 1.6e-03 nm, Epot= -2.64672e+04 Fmax= 1.66304e+02, atom= 13
Step= 1884, Dmax= 2.0e-03 nm, Epot= -2.64674e+04 Fmax= 1.23811e+02, atom= 13
Step= 1885, Dmax= 2.4e-03 nm, Epot= -2.64675e+04 Fmax= 2.14707e+02, atom= 13
Step= 1886, Dmax= 2.8e-03 nm, Epot= -2.64678e+04 Fmax= 2.01904e+02, atom= 13
Step= 1887, Dmax= 3.4e-03 nm, Epot= -2.64677e+04 Fmax= 2.88839e+02, atom= 13
Step= 1888, Dmax= 1.7e-03 nm, Epot= -2.64681e+04 Fmax= 4.42074e+01, atom= 13
Step= 1889, Dmax= 2.0e-03 nm, Epot= -2.64684e+04 Fmax= 2.62936e+02, atom= 13
Step= 1890, Dmax= 2.5e-03 nm, Epot= -2.64689e+04 Fmax= 9.16721e+01, atom= 13
Step= 1891, Dmax= 2.9e-03 nm, Epot= -2.64686e+04 Fmax= 3.44809e+02, atom= 13
Step= 1892, Dmax= 1.5e-03 nm, Epot= -2.64691e+04 Fmax= 1.26794e+02, atom= 13
Step= 1893, Dmax= 1.8e-03 nm, Epot= -2.64693e+04 Fmax= 1.26216e+02, atom= 13
Step= 1894, Dmax= 2.1e-03 nm, Epot= -2.64695e+04 Fmax= 1.86681e+02, atom= 13
Step= 1895, Dmax= 2.5e-03 nm, Epot= -2.64697e+04 Fmax= 1.79490e+02, atom= 13
Step= 1896, Dmax= 3.1e-03 nm, Epot= -2.64697e+04 Fmax= 2.69232e+02, atom= 13
Step= 1897, Dmax= 1.5e-03 nm, Epot= -2.64700e+04 Fmax= 4.54311e+01, atom= 13
Step= 1898, Dmax= 1.8e-03 nm, Epot= -2.64703e+04 Fmax= 2.06527e+02, atom= 13
Step= 1899, Dmax= 2.2e-03 nm, Epot= -2.64707e+04 Fmax= 1.16218e+02, atom= 13
Step= 1900, Dmax= 2.6e-03 nm, Epot= -2.64706e+04 Fmax= 2.60276e+02, atom= 13
Step= 1901, Dmax= 1.3e-03 nm, Epot= -2.64709e+04 Fmax= 7.25122e+01, atom= 13
Step= 1902, Dmax= 1.6e-03 nm, Epot= -2.64711e+04 Fmax= 1.63268e+02, atom= 13
Step= 1903, Dmax= 1.9e-03 nm, Epot= -2.64714e+04 Fmax= 1.09739e+02, atom= 13
Step= 1904, Dmax= 2.3e-03 nm, Epot= -2.64714e+04 Fmax= 2.27375e+02, atom= 13
Step= 1905, Dmax= 2.7e-03 nm, Epot= -2.64717e+04 Fmax= 1.67046e+02, atom= 13
Step= 1906, Dmax= 3.3e-03 nm, Epot= -2.64715e+04 Fmax= 3.15844e+02, atom= 13
Step= 1907, Dmax= 1.6e-03 nm, Epot= -2.64720e+04 Fmax= 7.47492e+01, atom= 13
Step= 1908, Dmax= 2.0e-03 nm, Epot= -2.64722e+04 Fmax= 2.02896e+02, atom= 13
Step= 1909, Dmax= 2.4e-03 nm, Epot= -2.64725e+04 Fmax= 1.44262e+02, atom= 13
Step= 1910, Dmax= 2.8e-03 nm, Epot= -2.64724e+04 Fmax= 2.62018e+02, atom= 13
Step= 1911, Dmax= 1.4e-03 nm, Epot= -2.64728e+04 Fmax= 5.95325e+01, atom= 13
Step= 1912, Dmax= 1.7e-03 nm, Epot= -2.64729e+04 Fmax= 1.94979e+02, atom= 13
Step= 1913, Dmax= 2.0e-03 nm, Epot= -2.64733e+04 Fmax= 9.92071e+01, atom= 13
Step= 1914, Dmax= 2.5e-03 nm, Epot= -2.64732e+04 Fmax= 2.63883e+02, atom= 13
Step= 1915, Dmax= 1.2e-03 nm, Epot= -2.64735e+04 Fmax= 8.27219e+01, atom= 13
Step= 1916, Dmax= 1.5e-03 nm, Epot= -2.64737e+04 Fmax= 1.25496e+02, atom= 13
Step= 1917, Dmax= 1.8e-03 nm, Epot= -2.64739e+04 Fmax= 1.35213e+02, atom= 13
Step= 1918, Dmax= 2.1e-03 nm, Epot= -2.64740e+04 Fmax= 1.67960e+02, atom= 13
Step= 1919, Dmax= 2.5e-03 nm, Epot= -2.64742e+04 Fmax= 2.05968e+02, atom= 13
Step= 1920, Dmax= 3.0e-03 nm, Epot= -2.64743e+04 Fmax= 2.33007e+02, atom= 13
Step= 1921, Dmax= 3.7e-03 nm, Epot= -2.64743e+04 Fmax= 3.03687e+02, atom= 13
Step= 1922, Dmax= 1.8e-03 nm, Epot= -2.64748e+04 Fmax= 3.68526e+01, atom= 886
Step= 1923, Dmax= 2.2e-03 nm, Epot= -2.64752e+04 Fmax= 2.52175e+02, atom= 13
Step= 1924, Dmax= 2.6e-03 nm, Epot= -2.64757e+04 Fmax= 1.34110e+02, atom= 13
Step= 1925, Dmax= 3.2e-03 nm, Epot= -2.64755e+04 Fmax= 3.18000e+02, atom= 13
Step= 1926, Dmax= 1.6e-03 nm, Epot= -2.64759e+04 Fmax= 9.24770e+01, atom= 13
Step= 1927, Dmax= 1.9e-03 nm, Epot= -2.64761e+04 Fmax= 1.89007e+02, atom= 13
Step= 1928, Dmax= 2.3e-03 nm, Epot= -2.64763e+04 Fmax= 1.38642e+02, atom= 13
Step= 1929, Dmax= 2.7e-03 nm, Epot= -2.64763e+04 Fmax= 2.64212e+02, atom= 13
Step= 1930, Dmax= 1.4e-03 nm, Epot= -2.64766e+04 Fmax= 6.32789e+01, atom= 13
Step= 1931, Dmax= 1.6e-03 nm, Epot= -2.64768e+04 Fmax= 1.66111e+02, atom= 13
Step= 1932, Dmax= 2.0e-03 nm, Epot= -2.64771e+04 Fmax= 1.23528e+02, atom= 13
Step= 1933, Dmax= 2.4e-03 nm, Epot= -2.64771e+04 Fmax= 2.13656e+02, atom= 13
Step= 1934, Dmax= 2.8e-03 nm, Epot= -2.64774e+04 Fmax= 2.02143e+02, atom= 13
Step= 1935, Dmax= 3.4e-03 nm, Epot= -2.64773e+04 Fmax= 2.86981e+02, atom= 13
Step= 1936, Dmax= 1.7e-03 nm, Epot= -2.64778e+04 Fmax= 4.33403e+01, atom= 13
Step= 1937, Dmax= 2.0e-03 nm, Epot= -2.64780e+04 Fmax= 2.62973e+02, atom= 13
Step= 1938, Dmax= 2.4e-03 nm, Epot= -2.64786e+04 Fmax= 9.06742e+01, atom= 13
Step= 1939, Dmax= 2.9e-03 nm, Epot= -2.64783e+04 Fmax= 3.44910e+02, atom= 13
Step= 1940, Dmax= 1.5e-03 nm, Epot= -2.64788e+04 Fmax= 1.27426e+02, atom= 13
Step= 1941, Dmax= 1.8e-03 nm, Epot= -2.64790e+04 Fmax= 1.24751e+02, atom= 13
Step= 1942, Dmax= 2.1e-03 nm, Epot= -2.64791e+04 Fmax= 1.87572e+02, atom= 13
Step= 1943, Dmax= 2.5e-03 nm, Epot= -2.64793e+04 Fmax= 1.77526e+02, atom= 13
Step= 1944, Dmax= 3.0e-03 nm, Epot= -2.64793e+04 Fmax= 2.70193e+02, atom= 13
Step= 1945, Dmax= 1.5e-03 nm, Epot= -2.64796e+04 Fmax= 4.69943e+01, atom= 13
Step= 1946, Dmax= 1.8e-03 nm, Epot= -2.64799e+04 Fmax= 2.04006e+02, atom= 13
Step= 1947, Dmax= 2.2e-03 nm, Epot= -2.64803e+04 Fmax= 1.18119e+02, atom= 13
Step= 1948, Dmax= 2.6e-03 nm, Epot= -2.64802e+04 Fmax= 2.57361e+02, atom= 13
Step= 1949, Dmax= 1.3e-03 nm, Epot= -2.64805e+04 Fmax= 7.02410e+01, atom= 13
Step= 1950, Dmax= 1.6e-03 nm, Epot= -2.64807e+04 Fmax= 1.65037e+02, atom= 13
Step= 1951, Dmax= 1.9e-03 nm, Epot= -2.64809e+04 Fmax= 1.07284e+02, atom= 13
Step= 1952, Dmax= 2.3e-03 nm, Epot= -2.64810e+04 Fmax= 2.29040e+02, atom= 13
Step= 1953, Dmax= 2.7e-03 nm, Epot= -2.64813e+04 Fmax= 1.64393e+02, atom= 13
Step= 1954, Dmax= 3.3e-03 nm, Epot= -2.64811e+04 Fmax= 3.17282e+02, atom= 13
Step= 1955, Dmax= 1.6e-03 nm, Epot= -2.64816e+04 Fmax= 7.68264e+01, atom= 13
Step= 1956, Dmax= 2.0e-03 nm, Epot= -2.64818e+04 Fmax= 2.00343e+02, atom= 13
Step= 1957, Dmax= 2.4e-03 nm, Epot= -2.64821e+04 Fmax= 1.45823e+02, atom= 13
Step= 1958, Dmax= 2.8e-03 nm, Epot= -2.64820e+04 Fmax= 2.59535e+02, atom= 13
Step= 1959, Dmax= 1.4e-03 nm, Epot= -2.64823e+04 Fmax= 5.75437e+01, atom= 13
Step= 1960, Dmax= 1.7e-03 nm, Epot= -2.64825e+04 Fmax= 1.96105e+02, atom= 13
Step= 1961, Dmax= 2.0e-03 nm, Epot= -2.64829e+04 Fmax= 9.74284e+01, atom= 13
Step= 1962, Dmax= 2.4e-03 nm, Epot= -2.64828e+04 Fmax= 2.64494e+02, atom= 13
Step= 1963, Dmax= 1.2e-03 nm, Epot= -2.64831e+04 Fmax= 8.39120e+01, atom= 13
Step= 1964, Dmax= 1.5e-03 nm, Epot= -2.64833e+04 Fmax= 1.23995e+02, atom= 13
Step= 1965, Dmax= 1.8e-03 nm, Epot= -2.64835e+04 Fmax= 1.35863e+02, atom= 13
Step= 1966, Dmax= 2.1e-03 nm, Epot= -2.64836e+04 Fmax= 1.66727e+02, atom= 13
Step= 1967, Dmax= 2.5e-03 nm, Epot= -2.64838e+04 Fmax= 2.05977e+02, atom= 13
Step= 1968, Dmax= 3.0e-03 nm, Epot= -2.64839e+04 Fmax= 2.32001e+02, atom= 13
Step= 1969, Dmax= 3.6e-03 nm, Epot= -2.64839e+04 Fmax= 3.03029e+02, atom= 13
Step= 1970, Dmax= 1.8e-03 nm, Epot= -2.64844e+04 Fmax= 4.34947e+01, atom= 886
Step= 1971, Dmax= 2.2e-03 nm, Epot= -2.64848e+04 Fmax= 2.09346e+02, atom= 13
Step= 1972, Dmax= 2.6e-03 nm, Epot= -2.64851e+04 Fmax= 1.76203e+02, atom= 13
Step= 1973, Dmax= 3.2e-03 nm, Epot= -2.64850e+04 Fmax= 2.77155e+02, atom= 13
Step= 1974, Dmax= 1.6e-03 nm, Epot= -2.64854e+04 Fmax= 5.12493e+01, atom= 13
Step= 1975, Dmax= 1.9e-03 nm, Epot= -2.64856e+04 Fmax= 2.31768e+02, atom= 13
Step= 1976, Dmax= 2.3e-03 nm, Epot= -2.64861e+04 Fmax= 9.61226e+01, atom= 13
Step= 1977, Dmax= 2.7e-03 nm, Epot= -2.64859e+04 Fmax= 3.07012e+02, atom= 13
Step= 1978, Dmax= 1.4e-03 nm, Epot= -2.64863e+04 Fmax= 1.05702e+02, atom= 13
Step= 1979, Dmax= 1.6e-03 nm, Epot= -2.64864e+04 Fmax= 1.27810e+02, atom= 13
Step= 1980, Dmax= 2.0e-03 nm, Epot= -2.64866e+04 Fmax= 1.61453e+02, atom= 13
Step= 1981, Dmax= 2.4e-03 nm, Epot= -2.64868e+04 Fmax= 1.76995e+02, atom= 13
Step= 1982, Dmax= 2.8e-03 nm, Epot= -2.64868e+04 Fmax= 2.37865e+02, atom= 13
Step= 1983, Dmax= 3.4e-03 nm, Epot= -2.64870e+04 Fmax= 2.51222e+02, atom= 13
Step= 1984, Dmax= 4.1e-03 nm, Epot= -2.64868e+04 Fmax= 3.44462e+02, atom= 13
Step= 1985, Dmax= 2.0e-03 nm, Epot= -2.64875e+04 Fmax= 4.68187e+01, atom= 13
Step= 1986, Dmax= 2.4e-03 nm, Epot= -2.64877e+04 Fmax= 2.91228e+02, atom= 13
Step= 1987, Dmax= 2.9e-03 nm, Epot= -2.64883e+04 Fmax= 1.37067e+02, atom= 13
Step= 1988, Dmax= 3.5e-03 nm, Epot= -2.64879e+04 Fmax= 3.67123e+02, atom= 13
Step= 1989, Dmax= 1.8e-03 nm, Epot= -2.64885e+04 Fmax= 1.15561e+02, atom= 13
Step= 1990, Dmax= 2.1e-03 nm, Epot= -2.64886e+04 Fmax= 1.95330e+02, atom= 13
Step= 1991, Dmax= 2.5e-03 nm, Epot= -2.64889e+04 Fmax= 1.69822e+02, atom= 13
Step= 1992, Dmax= 3.0e-03 nm, Epot= -2.64888e+04 Fmax= 2.75972e+02, atom= 13
Step= 1993, Dmax= 1.5e-03 nm, Epot= -2.64892e+04 Fmax= 5.33404e+01, atom= 13
Step= 1994, Dmax= 1.8e-03 nm, Epot= -2.64894e+04 Fmax= 2.02145e+02, atom= 13
Step= 1995, Dmax= 2.2e-03 nm, Epot= -2.64897e+04 Fmax= 1.18229e+02, atom= 13
Step= 1996, Dmax= 2.6e-03 nm, Epot= -2.64897e+04 Fmax= 2.57999e+02, atom= 13
Step= 1997, Dmax= 1.3e-03 nm, Epot= -2.64900e+04 Fmax= 7.03611e+01, atom= 13
Step= 1998, Dmax= 1.6e-03 nm, Epot= -2.64901e+04 Fmax= 1.63039e+02, atom= 13
Step= 1999, Dmax= 1.9e-03 nm, Epot= -2.64904e+04 Fmax= 1.09455e+02, atom= 13
Step= 2000, Dmax= 2.3e-03 nm, Epot= -2.64904e+04 Fmax= 2.24458e+02, atom= 13

Energy minimization reached the maximum number of steps before the forces
reached the requested precision Fmax < 10.

writing lowest energy coordinates.

Back Off! I just backed up 1-min.gro to ./#1-min.gro.1#

Steepest Descents did not converge to Fmax < 10 in 2001 steps.
Potential Energy  = -2.6490430e+04
Maximum force     =  2.2445816e+02 on atom 13
Norm of force     =  1.1380657e+01

GROMACS reminds you: "There was no preconception on what to do" (Daft Punk)

                      :-) GROMACS - gmx mdrun, 2021.2 (-:

                            GROMACS is written by:
     Andrey Alekseenko              Emile Apol              Rossen Apostolov     
         Paul Bauer           Herman J.C. Berendsen           Par Bjelkmar       
       Christian Blau           Viacheslav Bolnykh             Kevin Boyd        
     Aldert van Buuren           Rudi van Drunen             Anton Feenstra      
    Gilles Gouaillardet             Alan Gray               Gerrit Groenhof      
       Anca Hamuraru            Vincent Hindriksen          M. Eric Irrgang      
      Aleksei Iupinov           Christoph Junghans             Joe Jordan        
    Dimitrios Karkoulis            Peter Kasson                Jiri Kraus        
      Carsten Kutzner              Per Larsson              Justin A. Lemkul     
       Viveca Lindahl            Magnus Lundborg             Erik Marklund       
        Pascal Merz             Pieter Meulenhoff            Teemu Murtola       
        Szilard Pall               Sander Pronk              Roland Schulz       
       Michael Shirts            Alexey Shvetsov             Alfons Sijbers      
       Peter Tieleman              Jon Vincent              Teemu Virolainen     
     Christian Wennberg            Maarten Wolf              Artem Zhmurov       
                           and the project leaders:
        Mark Abraham, Berk Hess, Erik Lindahl, and David van der Spoel

Copyright (c) 1991-2000, University of Groningen, The Netherlands.
Copyright (c) 2001-2019, The GROMACS development team at
Uppsala University, Stockholm University and
the Royal Institute of Technology, Sweden.
check out http://www.gromacs.org for more information.

GROMACS is free software; you can redistribute it and/or modify it
under the terms of the GNU Lesser General Public License
as published by the Free Software Foundation; either version 2.1
of the License, or (at your option) any later version.

GROMACS:      gmx mdrun, version 2021.2
Executable:   /usr/local/gromacs/bin/gmx
Data prefix:  /usr/local/gromacs
Working dir:  /home/workstation/Documents/PhD/2206/Ben_Projekt/bPEI_33/6_CGSIM
Command line:
  gmx mdrun -v -deffnm 2-eq


Back Off! I just backed up 2-eq.log to ./#2-eq.log.1#
Reading file 2-eq.tpr, VERSION 2021.2 (single precision)

NOTE: Parallelization is limited by the small number of atoms,
      only starting 1 thread-MPI ranks.
      You can use the -nt and/or -ntmpi option to optimize the number of threads.

Changing nstlist from 20 to 25, rlist from 1.218 to 1.267

1 GPU selected for this run.
Mapping of GPU IDs to the 1 GPU task in the 1 rank on this node:
  PP:0
PP tasks will do (non-perturbed) short-ranged interactions on the GPU
PP task will update and constrain coordinates on the CPU
Using 1 MPI thread
Using 24 OpenMP threads 


Back Off! I just backed up 2-eq.xtc to ./#2-eq.xtc.1#

Back Off! I just backed up 2-eq.edr to ./#2-eq.edr.1#
starting mdrun 'Two molecules in a solvent'
25000 steps,    500.0 ps.

step 0
step 100, remaining wall clock time:     2 s          
step 200, remaining wall clock time:     1 s          
step 300, remaining wall clock time:     1 s          
step 400, remaining wall clock time:     1 s          
step 500, remaining wall clock time:     1 s          
step 600, remaining wall clock time:     1 s          
step 700, remaining wall clock time:     1 s          
step 800, remaining wall clock time:     1 s          
step 900, remaining wall clock time:     1 s          
step 1000, remaining wall clock time:     1 s          
step 1100, remaining wall clock time:     1 s          
step 1200, remaining wall clock time:     1 s          
step 1300, remaining wall clock time:     1 s          
step 1400, remaining wall clock time:     1 s          
step 1500, remaining wall clock time:     1 s          
step 1600, remaining wall clock time:     1 s          
step 1700, remaining wall clock time:     1 s          
step 1800, remaining wall clock time:     1 s          
step 1900, remaining wall clock time:     1 s          
step 2000, remaining wall clock time:     1 s          
step 2100, remaining wall clock time:     1 s          
step 2200, remaining wall clock time:     1 s          
step 2300, remaining wall clock time:     1 s          
step 2400, remaining wall clock time:     1 s          
step 2500, remaining wall clock time:     1 s          
step 2600, remaining wall clock time:     1 s          
step 2700, remaining wall clock time:     1 s          
step 2800, remaining wall clock time:     1 s          
step 2900, remaining wall clock time:     1 s          
step 3000, remaining wall clock time:     1 s          
step 3100, remaining wall clock time:     1 s          
step 3200, remaining wall clock time:     1 s          
step 3300, remaining wall clock time:     1 s          
step 3400, remaining wall clock time:     1 s          
step 3500, remaining wall clock time:     1 s          
step 3600, remaining wall clock time:     1 s          
step 3700, remaining wall clock time:     1 s          
step 3800, remaining wall clock time:     1 s          
step 3900, remaining wall clock time:     1 s          
step 4000, remaining wall clock time:     1 s          
step 4100, remaining wall clock time:     1 s          
step 4200, remaining wall clock time:     1 s          
step 4300, remaining wall clock time:     1 s          
step 4400, remaining wall clock time:     1 s          
step 4500, remaining wall clock time:     1 s          
step 4600, remaining wall clock time:     1 s          
step 4700, remaining wall clock time:     1 s          
step 4800, remaining wall clock time:     1 s          
step 4900, remaining wall clock time:     1 s          
step 5000, remaining wall clock time:     1 s          
step 5100, remaining wall clock time:     1 s          
step 5200, remaining wall clock time:     1 s          
step 5300, remaining wall clock time:     1 s          
step 5400, remaining wall clock time:     1 s          
step 5500, remaining wall clock time:     1 s          
step 5600, remaining wall clock time:     1 s          
step 5700, remaining wall clock time:     1 s          
step 5800, remaining wall clock time:     1 s          
step 5900, remaining wall clock time:     1 s          
step 6000, remaining wall clock time:     1 s          
step 6100, remaining wall clock time:     1 s          
step 6200, remaining wall clock time:     1 s          
step 6300, remaining wall clock time:     1 s          
step 6400, remaining wall clock time:     1 s          
step 6500, remaining wall clock time:     1 s          
step 6600, remaining wall clock time:     1 s          
step 6700, remaining wall clock time:     1 s          
step 6800, remaining wall clock time:     1 s          
step 6900, remaining wall clock time:     1 s          
step 7000, remaining wall clock time:     1 s          
step 7100, remaining wall clock time:     1 s          
step 7200, remaining wall clock time:     1 s          
step 7300, remaining wall clock time:     1 s          
step 7400, remaining wall clock time:     1 s          
step 7500, remaining wall clock time:     1 s          
step 7600, remaining wall clock time:     1 s          
step 7700, remaining wall clock time:     1 s          
step 7800, remaining wall clock time:     1 s          
step 7900, remaining wall clock time:     1 s          
step 8000, remaining wall clock time:     1 s          
step 8100, remaining wall clock time:     1 s          
step 8200, remaining wall clock time:     1 s          
step 8300, remaining wall clock time:     1 s          
step 8400, remaining wall clock time:     1 s          
step 8500, remaining wall clock time:     1 s          
step 8600, remaining wall clock time:     1 s          
step 8700, remaining wall clock time:     1 s          
step 8800, remaining wall clock time:     1 s          
step 8900, remaining wall clock time:     1 s          
step 9000, remaining wall clock time:     1 s          
step 9100, remaining wall clock time:     1 s          
step 9200, remaining wall clock time:     1 s          
step 9300, remaining wall clock time:     1 s          
step 9400, remaining wall clock time:     1 s          
step 9500, remaining wall clock time:     1 s          
step 9600, remaining wall clock time:     1 s          
step 9700, remaining wall clock time:     1 s          
step 9800, remaining wall clock time:     1 s          
step 9900, remaining wall clock time:     1 s          
step 10000, remaining wall clock time:     1 s          
step 10100, remaining wall clock time:     1 s          
step 10200, remaining wall clock time:     1 s          
step 10300, remaining wall clock time:     1 s          
step 10400, remaining wall clock time:     1 s          
step 10500, remaining wall clock time:     1 s          
step 10600, remaining wall clock time:     1 s          
step 10700, remaining wall clock time:     1 s          
step 10800, remaining wall clock time:     1 s          
step 10900, remaining wall clock time:     1 s          
step 11000, remaining wall clock time:     1 s          
step 11100, remaining wall clock time:     1 s          
step 11200, remaining wall clock time:     1 s          
step 11300, remaining wall clock time:     0 s          
step 11400, remaining wall clock time:     0 s          
step 11500, remaining wall clock time:     0 s          
step 11600, remaining wall clock time:     0 s          
step 11700, remaining wall clock time:     0 s          
step 11800, remaining wall clock time:     0 s          
step 11900, remaining wall clock time:     0 s          
step 12000, remaining wall clock time:     0 s          
step 12100, remaining wall clock time:     0 s          
step 12200, remaining wall clock time:     0 s          
step 12300, remaining wall clock time:     0 s          
step 12400, remaining wall clock time:     0 s          
step 12500, remaining wall clock time:     0 s          
step 12600, remaining wall clock time:     0 s          
step 12700, remaining wall clock time:     0 s          
step 12800, remaining wall clock time:     0 s          
step 12900, remaining wall clock time:     0 s          
step 13000, remaining wall clock time:     0 s          
step 13100, remaining wall clock time:     0 s          
step 13200, remaining wall clock time:     0 s          
step 13300, remaining wall clock time:     0 s          
step 13400, remaining wall clock time:     0 s          
step 13500, remaining wall clock time:     0 s          
step 13600, remaining wall clock time:     0 s          
step 13700, remaining wall clock time:     0 s          
step 13800, remaining wall clock time:     0 s          
step 13900, remaining wall clock time:     0 s          
step 14000, remaining wall clock time:     0 s          
step 14100, remaining wall clock time:     0 s          
step 14200, remaining wall clock time:     0 s          
step 14300, remaining wall clock time:     0 s          
step 14400, remaining wall clock time:     0 s          
step 14500, remaining wall clock time:     0 s          
step 14600, remaining wall clock time:     0 s          
step 14700, remaining wall clock time:     0 s          
step 14800, remaining wall clock time:     0 s          
step 14900, remaining wall clock time:     0 s          
step 15000, remaining wall clock time:     0 s          
step 15100, remaining wall clock time:     0 s          
step 15200, remaining wall clock time:     0 s          
step 15300, remaining wall clock time:     0 s          
step 15400, remaining wall clock time:     0 s          
step 15500, remaining wall clock time:     0 s          
step 15600, remaining wall clock time:     0 s          
step 15700, remaining wall clock time:     0 s          
step 15800, remaining wall clock time:     0 s          
step 15900, remaining wall clock time:     0 s          
step 16000, remaining wall clock time:     0 s          
step 16100, remaining wall clock time:     0 s          
step 16200, remaining wall clock time:     0 s          
step 16300, remaining wall clock time:     0 s          
step 16400, remaining wall clock time:     0 s          
step 16500, remaining wall clock time:     0 s          
step 16600, remaining wall clock time:     0 s          
step 16700, remaining wall clock time:     0 s          
step 16800, remaining wall clock time:     0 s          
step 16900, remaining wall clock time:     0 s          
step 17000, remaining wall clock time:     0 s          
step 17100, remaining wall clock time:     0 s          
step 17200, remaining wall clock time:     0 s          
step 17300, remaining wall clock time:     0 s          
step 17400, remaining wall clock time:     0 s          
step 17500, remaining wall clock time:     0 s          
step 17600, remaining wall clock time:     0 s          
step 17700, remaining wall clock time:     0 s          
step 17800, remaining wall clock time:     0 s          
step 17900, remaining wall clock time:     0 s          
step 18000, remaining wall clock time:     0 s          
step 18100, remaining wall clock time:     0 s          
step 18200, remaining wall clock time:     0 s          
step 18300, remaining wall clock time:     0 s          
step 18400, remaining wall clock time:     0 s          
step 18500, remaining wall clock time:     0 s          
step 18600, remaining wall clock time:     0 s          
step 18700, remaining wall clock time:     0 s          
step 18800, remaining wall clock time:     0 s          
step 18900, remaining wall clock time:     0 s          
step 19000, remaining wall clock time:     0 s          
step 19100, remaining wall clock time:     0 s          
step 19200, remaining wall clock time:     0 s          
step 19300, remaining wall clock time:     0 s          
step 19400, remaining wall clock time:     0 s          
step 19500, remaining wall clock time:     0 s          
step 19600, remaining wall clock time:     0 s          
step 19700, remaining wall clock time:     0 s          
step 19800, remaining wall clock time:     0 s          
step 19900, remaining wall clock time:     0 s          
step 20000, remaining wall clock time:     0 s          
step 20100, remaining wall clock time:     0 s          
step 20200, remaining wall clock time:     0 s          
step 20300, remaining wall clock time:     0 s          
step 20400, remaining wall clock time:     0 s          
step 20500, remaining wall clock time:     0 s          
step 20600, remaining wall clock time:     0 s          
step 20700, remaining wall clock time:     0 s          
step 20800, remaining wall clock time:     0 s          
step 20900, remaining wall clock time:     0 s          
step 21000, remaining wall clock time:     0 s          
step 21100, remaining wall clock time:     0 s          
step 21200, remaining wall clock time:     0 s          
step 21300, remaining wall clock time:     0 s          
step 21400, remaining wall clock time:     0 s          
step 21500, remaining wall clock time:     0 s          
step 21600, remaining wall clock time:     0 s          
step 21700, remaining wall clock time:     0 s          
step 21800, remaining wall clock time:     0 s          
step 21900, remaining wall clock time:     0 s          
step 22000, remaining wall clock time:     0 s          
step 22100, remaining wall clock time:     0 s          
step 22200, remaining wall clock time:     0 s          
step 22300, remaining wall clock time:     0 s          
step 22400, remaining wall clock time:     0 s          
step 22500, remaining wall clock time:     0 s          
step 22600, remaining wall clock time:     0 s          
step 22700, remaining wall clock time:     0 s          
step 22800, remaining wall clock time:     0 s          
step 22900, remaining wall clock time:     0 s          
step 23000, remaining wall clock time:     0 s          
step 23100, remaining wall clock time:     0 s          
step 23200, remaining wall clock time:     0 s          
step 23300, remaining wall clock time:     0 s          
step 23400, remaining wall clock time:     0 s          
step 23500, remaining wall clock time:     0 s          
step 23600, remaining wall clock time:     0 s          
step 23700, remaining wall clock time:     0 s          
step 23800, remaining wall clock time:     0 s          
step 23900, remaining wall clock time:     0 s          
step 24000, remaining wall clock time:     0 s          
step 24100, remaining wall clock time:     0 s          
step 24200, remaining wall clock time:     0 s          
step 24300, remaining wall clock time:     0 s          
step 24400, remaining wall clock time:     0 s          
step 24500, remaining wall clock time:     0 s          
step 24600, remaining wall clock time:     0 s          
step 24700, remaining wall clock time:     0 s          
step 24800, remaining wall clock time:     0 s          
step 24900, remaining wall clock time:     0 s          
Writing final coordinates.

step 25000, remaining wall clock time:     0 s          
               Core t (s)   Wall t (s)        (%)
       Time:       40.990        1.708     2399.9
                 (ns/day)    (hour/ns)
Performance:    25294.300        0.001

GROMACS reminds you: "Our struggle today is not to have a female Einstein get appointed as an assistant professor. It is for a woman schlemiel to get as quickly promoted as a male schlemiel." (Bella Abzug)

                      :-) GROMACS - gmx mdrun, 2021.2 (-:

                            GROMACS is written by:
     Andrey Alekseenko              Emile Apol              Rossen Apostolov     
         Paul Bauer           Herman J.C. Berendsen           Par Bjelkmar       
       Christian Blau           Viacheslav Bolnykh             Kevin Boyd        
     Aldert van Buuren           Rudi van Drunen             Anton Feenstra      
    Gilles Gouaillardet             Alan Gray               Gerrit Groenhof      
       Anca Hamuraru            Vincent Hindriksen          M. Eric Irrgang      
      Aleksei Iupinov           Christoph Junghans             Joe Jordan        
    Dimitrios Karkoulis            Peter Kasson                Jiri Kraus        
      Carsten Kutzner              Per Larsson              Justin A. Lemkul     
       Viveca Lindahl            Magnus Lundborg             Erik Marklund       
        Pascal Merz             Pieter Meulenhoff            Teemu Murtola       
        Szilard Pall               Sander Pronk              Roland Schulz       
       Michael Shirts            Alexey Shvetsov             Alfons Sijbers      
       Peter Tieleman              Jon Vincent              Teemu Virolainen     
     Christian Wennberg            Maarten Wolf              Artem Zhmurov       
                           and the project leaders:
        Mark Abraham, Berk Hess, Erik Lindahl, and David van der Spoel

Copyright (c) 1991-2000, University of Groningen, The Netherlands.
Copyright (c) 2001-2019, The GROMACS development team at
Uppsala University, Stockholm University and
the Royal Institute of Technology, Sweden.
check out http://www.gromacs.org for more information.

GROMACS is free software; you can redistribute it and/or modify it
under the terms of the GNU Lesser General Public License
as published by the Free Software Foundation; either version 2.1
of the License, or (at your option) any later version.

GROMACS:      gmx mdrun, version 2021.2
Executable:   /usr/local/gromacs/bin/gmx
Data prefix:  /usr/local/gromacs
Working dir:  /home/workstation/Documents/PhD/2206/Ben_Projekt/bPEI_33/6_CGSIM
Command line:
  gmx mdrun -v -deffnm 1-min


Back Off! I just backed up 1-min.log to ./#1-min.log.2#
Reading file 1-min.tpr, VERSION 2021.2 (single precision)

NOTE: Parallelization is limited by the small number of atoms,
      only starting 1 thread-MPI ranks.
      You can use the -nt and/or -ntmpi option to optimize the number of threads.

1 GPU selected for this run.
Mapping of GPU IDs to the 1 GPU task in the 1 rank on this node:
  PP:0
PP tasks will do (non-perturbed) short-ranged interactions on the GPU
PP task will update and constrain coordinates on the CPU
Using 1 MPI thread
Using 24 OpenMP threads 


Back Off! I just backed up 1-min.trr to ./#1-min.trr.2#

Back Off! I just backed up 1-min.edr to ./#1-min.edr.2#

Steepest Descents:
   Tolerance (Fmax)   =  1.00000e+01
   Number of steps    =         2000
Step=    0, Dmax= 1.0e-02 nm, Epot=  5.64792e+06 Fmax= 1.21497e+07, atom= 101
Step=    1, Dmax= 1.0e-02 nm, Epot=  3.74161e+06 Fmax= 4.18089e+06, atom= 297
Step=    2, Dmax= 1.2e-02 nm, Epot=  2.26853e+06 Fmax= 1.80470e+06, atom= 199
Step=    3, Dmax= 1.4e-02 nm, Epot=  1.44304e+06 Fmax= 8.06130e+05, atom= 199
Step=    4, Dmax= 1.7e-02 nm, Epot=  8.97856e+05 Fmax= 3.84504e+05, atom= 199
Step=    5, Dmax= 2.1e-02 nm, Epot=  5.45508e+05 Fmax= 2.33310e+05, atom= 568
Step=    6, Dmax= 2.5e-02 nm, Epot=  3.48314e+05 Fmax= 1.38275e+05, atom= 568
Step=    7, Dmax= 3.0e-02 nm, Epot=  2.19007e+05 Fmax= 8.79051e+04, atom= 568
Step=    8, Dmax= 3.6e-02 nm, Epot=  1.37754e+05 Fmax= 9.00663e+04, atom= 180
Step=    9, Dmax= 4.3e-02 nm, Epot=  9.93944e+04 Fmax= 3.53412e+04, atom= 52
Step=   10, Dmax= 5.2e-02 nm, Epot=  5.26702e+04 Fmax= 4.51331e+04, atom= 477
Step=   11, Dmax= 6.2e-02 nm, Epot=  3.66717e+04 Fmax= 3.32161e+04, atom= 744
Step=   12, Dmax= 7.4e-02 nm, Epot=  2.47917e+04 Fmax= 7.97952e+04, atom= 395
Step=   13, Dmax= 8.9e-02 nm, Epot=  1.98085e+04 Fmax= 2.40040e+04, atom= 395
Step=   14, Dmax= 1.1e-01 nm, Epot=  9.92670e+03 Fmax= 2.88433e+04, atom= 395
Step=   15, Dmax= 1.3e-01 nm, Epot=  1.10430e+04 Fmax= 2.61682e+05, atom= 744
Step=   16, Dmax= 6.4e-02 nm, Epot=  6.54864e+03 Fmax= 1.50400e+04, atom= 744
Step=   17, Dmax= 7.7e-02 nm, Epot=  2.24643e+03 Fmax= 1.40981e+04, atom= 472
Step=   18, Dmax= 9.2e-02 nm, Epot=  5.35099e+02 Fmax= 7.22395e+04, atom= 472
Step=   19, Dmax= 1.1e-01 nm, Epot= -2.19425e+03 Fmax= 1.52215e+04, atom= 472
Step=   20, Dmax= 1.3e-01 nm, Epot= -4.98399e+03 Fmax= 3.16745e+04, atom= 439
Step=   21, Dmax= 1.6e-01 nm, Epot= -6.80585e+03 Fmax= 8.09197e+03, atom= 199
Step=   22, Dmax= 1.9e-01 nm, Epot=  1.17408e+07 Fmax= 1.04736e+09, atom= 8
Step=   23, Dmax= 9.6e-02 nm, Epot= -7.02397e+03 Fmax= 1.05026e+05, atom= 199
Step=   24, Dmax= 1.2e-01 nm, Epot= -9.33696e+03 Fmax= 6.64248e+03, atom= 8
Step=   25, Dmax= 1.4e-01 nm, Epot= -1.09403e+04 Fmax= 1.83023e+04, atom= 8
Step=   26, Dmax= 1.7e-01 nm, Epot= -1.18227e+04 Fmax= 2.42541e+04, atom= 199
Step=   27, Dmax= 2.0e-01 nm, Epot= -1.17252e+04 Fmax= 5.49386e+04, atom= 199
Step=   28, Dmax= 9.9e-02 nm, Epot= -1.31670e+04 Fmax= 3.84007e+03, atom= 8
Step=   29, Dmax= 1.2e-01 nm, Epot= -1.43698e+04 Fmax= 8.20858e+03, atom= 195
Step=   30, Dmax= 1.4e-01 nm, Epot= -1.39747e+04 Fmax= 1.80107e+04, atom= 7
Step=   31, Dmax= 7.2e-02 nm, Epot= -1.57152e+04 Fmax= 2.62109e+03, atom= 7
Step=   32, Dmax= 8.6e-02 nm, Epot= -1.65023e+04 Fmax= 6.44336e+03, atom= 7
Step=   33, Dmax= 1.0e-01 nm, Epot= -1.69354e+04 Fmax= 7.22851e+03, atom= 7
Step=   34, Dmax= 1.2e-01 nm, Epot= -1.69602e+04 Fmax= 1.10741e+04, atom= 7
Step=   35, Dmax= 1.5e-01 nm, Epot= -1.69893e+04 Fmax= 1.13386e+04, atom= 7
Step=   36, Dmax= 1.8e-01 nm, Epot= -1.68705e+04 Fmax= 1.49397e+04, atom= 7
Step=   37, Dmax= 8.9e-02 nm, Epot= -1.83580e+04 Fmax= 1.28317e+03, atom= 7
Step=   38, Dmax= 1.1e-01 nm, Epot= -1.71239e+04 Fmax= 4.40186e+04, atom= 297
Step=   39, Dmax= 5.3e-02 nm, Epot= -1.88327e+04 Fmax= 5.28234e+03, atom= 6
Step=   40, Dmax= 6.4e-02 nm, Epot= -1.91824e+04 Fmax= 4.59718e+03, atom= 6
Step=   41, Dmax= 7.7e-02 nm, Epot= -1.92435e+04 Fmax= 5.83237e+03, atom= 6
Step=   42, Dmax= 9.2e-02 nm, Epot= -1.93096e+04 Fmax= 7.14590e+03, atom= 7
Step=   43, Dmax= 1.1e-01 nm, Epot= -1.92820e+04 Fmax= 8.10945e+03, atom= 7
Step=   44, Dmax= 5.5e-02 nm, Epot= -1.99085e+04 Fmax= 7.71154e+02, atom= 6
Step=   45, Dmax= 6.6e-02 nm, Epot= -2.00527e+04 Fmax= 1.07964e+04, atom= 6
Step=   46, Dmax= 8.0e-02 nm, Epot= -2.08516e+04 Fmax= 2.14197e+03, atom= 6
Step=   47, Dmax= 9.6e-02 nm, Epot= -2.02532e+04 Fmax= 1.08346e+04, atom= 6
Step=   48, Dmax= 4.8e-02 nm, Epot= -2.09167e+04 Fmax= 4.22523e+03, atom= 7
Step=   49, Dmax= 5.7e-02 nm, Epot= -2.10572e+04 Fmax= 3.28501e+03, atom= 7
Step=   50, Dmax= 6.9e-02 nm, Epot= -2.09369e+04 Fmax= 6.27967e+03, atom= 7
Step=   51, Dmax= 3.4e-02 nm, Epot= -2.12209e+04 Fmax= 1.42422e+03, atom= 7
Step=   52, Dmax= 4.1e-02 nm, Epot= -2.12648e+04 Fmax= 3.85769e+03, atom= 7
Step=   53, Dmax= 5.0e-02 nm, Epot= -2.14180e+04 Fmax= 2.93573e+03, atom= 7
Step=   54, Dmax= 6.0e-02 nm, Epot= -2.13360e+04 Fmax= 4.96661e+03, atom= 7
Step=   55, Dmax= 3.0e-02 nm, Epot= -2.15588e+04 Fmax= 1.04484e+03, atom= 7
Step=   56, Dmax= 3.6e-02 nm, Epot= -2.15763e+04 Fmax= 4.03207e+03, atom= 7
Step=   57, Dmax= 4.3e-02 nm, Epot= -2.17830e+04 Fmax= 1.77224e+03, atom= 7
Step=   58, Dmax= 5.1e-02 nm, Epot= -2.16040e+04 Fmax= 5.44476e+03, atom= 7
Step=   59, Dmax= 2.6e-02 nm, Epot= -2.18599e+04 Fmax= 1.78750e+03, atom= 7
Step=   60, Dmax= 3.1e-02 nm, Epot= -2.19114e+04 Fmax= 2.30238e+03, atom= 7
Step=   61, Dmax= 3.7e-02 nm, Epot= -2.19560e+04 Fmax= 2.79594e+03, atom= 7
Step=   62, Dmax= 4.4e-02 nm, Epot= -2.19862e+04 Fmax= 3.15472e+03, atom= 7
Step=   63, Dmax= 5.3e-02 nm, Epot= -2.19533e+04 Fmax= 4.17245e+03, atom= 7
Step=   64, Dmax= 2.7e-02 nm, Epot= -2.21700e+04 Fmax= 4.78851e+02, atom= 7
Step=   65, Dmax= 3.2e-02 nm, Epot= -2.22093e+04 Fmax= 3.54381e+03, atom= 7
Step=   66, Dmax= 3.8e-02 nm, Epot= -2.24355e+04 Fmax= 1.88219e+03, atom= 13
Step=   67, Dmax= 4.6e-02 nm, Epot= -2.22246e+04 Fmax= 4.76807e+03, atom= 13
Step=   68, Dmax= 2.3e-02 nm, Epot= -2.25116e+04 Fmax= 1.45629e+03, atom= 13
Step=   69, Dmax= 2.8e-02 nm, Epot= -2.25254e+04 Fmax= 2.53170e+03, atom= 13
Step=   70, Dmax= 3.3e-02 nm, Epot= -2.25955e+04 Fmax= 2.26789e+03, atom= 13
Step=   71, Dmax= 4.0e-02 nm, Epot= -2.25847e+04 Fmax= 3.46636e+03, atom= 13
Step=   72, Dmax= 2.0e-02 nm, Epot= -2.26832e+04 Fmax= 5.99193e+02, atom= 13
Step=   73, Dmax= 2.4e-02 nm, Epot= -2.27461e+04 Fmax= 2.80168e+03, atom= 13
Step=   74, Dmax= 2.9e-02 nm, Epot= -2.28347e+04 Fmax= 1.32136e+03, atom= 13
Step=   75, Dmax= 3.4e-02 nm, Epot= -2.28212e+04 Fmax= 3.61349e+03, atom= 13
Step=   76, Dmax= 1.7e-02 nm, Epot= -2.28779e+04 Fmax= 1.15454e+03, atom= 13
Step=   77, Dmax= 2.1e-02 nm, Epot= -2.29157e+04 Fmax= 1.82436e+03, atom= 13
Step=   78, Dmax= 2.5e-02 nm, Epot= -2.29573e+04 Fmax= 1.74504e+03, atom= 13
Step=   79, Dmax= 3.0e-02 nm, Epot= -2.29804e+04 Fmax= 2.54275e+03, atom= 13
Step=   80, Dmax= 3.6e-02 nm, Epot= -2.30168e+04 Fmax= 2.59841e+03, atom= 13
Step=   81, Dmax= 4.3e-02 nm, Epot= -2.30190e+04 Fmax= 3.56800e+03, atom= 13
Step=   82, Dmax= 5.1e-02 nm, Epot= -2.30421e+04 Fmax= 3.82661e+03, atom= 13
Step=   83, Dmax= 6.2e-02 nm, Epot= -2.30101e+04 Fmax= 5.02640e+03, atom= 13
Step=   84, Dmax= 3.1e-02 nm, Epot= -2.31651e+04 Fmax= 5.90301e+02, atom= 13
Step=   85, Dmax= 3.7e-02 nm, Epot= -2.31740e+04 Fmax= 4.61998e+03, atom= 13
Step=   86, Dmax= 4.4e-02 nm, Epot= -2.33213e+04 Fmax= 1.75175e+03, atom= 13
Step=   87, Dmax= 5.3e-02 nm, Epot= -2.31738e+04 Fmax= 5.84758e+03, atom= 13
Step=   88, Dmax= 2.7e-02 nm, Epot= -2.33461e+04 Fmax= 2.07555e+03, atom= 13
Step=   89, Dmax= 3.2e-02 nm, Epot= -2.33653e+04 Fmax= 2.54236e+03, atom= 13
Step=   90, Dmax= 3.8e-02 nm, Epot= -2.33798e+04 Fmax= 2.98025e+03, atom= 13
Step=   91, Dmax= 4.6e-02 nm, Epot= -2.33822e+04 Fmax= 3.66052e+03, atom= 13
Step=   92, Dmax= 5.5e-02 nm, Epot= -2.33763e+04 Fmax= 4.28745e+03, atom= 13
Step=   93, Dmax= 2.8e-02 nm, Epot= -2.34869e+04 Fmax= 3.45277e+02, atom= 13
Step=   94, Dmax= 3.3e-02 nm, Epot= -2.35366e+04 Fmax= 4.49372e+03, atom= 13
Step=   95, Dmax= 4.0e-02 nm, Epot= -2.36770e+04 Fmax= 1.31861e+03, atom= 13
Step=   96, Dmax= 4.8e-02 nm, Epot= -2.35343e+04 Fmax= 5.66332e+03, atom= 13
Step=   97, Dmax= 2.4e-02 nm, Epot= -2.36885e+04 Fmax= 2.16256e+03, atom= 13
Step=   98, Dmax= 2.9e-02 nm, Epot= -2.37151e+04 Fmax= 1.98704e+03, atom= 13
Step=   99, Dmax= 3.4e-02 nm, Epot= -2.37097e+04 Fmax= 3.01006e+03, atom= 13
Step=  100, Dmax= 1.7e-02 nm, Epot= -2.37546e+04 Fmax= 5.06740e+02, atom= 13
Step=  101, Dmax= 2.1e-02 nm, Epot= -2.37818e+04 Fmax= 2.43016e+03, atom= 13
Step=  102, Dmax= 2.5e-02 nm, Epot= -2.38288e+04 Fmax= 1.15881e+03, atom= 13
Step=  103, Dmax= 3.0e-02 nm, Epot= -2.38106e+04 Fmax= 3.11402e+03, atom= 13
Step=  104, Dmax= 1.5e-02 nm, Epot= -2.38506e+04 Fmax= 9.86304e+02, atom= 13
Step=  105, Dmax= 1.8e-02 nm, Epot= -2.38669e+04 Fmax= 1.61637e+03, atom= 13
Step=  106, Dmax= 2.1e-02 nm, Epot= -2.38889e+04 Fmax= 1.48056e+03, atom= 13
Step=  107, Dmax= 2.6e-02 nm, Epot= -2.38946e+04 Fmax= 2.26179e+03, atom= 13
Step=  108, Dmax= 3.1e-02 nm, Epot= -2.39150e+04 Fmax= 2.20473e+03, atom= 13
Step=  109, Dmax= 3.7e-02 nm, Epot= -2.39037e+04 Fmax= 3.17530e+03, atom= 13
Step=  110, Dmax= 1.8e-02 nm, Epot= -2.39585e+04 Fmax= 4.78439e+02, atom= 13
Step=  111, Dmax= 2.2e-02 nm, Epot= -2.39744e+04 Fmax= 2.68147e+03, atom= 13
Step=  112, Dmax= 2.7e-02 nm, Epot= -2.40272e+04 Fmax= 1.18251e+03, atom= 13
Step=  113, Dmax= 3.2e-02 nm, Epot= -2.39912e+04 Fmax= 3.42040e+03, atom= 13
Step=  114, Dmax= 1.6e-02 nm, Epot= -2.40453e+04 Fmax= 1.12920e+03, atom= 13
Step=  115, Dmax= 1.9e-02 nm, Epot= -2.40569e+04 Fmax= 1.67237e+03, atom= 13
Step=  116, Dmax= 2.3e-02 nm, Epot= -2.40739e+04 Fmax= 1.66522e+03, atom= 13
Step=  117, Dmax= 2.8e-02 nm, Epot= -2.40757e+04 Fmax= 2.36347e+03, atom= 13
Step=  118, Dmax= 3.3e-02 nm, Epot= -2.40891e+04 Fmax= 2.44927e+03, atom= 13
Step=  119, Dmax= 4.0e-02 nm, Epot= -2.40740e+04 Fmax= 3.34221e+03, atom= 13
Step=  120, Dmax= 2.0e-02 nm, Epot= -2.41389e+04 Fmax= 4.37166e+02, atom= 13
Step=  121, Dmax= 2.4e-02 nm, Epot= -2.41435e+04 Fmax= 2.96668e+03, atom= 13
Step=  122, Dmax= 2.9e-02 nm, Epot= -2.42051e+04 Fmax= 1.19199e+03, atom= 13
Step=  123, Dmax= 3.4e-02 nm, Epot= -2.41485e+04 Fmax= 3.76752e+03, atom= 13
Step=  124, Dmax= 1.7e-02 nm, Epot= -2.42190e+04 Fmax= 1.29998e+03, atom= 13
Step=  125, Dmax= 2.1e-02 nm, Epot= -2.42279e+04 Fmax= 1.71376e+03, atom= 13
Step=  126, Dmax= 2.5e-02 nm, Epot= -2.42388e+04 Fmax= 1.88358e+03, atom= 13
Step=  127, Dmax= 3.0e-02 nm, Epot= -2.42390e+04 Fmax= 2.45125e+03, atom= 13
Step=  128, Dmax= 3.6e-02 nm, Epot= -2.42431e+04 Fmax= 2.73458e+03, atom= 13
Step=  129, Dmax= 4.3e-02 nm, Epot= -2.42274e+04 Fmax= 3.49724e+03, atom= 13
Step=  130, Dmax= 2.1e-02 nm, Epot= -2.43019e+04 Fmax= 3.69420e+02, atom= 13
Step=  131, Dmax= 2.6e-02 nm, Epot= -2.42971e+04 Fmax= 3.29721e+03, atom= 13
Step=  132, Dmax= 1.3e-02 nm, Epot= -2.43229e+04 Fmax= 1.46911e+03, atom= 13
Step=  133, Dmax= 1.5e-02 nm, Epot= -2.43439e+04 Fmax= 7.79461e+02, atom= 13
Step=  134, Dmax= 1.8e-02 nm, Epot= -2.43460e+04 Fmax= 1.89576e+03, atom= 13
Step=  135, Dmax= 2.2e-02 nm, Epot= -2.43696e+04 Fmax= 1.33895e+03, atom= 13
Step=  136, Dmax= 2.7e-02 nm, Epot= -2.43560e+04 Fmax= 2.52907e+03, atom= 13
Step=  137, Dmax= 1.3e-02 nm, Epot= -2.43885e+04 Fmax= 6.02280e+02, atom= 13
Step=  138, Dmax= 1.6e-02 nm, Epot= -2.43946e+04 Fmax= 1.74347e+03, atom= 13
Step=  139, Dmax= 1.9e-02 nm, Epot= -2.44174e+04 Fmax= 1.05634e+03, atom= 13
Step=  140, Dmax= 2.3e-02 nm, Epot= -2.44076e+04 Fmax= 2.31639e+03, atom= 13
Step=  141, Dmax= 1.1e-02 nm, Epot= -2.44321e+04 Fmax= 6.26516e+02, atom= 13
Step=  142, Dmax= 1.4e-02 nm, Epot= -2.44408e+04 Fmax= 1.37753e+03, atom= 13
Step=  143, Dmax= 1.7e-02 nm, Epot= -2.44568e+04 Fmax= 1.04405e+03, atom= 13
Step=  144, Dmax= 2.0e-02 nm, Epot= -2.44565e+04 Fmax= 1.85114e+03, atom= 13
Step=  145, Dmax= 9.9e-03 nm, Epot= -2.44711e+04 Fmax= 4.07960e+02, atom= 13
Step=  146, Dmax= 1.2e-02 nm, Epot= -2.44842e+04 Fmax= 1.34527e+03, atom= 13
Step=  147, Dmax= 1.4e-02 nm, Epot= -2.45013e+04 Fmax= 7.48642e+02, atom= 13
Step=  148, Dmax= 1.7e-02 nm, Epot= -2.45020e+04 Fmax= 1.77268e+03, atom= 13
Step=  149, Dmax= 2.1e-02 nm, Epot= -2.45219e+04 Fmax= 1.24612e+03, atom= 13
Step=  150, Dmax= 2.5e-02 nm, Epot= -2.45091e+04 Fmax= 2.38061e+03, atom= 13
Step=  151, Dmax= 1.2e-02 nm, Epot= -2.45382e+04 Fmax= 5.62974e+02, atom= 13
Step=  152, Dmax= 1.5e-02 nm, Epot= -2.45428e+04 Fmax= 1.59907e+03, atom= 13
Step=  153, Dmax= 1.8e-02 nm, Epot= -2.45619e+04 Fmax= 1.00529e+03, atom= 13
Step=  154, Dmax= 2.1e-02 nm, Epot= -2.45535e+04 Fmax= 2.11563e+03, atom= 13
Step=  155, Dmax= 1.1e-02 nm, Epot= -2.45745e+04 Fmax= 5.59982e+02, atom= 13
Step=  156, Dmax= 1.3e-02 nm, Epot= -2.45814e+04 Fmax= 1.32226e+03, atom= 13
Step=  157, Dmax= 1.5e-02 nm, Epot= -2.45956e+04 Fmax= 9.34063e+02, atom= 13
Step=  158, Dmax= 1.8e-02 nm, Epot= -2.45940e+04 Fmax= 1.77543e+03, atom= 13
Step=  159, Dmax= 9.2e-03 nm, Epot= -2.46075e+04 Fmax= 4.18718e+02, atom= 13
Step=  160, Dmax= 1.1e-02 nm, Epot= -2.46172e+04 Fmax= 1.19916e+03, atom= 13
Step=  161, Dmax= 1.3e-02 nm, Epot= -2.46309e+04 Fmax= 7.48262e+02, atom= 13
Step=  162, Dmax= 1.6e-02 nm, Epot= -2.46317e+04 Fmax= 1.58749e+03, atom= 13
Step=  163, Dmax= 1.9e-02 nm, Epot= -2.46469e+04 Fmax= 1.21577e+03, atom= 13
Step=  164, Dmax= 2.3e-02 nm, Epot= -2.46374e+04 Fmax= 2.15091e+03, atom= 13
Step=  165, Dmax= 1.1e-02 nm, Epot= -2.46617e+04 Fmax= 4.73088e+02, atom= 13
Step=  166, Dmax= 1.4e-02 nm, Epot= -2.46656e+04 Fmax= 1.55018e+03, atom= 13
Step=  167, Dmax= 1.6e-02 nm, Epot= -2.46835e+04 Fmax= 8.83336e+02, atom= 13
Step=  168, Dmax= 2.0e-02 nm, Epot= -2.46744e+04 Fmax= 2.03274e+03, atom= 13
Step=  169, Dmax= 9.9e-03 nm, Epot= -2.46937e+04 Fmax= 5.71972e+02, atom= 13
Step=  170, Dmax= 1.2e-02 nm, Epot= -2.46993e+04 Fmax= 1.17626e+03, atom= 13
Step=  171, Dmax= 1.4e-02 nm, Epot= -2.47104e+04 Fmax= 9.19245e+02, atom= 13
Step=  172, Dmax= 1.7e-02 nm, Epot= -2.47097e+04 Fmax= 1.59990e+03, atom= 13
Step=  173, Dmax= 8.5e-03 nm, Epot= -2.47210e+04 Fmax= 3.43843e+02, atom= 13
Step=  174, Dmax= 1.0e-02 nm, Epot= -2.47303e+04 Fmax= 1.16413e+03, atom= 13
Step=  175, Dmax= 1.2e-02 nm, Epot= -2.47429e+04 Fmax= 6.55346e+02, atom= 13
Step=  176, Dmax= 1.5e-02 nm, Epot= -2.47429e+04 Fmax= 1.52063e+03, atom= 13
Step=  177, Dmax= 1.8e-02 nm, Epot= -2.47572e+04 Fmax= 1.10007e+03, atom= 13
Step=  178, Dmax= 2.1e-02 nm, Epot= -2.47478e+04 Fmax= 2.03517e+03, atom= 13
Step=  179, Dmax= 1.1e-02 nm, Epot= -2.47695e+04 Fmax= 4.64165e+02, atom= 13
Step=  180, Dmax= 1.3e-02 nm, Epot= -2.47723e+04 Fmax= 1.42034e+03, atom= 13
Step=  181, Dmax= 1.5e-02 nm, Epot= -2.47874e+04 Fmax= 8.32657e+02, atom= 13
Step=  182, Dmax= 1.8e-02 nm, Epot= -2.47796e+04 Fmax= 1.87998e+03, atom= 13
Step=  183, Dmax= 9.2e-03 nm, Epot= -2.47963e+04 Fmax= 5.27513e+02, atom= 13
Step=  184, Dmax= 1.1e-02 nm, Epot= -2.48011e+04 Fmax= 1.09494e+03, atom= 13
Step=  185, Dmax= 1.3e-02 nm, Epot= -2.48106e+04 Fmax= 8.63698e+02, atom= 13
Step=  186, Dmax= 1.6e-02 nm, Epot= -2.48103e+04 Fmax= 1.47616e+03, atom= 13
Step=  187, Dmax= 7.9e-03 nm, Epot= -2.48199e+04 Fmax= 3.04748e+02, atom= 13
Step=  188, Dmax= 9.5e-03 nm, Epot= -2.48283e+04 Fmax= 1.10691e+03, atom= 13
Step=  189, Dmax= 1.1e-02 nm, Epot= -2.48397e+04 Fmax= 5.75880e+02, atom= 13
Step=  190, Dmax= 1.4e-02 nm, Epot= -2.48393e+04 Fmax= 1.45480e+03, atom= 13
Step=  191, Dmax= 6.9e-03 nm, Epot= -2.48467e+04 Fmax= 4.41976e+02, atom= 13
Step=  192, Dmax= 8.2e-03 nm, Epot= -2.48532e+04 Fmax= 7.67471e+02, atom= 13
Step=  193, Dmax= 9.9e-03 nm, Epot= -2.48603e+04 Fmax= 6.97463e+02, atom= 13
Step=  194, Dmax= 1.2e-02 nm, Epot= -2.48643e+04 Fmax= 1.04787e+03, atom= 13
Step=  195, Dmax= 1.4e-02 nm, Epot= -2.48707e+04 Fmax= 1.06048e+03, atom= 13
Step=  196, Dmax= 1.7e-02 nm, Epot= -2.48714e+04 Fmax= 1.45548e+03, atom= 13
Step=  197, Dmax= 2.0e-02 nm, Epot= -2.48755e+04 Fmax= 1.57922e+03, atom= 13
Step=  198, Dmax= 2.5e-02 nm, Epot= -2.48711e+04 Fmax= 2.04502e+03, atom= 13
Step=  199, Dmax= 1.2e-02 nm, Epot= -2.48961e+04 Fmax= 2.28256e+02, atom= 13
Step=  200, Dmax= 1.5e-02 nm, Epot= -2.48994e+04 Fmax= 1.96534e+03, atom= 13
Step=  201, Dmax= 1.8e-02 nm, Epot= -2.49274e+04 Fmax= 6.38622e+02, atom= 13
Step=  202, Dmax= 2.1e-02 nm, Epot= -2.49013e+04 Fmax= 2.50441e+03, atom= 13
Step=  203, Dmax= 1.1e-02 nm, Epot= -2.49315e+04 Fmax= 9.38024e+02, atom= 13
Step=  204, Dmax= 1.3e-02 nm, Epot= -2.49374e+04 Fmax= 9.38744e+02, atom= 13
Step=  205, Dmax= 1.5e-02 nm, Epot= -2.49384e+04 Fmax= 1.33007e+03, atom= 13
Step=  206, Dmax= 1.8e-02 nm, Epot= -2.49434e+04 Fmax= 1.37458e+03, atom= 13
Step=  207, Dmax= 2.2e-02 nm, Epot= -2.49386e+04 Fmax= 1.88947e+03, atom= 13
Step=  208, Dmax= 1.1e-02 nm, Epot= -2.49595e+04 Fmax= 2.63238e+02, atom= 13
Step=  209, Dmax= 1.3e-02 nm, Epot= -2.49618e+04 Fmax= 1.66518e+03, atom= 13
Step=  210, Dmax= 1.6e-02 nm, Epot= -2.49818e+04 Fmax= 6.92385e+02, atom= 13
Step=  211, Dmax= 1.9e-02 nm, Epot= -2.49652e+04 Fmax= 2.11349e+03, atom= 13
Step=  212, Dmax= 9.5e-03 nm, Epot= -2.49872e+04 Fmax= 7.07522e+02, atom= 13
Step=  213, Dmax= 1.1e-02 nm, Epot= -2.49904e+04 Fmax= 9.90092e+02, atom= 13
Step=  214, Dmax= 1.4e-02 nm, Epot= -2.49954e+04 Fmax= 1.02816e+03, atom= 13
Step=  215, Dmax= 1.6e-02 nm, Epot= -2.49953e+04 Fmax= 1.41284e+03, atom= 13
Step=  216, Dmax= 8.2e-03 nm, Epot= -2.50057e+04 Fmax= 1.96175e+02, atom= 13
Step=  217, Dmax= 9.9e-03 nm, Epot= -2.50152e+04 Fmax= 1.23099e+03, atom= 13
Step=  218, Dmax= 1.2e-02 nm, Epot= -2.50276e+04 Fmax= 5.30432e+02, atom= 13
Step=  219, Dmax= 1.4e-02 nm, Epot= -2.50228e+04 Fmax= 1.55823e+03, atom= 13
Step=  220, Dmax= 7.1e-03 nm, Epot= -2.50328e+04 Fmax= 5.12467e+02, atom= 13
Step=  221, Dmax= 8.5e-03 nm, Epot= -2.50370e+04 Fmax= 7.58612e+02, atom= 13
Step=  222, Dmax= 1.0e-02 nm, Epot= -2.50421e+04 Fmax= 7.45919e+02, atom= 13
Step=  223, Dmax= 1.2e-02 nm, Epot= -2.50441e+04 Fmax= 1.08043e+03, atom= 13
Step=  224, Dmax= 1.5e-02 nm, Epot= -2.50490e+04 Fmax= 1.08891e+03, atom= 13
Step=  225, Dmax= 1.8e-02 nm, Epot= -2.50469e+04 Fmax= 1.53630e+03, atom= 13
Step=  226, Dmax= 8.8e-03 nm, Epot= -2.50599e+04 Fmax= 2.27796e+02, atom= 13
Step=  227, Dmax= 1.1e-02 nm, Epot= -2.50653e+04 Fmax= 1.30927e+03, atom= 13
Step=  228, Dmax= 1.3e-02 nm, Epot= -2.50784e+04 Fmax= 5.84814e+02, atom= 13
Step=  229, Dmax= 1.5e-02 nm, Epot= -2.50708e+04 Fmax= 1.66076e+03, atom= 13
Step=  230, Dmax= 7.6e-03 nm, Epot= -2.50834e+04 Fmax= 5.36306e+02, atom= 13
Step=  231, Dmax= 9.2e-03 nm, Epot= -2.50867e+04 Fmax= 8.30665e+02, atom= 13
Step=  232, Dmax= 1.1e-02 nm, Epot= -2.50918e+04 Fmax= 7.86731e+02, atom= 13
Step=  233, Dmax= 1.3e-02 nm, Epot= -2.50924e+04 Fmax= 1.17677e+03, atom= 13
Step=  234, Dmax= 1.6e-02 nm, Epot= -2.50973e+04 Fmax= 1.15492e+03, atom= 13
Step=  235, Dmax= 1.9e-02 nm, Epot= -2.50930e+04 Fmax= 1.66705e+03, atom= 13
Step=  236, Dmax= 9.5e-03 nm, Epot= -2.51090e+04 Fmax= 2.60589e+02, atom= 13
Step=  237, Dmax= 1.1e-02 nm, Epot= -2.51108e+04 Fmax= 1.39501e+03, atom= 13
Step=  238, Dmax= 1.4e-02 nm, Epot= -2.51249e+04 Fmax= 6.41047e+02, atom= 13
Step=  239, Dmax= 1.6e-02 nm, Epot= -2.51143e+04 Fmax= 1.77342e+03, atom= 13
Step=  240, Dmax= 8.2e-03 nm, Epot= -2.51297e+04 Fmax= 5.63992e+02, atom= 13
Step=  241, Dmax= 9.8e-03 nm, Epot= -2.51321e+04 Fmax= 9.05461e+02, atom= 13
Step=  242, Dmax= 1.2e-02 nm, Epot= -2.51372e+04 Fmax= 8.32881e+02, atom= 13
Step=  243, Dmax= 1.4e-02 nm, Epot= -2.51363e+04 Fmax= 1.27744e+03, atom= 13
Step=  244, Dmax= 7.1e-03 nm, Epot= -2.51445e+04 Fmax= 2.25198e+02, atom= 13
Step=  245, Dmax= 8.5e-03 nm, Epot= -2.51501e+04 Fmax= 1.00483e+03, atom= 13
Step=  246, Dmax= 1.0e-02 nm, Epot= -2.51586e+04 Fmax= 5.16455e+02, atom= 13
Step=  247, Dmax= 1.2e-02 nm, Epot= -2.51565e+04 Fmax= 1.28051e+03, atom= 13
Step=  248, Dmax= 6.1e-03 nm, Epot= -2.51632e+04 Fmax= 3.81152e+02, atom= 13
Step=  249, Dmax= 7.3e-03 nm, Epot= -2.51668e+04 Fmax= 7.20416e+02, atom= 13
Step=  250, Dmax= 8.8e-03 nm, Epot= -2.51719e+04 Fmax= 5.74952e+02, atom= 13
Step=  251, Dmax= 1.1e-02 nm, Epot= -2.51730e+04 Fmax= 1.00481e+03, atom= 13
Step=  252, Dmax= 1.3e-02 nm, Epot= -2.51786e+04 Fmax= 8.63379e+02, atom= 13
Step=  253, Dmax= 1.5e-02 nm, Epot= -2.51757e+04 Fmax= 1.40462e+03, atom= 13
Step=  254, Dmax= 7.6e-03 nm, Epot= -2.51861e+04 Fmax= 2.73732e+02, atom= 13
Step=  255, Dmax= 9.1e-03 nm, Epot= -2.51891e+04 Fmax= 1.05308e+03, atom= 13
Step=  256, Dmax= 1.1e-02 nm, Epot= -2.51977e+04 Fmax= 5.81843e+02, atom= 13
Step=  257, Dmax= 1.3e-02 nm, Epot= -2.51941e+04 Fmax= 1.35054e+03, atom= 13
Step=  258, Dmax= 6.6e-03 nm, Epot= -2.52024e+04 Fmax= 3.83132e+02, atom= 13
Step=  259, Dmax= 7.9e-03 nm, Epot= -2.52053e+04 Fmax= 8.01263e+02, atom= 13
Step=  260, Dmax= 9.5e-03 nm, Epot= -2.52107e+04 Fmax= 5.91113e+02, atom= 13
Step=  261, Dmax= 1.1e-02 nm, Epot= -2.52104e+04 Fmax= 1.10646e+03, atom= 13
Step=  262, Dmax= 5.7e-03 nm, Epot= -2.52156e+04 Fmax= 2.59740e+02, atom= 13
Step=  263, Dmax= 6.8e-03 nm, Epot= -2.52201e+04 Fmax= 7.28344e+02, atom= 13
Step=  264, Dmax= 8.2e-03 nm, Epot= -2.52254e+04 Fmax= 4.94125e+02, atom= 13
Step=  265, Dmax= 9.8e-03 nm, Epot= -2.52266e+04 Fmax= 9.44321e+02, atom= 13
Step=  266, Dmax= 1.2e-02 nm, Epot= -2.52319e+04 Fmax= 8.12662e+02, atom= 13
Step=  267, Dmax= 1.4e-02 nm, Epot= -2.52302e+04 Fmax= 1.26737e+03, atom= 13
Step=  268, Dmax= 7.1e-03 nm, Epot= -2.52386e+04 Fmax= 2.25908e+02, atom= 13
Step=  269, Dmax= 8.5e-03 nm, Epot= -2.52420e+04 Fmax= 1.05750e+03, atom= 13
Step=  270, Dmax= 1.0e-02 nm, Epot= -2.52511e+04 Fmax= 4.39412e+02, atom= 13
Step=  271, Dmax= 1.2e-02 nm, Epot= -2.52469e+04 Fmax= 1.38897e+03, atom= 13
Step=  272, Dmax= 6.1e-03 nm, Epot= -2.52548e+04 Fmax= 4.76945e+02, atom= 13
Step=  273, Dmax= 7.3e-03 nm, Epot= -2.52581e+04 Fmax= 5.95089e+02, atom= 13
Step=  274, Dmax= 8.8e-03 nm, Epot= -2.52612e+04 Fmax= 7.19781e+02, atom= 13
Step=  275, Dmax= 1.1e-02 nm, Epot= -2.52639e+04 Fmax= 8.29834e+02, atom= 13
Step=  276, Dmax= 1.3e-02 nm, Epot= -2.52653e+04 Fmax= 1.05822e+03, atom= 13
Step=  277, Dmax= 1.5e-02 nm, Epot= -2.52672e+04 Fmax= 1.17799e+03, atom= 13
Step=  278, Dmax= 1.8e-02 nm, Epot= -2.52648e+04 Fmax= 1.53446e+03, atom= 13
Step=  279, Dmax= 9.1e-03 nm, Epot= -2.52788e+04 Fmax= 1.82725e+02, atom= 13
Step=  280, Dmax= 1.1e-02 nm, Epot= -2.52818e+04 Fmax= 1.38329e+03, atom= 13
Step=  281, Dmax= 1.3e-02 nm, Epot= -2.52955e+04 Fmax= 5.72889e+02, atom= 13
Step=  282, Dmax= 1.6e-02 nm, Epot= -2.52838e+04 Fmax= 1.73897e+03, atom= 13
Step=  283, Dmax= 7.9e-03 nm, Epot= -2.52990e+04 Fmax= 5.80808e+02, atom= 13
Step=  284, Dmax= 9.5e-03 nm, Epot= -2.53009e+04 Fmax= 8.31920e+02, atom= 13
Step=  285, Dmax= 1.1e-02 nm, Epot= -2.53043e+04 Fmax= 8.33789e+02, atom= 13
Step=  286, Dmax= 1.4e-02 nm, Epot= -2.53036e+04 Fmax= 1.19403e+03, atom= 13
Step=  287, Dmax= 6.8e-03 nm, Epot= -2.53111e+04 Fmax= 1.82885e+02, atom= 13
Step=  288, Dmax= 8.2e-03 nm, Epot= -2.53161e+04 Fmax= 9.84284e+02, atom= 13
Step=  289, Dmax= 9.8e-03 nm, Epot= -2.53239e+04 Fmax= 4.76891e+02, atom= 13
Step=  290, Dmax= 1.2e-02 nm, Epot= -2.53208e+04 Fmax= 1.24243e+03, atom= 13
Step=  291, Dmax= 5.9e-03 nm, Epot= -2.53275e+04 Fmax= 3.81706e+02, atom= 13
Step=  292, Dmax= 7.1e-03 nm, Epot= -2.53301e+04 Fmax= 6.77944e+02, atom= 13
Step=  293, Dmax= 8.5e-03 nm, Epot= -2.53341e+04 Fmax= 5.62519e+02, atom= 13
Step=  294, Dmax= 1.0e-02 nm, Epot= -2.53346e+04 Fmax= 9.55623e+02, atom= 13
Step=  295, Dmax= 1.2e-02 nm, Epot= -2.53391e+04 Fmax= 8.34474e+02, atom= 13
Step=  296, Dmax= 1.5e-02 nm, Epot= -2.53359e+04 Fmax= 1.34357e+03, atom= 13
Step=  297, Dmax= 7.3e-03 nm, Epot= -2.53458e+04 Fmax= 2.57521e+02, atom= 13
Step=  298, Dmax= 8.8e-03 nm, Epot= -2.53474e+04 Fmax= 1.00959e+03, atom= 13
Step=  299, Dmax= 1.1e-02 nm, Epot= -2.53550e+04 Fmax= 5.59902e+02, atom= 13
Step=  300, Dmax= 1.3e-02 nm, Epot= -2.53510e+04 Fmax= 1.29002e+03, atom= 13
Step=  301, Dmax= 6.3e-03 nm, Epot= -2.53589e+04 Fmax= 3.63655e+02, atom= 13
Step=  302, Dmax= 7.6e-03 nm, Epot= -2.53608e+04 Fmax= 7.75659e+02, atom= 13
Step=  303, Dmax= 9.1e-03 nm, Epot= -2.53655e+04 Fmax= 5.57784e+02, atom= 13
Step=  304, Dmax= 1.1e-02 nm, Epot= -2.53645e+04 Fmax= 1.07319e+03, atom= 13
Step=  305, Dmax= 5.5e-03 nm, Epot= -2.53696e+04 Fmax= 2.59576e+02, atom= 13
Step=  306, Dmax= 6.6e-03 nm, Epot= -2.53728e+04 Fmax= 6.85250e+02, atom= 13
Step=  307, Dmax= 7.9e-03 nm, Epot= -2.53772e+04 Fmax= 4.88638e+02, atom= 13
Step=  308, Dmax= 9.4e-03 nm, Epot= -2.53778e+04 Fmax= 8.88211e+02, atom= 13
Step=  309, Dmax= 1.1e-02 nm, Epot= -2.53819e+04 Fmax= 7.98147e+02, atom= 13
Step=  310, Dmax= 1.4e-02 nm, Epot= -2.53803e+04 Fmax= 1.19390e+03, atom= 13
Step=  311, Dmax= 6.8e-03 nm, Epot= -2.53880e+04 Fmax= 1.96295e+02, atom= 13
Step=  312, Dmax= 8.2e-03 nm, Epot= -2.53904e+04 Fmax= 1.04344e+03, atom= 13
Step=  313, Dmax= 9.8e-03 nm, Epot= -2.53989e+04 Fmax= 3.90219e+02, atom= 13
Step=  314, Dmax= 1.2e-02 nm, Epot= -2.53939e+04 Fmax= 1.36831e+03, atom= 13
Step=  315, Dmax= 5.9e-03 nm, Epot= -2.54018e+04 Fmax= 4.91096e+02, atom= 13
Step=  316, Dmax= 7.0e-03 nm, Epot= -2.54047e+04 Fmax= 5.35354e+02, atom= 13
Step=  317, Dmax= 8.5e-03 nm, Epot= -2.54067e+04 Fmax= 7.27857e+02, atom= 13
Step=  318, Dmax= 1.0e-02 nm, Epot= -2.54094e+04 Fmax= 7.56000e+02, atom= 13
Step=  319, Dmax= 1.2e-02 nm, Epot= -2.54093e+04 Fmax= 1.05625e+03, atom= 13
Step=  320, Dmax= 6.1e-03 nm, Epot= -2.54151e+04 Fmax= 1.52503e+02, atom= 13
Step=  321, Dmax= 7.3e-03 nm, Epot= -2.54204e+04 Fmax= 8.77980e+02, atom= 13
Step=  322, Dmax= 8.8e-03 nm, Epot= -2.54268e+04 Fmax= 4.27349e+02, atom= 13
Step=  323, Dmax= 1.1e-02 nm, Epot= -2.54249e+04 Fmax= 1.10258e+03, atom= 13
Step=  324, Dmax= 5.3e-03 nm, Epot= -2.54299e+04 Fmax= 3.36732e+02, atom= 13
Step=  325, Dmax= 6.3e-03 nm, Epot= -2.54323e+04 Fmax= 6.12132e+02, atom= 13
Step=  326, Dmax= 7.6e-03 nm, Epot= -2.54358e+04 Fmax= 4.92670e+02, atom= 13
Step=  327, Dmax= 9.1e-03 nm, Epot= -2.54363e+04 Fmax= 8.65324e+02, atom= 13
Step=  328, Dmax= 1.1e-02 nm, Epot= -2.54404e+04 Fmax= 7.29959e+02, atom= 13
Step=  329, Dmax= 1.3e-02 nm, Epot= -2.54378e+04 Fmax= 1.21664e+03, atom= 13
Step=  330, Dmax= 6.5e-03 nm, Epot= -2.54457e+04 Fmax= 2.45785e+02, atom= 13
Step=  331, Dmax= 7.9e-03 nm, Epot= -2.54474e+04 Fmax= 8.81289e+02, atom= 13
Step=  332, Dmax= 9.4e-03 nm, Epot= -2.54533e+04 Fmax= 5.20730e+02, atom= 13
Step=  333, Dmax= 1.1e-02 nm, Epot= -2.54508e+04 Fmax= 1.12661e+03, atom= 13
Step=  334, Dmax= 5.7e-03 nm, Epot= -2.54568e+04 Fmax= 3.01819e+02, atom= 13
Step=  335, Dmax= 6.8e-03 nm, Epot= -2.54586e+04 Fmax= 7.19590e+02, atom= 13
Step=  336, Dmax= 8.1e-03 nm, Epot= -2.54629e+04 Fmax= 4.68586e+02, atom= 13
Step=  337, Dmax= 9.8e-03 nm, Epot= -2.54620e+04 Fmax= 9.90893e+02, atom= 13
Step=  338, Dmax= 4.9e-03 nm, Epot= -2.54662e+04 Fmax= 2.62632e+02, atom= 13
Step=  339, Dmax= 5.9e-03 nm, Epot= -2.54689e+04 Fmax= 5.79262e+02, atom= 13
Step=  340, Dmax= 7.0e-03 nm, Epot= -2.54722e+04 Fmax= 4.70346e+02, atom= 13
Step=  341, Dmax= 8.4e-03 nm, Epot= -2.54734e+04 Fmax= 7.56206e+02, atom= 13
Step=  342, Dmax= 1.0e-02 nm, Epot= -2.54763e+04 Fmax= 7.50699e+02, atom= 13
Step=  343, Dmax= 1.2e-02 nm, Epot= -2.54760e+04 Fmax= 1.02454e+03, atom= 13
Step=  344, Dmax= 6.1e-03 nm, Epot= -2.54816e+04 Fmax= 1.35747e+02, atom= 13
Step=  345, Dmax= 7.3e-03 nm, Epot= -2.54859e+04 Fmax= 9.87585e+02, atom= 13
Step=  346, Dmax= 8.8e-03 nm, Epot= -2.54937e+04 Fmax= 2.90565e+02, atom= 13
Step=  347, Dmax= 1.1e-02 nm, Epot= -2.54900e+04 Fmax= 1.28836e+03, atom= 13
Step=  348, Dmax= 5.3e-03 nm, Epot= -2.54962e+04 Fmax= 5.00597e+02, atom= 13
Step=  349, Dmax= 6.3e-03 nm, Epot= -2.54992e+04 Fmax= 4.14519e+02, atom= 13
Step=  350, Dmax= 7.6e-03 nm, Epot= -2.55005e+04 Fmax= 7.16902e+02, atom= 13
Step=  351, Dmax= 9.1e-03 nm, Epot= -2.55038e+04 Fmax= 6.05850e+02, atom= 13
Step=  352, Dmax= 1.1e-02 nm, Epot= -2.55028e+04 Fmax= 1.01472e+03, atom= 13
Step=  353, Dmax= 5.4e-03 nm, Epot= -2.55079e+04 Fmax= 2.06235e+02, atom= 13
Step=  354, Dmax= 6.5e-03 nm, Epot= -2.55106e+04 Fmax= 7.23625e+02, atom= 13
Step=  355, Dmax= 7.8e-03 nm, Epot= -2.55151e+04 Fmax= 4.42826e+02, atom= 13
Step=  356, Dmax= 9.4e-03 nm, Epot= -2.55145e+04 Fmax= 9.21575e+02, atom= 13
Step=  357, Dmax= 4.7e-03 nm, Epot= -2.55180e+04 Fmax= 2.38671e+02, atom= 13
Step=  358, Dmax= 5.6e-03 nm, Epot= -2.55204e+04 Fmax= 6.15246e+02, atom= 13
Step=  359, Dmax= 6.8e-03 nm, Epot= -2.55240e+04 Fmax= 3.69925e+02, atom= 13
Step=  360, Dmax= 8.1e-03 nm, Epot= -2.55242e+04 Fmax= 8.47543e+02, atom= 13
Step=  361, Dmax= 9.8e-03 nm, Epot= -2.55290e+04 Fmax= 5.74792e+02, atom= 13
Step=  362, Dmax= 1.2e-02 nm, Epot= -2.55258e+04 Fmax= 1.16647e+03, atom= 13
Step=  363, Dmax= 5.9e-03 nm, Epot= -2.55326e+04 Fmax= 2.97817e+02, atom= 13
Step=  364, Dmax= 7.0e-03 nm, Epot= -2.55340e+04 Fmax= 7.11877e+02, atom= 13
Step=  365, Dmax= 8.4e-03 nm, Epot= -2.55378e+04 Fmax= 5.41123e+02, atom= 13
Step=  366, Dmax= 1.0e-02 nm, Epot= -2.55372e+04 Fmax= 9.28342e+02, atom= 13
Step=  367, Dmax= 5.1e-03 nm, Epot= -2.55413e+04 Fmax= 1.92763e+02, atom= 13
Step=  368, Dmax= 6.1e-03 nm, Epot= -2.55437e+04 Fmax= 7.30174e+02, atom= 13
Step=  369, Dmax= 7.3e-03 nm, Epot= -2.55484e+04 Fmax= 3.29550e+02, atom= 13
Step=  370, Dmax= 8.7e-03 nm, Epot= -2.55474e+04 Fmax= 9.80589e+02, atom= 13
Step=  371, Dmax= 4.4e-03 nm, Epot= -2.55508e+04 Fmax= 3.26745e+02, atom= 13
Step=  372, Dmax= 5.2e-03 nm, Epot= -2.55531e+04 Fmax= 4.27894e+02, atom= 13
Step=  373, Dmax= 6.3e-03 nm, Epot= -2.55553e+04 Fmax= 5.12359e+02, atom= 13
Step=  374, Dmax= 7.6e-03 nm, Epot= -2.55574e+04 Fmax= 5.82592e+02, atom= 13
Step=  375, Dmax= 9.1e-03 nm, Epot= -2.55585e+04 Fmax= 7.65257e+02, atom= 13
Step=  376, Dmax= 1.1e-02 nm, Epot= -2.55604e+04 Fmax= 8.18083e+02, atom= 13
Step=  377, Dmax= 1.3e-02 nm, Epot= -2.55593e+04 Fmax= 1.11548e+03, atom= 13
Step=  378, Dmax= 6.5e-03 nm, Epot= -2.55663e+04 Fmax= 1.51168e+02, atom= 13
Step=  379, Dmax= 7.8e-03 nm, Epot= -2.55693e+04 Fmax= 9.46252e+02, atom= 13
Step=  380, Dmax= 9.4e-03 nm, Epot= -2.55760e+04 Fmax= 4.46599e+02, atom= 13
Step=  381, Dmax= 1.1e-02 nm, Epot= -2.55719e+04 Fmax= 1.18626e+03, atom= 13
Step=  382, Dmax= 5.6e-03 nm, Epot= -2.55786e+04 Fmax= 3.68554e+02, atom= 13
Step=  383, Dmax= 6.8e-03 nm, Epot= -2.55799e+04 Fmax= 6.43464e+02, atom= 13
Step=  384, Dmax= 8.1e-03 nm, Epot= -2.55829e+04 Fmax= 5.35513e+02, atom= 13
Step=  385, Dmax= 9.7e-03 nm, Epot= -2.55823e+04 Fmax= 9.13066e+02, atom= 13
Step=  386, Dmax= 4.9e-03 nm, Epot= -2.55862e+04 Fmax= 1.90249e+02, atom= 13
Step=  387, Dmax= 5.8e-03 nm, Epot= -2.55889e+04 Fmax= 6.36798e+02, atom= 13
Step=  388, Dmax= 7.0e-03 nm, Epot= -2.55925e+04 Fmax= 4.05445e+02, atom= 13
Step=  389, Dmax= 8.4e-03 nm, Epot= -2.55925e+04 Fmax= 8.10059e+02, atom= 13
Step=  390, Dmax= 4.2e-03 nm, Epot= -2.55950e+04 Fmax= 2.01737e+02, atom= 13
Step=  391, Dmax= 5.1e-03 nm, Epot= -2.55974e+04 Fmax= 5.64306e+02, atom= 13
Step=  392, Dmax= 6.1e-03 nm, Epot= -2.56007e+04 Fmax= 3.13953e+02, atom= 13
Step=  393, Dmax= 7.3e-03 nm, Epot= -2.56011e+04 Fmax= 7.76067e+02, atom= 13
Step=  394, Dmax= 8.7e-03 nm, Epot= -2.56054e+04 Fmax= 4.92351e+02, atom= 13
Step=  395, Dmax= 1.0e-02 nm, Epot= -2.56028e+04 Fmax= 1.06471e+03, atom= 13
Step=  396, Dmax= 5.2e-03 nm, Epot= -2.56083e+04 Fmax= 2.87771e+02, atom= 13
Step=  397, Dmax= 6.3e-03 nm, Epot= -2.56098e+04 Fmax= 6.12617e+02, atom= 13
Step=  398, Dmax= 7.5e-03 nm, Epot= -2.56127e+04 Fmax= 5.07172e+02, atom= 13
Step=  399, Dmax= 9.0e-03 nm, Epot= -2.56128e+04 Fmax= 8.03101e+02, atom= 13
Step=  400, Dmax= 1.1e-02 nm, Epot= -2.56151e+04 Fmax= 8.04574e+02, atom= 13
Step=  401, Dmax= 1.3e-02 nm, Epot= -2.56138e+04 Fmax= 1.09112e+03, atom= 13
Step=  402, Dmax= 6.5e-03 nm, Epot= -2.56207e+04 Fmax= 1.41567e+02, atom= 13
Step=  403, Dmax= 7.8e-03 nm, Epot= -2.56221e+04 Fmax= 1.05729e+03, atom= 13
Step=  404, Dmax= 9.4e-03 nm, Epot= -2.56305e+04 Fmax= 3.07182e+02, atom= 13
Step=  405, Dmax= 1.1e-02 nm, Epot= -2.56239e+04 Fmax= 1.37635e+03, atom= 13
Step=  406, Dmax= 5.6e-03 nm, Epot= -2.56321e+04 Fmax= 5.36416e+02, atom= 13
Step=  407, Dmax= 6.8e-03 nm, Epot= -2.56346e+04 Fmax= 4.41184e+02, atom= 13
Step=  408, Dmax= 8.1e-03 nm, Epot= -2.56349e+04 Fmax= 7.65409e+02, atom= 13
Step=  409, Dmax= 9.7e-03 nm, Epot= -2.56379e+04 Fmax= 6.47330e+02, atom= 13
Step=  410, Dmax= 1.2e-02 nm, Epot= -2.56356e+04 Fmax= 1.08121e+03, atom= 13
Step=  411, Dmax= 5.8e-03 nm, Epot= -2.56419e+04 Fmax= 2.18848e+02, atom= 13
Step=  412, Dmax= 7.0e-03 nm, Epot= -2.56430e+04 Fmax= 7.76481e+02, atom= 13
Step=  413, Dmax= 8.4e-03 nm, Epot= -2.56474e+04 Fmax= 4.67911e+02, atom= 13
Step=  414, Dmax= 1.0e-02 nm, Epot= -2.56453e+04 Fmax= 9.90322e+02, atom= 13
Step=  415, Dmax= 5.0e-03 nm, Epot= -2.56500e+04 Fmax= 2.60198e+02, atom= 13
Step=  416, Dmax= 6.1e-03 nm, Epot= -2.56512e+04 Fmax= 6.49130e+02, atom= 13
Step=  417, Dmax= 7.3e-03 nm, Epot= -2.56546e+04 Fmax= 4.03322e+02, atom= 13
Step=  418, Dmax= 8.7e-03 nm, Epot= -2.56535e+04 Fmax= 8.94081e+02, atom= 13
Step=  419, Dmax= 4.4e-03 nm, Epot= -2.56569e+04 Fmax= 2.46555e+02, atom= 13
Step=  420, Dmax= 5.2e-03 nm, Epot= -2.56588e+04 Fmax= 4.98815e+02, atom= 13
Step=  421, Dmax= 6.3e-03 nm, Epot= -2.56611e+04 Fmax= 4.33568e+02, atom= 13
Step=  422, Dmax= 7.5e-03 nm, Epot= -2.56620e+04 Fmax= 6.52843e+02, atom= 13
Step=  423, Dmax= 9.0e-03 nm, Epot= -2.56638e+04 Fmax= 6.85100e+02, atom= 13
Step=  424, Dmax= 1.1e-02 nm, Epot= -2.56638e+04 Fmax= 8.88015e+02, atom= 13
Step=  425, Dmax= 5.4e-03 nm, Epot= -2.56681e+04 Fmax= 1.00404e+02, atom= 13
Step=  426, Dmax= 6.5e-03 nm, Epot= -2.56719e+04 Fmax= 9.12149e+02, atom= 13
Step=  427, Dmax= 7.8e-03 nm, Epot= -2.56785e+04 Fmax= 2.21032e+02, atom= 13
Step=  428, Dmax= 9.4e-03 nm, Epot= -2.56752e+04 Fmax= 1.18849e+03, atom= 13
Step=  429, Dmax= 4.7e-03 nm, Epot= -2.56803e+04 Fmax= 4.85058e+02, atom= 13
Step=  430, Dmax= 5.6e-03 nm, Epot= -2.56828e+04 Fmax= 3.26475e+02, atom= 13
Step=  431, Dmax= 6.7e-03 nm, Epot= -2.56833e+04 Fmax= 6.80740e+02, atom= 13
Step=  432, Dmax= 8.1e-03 nm, Epot= -2.56864e+04 Fmax= 4.92212e+02, atom= 13
Step=  433, Dmax= 9.7e-03 nm, Epot= -2.56848e+04 Fmax= 9.48128e+02, atom= 13
Step=  434, Dmax= 4.9e-03 nm, Epot= -2.56892e+04 Fmax= 2.29292e+02, atom= 13
Step=  435, Dmax= 5.8e-03 nm, Epot= -2.56905e+04 Fmax= 5.99728e+02, atom= 13
Step=  436, Dmax= 7.0e-03 nm, Epot= -2.56934e+04 Fmax= 4.36271e+02, atom= 13
Step=  437, Dmax= 8.4e-03 nm, Epot= -2.56931e+04 Fmax= 7.74504e+02, atom= 13
Step=  438, Dmax= 4.2e-03 nm, Epot= -2.56958e+04 Fmax= 1.68490e+02, atom= 13
Step=  439, Dmax= 5.0e-03 nm, Epot= -2.56977e+04 Fmax= 5.96296e+02, atom= 13
Step=  440, Dmax= 6.0e-03 nm, Epot= -2.57009e+04 Fmax= 2.77786e+02, atom= 13
Step=  441, Dmax= 7.2e-03 nm, Epot= -2.57006e+04 Fmax= 8.07248e+02, atom= 13
Step=  442, Dmax= 3.6e-03 nm, Epot= -2.57028e+04 Fmax= 2.65585e+02, atom= 13
Step=  443, Dmax= 4.3e-03 nm, Epot= -2.57046e+04 Fmax= 3.55617e+02, atom= 13
Step=  444, Dmax= 5.2e-03 nm, Epot= -2.57063e+04 Fmax= 4.22594e+02, atom= 13
Step=  445, Dmax= 6.3e-03 nm, Epot= -2.57078e+04 Fmax= 4.80145e+02, atom= 13
Step=  446, Dmax= 7.5e-03 nm, Epot= -2.57088e+04 Fmax= 6.34987e+02, atom= 13
Step=  447, Dmax= 9.0e-03 nm, Epot= -2.57103e+04 Fmax= 6.71495e+02, atom= 13
Step=  448, Dmax= 1.1e-02 nm, Epot= -2.57097e+04 Fmax= 9.27692e+02, atom= 13
Step=  449, Dmax= 5.4e-03 nm, Epot= -2.57144e+04 Fmax= 1.29792e+02, atom= 13
Step=  450, Dmax= 6.5e-03 nm, Epot= -2.57169e+04 Fmax= 7.73102e+02, atom= 13
Step=  451, Dmax= 7.8e-03 nm, Epot= -2.57215e+04 Fmax= 3.78416e+02, atom= 13
Step=  452, Dmax= 9.4e-03 nm, Epot= -2.57191e+04 Fmax= 9.68407e+02, atom= 13
Step=  453, Dmax= 4.7e-03 nm, Epot= -2.57234e+04 Fmax= 2.94115e+02, atom= 13
Step=  454, Dmax= 5.6e-03 nm, Epot= -2.57245e+04 Fmax= 5.44406e+02, atom= 13
Step=  455, Dmax= 6.7e-03 nm, Epot= -2.57268e+04 Fmax= 4.28905e+02, atom= 13
Step=  456, Dmax= 8.1e-03 nm, Epot= -2.57264e+04 Fmax= 7.70281e+02, atom= 13
Step=  457, Dmax= 4.0e-03 nm, Epot= -2.57291e+04 Fmax= 1.71714e+02, atom= 13
Step=  458, Dmax= 4.8e-03 nm, Epot= -2.57310e+04 Fmax= 5.11281e+02, atom= 13
Step=  459, Dmax= 5.8e-03 nm, Epot= -2.57335e+04 Fmax= 3.51058e+02, atom= 13
Step=  460, Dmax= 7.0e-03 nm, Epot= -2.57338e+04 Fmax= 6.52308e+02, atom= 13
Step=  461, Dmax= 8.4e-03 nm, Epot= -2.57361e+04 Fmax= 5.85858e+02, atom= 13
Step=  462, Dmax= 1.0e-02 nm, Epot= -2.57353e+04 Fmax= 8.69418e+02, atom= 13
Step=  463, Dmax= 5.0e-03 nm, Epot= -2.57393e+04 Fmax= 1.40790e+02, atom= 13
Step=  464, Dmax= 6.0e-03 nm, Epot= -2.57406e+04 Fmax= 7.79162e+02, atom= 13
Step=  465, Dmax= 7.2e-03 nm, Epot= -2.57454e+04 Fmax= 2.69640e+02, atom= 13
Step=  466, Dmax= 8.7e-03 nm, Epot= -2.57426e+04 Fmax= 1.02793e+03, atom= 13
Step=  467, Dmax= 4.3e-03 nm, Epot= -2.57469e+04 Fmax= 3.80263e+02, atom= 13
Step=  468, Dmax= 5.2e-03 nm, Epot= -2.57486e+04 Fmax= 3.69345e+02, atom= 13
Step=  469, Dmax= 6.3e-03 nm, Epot= -2.57495e+04 Fmax= 5.60580e+02, atom= 13
Step=  470, Dmax= 7.5e-03 nm, Epot= -2.57513e+04 Fmax= 5.24452e+02, atom= 13
Step=  471, Dmax= 9.0e-03 nm, Epot= -2.57509e+04 Fmax= 8.07743e+02, atom= 13
Step=  472, Dmax= 4.5e-03 nm, Epot= -2.57541e+04 Fmax= 1.42876e+02, atom= 13
Step=  473, Dmax= 5.4e-03 nm, Epot= -2.57562e+04 Fmax= 6.12915e+02, atom= 13
Step=  474, Dmax= 6.5e-03 nm, Epot= -2.57592e+04 Fmax= 3.45802e+02, atom= 13
Step=  475, Dmax= 7.8e-03 nm, Epot= -2.57585e+04 Fmax= 7.72503e+02, atom= 13
Step=  476, Dmax= 3.9e-03 nm, Epot= -2.57611e+04 Fmax= 2.12790e+02, atom= 13
Step=  477, Dmax= 4.7e-03 nm, Epot= -2.57624e+04 Fmax= 4.89115e+02, atom= 13
Step=  478, Dmax= 5.6e-03 nm, Epot= -2.57646e+04 Fmax= 3.19376e+02, atom= 13
Step=  479, Dmax= 6.7e-03 nm, Epot= -2.57646e+04 Fmax= 6.81667e+02, atom= 13
Step=  480, Dmax= 8.1e-03 nm, Epot= -2.57675e+04 Fmax= 4.86412e+02, atom= 13
Step=  481, Dmax= 9.7e-03 nm, Epot= -2.57654e+04 Fmax= 9.45425e+02, atom= 13
Step=  482, Dmax= 4.8e-03 nm, Epot= -2.57700e+04 Fmax= 2.30813e+02, atom= 13
Step=  483, Dmax= 5.8e-03 nm, Epot= -2.57707e+04 Fmax= 5.96410e+02, atom= 13
Step=  484, Dmax= 7.0e-03 nm, Epot= -2.57733e+04 Fmax= 4.33612e+02, atom= 13
Step=  485, Dmax= 8.4e-03 nm, Epot= -2.57726e+04 Fmax= 7.72762e+02, atom= 13
Step=  486, Dmax= 4.2e-03 nm, Epot= -2.57754e+04 Fmax= 1.68903e+02, atom= 13
Step=  487, Dmax= 5.0e-03 nm, Epot= -2.57767e+04 Fmax= 5.89768e+02, atom= 13
Step=  488, Dmax= 6.0e-03 nm, Epot= -2.57796e+04 Fmax= 2.80869e+02, atom= 13
Step=  489, Dmax= 7.2e-03 nm, Epot= -2.57788e+04 Fmax= 7.96661e+02, atom= 13
Step=  490, Dmax= 3.6e-03 nm, Epot= -2.57812e+04 Fmax= 2.58695e+02, atom= 13
Step=  491, Dmax= 4.3e-03 nm, Epot= -2.57826e+04 Fmax= 3.60569e+02, atom= 13
Step=  492, Dmax= 5.2e-03 nm, Epot= -2.57840e+04 Fmax= 4.12591e+02, atom= 13
Step=  493, Dmax= 6.2e-03 nm, Epot= -2.57851e+04 Fmax= 4.86922e+02, atom= 13
Step=  494, Dmax= 7.5e-03 nm, Epot= -2.57859e+04 Fmax= 6.21452e+02, atom= 13
Step=  495, Dmax= 9.0e-03 nm, Epot= -2.57869e+04 Fmax= 6.79969e+02, atom= 13
Step=  496, Dmax= 1.1e-02 nm, Epot= -2.57862e+04 Fmax= 9.10233e+02, atom= 13
Step=  497, Dmax= 5.4e-03 nm, Epot= -2.57909e+04 Fmax= 1.16789e+02, atom= 13
Step=  498, Dmax= 6.5e-03 nm, Epot= -2.57928e+04 Fmax= 7.81852e+02, atom= 13
Step=  499, Dmax= 7.8e-03 nm, Epot= -2.57972e+04 Fmax= 3.63351e+02, atom= 13
Step=  500, Dmax= 9.3e-03 nm, Epot= -2.57942e+04 Fmax= 9.78856e+02, atom= 13
Step=  501, Dmax= 4.7e-03 nm, Epot= -2.57988e+04 Fmax= 3.06812e+02, atom= 13
Step=  502, Dmax= 5.6e-03 nm, Epot= -2.57996e+04 Fmax= 5.25582e+02, atom= 13
Step=  503, Dmax= 6.7e-03 nm, Epot= -2.58014e+04 Fmax= 4.44108e+02, atom= 13
Step=  504, Dmax= 8.1e-03 nm, Epot= -2.58009e+04 Fmax= 7.47492e+02, atom= 13
Step=  505, Dmax= 4.0e-03 nm, Epot= -2.58036e+04 Fmax= 1.52663e+02, atom= 13
Step=  506, Dmax= 4.8e-03 nm, Epot= -2.58052e+04 Fmax= 5.27072e+02, atom= 13
Step=  507, Dmax= 5.8e-03 nm, Epot= -2.58075e+04 Fmax= 3.30115e+02, atom= 13
Step=  508, Dmax= 7.0e-03 nm, Epot= -2.58073e+04 Fmax= 6.69711e+02, atom= 13
Step=  509, Dmax= 3.5e-03 nm, Epot= -2.58092e+04 Fmax= 1.69368e+02, atom= 13
Step=  510, Dmax= 4.2e-03 nm, Epot= -2.58105e+04 Fmax= 4.60547e+02, atom= 13
Step=  511, Dmax= 5.0e-03 nm, Epot= -2.58126e+04 Fmax= 2.62128e+02, atom= 13
Step=  512, Dmax= 6.0e-03 nm, Epot= -2.58127e+04 Fmax= 6.34503e+02, atom= 13
Step=  513, Dmax= 7.2e-03 nm, Epot= -2.58154e+04 Fmax= 4.09474e+02, atom= 13
Step=  514, Dmax= 8.7e-03 nm, Epot= -2.58136e+04 Fmax= 8.71672e+02, atom= 13
Step=  515, Dmax= 4.3e-03 nm, Epot= -2.58173e+04 Fmax= 2.32159e+02, atom= 13
Step=  516, Dmax= 5.2e-03 nm, Epot= -2.58182e+04 Fmax= 5.08735e+02, atom= 13
Step=  517, Dmax= 6.2e-03 nm, Epot= -2.58201e+04 Fmax= 4.12429e+02, atom= 13
Step=  518, Dmax= 7.5e-03 nm, Epot= -2.58199e+04 Fmax= 6.66041e+02, atom= 13
Step=  519, Dmax= 3.7e-03 nm, Epot= -2.58220e+04 Fmax= 1.26299e+02, atom= 13
Step=  520, Dmax= 4.5e-03 nm, Epot= -2.58236e+04 Fmax= 5.57025e+02, atom= 13
Step=  521, Dmax= 5.4e-03 nm, Epot= -2.58263e+04 Fmax= 2.21312e+02, atom= 13
Step=  522, Dmax= 6.5e-03 nm, Epot= -2.58258e+04 Fmax= 7.45024e+02, atom= 13
Step=  523, Dmax= 3.2e-03 nm, Epot= -2.58277e+04 Fmax= 2.62519e+02, atom= 13
Step=  524, Dmax= 3.9e-03 nm, Epot= -2.58290e+04 Fmax= 2.92073e+02, atom= 13
Step=  525, Dmax= 4.7e-03 nm, Epot= -2.58301e+04 Fmax= 4.00369e+02, atom= 13
Step=  526, Dmax= 5.6e-03 nm, Epot= -2.58314e+04 Fmax= 4.04088e+02, atom= 13
Step=  527, Dmax= 6.7e-03 nm, Epot= -2.58318e+04 Fmax= 5.87768e+02, atom= 13
Step=  528, Dmax= 8.0e-03 nm, Epot= -2.58331e+04 Fmax= 5.75641e+02, atom= 13
Step=  529, Dmax= 9.6e-03 nm, Epot= -2.58322e+04 Fmax= 8.46663e+02, atom= 13
Step=  530, Dmax= 4.8e-03 nm, Epot= -2.58362e+04 Fmax= 1.36785e+02, atom= 13
Step=  531, Dmax= 5.8e-03 nm, Epot= -2.58372e+04 Fmax= 6.75772e+02, atom= 13
Step=  532, Dmax= 6.9e-03 nm, Epot= -2.58406e+04 Fmax= 3.48226e+02, atom= 13
Step=  533, Dmax= 8.3e-03 nm, Epot= -2.58386e+04 Fmax= 8.51905e+02, atom= 13
Step=  534, Dmax= 4.2e-03 nm, Epot= -2.58421e+04 Fmax= 2.51151e+02, atom= 13
Step=  535, Dmax= 5.0e-03 nm, Epot= -2.58427e+04 Fmax= 4.94639e+02, atom= 13
Step=  536, Dmax= 6.0e-03 nm, Epot= -2.58446e+04 Fmax= 3.72292e+02, atom= 13
Step=  537, Dmax= 7.2e-03 nm, Epot= -2.58441e+04 Fmax= 6.94169e+02, atom= 13
Step=  538, Dmax= 3.6e-03 nm, Epot= -2.58463e+04 Fmax= 1.61747e+02, atom= 13
Step=  539, Dmax= 4.3e-03 nm, Epot= -2.58476e+04 Fmax= 4.48906e+02, atom= 13
Step=  540, Dmax= 5.2e-03 nm, Epot= -2.58494e+04 Fmax= 3.17900e+02, atom= 13
Step=  541, Dmax= 6.2e-03 nm, Epot= -2.58496e+04 Fmax= 5.76373e+02, atom= 13
Step=  542, Dmax= 7.5e-03 nm, Epot= -2.58512e+04 Fmax= 5.24762e+02, atom= 13
Step=  543, Dmax= 9.0e-03 nm, Epot= -2.58506e+04 Fmax= 7.71251e+02, atom= 13
Step=  544, Dmax= 4.5e-03 nm, Epot= -2.58538e+04 Fmax= 1.22519e+02, atom= 13
Step=  545, Dmax= 5.4e-03 nm, Epot= -2.58547e+04 Fmax= 6.94630e+02, atom= 13
Step=  546, Dmax= 6.5e-03 nm, Epot= -2.58584e+04 Fmax= 2.39554e+02, atom= 13
Step=  547, Dmax= 7.7e-03 nm, Epot= -2.58561e+04 Fmax= 9.13708e+02, atom= 13
Step=  548, Dmax= 3.9e-03 nm, Epot= -2.58595e+04 Fmax= 3.37924e+02, atom= 13
Step=  549, Dmax= 4.6e-03 nm, Epot= -2.58607e+04 Fmax= 3.30147e+02, atom= 13
Step=  550, Dmax= 5.6e-03 nm, Epot= -2.58614e+04 Fmax= 4.96485e+02, atom= 13
Step=  551, Dmax= 6.7e-03 nm, Epot= -2.58627e+04 Fmax= 4.70173e+02, atom= 13
Step=  552, Dmax= 8.0e-03 nm, Epot= -2.58623e+04 Fmax= 7.14520e+02, atom= 13
Step=  553, Dmax= 4.0e-03 nm, Epot= -2.58649e+04 Fmax= 1.23133e+02, atom= 13
Step=  554, Dmax= 4.8e-03 nm, Epot= -2.58664e+04 Fmax= 5.51300e+02, atom= 13
Step=  555, Dmax= 5.8e-03 nm, Epot= -2.58688e+04 Fmax= 3.01281e+02, atom= 13
Step=  556, Dmax= 6.9e-03 nm, Epot= -2.58681e+04 Fmax= 6.95200e+02, atom= 13
Step=  557, Dmax= 3.5e-03 nm, Epot= -2.58702e+04 Fmax= 1.96572e+02, atom= 13
Step=  558, Dmax= 4.2e-03 nm, Epot= -2.58711e+04 Fmax= 4.26297e+02, atom= 13
Step=  559, Dmax= 5.0e-03 nm, Epot= -2.58727e+04 Fmax= 2.94143e+02, atom= 13
Step=  560, Dmax= 6.0e-03 nm, Epot= -2.58727e+04 Fmax= 5.95272e+02, atom= 13
Step=  561, Dmax= 7.2e-03 nm, Epot= -2.58748e+04 Fmax= 4.45520e+02, atom= 13
Step=  562, Dmax= 8.6e-03 nm, Epot= -2.58732e+04 Fmax= 8.27803e+02, atom= 13
Step=  563, Dmax= 4.3e-03 nm, Epot= -2.58767e+04 Fmax= 1.92162e+02, atom= 13
Step=  564, Dmax= 5.2e-03 nm, Epot= -2.58772e+04 Fmax= 5.44656e+02, atom= 13
Step=  565, Dmax= 6.2e-03 nm, Epot= -2.58794e+04 Fmax= 3.71420e+02, atom= 13
Step=  566, Dmax= 7.5e-03 nm, Epot= -2.58786e+04 Fmax= 7.03449e+02, atom= 13
Step=  567, Dmax= 3.7e-03 nm, Epot= -2.58810e+04 Fmax= 1.65538e+02, atom= 13
Step=  568, Dmax= 4.5e-03 nm, Epot= -2.58817e+04 Fmax= 5.06290e+02, atom= 13
Step=  569, Dmax= 5.4e-03 nm, Epot= -2.58838e+04 Fmax= 2.69578e+02, atom= 13
Step=  570, Dmax= 6.4e-03 nm, Epot= -2.58832e+04 Fmax= 6.87122e+02, atom= 13
Step=  571, Dmax= 3.2e-03 nm, Epot= -2.58851e+04 Fmax= 2.09414e+02, atom= 13
Step=  572, Dmax= 3.9e-03 nm, Epot= -2.58861e+04 Fmax= 3.42030e+02, atom= 13
Step=  573, Dmax= 4.6e-03 nm, Epot= -2.58873e+04 Fmax= 3.44933e+02, atom= 13
Step=  574, Dmax= 5.6e-03 nm, Epot= -2.58880e+04 Fmax= 4.56381e+02, atom= 13
Step=  575, Dmax= 6.7e-03 nm, Epot= -2.58888e+04 Fmax= 5.29183e+02, atom= 13
Step=  576, Dmax= 8.0e-03 nm, Epot= -2.58892e+04 Fmax= 6.30399e+02, atom= 13
Step=  577, Dmax= 9.6e-03 nm, Epot= -2.58890e+04 Fmax= 7.84494e+02, atom= 13
Step=  578, Dmax= 4.8e-03 nm, Epot= -2.58925e+04 Fmax= 7.82752e+01, atom= 13
Step=  579, Dmax= 5.8e-03 nm, Epot= -2.58951e+04 Fmax= 7.12540e+02, atom= 13
Step=  580, Dmax= 6.9e-03 nm, Epot= -2.58988e+04 Fmax= 3.06482e+02, atom= 13
Step=  581, Dmax= 8.3e-03 nm, Epot= -2.58962e+04 Fmax= 8.89664e+02, atom= 13
Step=  582, Dmax= 4.2e-03 nm, Epot= -2.58999e+04 Fmax= 2.90926e+02, atom= 13
Step=  583, Dmax= 5.0e-03 nm, Epot= -2.59005e+04 Fmax= 4.48591e+02, atom= 13
Step=  584, Dmax= 6.0e-03 nm, Epot= -2.59018e+04 Fmax= 4.15578e+02, atom= 13
Step=  585, Dmax= 7.2e-03 nm, Epot= -2.59015e+04 Fmax= 6.44155e+02, atom= 13
Step=  586, Dmax= 3.6e-03 nm, Epot= -2.59036e+04 Fmax= 1.14956e+02, atom= 13
Step=  587, Dmax= 4.3e-03 nm, Epot= -2.59050e+04 Fmax= 4.88556e+02, atom= 13
Step=  588, Dmax= 5.2e-03 nm, Epot= -2.59070e+04 Fmax= 2.73882e+02, atom= 13
Step=  589, Dmax= 6.2e-03 nm, Epot= -2.59066e+04 Fmax= 6.17083e+02, atom= 13
Step=  590, Dmax= 3.1e-03 nm, Epot= -2.59082e+04 Fmax= 1.71349e+02, atom= 13
Step=  591, Dmax= 3.7e-03 nm, Epot= -2.59091e+04 Fmax= 3.86290e+02, atom= 13
Step=  592, Dmax= 4.5e-03 nm, Epot= -2.59105e+04 Fmax= 2.57918e+02, atom= 13
Step=  593, Dmax= 5.4e-03 nm, Epot= -2.59106e+04 Fmax= 5.37986e+02, atom= 13
Step=  594, Dmax= 6.4e-03 nm, Epot= -2.59124e+04 Fmax= 3.92475e+02, atom= 13
Step=  595, Dmax= 7.7e-03 nm, Epot= -2.59113e+04 Fmax= 7.46683e+02, atom= 13
Step=  596, Dmax= 3.9e-03 nm, Epot= -2.59141e+04 Fmax= 1.77858e+02, atom= 13
Step=  597, Dmax= 4.6e-03 nm, Epot= -2.59147e+04 Fmax= 4.81156e+02, atom= 13
Step=  598, Dmax= 5.6e-03 nm, Epot= -2.59164e+04 Fmax= 3.38200e+02, atom= 13
Step=  599, Dmax= 6.7e-03 nm, Epot= -2.59160e+04 Fmax= 6.22798e+02, atom= 13
Step=  600, Dmax= 3.3e-03 nm, Epot= -2.59178e+04 Fmax= 1.41994e+02, atom= 13
Step=  601, Dmax= 4.0e-03 nm, Epot= -2.59186e+04 Fmax= 4.59947e+02, atom= 13
Step=  602, Dmax= 4.8e-03 nm, Epot= -2.59204e+04 Fmax= 2.33894e+02, atom= 13
Step=  603, Dmax= 5.8e-03 nm, Epot= -2.59201e+04 Fmax= 6.22536e+02, atom= 13
Step=  604, Dmax= 2.9e-03 nm, Epot= -2.59215e+04 Fmax= 1.94832e+02, atom= 13
Step=  605, Dmax= 3.5e-03 nm, Epot= -2.59225e+04 Fmax= 2.98273e+02, atom= 13
Step=  606, Dmax= 4.1e-03 nm, Epot= -2.59235e+04 Fmax= 3.16426e+02, atom= 13
Step=  607, Dmax= 5.0e-03 nm, Epot= -2.59242e+04 Fmax= 4.00110e+02, atom= 13
Step=  608, Dmax= 6.0e-03 nm, Epot= -2.59248e+04 Fmax= 4.81687e+02, atom= 13
Step=  609, Dmax= 7.2e-03 nm, Epot= -2.59254e+04 Fmax= 5.55190e+02, atom= 13
Step=  610, Dmax= 8.6e-03 nm, Epot= -2.59252e+04 Fmax= 7.10523e+02, atom= 13
Step=  611, Dmax= 4.3e-03 nm, Epot= -2.59280e+04 Fmax= 7.86731e+01, atom= 13
Step=  612, Dmax= 5.2e-03 nm, Epot= -2.59301e+04 Fmax= 6.32398e+02, atom= 13
Step=  613, Dmax= 6.2e-03 nm, Epot= -2.59330e+04 Fmax= 2.79071e+02, atom= 13
Step=  614, Dmax= 7.4e-03 nm, Epot= -2.59311e+04 Fmax= 7.90112e+02, atom= 13
Step=  615, Dmax= 3.7e-03 nm, Epot= -2.59340e+04 Fmax= 2.54838e+02, atom= 13
Step=  616, Dmax= 4.5e-03 nm, Epot= -2.59346e+04 Fmax= 4.07150e+02, atom= 13
Step=  617, Dmax= 5.4e-03 nm, Epot= -2.59357e+04 Fmax= 3.65511e+02, atom= 13
Step=  618, Dmax= 6.4e-03 nm, Epot= -2.59356e+04 Fmax= 5.82819e+02, atom= 13
Step=  619, Dmax= 3.2e-03 nm, Epot= -2.59372e+04 Fmax= 1.09202e+02, atom= 13
Step=  620, Dmax= 3.9e-03 nm, Epot= -2.59385e+04 Fmax= 4.30877e+02, atom= 13
Step=  621, Dmax= 4.6e-03 nm, Epot= -2.59401e+04 Fmax= 2.51263e+02, atom= 13
Step=  622, Dmax= 5.5e-03 nm, Epot= -2.59400e+04 Fmax= 5.45238e+02, atom= 13
Step=  623, Dmax= 2.8e-03 nm, Epot= -2.59412e+04 Fmax= 1.46830e+02, atom= 13
Step=  624, Dmax= 3.3e-03 nm, Epot= -2.59420e+04 Fmax= 3.52945e+02, atom= 13
Step=  625, Dmax= 4.0e-03 nm, Epot= -2.59433e+04 Fmax= 2.22874e+02, atom= 13
Step=  626, Dmax= 4.8e-03 nm, Epot= -2.59435e+04 Fmax= 4.89993e+02, atom= 13
Step=  627, Dmax= 5.8e-03 nm, Epot= -2.59451e+04 Fmax= 3.42072e+02, atom= 13
Step=  628, Dmax= 6.9e-03 nm, Epot= -2.59442e+04 Fmax= 6.77628e+02, atom= 13
Step=  629, Dmax= 3.5e-03 nm, Epot= -2.59464e+04 Fmax= 1.68364e+02, atom= 13
Step=  630, Dmax= 4.1e-03 nm, Epot= -2.59471e+04 Fmax= 4.21194e+02, atom= 13
Step=  631, Dmax= 5.0e-03 nm, Epot= -2.59484e+04 Fmax= 3.11990e+02, atom= 13
Step=  632, Dmax= 6.0e-03 nm, Epot= -2.59483e+04 Fmax= 5.47273e+02, atom= 13
Step=  633, Dmax= 3.0e-03 nm, Epot= -2.59496e+04 Fmax= 1.17434e+02, atom= 13
Step=  634, Dmax= 3.6e-03 nm, Epot= -2.59506e+04 Fmax= 4.22908e+02, atom= 13
Step=  635, Dmax= 4.3e-03 nm, Epot= -2.59522e+04 Fmax= 1.97524e+02, atom= 13
Step=  636, Dmax= 5.2e-03 nm, Epot= -2.59520e+04 Fmax= 5.69956e+02, atom= 13
Step=  637, Dmax= 2.6e-03 nm, Epot= -2.59531e+04 Fmax= 1.86651e+02, atom= 13
Step=  638, Dmax= 3.1e-03 nm, Epot= -2.59539e+04 Fmax= 2.54565e+02, atom= 13
Step=  639, Dmax= 3.7e-03 nm, Epot= -2.59548e+04 Fmax= 2.95919e+02, atom= 13
Step=  640, Dmax= 4.5e-03 nm, Epot= -2.59555e+04 Fmax= 3.44912e+02, atom= 13
Step=  641, Dmax= 5.3e-03 nm, Epot= -2.59560e+04 Fmax= 4.44430e+02, atom= 13
Step=  642, Dmax= 6.4e-03 nm, Epot= -2.59567e+04 Fmax= 4.82795e+02, atom= 13
Step=  643, Dmax= 7.7e-03 nm, Epot= -2.59565e+04 Fmax= 6.49922e+02, atom= 13
Step=  644, Dmax= 3.8e-03 nm, Epot= -2.59587e+04 Fmax= 8.43664e+01, atom= 13
Step=  645, Dmax= 4.6e-03 nm, Epot= -2.59602e+04 Fmax= 5.56414e+02, atom= 13
Step=  646, Dmax= 5.5e-03 nm, Epot= -2.59625e+04 Fmax= 2.58958e+02, atom= 13
Step=  647, Dmax= 6.6e-03 nm, Epot= -2.59612e+04 Fmax= 6.97074e+02, atom= 13
Step=  648, Dmax= 3.3e-03 nm, Epot= -2.59634e+04 Fmax= 2.18679e+02, atom= 13
Step=  649, Dmax= 4.0e-03 nm, Epot= -2.59639e+04 Fmax= 3.74260e+02, atom= 13
Step=  650, Dmax= 4.8e-03 nm, Epot= -2.59650e+04 Fmax= 3.16672e+02, atom= 13
Step=  651, Dmax= 5.7e-03 nm, Epot= -2.59649e+04 Fmax= 5.32281e+02, atom= 13
Step=  652, Dmax= 2.9e-03 nm, Epot= -2.59662e+04 Fmax= 1.08254e+02, atom= 13
Step=  653, Dmax= 3.4e-03 nm, Epot= -2.59672e+04 Fmax= 3.75898e+02, atom= 13
Step=  654, Dmax= 4.1e-03 nm, Epot= -2.59685e+04 Fmax= 2.34588e+02, atom= 13
Step=  655, Dmax= 5.0e-03 nm, Epot= -2.59686e+04 Fmax= 4.77741e+02, atom= 13
Step=  656, Dmax= 6.0e-03 nm, Epot= -2.59698e+04 Fmax= 3.99302e+02, atom= 13
Step=  657, Dmax= 7.1e-03 nm, Epot= -2.59692e+04 Fmax= 6.33896e+02, atom= 13
Step=  658, Dmax= 3.6e-03 nm, Epot= -2.59713e+04 Fmax= 1.16896e+02, atom= 13
Step=  659, Dmax= 4.3e-03 nm, Epot= -2.59718e+04 Fmax= 5.29353e+02, atom= 13
Step=  660, Dmax= 5.1e-03 nm, Epot= -2.59739e+04 Fmax= 2.15714e+02, atom= 13
Step=  661, Dmax= 6.2e-03 nm, Epot= -2.59726e+04 Fmax= 7.01179e+02, atom= 13
Step=  662, Dmax= 3.1e-03 nm, Epot= -2.59747e+04 Fmax= 2.43271e+02, atom= 13
Step=  663, Dmax= 3.7e-03 nm, Epot= -2.59754e+04 Fmax= 2.88676e+02, atom= 13
Step=  664, Dmax= 4.4e-03 nm, Epot= -2.59760e+04 Fmax= 3.69107e+02, atom= 13
Step=  665, Dmax= 5.3e-03 nm, Epot= -2.59766e+04 Fmax= 4.01289e+02, atom= 13
Step=  666, Dmax= 6.4e-03 nm, Epot= -2.59767e+04 Fmax= 5.42329e+02, atom= 13
Step=  667, Dmax= 7.7e-03 nm, Epot= -2.59772e+04 Fmax= 5.70845e+02, atom= 13
Step=  668, Dmax= 9.2e-03 nm, Epot= -2.59762e+04 Fmax= 7.83893e+02, atom= 13
Step=  669, Dmax= 4.6e-03 nm, Epot= -2.59798e+04 Fmax= 1.07646e+02, atom= 13
Step=  670, Dmax= 5.5e-03 nm, Epot= -2.59798e+04 Fmax= 6.70688e+02, atom= 13
Step=  671, Dmax= 2.8e-03 nm, Epot= -2.59808e+04 Fmax= 2.81368e+02, atom= 13
Step=  672, Dmax= 3.3e-03 nm, Epot= -2.59818e+04 Fmax= 2.09935e+02, atom= 13
Step=  673, Dmax= 4.0e-03 nm, Epot= -2.59822e+04 Fmax= 3.60716e+02, atom= 13
Step=  674, Dmax= 4.8e-03 nm, Epot= -2.59831e+04 Fmax= 3.44587e+02, atom= 13
Step=  675, Dmax= 5.7e-03 nm, Epot= -2.59832e+04 Fmax= 4.83288e+02, atom= 13
Step=  676, Dmax= 6.9e-03 nm, Epot= -2.59837e+04 Fmax= 5.29565e+02, atom= 13
Step=  677, Dmax= 8.3e-03 nm, Epot= -2.59834e+04 Fmax= 6.67288e+02, atom= 13
Step=  678, Dmax= 4.1e-03 nm, Epot= -2.59860e+04 Fmax= 6.83979e+01, atom= 13
Step=  679, Dmax= 5.0e-03 nm, Epot= -2.59868e+04 Fmax= 6.92264e+02, atom= 13
Step=  680, Dmax= 5.9e-03 nm, Epot= -2.59903e+04 Fmax= 1.69999e+02, atom= 13
Step=  681, Dmax= 7.1e-03 nm, Epot= -2.59874e+04 Fmax= 8.92735e+02, atom= 13
Step=  682, Dmax= 3.6e-03 nm, Epot= -2.59908e+04 Fmax= 3.62098e+02, atom= 13
Step=  683, Dmax= 4.3e-03 nm, Epot= -2.59918e+04 Fmax= 2.56202e+02, atom= 13
Step=  684, Dmax= 5.1e-03 nm, Epot= -2.59917e+04 Fmax= 5.04533e+02, atom= 13
Step=  685, Dmax= 2.6e-03 nm, Epot= -2.59927e+04 Fmax= 1.24650e+02, atom= 13
Step=  686, Dmax= 3.1e-03 nm, Epot= -2.59935e+04 Fmax= 3.11730e+02, atom= 13
Step=  687, Dmax= 3.7e-03 nm, Epot= -2.59944e+04 Fmax= 2.35059e+02, atom= 13
Step=  688, Dmax= 4.4e-03 nm, Epot= -2.59946e+04 Fmax= 4.02630e+02, atom= 13
Step=  689, Dmax= 5.3e-03 nm, Epot= -2.59955e+04 Fmax= 3.82518e+02, atom= 13
Step=  690, Dmax= 6.4e-03 nm, Epot= -2.59953e+04 Fmax= 5.41523e+02, atom= 13
Step=  691, Dmax= 3.2e-03 nm, Epot= -2.59968e+04 Fmax= 7.93532e+01, atom= 13
Step=  692, Dmax= 3.8e-03 nm, Epot= -2.59977e+04 Fmax= 5.05277e+02, atom= 13
Step=  693, Dmax= 4.6e-03 nm, Epot= -2.59997e+04 Fmax= 1.61174e+02, atom= 13
Step=  694, Dmax= 5.5e-03 nm, Epot= -2.59987e+04 Fmax= 6.62613e+02, atom= 13
Step=  695, Dmax= 2.8e-03 nm, Epot= -2.60003e+04 Fmax= 2.51196e+02, atom= 13
Step=  696, Dmax= 3.3e-03 nm, Epot= -2.60011e+04 Fmax= 2.25405e+02, atom= 13
Step=  697, Dmax= 4.0e-03 nm, Epot= -2.60014e+04 Fmax= 3.64577e+02, atom= 13
Step=  698, Dmax= 4.8e-03 nm, Epot= -2.60022e+04 Fmax= 3.24861e+02, atom= 13
Step=  699, Dmax= 5.7e-03 nm, Epot= -2.60020e+04 Fmax= 5.20495e+02, atom= 13
Step=  700, Dmax= 2.9e-03 nm, Epot= -2.60034e+04 Fmax= 9.83931e+01, atom= 13
Step=  701, Dmax= 3.4e-03 nm, Epot= -2.60041e+04 Fmax= 3.83973e+02, atom= 13
Step=  702, Dmax= 4.1e-03 nm, Epot= -2.60054e+04 Fmax= 2.24156e+02, atom= 13
Step=  703, Dmax= 4.9e-03 nm, Epot= -2.60051e+04 Fmax= 4.86250e+02, atom= 13
Step=  704, Dmax= 2.5e-03 nm, Epot= -2.60061e+04 Fmax= 1.31044e+02, atom= 13
Step=  705, Dmax= 3.0e-03 nm, Epot= -2.60067e+04 Fmax= 3.14186e+02, atom= 13
Step=  706, Dmax= 3.6e-03 nm, Epot= -2.60076e+04 Fmax= 1.99691e+02, atom= 13
Step=  707, Dmax= 4.3e-03 nm, Epot= -2.60077e+04 Fmax= 4.35554e+02, atom= 13
Step=  708, Dmax= 5.1e-03 nm, Epot= -2.60089e+04 Fmax= 3.06698e+02, atom= 13
Step=  709, Dmax= 6.2e-03 nm, Epot= -2.60081e+04 Fmax= 6.02273e+02, atom= 13
Step=  710, Dmax= 3.1e-03 nm, Epot= -2.60099e+04 Fmax= 1.48343e+02, atom= 13
Step=  711, Dmax= 3.7e-03 nm, Epot= -2.60102e+04 Fmax= 3.77519e+02, atom= 13
Step=  712, Dmax= 4.4e-03 nm, Epot= -2.60113e+04 Fmax= 2.76106e+02, atom= 13
Step=  713, Dmax= 5.3e-03 nm, Epot= -2.60110e+04 Fmax= 4.90299e+02, atom= 13
Step=  714, Dmax= 2.7e-03 nm, Epot= -2.60121e+04 Fmax= 1.06913e+02, atom= 13
Step=  715, Dmax= 3.2e-03 nm, Epot= -2.60127e+04 Fmax= 3.74259e+02, atom= 13
Step=  716, Dmax= 3.8e-03 nm, Epot= -2.60139e+04 Fmax= 1.79057e+02, atom= 13
Step=  717, Dmax= 4.6e-03 nm, Epot= -2.60136e+04 Fmax= 5.04871e+02, atom= 13
Step=  718, Dmax= 2.3e-03 nm, Epot= -2.60145e+04 Fmax= 1.63373e+02, atom= 13
Step=  719, Dmax= 2.8e-03 nm, Epot= -2.60152e+04 Fmax= 2.30101e+02, atom= 13
Step=  720, Dmax= 3.3e-03 nm, Epot= -2.60157e+04 Fmax= 2.60665e+02, atom= 13
Step=  721, Dmax= 4.0e-03 nm, Epot= -2.60162e+04 Fmax= 3.10871e+02, atom= 13
Step=  722, Dmax= 4.8e-03 nm, Epot= -2.60166e+04 Fmax= 3.92841e+02, atom= 13
Step=  723, Dmax= 5.7e-03 nm, Epot= -2.60170e+04 Fmax= 4.34089e+02, atom= 13
Step=  724, Dmax= 6.9e-03 nm, Epot= -2.60168e+04 Fmax= 5.75870e+02, atom= 13
Step=  725, Dmax= 3.4e-03 nm, Epot= -2.60186e+04 Fmax= 7.16860e+01, atom= 13
Step=  726, Dmax= 4.1e-03 nm, Epot= -2.60195e+04 Fmax= 4.97622e+02, atom= 13
Step=  727, Dmax= 4.9e-03 nm, Epot= -2.60213e+04 Fmax= 2.29463e+02, atom= 13
Step=  728, Dmax= 5.9e-03 nm, Epot= -2.60202e+04 Fmax= 6.22990e+02, atom= 13
Step=  729, Dmax= 3.0e-03 nm, Epot= -2.60220e+04 Fmax= 1.96482e+02, atom= 13
Step=  730, Dmax= 3.6e-03 nm, Epot= -2.60223e+04 Fmax= 3.32014e+02, atom= 13
Step=  731, Dmax= 4.3e-03 nm, Epot= -2.60231e+04 Fmax= 2.84278e+02, atom= 13
Step=  732, Dmax= 5.1e-03 nm, Epot= -2.60230e+04 Fmax= 4.72582e+02, atom= 13
Step=  733, Dmax= 2.6e-03 nm, Epot= -2.60240e+04 Fmax= 9.46571e+01, atom= 13
Step=  734, Dmax= 3.1e-03 nm, Epot= -2.60247e+04 Fmax= 3.36745e+02, atom= 13
Step=  735, Dmax= 3.7e-03 nm, Epot= -2.60257e+04 Fmax= 2.07590e+02, atom= 13
Step=  736, Dmax= 4.4e-03 nm, Epot= -2.60256e+04 Fmax= 4.27579e+02, atom= 13
Step=  737, Dmax= 2.2e-03 nm, Epot= -2.60263e+04 Fmax= 1.09932e+02, atom= 13
Step=  738, Dmax= 2.7e-03 nm, Epot= -2.60269e+04 Fmax= 2.89590e+02, atom= 13
Step=  739, Dmax= 3.2e-03 nm, Epot= -2.60278e+04 Fmax= 1.69805e+02, atom= 13
Step=  740, Dmax= 3.8e-03 nm, Epot= -2.60279e+04 Fmax= 3.99474e+02, atom= 13
Step=  741, Dmax= 4.6e-03 nm, Epot= -2.60289e+04 Fmax= 2.64233e+02, atom= 13
Step=  742, Dmax= 5.5e-03 nm, Epot= -2.60283e+04 Fmax= 5.49597e+02, atom= 13
Step=  743, Dmax= 2.8e-03 nm, Epot= -2.60297e+04 Fmax= 1.43214e+02, atom= 13
Step=  744, Dmax= 3.3e-03 nm, Epot= -2.60301e+04 Fmax= 3.27223e+02, atom= 13
Step=  745, Dmax= 4.0e-03 nm, Epot= -2.60310e+04 Fmax= 2.57838e+02, atom= 13
Step=  746, Dmax= 4.8e-03 nm, Epot= -2.60309e+04 Fmax= 4.27451e+02, atom= 13
Step=  747, Dmax= 2.4e-03 nm, Epot= -2.60317e+04 Fmax= 8.47682e+01, atom= 13
Step=  748, Dmax= 2.9e-03 nm, Epot= -2.60324e+04 Fmax= 3.47902e+02, atom= 13
Step=  749, Dmax= 3.4e-03 nm, Epot= -2.60335e+04 Fmax= 1.47012e+02, atom= 13
Step=  750, Dmax= 4.1e-03 nm, Epot= -2.60333e+04 Fmax= 4.66270e+02, atom= 13
Step=  751, Dmax= 2.1e-03 nm, Epot= -2.60340e+04 Fmax= 1.59996e+02, atom= 13
Step=  752, Dmax= 2.5e-03 nm, Epot= -2.60346e+04 Fmax= 1.92262e+02, atom= 13
Step=  753, Dmax= 3.0e-03 nm, Epot= -2.60351e+04 Fmax= 2.47408e+02, atom= 13
Step=  754, Dmax= 3.5e-03 nm, Epot= -2.60356e+04 Fmax= 2.63819e+02, atom= 13
Step=  755, Dmax= 4.3e-03 nm, Epot= -2.60359e+04 Fmax= 3.66175e+02, atom= 13
Step=  756, Dmax= 5.1e-03 nm, Epot= -2.60364e+04 Fmax= 3.73292e+02, atom= 13
Step=  757, Dmax= 6.1e-03 nm, Epot= -2.60361e+04 Fmax= 5.30444e+02, atom= 13
Step=  758, Dmax= 3.1e-03 nm, Epot= -2.60376e+04 Fmax= 7.92998e+01, atom= 13
Step=  759, Dmax= 3.7e-03 nm, Epot= -2.60383e+04 Fmax= 4.34535e+02, atom= 13
Step=  760, Dmax= 4.4e-03 nm, Epot= -2.60397e+04 Fmax= 2.15874e+02, atom= 13
[truncated: 463,558 more chars]
