# Supplementary material for: Closing the Gap between Experiment and Simulation—A Holistic Study on the Complexation of Small Interfering RNAs with Polyethylenimine
Source: Mol Pharm. Author manuscript; Available in PMC 2024 Oct 29. (PMC7616749; doi:10.1021/acs.molpharmaceut.3c00747)
Supplement: Supplementary code [file EMS199501-supplement-Supplementary_code.zip › closingthegap-main/Part 1: Parameterising angle and bond distribution/bPEI_33/6_CGSIM/#SASA-CG.xvg.2#]

# This file was created Tue Jul 26 11:13:28 2022
# Created by:
#                       :-) GROMACS - gmx sasa, 2021.2 (-:
# 
# Executable:   /usr/local/gromacs/bin/gmx
# Data prefix:  /usr/local/gromacs
# Working dir:  /home/workstation/Documents/PhD/2206/Ben_Projekt/bPEI_33/6_CGSIM
# Command line:
#   gmx sasa -f ../6_CGSIM/CG.xtc -s ../6_CGSIM//CG.tpr -ndots 4800 -probe 0.191 -o SASA-CG.xvg
# gmx sasa is part of G R O M A C S:
#
# S  C  A  M  O  R  G
#
@    title "Solvent Accessible Surface"
@    xaxis  label "Time (ps)"
@    yaxis  label "Area (nm\S2\N)"
@TYPE xy
@ view 0.15, 0.15, 0.75, 0.85
@ legend on
@ legend box on
@ legend loctype view
@ legend 0.78, 0.8
@ legend length 2
@ s0 legend "Total"
      0.000  228.322
     20.000  218.690
     40.000  220.330
     60.000  214.317
     80.000  223.782
    100.000  229.332
    120.000  218.918
    140.000  217.461
    160.000  227.972
    180.000  228.537
    200.000  229.558
    220.000  236.970
    240.000  229.380
    260.000  223.507
    280.000  214.762
    300.000  235.809
    320.000  239.554
    340.000  225.161
    360.000  222.992
    380.000  228.022
    400.000  230.842
    420.000  247.341
    440.000  247.449
    460.000  227.424
    480.000  227.712
    500.000  220.199
    520.000  213.520
    540.000  235.875
    560.000  237.720
    580.000  228.782
    600.000  221.180
    620.000  222.853
    640.000  237.778
    660.000  217.214
    680.000  219.596
    700.000  226.781
    720.000  224.941
    740.000  216.005
    760.000  237.322
    780.000  231.436
    800.000  222.487
    820.000  234.119
    840.000  221.927
    860.000  241.009
    880.000  232.288
    900.000  245.897
    920.000  234.444
    940.000  206.923
    960.000  235.489
    980.000  218.732
   1000.000  239.628
   1020.000  234.511
   1040.000  234.829
   1060.000  211.605
   1080.000  235.052
   1100.000  211.194
   1120.000  225.432
   1140.000  238.428
   1160.000  212.255
   1180.000  226.795
   1200.000  223.881
   1220.000  231.556
   1240.000  221.519
   1260.000  217.095
   1280.000  216.830
   1300.000  223.791
   1320.000  227.003
   1340.000  229.025
   1360.000  228.487
   1380.000  225.589
   1400.000  217.485
   1420.000  223.096
   1440.000  243.258
   1460.000  222.895
   1480.000  226.540
   1500.000  220.997
   1520.000  222.367
   1540.000  211.483
   1560.000  214.165
   1580.000  221.142
   1600.000  235.878
   1620.000  221.505
   1640.000  231.623
   1660.000  221.403
   1680.000  245.971
   1700.000  223.839
   1720.000  223.369
   1740.000  215.417
   1760.000  226.788
   1780.000  233.240
   1800.000  239.531
   1820.000  227.383
   1840.000  221.588
   1860.000  225.090
   1880.000  227.185
   1900.000  220.484
   1920.000  222.920
   1940.000  226.195
   1960.000  235.001
   1980.000  219.197
   2000.000  235.693
   2020.000  238.598
   2040.000  229.091
   2060.000  231.259
   2080.000  220.658
   2100.000  220.671
   2120.000  228.026
   2140.000  237.265
   2160.000  231.274
   2180.000  233.553
   2200.000  221.382
   2220.000  220.202
   2240.000  236.122
   2260.000  217.949
   2280.000  230.315
   2300.000  210.801
   2320.000  241.060
   2340.000  232.924
   2360.000  225.863
   2380.000  227.241
   2400.000  225.291
   2420.000  219.180
   2440.000  221.170
   2460.000  237.889
   2480.000  213.203
   2500.000  208.292
   2520.000  229.617
   2540.000  232.313
   2560.000  225.214
   2580.000  232.089
   2600.000  225.457
   2620.000  236.024
   2640.000  218.555
   2660.000  235.830
   2680.000  216.562
   2700.000  236.033
   2720.000  233.308
   2740.000  227.168
   2760.000  248.316
   2780.000  218.053
   2800.000  229.357
   2820.000  231.230
   2840.000  224.812
   2860.000  225.229
   2880.000  237.834
   2900.000  230.350
   2920.000  235.801
   2940.000  226.930
   2960.000  220.208
   2980.000  219.923
   3000.000  227.689
   3020.000  217.115
   3040.000  224.238
   3060.000  211.128
   3080.000  228.222
   3100.000  235.943
   3120.000  216.886
   3140.000  220.200
   3160.000  249.290
   3180.000  221.054
   3200.000  217.456
   3220.000  239.492
   3240.000  228.072
   3260.000  216.542
   3280.000  230.840
   3300.000  222.937
   3320.000  204.994
   3340.000  225.495
   3360.000  238.569
   3380.000  228.883
   3400.000  215.535
   3420.000  224.779
   3440.000  222.416
   3460.000  235.734
   3480.000  230.226
   3500.000  228.413
   3520.000  216.449
   3540.000  235.688
   3560.000  215.378
   3580.000  217.932
   3600.000  228.320
   3620.000  229.391
   3640.000  224.424
   3660.000  223.845
   3680.000  208.255
   3700.000  233.420
   3720.000  216.842
   3740.000  229.365
   3760.000  231.888
   3780.000  223.485
   3800.000  227.291
   3820.000  224.090
   3840.000  226.695
   3860.000  222.959
   3880.000  227.206
   3900.000  232.614
   3920.000  228.827
   3940.000  230.811
   3960.000  243.582
   3980.000  216.876
   4000.000  231.689
   4020.000  219.812
   4040.000  226.164
   4060.000  243.284
   4080.000  215.810
   4100.000  222.687
   4120.000  236.501
   4140.000  218.424
   4160.000  230.886
   4180.000  228.159
   4200.000  218.091
   4220.000  246.813
   4240.000  214.758
   4260.000  224.925
   4280.000  226.346
   4300.000  224.038
   4320.000  223.200
   4340.000  216.524
   4360.000  216.282
   4380.000  234.482
   4400.000  224.182
   4420.000  217.943
   4440.000  218.845
   4460.000  216.930
   4480.000  238.805
   4500.000  222.109
   4520.000  221.736
   4540.000  219.980
   4560.000  224.109
   4580.000  226.976
   4600.000  237.658
   4620.000  229.412
   4640.000  236.646
   4660.000  230.396
   4680.000  224.960
   4700.000  230.021
   4720.000  240.789
   4740.000  236.955
   4760.000  228.229
   4780.000  218.336
   4800.000  230.282
   4820.000  230.395
   4840.000  216.670
   4860.000  239.279
   4880.000  226.147
   4900.000  229.771
   4920.000  235.916
   4940.000  233.217
   4960.000  225.437
   4980.000  214.308
   5000.000  221.890
   5020.000  230.722
   5040.000  224.592
   5060.000  236.074
   5080.000  224.639
   5100.000  236.774
   5120.000  242.197
   5140.000  230.346
   5160.000  224.816
   5180.000  218.064
   5200.000  228.125
   5220.000  231.005
   5240.000  232.894
   5260.000  226.524
   5280.000  225.949
   5300.000  231.920
   5320.000  214.862
   5340.000  219.988
   5360.000  225.162
   5380.000  226.849
   5400.000  232.217
   5420.000  234.773
   5440.000  217.734
   5460.000  233.009
   5480.000  218.184
   5500.000  208.002
   5520.000  226.273
   5540.000  227.546
   5560.000  234.771
   5580.000  218.552
   5600.000  235.364
   5620.000  221.720
   5640.000  223.112
   5660.000  228.364
   5680.000  224.978
   5700.000  238.363
   5720.000  229.709
   5740.000  232.643
   5760.000  236.671
   5780.000  222.348
   5800.000  238.146
   5820.000  227.258
   5840.000  233.570
   5860.000  229.187
   5880.000  230.512
   5900.000  240.767
   5920.000  235.727
   5940.000  223.885
   5960.000  232.357
   5980.000  218.705
   6000.000  224.726
   6020.000  213.113
   6040.000  226.505
   6060.000  221.460
   6080.000  224.718
   6100.000  206.885
   6120.000  226.909
   6140.000  230.841
   6160.000  225.405
   6180.000  223.828
   6200.000  236.512
   6220.000  236.888
   6240.000  239.493
   6260.000  242.352
   6280.000  221.588
   6300.000  228.097
   6320.000  242.025
   6340.000  239.927
   6360.000  221.719
   6380.000  217.320
   6400.000  228.883
   6420.000  221.102
   6440.000  213.728
   6460.000  213.614
   6480.000  221.149
   6500.000  228.952
   6520.000  228.886
   6540.000  212.785
   6560.000  217.076
   6580.000  217.731
   6600.000  211.650
   6620.000  225.492
   6640.000  222.049
   6660.000  230.636
   6680.000  229.364
   6700.000  225.340
   6720.000  222.938
   6740.000  222.031
   6760.000  230.030
   6780.000  232.264
   6800.000  219.315
   6820.000  221.905
   6840.000  230.917
   6860.000  232.097
   6880.000  233.666
   6900.000  225.322
   6920.000  235.103
   6940.000  222.507
   6960.000  223.889
   6980.000  232.103
   7000.000  233.407
   7020.000  232.018
   7040.000  245.937
   7060.000  222.672
   7080.000  235.387
   7100.000  231.918
   7120.000  226.084
   7140.000  214.748
   7160.000  226.171
   7180.000  226.972
   7200.000  232.555
   7220.000  234.763
   7240.000  223.523
   7260.000  234.078
   7280.000  238.459
   7300.000  235.335
   7320.000  221.333
   7340.000  223.288
   7360.000  247.554
   7380.000  221.587
   7400.000  227.690
   7420.000  219.520
   7440.000  232.450
   7460.000  235.769
   7480.000  217.840
   7500.000  220.983
   7520.000  224.510
   7540.000  212.656
   7560.000  240.919
   7580.000  236.576
   7600.000  213.697
   7620.000  232.054
   7640.000  217.898
   7660.000  217.319
   7680.000  234.487
   7700.000  210.678
   7720.000  238.364
   7740.000  228.228
   7760.000  234.764
   7780.000  223.438
   7800.000  216.676
   7820.000  220.730
   7840.000  228.013
   7860.000  223.986
   7880.000  223.695
   7900.000  227.088
   7920.000  227.360
   7940.000  230.142
   7960.000  226.812
   7980.000  222.979
   8000.000  219.403
   8020.000  222.868
   8040.000  222.860
   8060.000  223.192
   8080.000  220.283
   8100.000  212.076
   8120.000  216.685
   8140.000  232.002
   8160.000  228.956
   8180.000  226.104
   8200.000  215.540
   8220.000  219.831
   8240.000  228.295
   8260.000  228.467
   8280.000  229.897
   8300.000  232.665
   8320.000  218.486
   8340.000  229.954
   8360.000  217.880
   8380.000  216.344
   8400.000  216.558
   8420.000  220.303
   8440.000  232.773
   8460.000  218.988
   8480.000  225.884
   8500.000  213.089
   8520.000  222.526
   8540.000  225.678
   8560.000  218.004
   8580.000  218.283
   8600.000  210.754
   8620.000  217.703
   8640.000  216.651
   8660.000  234.571
   8680.000  228.060
   8700.000  216.301
   8720.000  224.582
   8740.000  219.174
   8760.000  234.550
   8780.000  227.643
   8800.000  220.013
   8820.000  229.714
   8840.000  211.513
   8860.000  223.562
   8880.000  224.326
   8900.000  213.804
   8920.000  227.368
   8940.000  215.839
   8960.000  218.314
   8980.000  228.812
   9000.000  215.614
   9020.000  229.575
   9040.000  230.068
   9060.000  231.490
   9080.000  217.747
   9100.000  227.441
   9120.000  218.393
   9140.000  228.670
   9160.000  229.760
   9180.000  239.635
   9200.000  234.285
   9220.000  230.110
   9240.000  222.788
   9260.000  217.138
   9280.000  221.794
   9300.000  228.347
   9320.000  239.168
   9340.000  230.980
   9360.000  221.760
   9380.000  216.581
   9400.000  225.850
   9420.000  224.917
   9440.000  217.380
   9460.000  213.879
   9480.000  234.963
   9500.000  215.672
   9520.000  236.582
   9540.000  224.519
   9560.000  222.651
   9580.000  220.578
   9600.000  206.821
   9620.000  213.429
   9640.000  229.156
   9660.000  220.026
   9680.000  236.632
   9700.000  229.139
   9720.000  237.395
   9740.000  236.948
   9760.000  235.029
   9780.000  241.408
   9800.000  227.857
   9820.000  216.327
   9840.000  231.545
   9860.000  223.111
   9880.000  223.902
   9900.000  213.761
   9920.000  232.084
   9940.000  236.056
   9960.000  222.777
   9980.000  234.138
  10000.000  219.170
  10020.000  220.248
  10040.000  220.212
  10060.000  226.571
  10080.000  233.587
  10100.000  232.494
  10120.000  233.250
  10140.000  239.872
  10160.000  218.486
  10180.000  230.368
  10200.000  205.991
  10220.000  212.322
  10240.000  235.406
  10260.000  219.453
  10280.000  227.094
  10300.000  224.417
  10320.000  220.868
  10340.000  224.116
  10360.000  225.867
  10380.000  241.399
  10400.000  222.476
  10420.000  216.491
  10440.000  230.537
  10460.000  238.470
  10480.000  230.092
  10500.000  222.610
  10520.000  218.441
  10540.000  228.869
  10560.000  227.797
  10580.000  218.080
  10600.000  225.105
  10620.000  231.672
  10640.000  243.518
  10660.000  224.003
  10680.000  238.985
  10700.000  223.713
  10720.000  215.867
  10740.000  232.482
  10760.000  234.460
  10780.000  235.577
  10800.000  225.357
  10820.000  227.267
  10840.000  233.547
  10860.000  231.242
  10880.000  230.836
  10900.000  225.979
  10920.000  224.177
  10940.000  236.894
  10960.000  225.297
  10980.000  221.018
  11000.000  223.074
  11020.000  233.353
  11040.000  239.785
  11060.000  234.051
  11080.000  221.484
  11100.000  229.330
  11120.000  229.696
  11140.000  216.203
  11160.000  230.963
  11180.000  216.678
  11200.000  225.316
  11220.000  212.572
  11240.000  220.846
  11260.000  226.957
  11280.000  223.525
  11300.000  221.218
  11320.000  249.658
  11340.000  222.425
  11360.000  215.771
  11380.000  227.079
  11400.000  222.151
  11420.000  228.219
  11440.000  219.831
  11460.000  231.006
  11480.000  234.804
  11500.000  240.430
  11520.000  212.918
  11540.000  236.426
  11560.000  217.917
  11580.000  216.227
  11600.000  225.795
  11620.000  226.422
  11640.000  215.470
  11660.000  216.688
  11680.000  241.181
  11700.000  223.309
  11720.000  223.305
  11740.000  227.113
  11760.000  223.874
  11780.000  225.093
  11800.000  224.102
  11820.000  226.409
  11840.000  234.537
  11860.000  228.044
  11880.000  225.461
  11900.000  229.268
  11920.000  218.196
  11940.000  220.332
  11960.000  234.196
  11980.000  243.700
  12000.000  226.627
  12020.000  213.803
  12040.000  224.694
  12060.000  222.313
  12080.000  224.042
  12100.000  239.009
  12120.000  218.689
  12140.000  229.856
  12160.000  236.399
  12180.000  218.520
  12200.000  242.581
  12220.000  214.817
  12240.000  234.123
  12260.000  219.823
  12280.000  226.818
  12300.000  214.052
  12320.000  214.207
  12340.000  223.015
  12360.000  227.473
  12380.000  209.829
  12400.000  228.522
  12420.000  230.233
  12440.000  238.652
  12460.000  235.832
  12480.000  224.578
  12500.000  226.134
  12520.000  227.725
  12540.000  225.862
  12560.000  221.871
  12580.000  210.902
  12600.000  236.021
  12620.000  221.115
  12640.000  219.672
  12660.000  228.654
  12680.000  227.440
  12700.000  219.061
  12720.000  229.251
  12740.000  231.992
  12760.000  226.568
  12780.000  223.424
  12800.000  220.360
  12820.000  237.817
  12840.000  229.180
  12860.000  225.923
  12880.000  236.529
  12900.000  218.305
  12920.000  217.440
  12940.000  232.387
  12960.000  228.647
  12980.000  241.453
  13000.000  235.362
  13020.000  219.994
  13040.000  216.423
  13060.000  228.038
  13080.000  217.799
  13100.000  231.368
  13120.000  237.366
  13140.000  229.426
  13160.000  223.252
  13180.000  227.407
  13200.000  227.195
  13220.000  233.720
  13240.000  240.799
  13260.000  228.501
  13280.000  232.991
  13300.000  235.028
  13320.000  227.018
  13340.000  222.204
  13360.000  235.491
  13380.000  233.215
  13400.000  227.463
  13420.000  229.524
  13440.000  216.246
  13460.000  226.743
  13480.000  226.518
  13500.000  218.752
  13520.000  229.217
  13540.000  230.651
  13560.000  232.577
  13580.000  231.206
  13600.000  233.585
  13620.000  220.735
  13640.000  235.927
  13660.000  228.281
  13680.000  218.520
  13700.000  226.891
  13720.000  223.379
  13740.000  223.332
  13760.000  223.269
  13780.000  216.145
  13800.000  231.911
  13820.000  231.379
  13840.000  222.761
  13860.000  235.772
  13880.000  229.846
  13900.000  217.440
  13920.000  215.842
  13940.000  244.614
  13960.000  212.635
  13980.000  215.223
  14000.000  228.932
  14020.000  218.437
  14040.000  214.741
  14060.000  220.656
  14080.000  216.051
  14100.000  231.509
  14120.000  229.298
  14140.000  220.144
  14160.000  230.294
  14180.000  235.391
  14200.000  239.950
  14220.000  225.272
  14240.000  231.497
  14260.000  232.321
  14280.000  217.704
  14300.000  228.716
  14320.000  225.142
  14340.000  219.531
  14360.000  233.213
  14380.000  218.572
  14400.000  249.571
  14420.000  228.038
  14440.000  225.247
  14460.000  230.662
  14480.000  228.890
  14500.000  224.699
  14520.000  217.753
  14540.000  240.770
  14560.000  235.883
  14580.000  229.028
  14600.000  229.925
  14620.000  226.245
  14640.000  235.085
  14660.000  234.277
  14680.000  237.009
  14700.000  224.295
  14720.000  228.297
  14740.000  230.338
  14760.000  232.587
  14780.000  218.912
  14800.000  227.090
  14820.000  238.417
  14840.000  234.057
  14860.000  218.792
  14880.000  231.127
  14900.000  227.834
  14920.000  232.954
  14940.000  213.904
  14960.000  225.229
  14980.000  233.650
  15000.000  226.828
  15020.000  215.017
  15040.000  223.091
  15060.000  235.837
  15080.000  222.497
  15100.000  237.243
  15120.000  229.118
  15140.000  228.923
  15160.000  225.590
  15180.000  230.799
  15200.000  240.704
  15220.000  215.406
  15240.000  212.317
  15260.000  237.328
  15280.000  222.376
  15300.000  233.349
  15320.000  225.348
  15340.000  224.669
  15360.000  247.788
  15380.000  223.501
  15400.000  229.254
  15420.000  239.408
  15440.000  230.219
  15460.000  236.971
  15480.000  228.364
  15500.000  223.788
  15520.000  229.407
  15540.000  215.686
  15560.000  230.762
  15580.000  213.779
  15600.000  233.147
  15620.000  223.508
  15640.000  223.690
  15660.000  223.647
  15680.000  226.181
  15700.000  227.183
  15720.000  219.106
  15740.000  214.517
  15760.000  242.122
  15780.000  224.728
  15800.000  215.654
  15820.000  225.101
  15840.000  236.869
  15860.000  234.008
  15880.000  233.405
  15900.000  228.879
  15920.000  217.343
  15940.000  233.799
  15960.000  220.035
  15980.000  216.109
  16000.000  227.217
  16020.000  219.057
  16040.000  227.543
  16060.000  220.930
  16080.000  213.679
  16100.000  216.286
  16120.000  248.636
  16140.000  225.096
  16160.000  222.242
  16180.000  227.424
  16200.000  216.318
  16220.000  210.269
  16240.000  224.546
  16260.000  217.581
  16280.000  221.787
  16300.000  237.006
  16320.000  223.352
  16340.000  218.711
  16360.000  224.572
  16380.000  222.371
  16400.000  226.000
  16420.000  223.838
  16440.000  230.170
  16460.000  224.458
  16480.000  227.057
  16500.000  216.698
  16520.000  215.297
  16540.000  226.898
  16560.000  237.071
  16580.000  246.332
  16600.000  222.887
  16620.000  233.918
  16640.000  242.170
  16660.000  223.909
  16680.000  227.942
  16700.000  228.389
  16720.000  232.709
  16740.000  234.950
  16760.000  222.456
  16780.000  217.067
  16800.000  236.072
  16820.000  221.359
  16840.000  235.595
  16860.000  231.788
  16880.000  229.169
  16900.000  233.982
  16920.000  236.130
  16940.000  228.312
  16960.000  229.063
  16980.000  236.869
  17000.000  224.757
  17020.000  222.548
  17040.000  224.972
  17060.000  222.858
  17080.000  212.418
  17100.000  225.653
  17120.000  221.022
  17140.000  229.365
  17160.000  232.965
  17180.000  237.197
  17200.000  229.997
  17220.000  211.711
  17240.000  230.349
  17260.000  230.001
  17280.000  238.728
  17300.000  230.717
  17320.000  221.541
  17340.000  230.428
  17360.000  233.880
  17380.000  213.924
  17400.000  214.283
  17420.000  229.414
  17440.000  227.553
  17460.000  213.967
  17480.000  228.145
  17500.000  210.970
  17520.000  231.266
  17540.000  232.515
  17560.000  232.194
  17580.000  229.072
  17600.000  214.088
  17620.000  223.778
  17640.000  227.134
  17660.000  231.343
  17680.000  236.785
  17700.000  227.683
  17720.000  232.445
  17740.000  223.070
  17760.000  226.283
  17780.000  226.493
  17800.000  231.785
  17820.000  228.108
  17840.000  229.429
  17860.000  219.552
  17880.000  233.666
  17900.000  228.045
  17920.000  212.512
  17940.000  224.316
  17960.000  243.519
  17980.000  223.087
  18000.000  225.723
  18020.000  221.996
  18040.000  224.234
  18060.000  228.371
  18080.000  225.840
  18100.000  235.170
  18120.000  231.354
  18140.000  219.514
  18160.000  225.980
  18180.000  217.771
  18200.000  218.347
  18220.000  237.530
  18240.000  236.128
  18260.000  217.988
  18280.000  238.783
  18300.000  231.706
  18320.000  230.709
  18340.000  220.782
  18360.000  220.219
  18380.000  225.225
  18400.000  224.440
  18420.000  234.704
  18440.000  223.063
  18460.000  222.034
  18480.000  240.946
  18500.000  220.828
  18520.000  225.356
  18540.000  226.695
  18560.000  221.157
  18580.000  235.334
  18600.000  229.303
  18620.000  221.474
  18640.000  216.173
  18660.000  227.182
  18680.000  219.003
  18700.000  219.823
  18720.000  242.608
  18740.000  241.043
  18760.000  225.749
  18780.000  224.511
  18800.000  236.058
  18820.0
