# Supplementary material for: Closing the Gap between Experiment and Simulation—A Holistic Study on the Complexation of Small Interfering RNAs with Polyethylenimine
Source: Mol Pharm. Author manuscript; Available in PMC 2024 Oct 29. (PMC7616749; doi:10.1021/acs.molpharmaceut.3c00747)
Supplement: Supplementary code [file EMS199501-supplement-Supplementary_code.zip › closingthegap-main/Part 1: Parameterising angle and bond distribution/bPEI_33/6_CGSIM/SASA-CG.xvg]

# This file was created Tue Jul 26 11:14:39 2022
# Created by:
#                       :-) GROMACS - gmx sasa, 2021.2 (-:
# 
# Executable:   /usr/local/gromacs/bin/gmx
# Data prefix:  /usr/local/gromacs
# Working dir:  /home/workstation/Documents/PhD/2206/Ben_Projekt/bPEI_33/6_CGSIM
# Command line:
#   gmx sasa -f ../6_CGSIM/CG.xtc -s ../6_CGSIM//CG.tpr -ndots 4800 -probe 0.191 -o SASA-CG.xvg
# gmx sasa is part of G R O M A C S:
#
# GROup of MAchos and Cynical Suckers
#
@    title "Solvent Accessible Surface"
@    xaxis  label "Time (ps)"
@    yaxis  label "Area (nm\S2\N)"
@TYPE xy
@ view 0.15, 0.15, 0.75, 0.85
@ legend on
@ legend box on
@ legend loctype view
@ legend 0.78, 0.8
@ legend length 2
@ s0 legend "Total"
      0.000  228.322
     20.000  218.690
     40.000  220.330
     60.000  214.317
     80.000  223.782
    100.000  229.332
    120.000  218.918
    140.000  217.461
    160.000  227.972
    180.000  228.537
    200.000  229.558
    220.000  236.970
    240.000  229.380
    260.000  223.507
    280.000  214.762
    300.000  235.809
    320.000  239.554
    340.000  225.161
    360.000  222.992
    380.000  228.022
    400.000  230.842
    420.000  247.341
    440.000  247.449
    460.000  227.424
    480.000  227.712
    500.000  220.199
    520.000  213.520
    540.000  235.875
    560.000  237.720
    580.000  228.782
    600.000  221.180
    620.000  222.853
    640.000  237.778
    660.000  217.214
    680.000  219.596
    700.000  226.781
    720.000  224.941
    740.000  216.005
    760.000  237.322
    780.000  231.436
    800.000  222.487
    820.000  234.119
    840.000  221.927
    860.000  241.009
    880.000  232.288
    900.000  245.897
    920.000  234.444
    940.000  206.923
    960.000  235.489
    980.000  218.732
   1000.000  239.628
   1020.000  234.511
   1040.000  234.829
   1060.000  211.605
   1080.000  235.052
   1100.000  211.194
   1120.000  225.432
   1140.000  238.428
   1160.000  212.255
   1180.000  226.795
   1200.000  223.881
   1220.000  231.556
   1240.000  221.519
   1260.000  217.095
   1280.000  216.830
   1300.000  223.791
   1320.000  227.003
   1340.000  229.025
   1360.000  228.487
   1380.000  225.589
   1400.000  217.485
   1420.000  223.096
   1440.000  243.258
   1460.000  222.895
   1480.000  226.540
   1500.000  220.997
   1520.000  222.367
   1540.000  211.483
   1560.000  214.165
   1580.000  221.142
   1600.000  235.878
   1620.000  221.505
   1640.000  231.623
   1660.000  221.403
   1680.000  245.971
   1700.000  223.839
   1720.000  223.369
   1740.000  215.417
   1760.000  226.788
   1780.000  233.240
   1800.000  239.531
   1820.000  227.383
   1840.000  221.588
   1860.000  225.090
   1880.000  227.185
   1900.000  220.484
   1920.000  222.920
   1940.000  226.195
   1960.000  235.001
   1980.000  219.197
   2000.000  235.693
   2020.000  238.598
   2040.000  229.091
   2060.000  231.259
   2080.000  220.658
   2100.000  220.671
   2120.000  228.026
   2140.000  237.265
   2160.000  231.274
   2180.000  233.553
   2200.000  221.382
   2220.000  220.202
   2240.000  236.122
   2260.000  217.949
   2280.000  230.315
   2300.000  210.801
   2320.000  241.060
   2340.000  232.924
   2360.000  225.863
   2380.000  227.241
   2400.000  225.291
   2420.000  219.180
   2440.000  221.170
   2460.000  237.889
   2480.000  213.203
   2500.000  208.292
   2520.000  229.617
   2540.000  232.313
   2560.000  225.214
   2580.000  232.089
   2600.000  225.457
   2620.000  236.024
   2640.000  218.555
   2660.000  235.830
   2680.000  216.562
   2700.000  236.033
   2720.000  233.308
   2740.000  227.168
   2760.000  248.316
   2780.000  218.053
   2800.000  229.357
   2820.000  231.230
   2840.000  224.812
   2860.000  225.229
   2880.000  237.834
   2900.000  230.350
   2920.000  235.801
   2940.000  226.930
   2960.000  220.208
   2980.000  219.923
   3000.000  227.689
   3020.000  217.115
   3040.000  224.238
   3060.000  211.128
   3080.000  228.222
   3100.000  235.943
   3120.000  216.886
   3140.000  220.200
   3160.000  249.290
   3180.000  221.054
   3200.000  217.456
   3220.000  239.492
   3240.000  228.072
   3260.000  216.542
   3280.000  230.840
   3300.000  222.937
   3320.000  204.994
   3340.000  225.495
   3360.000  238.569
   3380.000  228.883
   3400.000  215.535
   3420.000  224.779
   3440.000  222.416
   3460.000  235.734
   3480.000  230.226
   3500.000  228.413
   3520.000  216.449
   3540.000  235.688
   3560.000  215.378
   3580.000  217.932
   3600.000  228.320
   3620.000  229.391
   3640.000  224.424
   3660.000  223.845
   3680.000  208.255
   3700.000  233.420
   3720.000  216.842
   3740.000  229.365
   3760.000  231.888
   3780.000  223.485
   3800.000  227.291
   3820.000  224.090
   3840.000  226.695
   3860.000  222.959
   3880.000  227.206
   3900.000  232.614
   3920.000  228.827
   3940.000  230.811
   3960.000  243.582
   3980.000  216.876
   4000.000  231.689
   4020.000  219.812
   4040.000  226.164
   4060.000  243.284
   4080.000  215.810
   4100.000  222.687
   4120.000  236.501
   4140.000  218.424
   4160.000  230.886
   4180.000  228.159
   4200.000  218.091
   4220.000  246.813
   4240.000  214.758
   4260.000  224.925
   4280.000  226.346
   4300.000  224.038
   4320.000  223.200
   4340.000  216.524
   4360.000  216.282
   4380.000  234.482
   4400.000  224.182
   4420.000  217.943
   4440.000  218.845
   4460.000  216.930
   4480.000  238.805
   4500.000  222.109
   4520.000  221.736
   4540.000  219.980
   4560.000  224.109
   4580.000  226.976
   4600.000  237.658
   4620.000  229.412
   4640.000  236.646
   4660.000  230.396
   4680.000  224.960
   4700.000  230.021
   4720.000  240.789
   4740.000  236.955
   4760.000  228.229
   4780.000  218.336
   4800.000  230.282
   4820.000  230.395
   4840.000  216.670
   4860.000  239.279
   4880.000  226.147
   4900.000  229.771
   4920.000  235.916
   4940.000  233.217
   4960.000  225.437
   4980.000  214.308
   5000.000  221.890
   5020.000  230.722
   5040.000  224.592
   5060.000  236.074
   5080.000  224.639
   5100.000  236.774
   5120.000  242.197
   5140.000  230.346
   5160.000  224.816
   5180.000  218.064
   5200.000  228.125
   5220.000  231.005
   5240.000  232.894
   5260.000  226.524
   5280.000  225.949
   5300.000  231.920
   5320.000  214.862
   5340.000  219.988
   5360.000  225.162
   5380.000  226.849
   5400.000  232.217
   5420.000  234.773
   5440.000  217.734
   5460.000  233.009
   5480.000  218.184
   5500.000  208.002
   5520.000  226.273
   5540.000  227.546
   5560.000  234.771
   5580.000  218.552
   5600.000  235.364
   5620.000  221.720
   5640.000  223.112
   5660.000  228.364
   5680.000  224.978
   5700.000  238.363
   5720.000  229.709
   5740.000  232.643
   5760.000  236.671
   5780.000  222.348
   5800.000  238.146
   5820.000  227.258
   5840.000  233.570
   5860.000  229.187
   5880.000  230.512
   5900.000  240.767
   5920.000  235.727
   5940.000  223.885
   5960.000  232.357
   5980.000  218.705
   6000.000  224.726
   6020.000  213.113
   6040.000  226.505
   6060.000  221.460
   6080.000  224.718
   6100.000  206.885
   6120.000  226.909
   6140.000  230.841
   6160.000  225.405
   6180.000  223.828
   6200.000  236.512
   6220.000  236.888
   6240.000  239.493
   6260.000  242.352
   6280.000  221.588
   6300.000  228.097
   6320.000  242.025
   6340.000  239.927
   6360.000  221.719
   6380.000  217.320
   6400.000  228.883
   6420.000  221.102
   6440.000  213.728
   6460.000  213.614
   6480.000  221.149
   6500.000  228.952
   6520.000  228.886
   6540.000  212.785
   6560.000  217.076
   6580.000  217.731
   6600.000  211.650
   6620.000  225.492
   6640.000  222.049
   6660.000  230.636
   6680.000  229.364
   6700.000  225.340
   6720.000  222.938
   6740.000  222.031
   6760.000  230.030
   6780.000  232.264
   6800.000  219.315
   6820.000  221.905
   6840.000  230.917
   6860.000  232.097
   6880.000  233.666
   6900.000  225.322
   6920.000  235.103
   6940.000  222.507
   6960.000  223.889
   6980.000  232.103
   7000.000  233.407
   7020.000  232.018
   7040.000  245.937
   7060.000  222.672
   7080.000  235.387
   7100.000  231.918
   7120.000  226.084
   7140.000  214.748
   7160.000  226.171
   7180.000  226.972
   7200.000  232.555
   7220.000  234.763
   7240.000  223.523
   7260.000  234.078
   7280.000  238.459
   7300.000  235.335
   7320.000  221.333
   7340.000  223.288
   7360.000  247.554
   7380.000  221.587
   7400.000  227.690
   7420.000  219.520
   7440.000  232.450
   7460.000  235.769
   7480.000  217.840
   7500.000  220.983
   7520.000  224.510
   7540.000  212.656
   7560.000  240.919
   7580.000  236.576
   7600.000  213.697
   7620.000  232.054
   7640.000  217.898
   7660.000  217.319
   7680.000  234.487
   7700.000  210.678
   7720.000  238.364
   7740.000  228.228
   7760.000  234.764
   7780.000  223.438
   7800.000  216.676
   7820.000  220.730
   7840.000  228.013
   7860.000  223.986
   7880.000  223.695
   7900.000  227.088
   7920.000  227.360
   7940.000  230.142
   7960.000  226.812
   7980.000  222.979
   8000.000  219.403
   8020.000  222.868
   8040.000  222.860
   8060.000  223.192
   8080.000  220.283
   8100.000  212.076
   8120.000  216.685
   8140.000  232.002
   8160.000  228.956
   8180.000  226.104
   8200.000  215.540
   8220.000  219.831
   8240.000  228.295
   8260.000  228.467
   8280.000  229.897
   8300.000  232.665
   8320.000  218.486
   8340.000  229.954
   8360.000  217.880
   8380.000  216.344
   8400.000  216.558
   8420.000  220.303
   8440.000  232.773
   8460.000  218.988
   8480.000  225.884
   8500.000  213.089
   8520.000  222.526
   8540.000  225.678
   8560.000  218.004
   8580.000  218.283
   8600.000  210.754
   8620.000  217.703
   8640.000  216.651
   8660.000  234.571
   8680.000  228.060
   8700.000  216.301
   8720.000  224.582
   8740.000  219.174
   8760.000  234.550
   8780.000  227.643
   8800.000  220.013
   8820.000  229.714
   8840.000  211.513
   8860.000  223.562
   8880.000  224.326
   8900.000  213.804
   8920.000  227.368
   8940.000  215.839
   8960.000  218.314
   8980.000  228.812
   9000.000  215.614
   9020.000  229.575
   9040.000  230.068
   9060.000  231.490
   9080.000  217.747
   9100.000  227.441
   9120.000  218.393
   9140.000  228.670
   9160.000  229.760
   9180.000  239.635
   9200.000  234.285
   9220.000  230.110
   9240.000  222.788
   9260.000  217.138
   9280.000  221.794
   9300.000  228.347
   9320.000  239.168
   9340.000  230.980
   9360.000  221.760
   9380.000  216.581
   9400.000  225.850
   9420.000  224.917
   9440.000  217.380
   9460.000  213.879
   9480.000  234.963
   9500.000  215.672
   9520.000  236.582
   9540.000  224.519
   9560.000  222.651
   9580.000  220.578
   9600.000  206.821
   9620.000  213.429
   9640.000  229.156
   9660.000  220.026
   9680.000  236.632
   9700.000  229.139
   9720.000  237.395
   9740.000  236.948
   9760.000  235.029
   9780.000  241.408
   9800.000  227.857
   9820.000  216.327
   9840.000  231.545
   9860.000  223.111
   9880.000  223.902
   9900.000  213.761
   9920.000  232.084
   9940.000  236.056
   9960.000  222.777
   9980.000  234.138
  10000.000  219.170
  10020.000  220.248
  10040.000  220.212
  10060.000  226.571
  10080.000  233.587
  10100.000  232.494
  10120.000  233.250
  10140.000  239.872
  10160.000  218.486
  10180.000  230.368
  10200.000  205.991
  10220.000  212.322
  10240.000  235.406
  10260.000  219.453
  10280.000  227.094
  10300.000  224.417
  10320.000  220.868
  10340.000  224.116
  10360.000  225.867
  10380.000  241.399
  10400.000  222.476
  10420.000  216.491
  10440.000  230.537
  10460.000  238.470
  10480.000  230.092
  10500.000  222.610
  10520.000  218.441
  10540.000  228.869
  10560.000  227.797
  10580.000  218.080
  10600.000  225.105
  10620.000  231.672
  10640.000  243.518
  10660.000  224.003
  10680.000  238.985
  10700.000  223.713
  10720.000  215.867
  10740.000  232.482
  10760.000  234.460
  10780.000  235.577
  10800.000  225.357
  10820.000  227.267
  10840.000  233.547
  10860.000  231.242
  10880.000  230.836
  10900.000  225.979
  10920.000  224.177
  10940.000  236.894
  10960.000  225.297
  10980.000  221.018
  11000.000  223.074
  11020.000  233.353
  11040.000  239.785
  11060.000  234.051
  11080.000  221.484
  11100.000  229.330
  11120.000  229.696
  11140.000  216.203
  11160.000  230.963
  11180.000  216.678
  11200.000  225.316
  11220.000  212.572
  11240.000  220.846
  11260.000  226.957
  11280.000  223.525
  11300.000  221.218
  11320.000  249.658
  11340.000  222.425
  11360.000  215.771
  11380.000  227.079
  11400.000  222.151
  11420.000  228.219
  11440.000  219.831
  11460.000  231.006
  11480.000  234.804
  11500.000  240.430
  11520.000  212.918
  11540.000  236.426
  11560.000  217.917
  11580.000  216.227
  11600.000  225.795
  11620.000  226.422
  11640.000  215.470
  11660.000  216.688
  11680.000  241.181
  11700.000  223.309
  11720.000  223.305
  11740.000  227.113
  11760.000  223.874
  11780.000  225.093
  11800.000  224.102
  11820.000  226.409
  11840.000  234.537
  11860.000  228.044
  11880.000  225.461
  11900.000  229.268
  11920.000  218.196
  11940.000  220.332
  11960.000  234.196
  11980.000  243.700
  12000.000  226.627
  12020.000  213.803
  12040.000  224.694
  12060.000  222.313
  12080.000  224.042
  12100.000  239.009
  12120.000  218.689
  12140.000  229.856
  12160.000  236.399
  12180.000  218.520
  12200.000  242.581
  12220.000  214.817
  12240.000  234.123
  12260.000  219.823
  12280.000  226.818
  12300.000  214.052
  12320.000  214.207
  12340.000  223.015
  12360.000  227.473
  12380.000  209.829
  12400.000  228.522
  12420.000  230.233
  12440.000  238.652
  12460.000  235.832
  12480.000  224.578
  12500.000  226.134
  12520.000  227.725
  12540.000  225.862
  12560.000  221.871
  12580.000  210.902
  12600.000  236.021
  12620.000  221.115
  12640.000  219.672
  12660.000  228.654
  12680.000  227.440
  12700.000  219.061
  12720.000  229.251
  12740.000  231.992
  12760.000  226.568
  12780.000  223.424
  12800.000  220.360
  12820.000  237.817
  12840.000  229.180
  12860.000  225.923
  12880.000  236.529
  12900.000  218.305
  12920.000  217.440
  12940.000  232.387
  12960.000  228.647
  12980.000  241.453
  13000.000  235.362
  13020.000  219.994
  13040.000  216.423
  13060.000  228.038
  13080.000  217.799
  13100.000  231.368
  13120.000  237.366
  13140.000  229.426
  13160.000  223.252
  13180.000  227.407
  13200.000  227.195
  13220.000  233.720
  13240.000  240.799
  13260.000  228.501
  13280.000  232.991
  13300.000  235.028
  13320.000  227.018
  13340.000  222.204
  13360.000  235.491
  13380.000  233.215
  13400.000  227.463
  13420.000  229.524
  13440.000  216.246
  13460.000  226.743
  13480.000  226.518
  13500.000  218.752
  13520.000  229.217
  13540.000  230.651
  13560.000  232.577
  13580.000  231.206
  13600.000  233.585
  13620.000  220.735
  13640.000  235.927
  13660.000  228.281
  13680.000  218.520
  13700.000  226.891
  13720.000  223.379
  13740.000  223.332
  13760.000  223.269
  13780.000  216.145
  13800.000  231.911
  13820.000  231.379
  13840.000  222.761
  13860.000  235.772
  13880.000  229.846
  13900.000  217.440
  13920.000  215.842
  13940.000  244.614
  13960.000  212.635
  13980.000  215.223
  14000.000  228.932
  14020.000  218.437
  14040.000  214.741
  14060.000  220.656
  14080.000  216.051
  14100.000  231.509
  14120.000  229.298
  14140.000  220.144
  14160.000  230.294
  14180.000  235.391
  14200.000  239.950
  14220.000  225.272
  14240.000  231.497
  14260.000  232.321
  14280.000  217.704
  14300.000  228.716
  14320.000  225.142
  14340.000  219.531
  14360.000  233.213
  14380.000  218.572
  14400.000  249.571
  14420.000  228.038
  14440.000  225.247
  14460.000  230.662
  14480.000  228.890
  14500.000  224.699
  14520.000  217.753
  14540.000  240.770
  14560.000  235.883
  14580.000  229.028
  14600.000  229.925
  14620.000  226.245
  14640.000  235.085
  14660.000  234.277
  14680.000  237.009
  14700.000  224.295
  14720.000  228.297
  14740.000  230.338
  14760.000  232.587
  14780.000  218.912
  14800.000  227.090
  14820.000  238.417
  14840.000  234.057
  14860.000  218.792
  14880.000  231.127
  14900.000  227.834
  14920.000  232.954
  14940.000  213.904
  14960.000  225.229
  14980.000  233.650
  15000.000  226.828
  15020.000  215.017
  15040.000  223.091
  15060.000  235.837
  15080.000  222.497
  15100.000  237.243
  15120.000  229.118
  15140.000  228.923
  15160.000  225.590
  15180.000  230.799
  15200.000  240.704
  15220.000  215.406
  15240.000  212.317
  15260.000  237.328
  15280.000  222.376
  15300.000  233.349
  15320.000  225.348
  15340.000  224.669
  15360.000  247.788
  15380.000  223.501
  15400.000  229.254
  15420.000  239.408
  15440.000  230.219
  15460.000  236.971
  15480.000  228.364
  15500.000  223.788
  15520.000  229.407
  15540.000  215.686
  15560.000  230.762
  15580.000  213.779
  15600.000  233.147
  15620.000  223.508
  15640.000  223.690
  15660.000  223.647
  15680.000  226.181
  15700.000  227.183
  15720.000  219.106
  15740.000  214.517
  15760.000  242.122
  15780.000  224.728
  15800.000  215.654
  15820.000  225.101
  15840.000  236.869
  15860.000  234.008
  15880.000  233.405
  15900.000  228.879
  15920.000  217.343
  15940.000  233.799
  15960.000  220.035
  15980.000  216.109
  16000.000  227.217
  16020.000  219.057
  16040.000  227.543
  16060.000  220.930
  16080.000  213.679
  16100.000  216.286
  16120.000  248.636
  16140.000  225.096
  16160.000  222.242
  16180.000  227.424
  16200.000  216.318
  16220.000  210.269
  16240.000  224.546
  16260.000  217.581
  16280.000  221.787
  16300.000  237.006
  16320.000  223.352
  16340.000  218.711
  16360.000  224.572
  16380.000  222.371
  16400.000  226.000
  16420.000  223.838
  16440.000  230.170
  16460.000  224.458
  16480.000  227.057
  16500.000  216.698
  16520.000  215.297
  16540.000  226.898
  16560.000  237.071
  16580.000  246.332
  16600.000  222.887
  16620.000  233.918
  16640.000  242.170
  16660.000  223.909
  16680.000  227.942
  16700.000  228.389
  16720.000  232.709
  16740.000  234.950
  16760.000  222.456
  16780.000  217.067
  16800.000  236.072
  16820.000  221.359
  16840.000  235.595
  16860.000  231.788
  16880.000  229.169
  16900.000  233.982
  16920.000  236.130
  16940.000  228.312
  16960.000  229.063
  16980.000  236.869
  17000.000  224.757
  17020.000  222.548
  17040.000  224.972
  17060.000  222.858
  17080.000  212.418
  17100.000  225.653
  17120.000  221.022
  17140.000  229.365
  17160.000  232.965
  17180.000  237.197
  17200.000  229.997
  17220.000  211.711
  17240.000  230.349
  17260.000  230.001
  17280.000  238.728
  17300.000  230.717
  17320.000  221.541
  17340.000  230.428
  17360.000  233.880
  17380.000  213.924
  17400.000  214.283
  17420.000  229.414
  17440.000  227.553
  17460.000  213.967
  17480.000  228.145
  17500.000  210.970
  17520.000  231.266
  17540.000  232.515
  17560.000  232.194
  17580.000  229.072
  17600.000  214.088
  17620.000  223.778
  17640.000  227.134
  17660.000  231.343
  17680.000  236.785
  17700.000  227.683
  17720.000  232.445
  17740.000  223.070
  17760.000  226.283
  17780.000  226.493
  17800.000  231.785
  17820.000  228.108
  17840.000  229.429
  17860.000  219.552
  17880.000  233.666
  17900.000  228.045
  17920.000  212.512
  17940.000  224.316
  17960.000  243.519
  17980.000  223.087
  18000.000  225.723
  18020.000  221.996
  18040.000  224.234
  18060.000  228.371
  18080.000  225.840
  18100.000  235.170
  18120.000  231.354
  18140.000  219.514
  18160.000  225.980
  18180.000  217.771
  18200.000  218.347
  18220.000  237.530
  18240.000  236.128
  18260.000  217.988
  18280.000  238.783
  18300.000  231.706
  18320.000  230.709
  18340.000  220.782
  18360.000  220.219
  18380.000  225.225
  18400.000  224.440
  18420.000  234.704
  18440.000  223.063
  18460.000  222.034
  18480.000  240.946
  18500.000  220.828
  18520.000  225.356
  18540.000  226.695
  18560.000  221.157
  18580.000  235.334
  18600.000  229.303
  18620.000  221.474
  18640.000  216.173
  18660.000  227.182
  18680.000  219.003
  18700.000  219.823
  18720.000  242.608
  18740.000  241.043
  18760.000  225.749
  18780.000  224.511
  18800.000  236.058
  18820.000  218.145
  18840.000  213.115
  18860.000  225.504
  18880.000  227.131
  18900.000  238.044
  18920.000  232.864
  18940.000  223.743
  18960.000  219.923
  18980.000  223.809
  19000.000  225.861
  19020.000  227.327
  19040.000  226.363
  19060.000  228.211
  19080.000  229.261
  19100.000  234.246
  19120.000  229.498
  19140.000  221.286
  19160.000  248.691
  19180.000  240.542
  19200.000  223.962
  19220.000  221.395
  19240.000  225.023
  19260.000  233.176
  19280.000  227.380
  19300.000  229.155
  19320.000  239.325
  19340.000  234.079
  19360.000  236.251
  19380.000  211.281
  19400.000  222.374
  19420.000  245.040
  19440.000  217.672
  19460.000  224.544
  19480.000  231.572
  19500.000  240.343
  19520.000  212.767
  19540.000  226.050
  19560.000  236.103
  19580.000  223.117
  19600.000  233.969
  19620.000  221.025
  19640.000  233.519
  19660.000  225.564
  19680.000  227.464
  19700.000  233.005
  19720.000  236.543
  19740.000  219.428
  19760.000  222.401
  19780.000  222.384
  19800.000  234.754
  19820.000  223.259
  19840.000  220.779
  19860.000  207.546
  19880.000  239.123
  19900.000  223.493
  19920.000  237.533
  19940.000  234.898
  19960.000  237.177
  19980.000  210.178
  20000.000  229.197
  20020.000  233.097
  20040.000  220.368
  20060.000  233.235
  20080.000  231.521
  20100.000  232.211
  20120.000  228.102
  20140.000  231.645
  20160.000  219.329
  20180.000  225.795
  20200.000  221.329
  20220.000  219.361
  20240.000  235.116
  20260.000  235.740
  20280.000  221.524
  20300.000  223.974
  20320.000  213.108
  20340.000  219.561
  20360.000  222.416
  20380.000  224.166
  20400.000  229.157
  20420.000  235.496
  20440.000  224.978
  20460.000  223.316
  20480.000  226.816
  20500.000  241.025
  20520.000  239.227
  20540.000  240.065
  20560.000  220.065
  20580.000  203.236
  20600.000  233.001
  20620.000  239.635
  20640.000  222.097
  20660.000  220.864
  20680.000  230.340
  20700.000  223.155
  20720.000  233.482
  20740.000  218.822
  20760.000  221.980
  20780.000  236.339
  20800.000  237.098
  20820.000  235.099
  20840.000  238.843
  20860.000  212.006
  20880.000  229.830
  20900.000  226.600
  20920.000  230.694
  20940.000  236.387
  20960.000  226.574
  20980.000  212.622
  21000.000  225.965
  21020.000  228.774
  21040.000  226.482
  21060.000  225.028
  21080.000  230.856
  21100.000  233.277
  21120.000  224.991
  21140.000  232.177
  21160.000  227.259
  21180.000  223.603
  21200.000  234.061
  21220.000  222.934
  21240.000  228.783
  21260.000  221.502
  21280.000  233.320
  21300.000  222.976
  21320.000  225.700
  21340.000  222.427
  21360.000  220.013
  21380.000  225.159
  21400.000  218.387
  21420.000  226.996
  21440.000  219.350
  21460.000  239.261
  21480.000  240.491
  21500.000  227.628
  21520.000  225.954
  21540.000  232.052
  21560.000  231.567
  21580.000  216.938
  21600.000  221.711
  21620.000  206.635
  21640.000  237.378
  21660.000  222.717
  21680.000  217.669
  21700.000  222.347
  21720.000  226.449
  21740.000  224.740
  21760.000  223.393
  21780.000  233.907
  21800.000  236.737
  21820.000  228.557
  21840.000  230.725
  21860.000  223.243
  21880.000  215.021
  21900.000  233.565
  21920.000  229.251
  21940.000  220.645
  21960.000  220.316
  21980.000  214.766
  22000.000  221.938
  22020.000  222.300
  22040.000  230.247
  22060.000  227.899
  22080.000  219.152
  22100.000  224.361
  22120.000  214.835
  22140.000  233.804
  22160.000  229.053
  22180.000  227.928
  22200.000  248.163
  22220.000  218.821
  22240.000  228.556
  22260.000  219.070
  22280.000  236.085
  22300.000  217.244
  22320.000  226.343
  22340.000  214.810
  22360.000  231.639
  22380.000  220.955
  22400.000  229.783
  22420.000  229.058
  22440.000  213.171
  22460.000  207.571
  22480.000  225.974
  22500.000  226.853
  22520.000  228.017
  22540.000  227.790
  22560.000  224.849
  22580.000  231.937
  22600.000  230.213
  22620.000  226.860
  22640.000  224.202
  22660.000  218.987
  22680.000  226.070
  22700.000  235.626
  22720.000  219.540
  22740.000  216.122
  22760.000  233.084
  22780.000  224.845
  22800.000  234.166
  22820.000  237.301
  22840.000  229.262
  22860.000  222.628
  22880.000  223.403
  22900.000  228.859
  22920.000  219.873
  22940.000  228.613
  22960.000  226.028
  22980.000  220.176
  23000.000  212.984
  23020.000  235.249
  23040.000  236.636
  23060.000  229.947
  23080.000  225.527
  23100.000  224.794
  23120.000  224.294
  23140.000  212.038
  23160.000  229.826
  23180.000  222.093
  23200.000  221.935
  23220.000  237.491
  23240.000  217.698
  23260.000  225.993
  23280.000  238.754
  23300.000  224.814
  23320.000  238.766
  23340.000  228.193
  23360.000  216.366
  23380.000  220.191
  23400.000  225.645
  23420.000  222.192
  23440.000  211.203
  23460.000  224.442
  23480.000  209.952
  23500.000  238.569
  23520.000  240.425
  23540.000  227.396
  23560.000  217.096
  23580.000  227.941
  23600.000  232.805
  23620.000  224.071
  23640.000  218.412
  23660.000  234.428
  23680.000  224.990
  23700.000  241.702
  23720.000  219.247
  23740.000  220.437
  23760.000  227.695
  23780.000  235.614
  23800.000  229.740
  23820.000  228.783
  23840.000  224.895
  23860.000  234.817
  23880.000  223.199
  23900.000  229.624
  23920.000  222.279
  23940.000  225.760
  23960.000  233.748
  23980.000  233.069
  24000.000  216.914
  24020.000  232.791
  24040.000  212.343
  24060.000  220.919
  24080.000  216.408
  24100.000  221.752
  24120.000  225.974
  24140.000  226.384
  24160.000  226.321
  24180.000  224.801
  24200.000  239.338
  24220.000  232.871
  24240.000  224.496
  24260.000  228.878
  24280.000  226.150
  24300.000  230.431
  24320.000  224.293
  24340.000  220.225
  24360.000  225.156
  24380.000  239.574
  24400.000  227.996
  24420.000  232.183
  24440.000  237.578
  24460.000  238.962
  24480.000  216.446
  24500.000  222.422
  24520.000  236.847
  24540.000  224.652
  24560.000  224.098
  24580.000  218.997
  24600.000  226.717
  24620.000  229.131
  24640.000  217.836
  24660.000  230.994
  24680.000  222.459
  24700.000  231.270
  24720.000  216.742
  24740.000  228.109
  24760.000  222.785
  24780.000  228.905
  24800.000  219.443
  24820.000  215.004
  24840.000  226.635
  24860.000  228.542
  24880.000  226.582
  24900.000  230.203
  24920.000  232.201
  24940.000  226.428
  24960.000  221.043
  24980.000  216.560
  25000.000  221.267
  25020.000  223.290
  25040.000  223.606
  25060.000  229.828
  25080.000  229.806
  25100.000  228.054
  25120.000  224.861
  25140.000  224.417
  25160.000  228.193
  25180.000  223.456
  25200.000  225.236
  25220.000  242.531
  25240.000  221.381
  25260.000  232.344
  25280.000  226.905
  25300.000  236.652
  25320.000  209.991
  25340.000  209.282
  25360.000  226.857
  25380.000  227.130
  25400.000  221.360
  25420.000  233.915
  25440.000  230.543
  25460.000  217.498
  25480.000  219.019
  25500.000  227.621
  25520.000  241.962
  25540.000  231.278
  25560.000  224.841
  25580.000  218.482
  25600.000  216.137
  25620.000  220.995
  25640.000  233.656
  25660.000  225.700
  25680.000  233.956
  25700.000  223.589
  25720.000  221.459
  25740.000  229.370
  25760.000  233.959
  25780.000  228.466
  25800.000  220.287
  25820.000  229.108
  25840.000  231.940
  25860.000  215.792
  25880.000  222.846
  25900.000  232.724
  25920.000  222.523
  25940.000  225.568
  25960.000  220.443
  25980.000  225.714
  26000.000  233.165
  26020.000  232.582
  26040.000  224.183
  26060.000  221.867
  26080.000  224.509
  26100.000  214.773
  26120.000  232.785
  26140.000  221.973
  26160.000  225.266
  26180.000  226.713
  26200.000  227.192
  26220.000  212.366
  26240.000  234.055
  26260.000  218.288
  26280.000  218.025
  26300.000  214.693
  26320.000  214.148
  26340.000  234.314
  26360.000  222.253
  26380.000  212.499
  26400.000  226.704
  26420.000  221.962
  26440.000  225.587
  26460.000  230.277
  26480.000  215.922
  26500.000  223.755
  26520.000  213.750
  26540.000  226.079
  26560.000  235.233
  26580.000  217.110
  26600.000  228.297
  26620.000  221.317
  26640.000  233.669
  26660.000  226.339
  26680.000  231.514
  26700.000  219.936
  26720.000  218.954
  26740.000  214.012
  26760.000  229.977
  26780.000  228.029
  26800.000  217.886
  26820.000  220.900
  26840.000  227.721
  26860.000  227.927
  26880.000  229.055
  26900.000  216.618
  26920.000  227.073
  26940.000  233.074
  26960.000  211.591
  26980.000  222.435
  27000.000  225.937
  27020.000  231.120
  27040.000  229.656
  27060.000  224.178
  27080.000  224.695
  27100.000  235.166
  27120.000  219.929
  27140.000  211.586
  27160.000  220.030
  27180.000  243.874
  27200.000  229.657
  27220.000  235.669
  27240.000  221.657
  27260.000  222.473
  27280.000  220.518
  27300.000  219.735
  27320.000  212.836
  27340.000  229.123
  27360.000  221.135
  27380.000  227.355
  27400.000  233.910
  27420.000  249.625
  27440.000  237.067
  27460.000  234.862
  27480.000  232.886
  27500.000  226.691
  27520.000  232.104
  27540.000  235.167
  27560.000  229.176
  27580.000  220.065
  27600.000  231.430
  27620.000  223.006
  27640.000  221.608
  27660.000  236.445
  27680.000  211.095
  27700.000  212.723
  27720.000  222.862
  27740.000  233.614
  27760.000  232.388
  27780.000  222.681
  27800.000  229.358
  27820.000  226.137
  27840.000  219.346
  27860.000  211.325
  27880.000  228.880
  27900.000  247.045
  27920.000  220.704
  27940.000  237.131
  27960.000  235.465
  27980.000  229.260
  28000.000  238.794
  28020.000  228.579
  28040.000  243.838
  28060.000  225.015
  28080.000  216.846
  28100.000  222.638
  28120.000  241.216
  28140.000  220.272
  28160.000  232.538
  28180.000  223.552
  28200.000  223.530
  28220.000  228.353
  28240.000  239.201
  28260.000  233.988
  28280.000  222.306
  28300.000  225.484
  28320.000  232.688
  28340.000  220.121
  28360.000  240.599
  28380.000  229.762
  28400.000  225.341
  28420.000  228.189
  28440.000  236.862
  28460.000  231.559
  28480.000  231.744
  28500.000  231.377
  28520.000  217.367
  28540.000  225.615
  28560.000  218.745
  28580.000  223.197
  28600.000  220.932
  28620.000  237.057
  28640.000  231.259
  28660.000  219.930
  28680.000  218.061
  28700.000  220.402
  28720.000  218.998
  28740.000  226.957
  28760.000  241.276
  28780.000  226.248
  28800.000  255.020
  28820.000  232.460
  28840.000  232.328
  28860.000  229.979
  28880.000  220.154
  28900.000  228.575
  28920.000  228.637
  28940.000  225.437
  28960.000  226.652
  28980.000  236.338
  29000.000  235.271
  29020.000  215.695
  29040.000  214.443
  29060.000  215.197
  29080.000  223.530
  29100.000  220.372
  29120.000  222.265
  29140.000  236.197
  29160.000  220.213
  29180.000  245.241
  29200.000  249.381
  29220.000  217.188
  29240.000  221.544
  29260.000  226.103
  29280.000  234.517
  29300.000  228.962
  29320.000  223.384
  29340.000  226.965
  29360.000  217.803
  29380.000  226.189
  29400.000  227.568
  29420.000  262.207
  29440.000  221.327
  29460.000  217.782
  29480.000  249.208
  29500.000  239.745
  29520.000  227.251
  29540.000  223.857
  29560.000  236.835
  29580.000  221.965
  29600.000  226.615
  29620.000  221.831
  29640.000  238.046
  29660.000  222.592
  29680.000  226.100
  29700.000  228.566
  29720.000  233.181
  29740.000  222.806
  29760.000  236.255
  29780.000  225.655
  29800.000  230.376
  29820.000  227.755
  29840.000  247.775
  29860.000  231.785
  29880.000  229.938
  29900.000  225.537
  29920.000  219.180
  29940.000  212.857
  29960.000  226.759
  29980.000  227.549
  30000.000  220.898
  30020.000  209.203
  30040.000  225.161
  30060.000  217.851
  30080.000  223.724
  30100.000  228.869
  30120.000  232.293
  30140.000  217.846
  30160.000  233.772
  30180.000  217.330
  30200.000  226.584
  30220.000  239.539
  30240.000  224.570
  30260.000  224.639
  30280.000  225.929
  30300.000  225.314
  30320.000  232.032
  30340.000  224.760
  30360.000  225.386
  30380.000  226.076
  30400.000  220.755
  30420.000  223.450
  30440.000  231.214
  30460.000  234.693
  30480.000  238.833
  30500.000  228.241
  30520.000  227.526
  30540.000  211.710
  30560.000  219.709
  30580.000  228.994
  30600.000  225.435
  30620.000  218.794
  30640.000  232.261
  30660.000  237.860
  30680.000  210.404
  30700.000  229.024
  30720.000  209.690
  30740.000  246.679
  30760.000  226.536
  30780.000  232.036
  30800.000  219.718
  30820.000  247.875
  30840.000  234.520
  30860.000  231.156
  30880.000  227.908
  30900.000  238.172
  30920.000  222.739
  30940.000  235.553
  30960.000  233.420
  30980.000  224.619
  31000.000  222.406
  31020.000  218.118
  31040.000  226.292
  31060.000  243.940
  31080.000  228.603
  31100.000  225.806
  31120.000  218.602
  31140.000  219.219
  31160.000  241.856
  31180.000  226.243
  31200.000  239.871
  31220.000  228.689
  31240.000  220.568
  31260.000  214.100
  31280.000  223.831
  31300.000  216.845
  31320.000  239.814
  31340.000  217.306
  31360.000  226.335
  31380.000  233.074
  31400.000  222.841
  31420.000  229.974
  31440.000  224.453
  31460.000  224.925
  31480.000  218.006
  31500.000  229.851
  31520.000  218.776
  31540.000  207.706
  31560.000  232.871
  31580.000  241.272
  31600.000  215.972
  31620.000  231.942
  31640.000  229.691
  31660.000  224.463
  31680.000  227.754
  31700.000  234.389
  31720.000  231.447
  31740.000  240.793
  31760.000  235.598
  31780.000  227.898
  31800.000  229.482
  31820.000  239.754
  31840.000  223.347
  31860.000  216.024
  31880.000  231.770
  31900.000  222.031
  31920.000  220.310
  31940.000  213.153
  31960.000  225.645
  31980.000  218.707
  32000.000  218.583
  32020.000  238.525
  32040.000  225.821
  32060.000  226.711
  32080.000  226.738
  32100.000  220.815
  32120.000  223.169
  32140.000  234.465
  32160.000  227.122
  32180.000  223.288
  32200.000  216.184
  32220.000  239.351
  32240.000  232.046
  32260.000  236.263
  32280.000  222.515
  32300.000  224.738
  32320.000  226.123
  32340.000  226.194
  32360.000  232.164
  32380.000  225.845
  32400.000  229.368
  32420.000  220.797
  32440.000  225.513
  32460.000  226.494
  32480.000  235.237
  32500.000  216.660
  32520.000  235.889
  32540.000  234.889
  32560.000  215.840
  32580.000  216.663
  32600.000  228.643
  32620.000  228.393
  32640.000  231.123
  32660.000  227.007
  32680.000  234.515
  32700.000  228.723
  32720.000  213.870
  32740.000  220.712
  32760.000  224.777
  32780.000  235.248
  32800.000  229.941
  32820.000  223.139
  32840.000  231.050
  32860.000  230.293
  32880.000  233.315
  32900.000  232.843
  32920.000  230.041
  32940.000  222.317
  32960.000  222.049
  32980.000  224.978
  33000.000  235.670
  33020.000  215.637
  33040.000  231.442
  33060.000  218.633
  33080.000  240.520
  33100.000  225.794
  33120.000  243.908
  33140.000  226.839
  33160.000  207.807
  33180.000  230.884
  33200.000  224.066
  33220.000  220.585
  33240.000  226.529
  33260.000  228.810
  33280.000  228.544
  33300.000  206.848
  33320.000  227.798
  33340.000  235.501
  33360.000  232.373
  33380.000  233.278
  33400.000  223.538
  33420.000  229.348
  33440.000  231.357
  33460.000  217.982
  33480.000  222.276
  33500.000  239.369
  33520.000  225.797
  33540.000  228.193
  33560.000  239.110
  33580.000  234.548
  33600.000  224.191
  33620.000  225.522
  33640.000  218.417
  33660.000  219.329
  33680.000  225.209
  33700.000  239.251
  33720.000  232.446
  33740.000  227.715
  33760.000  224.634
  33780.000  229.461
  33800.000  227.859
  33820.000  225.871
  33840.000  239.640
  33860.000  220.726
  33880.000  213.118
  33900.000  218.445
  33920.000  221.031
  33940.000  225.963
  33960.000  220.373
  33980.000  227.390
  34000.000  223.982
  34020.000  224.361
  34040.000  219.098
  34060.000  214.097
  34080.000  232.583
  34100.000  218.723
  34120.000  211.026
  34140.000  234.746
  34160.000  223.966
  34180.000  229.405
  34200.000  242.251
  34220.000  222.226
  34240.000  222.027
  34260.000  235.185
  34280.000  228.913
  34300.000  236.301
  34320.000  220.859
  34340.000  225.090
  34360.000  215.171
  34380.000  226.952
  34400.000  242.745
  34420.000  220.614
  34440.000  225.530
  34460.000  226.577
  34480.000  229.864
  34500.000  241.442
  34520.000  232.879
  34540.000  218.104
  34560.000  225.784
  34580.000  210.741
  34600.000  230.106
  34620.000  209.904
  34640.000  207.259
  34660.000  213.618
  34680.000  216.742
  34700.000  223.832
  34720.000  221.686
  34740.000  212.809
  34760.000  218.137
  34780.000  227.296
  34800.000  236.342
  34820.000  210.780
  34840.000  222.367
  34860.000  223.357
  34880.000  232.813
  34900.000  237.002
  34920.000  235.477
  34940.000  220.703
  34960.000  225.713
  34980.000  234.800
  35000.000  233.830
  35020.000  220.751
  35040.000  231.248
  35060.000  222.679
  35080.000  229.004
  35100.000  241.245
  35120.000  233.860
  35140.000  224.698
  35160.000  223.433
  35180.000  236.351
  35200.000  234.402
  35220.000  211.526
  35240.000  229.708
  35260.000  230.588
  35280.000  214.123
  35300.000  211.295
  35320.000  215.899
  35340.000  220.381
  35360.000  231.050
  35380.000  233.186
  35400.000  226.843
  35420.000  239.701
  35440.000  241.661
  35460.000  223.066
  35480.000  224.353
  35500.000  219.115
  35520.000  224.277
  35540.000  230.165
  35560.000  235.241
  35580.000  220.276
  35600.000  221.758
  35620.000  223.911
  35640.000  235.391
  35660.000  221.479
  35680.000  237.086
  35700.000  227.468
  35720.000  224.566
  35740.000  223.876
  35760.000  235.671
  35780.000  228.026
  35800.000  234.793
  35820.000  219.221
  35840.000  219.500
  35860.000  229.833
  35880.000  229.898
  35900.000  237.493
  35920.000  235.631
  35940.000  221.986
  35960.000  221.963
  35980.000  220.678
  36000.000  219.710
  36020.000  225.245
  36040.000  227.151
  36060.000  231.338
  36080.000  239.971
  36100.000  211.665
  36120.000  222.064
  36140.000  245.014
  36160.000  233.673
  36180.000  233.539
  36200.000  226.971
  36220.000  231.112
  36240.000  235.360
  36260.000  225.811
  36280.000  247.845
  36300.000  223.804
  36320.000  231.595
  36340.000  225.188
  36360.000  218.454
  36380.000  225.438
  36400.000  234.368
  36420.000  230.281
  36440.000  211.278
  36460.000  229.012
  36480.000  229.422
  36500.000  223.967
  36520.000  229.441
  36540.000  228.301
  36560.000  218.408
  36580.000  212.962
  36600.000  223.244
  36620.000  241.131
  36640.000  228.639
  36660.000  217.411
  36680.000  228.579
  36700.000  215.350
  36720.000  231.285
  36740.000  231.930
  36760.000  232.525
  36780.000  232.532
  36800.000  228.876
  36820.000  228.701
  36840.000  220.288
  36860.000  223.972
  36880.000  227.988
  36900.000  211.041
  36920.000  213.570
  36940.000  236.803
  36960.000  227.272
  36980.000  229.521
  37000.000  238.115
  37020.000  240.509
  37040.000  232.067
  37060.000  220.128
  37080.000  221.451
  37100.000  224.715
  37120.000  225.190
  37140.000  241.709
  37160.000  228.909
  37180.000  219.618
  37200.000  230.630
  37220.000  226.561
  37240.000  229.690
  37260.000  241.962
  37280.000  216.889
  37300.000  234.339
  37320.000  214.483
  37340.000  221.604
  37360.000  221.335
  37380.000  209.672
  37400.000  219.422
  37420.000  211.459
  37440.000  235.589
  37460.000  235.154
  37480.000  230.407
  37500.000  233.387
  37520.000  230.280
  37540.000  233.895
  37560.000  226.198
  37580.000  225.519
  37600.000  222.021
  37620.000  231.422
  37640.000  218.904
  37660.000  225.717
  37680.000  237.762
  37700.000  222.215
  37720.000  236.361
  37740.000  232.630
  37760.000  232.642
  37780.000  229.908
  37800.000  224.701
  37820.000  219.727
  37840.000  233.261
  37860.000  228.575
  37880.000  229.217
  37900.000  231.914
  37920.000  226.725
  37940.000  214.123
  37960.000  220.860
  37980.000  221.721
  38000.000  215.176
  38020.000  235.259
  38040.000  224.760
  38060.000  230.693
  38080.000  217.910
  38100.000  226.375
  38120.000  233.516
  38140.000  237.081
  38160.000  238.131
  38180.000  238.860
  38200.000  219.976
  38220.000  210.913
  38240.000  211.364
  38260.000  222.451
  38280.000  244.391
  38300.000  228.107
  38320.000  217.812
  38340.000  220.753
  38360.000  230.529
  38380.000  213.750
  38400.000  229.330
  38420.000  222.933
  38440.000  225.452
  38460.000  226.089
  38480.000  245.265
  38500.000  229.437
  38520.000  220.761
  38540.000  234.816
  38560.000  233.996
  38580.000  235.050
  38600.000  224.301
  38620.000  221.777
  38640.000  235.354
  38660.000  231.937
  38680.000  220.790
  38700.000  235.931
  38720.000  240.087
  38740.000  243.974
  38760.000  223.554
  38780.000  242.090
  38800.000  224.268
  38820.000  216.442
  38840.000  228.322
  38860.000  236.485
  38880.000  229.304
  38900.000  224.742
  38920.000  204.188
  38940.000  232.311
  38960.000  231.020
  38980.000  224.402
  39000.000  222.837
  39020.000  221.439
  39040.000  233.286
  39060.000  221.115
  39080.000  219.224
  39100.000  226.697
  39120.000  237.150
  39140.000  236.755
  39160.000  226.815
  39180.000  231.382
  39200.000  230.118
  39220.000  226.484
  39240.000  229.933
  39260.000  239.492
  39280.000  211.919
  39300.000  233.233
  39320.000  217.011
  39340.000  230.363
  39360.000  234.048
  39380.000  223.884
  39400.000  224.453
  39420.000  223.645
  39440.000  226.084
  39460.000  231.017
  39480.000  225.693
  39500.000  224.560
  39520.000  231.119
  39540.000  234.214
  39560.000  231.061
  39580.000  221.884
  39600.000  211.973
  39620.000  230.542
  39640.000  231.628
  39660.000  242.245
  39680.000  215.713
  39700.000  216.060
  39720.000  222.177
  39740.000  233.135
  39760.000  230.290
  39780.000  223.705
  39800.000  205.030
  39820.000  224.112
  39840.000  224.502
  39860.000  230.935
  39880.000  217.989
  39900.000  213.918
  39920.000  223.304
  39940.000  223.565
  39960.000  219.365
  39980.000  221.791
  40000.000  224.101
  40020.000  231.703
  40040.000  229.141
  40060.000  227.498
  40080.000  219.519
  40100.000  232.367
  40120.000  225.463
  40140.000  227.233
  40160.000  213.960
  40180.000  232.450
  40200.000  219.930
  40220.000  231.045
  40240.000  234.840
  40260.000  218.428
  40280.000  222.103
  40300.000  229.937
  40320.000  226.819
  40340.000  238.706
  40360.000  229.558
  40380.000  222.203
  40400.000  219.572
  40420.000  232.562
  40440.000  222.879
  40460.000  231.917
  40480.000  241.375
  40500.000  241.469
  40520.000  213.563
  40540.000  223.738
  40560.000  231.849
  40580.000  228.336
  40600.000  242.824
  40620.000  225.022
  40640.000  211.966
  40660.000  236.093
  40680.000  224.543
  40700.000  211.129
  40720.000  220.594
  40740.000  223.676
  40760.000  222.568
  40780.000  218.234
  40800.000  226.565
  40820.000  222.860
  40840.000  223.260
  40860.000  221.318
  40880.000  226.915
  40900.000  220.885
  40920.000  225.523
  40940.000  231.121
  40960.000  228.864
  40980.000  226.683
  41000.000  230.399
  41020.000  246.936
  41040.000  222.935
  41060.000  220.686
  41080.000  225.945
  41100.000  221.071
  41120.000  227.922
  41140.000  220.990
  41160.000  227.027
  41180.000  225.754
  41200.000  216.257
  41220.000  217.366
  41240.000  221.875
  41260.000  248.329
  41280.000  235.852
  41300.000  229.804
  41320.000  228.310
  41340.000  229.693
  41360.000  239.069
  41380.000  223.341
  41400.000  213.136
  41420.000  232.180
  41440.000  234.293
  41460.000  228.971
  41480.000  240.865
  41500.000  235.657
  41520.000  241.173
  41540.000  221.684
  41560.000  234.708
  41580.000  233.275
  41600.000  233.028
  41620.000  230.764
  41640.000  222.399
  41660.000  227.258
  41680.000  234.898
  41700.000  226.370
  41720.000  228.008
  41740.000  229.157
  41760.000  222.534
  41780.000  226.094
  41800.000  218.632
  41820.000  240.042
  41840.000  247.274
  41860.000  218.568
  41880.000  223.241
  41900.000  218.820
  41920.000  220.817
  41940.000  222.374
  41960.000  244.879
  41980.000  223.488
  42000.000  223.512
  42020.000  238.527
  42040.000  237.939
  42060.000  221.945
  42080.000  244.030
  42100.000  206.974
  42120.000  227.285
  42140.000  228.361
  42160.000  236.640
  42180.000  235.799
  42200.000  230.406
  42220.000  222.586
  42240.000  221.055
  42260.000  223.923
  42280.000  230.469
  42300.000  233.090
  42320.000  236.044
  42340.000  232.614
  42360.000  233.251
  42380.000  209.837
  42400.000  229.985
  42420.000  229.829
  42440.000  230.315
  42460.000  229.395
  42480.000  240.268
  42500.000  228.112
  42520.000  221.430
  42540.000  240.369
  42560.000  231.535
  42580.000  235.984
  42600.000  218.244
  42620.000  230.042
  42640.000  233.051
  42660.000  218.190
  42680.000  212.430
  42700.000  216.283
  42720.000  225.569
  42740.000  232.969
  42760.000  224.637
  42780.000  223.004
  42800.000  219.969
  42820.000  218.319
  42840.000  222.491
  42860.000  222.937
  42880.000  232.151
  42900.000  230.356
  42920.000  214.324
  42940.000  229.207
  42960.000  241.258
  42980.000  228.797
  43000.000  220.212
  43020.000  232.046
  43040.000  232.262
  43060.000  234.500
  43080.000  229.528
  43100.000  234.550
  43120.000  237.933
  43140.000  231.981
  43160.000  236.456
  43180.000  228.815
  43200.000  221.304
  43220.000  217.381
  43240.000  232.863
  43260.000  231.927
  43280.000  224.211
  43300.000  223.816
  43320.000  226.931
  43340.000  228.513
  43360.000  229.534
  43380.000  225.166
  43400.000  220.980
  43420.000  224.415
  43440.000  225.554
  43460.000  222.946
  43480.000  223.469
  43500.000  225.618
  43520.000  226.525
  43540.000  215.832
  43560.000  221.710
  43580.000  221.305
  43600.000  226.005
  43620.000  225.759
  43640.000  229.264
  43660.000  223.212
  43680.000  228.937
  43700.000  230.522
  43720.000  226.022
  43740.000  219.324
  43760.000  234.907
  43780.000  233.151
  43800.000  226.014
  43820.000  224.116
  43840.000  227.436
  43860.000  227.164
  43880.000  229.161
  43900.000  227.620
  43920.000  231.249
  43940.000  227.192
  43960.000  228.757
  43980.000  227.891
  44000.000  223.139
  44020.000  231.354
  44040.000  222.783
  44060.000  227.940
  44080.000  225.258
  44100.000  233.159
  44120.000  224.874
  44140.000  235.637
  44160.000  218.013
  44180.000  227.524
  44200.000  229.580
  44220.000  234.935
  44240.000  222.487
  44260.000  221.916
  44280.000  232.616
  44300.000  231.616
  44320.000  233.239
  44340.000  232.170
  44360.000  226.264
  44380.000  235.396
  44400.000  243.382
  44420.000  224.649
  44440.000  223.292
  44460.000  244.742
  44480.000  213.691
  44500.000  244.717
  44520.000  220.651
  44540.000  235.113
  44560.000  227.889
  44580.000  217.566
  44600.000  231.757
  44620.000  235.069
  44640.000  214.424
  44660.000  226.306
  44680.000  218.395
  44700.000  222.966
  44720.000  215.799
  44740.000  219.450
  44760.000  222.797
  44780.000  229.628
  44800.000  216.448
  44820.000  222.139
  44840.000  238.686
  44860.000  217.231
  44880.000  229.415
  44900.000  231.831
  44920.000  233.751
  44940.000  225.652
  44960.000  214.334
  44980.000  220.947
  45000.000  221.575
  45020.000  219.388
  45040.000  227.299
  45060.000  239.991
  45080.000  228.371
  45100.000  226.915
  45120.000  228.628
  45140.000  233.518
  45160.000  224.691
  45180.000  230.718
  45200.000  225.770
  45220.000  216.878
  45240.000  225.951
  45260.000  233.696
  45280.000  226.145
  45300.000  227.261
  45320.000  217.038
  45340.000  218.906
  45360.000  233.448
  45380.000  226.953
  45400.000  220.752
  45420.000  222.845
  45440.000  219.275
  45460.000  220.438
  45480.000  235.269
  45500.000  231.698
  45520.000  212.865
  45540.000  231.894
  45560.000  227.976
  45580.000  213.744
  45600.000  226.487
  45620.000  231.052
  45640.000  230.357
  45660.000  218.371
  45680.000  228.271
  45700.000  219.312
  45720.000  223.230
  45740.000  242.891
  45760.000  220.088
  45780.000  231.084
  45800.000  232.544
  45820.000  224.845
  45840.000  243.381
  45860.000  236.012
  45880.000  238.127
  45900.000  227.518
  45920.000  233.531
  45940.000  214.694
  45960.000  227.800
  45980.000  239.020
  46000.000  227.974
  46020.000  210.642
  46040.000  225.110
  46060.000  212.488
  46080.000  226.710
  46100.000  221.817
  46120.000  223.311
  46140.000  208.863
  46160.000  227.532
  46180.000  230.878
  46200.000  227.301
  46220.000  229.100
  46240.000  221.897
  46260.000  228.612
  46280.000  238.431
  46300.000  232.583
  46320.000  225.078
  46340.000  233.727
  46360.000  228.783
  46380.000  223.849
  46400.000  232.602
  46420.000  231.421
  46440.000  230.901
  46460.000  224.296
  46480.000  223.014
  46500.000  213.797
  46520.000  232.196
  46540.000  230.454
  46560.000  222.103
  46580.000  230.778
  46600.000  238.643
  46620.000  236.591
  46640.000  226.122
  46660.000  219.424
  46680.000  222.578
  46700.000  219.720
  46720.000  235.853
  46740.000  234.012
  46760.000  220.352
  46780.000  216.693
  46800.000  221.101
  46820.000  225.885
  46840.000  211.325
  46860.000  222.433
  46880.000  238.185
  46900.000  216.069
  46920.000  219.682
  46940.000  237.244
  46960.000  232.534
  46980.000  223.726
  47000.000  224.167
  47020.000  234.320
  47040.000  220.389
  47060.000  225.815
  47080.000  226.309
  47100.000  225.778
  47120.000  230.535
  47140.000  227.735
  47160.000  235.037
  47180.000  223.791
  47200.000  214.080
  47220.000  226.398
  47240.000  226.309
  47260.000  224.591
  47280.000  218.440
  47300.000  248.348
  47320.000  220.674
  47340.000  225.628
  47360.000  217.632
  47380.000  233.504
  47400.000  221.443
  47420.000  223.876
  47440.000  224.488
  47460.000  229.222
  47480.000  222.752
  47500.000  222.452
  47520.000  222.739
  47540.000  223.526
  47560.000  236.876
  47580.000  229.426
  47600.000  221.758
  47620.000  231.535
  47640.000  239.005
  47660.000  214.523
  47680.000  228.508
  47700.000  233.284
  47720.000  229.458
  47740.000  221.188
  47760.000  216.285
  47780.000  221.751
  47800.000  233.503
  47820.000  212.071
  47840.000  224.377
  47860.000  220.695
  47880.000  228.402
  47900.000  226.547
  47920.000  231.796
  47940.000  219.678
  47960.000  219.391
  47980.000  223.202
  48000.000  226.787
  48020.000  240.781
  48040.000  234.724
  48060.000  229.340
  48080.000  223.476
  48100.000  219.804
  48120.000  226.799
  48140.000  227.129
  48160.000  239.304
  48180.000  230.638
  48200.000  220.842
  48220.000  217.067
  48240.000  227.253
  48260.000  230.794
  48280.000  221.078
  48300.000  221.255
  48320.000  237.998
  48340.000  229.442
  48360.000  239.460
  48380.000  233.595
  48400.000  218.550
  48420.000  227.542
  48440.000  220.803
  48460.000  222.101
  48480.000  228.794
  48500.000  238.537
  48520.000  219.328
  48540.000  230.284
  48560.000  219.926
  48580.000  231.575
  48600.000  242.594
  48620.000  232.672
  48640.000  226.935
  48660.000  224.849
  48680.000  222.699
  48700.000  216.916
  48720.000  231.011
  48740.000  224.739
  48760.000  214.061
  48780.000  238.380
  48800.000  220.346
  48820.000  227.790
  48840.000  233.054
  48860.000  221.764
  48880.000  222.559
  48900.000  224.648
  48920.000  228.826
  48940.000  237.154
  48960.000  210.307
  48980.000  223.137
  49000.000  227.429
  49020.000  232.472
  49040.000  212.367
  49060.000  232.114
  49080.000  232.162
  49100.000  222.946
  49120.000  224.164
  49140.000  229.752
  49160.000  233.067
  49180.000  239.618
  49200.000  222.252
  49220.000  208.933
  49240.000  224.694
  49260.000  217.811
  49280.000  232.088
  49300.000  217.650
  49320.000  211.602
  49340.000  237.234
  49360.000  240.998
  49380.000  223.319
  49400.000  228.157
  49420.000  220.457
  49440.000  236.007
  49460.000  232.257
  49480.000  218.734
  49500.000  238.578
  49520.000  219.329
  49540.000  229.873
  49560.000  227.277
  49580.000  225.527
  49600.000  235.391
  49620.000  226.529
  49640.000  231.789
  49660.000  225.547
  49680.000  234.986
  49700.000  218.350
  49720.000  230.322
  49740.000  223.484
  49760.000  225.741
  49780.000  230.158
  49800.000  249.490
  49820.000  226.063
  49840.000  218.188
  49860.000  229.255
  49880.000  223.480
  49900.000  232.436
  49920.000  223.081
  49940.000  226.996
  49960.000  234.837
  49980.000  224.922
  50000.000  209.307
