# Supplementary material for: Closing the Gap between Experiment and Simulation—A Holistic Study on the Complexation of Small Interfering RNAs with Polyethylenimine
Source: Mol Pharm. Author manuscript; Available in PMC 2024 Oct 29. (PMC7616749; doi:10.1021/acs.molpharmaceut.3c00747)
Supplement: Supplementary code [file EMS199501-supplement-Supplementary_code.zip › closingthegap-main/Part 1: Parameterising angle and bond distribution/bPEI_33/6_CGSIM/1-min.gro]

Two molecules in a solvent
  892
    1P1    TN6d    1   3.967   3.871   3.294
    1S1     SN4    2   3.976   3.956   3.548
    1T1    SN3a    3   4.143   4.236   3.734
    1P2    TN6d    4   3.973   4.417   3.941
    1S2     SN4    5   4.458   4.112   3.897
    1S3     SN4    6   0.139   4.132   4.213
    1S4     SN4    7   0.069   4.271   0.043
    1T2    SN3a    8   4.429   0.055   0.243
    1S5     SN4    9   4.122   0.158   0.048
    1P3    TN6d   10   3.866   0.082   0.012
    1S6     SN4   11   0.192   0.306   0.141
    1S7     SN4   12   0.445   0.433   4.410
    1S8     SN4   13   0.606   0.738   4.280
    1P4    TN6d   14   0.703   0.844   4.055
    2W        W   15   1.634   0.935   3.194
    3W        W   16   2.394   4.332   0.974
    4W        W   17   3.025   2.655   3.014
    5W        W   18   1.620   3.675   1.127
    6W        W   19   3.402   0.814   2.545
    7W        W   20   2.923   2.410   1.854
    8W        W   21   0.399   3.364   2.323
    9W        W   22   0.280   0.316   1.930
   10W        W   23   3.165   3.900   1.311
   11W        W   24   1.160   0.012   0.866
   12W        W   25   1.362   3.287   3.304
   13W        W   26   3.114   1.827   0.844
   14W        W   27   3.485   1.378   3.167
   15W        W   28   4.475   2.387   4.413
   16W        W   29   4.351   0.307   3.844
   17W        W   30   2.237   2.206   3.466
   18W        W   31   0.827   2.347   1.596
   19W        W   32   3.622   0.017   1.373
   20W        W   33   3.476   2.499   1.876
   21W        W   34   2.297   3.886   3.893
   22W        W   35   2.909   3.112   1.142
   23W        W   36   0.033   0.700   1.692
   24W        W   37   1.269   1.458   0.763
   25W        W   38   0.082   0.732   3.562
   26W        W   39   4.295   2.314   3.935
   27W        W   40   3.589   2.440   4.066
   28W        W   41   3.748   2.921   1.940
   29W        W   42   2.315   3.640   1.292
   30W        W   43   2.652   0.018   2.757
   31W        W   44   1.672   1.879   0.751
   32W        W   45   2.385   2.846   0.384
   33W        W   46   1.406   0.158   2.671
   34W        W   47   1.548   0.169   3.194
   35W        W   48   2.863   1.633   0.082
   36W        W   49   3.620   0.624   0.595
   37W        W   50   2.033   0.693   2.516
   38W        W   51   3.736   3.441   0.668
   39W        W   52   0.097   3.907   2.709
   40W        W   53   0.485   0.513   1.527
   41W        W   54   4.028   2.671   0.909
   42W        W   55   1.886   2.390   2.486
   43W        W   56   2.689   4.279   2.323
   44W        W   57   1.743   4.354   4.435
   45W        W   58   2.224   1.462   3.636
   46W        W   59   2.913   0.462   0.872
   47W        W   60   2.466   1.251   0.044
   48W        W   61   3.541   0.034   2.293
   49W        W   62   0.820   3.623   2.458
   50W        W   63   1.640   4.343   0.894
   51W        W   64   4.090   1.090   0.444
   52W        W   65   2.726   1.969   1.594
   53W        W   66   2.536   0.761   2.572
   54W        W   67   3.191   4.285   0.526
   55W        W   68   3.831   4.242   3.232
   56W        W   69   1.618   3.228   2.417
   57W        W   70   2.051   3.956   2.689
   58W        W   71   1.701   0.228   0.291
   59W        W   72   1.157   2.417   2.015
   60W        W   73   1.410   1.060   2.221
   61W        W   74   3.521   4.080   2.551
   62W        W   75   4.008   2.768   3.879
   63W        W   76   2.805   4.095   3.860
   64W        W   77   1.681   2.837   0.726
   65W        W   78   1.722   2.254   0.398
   66W        W   79   0.529   3.634   4.375
   67W        W   80   3.128   2.744   4.242
   68W        W   81   2.754   2.733   3.870
   69W        W   82   1.798   4.012   0.283
   70W        W   83   2.011   1.933   0.138
   71W        W   84   3.333   1.036   0.484
   72W        W   85   3.482   0.347   4.316
   73W        W   86   4.116   3.901   2.561
   74W        W   87   2.650   3.265   2.308
   75W        W   88   2.023   2.801   1.656
   76W        W   89   0.430   2.851   0.540
   77W        W   90   2.783   0.750   3.400
   78W        W   91   2.364   2.950   1.306
   79W        W   92   0.006   3.481   3.467
   80W        W   93   0.082   3.557   1.042
   81W        W   94   3.054   2.041   0.392
   82W        W   95   4.442   4.414   1.844
   83W        W   96   4.074   3.374   2.531
   84W        W   97   0.473   2.610   3.537
   85W        W   98   3.831   1.416   1.244
   86W        W   99   3.706   1.277   2.699
   87W        W  100   4.251   0.181   2.735
   88W        W  101   4.242   2.283   0.348
   89W        W  102   2.541   0.340   1.797
   90W        W  103   1.547   0.909   4.200
   91W        W  104   4.394   1.837   0.573
   92W        W  105   3.945   0.294   4.142
   93W        W  106   3.598   4.034   1.512
   94W        W  107   2.068   2.728   2.154
   95W        W  108   4.484   1.065   3.176
   96W        W  109   1.285   2.236   3.096
   97W        W  110   0.176   2.222   2.324
   98W        W  111   0.951   0.021   2.104
   99W        W  112   0.471   0.860   1.926
  100W        W  113   4.260   0.414   3.376
  101W        W  114   3.479   3.415   1.932
  102W        W  115   0.753   1.736   2.398
  103W        W  116   4.062   4.189   1.602
  104W        W  117   2.221   3.679   3.057
  105W        W  118   2.603   1.763   3.475
  106W        W  119   2.968   0.229   0.422
  107W        W  120   2.430   4.435   1.477
  108W        W  121   2.250   2.470   1.224
  109W        W  122   1.058   3.957   2.753
  110W        W  123   4.258   3.695   3.852
  111W        W  124   3.501   3.352   3.627
  112W        W  125   3.785   2.038   2.037
  113W        W  126   1.855   1.956   4.152
  114W        W  127   2.230   4.327   0.130
  115W        W  128   2.702   1.269   2.724
  116W        W  129   0.827   1.346   3.265
  117W        W  130   2.015   1.525   0.611
  118W        W  131   4.057   4.426   2.273
  119W        W  132   1.638   1.722   3.205
  120W        W  133   1.287   0.717   0.088
  121W        W  134   3.347   1.795   0.064
  122W        W  135   2.298   2.490   3.894
  123W        W  136   0.677   2.856   2.994
  124W        W  137   0.175   1.166   1.050
  125W        W  138   1.402   2.046   3.558
  126W        W  139   3.544   2.656   0.023
  127W        W  140   3.219   0.331   1.261
  128W        W  141   1.118   0.272   1.697
  129W        W  142   0.053   1.991   1.312
  130W        W  143   1.140   1.569   3.601
  131W        W  144   1.848   2.796   1.193
  132W        W  145   2.596   0.582   0.486
  133W        W  146   2.143   1.999   0.614
  134W        W  147   0.157   3.566   0.242
  135W        W  148   2.681   2.222   3.717
  136W        W  149   2.537   1.137   2.211
  137W        W  150   0.807   2.219   0.685
  138W        W  151   1.978   3.293   1.080
  139W        W  152   1.562   0.807   3.705
  140W        W  153   2.146   2.517   2.943
  141W        W  154   3.575   4.058   0.291
  142W        W  155   2.017   1.495   4.086
  143W        W  156   0.638   4.396   3.572
  144W        W  157   2.894   3.583   2.623
  145W        W  158   4.423   3.524   1.828
  146W        W  159   3.919   4.311   2.746
  147W        W  160   3.364   2.143   2.312
  148W        W  161   0.851   4.062   0.158
  149W        W  162   1.237   0.290   3.879
  150W        W  163   1.813   0.569   2.084
  151W        W  164   2.657   3.691   3.603
  152W        W  165   0.760   0.466   2.008
  153W        W  166   0.401   1.851   2.081
  154W        W  167   2.155   0.296   3.755
  155W        W  168   2.361   0.768   0.047
  156W        W  169   0.295   1.473   3.217
  157W        W  170   2.789   1.495   0.659
  158W        W  171   2.192   2.835   0.842
  159W        W  172   0.346   2.031   0.641
  160W        W  173   0.504   3.551   3.514
  161W        W  174   3.450   0.346   1.733
  162W        W  175   2.404   2.390   0.749
  163W        W  176   1.652   3.981   1.946
  164W        W  177   1.372   0.230   4.404
  165W        W  178   1.561   3.843   4.347
  166W        W  179   4.272   1.699   3.934
  167W        W  180   0.257   3.768   3.149
  168W        W  181   4.182   2.069   2.996
  169W        W  182   1.622   0.951   1.767
  170W        W  183   1.837   3.535   0.195
  171W        W  184   0.321   3.349   0.667
  172W        W  185   2.100   3.048   3.066
  173W        W  186   2.449   3.286   0.899
  174W        W  187   2.635   3.302   1.522
  175W        W  188   0.787   3.204   0.645
  176W        W  189   0.767   3.777   3.135
  177W        W  190   0.009   2.664   2.439
  178W        W  191   2.570   0.090   3.259
  179W        W  192   1.447   4.335   0.415
  180W        W  193   1.274   0.648   1.979
  181W        W  194   3.624   1.730   2.485
  182W        W  195   0.254   4.273   0.937
  183W        W  196   2.018   0.635   0.830
  184W        W  197   0.775   3.065   3.432
  185W        W  198   4.454   3.632   2.307
  186W        W  199   0.260   0.143   0.564
  187W        W  200   2.332   3.642   2.410
  188W        W  201   0.245   2.790   0.053
  189W        W  202   1.527   3.613   3.627
  190W        W  203   3.338   1.280   0.022
  191W        W  204   3.330   4.297   1.039
  192W        W  205   2.844   2.949   3.401
  193W        W  206   3.506   0.068   2.808
  194W        W  207   1.771   3.701   2.372
  195W        W  208   1.436   3.359   4.377
  196W        W  209   2.515   0.286   2.344
  197W        W  210   0.315   0.292   3.539
  198W        W  211   0.372   1.045   1.489
  199W        W  212   0.167   1.473   2.300
  200W        W  213   1.894   2.400   0.851
  201W        W  214   2.126   4.349   4.082
  202W        W  215   1.358   2.416   0.723
  203W        W  216   0.608   1.844   4.191
  204W        W  217   2.977   0.523   2.568
  205W        W  218   3.674   2.746   1.468
  206W        W  219   2.617   2.074   0.144
  207W        W  220   0.232   2.411   0.368
  208W        W  221   0.330   4.256   3.193
  209W        W  222   0.565   0.206   2.396
  210W        W  223   1.600   0.391   1.693
  211W        W  224   2.985   4.441   3.542
  212W        W  225   1.475   4.417   1.756
  213W        W  226   0.380   0.585   0.765
  214W        W  227   4.410   2.806   4.172
  215W        W  228   0.789   1.206   3.790
  216W        W  229   2.770   3.811   2.165
  217W        W  230   4.417   1.264   4.198
  218W        W  231   2.004   3.668   0.695
  219W        W  232   2.704   1.209   1.061
  220W        W  233   3.231   0.943   3.389
  221W        W  234   1.141   3.513   1.175
  222W        W  235   1.243   3.040   0.674
  223W        W  236   0.891   1.983   1.942
  224W        W  237   1.832   2.374   1.491
  225W        W  238   4.176   1.992   4.360
  226W        W  239   1.023   2.811   1.564
  227W        W  240   2.011   3.700   3.515
  228W        W  241   2.304   0.692   2.104
  229W        W  242   1.022   1.524   4.152
  230W        W  243   1.517   2.897   1.547
  231W        W  244   2.419   1.644   0.350
  232W        W  245   3.998   3.865   0.109
  233W        W  246   3.330   3.126   4.493
  234W        W  247   0.493   4.484   0.132
  235W        W  248   1.173   3.419   3.963
  236W        W  249   0.569   0.728   2.411
  237W        W  250   2.338   0.531   3.300
  238W        W  251   0.451   2.285   4.431
  239W        W  252   4.355   0.511   0.350
  240W        W  253   0.395   0.218   1.107
  241W        W  254   3.174   3.418   1.473
  242W        W  255   0.054   0.260   1.466
  243W        W  256   0.954   1.618   1.157
  244W        W  257   0.570   4.052   2.748
  245W        W  258   1.154   3.290   1.625
  246W        W  259   0.969   3.054   1.112
  247W        W  260   0.356   4.004   3.702
  248W        W  261   1.221   2.859   3.131
  249W        W  262   2.052   0.975   0.386
  250W        W  263   3.071   1.624   1.666
  251W        W  264   1.220   0.418   0.483
  252W        W  265   2.483   0.060   0.499
  253W        W  266   4.047   0.669   0.815
  254W        W  267   3.865   0.498   0.118
  255W        W  268   4.332   4.254   3.032
  256W        W  269   1.814   1.536   2.622
  257W        W  270   3.161   3.244   2.349
  258W        W  271   2.716   0.303   1.309
  259W        W  272   4.007   4.317   0.297
  260W        W  273   1.678   0.146   3.656
  261W        W  274   2.078   0.272   1.645
  262W        W  275   2.482   3.338   2.789
  263W        W  276   0.302   2.413   1.468
  264W        W  277   2.035   1.986   1.102
  265W        W  278   0.122   1.968   0.154
  266W        W  279   1.624   1.091   0.178
  267W        W  280   4.234   0.348   1.937
  268W        W  281   0.987   4.023   3.526
  269W        W  282   4.301   0.810   3.996
  270W        W  283   1.692   0.435   4.060
  271W        W  284   2.382   4.024   3.380
  272W        W  285   2.797   0.647   2.120
  273W        W  286   1.937   2.012   2.820
  274W        W  287   3.897   1.593   3.502
  275W        W  288   0.102   0.700   2.207
  276W        W  289   4.493   1.852   2.604
  277W        W  290   4.461   3.271   4.371
  278W        W  291   1.873   0.046   2.029
  279W        W  292   0.886   0.069   4.350
  280W        W  293   4.253   3.745   3.040
  281W        W  294   3.158   2.303   4.485
  282W        W  295   3.548   3.907   4.302
  283W        W  296   1.961   1.048   3.856
  284W        W  297   0.372   3.999   0.185
  285W        W  298   3.495   3.880   0.812
  286W        W  299   2.124   4.159   0.612
  287W        W  300   3.568   1.587   0.826
  288W        W  301   2.001   2.256   1.984
  289W        W  302   2.209   1.159   2.642
  290W        W  303   0.207   2.726   3.128
  291W        W  304   3.870   2.028   3.919
  292W        W  305   2.449   3.823   0.847
  293W        W  306   1.285   4.271   2.384
  294W        W  307   0.352   0.694   0.284
  295W        W  308   4.039   2.028   2.486
  296W        W  309   1.214   2.953   3.653
  297W        W  310   0.253   1.554   4.431
  298W        W  311   0.930   3.309   3.015
  299W        W  312   1.156   4.085   1.927
  300W        W  313   0.684   3.648   0.402
  301W        W  314   1.383   1.323   2.994
  302W        W  315   3.168   3.594   4.427
  303W        W  316   3.838   2.575   0.434
  304W        W  317   0.090   1.145   0.212
  305W        W  318   3.231   1.534   0.454
  306W        W  319   0.215   4.407   2.687
  307W        W  320   0.876   1.590   1.650
  308W        W  321   1.502   2.070   1.881
  309W        W  322   0.778   0.600   2.837
  310W        W  323   0.364   1.571   0.419
  311W        W  324   3.282   2.979   1.734
  312W        W  325   1.970   4.275   1.634
  313W        W  326   0.973   2.007   2.767
  314W        W  327   2.315   1.089   1.344
  315W        W  328   2.097   3.137   0.036
  316W        W  329   3.969   1.237   3.154
  317W        W  330   2.836   1.647   1.218
  318W        W  331   0.144   2.945   1.471
  319W        W  332   3.240   3.852   1.811
  320W        W  333   0.506   1.962   1.606
  321W        W  334   1.611   2.579   2.903
  322W        W  335   3.578   3.367   3.131
  323W        W  336   0.181   0.844   4.346
  324W        W  337   3.146   1.359   3.676
  325W        W  338   2.796   3.032   0.612
  326W        W  339   3.528   2.049   1.012
  327W        W  340   2.279   4.286   2.982
  328W        W  341   1.909   2.735   0.292
  329W        W  342   2.415   0.314   0.909
  330W        W  343   0.167   1.926   3.071
  331W        W  344   1.542   2.663   3.941
  332W        W  345   0.490   3.590   1.880
  333W        W  346   3.675   2.239   1.460
  334W        W  347   2.061   0.775   1.684
  335W        W  348   1.562   3.932   2.761
  336W        W  349   3.055   0.990   1.845
  337W        W  350   3.556   0.148   0.316
  338W        W  351   2.224   3.359   3.810
  339W        W  352   4.403   0.632   2.947
  340W        W  353   3.199   3.694   3.033
  341W        W  354   0.670   2.670   1.244
  342W        W  355   4.257   3.007   1.835
  343W        W  356   0.911   4.450   2.645
  344W        W  357   4.207   2.005   3.521
  345W        W  358   4.346   1.097   1.441
  346W        W  359   3.211   2.572   1.399
  347W        W  360   3.893   4.104   1.109
  348W        W  361   3.002   2.472   2.368
  349W        W  362   2.940   0.141   2.046
  350W        W  363   0.567   1.195   4.266
  351W        W  364   1.922   2.876   2.620
  352W        W  365   0.971   3.629   1.963
  353W        W  366   3.320   0.795   0.979
  354W        W  367   1.495   0.627   2.465
  355W        W  368   4.148   1.535   1.645
  356W        W  369   4.141   0.969   3.539
  357W        W  370   1.856   4.045   3.170
  358W        W  371   1.455   1.867   2.761
  359W        W  372   1.896   3.798   1.525
  360W        W  373   4.316   1.131   2.326
  361W        W  374   2.292   1.649   2.761
  362W        W  375   2.208   1.985   2.394
  363W        W  376   2.301   1.601   1.443
  364W        W  377   2.667   4.101   0.508
  365W        W  378   3.749   2.464   2.318
  366W        W  379   3.539   0.855   1.961
  367W        W  380   1.004   1.950   3.887
  368W        W  381   0.914   2.559   3.331
  369W        W  382   0.651   1.804   3.099
  370W        W  383   0.113   2.286   3.412
  371W        W  384   1.031   0.437   2.435
  372W        W  385   2.525   0.940   3.041
  373W        W  386   2.495   0.793   0.928
  374W        W  387   2.042   1.767   1.892
  375W        W  388   4.351   1.543   1.179
  376W        W  389   3.681   2.154   2.795
  377W        W  390   0.163   0.694   1.192
  378W        W  391   3.683   0.463   1.135
  379W        W  392   1.176   1.140   1.757
  380W        W  393   0.366   3.076   4.157
  381W        W  394   4.412   3.970   3.454
  382W        W  395   0.277   0.504   4.001
  383W        W  396   1.154   2.230   0.315
  384W        W  397   1.521   2.735   2.362
  385W        W  398   2.966   1.356   3.190
  386W        W  399   1.761   4.224   2.385
  387W        W  400   0.767   3.789   3.923
  388W        W  401   2.213   2.677   4.377
  389W        W  402   4.091   1.534   2.502
  390W        W  403   3.013   0.902   2.921
  391W        W  404   2.064   0.818   2.980
  392W        W  405   2.532   2.542   2.226
  393W        W  406   2.005   0.125   0.697
  394W        W  407   1.284   3.785   2.335
  395W        W  408   2.049   0.112   3.271
  396W        W  409   3.301   0.495   2.963
  397W        W  410   0.552   2.765   1.739
  398W        W  411   2.985   3.958   0.857
  399W        W  412   0.419   1.083   0.581
  400W        W  413   3.380   0.776   1.487
  401W        W  414   1.788   3.928   3.919
  402W        W  415   2.739   2.411   1.363
  403W        W  416   3.764   1.705   4.301
  404W        W  417   1.678   1.184   0.681
  405W        W  418   3.465   0.064   3.341
  406W        W  419   2.241   0.321   2.826
  407W        W  420   1.655   0.686   0.486
  408W        W  421   2.648   0.597   4.149
  409W        W  422   1.576   1.571   0.355
  410W        W  423   1.374   1.601   1.708
  411W        W  424   3.935   1.263   4.404
  412W        W  425   3.612   3.542   0.169
  413W        W  426   1.722   1.942   2.320
  414W        W  427   4.474   2.698   3.668
  415W        W  428   1.622   3.100   2.933
  416W        W  429   4.323   4.408   0.677
  417W        W  430   0.438   1.068   3.424
  418W        W  431   3.713   1.428   0.347
  419W        W  432   2.132   1.124   0.883
  420W        W  433   0.491   3.516   2.795
  421W        W  434   3.283   4.378   0.026
  422W        W  435   4.295   1.796   2.098
  423W        W  436   3.445   0.744   3.816
  424W        W  437   2.803   1.740   2.891
  425W        W  438   0.051   1.169   1.892
  426W        W  439   0.019   3.114   0.366
  427W        W  440   2.915   2.083   3.264
  428W        W  441   0.740   1.726   0.718
  429W        W  442   2.371   2.890   3.575
  430W        W  443   3.452   1.307   1.740
  431W        W  444   1.986   3.399   2.711
  432W        W  445   1.278   0.691   2.927
  433W        W  446   3.564   2.536   1.029
  434W        W  447   2.264   2.190   4.295
  435W        W  448   1.415   2.192   4.082
  436W        W  449   2.310   1.910   3.881
  437W        W  450   0.916   0.947   2.129
  438W        W  451   0.742   1.531   0.080
  439W        W  452   3.971   0.732   3.138
  440W        W  453   3.394   1.699   2.050
  441W        W  454   1.148   1.742   3.147
  442W        W  455   1.253   0.978   0.510
  443W        W  456   1.574   0.329   0.831
  444W        W  457   1.117   3.601   0.699
  445W        W  458   0.020   2.638   1.118
  446W        W  459   3.526   0.237   3.817
  447W        W  460   1.168   2.501   4.388
  448W        W  461   3.094   0.049   2.530
  449W        W  462   1.068   4.092   0.610
  450W        W  463   2.913   0.920   0.698
  451W        W  464   2.655   0.049   4.129
  452W        W  465   3.524   4.209   3.712
  453W        W  466   1.334   2.422   1.540
  454W        W  467   3.052   3.425   3.445
  455W        W  468   3.310   4.373   1.760
  456W        W  469   1.895   3.473   4.177
  457W        W  470   0.840   4.279   3.120
  458W        W  471   0.099   0.194   3.093
  459W        W  472   4.228   2.774   0.172
  460W        W  473   1.820   1.389   1.608
  461W        W  474   3.695   4.343   0.696
  462W        W  475   3.353   4.161   3.064
  463W        W  476   0.392   3.867   2.293
  464W        W  477   0.257   3.149   1.896
  465W        W  478   3.064   2.183   2.776
  466W        W  479   1.854   3.192   3.476
  467W        W  480   3.106   1.736   2.479
  468W        W  481   3.283   0.481   2.181
  469W        W  482   3.504   1.192   4.056
  470W        W  483   4.462   3.137   2.302
  471W        W  484   4.397   0.432   4.334
  472W        W  485   3.820   2.922   2.759
  473W        W  486   2.449   2.089   2.993
  474W        W  487   4.077   3.060   0.596
  475W        W  488   3.851   3.004   3.408
  476W        W  489   1.073   0.779   3.796
  477W        W  490   0.990   4.322   3.935
  478W        W  491   3.965   1.863   0.310
  479W        W  492   0.780   2.803   3.876
  480W        W  493   1.837   0.999   1.286
  481W        W  494   1.448   1.689   1.176
  482W        W  495   1.815   4.418   2.847
  483W        W  496   1.596   3.175   3.908
  484W        W  497   1.941   1.329   3.058
  485W        W  498   1.500   4.355   4.003
  486W        W  499   2.771   2.486   0.410
  487W        W  500   3.805   0.035   1.863
  488W        W  501   2.424   2.528   1.731
  489W        W  502   0.516   2.345   1.988
  490W        W  503   2.673   0.342   3.691
  491W        W  504   2.126   3.217   2.262
  492W        W  505   2.945   3.234   2.993
  493W        W  506   3.769   0.514   2.701
  494W        W  507   2.525   0.296   0.059
  495W        W  508   1.989   0.041   1.200
  496W        W  509   1.077   0.233   3.021
  497W        W  510   0.754   3.126   2.571
  498W        W  511   0.398   3.887   1.256
  499W        W  512   3.955   3.902   0.613
  500W        W  513   1.834   2.306   3.770
  501W        W  514   1.526   0.814   0.952
  502W        W  515   3.290   3.265   0.482
  503W        W  516   3.051   0.082   3.052
  504W        W  517   2.441   3.522   1.925
  505W        W  518   2.140   0.648   4.115
  506W        W  519   2.755   3.651   4.097
  507W        W  520   1.017   2.326   1.125
  508W        W  521   0.316   3.076   3.644
  509W        W  522   3.960   3.690   1.602
  510W        W  523   2.706   3.237   3.772
  511W        W  524   0.244   3.558   3.960
  512W        W  525   3.980   1.886   1.176
  513W        W  526   3.889   3.148   1.067
  514W        W  527   1.490   3.166   1.105
  515W        W  528   4.474   1.324   3.630
  516W        W  529   3.894   0.223   3.091
  517W        W  530   3.658   3.181   2.356
  518W        W  531   4.429   0.344   0.910
  519W        W  532   1.798   0.501   1.259
  520W        W  533   2.227   4.390   2.488
  521W        W  534   0.772   3.149   2.004
  522W        W  535   3.865   1.683   2.942
  523W        W  536   1.467   1.720   3.941
  524W        W  537   0.602   0.695   3.684
  525W        W  538   2.426   3.360   0.367
  526W        W  539   2.367   3.529   4.372
  527W        W  540   0.868   0.828   3.269
  528W        W  541   3.803   0.793   4.185
  529W        W  542   4.318   4.448   4.197
  530W        W  543   1.648   3.372   1.531
  531W        W  544   2.158   1.031   3.402
  532W        W  545   4.074   0.184   1.486
  533W        W  546   3.991   3.376   2.018
  534W        W  547   3.763   2.031   3.283
  535W        W  548   3.003   0.284   4.422
  536W        W  549   3.739   3.752   3.855
  537W        W  550   2.653   1.205   3.572
  538W        W  551   1.196   2.945   4.169
  539W        W  552   4.222   2.345   2.159
  540W        W  553   0.292   3.005   2.693
  541W        W  554   1.687   2.904   4.353
  542W        W  555   0.387   3.001   1.025
  543W        W  556   3.689   1.749   1.625
  544W        W  557   4.173   1.118   0.977
  545W        W  558   4.321   2.914   2.828
  546W        W  559   2.280   3.827   0.285
  547W        W  560   1.045   1.029   4.229
  548W        W  561   0.828   2.251   2.367
  549W        W  562   2.715   3.678   3.104
  550W        W  563   4.202   0.594   2.458
  551W        W  564   2.007   1.449   0.124
  552W        W  565   2.009   4.020   1.088
  553W        W  566   0.994   2.909   0.247
  554W        W  567   2.689   2.440   4.272
  555W        W  568   4.460   4.451   3.513
  556W        W  569   2.665   2.720   0.985
  557W        W  570   3.522   3.414   4.142
  558W        W  571   3.855   0.603   1.650
  559W        W  572   3.678   0.937   0.162
  560W        W  573   1.331   3.780   1.566
  561W        W  574   2.004   3.183   0.547
  562W        W  575   0.986   0.005   0.337
  563W        W  576   2.522   4.072   4.296
  564W        W  577   3.137   1.196   1.372
  565W        W  578   2.560   2.900   3.010
  566W        W  579   3.854   1.467   2.063
  567W        W  580   1.228   1.884   2.287
  568W        W  581   4.037   1.553   0.751
  569W        W  582   3.986   0.101   1.009
  570W        W  583   2.452   4.393   3.698
  571W        W  584   3.227   3.467   0.929
  572W        W  585   2.796   3.748   1.633
  573W        W  586   1.145   1.974   1.465
  574W        W  587   1.155   0.004   3.477
  575W        W  588   2.416   0.771   3.731
  576W        W  589   0.066   2.349   2.825
  577W        W  590   2.937   1.933   2.061
  578W        W  591   0.462   1.524   1.366
  579W        W  592   2.486   1.127   0.536
  580W        W  593   3.162   4.194   2.190
  581W        W  594   2.703   1.294   1.585
  582W        W  595   1.263   2.937   1.982
  583W        W  596   3.926   2.404   3.569
  584W        W  597   0.497   2.141   3.751
  585W        W  598   4.080   2.484   2.703
  586W        W  599   3.647   4.090   2.029
  587W        W  600   2.382   1.594   0.937
  588W        W  601   0.668   4.066   1.783
  589W        W  602   0.861   3.252   4.348
  590W        W  603   2.006   2.894   3.936
  591W        W  604   1.480   2.563   3.438
  592W        W  605   3.212   1.322   2.736
  593W        W  606   1.339   2.701   1.118
  594W        W  607   1.863   1.820   3.652
  595W        W  608   3.785   0.927   1.239
  596W        W  609   4.356   3.974   0.903
  597W        W  610   0.645   1.673   3.604
  598W        W  611   3.147   2.770   0.859
  599W        W  612   1.124   2.440   3.759
  600W        W  613   0.592   4.158   4.224
  601W        W  614   3.531   1.957   0.506
  602W        W  615   3.559   3.808   3.390
  603W        W  616   0.471   2.043   2.679
  604W        W  617   1.855   0.551   3.404
  605W        W  618   3.358   0.232   0.779
  606W        W  619   4.108   3.384   0.208
  607W        W  620   3.467   3.512   2.669
  608W        W  621   1.144   3.293   2.301
  609W        W  622   3.992   1.278   3.909
  610W        W  623   3.772   3.230   1.551
  611W        W  624   1.785   2.208   3.250
  612W        W  625   2.784   4.361   0.108
  613W        W  626   3.452   2.182   3.654
  614W        W  627   2.578   0.827   1.692
  615W        W  628   1.423   2.651   0.284
  616W        W  629   3.035   1.872   3.758
  617W        W  630   2.968   1.411   2.099
  618W        W  631   4.403   3.859   1.408
  619W        W  632   2.883   1.158   4.272
  620W        W  633   2.954   3.372   1.920
  621W        W  634   2.797   4.212   1.817
  622W        W  635   2.897   2.880   2.077
  623W        W  636   1.862   0.237   2.471
  624W        W  637   1.056   4.301   1.480
  625W        W  638   0.992   0.538   4.235
  626W        W  639   3.911   3.249   3.865
  627W        W  640   0.664   1.985   0.258
  628W        W  641   0.157   3.965   1.839
  629W        W  642   0.820   0.758   0.620
  630W        W  643   1.238   1.105   3.433
  631W        W  644   1.339   0.709   1.404
  632W        W  645   3.082   3.948   3.460
  633W        W  646   2.644   1.968   0.648
  634W        W  647   2.885   3.290   0.192
  635W        W  648   0.143   1.995   4.115
  636W        W  649   3.163   4.440   4.027
  637W        W  650   1.076   1.039   0.969
  638W        W  651   0.261   3.443   1.471
  639W        W  652   2.451   1.406   3.158
  640W        W  653   3.736   2.591   3.125
  641W        W  654   4.318   3.530   0.627
  642W        W  655   2.533   2.039   1.123
  643W        W  656   1.275   0.526   3.407
  644W        W  657   4.061   2.855   2.319
  645W        W  658   2.794   4.165   3.115
  646W        W  659   3.127   0.415   3.458
  647W        W  660   2.132   1.777   3.232
  648W        W  661   2.993   0.509   1.683
  649W        W  662   2.938   3.200   4.200
  650W        W  663   0.901   0.742   1.626
  651W        W  664   4.118   2.032   1.659
  652W        W  665   1.359   1.237   3.897
  653W        W  666   0.732   3.864   0.884
  654W        W  667   0.579   1.077   2.910
  655W        W  668   2.420   1.139   4.057
  656W        W  669   2.238   2.366   0.277
  657W        W  670   0.287   1.020   3.902
  658W        W  671   1.751   3.085   1.956
  659W        W  672   3.185   1.293   0.898
  660W        W  673   4.016   2.527   1.756
  661W        W  674   2.135   0.457   0.361
  662W        W  675   1.250   4.228   4.425
  663W        W  676   1.987   4.249   3.606
  664W        W  677   0.789   0.444   0.206
  665W        W  678   0.513   3.203   0.192
  666W        W  679   2.683   1.549   3.943
  667W        W  680   0.793   2.342   4.101
  668W        W  681   3.069   2.520   3.505
  669W        W  682   0.167   0.961   2.649
  670W        W  683   2.727   0.474   2.983
  671W        W  684   0.410   2.470   0.867
  672W        W  685   3.544   1.636   3.833
  673W        W  686   4.292   1.535   0.150
  674W        W  687   4.392   3.192   3.866
  675W        W  688   2.982   1.011   2.398
  676W        W  689   1.355   2.302   2.528
  677W        W  690   4.358   4.355   1.228
  678W        W  691   2.627   2.490   2.745
  679W        W  692   1.543   3.910   0.704
  680W        W  693   1.185   4.006   1.086
  681W        W  694   1.325   3.485   2.756
  682W        W  695   0.403   4.348   2.097
  683W        W  696   1.319   3.829   0.271
  684W        W  697   0.678   0.764   1.132
  685W        W  698   1.923   1.054   2.187
  686W        W  699   3.168   3.012   3.784
  687W        W  700   4.354   3.037   3.329
  688W        W  701   0.333   3.218   3.161
  689W        W  702   0.441   2.834   2.234
  690W        W  703   0.824   4.088   2.296
  691W        W  704   1.463   3.495   1.978
  692W        W  705   3.763   3.823   2.926
  693W        W  706   0.243   0.447   2.667
  694W        W  707   2.955   0.904   3.849
  695W        W  708   3.994   3.540   4.249
  696W        W  709   2.659   4.044   1.264
  697W        W  710   4.402   3.997   0.376
  698W        W  711   2.812   2.848   1.579
  699W        W  712   1.285   3.787   3.185
  700W        W  713   1.683   1.043   2.680
  701W        W  714   1.528   2.187   1.140
  702W        W  715   3.731   3.054   0.255
  703W        W  716   0.914   1.468   2.786
  704W        W  717   3.424   1.251   2.269
  705W        W  718   4.191   0.626   1.288
  706W        W  719   0.082   2.638   1.918
  707W        W  720   2.687   2.090   2.472
  708W        W  721   4.033   4.047   4.140
  709W        W  722   3.155   2.800   0.322
  710W        W  723   0.537   2.315   3.101
  711W        W  724   4.308   1.607   3.227
  712W        W  725   4.235   2.549   3.196
  713W        W  726   4.148   2.846   1.376
  714W        W  727   2.130   3.283   1.589
  715W        W  728   0.325   2.560   4.027
  716W        W  729   3.655   4.384   4.192
  717W        W  730   3.354   2.285   3.165
  718W        W  731   1.497   4.132   3.523
  719W        W  732   3.712   1.109   0.784
  720W        W  733   4.053   3.620   1.056
  721W        W  734   3.248   3.724   2.286
  722W        W  735   3.934   0.094   3.577
  723W        W  736   0.013   0.171   2.311
  724W        W  737   1.186   1.948   0.832
  725W        W  738   0.709   2.763   4.365
  726W        W  739   1.565   3.120   0.289
  727W        W  740   3.264   0.810   4.289
  728W        W  741   1.578   1.454   4.338
  729W        W  742   2.625   1.619   2.392
  730W        W  743   2.865   4.464   0.881
  731W        W  744   0.275   4.480   3.945
  732W        W  745   3.109   2.078   1.285
  733W        W  746   4.479   4.161   2.296
  734W        W  747   1.330   4.271   3.033
  735W        W  748   0.988   2.522   2.796
  736W        W  749   3.296   0.577   0.236
  737W        W  750   4.151   0.825   1.985
  738W        W  751   4.451   1.391   2.803
  739W        W  752   0.319   1.514   3.945
  740W        W  753   1.107   1.742   0.364
  741W        W  754   2.353   4.423   1.979
  742W        W  755   1.122   0.531   0.962
  743W        W  756   4.131   1.002   2.757
  744W        W  757   4.433   3.776   4.351
  745W        W  758   3.923   0.578   3.736
  746W        W  759   3.937   2.175   0.747
  747W        W  760   0.674   3.183   1.506
  748W        W  761   0.588   2.031   1.117
  749W        W  762   4.140   2.349   1.274
  750W        W  763   3.369   2.419   0.564
  751W        W  764   3.545   0.922   3.004
  752W        W  765   4.052   3.290   3.015
  753W        W  766   0.996   3.525   3.518
  754W        W  767   0.811   3.698   1.483
  755W        W  768   1.331   1.446   2.512
  756W        W  769   2.237   1.227   1.824
  757W        W  770   1.966   2.667   3.406
  758W        W  771   3.594   2.930   0.717
  759W        W  772   0.122   1.641   1.713
  760W        W  773   1.954   3.564   1.948
  761W        W  774   0.524   1.368   1.916
  762W        W  775   3.349   1.792   2.908
  763W        W  776   1.808   0.639   0.019
  764W        W  777   0.883   2.701   0.759
  765W        W  778   2.454   3.312   3.324
  766W        W  779   1.763   1.879   1.500
  767W        W  780   3.085   0.431   3.962
  768W        W  781   3.747   3.692   2.302
  769W        W  782   2.061   0.238   4.385
  770W        W  783   0.413   1.549   2.736
  771W        W  784   1.738   0.482   2.885
  772W        W  785   0.866   1.293   0.512
  773W        W  786   3.344   3.039   2.774
  774W        W  787   1.185   1.307   0.118
  775W        W  788   3.898   1.113   1.684
  776W        W  789   2.241   2.088   1.554
  777W        W  790   1.660   1.487   2.106
  778W        W  791   2.601   2.496   3.289
  779W        W  792   0.269   1.651   0.929
  780W        W  793   1.048   3.723   4.354
  781W        W  794   4.474   1.356   0.641
  782W        W  795   2.049   3.927   4.352
  783W        W  796   3.189   3.769   0.407
  784W        W  797   0.643   1.286   0.960
  785W        W  798   2.909   1.185   0.276
  786W        W  799   1.731   3.563   3.109
  787W        W  800   3.989   3.505   3.454
  788W        W  801   0.934   2.741   2.317
  789W        W  802   3.568   2.931   4.078
  790W        W  803   3.361   1.634   1.268
  791W        W  804   1.899   1.494   1.117
  792W        W  805   2.750   3.771   0.136
  793W        W  806   3.988   3.043   4.324
  794W        W  807   2.477   2.106   2.001
  795W        W  808   3.330   2.964   3.278
  796W        W  809   0.729   4.315   1.094
  797W        W  810   2.552   3.968   2.709
  798W        W  811   0.070   2.141   1.825
  799W        W  812   3.386   1.999   4.127
  800W        W  813   3.590   0.551   3.374
  801W        W  814   1.048   1.004   2.613
  802W        W  815   0.719   2.503   0.293
  803W        W  816   3.363   2.797   2.261
  804W        W  817   0.789   0.952   0.154
  805W        W  818   2.300   0.572   1.317
  806W        W  819   2.889   2.908   2.597
  807W        W  820   3.037   4.065   2.674
  808W        W  821   3.528   2.688   3.635
  809W        W  822   4.205   0.864   0.009
  810W        W  823   0.599   4.257   0.576
  811W        W  824   3.593   3.597   1.242
  812W        W  825   4.133   3.916   2.027
  813W        W  826   3.981   0.254   0.542
  814W        W  827   2.164   1.488   2.270
  815W        W  828   3.840   0.951   2.349
  816W        W  829   2.986   4.395   1.387
  817W        W  830   1.270   3.911   3.938
  818W        W  831   4.438   2.698   0.631
  819W        W  832   2.396   2.897   2.539
  820W        W  833   1.510   1.955   0.034
  821W        W  834   0.900   2.081   3.424
  822W        W  835   1.218   2.975   2.666
  823W        W  836   3.219   3.737   3.895
  824W        W  837   1.390   1.221   1.315
  825W        W  838   0.849   1.173   1.393
  826W        W  839   1.035   1.983   4.396
  827W        W  840   3.334   1.778   3.393
  828W        W  841   0.706   3.296   3.881
  829W        W  842   2.946   2.309   0.868
  830W        W  843   2.832   1.968   4.201
  831W        W  844   3.294   2.069   1.740
  832W        W  845   0.786   0.345   3.392
  833W        W  846   1.771   2.399   4.401
  834W        W  847   0.746   0.246   0.720
  835W        W  848   4.430   2.232   0.860
  836W        W  849   1.633   2.576   1.914
  837W        W  850   0.296   4.315   1.474
  838W        W  851   3.681   2.174   0.035
  839W        W  852   4.398   3.102   0.964
  840W        W  853   3.150   1.561   4.150
  841W        W  854   3.660   1.127   3.563
  842W        W  855   2.136   4.005   2.137
  843W        W  856   0.155   1.806   3.578
  844W        W  857   2.878   0.781   1.271
  845W        W  858   0.006   3.401   2.784
  846W        W  859   1.703   1.336   3.528
  847W        W  860   2.398   1.706   4.344
  848W        W  861   0.284   3.846   0.667
  849W        W  862   1.110   3.382   0.261
  850W        W  863   4.002   2.504   4.323
  851W        W  864   2.433   3.006   1.907
  852W        W  865   2.728   2.853   0.032
  853W        W  866   1.421   0.211   2.166
  854W        W  867   3.030   4.037   4.293
  855W        W  868   2.853   0.736   0.086
  856W        W  869   0.614   1.234   2.406
  857W        W  870   1.028   1.446   2.112
  858W        W  871   4.485   0.857   0.679
  859W        W  872   3.408   3.062   1.194
  860W        W  873   0.381   0.636   3.151
  861W        W  874   2.446   3.057   4.157
  862W        W  875   0.499   2.543   2.633
  863W        W  876   2.810   3.541   0.630
  864W        W  877   2.534   1.622   1.909
  865W        W  878   3.796   0.460   2.169
  866W        W  879   0.615   3.437   1.081
  867W        W  880   0.570   0.163   2.953
  868W        W  881   3.412   2.554   2.700
  869W        W  882   0.864   0.266   1.274
  870W        W  883   3.089   2.348   3.966
  871W        W  884   2.008   1.061   4.348
  872W        W  885   0.658   0.067   1.694
  873W        W  886   0.717   0.262   3.910
  874W        W  887   2.794   3.588   1.142
  875W        W  888   1.579   4.159   1.347
  876W        W  889   2.356   3.967   1.687
  877W        W  890   1.407   0.153   1.284
  878W        W  891   1.579   3.415   0.682
  879W        W  892   4.267   3.327   1.401
   4.50000   4.50000   4.50000
