# Supplementary material for: Closing the Gap between Experiment and Simulation—A Holistic Study on the Complexation of Small Interfering RNAs with Polyethylenimine
Source: Mol Pharm. Author manuscript; Available in PMC 2024 Oct 29. (PMC7616749; doi:10.1021/acs.molpharmaceut.3c00747)
Supplement: Supplementary code [file EMS199501-supplement-Supplementary_code.zip › closingthegap-main/Part 1: Parameterising angle and bond distribution/bPEI_33/6_CGSIM/box_CG_W_eq.gro]

Bulk water
 2704
    2W        W    9   0.623   6.453   2.746 -0.0737 -0.1789 -0.1413
    3W        W   10   1.495   0.821   3.127 -0.1418 -0.1647  0.0677
    4W        W   11   2.276   4.379   0.851  0.2728  0.0220  0.2236
    5W        W   12   5.055   4.688   2.860  0.0937 -0.3331 -0.0833
    6W        W   13   4.012   4.510   5.068 -0.1118 -0.1475 -0.0498
    7W        W   14   3.595   3.790   5.262 -0.0778  0.2281 -0.1970
    8W        W   15   5.358   3.850   0.162 -0.4069  0.0149 -0.2239
    9W        W   16   3.026   2.679   3.002 -0.0954 -0.1023 -0.1055
   10W        W   17   1.767   5.981   3.865 -0.0407 -0.2463  0.1740
   11W        W   18   1.607   5.505   2.571  0.1889 -0.0966 -0.1597
   12W        W   19   1.525   3.724   1.065 -0.0622 -0.2190  0.1383
   13W        W   20   5.038   4.095   6.235  0.2992  0.2551 -0.0924
   14W        W   21   3.372   0.445   2.683 -0.0263 -0.1986 -0.1561
   15W        W   22   2.891   2.358   2.013  0.2005 -0.3125 -0.3680
   16W        W   23   3.484   6.747   3.727  0.0395  0.0813 -0.2420
   17W        W   24   0.394   3.593   2.307  0.0876  0.4153 -0.1754
   18W        W   25   5.421   0.071   0.703 -0.1936  0.0101 -0.0361
   19W        W   26   0.121   0.230   1.920 -0.1463 -0.1812  0.0213
   20W        W   27   5.873   3.814   1.767  0.2144 -0.2329 -0.3887
   21W        W   28   3.247   1.444   4.917 -0.2452  0.0449 -0.1365
   22W        W   29   6.536   3.378   1.289  0.0752 -0.0211 -0.4815
   23W        W   30   6.560   2.604   2.963 -0.0422  0.0859 -0.0071
   24W        W   31   3.212   5.952   2.122  0.2179 -0.0334 -0.1594
   25W        W   32   5.320   2.953   1.452 -0.0715  0.4087  0.0248
   26W        W   33   6.377   0.752   0.250 -0.1550 -0.0127  0.0174
   27W        W   34   0.698   1.568   6.237  0.0740 -0.1080 -0.0125
   28W        W   35   2.688   3.049   5.235  0.0295  0.1629  0.2172
   29W        W   36   3.273   4.052   1.223  0.1699 -0.0973  0.0092
   30W        W   37   2.431   4.545   1.793  0.1082  0.2825 -0.1479
   31W        W   38   1.455   5.386   5.294 -0.0707  0.0382 -0.1311
   32W        W   39   4.616   0.921   5.212 -0.0638 -0.1584  0.0205
   33W        W   40   3.269   5.536   4.719  0.3254  0.1263  0.1213
   34W        W   41   0.823   0.105   0.652 -0.1772  0.0511  0.0192
   35W        W   42   3.481   1.089   6.369 -0.1815  0.0325  0.0530
   36W        W   43   2.618   5.168   6.458  0.0969  0.1620 -0.2941
   37W        W   44   6.385   5.082   2.096 -0.0818  0.0769  0.2357
   38W        W   45   5.815   1.072   1.921  0.0622  0.2031  0.0505
   39W        W   46   4.785   5.907   4.110  0.1423 -0.1447 -0.4017
   40W        W   47   6.796   6.585   6.387 -0.0173 -0.0163  0.2549
   41W        W   48   1.259   3.336   3.304  0.2275  0.0985  0.0315
   42W        W   49   3.139   1.761   0.834 -0.0537  0.0305 -0.1154
   43W        W   50   5.968   3.805   6.331  0.2139  0.3587  0.0376
   44W        W   51   3.415   1.193   3.145  0.1488 -0.1317 -0.2214
   45W        W   52   4.952   5.998   1.738 -0.3219 -0.0336 -0.0133
   46W        W   53   3.505   3.173   5.824 -0.1645 -0.1756 -0.0430
   47W        W   54   5.780   6.314   3.547 -0.0756 -0.0882 -0.0656
   48W        W   55   0.097   2.465   0.167 -0.1592 -0.1234 -0.0037
   49W        W   56   4.675   2.727   1.936  0.0914 -0.2342  0.1907
   50W        W   57   6.254   1.994   0.052 -0.1546 -0.0236  0.1653
   51W        W   58   5.138   3.730   5.338 -0.3757  0.0532 -0.0515
   52W        W   59   4.158   0.392   3.947  0.1395 -0.1566  0.1498
   53W        W   60   3.600   0.648   5.838  0.1288  0.2750  0.1085
   54W        W   61   1.555   5.294   6.289 -0.0164  0.0364 -0.0824
   55W        W   62   2.276   2.197   3.599 -0.1442  0.0631  0.1655
   56W        W   63   5.420   6.654   3.909  0.0633 -0.2813  0.2127
   57W        W   64   0.722   2.399   1.416  0.2827 -0.2743 -0.0243
   58W        W   65   6.709   5.673   6.099 -0.1199 -0.3740  0.2590
   59W        W   66   0.086   5.758   0.199  0.0145 -0.2705  0.0590
   60W        W   67   1.664   0.521   5.479 -0.0370 -0.3252  0.2405
   61W        W   68   0.877   2.100   5.898 -0.1912  0.2092 -0.0338
   62W        W   69   1.461   4.768   6.323  0.1194  0.3317 -0.0010
   63W        W   70   4.388   5.306   4.807  0.4870  0.0131  0.0575
   64W        W   71   4.724   1.452   5.257  0.0666 -0.2087 -0.0773
   65W        W   72   3.520   4.799   1.136  0.0457  0.0964  0.1966
   66W        W   73   3.430   2.494   1.925 -0.0901 -0.3680 -0.1724
   67W        W   74   2.218   3.970   3.977  0.0282  0.2623  0.1526
   68W        W   75   4.689   3.442   5.393 -0.0952 -0.2044  0.2897
   69W        W   76   2.969   3.123   1.046 -0.1540  0.1697 -0.2391
   70W        W   77   5.664   0.471   0.583  0.1134 -0.2033 -0.0980
   71W        W   78   3.033   6.480   3.180  0.2048 -0.1331  0.0108
   72W        W   79   2.770   5.603   5.604 -0.1846  0.0403  0.1356
   73W        W   80   5.782   3.639   2.804 -0.1266  0.0905 -0.4088
   74W        W   81   1.123   1.975   6.304  0.2302 -0.2883 -0.0463
   75W        W   82   3.659   3.388   6.269  0.2311  0.0460 -0.1485
   76W        W   83   6.372   6.047   0.665 -0.2837 -0.0670  0.2080
   77W        W   84   5.871   5.269   0.340 -0.0024  0.2348  0.0764
   78W        W   85   6.746   6.308   1.953  0.0787  0.3941  0.1213
   79W        W   86   1.691   6.685   1.753  0.1630 -0.2161  0.0405
   80W        W   87   6.416   3.197   3.971  0.0646 -0.0985 -0.1653
   81W        W   88   0.756   5.712   6.729 -0.1927  0.1804  0.2030
   82W        W   89   4.335   0.636   1.571  0.0444  0.0368  0.2909
   83W        W   90   1.251   1.355   0.676 -0.0613  0.1659 -0.1272
   84W        W   91   0.181   0.529   3.770 -0.1486 -0.0435  0.0102
   85W        W   92   2.114   6.753   5.692  0.2170  0.1139  0.3048
   86W        W   93   5.643   0.026   0.242 -0.0462 -0.0519 -0.0084
   87W        W   94   4.596   2.487   3.814  0.1331 -0.0658  0.0811
   88W        W   95   5.108   6.494   4.852  0.0040 -0.1609  0.1140
   89W        W   96   6.724   3.707   5.010  0.0569 -0.1112 -0.0516
   90W        W   97   3.634   2.447   4.145 -0.1429  0.0617  0.0806
   91W        W   98   0.259   0.398   4.461 -0.1591 -0.2219  0.0932
   92W        W   99   3.829   2.971   1.985  0.1200  0.2072 -0.0150
   93W        W  100   5.704   2.332   5.333 -0.0238 -0.0977  0.1183
   94W        W  101   2.297   3.616   1.311  0.0625 -0.0028 -0.4109
   95W        W  102   3.961   4.264   5.533  0.0719 -0.1977 -0.0395
   96W        W  103   2.743   4.463   2.923  0.0341 -0.0371 -0.2380
   97W        W  104   1.660   1.930   0.709 -0.1397 -0.3434 -0.1177
   98W        W  105   2.402   3.083   0.186 -0.2103 -0.0294  0.0539
   99W        W  106   1.381   6.332   0.372 -0.2543 -0.0637  0.1207
  100W        W  107   0.377   3.967   5.720 -0.0547  0.1223  0.0649
  101W        W  108   1.782   3.863   6.482  0.1190 -0.3493  0.1271
  102W        W  109   1.224   0.608   4.407  0.3173 -0.1408 -0.5725
  103W        W  110   3.685   5.069   2.606 -0.0514 -0.0848 -0.0879
  104W        W  111   1.426   4.625   2.645  0.1119  0.0985 -0.0028
  105W        W  112   1.347   0.060   3.224 -0.0591  0.2788 -0.1976
  106W        W  113   2.972   1.640   0.098  0.1864 -0.1394  0.1135
  107W        W  114   0.187   6.409   0.259 -0.1015 -0.0685  0.1748
  108W        W  115   1.794   6.027   6.073  0.1053  0.1511 -0.1261
  109W        W  116   3.587   0.662   0.683 -0.1686  0.0667 -0.0593
  110W        W  117   1.996   0.566   2.654  0.1283  0.1299  0.2314
  111W        W  118   3.672   3.356   0.461  0.0226  0.0009 -0.2185
  112W        W  119   4.610   1.902   5.506  0.0792  0.0540  0.0736
  113W        W  120   2.715   5.057   0.371 -0.0917 -0.1348 -0.2115
  114W        W  121   4.727   4.081   2.883  0.2173 -0.1562  0.0220
  115W        W  122   2.586   6.748   0.229  0.1330 -0.1213 -0.0064
  116W        W  123   0.432   4.714   1.334 -0.0538 -0.2311  0.3177
  117W        W  124   4.010   2.783   0.941 -0.0349  0.0609  0.0107
  118W        W  125   1.910   2.466   2.474  0.0299  0.0577 -0.0675
  119W        W  126   4.400   5.658   2.818 -0.2874 -0.1428 -0.2661
  120W        W  127   1.615   2.376   6.351 -0.0485  0.0288  0.2445
  121W        W  128   0.212   1.630   6.043  0.0370 -0.1874 -0.3820
  122W        W  129   2.707   4.346   2.332  0.0196 -0.1819 -0.1883
  123W        W  130   4.965   5.248   3.529  0.1028  0.1143  0.1252
  124W        W  131   6.341   3.685   6.620  0.2650  0.0634 -0.2187
  125W        W  132   1.675   4.349   4.596 -0.1331  0.0417 -0.0359
  126W        W  133   2.239   1.523   3.757 -0.1996  0.0368 -0.3723
  127W        W  134   6.399   2.797   3.577  0.3518  0.1209  0.2011
  128W        W  135   6.441   3.576   0.812 -0.0448  0.3009 -0.1872
  129W        W  136   6.818   5.130   6.232  0.1467  0.0653  0.1426
  130W        W  137   5.967   3.855   0.107  0.1478  0.1778  0.0561
  131W        W  138   5.047   0.493   1.860 -0.5506 -0.0437  0.0046
  132W        W  139   3.142   0.401   0.801 -0.0331  0.2719 -0.2546
  133W        W  140   3.703   6.616   6.754 -0.1270  0.0235 -0.2003
  134W        W  141   5.385   5.174   1.213 -0.1979  0.2377  0.2093
  135W        W  142   2.603   5.439   4.222  0.0493  0.0140  0.1511
  136W        W  143   5.959   1.527   4.672 -0.2137 -0.1211 -0.1493
  137W        W  144   5.704   3.109   2.016 -0.0214  0.1062 -0.2844
  138W        W  145   2.787   1.298   4.646 -0.1067  0.2794  0.1005
  139W        W  146   4.602   5.904   0.621 -0.0444 -0.0651  0.1908
  140W        W  147   3.607   4.596   2.373 -0.0577  0.1170  0.1514
  141W        W  148   6.828   0.400   0.726 -0.5202  0.0475  0.0676
  142W        W  149   0.805   3.617   2.721 -0.2309 -0.2459  0.1602
  143W        W  150   4.206   0.084   5.304 -0.2162  0.0235 -0.0448
  144W        W  151   1.639   4.307   0.941  0.0228 -0.1012  0.1822
  145W        W  152   4.021   0.958   0.403 -0.1296 -0.3219 -0.1705
  146W        W  153   6.608   0.300   0.265 -0.1977  0.0112 -0.2814
  147W        W  154   0.855   5.170   1.338 -0.0607 -0.0881  0.3293
  148W        W  155   2.629   1.826   1.619  0.0506 -0.0785 -0.0427
  149W        W  156   3.845   0.296   5.077  0.3714  0.2637 -0.2466
  150W        W  157   4.695   2.262   6.269  0.1591  0.0673  0.2955
  151W        W  158   6.024   0.472   2.784 -0.0279  0.2423  0.0068
  152W        W  159   6.831   5.095   1.888 -0.2497  0.1575 -0.0927
  153W        W  160   6.498   3.019   0.883 -0.0159 -0.0016  0.2127
  154W        W  161   1.567   5.632   3.495 -0.0004  0.1925  0.4089
  155W        W  162   4.311   0.988   6.194 -0.3438  0.1522 -0.1881
  156W        W  163   5.403   4.414   4.629  0.1737  0.1925 -0.0578
  157W        W  164   2.474   0.860   2.542 -0.0268 -0.1411 -0.0629
  158W        W  165   4.393   5.052   3.890  0.1080 -0.1541 -0.0598
  159W        W  166   4.659   2.651   0.118  0.1217 -0.2997  0.0240
  160W        W  167   6.323   5.837   2.785  0.0724  0.2761  0.1902
  161W        W  168   3.137   4.186   0.256  0.0817 -0.0333 -0.1771
  162W        W  169   3.725   4.390   3.221 -0.0426  0.0769 -0.2106
  163W        W  170   6.009   2.378   1.941 -0.0570 -0.2498 -0.0787
  164W        W  171   0.344   5.523   5.089  0.0881 -0.1493 -0.1128
  165W        W  172   5.251   6.513   2.891  0.0394 -0.2271  0.0369
  166W        W  173   0.479   5.491   2.626  0.0431  0.0258 -0.1001
  167W        W  174   3.561   6.067   1.715 -0.2364  0.0533 -0.0298
  168W        W  175   1.563   3.319   2.342  0.2234  0.1229 -0.1678
  169W        W  176   2.126   3.860   2.688 -0.1042 -0.2812  0.1303
  170W        W  177   1.772   0.220   0.149 -0.1772  0.0878  0.1093
  171W        W  178   1.203   6.442   1.748  0.1699  0.1073 -0.0115
  172W        W  179   2.416   4.609   6.478  0.3672  0.0205  0.0945
  173W        W  180   3.115   4.526   5.566 -0.0320  0.1392  0.1813
  174W        W  181   4.459   6.380   5.971 -0.2715  0.0730 -0.0473
  175W        W  182   5.725   3.015   6.005  0.0828  0.0900  0.0102
  176W        W  183   1.625   5.282   0.026  0.0315 -0.0473  0.0202
  177W        W  184   1.096   2.511   2.028 -0.1880  0.1423  0.1671
  178W        W  185   6.030   0.714   4.114 -0.0378 -0.0582 -0.0240
  179W        W  186   0.260   3.389   5.325 -0.2252 -0.7736  0.0323
  180W        W  187   2.281   5.042   0.053 -0.1849  0.4279  0.1114
  181W        W  188   1.265   1.050   2.287  0.0521 -0.3272 -0.0341
  182W        W  189   3.667   4.200   2.636  0.0622  0.1763 -0.0628
  183W        W  190   5.386   5.108   3.719  0.2600 -0.2791 -0.1021
  184W        W  191   1.043   5.713   3.434  0.2509  0.1770  0.1272
  185W        W  192   3.932   2.834   3.884 -0.0171 -0.1537  0.0044
  186W        W  193   5.369   0.872   0.290 -0.0113 -0.0857 -0.0999
  187W        W  194   2.799   4.083   3.835  0.1625 -0.1387 -0.0690
  188W        W  195   6.657   4.056   6.497 -0.0524 -0.1149 -0.2834
  189W        W  196   1.718   3.025   0.671 -0.1350 -0.0579  0.0285
  190W        W  197   1.603   2.247   0.244 -0.0677  0.2224  0.1440
  191W        W  198   0.288   3.851   4.587 -0.0625  0.0276  0.1360
  192W        W  199   0.822   3.805   6.569 -0.0842  0.0291 -0.0250
  193W        W  200   5.086   5.845   4.659  0.0815 -0.1320  0.2291
  194W        W  201   3.298   2.833   4.270  0.0153 -0.2766 -0.1584
  195W        W  202   2.879   2.756   3.896 -0.0413 -0.0351  0.0401
  196W        W  203   4.890   0.589   3.646 -0.2571  0.1374 -0.4181
  197W        W  204   6.793   3.811   5.470  0.3975  0.2644 -0.2113
  198W        W  205   6.275   6.496   1.473  0.1304 -0.1217 -0.1981
  199W        W  206   6.532   4.734   3.212 -0.2305 -0.1558  0.0471
  200W        W  207   6.413   0.114   1.203 -0.0489 -0.0003  0.4051
  201W        W  208   1.718   4.138   0.067  0.0686 -0.2347  0.0608
  202W        W  209   1.839   1.570   4.703  0.1481  0.2182 -0.0514
  203W        W  210   6.027   2.496   3.142  0.0258  0.0855  0.0212
  204W        W  211   3.532   1.017   0.380 -0.2934 -0.0433  0.2055
  205W        W  212   2.947   4.722   6.273  0.1395 -0.0521 -0.3470
  206W        W  213   3.437   0.112   0.153 -0.2604  0.4323 -0.2100
  207W        W  214   4.048   3.825   2.619 -0.2926 -0.2020  0.0883
  208W        W  215   2.669   3.494   2.326  0.2425 -0.0316 -0.2504
  209W        W  216   6.490   1.486   1.248  0.0345  0.0119  0.1440
  210W        W  217   4.492   1.300   4.872  0.0830  0.1418 -0.1509
  211W        W  218   1.954   2.646   1.644  0.0839 -0.2988 -0.1100
  212W        W  219   5.688   0.258   2.407  0.1092  0.0102  0.3281
  213W        W  220   0.470   2.876   0.556  0.0894 -0.0176 -0.1112
  214W        W  221   5.261   1.349   2.704  0.3239 -0.1406 -0.0943
  215W        W  222   2.868   0.734   3.498  0.0796  0.3292 -0.2516
  216W        W  223   2.398   3.151   1.051  0.2165  0.6361  0.1116
  217W        W  224   4.306   5.957   3.913  0.0598 -0.1014 -0.2513
  218W        W  225   0.097   5.527   1.385 -0.0120 -0.1912  0.1569
  219W        W  226   4.535   3.317   3.298 -0.1194 -0.0248 -0.0489
  220W        W  227   0.071   3.639   1.009 -0.0855  0.0775 -0.1595
  221W        W  228   3.315   2.030   0.316 -0.0718  0.0633  0.1281
  222W        W  229   2.339   6.722   4.796  0.0330 -0.0365  0.3511
  223W        W  230   4.559   0.044   1.785 -0.1959  0.3087  0.3154
  224W        W  231   5.581   1.883   2.868 -0.1109 -0.1263  0.1282
  225W        W  232   3.861   6.618   2.450  0.0229 -0.4263  0.0812
  226W        W  233   5.142   0.216   6.751  0.4576 -0.0264  0.0366
  227W        W  234   6.617   2.018   2.427 -0.0126 -0.1929 -0.2457
  228W        W  235   1.811   5.130   3.504 -0.0573 -0.3465 -0.2426
  229W        W  236   6.705   3.602   4.547 -0.0621 -0.1284 -0.0481
  230W        W  237   5.087   4.547   5.047  0.1762  0.1160 -0.1794
  231W        W  238   4.372   5.280   3.385  0.3384  0.1897  0.0287
  232W        W  239   0.852   1.797   6.679 -0.0556 -0.1097 -0.2765
  233W        W  240   6.413   0.094   0.675 -0.0742 -0.2908  0.1837
  234W        W  241   6.446   4.695   0.211 -0.4239 -0.2077 -0.0186
  235W        W  242   0.550   5.584   0.479 -0.0336  0.2285 -0.0231
  236W        W  243   2.539   1.218   6.808  0.0296  0.2335 -0.1451
  237W        W  244   4.355   3.617   2.165 -0.0350  0.0502 -0.2085
  238W        W  245   0.412   2.566   3.745 -0.1571 -0.4833 -0.2770
  239W        W  246   3.761   1.346   1.277 -0.0176 -0.0441  0.1141
  240W        W  247   6.247   5.980   1.763  0.1828 -0.2494  0.0613
  241W        W  248   1.153   1.644   5.938 -0.2831  0.3645  0.2982
  242W        W  249   0.088   5.304   0.608 -0.1606 -0.1848  0.0222
  243W        W  250   3.809   1.285   2.830  0.0083  0.0307  0.0331
  244W        W  251   2.182   6.373   3.655 -0.0835  0.0501  0.2429
  245W        W  252   5.240   3.957   3.589 -0.2087 -0.1414  0.2352
  246W        W  253   2.952   5.398   3.853  0.4698 -0.0850 -0.0432
  247W        W  254   6.009   5.208   3.811  0.0634  0.2487 -0.3848
  248W        W  255   6.584   0.592   1.151 -0.0327  0.0536  0.0693
  249W        W  256   3.062   0.772   6.540 -0.1262  0.1053 -0.3174
  250W        W  257   4.981   1.063   1.177  0.0385  0.0061  0.2374
  251W        W  258   4.051   4.744   2.677 -0.0607  0.2741  0.1045
  252W        W  259   5.542   4.306   1.633  0.0714 -0.0164 -0.1462
  253W        W  260   1.623   4.790   6.823 -0.0035 -0.1341  0.1874
  254W        W  261   4.499   2.277   4.704 -0.0274  0.0915 -0.4818
  255W        W  262   3.781   4.942   5.191  0.1039 -0.2537  0.3888
  256W        W  263   3.132   3.273   6.467  0.0303 -0.0547 -0.2762
  257W        W  264   6.531   6.432   2.547 -0.2676 -0.3557  0.1148
  258W        W  265   1.906   5.372   4.521 -0.1933  0.0407  0.0001
  259W        W  266   2.467   0.229   1.758 -0.2953  0.0933 -0.0896
  260W        W  267   6.629   6.001   3.551  0.1395  0.2791  0.3697
  261W        W  268   1.487   0.977   4.262  0.0019  0.2823  0.0008
  262W        W  269   4.292   1.817   0.572 -0.0398  0.0202 -0.0047
  263W        W  270   6.230   2.867   5.992 -0.1315  0.1355 -0.0608
  264W        W  271   1.766   5.805   2.960  0.0526  0.2296 -0.1569
  265W        W  272   4.140   4.677   4.146  0.3292 -0.2166 -0.2652
  266W        W  273   3.715   4.305   1.393  0.0780  0.5395  0.1588
  267W        W  274   2.065   2.754   2.108  0.0454 -0.0304 -0.0160
  268W        W  275   4.412   0.937   3.338  0.0610  0.0018  0.0536
  269W        W  276   1.217   2.215   3.110  0.2041 -0.2101 -0.3015
  270W        W  277   0.220   2.079   2.294  0.0383  0.0908  0.1695
  271W        W  278   0.727   4.505   2.142 -0.3240 -0.0421 -0.2374
  272W        W  279   0.196   0.681   1.774  0.0796 -0.1600 -0.0203
  273W        W  280   4.435   0.434   3.540 -0.2016  0.1738  0.1880
  274W        W  281   3.466   3.436   1.858 -0.1616 -0.1398  0.3198
  275W        W  282   0.574   1.785   2.484 -0.0480 -0.0894  0.0330
  276W        W  283   6.206   4.837   4.187  0.1560  0.3152  0.0486
  277W        W  284   1.764   6.629   3.173 -0.1412 -0.0056 -0.0630
  278W        W  285   0.945   4.764   6.165  0.0575 -0.0569 -0.0775
  279W        W  286   4.249   4.328   1.597  0.2193 -0.0575  0.3744
  280W        W  287   2.219   3.722   3.162 -0.0690  0.1125  0.0749
  281W        W  288   5.515   6.390   5.803  0.2180  0.1393 -0.0225
  282W        W  289   2.596   1.706   3.480 -0.1103  0.1358  0.2261
  283W        W  290   3.035   0.005   0.522  0.3071  0.1340  0.3345
  284W        W  291   6.529   1.339   0.750 -0.0868  0.1391 -0.1581
  285W        W  292   5.413   2.168   4.266 -0.1670  0.1929 -0.0571
  286W        W  293   3.402   6.792   5.147  0.1870  0.0533  0.2976
  287W        W  294   4.796   6.830   2.212  0.0023 -0.1367 -0.2270
  288W        W  295   2.404   4.698   1.277  0.1890  0.0099  0.0009
  289W        W  296   5.772   5.814   5.876  0.3195  0.1072 -0.0113
  290W        W  297   2.305   2.589   1.276  0.3423 -0.0951  0.0738
  291W        W  298   5.261   2.521   3.511 -0.1452 -0.1228 -0.0576
  292W        W  299   1.052   4.049   2.752 -0.0480  0.0044 -0.1126
  293W        W  300   4.458   3.623   3.737 -0.0526  0.0343  0.1016
  294W        W  301   3.629   3.485   3.814 -0.0879 -0.1220 -0.5874
  295W        W  302   4.098   3.967   5.193  0.1641 -0.1781 -0.0489
  296W        W  303   6.199   4.705   1.464 -0.0118 -0.0571  0.0117
  297W        W  304   6.601   6.448   3.925 -0.0905  0.1369  0.0840
  298W        W  305   5.734   3.266   4.696  0.0092  0.0904 -0.1935
  299W        W  306   6.271   1.551   5.082 -0.1070  0.6940  0.2629
  300W        W  307   3.810   2.095   2.003 -0.2153  0.0805 -0.0596
  301W        W  308   1.695   1.918   4.358  0.1840  0.1680 -0.1955
  302W        W  309   2.191   5.161   4.178 -0.0106  0.2465  0.1211
  303W        W  310   4.991   6.083   3.202  0.0228 -0.1087  0.2621
  304W        W  311   2.153   4.505   4.366 -0.1667  0.1613 -0.4160
  305W        W  312   3.139   5.746   4.263  0.2760 -0.2009 -0.0373
  306W        W  313   2.893   1.105   2.836 -0.5075  0.2879  0.1608
  307W        W  314   0.826   1.222   3.335  0.1286  0.2687 -0.1663
  308W        W  315   5.424   3.600   2.392 -0.0387 -0.4265  0.0808
  309W        W  316   2.049   1.670   0.420 -0.0098  0.0794 -0.0674
  310W        W  317   4.102   4.363   2.335 -0.0293  0.1982 -0.0734
  311W        W  318   3.031   2.197   5.681  0.2761  0.0078 -0.0462
  312W        W  319   1.546   1.747   3.344  0.0396  0.1620 -0.2244
  313W        W  320   1.291   0.610   0.047 -0.1545 -0.2268 -0.0571
  314W        W  321   3.547   1.517   4.523  0.2898 -0.0209  0.1862
  315W        W  322   4.912   2.532   1.494 -0.1597  0.0463 -0.0521
  316W        W  323   5.516   2.581   1.204 -0.0762  0.1968 -0.0611
  317W        W  324   2.384   2.507   4.029  0.3590 -0.0376 -0.4197
  318W        W  325   0.736   2.846   3.026  0.1879  0.2045  0.0893
  319W        W  326   5.916   0.721   4.579  0.1097  0.0510 -0.0479
  320W        W  327   6.410   4.172   5.121 -0.2195  0.0090 -0.1660
  321W        W  328   3.062   6.072   2.682  0.2969  0.0966 -0.3055
  322W        W  329   5.860   5.704   3.499  0.0454  0.2121 -0.3815
  323W        W  330   0.105   1.060   0.939 -0.2890  0.2601 -0.1701
  324W        W  331   2.010   5.458   0.820  0.2025  0.0232 -0.0239
  325W        W  332   5.636   3.317   3.152 -0.1361  0.1607 -0.1643
  326W        W  333   1.283   2.088   3.576  0.2260  0.0164  0.0852
  327W        W  334   3.712   2.625   0.175 -0.1060  0.0689  0.0895
  328W        W  335   3.237   0.312   1.313 -0.0214 -0.0773  0.0868
  329W        W  336   1.102   0.072   1.631  0.1134  0.0040 -0.3316
  330W        W  337   4.758   2.111   1.302  0.1558  0.1078  0.2361
  331W        W  338   6.661   3.031   2.117 -0.2084  0.1436 -0.1821
  332W        W  339   5.157   1.885   2.541  0.1218  0.0611 -0.4087
  333W        W  340   3.701   5.214   5.641 -0.0261 -0.2698  0.0348
  334W        W  341   0.916   1.594   3.678 -0.2059  0.0557  0.0838
  335W        W  342   1.841   2.837   1.127 -0.0177 -0.0816  0.0770
  336W        W  343   6.550   2.402   2.097  0.1232 -0.0395  0.0200
  337W        W  344   1.917   4.899   4.579  0.1492  0.3281  0.1784
  338W        W  345   6.140   0.561   1.911  0.0762 -0.0484  0.0685
  339W        W  346   5.580   6.491   6.784 -0.4625  0.0423  0.1879
  340W        W  347   2.810   0.489   0.376 -0.1031  0.0950  0.0582
  341W        W  348   1.248   5.841   5.217  0.0345  0.0434  0.1739
  342W        W  349   2.092   2.191   0.393  0.1777 -0.0723  0.0687
  343W        W  350   5.338   6.105   2.671  0.2112  0.1885 -0.2516
  344W        W  351   5.891   0.874   0.187  0.4692  0.1985 -0.0278
  345W        W  352   5.085   1.960   4.607 -0.2918  0.1221  0.0408
  346W        W  353   4.559   3.608   0.177 -0.1220  0.0085  0.1361
  347W        W  354   3.895   6.135   3.226  0.3305  0.2042  0.1937
  348W        W  355   2.793   2.228   3.730 -0.5008 -0.0013 -0.1520
  349W        W  356   0.238   5.973   3.341 -0.0069 -0.0455 -0.2203
  350W        W  357   4.244   6.487   0.059 -0.0564  0.0048  0.0079
  351W        W  358   6.110   1.654   5.540 -0.2387  0.1329 -0.0876
  352W        W  359   2.617   1.074   2.111 -0.0674 -0.0563  0.4472
  353W        W  360   5.292   5.974   4.173  0.1626  0.1362 -0.0256
  354W        W  361   0.143   6.470   5.454 -0.1921 -0.3321 -0.0871
  355W        W  362   6.776   4.170   4.764 -0.1825  0.1288 -0.0431
  356W        W  363   0.384   5.144   3.636 -0.0083  0.0914  0.1649
  357W        W  364   3.357   5.428   0.970 -0.0568  0.0191  0.0887
  358W        W  365   4.393   3.380   4.847 -0.1466  0.1239  0.1446
  359W        W  366   3.941   5.830   1.999  0.0256  0.0357  0.0258
  360W        W  367   0.802   1.981   0.370 -0.0088  0.0873 -0.1178
  361W        W  368   6.050   1.895   3.274 -0.0488  0.1383  0.1733
  362W        W  369   1.940   3.367   0.980 -0.0389 -0.1106  0.1080
  363W        W  370   5.432   1.233   6.738 -0.0699  0.0743 -0.5510
  364W        W  371   1.250   0.073   5.377  0.0888 -0.2433  0.2510
  365W        W  372   1.546   0.911   3.760  0.4204  0.1545 -0.1172
  366W        W  373   2.186   2.539   2.885  0.0366  0.0980  0.0634
  367W        W  374   0.011   6.138   0.682  0.0584  0.0365  0.0590
  368W        W  375   4.854   5.355   0.607  0.1593  0.1995  0.1440
  369W        W  376   3.725   3.813   0.120 -0.1498 -0.1359 -0.2339
  370W        W  377   1.197   6.209   3.745  0.0136 -0.2167  0.0952
  371W        W  378   4.551   5.555   3.787 -0.1520 -0.1612  0.1057
  372W        W  379   4.151   2.124   5.068 -0.0933  0.1997 -0.0037
  373W        W  380   6.413   4.471   4.501 -0.0462  0.1618 -0.0565
  374W        W  381   1.455   5.590   0.940  0.1752 -0.0007 -0.1826
  375W        W  382   5.723   4.003   3.914  0.1543 -0.0407  0.2464
  376W        W  383   3.708   2.636   4.593  0.0771 -0.1054 -0.2441
  377W        W  384   5.444   6.072   3.291 -0.1162  0.1891  0.2282
  378W        W  385   1.961   1.540   4.169  0.0533 -0.1175 -0.1764
  379W        W  386   0.457   4.532   3.515  0.0766 -0.1712 -0.1941
  380W        W  387   3.009   3.572   2.696 -0.1677  0.0319 -0.0615
  381W        W  388   6.822   3.826   2.131 -0.2674 -0.1431  0.0816
  382W        W  389   4.509   2.925   4.124  0.1226 -0.2985  0.1651
  383W        W  390   0.316   6.077   1.850  0.1088 -0.1579 -0.2755
  384W        W  391   1.946   6.300   5.534 -0.2766 -0.0470 -0.0319
  385W        W  392   4.633   3.501   1.761  0.3186  0.0242 -0.0467
  386W        W  393   3.671   0.022   2.852  0.1807 -0.2093  0.2073
  387W        W  394   3.565   6.726   1.174 -0.2450 -0.2451 -0.0148
  388W        W  395   2.621   3.254   6.551  0.0831 -0.2906  0.1618
  389W        W  396   4.504   4.636   2.866 -0.0143 -0.2573 -0.2113
  390W        W  397   3.434   2.168   2.380  0.2634 -0.0766 -0.0022
  391W        W  398   0.863   4.086   4.770 -0.0329 -0.2535  0.0311
  392W        W  399   1.023   0.296   4.109  0.1863  0.0391 -0.2049
  393W        W  400   5.995   3.657   0.570 -0.2718 -0.0156  0.0166
  394W        W  401   2.006   5.037   6.408 -0.0985  0.2940  0.0939
  395W        W  402   1.743   0.016   5.417  0.3486  0.1459 -0.1693
  396W        W  403   1.600   4.780   2.142 -0.0935 -0.0575 -0.0590
  397W        W  404   2.525   3.706   3.614 -0.2546 -0.1576 -0.2037
  398W        W  405   2.426   0.896   5.200  0.0255 -0.2387  0.1354
  399W        W  406   6.560   5.230   5.051  0.1385 -0.1568 -0.2523
  400W        W  407   0.205   4.938   6.617 -0.0965  0.2389 -0.0605
  401W        W  408   0.843   1.297   5.261  0.2432  0.1165 -0.2879
  402W        W  409   0.758   4.775   1.753 -0.1095 -0.2363  0.0719
  403W        W  410   0.420   1.776   1.983  0.1581  0.2675 -0.0151
  404W        W  411   2.114   0.194   3.832 -0.0293 -0.0371 -0.1689
  405W        W  412   1.858   5.470   3.900 -0.2576  0.1587  0.2204
  406W        W  413   5.242   3.337   2.783  0.0749  0.4053 -0.0167
  407W        W  414   4.966   5.874   5.796 -0.0645  0.3666  0.2444
  408W        W  415   2.733   6.209   5.687  0.0208 -0.0927 -0.0153
  409W        W  416   2.369   0.829   4.579  0.2562 -0.1898  0.0056
  410W        W  417   5.549   4.627   5.550 -0.0126  0.0087  0.1476
  411W        W  418   1.826   4.413   6.490  0.0958 -0.3839  0.3402
  412W        W  419   1.786   0.047   6.466 -0.3252  0.0367 -0.1676
  413W        W  420   1.634   6.216   2.826  0.0062 -0.4174  0.1329
  414W        W  421   5.046   2.880   4.343  0.2616 -0.2115  0.0528
  415W        W  422   6.364   4.596   3.660 -0.1996  0.2649 -0.0414
  416W        W  423   6.299   2.118   1.618  0.0720  0.0832 -0.3617
  417W        W  424   0.158   1.359   3.066 -0.2228  0.2924  0.1208
  418W        W  425   4.926   0.456   4.347 -0.2189 -0.1372  0.0916
  419W        W  426   2.889   1.346   0.551 -0.0797  0.1734 -0.2793
  420W        W  427   1.284   2.810   4.747 -0.0795 -0.2396 -0.0193
  421W        W  428   4.093   6.536   2.970  0.5537 -0.1911 -0.1191
  422W        W  429   1.450   4.675   4.931 -0.0410 -0.0476 -0.1351
  423W        W  430   4.219   1.590   5.084 -0.0007 -0.2994 -0.1296
  424W        W  431   0.363   5.119   1.557 -0.2507  0.0647  0.0318
  425W        W  432   1.710   4.218   6.051 -0.0679  0.3745 -0.2094
  426W        W  433   5.316   0.374   3.434  0.0758  0.0645 -0.0334
  427W        W  434   5.146   5.142   1.672 -0.3852 -0.3585 -0.0477
  428W        W  435   2.915   5.361   0.044 -0.0578  0.2492 -0.0040
  429W        W  436   3.241   5.758   6.457  0.0025 -0.1637  0.2565
  430W        W  437   5.873   6.448   4.411  0.2321  0.0793 -0.0125
  431W        W  438   5.566   2.284   4.732  0.0348  0.3598 -0.0159
  432W        W  439   2.958   5.961   3.158  0.0839 -0.0104 -0.0221
  433W        W  440   6.226   2.562   1.447  0.2905 -0.2134  0.0384
  434W        W  441   0.355   3.600   6.746  0.0296  0.0736  0.1459
  435W        W  442   4.969   3.100   1.813 -0.0773 -0.4467 -0.0328
  436W        W  443   5.388   5.543   3.493  0.2871 -0.0430  0.3530
  437W        W  444   5.225   6.197   3.709 -0.2020  0.1526 -0.0336
  438W        W  445   2.482   4.873   6.056  0.0241 -0.3608 -0.0961
  439W        W  446   0.771   0.915   6.457 -0.3503 -0.2689  0.2208
  440W        W  447   5.834   6.019   6.609  0.0016  0.1159 -0.0452
  441W        W  448   2.190   2.894   0.662  0.1237  0.0359  0.1935
  442W        W  449   6.142   0.256   4.463  0.1042 -0.0032  0.1952
  443W        W  450   5.837   5.313   4.267 -0.1600 -0.1254 -0.3057
  444W        W  451   5.905   6.114   0.641  0.1005 -0.2517 -0.1209
  445W        W  452   4.796   1.681   0.494 -0.2449 -0.2269  0.0821
  446W        W  453   4.203   5.246   1.335 -0.0960  0.2639  0.0419
  447W        W  454   0.370   3.641   3.405 -0.1286  0.0613  0.0584
  448W        W  455   3.602   0.293   1.626  0.1681  0.1834 -0.1916
  449W        W  456   2.390   2.413   0.786 -0.4373  0.1255 -0.1673
  450W        W  457   2.568   6.616   5.933  0.1223 -0.0719  0.1008
  451W        W  458   1.584   4.103   1.953  0.1224  0.0335 -0.2567
  452W        W  459   1.517   0.207   4.466  0.1411  0.1782 -0.2529
  453W        W  460   5.866   0.506   3.288  0.0708  0.0918  0.1921
  454W        W  461   1.453   3.874   4.422 -0.3103 -0.0985 -0.2818
  455W        W  462   5.658   4.577   5.049 -0.0269  0.2038 -0.0805
  456W        W  463   4.340   1.649   4.101  0.0144  0.2215  0.0914
  457W        W  464   0.236   4.204   3.168 -0.0601 -0.0562 -0.0003
  458W        W  465   0.407   5.474   4.057 -0.0311 -0.1814  0.2452
  459W        W  466   4.507   1.824   3.126 -0.0319 -0.1095 -0.1412
  460W        W  467   2.726   5.846   5.095  0.3415  0.0020  0.0554
  461W        W  468   5.031   3.766   1.615 -0.2692  0.0655  0.0748
  462W        W  469   5.143   0.736   6.623 -0.2314 -0.1162  0.2228
  463W        W  470   1.574   0.820   1.486  0.1438  0.3887  0.0482
  464W        W  471   1.417   6.411   2.308 -0.0629  0.1293 -0.2768
  465W        W  472   3.301   5.097   2.258  0.1287  0.1826 -0.1703
  466W        W  473   1.600   3.613   0.099  0.1803  0.3035 -0.1370
  467W        W  474   6.609   3.214   6.141  0.2501 -0.3061  0.0344
  468W        W  475   5.703   5.032   0.799  0.3910 -0.1664 -0.0148
  469W        W  476   0.445   3.323   0.851  0.1672 -0.1107  0.0311
  470W        W  477   0.116   3.465   5.858 -0.0924 -0.1094  0.0827
  471W        W  478   2.057   3.025   2.987  0.0074  0.0077 -0.0516
  472W        W  479   5.232   3.772   4.036  0.1387 -0.1029 -0.1965
  473W        W  480   0.437   4.468   5.512 -0.0125  0.1828 -0.1118
  474W        W  481   3.181   5.181   6.479  0.1637 -0.0410  0.0069
  475W        W  482   5.829   1.596   5.968 -0.1031  0.1948 -0.1043
  476W        W  483   2.457   3.381   0.646  0.2808  0.3199 -0.1650
  477W        W  484   1.715   1.748   5.720  0.0772  0.0327 -0.1196
  478W        W  485   4.816   0.388   1.404 -0.1872 -0.1150  0.0716
  479W        W  486   5.279   2.768   5.706 -0.0068 -0.1501 -0.0633
  480W        W  487   5.842   5.039   5.283 -0.0983  0.4435 -0.0700
  481W        W  488   1.278   1.810   5.455  0.0379 -0.1228 -0.0004
  482W        W  489   5.020   5.830   0.340 -0.1519  0.2013 -0.0496
  483W        W  490   0.795   0.241   5.548 -0.1942  0.1068 -0.2957
  484W        W  491   5.825   1.750   0.076 -0.1402 -0.1765 -0.4981
  485W        W  492   2.296   5.129   2.555  0.0464 -0.4197  0.1309
  486W        W  493   2.726   3.351   1.426 -0.1257  0.1753 -0.0845
  487W        W  494   3.474   0.770   6.802 -0.0829 -0.2091 -0.1837
  488W        W  495   4.174   6.265   0.568  0.0690  0.2938 -0.0311
  489W        W  496   0.605   3.548   4.792 -0.1152  0.0763 -0.2331
  490W        W  497   0.836   3.833   3.249  0.0850 -0.1483  0.0073
  491W        W  498   5.668   5.620   6.375 -0.1689 -0.1260 -0.0828
  492W        W  499   4.699   2.619   2.450  0.1033  0.1244  0.1767
  493W        W  500   2.482   4.638   3.378  0.0205 -0.1571 -0.0361
  494W        W  501   2.048   4.659   4.984 -0.0503  0.0502 -0.2457
  495W        W  502   3.844   5.787   3.644 -0.1571  0.0604 -0.0326
  496W        W  503   6.822   4.602   2.749 -0.1912  0.4366  0.0770
  497W        W  504   2.952   6.325   5.211 -0.2753  0.0257  0.3977
  498W        W  505   2.408   5.302   5.801 -0.0031  0.4968 -0.1392
  499W        W  506   4.136   5.971   1.017 -0.2044  0.0807  0.0020
  500W        W  507   2.146   6.762   6.844  0.1982 -0.1368  0.1350
  501W        W  508   1.371   4.439   0.282  0.0807 -0.1948  0.2450
  502W        W  509   1.243   0.585   1.808  0.0296 -0.1159 -0.3790
  503W        W  510   5.492   1.692   1.209  0.1185  0.1776  0.0052
  504W        W  511   5.239   3.809   0.911 -0.3311  0.3598  0.3204
  505W        W  512   6.708   1.960   1.948  0.0806 -0.1189  0.2931
  506W        W  513   4.849   6.323   6.818 -0.1526  0.6214  0.0146
  507W        W  514   6.419   1.828   0.792  0.0943 -0.0716 -0.2717
  508W        W  515   5.594   4.629   3.180  0.2257  0.2223 -0.1469
  509W        W  516   1.219   6.261   6.045 -0.1551 -0.0868  0.0475
  510W        W  517   6.554   6.098   5.226  0.1454 -0.3298 -0.1694
  511W        W  518   3.278   2.706   6.710  0.3695 -0.0638  0.0776
  512W        W  519   3.804   1.712   2.512  0.1487 -0.0725  0.0978
  513W        W  520   4.763   4.437   0.529  0.0699  0.1107 -0.2108
  514W        W  521   0.324   6.221   6.496 -0.1863 -0.3745 -0.0795
  515W        W  522   1.707   5.074   0.855  0.2109 -0.2708 -0.1107
  516W        W  523   3.909   3.780   5.681  0.0449 -0.2264  0.2418
  517W        W  524   5.620   5.100   5.758 -0.0822 -0.1915  0.1807
  518W        W  525   6.101   5.997   2.273  0.0407  0.0812 -0.0786
  519W        W  526   6.535   5.034   0.562  0.3039 -0.2361  0.0616
  520W        W  527   3.671   5.233   1.341  0.1434 -0.1383  0.1049
  521W        W  528   4.132   2.672   6.751  0.0659  0.0850  0.1528
  522W        W  529   4.407   5.850   3.377  0.2739  0.2192  0.0506
  523W        W  530   0.575   1.731   4.567  0.2178 -0.2707 -0.1466
  524W        W  531   1.953   0.401   0.717  0.0530 -0.0221  0.2075
  525W        W  532   2.776   0.226   6.703 -0.1211 -0.1766  0.0793
  526W        W  533   0.612   2.963   3.479 -0.2340  0.1666  0.2326
  527W        W  534   2.181   4.101   6.313 -0.1688 -0.0452 -0.0144
  528W        W  535   4.704   4.044   2.000  0.1945  0.0687  0.2410
  529W        W  536   0.208   0.070   0.336  0.0375  0.0437  0.0728
  530W        W  537   2.414   3.947   2.196  0.0202  0.2310  0.1323
  531W        W  538   6.069   1.400   3.414  0.2827 -0.3031  0.1211
  532W        W  539   5.076   5.492   5.516  0.0182  0.2412 -0.0204
  533W        W  540   2.921   5.049   4.664  0.3843 -0.1555  0.2196
  534W        W  541   6.644   6.542   4.968 -0.0985  0.1915  0.2624
  535W        W  542   0.423   2.836   0.075  0.3650 -0.1743  0.1658
  536W        W  543   5.593   1.649   2.454 -0.0115  0.0873 -0.0151
  537W        W  544   1.368   3.728   3.654 -0.1001 -0.0073  0.3255
  538W        W  545   2.702   5.432   0.710 -0.2739  0.1616  0.0972
  539W        W  546   2.889   2.592   5.367  0.2724 -0.1533  0.1833
  540W        W  547   3.263   1.102   4.549 -0.0867  0.3074  0.0284
  541W        W  548   3.331   4.399   0.895  0.0130  0.1153  0.1967
  542W        W  549   3.956   5.257   1.728  0.0415  0.0468  0.1338
  543W        W  550   3.079   2.972   3.467 -0.0571  0.1664  0.1155
  544W        W  551   6.022   4.229   1.359 -0.0524  0.0232  0.1272
  545W        W  552   3.501   4.740   2.950  0.0735 -0.0314 -0.0062
  546W        W  553   0.416   6.598   0.657  0.3176  0.1185 -0.1754
  547W        W  554   2.754   5.059   3.501  0.0878 -0.0974  0.0956
  548W        W  555   2.159   6.123   2.764  0.2929  0.1927  0.1603
  549W        W  556   6.183   5.274   0.836 -0.0133  0.4572 -0.1507
  550W        W  557   1.889   3.821   2.270 -0.1078 -0.4637  0.0512
  551W        W  558   6.683   2.967   1.560 -0.2074  0.1551  0.0005
  552W        W  559   5.790   1.832   1.726 -0.1828  0.1962  0.0889
  553W        W  560   1.432   6.686   2.800 -0.4048  0.2464  0.0694
  554W        W  561   4.834   1.512   4.631  0.1129 -0.0408 -0.2167
  555W        W  562   5.081   3.533   6.109 -0.0533  0.3073  0.1993
  556W        W  563   0.517   4.340   5.020 -0.1599  0.1054  0.0035
  557W        W  564   6.455   2.379   5.703 -0.4620  0.2789  0.0274
  558W        W  565   3.949   2.955   5.449 -0.1556 -0.0012 -0.0212
  559W        W  566   1.676   5.637   2.015  0.0793 -0.0895 -0.1808
  560W        W  567   1.486   3.428   4.597  0.0448  0.1134 -0.0462
  561W        W  568   5.498   5.926   2.248  0.0020 -0.1850  0.1454
  562W        W  569   2.339   0.229   2.450 -0.0277 -0.1415  0.0215
  563W        W  570   1.852   2.845   6.276  0.1768 -0.2959  0.2027
  564W        W  571   4.712   4.776   3.620  0.1615  0.2712  0.1001
  565W        W  572   4.727   0.889   1.673  0.0100  0.2812  0.2228
  566W        W  573   0.151   1.448   2.261  0.0237 -0.1184 -0.3712
  567W        W  574   0.623   3.368   5.755  0.1126  0.0010 -0.1149
  568W        W  575   0.900   4.599   2.655 -0.0296  0.0732  0.4771
  569W        W  576   6.769   0.611   4.843 -0.0019 -0.0383 -0.2303
  570W        W  577   3.358   1.107   5.869 -0.2456  0.1126 -0.2929
  571W        W  578   3.548   2.062   6.418  0.5223 -0.0911 -0.0614
  572W        W  579   0.588   5.654   3.584 -0.2733 -0.2206 -0.2231
  573W        W  580   4.877   2.667   6.037 -0.0179 -0.2783  0.3172
  574W        W  581   1.888   2.483   0.735 -0.0241  0.1600 -0.2190
  575W        W  582   6.149   1.310   6.274 -0.0829  0.2049  0.1426
  576W        W  583   3.890   6.297   2.066  0.0694 -0.0963 -0.2437
  577W        W  584   1.942   4.372   3.872  0.0529 -0.1840  0.0352
  578W        W  585   1.207   2.254   0.573  0.2285  0.2458  0.0189
  579W        W  586   5.913   5.289   6.093  0.1766 -0.0306  0.1302
  580W        W  587   4.393   4.509   5.444 -0.3352 -0.0793 -0.2230
  581W        W  588   0.480   1.628   4.020  0.2721  0.3162  0.1885
  582W        W  589   6.350   5.911   5.797  0.2336 -0.1102 -0.2980
  583W        W  590   2.840   0.361   2.659 -0.0622  0.1074 -0.0022
  584W        W  591   4.054   5.362   5.282  0.2741 -0.1307  0.0444
  585W        W  592   3.737   2.781   1.470 -0.0882  0.1023 -0.1685
  586W        W  593   6.576   2.179   0.406  0.1561 -0.2247  0.1096
  587W        W  594   0.524   0.826   6.032 -0.3134 -0.3336  0.0331
  588W        W  595   1.542   3.734   5.267  0.1369 -0.0281 -0.1178
  589W        W  596   5.001   1.351   1.773  0.0453 -0.0045  0.0723
  590W        W  597   5.716   1.106   3.589  0.1726  0.0256  0.0298
  591W        W  598   0.877   5.810   6.007  0.2912 -0.0170  0.6356
  592W        W  599   1.459   6.216   1.293 -0.0539  0.0067  0.3740
  593W        W  600   2.428   2.023   0.027  0.0395  0.0828 -0.0644
  594W        W  601   6.230   5.733   6.296  0.1501  0.2251 -0.0765
  595W        W  602   5.190   4.996   0.763  0.2769  0.1015  0.4202
  596W        W  603   0.209   2.039   0.427  0.0842  0.0484 -0.1379
  597W        W  604   0.967   4.602   4.840 -0.3806  0.1741  0.0048
  598W        W  605   5.611   5.302   1.718 -0.3083  0.2039 -0.2952
  599W        W  606   3.916   1.606   6.595 -0.0130 -0.0685 -0.0825
  600W        W  607   4.381   2.686   0.652 -0.1220  0.1265  0.3623
  601W        W  608   3.380   1.290   6.830  0.0139 -0.2828  0.1537
  602W        W  609   0.949   2.728   5.130 -0.1710  0.0280 -0.2718
  603W        W  610   3.768   2.187   6.839  0.0852 -0.1053  0.2101
  604W        W  611   4.392   6.161   6.438 -0.1795 -0.3236 -0.2394
  605W        W  612   1.956   5.676   0.153  0.0012 -0.0887  0.0074
  606W        W  613   2.640   6.322   2.897 -0.2238 -0.1370 -0.1773
  607W        W  614   1.299   5.625   6.626 -0.1359  0.1910  0.2122
  608W        W  615   4.740   4.427   3.277  0.0501 -0.1125  0.2607
  609W        W  616   0.393   4.724   2.446 -0.1145  0.0822  0.0772
  610W        W  617   0.220   5.535   1.872 -0.3518  0.0491  0.0384
  611W        W  618   6.185   5.594   4.946  0.1534  0.0117 -0.0060
  612W        W  619   5.646   5.800   5.015 -0.2122 -0.0750  0.0560
  613W        W  620   0.713   2.263   6.430  0.2905  0.1396  0.1701
  614W        W  621   1.593   6.105   1.881  0.0816  0.2072 -0.1741
  615W        W  622   2.709   5.082   3.024 -0.1778 -0.3352 -0.2222
  616W        W  623   1.560   0.300   1.604  0.2584 -0.2335 -0.0966
  617W        W  624   2.931   4.536   3.656  0.0647 -0.3099  0.1890
  618W        W  625   1.135   5.181   1.805 -0.0967  0.1783  0.0574
  619W        W  626   1.243   4.558   1.820 -0.0349  0.1091 -0.1333
  620W        W  627   3.827   5.701   1.465 -0.2678 -0.2503  0.1630
  621W        W  628   4.021   4.955   4.766 -0.0796  0.2176 -0.2306
  622W        W  629   6.609   5.539   1.852  0.3948  0.0690  0.3702
  623W        W  630   0.813   6.362   4.834 -0.0386 -0.5323 -0.1400
  624W        W  631   4.695   0.422   0.677  0.2515  0.3345 -0.1415
  625W        W  632   0.101   2.898   4.051  0.1289 -0.3844 -0.3424
  626W        W  633   5.962   6.782   6.672 -0.1439  0.2285 -0.0646
  627W        W  634   0.713   1.173   3.859  0.0511 -0.1109 -0.0486
  628W        W  635   5.588   0.972   2.785 -0.1980  0.0765 -0.0804
  629W        W  636   2.495   3.074   5.743  0.0771 -0.1352 -0.1093
  630W        W  637   5.841   2.514   4.339 -0.0007 -0.0440  0.1346
  631W        W  638   2.909   3.910   2.031 -0.2152 -0.2193 -0.2233
  632W        W  639   4.405   1.202   4.222  0.1099 -0.1553 -0.2900
  633W        W  640   6.703   4.618   4.929 -0.2257 -0.3026  0.2121
  634W        W  641   2.390   5.121   4.657 -0.1105 -0.1752 -0.1258
  635W        W  642   1.939   3.720   0.625 -0.2064  0.0519 -0.1487
  636W        W  643   3.737   0.269   6.600 -0.1817  0.0729  0.3815
  637W        W  644   2.736   1.065   1.027  0.0308  0.0672  0.1709
  638W        W  645   5.470   2.793   4.637 -0.1683 -0.0558 -0.2176
  639W        W  646   3.412   0.818   3.439 -0.0917  0.0350  0.0564
  640W        W  647   1.030   3.538   1.078  0.1257 -0.2451  0.0432
  641W        W  648   6.563   1.731   3.503  0.0929 -0.0434  0.2956
  642W        W  649   1.182   3.122   0.659  0.0370 -0.0257 -0.0863
  643W        W  650   5.302   1.262   3.793  0.1051  0.0893 -0.1732
  644W        W  651   0.821   2.055   1.792  0.2275  0.0001  0.0849
  645W        W  652   1.727   2.383   1.226 -0.1558  0.4098  0.2171
  646W        W  653   2.371   5.169   1.255 -0.3477 -0.1655 -0.1677
  647W        W  654   6.764   6.781   5.890 -0.4199 -0.0478 -0.2005
  648W        W  655   4.347   2.121   4.235  0.0634  0.0731 -0.0656
  649W        W  656   0.217   6.023   3.910  0.3246  0.1372  0.2738
  650W        W  657   4.427   4.840   6.572  0.0743 -0.0107  0.0701
  651W        W  658   0.888   2.899   1.629 -0.0333  0.1938  0.0136
  652W        W  659   0.472   4.340   6.024 -0.0904 -0.0081  0.3505
  653W        W  660   2.382   5.721   1.032  0.0609 -0.2232 -0.4483
  654W        W  661   2.178   5.879   1.998  0.1039 -0.1759 -0.0318
  655W        W  662   2.003   3.738   3.589 -0.0135 -0.0253  0.1404
  656W        W  663   6.847   4.460   3.579 -0.1762 -0.0305 -0.3667
  657W        W  664   5.098   2.576   6.534  0.1771 -0.2960 -0.0343
  658W        W  665   2.656   4.980   3.975 -0.0054 -0.0148  0.0050
  659W        W  666   3.171   5.265   4.302  0.0770 -0.3479  0.0250
  660W        W  667   5.770   2.805   1.605  0.1381  0.1122 -0.2142
  661W        W  668   2.173   0.615   2.125 -0.1599  0.2624 -0.2308
  662W        W  669   4.478   5.515   0.227  0.0714  0.3718 -0.0586
  663W        W  670   2.722   1.748   4.904  0.0923  0.0638 -0.1170
  664W        W  671   0.904   1.520   4.225  0.2258 -0.1267 -0.0120
  665W        W  672   0.388   2.100   6.058 -0.1475  0.0126 -0.1595
  666W        W  673   1.356   4.164   6.523 -0.3436 -0.1260  0.0729
  667W        W  674   4.895   6.788   0.697 -0.0908 -0.2103 -0.1503
  668W        W  675   4.966   3.529   4.890  0.4256 -0.1591  0.2972
  669W        W  676   0.773   1.735   5.570 -0.0063 -0.0073 -0.2090
  670W        W  677   1.501   2.878   1.529  0.0919 -0.0985  0.0544
  671W        W  678   6.466   4.634   5.962  0.1397  0.0092  0.0601
  672W        W  679   2.537   1.580   0.265  0.0119  0.0876 -0.0356
  673W        W  680   5.932   3.145   3.638 -0.0473  0.0930  0.1509
  674W        W  681   4.144   3.919   4.689  0.0681 -0.2231 -0.3571
  675W        W  682   6.619   5.404   0.952 -0.2236 -0.0474  0.0535
  676W        W  683   5.305   0.931   1.774  0.0084 -0.1537  0.2862
  677W        W  684   5.143   4.725   3.443 -0.1284  0.0106 -0.0953
  678W        W  685   6.388   1.885   4.724  0.2227 -0.2674  0.0656
  679W        W  686   5.017   0.044   5.123 -0.0565 -0.2458  0.2200
  680W        W  687   0.704   6.151   3.850 -0.1196 -0.2871  0.1119
  681W        W  688   3.489   4.675   6.301  0.3064 -0.1550  0.0200
  682W        W  689   3.344   3.171   0.022 -0.2885 -0.3833 -0.2026
  683W        W  690   0.419   4.571   0.188 -0.1364  0.3669  0.4366
  684W        W  691   5.146   3.218   5.321  0.1928 -0.2356  0.3105
  685W        W  692   2.342   6.778   2.092  0.0051  0.2779  0.1069
  686W        W  693   5.635   0.365   5.810  0.0309  0.0395 -0.0806
  687W        W  694   1.183   3.537   4.088  0.2591  0.0757 -0.0816
  688W        W  695   0.438   0.559   2.236 -0.1484 -0.4444 -0.2394
  689W        W  696   2.379   0.547   3.527 -0.0244  0.1017  0.2506
  690W        W  697   0.475   2.159   0.009  0.2703 -0.3012 -0.1089
  691W        W  698   4.404   0.538   0.223 -0.1539  0.2160 -0.1340
  692W        W  699   1.660   4.894   5.405  0.1229  0.0627 -0.2308
  693W        W  700   5.116   4.201   4.292 -0.0978  0.3077 -0.0713
  694W        W  701   3.646   2.148   4.943  0.0951  0.1619 -0.0496
  695W        W  702   2.718   5.851   0.407 -0.0038 -0.0206 -0.2050
  696W        W  703   4.491   5.024   0.280  0.2509  0.3698 -0.5079
  697W        W  704   0.459   0.230   0.937 -0.0870 -0.0433 -0.1594
  698W        W  705   6.658   2.047   3.838  0.1553  0.1441  0.0552
  699W        W  706   5.627   5.282   2.216  0.1091 -0.1944 -0.1653
  700W        W  707   6.241   4.828   4.906 -0.3438  0.0302 -0.0407
  701W        W  708   3.604   1.561   6.175 -0.1130 -0.0112 -0.1190
  702W        W  709   3.223   3.460   1.377 -0.2144 -0.0940  0.2220
  703W        W  710   4.421   4.786   1.284 -0.1441 -0.3728 -0.0724
  704W        W  711   0.824   1.487   1.152  0.3835 -0.3727  0.3733
  705W        W  712   4.831   6.525   3.300 -0.0616 -0.3356 -0.1944
  706W        W  713   0.477   4.237   2.655  0.0053 -0.1423  0.1092
  707W        W  714   1.107   3.352   1.611 -0.0126 -0.1771 -0.0148
  708W        W  715   4.948   1.060   3.528 -0.3527 -0.0623 -0.0104
  709W        W  716   1.015   2.885   1.149 -0.0858  0.1276 -0.0446
  710W        W  717   1.766   0.516   6.612 -0.1769 -0.0680 -0.4108
  711W        W  718   4.748   4.016   4.005  0.1646 -0.0188  0.1326
  712W        W  719   2.679   0.214   5.729  0.1477  0.1940 -0.4206
  713W        W  720   4.408   6.488   2.468 -0.1473  0.2875 -0.0511
  714W        W  721   4.754   3.241   4.528 -0.4546 -0.5713 -0.3479
  715W        W  722   5.570   6.723   4.850  0.2175  0.2405 -0.2158
  716W        W  723   1.179   2.736   3.227  0.0369 -0.0914  0.0458
  717W        W  724   0.668   2.917   5.538 -0.2051  0.2544  0.1804
  718W        W  725   4.992   1.136   4.872  0.0598  0.0460  0.1918
  719W        W  726   1.185   4.986   5.222 -0.0897 -0.2580  0.0036
  720W        W  727   2.395   5.399   3.731  0.1364 -0.2518 -0.0163
  721W        W  728   4.261   2.370   5.473 -0.0207 -0.1503 -0.2963
  722W        W  729   5.106   1.748   6.464 -0.1548  0.0325 -0.1342
  723W        W  730   3.332   5.688   3.356 -0.0021  0.2558  0.0464
  724W        W  731   3.836   4.722   6.820 -0.1793  0.0879  0.0880
  725W        W  732   4.941   3.182   5.804 -0.1109 -0.0098 -0.1326
  726W        W  733   6.263   0.214   2.317  0.0522 -0.1239 -0.0589
  727W        W  734   2.055   0.701   0.279  0.0221  0.0594 -0.0187
  728W        W  735   3.025   1.513   1.746 -0.0883 -0.0281  0.0798
  729W        W  736   5.068   6.804   1.589  0.0159 -0.1187 -0.2317
  730W        W  737   4.302   5.662   6.598 -0.1401  0.2242 -0.0442
  731W        W  738   1.057   0.501   0.455  0.2625 -0.1092  0.1298
  732W        W  739   5.180   2.263   6.168  0.1994 -0.2760  0.0671
  733W        W  740   2.440   4.605   0.358  0.1240  0.2556 -0.0708
  734W        W  741   6.232   0.949   2.723  0.2139  0.0430 -0.2277
  735W        W  742   2.187   5.718   4.205 -0.3997 -0.3289 -0.3298
  736W        W  743   6.554   4.172   3.248 -0.2417  0.1545 -0.2634
  737W        W  744   6.271   6.447   2.109 -0.1805 -0.1350 -0.1281
  738W        W  745   1.142   4.821   2.253 -0.1091  0.0834  0.2973
  739W        W  746   2.970   1.724   4.437  0.0243 -0.0901 -0.1206
  740W        W  747   4.603   5.316   4.300 -0.0618  0.0617  0.1853
  741W        W  748   4.115   0.530   0.668 -0.0369  0.3359 -0.3083
  742W        W  749   4.288   4.505   0.059 -0.1485 -0.0153  0.1767
  743W        W  750   3.946   0.382   4.541  0.1995 -0.0528  0.1838
  744W        W  751   5.941   5.039   2.468 -0.2375  0.1448  0.2124
  745W        W  752   4.154   5.238   6.284 -0.1293 -0.1256  0.3339
  746W        W  753   4.140   4.282   2.986  0.1222  0.1706  0.1013
  747W        W  754   1.749   1.465   2.585 -0.4695 -0.2727 -0.1067
  748W        W  755   3.216   3.276   2.316  0.3096 -0.1402  0.3723
  749W        W  756   2.747   0.136   1.286  0.1724  0.1219 -0.1247
  750W        W  757   2.352   5.472   5.247  0.3370 -0.0119  0.0270
  751W        W  758   3.877   4.271   0.340 -0.2532  0.0389 -0.0027
  752W        W  759   6.329   5.235   6.353  0.0696  0.1790  0.1820
  753W        W  760   3.222   0.497   5.423  0.1061  0.3185  0.2656
  754W        W  761   1.490   4.725   3.527  0.0674 -0.1594  0.0196
  755W        W  762   1.997   0.073   1.483 -0.1868 -0.0089  0.0722
  756W        W  763   5.941   3.248   5.141 -0.0833  0.0256  0.2577
  757W        W  764   2.527   3.358   2.812 -0.1404 -0.1486 -0.1884
  758W        W  765   0.723   5.422   1.799 -0.2425 -0.0057 -0.1496
  759W        W  766   0.840   5.939   2.570  0.0819 -0.3299 -0.2441
  760W        W  767   0.245   2.351   1.304 -0.1593 -0.1758  0.0605
  761W        W  768   1.231   5.895   3.009  0.0016 -0.0763 -0.3613
  762W        W  769   2.137   1.964   0.858 -0.0562  0.3051 -0.2582
  763W        W  770   2.972   2.682   5.820 -0.0829 -0.1820 -0.2242
  764W        W  771   2.065   3.536   6.696 -0.0315 -0.0845  0.2791
  765W        W  772   0.066   1.878   4.761  0.0730  0.2194 -0.1557
  766W        W  773   5.652   2.560   6.749 -0.0931 -0.2086 -0.2421
  767W        W  774   6.783   6.191   2.972 -0.0202 -0.0584 -0.1374
  768W        W  775   0.918   2.266   4.830  0.2742  0.1427 -0.0601
  769W        W  776   5.128   2.072   0.406  0.1581 -0.0344 -0.0172
  770W        W  777   3.578   5.361   2.997 -0.1769 -0.0807  0.0479
  771W        W  778   1.675   0.942   0.050 -0.2576  0.3042 -0.4780
  772W        W  779   5.614   3.542   4.324  0.4964 -0.0957  0.0814
  773W        W  780   1.197   6.834   3.683  0.0609  0.1282  0.1975
  774W        W  781   3.429   6.012   3.903 -0.0332  0.0594  0.1268
  775W        W  782   6.310   2.861   5.021  0.2546  0.1090  0.0656
  776W        W  783   4.862   4.609   1.073  0.1368  0.3383  0.4071
  777W        W  784   4.646   6.199   0.978 -0.0776 -0.0534 -0.0401
  778W        W  785   5.142   0.283   0.370  0.2298  0.0802  0.1284
  779W        W  786   5.919   5.180   1.287 -0.1224 -0.2878 -0.0675
  780W        W  787   5.668   1.835   5.520  0.0228 -0.3660  0.0210
  781W        W  788   2.282   0.314   6.584 -0.2180 -0.0147 -0.3301
  782W        W  789   2.939   2.800   4.849 -0.2260 -0.0929 -0.1528
  783W        W  790   4.319   4.809   1.809  0.2474  0.0341 -0.1882
  784W        W  791   5.076   1.261   0.299  0.1792  0.0862  0.1161
  785W        W  792   3.045   5.808   0.851  0.2130 -0.0926 -0.0784
  786W        W  793   5.003   1.563   1.237 -0.0470 -0.0513 -0.0378
  787W        W  794   0.511   4.005   3.666 -0.0834 -0.1636  0.0507
  788W        W  795   6.557   6.459   1.082 -0.4306 -0.1683 -0.2837
  789W        W  796   1.185   3.102   6.579 -0.1343 -0.2153  0.0217
  790W        W  797   5.674   4.804   1.473  0.1047  0.6117  0.2175
  791W        W  798   1.104   2.228   6.728 -0.2313  0.0323 -0.3070
  792W        W  799   1.235   4.499   5.384  0.2455 -0.0682 -0.1610
  793W        W  800   4.561   0.774   3.953  0.2298 -0.1532 -0.2697
  794W        W  801   1.479   0.454   4.037 -0.2068  0.1586  0.1049
  795W        W  802   5.813   1.401   0.922  0.0525  0.1975 -0.2025
  796W        W  803   2.289   4.162   3.525 -0.2809  0.0447  0.0880
  797W        W  804   6.300   0.988   1.097 -0.0811 -0.0613 -0.0255
  798W        W  805   2.717   0.508   2.193 -0.0152 -0.4152 -0.0141
  799W        W  806   3.853   0.773   5.368 -0.2043 -0.0539  0.2804
  800W        W  807   1.828   2.057   2.807  0.2376  0.0297 -0.1600
  801W        W  808   5.206   3.048   6.202  0.1382 -0.1105  0.0254
  802W        W  809   4.424   2.931   3.614  0.0013  0.1260  0.1769
  803W        W  810   1.597   6.607   6.840  0.2219 -0.0033  0.1530
  804W        W  811   4.026   4.877   0.984  0.0708  0.1179 -0.1955
  805W        W  812   0.360   2.925   4.544  0.0725  0.1459 -0.1505
  806W        W  813   2.612   6.429   4.046  0.3208 -0.1494  0.0727
  807W        W  814   1.576   4.910   3.064  0.0161 -0.1945  0.1031
  808W        W  815   6.503   5.316   5.816  0.0483  0.0177  0.1324
  809W        W  816   2.914   5.736   1.732 -0.1036 -0.0467 -0.1238
  810W        W  817   6.195   2.150   2.778  0.0359  0.1687  0.2007
  811W        W  818   4.131   1.572   3.565  0.2448  0.1606  0.2295
  812W        W  819   6.096   5.741   0.930  0.2659 -0.1713  0.1576
  813W        W  820   5.774   3.068   4.211 -0.0690 -0.3359  0.1768
  814W        W  821   6.786   4.864   2.327  0.1325  0.3087 -0.3132
  815W        W  822   5.649   4.529   0.618 -0.4087  0.2645  0.0988
  816W        W  823   3.812   5.743   6.449  0.0870 -0.1040  0.2270
  817W        W  824   5.809   2.555   5.768 -0.0105 -0.1048  0.0255
  818W        W  825   2.229   0.116   5.216 -0.2745 -0.3159  0.0511
  819W        W  826   5.092   1.131   5.384 -0.0045 -0.0718  0.3493
  820W        W  827   4.551   0.460   2.028 -0.1349  0.1932 -0.1997
  821W        W  828   1.726   4.314   5.184 -0.2160  0.0253  0.0608
  822W        W  829   4.849   4.734   1.902  0.0161 -0.0459  0.1350
  823W        W  830   6.835   1.620   3.911 -0.0115  0.0197 -0.1189
  824W        W  831   1.474   0.362   6.253  0.1373 -0.1508 -0.1798
  825W        W  832   5.864   5.110   6.587 -0.2120 -0.0474  0.1201
  826W        W  833   2.383   6.268   0.362 -0.0610  0.0039 -0.0833
  827W        W  834   4.105   4.469   4.595  0.1058 -0.0354 -0.1263
  828W        W  835   6.260   6.345   6.553 -0.3066  0.4145 -0.0708
  829W        W  836   5.084   0.924   2.592 -0.2636  0.4483  0.2776
  830W        W  837   4.653   6.473   1.425  0.2263  0.1332 -0.0465
  831W        W  838   6.835   0.853   3.045  0.1782 -0.1573  0.2888
  832W        W  839   1.157   6.390   5.213  0.1757  0.1051  0.0087
  833W        W  840   5.385   0.891   3.253 -0.0918  0.2904  0.2305
  834W        W  841   0.108   1.706   2.709 -0.1430  0.2506 -0.0957
  835W        W  842   3.713   6.146   5.419 -0.3891 -0.0220 -0.3093
  836W        W  843   3.859   1.886   5.898  0.1020 -0.3030 -0.1438
  837W        W  844   0.054   3.225   0.054 -0.0652  0.0242 -0.1851
  838W        W  845   0.446   2.737   6.391  0.0755 -0.0747  0.0342
  839W        W  846   5.329   1.796   3.960  0.2113 -0.1501  0.3010
  840W        W  847   5.150   5.009   5.846  0.1098  0.1446 -0.1178
  841W        W  848   1.921   0.203   2.010 -0.0972 -0.1369  0.4296
  842W        W  849   0.870   4.736   4.327 -0.1702  0.0320 -0.0553
  843W        W  850   6.454   1.951   5.384  0.2031 -0.4330 -0.0422
  844W        W  851   6.722   2.409   1.587  0.3162 -0.0147  0.1352
  845W        W  852   4.352   3.754   3.088  0.2108 -0.0995  0.0722
  846W        W  853   0.669   5.909   5.016  0.2515  0.0971 -0.1332
  847W        W  854   6.093   4.765   6.231  0.0364  0.2703  0.1308
  848W        W  855   5.007   1.883   3.029  0.1424  0.0944 -0.0693
  849W        W  856   3.211   2.419   4.573 -0.0497  0.3754  0.0357
  850W        W  857   3.959   6.146   6.722  0.1879 -0.2309 -0.0264
  851W        W  858   3.669   4.000   4.399  0.2817  0.2829  0.0781
  852W        W  859   1.969   1.013   3.954  0.1793 -0.0603  0.2355
  853W        W  860   0.297   6.456   4.962 -0.0918  0.1385 -0.0361
  854W        W  861   0.328   4.087   0.016  0.1689  0.1781 -0.0170
  855W        W  862   4.144   3.975   6.808  0.2910 -0.1687  0.1616
  856W        W  863   1.223   4.890   3.999  0.1039  0.2374 -0.1584
  857W        W  864   0.155   4.955   5.182 -0.0191  0.0018  0.0241
  858W        W  865   5.266   3.273   4.580  0.1539 -0.0232 -0.2392
  859W        W  866   3.569   3.957   0.640  0.0770  0.1460  0.0518
  860W        W  867   3.188   4.113   5.121  0.1538  0.1360 -0.1403
  861W        W  868   2.587   3.433   6.084  0.1578 -0.2953 -0.1367
  862W        W  869   2.117   4.179   0.407  0.0392  0.2389 -0.0889
  863W        W  870   3.663   1.532   0.788  0.0556  0.0954  0.1455
  864W        W  871   1.847   2.184   1.817  0.1339  0.1255 -0.0699
  865W        W  872   5.598   4.145   6.147  0.2262  0.1453  0.2439
  866W        W  873   3.883   1.096   6.694 -0.1110 -0.0650 -0.0592
  867W        W  874   2.105   1.089   2.723 -0.0828 -0.0051 -0.2449
  868W        W  875   3.383   6.692   6.351 -0.0330  0.1178 -0.0389
  869W        W  876   0.315   2.576   3.068 -0.0320  0.1027 -0.1499
  870W        W  877   3.949   1.910   3.867  0.2522 -0.0007  0.0927
  871W        W  878   0.929   5.207   4.757  0.0431 -0.2212 -0.1700
  872W        W  879   6.034   5.723   4.032 -0.2226 -0.2267  0.1562
  873W        W  880   2.473   3.871   0.770  0.0945  0.2607  0.0729
  874W        W  881   2.983   5.334   5.170 -0.1022 -0.1311 -0.0024
  875W        W  882   6.535   6.326   0.287 -0.2374  0.3338  0.1076
  876W        W  883   5.102   0.601   5.231 -0.1050  0.1249 -0.1646
  877W        W  884   1.231   4.283   2.275  0.0854 -0.0329  0.3691
  878W        W  885   1.318   5.080   5.789 -0.2252  0.0816 -0.2050
  879W        W  886   0.149   0.635   0.283 -0.0212  0.2265 -0.0231
  880W        W  887   0.684   5.205   4.314 -0.0471  0.2891 -0.0150
  881W        W  888   4.175   2.087   2.495 -0.0512  0.2080  0.4181
  882W        W  889   0.059   0.347   6.729  0.2304 -0.0753 -0.2042
  883W        W  890   2.702   5.721   6.480 -0.2504  0.0273 -0.0005
  884W        W  891   2.962   3.813   6.161  0.0760 -0.1897 -0.2387
  885W        W  892   1.681   6.331   4.265 -0.1546  0.1696  0.0934
  886W        W  893   0.415   4.884   6.106 -0.3624 -0.2966 -0.1468
  887W        W  894   5.492   5.093   6.254 -0.2910 -0.0244  0.4221
  888W        W  895   6.128   5.396   2.950 -0.0949 -0.1031  0.2409
  889W        W  896   1.044   3.041   3.761  0.1026  0.1222  0.0306
  890W        W  897   4.748   1.628   0.005 -0.2873 -0.1606 -0.2814
  891W        W  898   2.720   5.485   4.739 -0.0529 -0.2283  0.0807
  892W        W  899   0.722   3.368   3.137 -0.0423 -0.1344  0.1056
  893W        W  900   0.692   5.690   3.024 -0.0239  0.0777  0.3101
  894W        W  901   1.000   4.125   1.826 -0.2649  0.0261 -0.1437
  895W        W  902   3.027   2.236   6.613 -0.2928  0.4116 -0.1268
  896W        W  903   6.089   4.347   0.356 -0.1192  0.2608  0.0711
  897W        W  904   5.729   2.669   2.310  0.1202 -0.3154  0.0283
  898W        W  905   1.953   0.938   5.557  0.0201  0.1849 -0.0481
  899W        W  906   3.617   4.189   6.680 -0.0458 -0.2330  0.0130
  900W        W  907   1.103   2.773   5.775 -0.0229  0.0981 -0.3139
  901W        W  908   3.190   5.975   5.596  0.1074 -0.1244  0.0720
  902W        W  909   1.060   6.102   5.612  0.0585 -0.0518  0.3629
  903W        W  910   2.578   0.716   6.813 -0.0207  0.2251  0.0038
  904W        W  911   6.653   5.883   1.011 -0.5334 -0.1890 -0.0056
  905W        W  912   0.702   3.799   0.229  0.1445  0.0446  0.0609
  906W        W  913   6.387   3.293   4.822 -0.0780 -0.1362 -0.0046
  907W        W  914   3.621   5.689   5.586 -0.1045  0.1532  0.0335
  908W        W  915   1.859   5.731   5.158  0.0741  0.2073 -0.2052
  909W        W  916   1.285   1.293   2.826  0.3495  0.0902 -0.1787
  910W        W  917   6.729   4.260   0.344  0.0510 -0.2705 -0.1797
  911W        W  918   3.389   3.513   4.353  0.0676  0.2922 -0.1362
  912W        W  919   5.288   5.595   2.989 -0.0370 -0.0631  0.0769
  913W        W  920   4.157   2.362   0.314  0.1259  0.0463  0.1110
  914W        W  921   3.038   6.648   6.784  0.1590  0.2601  0.0432
  915W        W  922   5.066   4.264   1.862  0.0625 -0.0698  0.3130
  916W        W  923   0.134   1.158   4.804 -0.1196  0.0386 -0.1130
  917W        W  924   3.331   1.536   0.432  0.0083 -0.2761  0.0454
  918W        W  925   3.150   4.978   3.787  0.0162  0.1707 -0.0033
  919W        W  926   6.795   1.030   1.991  0.2608  0.1055 -0.1319
  920W        W  927   4.324   0.093   2.781  0.0859 -0.1964 -0.0944
  921W        W  928   2.296   0.492   4.951 -0.0345 -0.3388  0.3677
  922W        W  929   6.041   5.423   5.630  0.0610  0.0423 -0.0043
  923W        W  930   4.984   4.353   3.677  0.2757  0.1286 -0.1238
  924W        W  931   0.715   1.595   1.627 -0.2570 -0.1324  0.1659
  925W        W  932   1.361   2.099   1.676  0.1299 -0.0671 -0.1800
  926W        W  933   0.673   0.424   2.698 -0.4025 -0.2223  0.1335
  927W        W  934   0.419   1.054   0.280 -0.1864 -0.0521  0.1494
  928W        W  935   3.300   1.903   6.019  0.3352 -0.0303  0.0111
  929W        W  936   4.304   6.425   3.382 -0.0492  0.2279 -0.2131
  930W        W  937   3.319   2.990   1.761 -0.0483 -0.0550  0.4097
  931W        W  938   5.677   0.351   1.124 -0.0055  0.0698 -0.0117
  932W        W  939   0.246   5.411   5.855 -0.1574  0.1726  0.0725
  933W        W  940   2.041   4.337   1.461  0.0852 -0.0137 -0.3983
  934W        W  941   0.967   1.891   2.731  0.1777  0.1537 -0.1930
  935W        W  942   2.253   0.987   1.305 -0.2709  0.1213  0.0160
  936W        W  943   6.597   5.993   2.319  0.0578 -0.0241  0.1430
  937W        W  944   2.093   3.124   4.565  0.1949  0.0975 -0.2940
  938W        W  945   0.317   6.756   6.687  0.2280  0.1243  0.1347
  939W        W  946   2.938   1.261   5.650  0.1577  0.0841 -0.0704
  940W        W  947   1.236   5.737   1.844  0.0174 -0.0396  0.0956
  941W        W  948   3.676   6.655   3.312 -0.2327  0.3566  0.3572
  942W        W  949   0.682   6.241   5.849  0.0845  0.2842 -0.2650
  943W        W  950   5.897   4.198   2.847 -0.0677 -0.2017 -0.1211
  944W        W  951   2.102   4.536   6.839  0.0364 -0.1667  0.0498
  945W        W  952   3.968   1.155   3.279 -0.0746 -0.2834 -0.1313
  946W        W  953   2.871   1.475   1.192 -0.1550  0.1075  0.4251
  947W        W  954   3.886   3.890   6.326  0.0385  0.1743 -0.1527
  948W        W  955   4.721   3.097   1.389  0.0095 -0.1115  0.1426
  949W        W  956   3.348   3.890   1.709 -0.0004 -0.2306 -0.2114
  950W        W  957   2.416   2.646   5.520  0.3839  0.1851 -0.1998
  951W        W  958   5.741   4.439   4.193 -0.0247 -0.1359 -0.1340
  952W        W  959   2.319   5.901   3.716 -0.0277 -0.0500 -0.0646
  953W        W  960   5.051   0.336   6.225 -0.3046 -0.2064  0.2511
  954W        W  961   0.443   1.886   1.294  0.0629 -0.0653  0.0196
  955W        W  962   3.234   3.762   4.767 -0.2114 -0.1039 -0.1391
  956W        W  963   0.586   5.673   1.337 -0.3369 -0.0293 -0.0389
  957W        W  964   1.621   2.492   2.937 -0.0304  0.2502 -0.0912
  958W        W  965   3.549   3.405   3.172 -0.1183 -0.0678  0.2094
  959W        W  966   5.414   2.023   2.073  0.4995 -0.2155  0.1651
  960W        W  967   1.243   5.067   2.693 -0.0201  0.0585  0.1881
  961W        W  968   0.147   0.926   4.343 -0.0069  0.2291 -0.0987
  962W        W  969   5.787   1.545   4.183 -0.0762  0.0183  0.0529
  963W        W  970   3.138   1.289   3.593  0.0682  0.1080 -0.3624
  964W        W  971   5.882   4.741   3.568  0.3371  0.0074  0.0030
  965W        W  972   5.205   3.126   2.303  0.0746 -0.2076 -0.0920
  966W        W  973   4.359   6.468   4.022 -0.0290 -0.1769  0.1977
  967W        W  974   2.775   2.829   0.567  0.4323  0.1254 -0.0563
  968W        W  975   2.891   2.819   6.307 -0.0336  0.1587  0.0174
  969W        W  976   6.452   5.042   2.692 -0.1683  0.1840 -0.2147
  970W        W  977   3.627   4.582   4.661 -0.0875  0.3438 -0.2801
  971W        W  978   5.647   4.173   1.002 -0.0267 -0.0550 -0.0055
  972W        W  979   5.475   0.267   5.259  0.0336 -0.0618  0.0193
  973W        W  980   3.580   2.052   0.926 -0.0737  0.0733  0.1453
  974W        W  981   4.547   2.219   0.806  0.2370  0.0653  0.1408
  975W        W  982   6.212   2.361   3.619  0.0606  0.0243 -0.1730
  976W        W  983   0.596   6.179   0.036 -0.2225  0.0689 -0.0242
  977W        W  984   2.280   4.267   3.030  0.1426  0.0444 -0.3074
  978W        W  985   2.457   1.151   5.634  0.3638 -0.1131 -0.0887
  979W        W  986   1.863   2.754   0.248  0.1561  0.0551 -0.1741
  980W        W  987   4.731   5.538   3.159 -0.3105  0.3470 -0.1206
  981W        W  988   2.690   0.209   0.820  0.3533  0.0033 -0.0102
  982W        W  989   5.587   2.947   0.510  0.1461  0.2120  0.2654
  983W        W  990   5.787   6.251   1.983  0.3566 -0.1338 -0.0336
  984W        W  991   5.655   1.701   6.503  0.1990  0.0865  0.1376
  985W        W  992   1.705   4.838   3.959 -0.0908 -0.0829 -0.1884
  986W        W  993   5.841   5.921   4.438 -0.1643  0.0459  0.2507
  987W        W  994   0.250   1.881   3.178  0.0422 -0.1399 -0.3253
  988W        W  995   4.708   6.174   4.884 -0.1542  0.3191  0.0881
  989W        W  996   1.425   2.733   3.913  0.0938  0.0282 -0.1096
  990W        W  997   5.375   3.709   3.190 -0.2158 -0.1089  0.0086
  991W        W  998   0.374   3.765   1.762  0.1885  0.1931  0.0738
  992W        W  999   3.210   3.624   5.730 -0.0532 -0.1653  0.0289
  993W        W 1000   0.126   2.481   5.685  0.1967 -0.2693  0.1043
  994W        W 1001   1.704   1.204   6.438 -0.1604  0.0148  0.0558
  995W        W 1002   3.714   2.238   1.515  0.2554 -0.1233 -0.1092
  996W        W 1003   4.397   3.078   6.821  0.2272 -0.2134  0.1638
  997W        W 1004   5.583   5.562   3.943  0.0750  0.0567  0.0550
  998W        W 1005   2.000   0.595   1.617 -0.0784 -0.2047  0.0912
  999W        W 1006   1.619   4.001   2.736  0.0180 -0.1669 -0.0823
 1000W        W 1007   6.073   0.949   0.634  0.0050  0.0342  0.1760
 1001W        W 1008   5.281   2.411   0.749 -0.0305 -0.0527  0.0908
 1002W        W 1009   1.575   2.605   5.808  0.1948  0.2860  0.1792
 1003W        W 1010   3.088   1.037   1.940  0.2783  0.1347  0.0111
 1004W        W 1011   0.492   0.961   5.220 -0.0760  0.0742  0.0036
 1005W        W 1012   3.502   4.579   0.443 -0.1506 -0.1644  0.3224
 1006W        W 1013   2.221   3.423   3.863 -0.2354  0.0996 -0.0827
 1007W        W 1014   4.406   0.589   3.012  0.2366  0.0279  0.1271
 1008W        W 1015   3.309   0.361   4.895  0.1799  0.3579  0.0376
 1009W        W 1016   3.342   3.876   3.057 -0.1990  0.0358 -0.0332
 1010W        W 1017   6.472   4.845   1.092 -0.0271 -0.1418  0.1127
 1011W        W 1018   0.474   2.732   0.997 -0.0371  0.1123 -0.2708
 1012W        W 1019   4.318   3.044   1.850 -0.0005 -0.2812 -0.3323
 1013W        W 1020   3.803   5.363   4.657 -0.2793 -0.5507  0.0512
 1014W        W 1021   4.486   6.600   5.057  0.0927  0.0649 -0.0894
 1015W        W 1022   6.560   0.787   0.711  0.0867 -0.3509  0.3683
 1016W        W 1023   2.069   5.489   1.744  0.2619 -0.0092  0.0051
 1017W        W 1024   0.980   0.080   2.561 -0.2809  0.0954 -0.1593
 1018W        W 1025   4.413   2.000   3.714 -0.2460 -0.0627  0.1250
 1019W        W 1026   4.364   1.996   5.875  0.2776  0.0679 -0.2410
 1020W        W 1027   5.079   5.161   2.197  0.1889  0.0877  0.1062
 1021W        W 1028   4.560   1.313   1.327 -0.3579  0.1572  0.3021
 1022W        W 1029   2.759   4.480   5.185  0.1492 -0.3744  0.3181
 1023W        W 1030   6.662   5.377   3.159 -0.2011  0.0388  0.0541
 1024W        W 1031   4.954   1.803   2.083 -0.0427 -0.0315 -0.0723
 1025W        W 1032   6.527   1.020   5.023  0.0597 -0.1373 -0.2668
 1026W        W 1033   3.245   2.541   1.426  0.1008 -0.1103 -0.2169
 1027W        W 1034   4.395   6.019   1.931 -0.0238 -0.0873  0.0722
 1028W        W 1035   4.251   4.209   1.143 -0.0212 -0.2264  0.3360
 1029W        W 1036   3.107   2.521   2.477  0.2334  0.0264  0.1530
 1030W        W 1037   3.120   4.659   2.110 -0.0504 -0.0770 -0.1455
 1031W        W 1038   5.477   5.972   1.752  0.0215 -0.0951  0.2299
 1032W        W 1039   5.232   0.223   4.683  0.2047 -0.0102  0.0594
 1033W        W 1040   0.542   1.253   4.429 -0.1033  0.0881 -0.2948
 1034W        W 1041   4.975   2.846   3.848  0.1932  0.2208  0.3464
 1035W        W 1042   1.815   2.947   2.532 -0.1051 -0.2213  0.2144
 1036W        W 1043   0.920   3.660   2.021 -0.2075  0.0163  0.0883
 1037W        W 1044   3.324   0.785   1.080 -0.0100  0.2486 -0.0251
 1038W        W 1045   2.230   5.914   6.341 -0.0907 -0.0466 -0.1389
 1039W        W 1046   6.716   6.730   3.164  0.1659  0.1622 -0.0638
 1040W        W 1047   5.902   3.662   3.323 -0.4419  0.2578 -0.2361
 1041W        W 1048   6.732   5.428   6.627  0.1292  0.1979 -0.0695
 1042W        W 1049   1.480   0.491   2.480  0.0419  0.1574 -0.1163
 1043W        W 1050   6.625   2.571   5.281 -0.1022 -0.1790  0.0347
 1044W        W 1051   3.794   6.360   3.741 -0.0104  0.2254 -0.1283
 1045W        W 1052   5.694   2.062   6.095  0.2801  0.1821  0.0161
 1046W        W 1053   5.344   0.741   0.945 -0.0186  0.0043 -0.1803
 1047W        W 1054   4.172   1.541   1.542  0.1060  0.0596  0.1813
 1048W        W 1055   3.605   6.287   6.389 -0.1238  0.0253  0.1927
 1049W        W 1056   4.100   0.872   3.804 -0.2316  0.0059 -0.0661
 1050W        W 1057   2.544   5.881   2.672 -0.3554  0.1587  0.1460
 1051W        W 1058   6.116   3.361   1.784 -0.2451 -0.1794 -0.0810
 1052W        W 1059   5.151   5.595   6.416 -0.3049  0.0059 -0.0807
 1053W        W 1060   4.573   1.227   0.286 -0.1788 -0.0718 -0.1760
 1054W        W 1061   4.948   5.774   3.624 -0.2416 -0.0964  0.0932
 1055W        W 1062   1.868   4.031   3.167  0.2337 -0.0596 -0.1197
 1056W        W 1063   2.073   5.640   2.606 -0.0873 -0.2040 -0.2247
 1057W        W 1064   1.448   1.743   2.877  0.3765  0.4208 -0.0687
 1058W        W 1065   2.377   5.484   0.299 -0.0162 -0.2612  0.1426
 1059W        W 1066   5.793   6.804   6.144  0.3687 -0.1917  0.2115
 1060W        W 1067   4.649   4.939   2.387 -0.2661  0.4406  0.2426
 1061W        W 1068   2.845   5.044   5.624 -0.1231  0.0174  0.0574
 1062W        W 1069   5.522   0.157   6.496 -0.1479 -0.2366  0.0451
 1063W        W 1070   1.802   3.904   1.533  0.0090 -0.0252  0.0109
 1064W        W 1071   4.886   4.667   4.555 -0.1014 -0.2498 -0.3604
 1065W        W 1072   4.110   1.156   2.325  0.5145  0.0625  0.1168
 1066W        W 1073   4.093   4.863   5.610  0.0572 -0.0191 -0.1306
 1067W        W 1074   2.183   1.679   2.717  0.2508  0.1277  0.2270
 1068W        W 1075   5.033   0.895   4.116 -0.1139 -0.0398  0.2086
 1069W        W 1076   6.033   6.609   3.961  0.3855  0.0212  0.1996
 1070W        W 1077   1.351   5.297   2.246  0.1460  0.2122  0.3060
 1071W        W 1078   0.149   6.235   2.364 -0.2098 -0.1682  0.3201
 1072W        W 1079   2.857   5.339   6.022  0.0239  0.0813  0.0663
 1073W        W 1080   3.089   3.109   5.543  0.1328 -0.2160  0.0629
 1074W        W 1081   2.152   1.949   2.297 -0.2198 -0.2543  0.2722
 1075W        W 1082   3.763   1.270   4.991 -0.1094  0.0841 -0.0492
 1076W        W 1083   2.308   1.462   1.235 -0.1448 -0.3544 -0.2239
 1077W        W 1084   0.004   0.200   1.425 -0.0404 -0.2280 -0.2399
 1078W        W 1085   6.075   4.113   0.802 -0.0823  0.0039 -0.3807
 1079W        W 1086   3.231   5.969   0.434  0.0593  0.2042 -0.1569
 1080W        W 1087   2.446   0.713   5.919 -0.0680 -0.5017  0.2596
 1081W        W 1088   3.628   6.805   4.702  0.2554 -0.2007 -0.0668
 1082W        W 1089   5.027   2.173   5.287 -0.0463 -0.1219  0.2862
 1083W        W 1090   2.588   4.129   0.412  0.1146 -0.0390  0.5164
 1084W        W 1091   3.872   2.456   2.337 -0.2870  0.0868 -0.0105
 1085W        W 1092   3.652   0.648   1.997 -0.4481 -0.0064  0.0733
 1086W        W 1093   0.912   2.006   3.937 -0.0240  0.3568 -0.0103
 1087W        W 1094   4.084   0.579   5.984  0.3675  0.0435 -0.3427
 1088W        W 1095   0.731   2.493   3.338  0.0502 -0.1131 -0.0441
 1089W        W 1096   6.833   0.062   3.970  0.2289 -0.0214 -0.1177
 1090W        W 1097   0.593   1.625   2.978 -0.0631  0.0458 -0.1255
 1091W        W 1098   6.628   3.585   2.791 -0.0597  0.0155  0.0077
 1092W        W 1099   1.648   5.467   5.829  0.4120  0.1701  0.0185
 1093W        W 1100   3.089   6.239   1.639  0.4712 -0.1591  0.0447
 1094W        W 1101   1.658   5.796   4.349 -0.0545  0.1707  0.1559
 1095W        W 1102   0.076   2.327   3.459  0.1615  0.2201 -0.0328
 1096W        W 1103   1.022   0.515   2.346  0.1102  0.0664  0.1342
 1097W        W 1104   2.583   0.830   3.108  0.0206  0.1136  0.0373
 1098W        W 1105   1.953   5.242   2.183  0.0430 -0.0850  0.0139
 1099W        W 1106   2.400   0.676   0.853 -0.1306  0.0152  0.1360
 1100W        W 1107   2.041   1.741   1.844  0.0579  0.1966 -0.1103
 1101W        W 1108   3.622   6.538   5.919 -0.0457 -0.0041  0.0635
 1102W        W 1109   0.011   1.693   0.960 -0.1315  0.0802 -0.1014
 1103W        W 1110   0.489   6.085   0.546  0.0691 -0.0150  0.2047
 1104W        W 1111   5.244   6.095   6.533  0.0391  0.1923 -0.2295
 1105W        W 1112   3.804   2.095   2.858  0.2391  0.0688  0.2368
 1106W        W 1113   6.238   1.251   5.793  0.1314  0.1184 -0.0176
 1107W        W 1114   3.385   5.439   0.005 -0.0185 -0.0468 -0.2246
 1108W        W 1115   2.261   5.656   4.783  0.2181  0.0925 -0.1416
 1109W        W 1116   6.364   5.326   4.129 -0.0362  0.0246  0.1184
 1110W        W 1117   0.371   5.996   2.793 -0.1062 -0.1394 -0.4821
 1111W        W 1118   5.351   5.056   5.333  0.4962  0.1823 -0.0050
 1112W        W 1119   4.627   0.728   1.048 -0.0140  0.0541  0.0311
 1113W        W 1120   5.242   5.558   2.491 -0.3045  0.0373 -0.5105
 1114W        W 1121   4.519   5.969   2.401  0.0623  0.3484 -0.0387
 1115W        W 1122   6.178   6.023   3.259  0.0472  0.0445  0.3424
 1116W        W 1123   3.703   0.416   1.087 -0.2063 -0.0029 -0.0751
 1117W        W 1124   1.083   1.137   1.663  0.0024  0.0555  0.2961
 1118W        W 1125   0.175   3.361   4.319 -0.1147  0.2732  0.1619
 1119W        W 1126   4.374   1.758   4.629 -0.0199  0.4107 -0.0122
 1120W        W 1127   2.812   1.980   6.177  0.2824 -0.0448 -0.0493
 1121W        W 1128   4.736   3.929   3.417  0.3010 -0.3533  0.2654
 1122W        W 1129   0.023   3.560   6.399  0.0457 -0.0467  0.1912
 1123W        W 1130   1.999   5.273   5.482 -0.0496 -0.0291 -0.2207
 1124W        W 1131   4.704   0.219   3.965 -0.0544 -0.0470 -0.0352
 1125W        W 1132   4.953   0.891   0.698 -0.2436 -0.2022 -0.2454
 1126W        W 1133   0.230   0.203   5.506 -0.1039  0.1097  0.0441
 1127W        W 1134   5.383   4.834   1.936 -0.0220 -0.0832 -0.2400
 1128W        W 1135   5.820   4.545   2.388  0.1933 -0.0770 -0.0948
 1129W        W 1136   0.816   2.434   0.230 -0.1971  0.1051 -0.0225
 1130W        W 1137   4.007   4.799   6.234 -0.2962  0.0056  0.1195
 1131W        W 1138   3.607   6.435   0.797 -0.1584 -0.1144 -0.0407
 1132W        W 1139   1.348   2.692   2.536 -0.0992 -0.1666  0.0933
 1133W        W 1140   4.341   4.957   5.163 -0.0363 -0.0709 -0.0936
 1134W        W 1141   2.952   1.424   3.200 -0.2481  0.3060  0.3049
 1135W        W 1142   4.996   5.935   2.217 -0.2085 -0.3428 -0.1787
 1136W        W 1143   1.776   4.356   2.395  0.1646  0.1242 -0.3037
 1137W        W 1144   5.630   4.677   6.032  0.2170 -0.0495 -0.2636
 1138W        W 1145   3.925   5.476   0.975  0.0835 -0.0724 -0.2026
 1139W        W 1146   4.592   5.714   4.621  0.0230 -0.0141  0.0367
 1140W        W 1147   6.312   6.416   2.977  0.2034 -0.5122  0.3201
 1141W        W 1148   5.606   1.187   4.641  0.0569  0.0667  0.1797
 1142W        W 1149   6.261   5.889   0.115 -0.3144  0.1804  0.0003
 1143W        W 1150   2.298   4.060   6.822 -0.3758 -0.0322 -0.2278
 1144W        W 1151   1.673   6.466   3.729 -0.2094  0.1122 -0.1278
 1145W        W 1152   0.709   3.893   4.205  0.4498 -0.2180  0.1072
 1146W        W 1153   2.042   2.718   4.343  0.2071  0.1328 -0.0739
 1147W        W 1154   4.629   5.144   1.646 -0.0496 -0.0306 -0.2468
 1148W        W 1155   0.472   5.210   5.469 -0.1767 -0.0690 -0.3225
 1149W        W 1156   4.417   1.572   2.438  0.1142 -0.1741  0.0960
 1150W        W 1157   5.388   6.014   0.633  0.2820  0.4147 -0.2008
 1151W        W 1158   4.559   4.935   6.040  0.0282  0.2362 -0.0033
 1152W        W 1159   1.896   6.081   3.329  0.2483  0.1221  0.1120
 1153W        W 1160   3.057   0.673   2.995 -0.0714 -0.1879  0.0657
 1154W        W 1161   5.160   6.615   6.478 -0.0578  0.0582 -0.1075
 1155W        W 1162   1.979   0.798   3.111  0.0439  0.0144  0.0004
 1156W        W 1163   0.129   3.309   4.826 -0.0894  0.1091  0.2767
 1157W        W 1164   6.432   1.135   3.159  0.0146  0.1194 -0.2163
 1158W        W 1165   2.475   2.502   2.281  0.1905 -0.1388  0.3370
 1159W        W 1166   1.859   6.842   0.923  0.0991 -0.1726 -0.1603
 1160W        W 1167   2.018   3.793   5.200  0.3399  0.1723  0.0588
 1161W        W 1168   1.926   4.594   0.507 -0.0492  0.0176  0.0080
 1162W        W 1169   1.316   3.771   2.331 -0.1171 -0.4078  0.0106
 1163W        W 1170   2.003   4.586   3.402 -0.1000 -0.2271 -0.0074
 1164W        W 1171   3.045   4.759   3.145 -0.2225 -0.2893 -0.1959
 1165W        W 1172   3.347   6.417   0.245 -0.1443 -0.0461 -0.0286
 1166W        W 1173   3.276   6.756   1.590 -0.0280 -0.0885  0.0157
 1167W        W 1174   0.299   0.791   6.704  0.1742 -0.1867 -0.3395
 1168W        W 1175   6.472   5.627   4.505  0.1917 -0.3093  0.2311
 1169W        W 1176   6.376   5.644   1.341 -0.2105  0.1539  0.0417
 1170W        W 1177   1.105   4.572   6.660 -0.1957  0.1032  0.0537
 1171W        W 1178   0.385   2.845   1.579 -0.0877  0.0486 -0.1777
 1172W        W 1179   5.345   0.707   6.078 -0.2010 -0.1162  0.0455
 1173W        W 1180   5.469   0.488   2.891 -0.0315 -0.1655  0.1721
 1174W        W 1181   6.024   2.748   0.929  0.1048  0.1274 -0.0497
 1175W        W 1182   2.989   4.079   0.754  0.4324  0.2060 -0.1224
 1176W        W 1183   2.651   6.602   0.689 -0.2987 -0.2290 -0.0748
 1177W        W 1184   0.507   0.795   4.753 -0.2904 -0.0789  0.1004
 1178W        W 1185   3.281   0.676   1.712 -0.2182  0.1696  0.1300
 1179W        W 1186   1.253   3.936   6.101 -0.0393  0.0436 -0.2439
 1180W        W 1187   3.726   5.376   2.212 -0.4723 -0.0727  0.0245
 1181W        W 1188   2.256   1.892   4.911 -0.1086 -0.2166  0.0432
 1182W        W 1189   0.158   5.087   2.748  0.1007 -0.1115  0.1576
 1183W        W 1190   1.704   3.886   3.979 -0.0129 -0.1384 -0.0401
 1184W        W 1191   2.688   2.312   1.502  0.0393  0.1646  0.1922
 1185W        W 1192   3.368   1.570   5.687 -0.1182  0.1778 -0.0733
 1186W        W 1193   5.872   5.678   1.974  0.1016 -0.0073 -0.1160
 1187W        W 1194   5.312   0.102   2.062  0.1074 -0.0485  0.0870
 1188W        W 1195   2.347   1.844   5.781 -0.2388  0.2344  0.0046
 1189W        W 1196   5.543   2.586   6.224 -0.0614 -0.1074 -0.0654
 1190W        W 1197   4.555   2.718   6.459 -0.3445 -0.3447  0.1447
 1191W        W 1198   5.768   4.031   2.403  0.1363  0.0389 -0.0297
 1192W        W 1199   3.910   1.824   4.340 -0.0828 -0.3418 -0.0736
 1193W        W 1200   6.295   3.928   2.055 -0.1655 -0.2046  0.1840
 1194W        W 1201   4.229   6.400   5.527 -0.0839  0.1153  0.1699
 1195W        W 1202   1.715   1.113   0.563 -0.0617  0.0806 -0.0005
 1196W        W 1203   3.521   4.804   3.436 -0.0927 -0.1203  0.0909
 1197W        W 1204   4.082   5.728   0.566  0.0463  0.1288  0.1319
 1198W        W 1205   5.890   0.741   2.354 -0.0904  0.0941  0.1187
 1199W        W 1206   1.510   5.659   4.828  0.0157 -0.1998 -0.0075
 1200W        W 1207   2.378   0.415   2.915 -0.2256 -0.1523  0.0815
 1201W        W 1208   6.421   5.654   5.352 -0.1598  0.0107  0.0297
 1202W        W 1209   1.582   0.616   0.411  0.0333 -0.1637 -0.0527
 1203W        W 1210   6.627   2.315   4.839  0.1927 -0.0287  0.1621
 1204W        W 1211   4.712   5.606   1.948  0.0635  0.0559  0.1827
 1205W        W 1212   5.306   5.412   5.017 -0.0495 -0.1597  0.2722
 1206W        W 1213   2.836   0.463   4.258 -0.3713 -0.0390 -0.0556
 1207W        W 1214   5.049   1.923   0.888  0.1481  0.0241  0.0423
 1208W        W 1215   5.847   2.263   1.430  0.2115  0.0602 -0.0519
 1209W        W 1216   1.630   1.472   0.131 -0.1778 -0.1103 -0.2844
 1210W        W 1217   4.244   6.526   1.834  0.1910 -0.2203 -0.0911
 1211W        W 1218   5.031   3.952   6.707 -0.1543  0.0780  0.3437
 1212W        W 1219   1.724   4.688   1.649  0.0619 -0.0299  0.2213
 1213W        W 1220   0.292   1.559   5.514 -0.0226 -0.0168  0.1513
 1214W        W 1221   5.303   5.112   4.277 -0.1969 -0.0401 -0.1059
 1215W        W 1222   1.154   5.573   5.648  0.0544 -0.1909  0.0125
 1216W        W 1223   1.263   1.564   1.896  0.2138 -0.4106 -0.1376
 1217W        W 1224   4.008   1.347   4.553 -0.2525  0.3247  0.1790
 1218W        W 1225   0.201   6.265   1.182 -0.0887  0.0690  0.0042
 1219W        W 1226   3.796   3.584   4.771  0.1033  0.1482 -0.0747
 1220W        W 1227   5.978   5.962   5.419  0.2696  0.1613  0.0247
 1221W        W 1228   5.827   0.844   1.054 -0.2236 -0.0155  0.0289
 1222W        W 1229   5.384   5.139   6.729  0.3376  0.0439 -0.0222
 1223W        W 1230   3.705   6.175   1.220 -0.3180 -0.0470 -0.1938
 1224W        W 1231   1.664   1.921   2.325 -0.0652  0.2440 -0.1842
 1225W        W 1232   0.062   2.835   3.491 -0.4772  0.0179  0.0458
 1226W        W 1233   1.544   3.041   2.903 -0.0209 -0.0699 -0.2021
 1227W        W 1234   2.253   3.507   5.641  0.1945 -0.1278 -0.0323
 1228W        W 1235   5.567   3.555   6.198 -0.0717  0.1280 -0.0115
 1229W        W 1236   3.363   1.187   5.331 -0.2634 -0.3854 -0.1187
 1230W        W 1237   4.328   4.508   0.747 -0.0263 -0.1170  0.0910
 1231W        W 1238   0.387   1.005   3.388  0.0131 -0.1569 -0.0220
 1232W        W 1239   3.119   0.546   5.887 -0.2752  0.1789 -0.1781
 1233W        W 1240   6.672   3.269   5.237 -0.2523  0.1098  0.0540
 1234W        W 1241   3.865   1.486   0.292 -0.1697  0.1173 -0.3996
 1235W        W 1242   2.939   5.379   2.079  0.0084  0.0597  0.3436
 1236W        W 1243   2.182   1.099   0.673  0.0415  0.2372  0.0186
 1237W        W 1244   0.271   5.745   0.989  0.3098 -0.2531  0.0470
 1238W        W 1245   0.214   0.697   5.577 -0.0713  0.2398 -0.0323
 1239W        W 1246   5.335   3.229   4.005  0.0124  0.2831 -0.1543
 1240W        W 1247   6.298   5.200   0.139 -0.2610  0.0511  0.1416
 1241W        W 1248   0.905   0.590   5.227 -0.3094  0.1829 -0.1916
 1242W        W 1249   6.004   4.378   1.859  0.0449  0.2429 -0.0674
 1243W        W 1250   6.219   6.102   3.784 -0.0581 -0.0126  0.2828
 1244W        W 1251   2.861   0.946   6.068  0.2082  0.0035 -0.2500
 1245W        W 1252   6.312   2.800   1.847  0.0003 -0.0629 -0.2834
 1246W        W 1253   5.651   2.185   3.316  0.2508 -0.1877  0.2492
 1247W        W 1254   0.341   3.745   2.874  0.1531 -0.0105  0.0592
 1248W        W 1255   3.232   4.276   4.581 -0.0987 -0.3002 -0.0002
 1249W        W 1256   1.248   5.182   1.040  0.0022  0.2037 -0.2042
 1250W        W 1257   4.431   1.901   2.056 -0.0902  0.0928 -0.1890
 1251W        W 1258   5.481   2.708   3.972 -0.1354  0.0654  0.1723
 1252W        W 1259   3.498   1.758   6.813 -0.1089 -0.0594 -0.1397
 1253W        W 1260   6.774   5.063   0.143 -0.3279 -0.2711 -0.0151
 1254W        W 1261   0.157   2.842   5.300 -0.1174 -0.3330  0.2659
 1255W        W 1262   6.575   0.911   5.583 -0.0838 -0.1925 -0.1695
 1256W        W 1263   2.559   1.489   6.104  0.1354 -0.3625  0.0822
 1257W        W 1264   5.819   4.177   5.430  0.2759  0.1585  0.1066
 1258W        W 1265   0.101   2.128   5.242  0.1117 -0.1174  0.3383
 1259W        W 1266   3.637   0.754   3.873  0.0352 -0.0426 -0.0544
 1260W        W 1267   2.708   1.741   2.904  0.1514  0.0251  0.1318
 1261W        W 1268   2.694   5.906   4.037  0.4713 -0.3169 -0.0648
 1262W        W 1269   4.487   1.245   2.002 -0.0740  0.1536 -0.0723
 1263W        W 1270   0.783   5.054   2.428 -0.0954 -0.2825  0.0136
 1264W        W 1271   0.564   0.360   0.088  0.4514 -0.4503 -0.0814
 1265W        W 1272   0.022   3.262   0.551 -0.0299  0.1707 -0.3125
 1266W        W 1273   3.069   0.025   3.499 -0.2072 -0.1668 -0.0167
 1267W        W 1274   2.384   6.203   1.288 -0.0442 -0.1799  0.1838
 1268W        W 1275   6.609   1.216   2.647 -0.2755 -0.3638 -0.1030
 1269W        W 1276   2.977   1.990   3.317 -0.0198 -0.0705 -0.1467
 1270W        W 1277   5.285   2.349   3.003 -0.3684  0.2701  0.1622
 1271W        W 1278   0.775   1.418   0.516  0.1711 -0.3984 -0.1677
 1272W        W 1279   2.474   2.811   3.604 -0.0706 -0.1423 -0.0742
 1273W        W 1280   2.654   4.439   5.732  0.0315 -0.2962  0.1607
 1274W        W 1281   3.485   1.263   1.732 -0.2671  0.0637 -0.2945
 1275W        W 1282   3.021   6.021   4.709 -0.0006 -0.2588  0.0187
 1276W        W 1283   1.372   2.889   6.182 -0.1127 -0.0966 -0.1156
 1277W        W 1284   2.016   3.390   2.638  0.1765  0.0216 -0.2385
 1278W        W 1285   0.263   5.459   3.169 -0.4177 -0.0305 -0.0148
 1279W        W 1286   2.620   6.185   6.255 -0.1320 -0.1014  0.3144
 1280W        W 1287   4.655   0.349   5.266 -0.0982 -0.0159 -0.0762
 1281W        W 1288   1.242   0.450   2.934  0.0302  0.2447 -0.1128
 1282W        W 1289   6.630   4.032   0.810 -0.0764  0.1142 -0.1486
 1283W        W 1290   5.012   5.914   1.172 -0.1146  0.0823  0.2574
 1284W        W 1291   5.045   6.858   3.605  0.1935  0.0646 -0.0044
 1285W        W 1292   3.623   2.476   1.082 -0.0448 -0.0430 -0.2962
 1286W        W 1293   6.289   6.532   3.520  0.1898  0.0280 -0.1601
 1287W        W 1294   2.323   2.271   4.481  0.0768  0.0153 -0.2557
 1288W        W 1295   1.449   2.225   4.050 -0.4771 -0.0274  0.2094
 1289W        W 1296   0.896   6.421   0.525 -0.0274 -0.1956 -0.0283
 1290W        W 1297   4.897   3.914   0.413  0.1498 -0.0271  0.1461
 1291W        W 1298   1.386   6.731   4.118  0.1510  0.1487  0.1371
 1292W        W 1299   0.223   4.670   1.932 -0.0362  0.3959  0.2206
 1293W        W 1300   2.001   1.743   6.798 -0.0050 -0.1100  0.3204
 1294W        W 1301   0.378   5.343   6.363  0.0112 -0.1250  0.1110
 1295W        W 1302   1.348   0.512   4.911  0.1708 -0.2287 -0.1469
 1296W        W 1303   2.270   1.947   4.084 -0.1103 -0.0701 -0.2989
 1297W        W 1304   0.783   0.819   1.985 -0.2837  0.0401  0.2829
 1298W        W 1305   3.747   6.520   1.580  0.0739  0.3112  0.2306
 1299W        W 1306   6.157   3.082   1.383 -0.0675  0.0330  0.1908
 1300W        W 1307   0.740   1.324   0.008 -0.0131 -0.1326  0.1492
 1301W        W 1308   2.980   5.867   0.000 -0.1749 -0.2030 -0.0934
 1302W        W 1309   0.947   6.635   2.112 -0.2031 -0.1945  0.0742
 1303W        W 1310   6.493   2.208   3.262  0.1264  0.0454  0.1497
 1304W        W 1311   5.978   1.252   1.412 -0.0261 -0.0400 -0.2425
 1305W        W 1312   2.592   6.194   1.833  0.1272  0.0875  0.1789
 1306W        W 1313   4.995   4.946   6.367  0.0200  0.1114 -0.1573
 1307W        W 1314   3.663   5.872   2.367  0.2106  0.0553 -0.0328
 1308W        W 1315   3.927   0.628   3.332  0.0985 -0.3107  0.0081
 1309W        W 1316   3.454   1.694   2.176  0.2024  0.0335  0.1585
 1310W        W 1317   1.077   1.662   3.200 -0.1792 -0.1826  0.0669
 1311W        W 1318   5.782   2.660   3.571 -0.1495  0.1241  0.0761
 1312W        W 1319   5.226   4.667   4.084  0.0959  0.1878  0.3551
 1313W        W 1320   2.018   3.995   5.663  0.0540 -0.0020 -0.1254
 1314W        W 1321   6.638   0.462   5.835 -0.0936 -0.0722  0.0331
 1315W        W 1322   1.207   1.478   6.440 -0.0490  0.1823  0.0477
 1316W        W 1323   2.237   4.949   1.680 -0.0379 -0.1493  0.0705
 1317W        W 1324   4.959   2.988   6.749  0.2509 -0.0459 -0.1698
 1318W        W 1325   4.886   5.033   4.007 -0.3750  0.1699  0.0248
 1319W        W 1326   6.647   5.024   4.508  0.2805 -0.1302 -0.1459
 1320W        W 1327   4.523   0.233   5.766  0.2505 -0.0887 -0.1238
 1321W        W 1328   5.198   1.523   3.365  0.0569 -0.1311 -0.2649
 1322W        W 1329   4.983   6.817   4.340 -0.1568 -0.0503 -0.2859
 1323W        W 1330   0.985   0.972   0.621  0.0356  0.0122 -0.1120
 1324W        W 1331   1.408   0.244   0.885 -0.0611 -0.0752 -0.0297
 1325W        W 1332   1.082   3.703   0.604 -0.1992  0.0785 -0.1322
 1326W        W 1333   4.640   2.615   1.093 -0.1340 -0.0345  0.2649
 1327W        W 1334   3.564   0.263   4.130 -0.0930  0.1143 -0.2103
 1328W        W 1335   6.757   3.716   0.038  0.0382  0.0217 -0.0159
 1329W        W 1336   5.523   1.717   4.709  0.2298 -0.3570 -0.0271
 1330W        W 1337   1.888   5.141   0.410  0.0724  0.1375  0.1018
 1331W        W 1338   1.149   2.508   4.350  0.0547 -0.0421 -0.1317
 1332W        W 1339   3.178   4.573   2.635 -0.1193 -0.0135  0.1476
 1333W        W 1340   1.488   1.313   6.009 -0.1501  0.1576 -0.0289
 1334W        W 1341   0.994   4.250   0.517  0.1882  0.1826  0.1413
 1335W        W 1342   6.171   2.371   5.254 -0.1742 -0.0951  0.2235
 1336W        W 1343   1.122   5.473   4.384 -0.3272 -0.0783  0.0325
 1337W        W 1344   5.122   1.854   1.609 -0.3311  0.2914  0.0246
 1338W        W 1345   6.234   6.494   5.256  0.1944  0.3919 -0.1802
 1339W        W 1346   3.123   0.920   0.669 -0.2135  0.4624  0.3203
 1340W        W 1347   2.037   6.352   1.934  0.0265 -0.3021  0.1977
 1341W        W 1348   5.845   6.238   1.505  0.0278 -0.1502 -0.2734
 1342W        W 1349   5.262   2.679   5.195  0.0003 -0.2986 -0.1339
 1343W        W 1350   1.467   4.793   4.426  0.0147  0.2603  0.2002
 1344W        W 1351   6.849   1.992   0.020  0.0028 -0.1566 -0.0157
 1345W        W 1352   2.765   4.598   4.301  0.0664  0.0316  0.0382
 1346W        W 1353   3.387   4.374   3.676 -0.1680  0.0862 -0.1091
 1347W        W 1354   5.347   4.902   2.511  0.0954 -0.0242 -0.0864
 1348W        W 1355   0.871   0.040   6.048 -0.0238 -0.0611  0.0499
 1349W        W 1356   6.602   5.794   3.983  0.1124  0.0223  0.0612
 1350W        W 1357   5.495   1.410   1.678  0.3076 -0.1449 -0.1633
 1351W        W 1358   6.252   0.614   4.996  0.1236  0.1290 -0.0670
 1352W        W 1359   1.214   2.485   1.400  0.0494  0.0163  0.0397
 1353W        W 1360   5.670   0.072   4.264  0.0002  0.1762 -0.2738
 1354W        W 1361   6.496   5.601   0.452 -0.0806  0.1697 -0.1492
 1355W        W 1362   1.326   5.744   3.900 -0.1845  0.2647 -0.0700
 1356W        W 1363   5.311   6.452   4.379 -0.1129  0.3418  0.3263
 1357W        W 1364   5.670   0.832   6.477  0.0141  0.3034 -0.3315
 1358W        W 1365   1.649   2.221   5.407  0.1565  0.3284 -0.0227
 1359W        W 1366   3.132   3.479   3.490  0.1102 -0.2781 -0.0139
 1360W        W 1367   3.391   4.376   1.758  0.2557 -0.0443  0.2176
 1361W        W 1368   0.666   4.821   5.205  0.2246  0.0473 -0.4295
 1362W        W 1369   5.592   6.496   0.538  0.1297  0.3054  0.1885
 1363W        W 1370   5.754   5.242   4.864  0.0801 -0.0627  0.2155
 1364W        W 1371   3.273   0.330   6.562  0.0644 -0.0260  0.6524
 1365W        W 1372   4.159   4.112   3.464 -0.0745  0.2652  0.0989
 1366W        W 1373   1.333   0.177   6.723 -0.0600  0.0714 -0.2110
 1367W        W 1374   4.772   4.209   5.360  0.0851  0.3460  0.0548
 1368W        W 1375   1.887   3.459   4.224 -0.1323 -0.0352 -0.0850
 1369W        W 1376   1.920   6.479   1.282 -0.1340 -0.0551  0.1761
 1370W        W 1377   0.790   4.316   3.078  0.1647 -0.0586  0.2221
 1371W        W 1378   1.136   6.752   4.581  0.2857  0.0215  0.0629
 1372W        W 1379   0.481   2.473   5.261 -0.2836  0.0738 -0.1335
 1373W        W 1380   5.908   0.444   6.643  0.0944  0.0674  0.2131
 1374W        W 1381   4.635   0.160   3.190  0.0125  0.0150 -0.1346
 1375W        W 1382   4.606   2.796   4.664  0.0491 -0.2134 -0.1931
 1376W        W 1383   2.269   3.610   4.675  0.1772  0.3371  0.1552
 1377W        W 1384   5.393   3.893   5.742  0.1287 -0.1838 -0.1614
 1378W        W 1385   4.203   6.206   5.052  0.0394  0.2427  0.2297
 1379W        W 1386   3.541   5.388   5.124  0.0479  0.1790  0.0783
 1380W        W 1387   6.157   3.979   3.545 -0.2074  0.2335 -0.1187
 1381W        W 1388   4.706   4.239   0.039 -0.1767  0.0554  0.0650
 1382W        W 1389   0.509   4.423   6.489 -0.0556  0.3555 -0.2507
 1383W        W 1390   1.753   1.443   1.548  0.0168 -0.4574 -0.2515
 1384W        W 1391   3.800   4.401   0.860  0.1178  0.2649  0.3447
 1385W        W 1392   1.371   0.080   5.849  0.2245  0.3475 -0.3359
 1386W        W 1393   2.284   4.315   5.384  0.2543 -0.2586 -0.2697
 1387W        W 1394   2.663   4.408   6.844  0.2583  0.4604  0.1452
 1388W        W 1395   6.727   6.621   0.632  0.1457  0.1504  0.1622
 1389W        W 1396   6.762   5.648   4.903  0.2254 -0.1550  0.0739
 1390W        W 1397   6.470   6.848   1.783  0.0397  0.0571  0.1835
 1391W        W 1398   3.248   4.332   3.115 -0.0804 -0.0365  0.2829
 1392W        W 1399   0.317   4.183   2.173  0.1660  0.1548 -0.2103
 1393W        W 1400   0.166   3.346   1.980  0.1411  0.3701  0.2340
 1394W        W 1401   2.951   2.184   2.856 -0.0228 -0.0584  0.3087
 1395W        W 1402   6.041   6.428   5.736  0.2186  0.2521 -0.0602
 1396W        W 1403   4.745   4.992   3.140 -0.0406  0.0529  0.3625
 1397W        W 1404   5.725   0.747   1.546 -0.0110 -0.2352 -0.0403
 1398W        W 1405   4.589   3.140   0.426  0.4751 -0.1547 -0.1673
 1399W        W 1406   4.135   2.600   4.883 -0.2783  0.4671 -0.0137
 1400W        W 1407   5.341   1.741   5.945 -0.1749 -0.0158 -0.0803
 1401W        W 1408   3.307   6.414   5.567  0.1417 -0.1569 -0.2076
 1402W        W 1409   0.796   3.360   5.274  0.2215 -0.0242  0.1350
 1403W        W 1410   1.971   3.200   3.451 -0.1401  0.3317  0.0136
 1404W        W 1411   0.183   6.011   5.225  0.0508 -0.0889 -0.1198
 1405W        W 1412   3.107   1.796   2.580 -0.0708  0.0098  0.0524
 1406W        W 1413   5.248   1.468   4.339  0.0500 -0.1055  0.5507
 1407W        W 1414   3.036   6.648   2.683  0.1122  0.0083  0.2850
 1408W        W 1415   3.164   5.216   3.281  0.0118  0.2921 -0.0592
 1409W        W 1416   0.143   2.344   6.528  0.1014  0.0641 -0.1545
 1410W        W 1417   3.229   0.414   2.202 -0.0486  0.0420 -0.0855
 1411W        W 1418   3.551   1.141   4.109  0.1881 -0.2513 -0.1576
 1412W        W 1419   4.712   3.124   2.219  0.0715 -0.2065 -0.1732
 1413W        W 1420   4.436   0.542   4.415  0.0023  0.1531 -0.0439
 1414W        W 1421   6.137   0.513   0.822 -0.0404  0.0742 -0.3447
 1415W        W 1422   5.729   3.358   0.279 -0.0637  0.2021 -0.1206
 1416W        W 1423   3.840   2.943   2.620 -0.2613 -0.1137  0.0197
 1417W        W 1424   3.193   1.950   4.864 -0.1361 -0.1979 -0.2673
 1418W        W 1425   5.889   6.795   2.003  0.3339  0.2603 -0.3146
 1419W        W 1426   2.258   2.079   3.069  0.1381  0.1801  0.1506
 1420W        W 1427   6.514   1.477   2.111 -0.0308  0.1271 -0.2417
 1421W        W 1428   5.678   3.032   6.492 -0.3114  0.1280 -0.1422
 1422W        W 1429   2.403   2.734   4.743 -0.1623 -0.3432 -0.0361
 1423W        W 1430   5.819   0.983   5.983 -0.1596  0.0549 -0.0118
 1424W        W 1431   6.143   0.022   3.103 -0.0282 -0.1628 -0.2346
 1425W        W 1432   5.627   4.035   4.963  0.1102  0.2020 -0.0862
 1426W        W 1433   4.051   2.945   0.354  0.1655 -0.1131 -0.0234
 1427W        W 1434   1.176   6.710   0.782 -0.1201 -0.0077  0.0750
 1428W        W 1435   6.534   3.063   2.604 -0.1085 -0.0023 -0.2536
 1429W        W 1436   1.822   4.521   5.683 -0.1662  0.2828  0.3194
 1430W        W 1437   3.849   3.094   3.476  0.3520  0.0177  0.1569
 1431W        W 1438   2.180   2.431   6.275  0.0805  0.0428 -0.0396
 1432W        W 1439   1.072   0.769   3.924 -0.1581 -0.0645 -0.0119
 1433W        W 1440   6.432   4.620   1.884 -0.1193  0.1481 -0.1979
 1434W        W 1441   0.762   4.440   3.936 -0.2208  0.1105  0.0654
 1435W        W 1442   1.794   1.750   5.159 -0.1275 -0.2618  0.1995
 1436W        W 1443   3.132   5.266   1.498  0.2367 -0.0036  0.0412
 1437W        W 1444   1.323   6.355   3.318  0.1001  0.1971 -0.0678
 1438W        W 1445   5.065   4.555   2.329 -0.0395  0.2402 -0.1354
 1439W        W 1446   3.869   1.763   4.811  0.0495 -0.0941 -0.0682
 1440W        W 1447   3.503   2.078   5.479 -0.1068 -0.0672 -0.0716
 1441W        W 1448   4.311   0.416   4.927  0.1502 -0.2988 -0.2775
 1442W        W 1449   0.602   2.830   4.136 -0.3962  0.1056 -0.1487
 1443W        W 1450   3.174   3.254   4.893  0.0923 -0.2972  0.3917
 1444W        W 1451   4.387   5.756   5.082  0.1567 -0.1515 -0.0966
 1445W        W 1452   0.350   5.350   0.073 -0.1440 -0.1023 -0.0255
 1446W        W 1453   1.868   0.830   0.954  0.1210  0.1427 -0.1486
 1447W        W 1454   2.109   0.896   6.647 -0.3592  0.3161  0.0658
 1448W        W 1455   1.265   1.614   1.375  0.0204  0.2165 -0.2118
 1449W        W 1456   0.087   6.498   3.571  0.0869 -0.2031 -0.0617
 1450W        W 1457   6.693   4.312   2.194 -0.1132 -0.0105  0.3008
 1451W        W 1458   3.264   4.954   5.937  0.2910 -0.1709  0.2526
 1452W        W 1459   0.081   6.715   4.518  0.0506 -0.0970 -0.0735
 1453W        W 1460   4.863   5.145   5.101 -0.0825  0.0036  0.0050
 1454W        W 1461   0.444   4.695   2.945  0.0401  0.1860 -0.1207
 1455W        W 1462   1.875   4.538   2.857 -0.3284  0.0553 -0.0739
 1456W        W 1463   1.559   3.231   3.872 -0.1248  0.0736 -0.3158
 1457W        W 1464   2.984   5.527   2.947  0.3867 -0.0099 -0.2734
 1458W        W 1465   2.915   6.675   5.536  0.1465 -0.0811 -0.1851
 1459W        W 1466   4.493   1.844   6.480  0.5343 -0.1184 -0.2889
 1460W        W 1467   5.635   4.694   6.552  0.0071  0.0272 -0.0174
 1461W        W 1468   1.769   1.285   3.083 -0.1907 -0.2742  0.0059
 1462W        W 1469   2.070   1.183   5.958 -0.2981 -0.0432 -0.0249
 1463W        W 1470   1.451   4.428   4.079 -0.0554  0.1786  0.3408
 1464W        W 1471   2.855   2.386   0.208  0.1902  0.1874  0.0603
 1465W        W 1472   6.070   1.803   1.197  0.1434  0.0935 -0.0387
 1466W        W 1473   6.338   6.183   4.256 -0.0186  0.2713 -0.0663
 1467W        W 1474   0.557   2.542   5.868 -0.0844 -0.0717 -0.2663
 1468W        W 1475   2.631   6.115   0.821 -0.1244  0.1556 -0.1081
 1469W        W 1476   4.079   0.299   1.839  0.1320  0.1350 -0.0486
 1470W        W 1477   6.829   4.896   5.716 -0.1442 -0.0833 -0.2341
 1471W        W 1478   0.627   5.642   4.579  0.1697  0.2215 -0.3785
 1472W        W 1479   2.459   2.630   1.795 -0.2669 -0.0605  0.4494
 1473W        W 1480   0.606   2.606   1.952  0.0200  0.2618 -0.0944
 1474W        W 1481   4.844   0.977   6.228  0.1552  0.0959  0.0743
 1475W        W 1482   2.123   3.215   6.058  0.2408  0.0631 -0.0087
 1476W        W 1483   6.098   0.531   1.332  0.0219  0.0994 -0.1219
 1477W        W 1484   1.477   4.135   5.568 -0.1150  0.0489 -0.1136
 1478W        W 1485   4.839   2.807   5.525  0.1960  0.1920 -0.1171
 1479W        W 1486   2.243   6.273   5.957  0.1319 -0.1228 -0.0259
 1480W        W 1487   0.713   0.280   1.903  0.1161  0.2834 -0.2195
 1481W        W 1488   4.297   5.540   2.184  0.1196  0.0618  0.3197
 1482W        W 1489   6.664   1.431   5.700  0.0889  0.0460 -0.0348
 1483W        W 1490   2.713   0.276   3.748  0.0272  0.0127  0.2474
 1484W        W 1491   5.609   0.043   3.030  0.0763  0.2302  0.1042
 1485W        W 1492   5.970   4.764   2.852  0.0706  0.0570 -0.1677
 1486W        W 1493   6.417   0.463   6.664  0.0670 -0.0164  0.0575
 1487W        W 1494   2.123   3.294   2.183 -0.2321  0.1424  0.1403
 1488W        W 1495   6.388   5.481   2.389 -0.0559  0.1336  0.0158
 1489W        W 1496   2.993   3.224   3.070 -0.2531 -0.1797 -0.1538
 1490W        W 1497   4.867   4.689   6.788  0.0819  0.2089 -0.0415
 1491W        W 1498   3.986   6.074   2.750 -0.1260 -0.0383  0.1206
 1492W        W 1499   6.473   3.558   5.768 -0.0459 -0.1994 -0.1090
 1493W        W 1500   6.367   1.680   4.275 -0.1317 -0.1683 -0.2302
 1494W        W 1501   3.378   4.876   1.696 -0.1830 -0.3051 -0.3025
 1495W        W 1502   4.546   5.983   1.437 -0.1211 -0.0242  0.0972
 1496W        W 1503   0.910   5.406   3.924 -0.0404 -0.0559 -0.0540
 1497W        W 1504   3.972   0.430   2.872  0.3100 -0.1555  0.0819
 1498W        W 1505   3.321   0.132   5.723 -0.1214 -0.1791  0.1010
 1499W        W 1506   3.012   4.200   6.528 -0.0119  0.2011 -0.2800
 1500W        W 1507   2.656   0.287   4.677  0.1445  0.0968  0.2750
 1501W        W 1508   6.352   4.136   5.599  0.0774  0.0692 -0.0591
 1502W        W 1509   6.842   3.919   3.634  0.3983 -0.1014 -0.1384
 1503W        W 1510   1.909   4.672   1.161  0.1614 -0.0614 -0.0822
 1504W        W 1511   3.018   6.404   3.738 -0.0911  0.0273  0.2031
 1505W        W 1512   2.839   6.027   1.271 -0.0758  0.3081 -0.0100
 1506W        W 1513   0.887   4.774   5.661  0.0998 -0.0629 -0.0761
 1507W        W 1514   4.519   6.769   3.639  0.3447 -0.0812 -0.2121
 1508W        W 1515   2.408   5.886   3.155  0.0522  0.1909  0.2559
 1509W        W 1516   4.940   0.608   3.154 -0.0529 -0.0255  0.0387
 1510W        W 1517   6.368   0.556   3.160  0.2762  0.0619 -0.2236
 1511W        W 1518   0.692   6.437   1.587  0.0082 -0.0077  0.1039
 1512W        W 1519   4.196   6.432   1.146 -0.3421 -0.0424  0.5125
 1513W        W 1520   2.089   1.485   5.506 -0.2522  0.2466  0.0656
 1514W        W 1521   1.024   4.775   3.109 -0.1019  0.0052  0.0413
 1515W        W 1522   4.626   1.921   5.006  0.1071  0.3042 -0.3863
 1516W        W 1523   4.024   5.614   3.151  0.3170 -0.0687 -0.1532
 1517W        W 1524   6.810   4.036   2.721  0.4036 -0.4915  0.1896
 1518W        W 1525   2.275   5.999   5.220  0.5255 -0.1983  0.1360
 1519W        W 1526   0.562   3.135   2.657 -0.0675  0.4215 -0.0025
 1520W        W 1527   1.019   0.893   4.840 -0.2611 -0.0480  0.1638
 1521W        W 1528   0.233   4.039   1.216  0.0617 -0.2672 -0.5654
 1522W        W 1529   3.991   3.732   0.601  0.1032  0.0587 -0.0991
 1523W        W 1530   1.879   2.449   3.886 -0.2246  0.1478  0.2950
 1524W        W 1531   5.335   6.806   1.191 -0.0865  0.0514  0.2664
 1525W        W 1532   1.384   0.773   0.882  0.0236  0.0769 -0.3568
 1526W        W 1533   2.051   5.582   3.415 -0.0143 -0.0119  0.1593
 1527W        W 1534   3.185   3.160   0.596 -0.1211 -0.0420 -0.2148
 1528W        W 1535   4.410   3.814   5.604  0.2195  0.2246  0.1785
 1529W        W 1536   5.581   6.343   6.312 -0.1568  0.1511  0.2065
 1530W        W 1537   0.346   0.461   5.091  0.0620 -0.0616  0.1367
 1531W        W 1538   5.766   5.770   0.325  0.1131 -0.2034  0.0313
 1532W        W 1539   3.060   6.229   6.495 -0.1434 -0.0171  0.0148
 1533W        W 1540   5.384   6.110   0.171  0.0780 -0.1143  0.0797
 1534W        W 1541   0.606   6.575   1.102  0.1690 -0.1102 -0.1157
 1535W        W 1542   5.448   3.477   5.038 -0.2117 -0.0736 -0.0725
 1536W        W 1543   3.131   1.759   6.481  0.0766  0.2788 -0.4383
 1537W        W 1544   5.938   0.979   3.125  0.1294  0.0823 -0.3086
 1538W        W 1545   3.671   6.244   4.930  0.2059 -0.0707 -0.0954
 1539W        W 1546   5.670   5.559   0.832 -0.2855  0.4558 -0.2001
 1540W        W 1547   4.288   5.595   1.680 -0.1165 -0.0010  0.0567
 1541W        W 1548   2.214   2.868   6.670  0.2893  0.1419 -0.1890
 1542W        W 1549   0.095   0.695   6.187  0.2179 -0.0061  0.2355
 1543W        W 1550   6.072   4.413   3.244 -0.2976  0.0430  0.0013
 1544W        W 1551   1.443   5.417   3.089  0.3971  0.1239 -0.0277
 1545W        W 1552   4.671   6.162   5.422  0.1403 -0.3502 -0.1645
 1546W        W 1553   6.356   4.242   6.795  0.1201 -0.1398  0.0228
 1547W        W 1554   3.190   0.088   3.040 -0.1944 -0.1736 -0.2504
 1548W        W 1555   5.944   2.004   4.961 -0.0603  0.1364  0.2620
 1549W        W 1556   6.819   1.612   5.166  0.0082 -0.0639  0.0686
 1550W        W 1557   2.471   3.553   1.848  0.1895  0.0592 -0.0009
 1551W        W 1558   6.411   4.184   1.613 -0.2579 -0.2381 -0.1154
 1552W        W 1559   5.149   2.816   0.984  0.2004  0.2273 -0.1009
 1553W        W 1560   2.205   0.621   4.112 -0.1335  0.0009  0.0634
 1554W        W 1561   2.975   3.630   3.973 -0.2574  0.1298  0.0529
 1555W        W 1562   0.796   2.223   0.872 -0.1663  0.0089 -0.1019
 1556W        W 1563   1.347   4.517   5.872  0.1181 -0.1484 -0.0465
 1557W        W 1564   4.789   3.308   4.023 -0.1137  0.2100  0.1598
 1558W        W 1565   2.862   4.866   6.780  0.4278  0.0366 -0.0154
 1559W        W 1566   3.866   3.825   1.531  0.3333 -0.1870 -0.4022
 1560W        W 1567   2.689   3.239   3.894 -0.1733  0.0496 -0.2591
 1561W        W 1568   2.818   5.529   1.287  0.1587  0.0045 -0.1077
 1562W        W 1569   0.225   3.749   4.024  0.1135 -0.6128 -0.2514
 1563W        W 1570   2.069   0.597   6.207  0.0251 -0.0212 -0.0779
 1564W        W 1571   3.943   1.855   1.229 -0.1561  0.0507  0.1102
 1565W        W 1572   6.033   4.567   0.968  0.1846 -0.2496 -0.0455
 1566W        W 1573   3.946   3.294   0.894 -0.1210 -0.1254  0.2076
 1567W        W 1574   2.958   1.252   6.487  0.0133 -0.0763 -0.0058
 1568W        W 1575   4.884   1.358   2.314  0.0219  0.0244 -0.0854
 1569W        W 1576   1.381   3.183   1.106 -0.2478  0.0530 -0.0861
 1570W        W 1577   0.710   3.182   6.706 -0.3799 -0.1360  0.1134
 1571W        W 1578   4.497   1.206   3.746  0.0958  0.1215  0.1559
 1572W        W 1579   6.037   4.268   4.859 -0.0633 -0.0354 -0.1227
 1573W        W 1580   2.514   5.810   5.973 -0.2097 -0.3515  0.0734
 1574W        W 1581   0.634   5.688   5.561  0.0770 -0.0772  0.1017
 1575W        W 1582   4.112   0.153   3.304 -0.0385  0.1252  0.2522
 1576W        W 1583   0.790   5.832   4.187 -0.0366 -0.1028  0.1278
 1577W        W 1584   6.396   5.492   3.560  0.1608  0.2922 -0.1034
 1578W        W 1585   0.140   4.969   3.251 -0.0399 -0.2565 -0.1598
 1579W        W 1586   4.988   5.329   4.646  0.1914 -0.0502 -0.0602
 1580W        W 1587   3.478   5.912   2.922 -0.2010 -0.1212 -0.2121
 1581W        W 1588   3.735   3.359   2.367 -0.1979 -0.0277  0.2925
 1582W        W 1589   2.836   5.035   1.114  0.1054  0.3892 -0.0519
 1583W        W 1590   1.184   5.083   6.687 -0.1715 -0.0366  0.0163
 1584W        W 1591   5.996   0.095   1.498  0.4166  0.1904 -0.0360
 1585W        W 1592   5.416   5.316   0.389  0.1173  0.1151 -0.0184
 1586W        W 1593   0.090   4.728   0.558  0.2190  0.1407 -0.1736
 1587W        W 1594   2.834   1.218   5.169 -0.1645  0.2135  0.0199
 1588W        W 1595   1.784   0.406   1.185  0.3020  0.4231 -0.0367
 1589W        W 1596   2.319   4.413   2.570  0.0914  0.0964 -0.0075
 1590W        W 1597   0.870   6.670   4.003 -0.1271  0.2653  0.2720
 1591W        W 1598   0.623   3.180   2.008  0.0386 -0.0567  0.1933
 1592W        W 1599   6.410   1.828   5.944  0.0291 -0.0524 -0.3165
 1593W        W 1600   4.090   1.694   2.904  0.1154  0.0446  0.3272
 1594W        W 1601   1.470   1.721   3.958 -0.2464  0.3071 -0.1118
 1595W        W 1602   0.630   0.701   3.704 -0.3742  0.0829  0.2535
 1596W        W 1603   2.774   3.642   4.737  0.0010 -0.1602 -0.0761
 1597W        W 1604   2.545   3.586   4.223 -0.0996  0.2121 -0.2888
 1598W        W 1605   6.080   2.893   5.511 -0.1603 -0.0480  0.0580
 1599W        W 1606   6.201   6.743   0.246  0.0339  0.2703 -0.0807
 1600W        W 1607   6.667   3.127   4.405  0.5827 -0.0114 -0.1744
 1601W        W 1608   0.859   0.689   3.156 -0.2077 -0.0380  0.2216
 1602W        W 1609   3.073   6.417   6.021  0.1063 -0.3281 -0.0871
 1603W        W 1610   5.038   4.059   4.927 -0.1852 -0.1971  0.1776
 1604W        W 1611   5.889   2.589   0.428  0.2604 -0.2542 -0.1493
 1605W        W 1612   4.632   5.289   6.452 -0.0111 -0.0182 -0.2713
 1606W        W 1613   4.293   3.996   6.046 -0.0644 -0.1832  0.2292
 1607W        W 1614   4.026   0.824   4.275  0.2189  0.0839 -0.1619
 1608W        W 1615   4.323   0.081   4.284 -0.1813  0.2566 -0.1373
 1609W        W 1616   0.912   6.659   3.121 -0.2520  0.0762 -0.0807
 1610W        W 1617   0.299   2.958   5.846 -0.0473  0.2716  0.0041
 1611W        W 1618   1.686   3.383   1.390 -0.1151 -0.1676 -0.1659
 1612W        W 1619   3.899   0.550   0.080 -0.2635  0.2258  0.2643
 1613W        W 1620   5.130   6.650   0.217  0.1127  0.1617  0.1391
 1614W        W 1621   4.757   6.398   1.997  0.1809  0.0345 -0.3850
 1615W        W 1622   4.214   0.164   6.728 -0.2650 -0.1880  0.5069
 1616W        W 1623   2.143   1.152   3.429  0.0915 -0.1664  0.0726
 1617W        W 1624   5.468   4.411   3.697  0.2878 -0.0569 -0.1064
 1618W        W 1625   6.847   4.499   6.776 -0.1282  0.1766  0.1891
 1619W        W 1626   6.042   2.885   2.794  0.2464  0.0215 -0.0183
 1620W        W 1627   4.101   0.007   1.452  0.3000  0.1532  0.2798
 1621W        W 1628   0.969   5.598   0.842 -0.0513  0.0015  0.0618
 1622W        W 1629   3.231   6.462   4.780  0.0127 -0.0598 -0.1187
 1623W        W 1630   5.572   3.877   6.574 -0.3254 -0.2250  0.0802
 1624W        W 1631   0.573   5.272   0.865  0.1800 -0.1900  0.2184
 1625W        W 1632   4.699   4.249   5.858 -0.2516 -0.0354  0.0221
 1626W        W 1633   4.035   3.454   1.831 -0.3398 -0.2510 -0.0427
 1627W        W 1634   4.006   2.052   3.348  0.3781 -0.0022  0.2240
 1628W        W 1635   3.482   4.096   5.661  0.0672 -0.0430 -0.3536
 1629W        W 1636   3.181   0.126   4.474  0.0468 -0.1391  0.1809
 1630W        W 1637   3.925   3.905   3.875  0.1207  0.2557 -0.0528
 1631W        W 1638   0.968   0.569   6.146  0.3724 -0.1448  0.0240
 1632W        W 1639   5.619   3.959   0.574  0.1708  0.0294 -0.0528
 1633W        W 1640   1.196   6.719   6.340  0.0712  0.1385  0.2017
 1634W        W 1641   3.446   6.006   6.800 -0.1138  0.1397  0.0396
 1635W        W 1642   5.322   5.493   5.945  0.0615  0.2419 -0.1582
 1636W        W 1643   4.557   0.964   2.559  0.2563 -0.2694 -0.0787
 1637W        W 1644   0.916   5.529   2.274  0.1902  0.0115  0.1627
 1638W        W 1645   2.641   1.225   3.627 -0.2391  0.0820 -0.0614
 1639W        W 1646   2.612   5.310   1.688 -0.0383 -0.0754  0.2234
 1640W        W 1647   2.201   3.071   5.112  0.0351 -0.2085  0.0674
 1641W        W 1648   1.119   2.998   4.258 -0.0193  0.0388  0.0458
 1642W        W 1649   1.978   6.558   5.116 -0.2212  0.0055 -0.0474
 1643W        W 1650   6.627   5.052   3.559 -0.2479  0.2715 -0.1361
 1644W        W 1651   3.994   3.089   4.965 -0.0401 -0.2678  0.0292
 1645W        W 1652   4.392   2.397   2.142  0.0899  0.4040  0.2064
 1646W        W 1653   4.785   3.024   2.693  0.2540  0.0424 -0.0256
 1647W        W 1654   4.168   5.038   2.289  0.2466 -0.3651 -0.0392
 1648W        W 1655   1.611   3.027   4.340  0.2456  0.2054 -0.4479
 1649W        W 1656   2.255   4.875   0.768 -0.0281  0.2145 -0.0569
 1650W        W 1657   0.085   3.020   1.166 -0.2408 -0.1376  0.0858
 1651W        W 1658   2.280   0.144   6.126  0.0638  0.0749 -0.2214
 1652W        W 1659   3.667   1.706   1.677 -0.1693 -0.1043  0.0083
 1653W        W 1660   6.071   4.942   5.803 -0.2667 -0.1875  0.0196
 1654W        W 1661   4.579   3.818   5.101  0.1719  0.0562  0.1875
 1655W        W 1662   4.180   1.018   1.256 -0.2182  0.1275 -0.1292
 1656W        W 1663   6.174   0.598   5.483  0.2701 -0.0861 -0.0643
 1657W        W 1664   4.321   2.643   5.988  0.0149  0.2126  0.0985
 1658W        W 1665   3.801   6.617   0.366 -0.3091  0.3044 -0.2344
 1659W        W 1666   4.057   3.475   5.327  0.0201 -0.0557 -0.1454
 1660W        W 1667   5.769   0.037   3.482  0.2951  0.2389  0.1142
 1661W        W 1668   3.117   6.796   1.011  0.0425 -0.1140 -0.1823
 1662W        W 1669   5.192   4.294   0.734  0.0398  0.2527  0.0409
 1663W        W 1670   0.073   2.911   2.814 -0.3683  0.0084  0.1849
 1664W        W 1671   3.436   2.695   5.623  0.0037 -0.2382  0.1151
 1665W        W 1672   6.694   2.522   3.877  0.1494 -0.4344 -0.0193
 1666W        W 1673   6.295   0.138   3.963  0.0470  0.0241  0.0711
 1667W        W 1674   2.339   3.709   0.290  0.0829  0.1365  0.0387
 1668W        W 1675   5.967   6.299   0.161  0.0548 -0.0606  0.1479
 1669W        W 1676   0.956   1.011   4.310  0.1144  0.1293 -0.2247
 1670W        W 1677   5.125   4.192   1.274  0.1644 -0.0254 -0.1505
 1671W        W 1678   0.705   2.208   2.280  0.1393  0.1269  0.2248
 1672W        W 1679   2.775   3.630   3.194  0.0432 -0.1946  0.0439
 1673W        W 1680   0.034   5.497   2.324 -0.1534  0.0184 -0.2884
 1674W        W 1681   3.023   0.100   6.079  0.0561  0.0339 -0.2588
 1675W        W 1682   4.341   5.738   6.126 -0.0951 -0.3328 -0.0434
 1676W        W 1683   3.920   6.681   4.156  0.2360 -0.0238 -0.0524
 1677W        W 1684   5.423   3.000   3.568 -0.2356 -0.2382  0.1762
 1678W        W 1685   5.631   4.842   0.198 -0.0078  0.0701  0.1019
 1679W        W 1686   2.857   6.314   0.283 -0.1091  0.2360  0.0719
 1680W        W 1687   4.747   2.316   5.747  0.2197  0.0625 -0.0212
 1681W        W 1688   6.497   0.172   4.903  0.3387 -0.1136 -0.2504
 1682W        W 1689   5.633   2.826   3.123 -0.0290  0.1545 -0.0382
 1683W        W 1690   5.976   2.993   0.041 -0.0246  0.1069  0.1002
 1684W        W 1691   4.276   0.503   2.516 -0.2535  0.2032  0.0391
 1685W        W 1692   4.663   6.797   6.655  0.1130  0.1246  0.1872
 1686W        W 1693   2.077   1.202   0.153 -0.1763  0.2202 -0.3012
 1687W        W 1694   2.047   3.931   1.092  0.3927  0.0200  0.2266
 1688W        W 1695   0.949   2.932   0.242  0.0315  0.1661 -0.1822
 1689W        W 1696   1.662   3.130   5.813  0.1251 -0.1304 -0.0233
 1690W        W 1697   2.737   2.586   4.376  0.0218 -0.1358 -0.2309
 1691W        W 1698   0.159   0.128   3.440  0.2564 -0.1606 -0.1816
 1692W        W 1699   1.977   3.726   6.086  0.2403  0.1217 -0.0573
 1693W        W 1700   6.651   3.028   5.685  0.1548  0.0755  0.2076
 1694W        W 1701   4.874   3.704   4.382  0.0045  0.0077  0.0731
 1695W        W 1702   0.923   4.282   6.277 -0.0058 -0.0219 -0.0675
 1696W        W 1703   2.759   2.582   1.062 -0.1002  0.3115 -0.0264
 1697W        W 1704   3.886   3.573   4.282  0.2288  0.0325  0.0435
 1698W        W 1705   3.887   4.793   1.484  0.0742 -0.0120  0.0201
 1699W        W 1706   4.019   6.671   4.922  0.2906 -0.0514 -0.0510
 1700W        W 1707   6.296   4.651   2.376  0.1894 -0.1036 -0.2613
 1701W        W 1708   3.743   0.875   4.709 -0.1704  0.1628  0.2070
 1702W        W 1709   2.801   6.627   4.526 -0.1893 -0.1163 -0.1382
 1703W        W 1710   2.554   4.921   2.092  0.2121  0.3800  0.0994
 1704W        W 1711   5.078   5.517   4.015  0.0858 -0.1585  0.0503
 1705W        W 1712   1.309   3.799   1.542  0.1632  0.0040 -0.0148
 1706W        W 1713   5.333   4.021   2.745 -0.0222  0.4172 -0.1568
 1707W        W 1714   1.956   3.280   0.310  0.0271  0.0652  0.0481
 1708W        W 1715   4.906   0.856   2.121  0.0686  0.1297 -0.3848
 1709W        W 1716   1.273   5.506   1.408  0.2025  0.0995  0.3289
 1710W        W 1717   1.123   0.000   0.269  0.1169  0.3631  0.0316
 1711W        W 1718   6.262   3.788   3.041 -0.0601 -0.2832 -0.0261
 1712W        W 1719   0.302   6.413   3.141 -0.0037 -0.4343  0.0210
 1713W        W 1720   5.201   1.539   5.079 -0.0464  0.0960  0.1484
 1714W        W 1721   3.958   6.179   6.005 -0.0008 -0.2179  0.0190
 1715W        W 1722   0.663   1.316   5.793  0.0021  0.1325  0.3528
 1716W        W 1723   0.343   6.521   3.998 -0.0839  0.1114 -0.0569
 1717W        W 1724   2.512   4.150   4.354 -0.3269 -0.2989  0.4159
 1718W        W 1725   3.407   6.403   2.018  0.2278 -0.1702  0.0252
 1719W        W 1726   3.154   1.043   1.427 -0.0391 -0.3803  0.4460
 1720W        W 1727   0.948   2.349   5.433 -0.1435  0.0101 -0.2631
 1721W        W 1728   5.205   4.638   1.493 -0.3659 -0.1464  0.3956
 1722W        W 1729   6.123   2.751   6.450 -0.2123 -0.1433 -0.0328
 1723W        W 1730   2.713   4.813   2.608  0.0334 -0.4475  0.2286
 1724W        W 1731   2.541   2.948   3.085 -0.1173  0.3277 -0.1133
 1725W        W 1732   4.025   1.549   2.059 -0.1158 -0.0866  0.0609
 1726W        W 1733   4.039   2.072   6.345 -0.1848 -0.0841  0.2392
 1727W        W 1734   1.171   2.033   2.244 -0.0320 -0.2611  0.4020
 1728W        W 1735   4.086   6.148   1.535  0.0384 -0.0439 -0.1323
 1729W        W 1736   0.175   6.372   5.983 -0.0011  0.0749  0.1244
 1730W        W 1737   4.144   1.462   0.931 -0.4927 -0.1288  0.0110
 1731W        W 1738   5.281   0.537   1.413 -0.0289 -0.2043 -0.0921
 1732W        W 1739   5.293   5.090   3.143  0.0306  0.0561 -0.0968
 1733W        W 1740   4.430   4.369   3.730 -0.2471 -0.2183  0.1623
 1734W        W 1741   3.588   5.594   0.444 -0.1547  0.0808  0.0207
 1735W        W 1742   6.045   4.701   6.789  0.0448 -0.0258 -0.0580
 1736W        W 1743   4.877   1.838   5.991  0.3105  0.1072 -0.2299
 1737W        W 1744   3.998   0.011   0.941  0.0747  0.2674 -0.0338
 1738W        W 1745   2.444   4.478   3.934 -0.2460 -0.1388  0.4042
 1739W        W 1746   5.315   2.362   2.422 -0.0973 -0.2134 -0.0544
 1740W        W 1747   5.795   6.369   5.160 -0.0646 -0.0504  0.0766
 1741W        W 1748   5.721   6.498   1.036 -0.1977 -0.0818 -0.1803
 1742W        W 1749   3.268   3.619   0.825  0.1832  0.0005  0.2455
 1743W        W 1750   2.840   3.855   1.543  0.3068 -0.3420  0.2683
 1744W        W 1751   4.950   5.242   2.747 -0.0144 -0.1767  0.1746
 1745W        W 1752   0.938   1.961   1.312 -0.1768 -0.2909  0.3674
 1746W        W 1753   1.020   4.268   3.501 -0.0959  0.2430 -0.2756
 1747W        W 1754   6.518   4.794   6.523 -0.1895  0.0135 -0.0525
 1748W        W 1755   6.086   0.390   0.262  0.0359  0.0642 -0.1074
 1749W        W 1756   3.430   6.556   4.286 -0.2367 -0.1750 -0.0032
 1750W        W 1757   0.042   4.533   6.274  0.0136 -0.1328  0.2174
 1751W        W 1758   5.662   1.592   3.656  0.1044  0.0535  0.0474
 1752W        W 1759   2.632   0.758   3.910 -0.0765 -0.0925  0.0835
 1753W        W 1760   3.307   5.859   5.107  0.0495  0.0406 -0.0518
 1754W        W 1761   2.909   6.343   2.243  0.0453 -0.0235 -0.1537
 1755W        W 1762   4.440   3.144   5.747  0.2787 -0.0540 -0.1405
 1756W        W 1763   0.035   2.162   2.847  0.2199 -0.0133  0.1619
 1757W        W 1764   3.444   3.888   6.133 -0.1685 -0.0667  0.2196
 1758W        W 1765   3.044   1.949   2.136  0.2143  0.0438  0.2381
 1759W        W 1766   0.323   1.346   1.291  0.1323  0.1213 -0.2268
 1760W        W 1767   2.596   0.960   0.433  0.2677  0.0566 -0.2219
 1761W        W 1768   3.605   4.653   5.696  0.1654  0.3299 -0.3184
 1762W        W 1769   3.758   6.116   0.343 -0.0717 -0.0222  0.3165
 1763W        W 1770   2.352   6.577   1.595 -0.0404 -0.2060 -0.1406
 1764W        W 1771   6.775   0.956   1.432 -0.5291  0.1187 -0.0897
 1765W        W 1772   1.019   6.020   6.471 -0.0477 -0.0748  0.1039
 1766W        W 1773   1.775   5.491   1.330 -0.2159 -0.1237 -0.0088
 1767W        W 1774   6.116   1.330   3.885  0.1873  0.0748  0.1608
 1768W        W 1775   3.371   4.200   2.189  0.0867 -0.0461  0.0062
 1769W        W 1776   1.311   5.225   3.583  0.2122  0.0977 -0.0926
 1770W        W 1777   2.647   1.234   1.569  0.0231 -0.0467 -0.0484
 1771W        W 1778   2.142   1.867   6.252  0.3387 -0.2107 -0.1497
 1772W        W 1779   6.125   1.838   3.733  0.1900  0.2419 -0.4223
 1773W        W 1780   4.147   1.535   6.173 -0.2184  0.2051  0.2854
 1774W        W 1781   2.177   2.221   5.516  0.1248  0.0215  0.1093
 1775W        W 1782   5.969   4.324   6.435 -0.0922  0.0630 -0.0266
 1776W        W 1783   0.241   5.237   4.562  0.3138 -0.3364  0.0202
 1777W        W 1784   4.666   1.471   6.249  0.0268  0.1645  0.1669
 1778W        W 1785   6.343   4.130   6.098 -0.1087  0.0351 -0.0408
 1779W        W 1786   6.743   4.618   1.474 -0.2311 -0.1290 -0.1408
 1780W        W 1787   0.070   5.721   4.334 -0.0990  0.0854 -0.1526
 1781W        W 1788   3.003   6.261   4.224 -0.1459  0.1420 -0.3746
 1782W        W 1789   1.207   3.015   2.042 -0.0084  0.2977  0.1874
 1783W        W 1790   6.761   2.879   4.803  0.1151  0.2722  0.0796
 1784W        W 1791   6.589   0.543   1.682  0.2955  0.3070  0.0031
 1785W        W 1792   1.625   6.179   5.186  0.1070 -0.0553  0.2784
 1786W        W 1793   5.295   2.148   1.294  0.1531  0.4553 -0.1026
 1787W        W 1794   4.062   2.393   3.809 -0.0154  0.0264 -0.0759
 1788W        W 1795   0.154   1.165   5.896 -0.2066 -0.0077 -0.1582
 1789W        W 1796   0.334   1.952   3.686  0.0398  0.0926  0.1933
 1790W        W 1797   5.964   1.986   4.398  0.0785  0.1335 -0.2614
 1791W        W 1798   1.126   2.463   6.229 -0.0448 -0.2087 -0.0335
 1792W        W 1799   2.263   6.391   4.385  0.2618  0.0810  0.2114
 1793W        W 1800   1.873   6.269   0.274 -0.2137 -0.0041  0.1234
 1794W        W 1801   3.086   1.439   6.081 -0.1589 -0.3019  0.2946
 1795W        W 1802   4.974   2.318   2.060  0.0107  0.0663 -0.1743
 1796W        W 1803   1.014   1.170   6.093 -0.0642  0.1564 -0.2240
 1797W        W 1804   3.058   3.643   5.251  0.2616  0.0159  0.0975
 1798W        W 1805   5.949   1.319   6.714  0.1349  0.2864  0.0728
 1799W        W 1806   4.712   0.460   6.723 -0.3000  0.2143  0.2362
 1800W        W 1807   3.859   0.299   5.601  0.4244  0.0538 -0.1175
 1801W        W 1808   0.012   5.552   3.573 -0.1699 -0.0377 -0.0395
 1802W        W 1809   2.610   6.233   3.425 -0.1398  0.0728 -0.3932
 1803W        W 1810   3.079   1.712   5.304  0.0703 -0.0786 -0.0525
 1804W        W 1811   4.212   2.574   2.669 -0.1262  0.1795  0.1108
 1805W        W 1812   3.852   4.385   1.932 -0.1999  0.0593  0.0329
 1806W        W 1813   5.648   0.366   1.865 -0.0409 -0.1803 -0.0812
 1807W        W 1814   2.519   1.611   0.760 -0.0685 -0.2149 -0.1711
 1808W        W 1815   5.292   0.006   2.551 -0.1129 -0.1465 -0.3599
 1809W        W 1816   5.874   1.224   2.478  0.3141 -0.1313 -0.0767
 1810W        W 1817   5.102   1.732   5.515  0.0029 -0.1045  0.1866
 1811W        W 1818   2.578   3.757   6.451 -0.0612  0.1624 -0.2281
 1812W        W 1819   4.095   5.185   0.632  0.0636 -0.2355  0.2903
 1813W        W 1820   2.251   6.564   6.356 -0.3405 -0.0931  0.1310
 1814W        W 1821   0.531   4.287   1.657  0.2410 -0.2250  0.5648
 1815W        W 1822   1.090   3.383   6.189 -0.5513 -0.2086 -0.4253
 1816W        W 1823   0.701   3.245   4.428  0.1455  0.1137  0.3091
 1817W        W 1824   1.519   5.249   4.172 -0.0668 -0.0683  0.1698
 1818W        W 1825   2.138   0.148   3.306 -0.2589  0.0098  0.0513
 1819W        W 1826   3.852   5.258   3.488 -0.0227  0.1844  0.0252
 1820W        W 1827   2.000   2.980   3.894  0.0180  0.1227  0.1720
 1821W        W 1828   3.698   5.030   4.265  0.1533  0.2327  0.3495
 1822W        W 1829   5.420   2.148   6.603  0.1866  0.0513  0.2589
 1823W        W 1830   3.194   4.315   6.017 -0.0552 -0.1607 -0.0623
 1824W        W 1831   1.543   2.554   3.494 -0.2987 -0.2809  0.2279
 1825W        W 1832   3.328   1.249   2.619  0.0675  0.1982 -0.0110
 1826W        W 1833   1.398   2.637   0.895 -0.2003  0.1681 -0.0301
 1827W        W 1834   5.772   0.698   5.134 -0.0519  0.2669 -0.3597
 1828W        W 1835   4.220   0.191   6.223 -0.4336 -0.1386  0.1421
 1829W        W 1836   3.485   5.428   3.747 -0.1550 -0.2248  0.1014
 1830W        W 1837   1.895   1.896   3.748 -0.0758  0.1948  0.2057
 1831W        W 1838   3.783   6.813   1.977 -0.3971 -0.0444  0.1289
 1832W        W 1839   2.647   3.968   5.199  0.4068  0.3209  0.2815
 1833W        W 1840   3.707   0.787   1.462 -0.0854  0.0689 -0.1769
 1834W        W 1841   3.709   2.549   6.481  0.1726 -0.1628  0.0656
 1835W        W 1842   5.554   6.232   4.788  0.2960 -0.2844  0.2193
 1836W        W 1843   4.683   4.149   0.910 -0.0769 -0.0554 -0.0321
 1837W        W 1844   0.349   1.480   3.504  0.0322 -0.2115 -0.2235
 1838W        W 1845   1.087   6.515   1.279  0.1188 -0.1943  0.1798
 1839W        W 1846   3.205   2.723   0.835 -0.3624  0.1342 -0.1357
 1840W        W 1847   2.989   6.771   4.054  0.0683 -0.2907 -0.0282
 1841W        W 1848   2.585   4.936   5.156  0.0436 -0.1265  0.0628
 1842W        W 1849   6.747   2.610   2.466  0.1337 -0.1094  0.1718
 1843W        W 1850   5.610   3.049   5.464  0.1339  0.0755 -0.1287
 1844W        W 1851   5.444   4.664   1.013 -0.1430 -0.1662  0.0561
 1845W        W 1852   1.490   6.749   1.286  0.0123 -0.3359  0.1807
 1846W        W 1853   5.314   6.787   6.044 -0.0264  0.0380 -0.0336
 1847W        W 1854   0.910   2.503   3.841 -0.2575 -0.1523  0.2263
 1848W        W 1855   6.791   0.358   3.058 -0.0575  0.0199  0.2118
 1849W        W 1856   4.464   4.833   4.541 -0.3941  0.0333  0.0389
 1850W        W 1857   0.537   0.034   4.421 -0.2408  0.2641 -0.2862
 1851W        W 1858   4.724   5.482   2.410  0.0436 -0.1407 -0.0066
 1852W        W 1859   5.974   3.352   5.750  0.2335 -0.1907  0.3309
 1853W        W 1860   4.461   3.432   2.630 -0.0872  0.1444  0.2105
 1854W        W 1861   5.784   5.778   2.978  0.0012 -0.2881  0.1303
 1855W        W 1862   2.167   0.467   5.621  0.1929  0.1798  0.0743
 1856W        W 1863   1.412   2.762   5.376 -0.0117  0.3822  0.1062
 1857W        W 1864   4.653   0.061   0.258  0.1460 -0.1475 -0.0488
 1858W        W 1865   6.384   4.404   2.811 -0.2548  0.4322 -0.0434
 1859W        W 1866   5.938   5.565   6.778  0.0242  0.3450 -0.0634
 1860W        W 1867   3.793   1.963   0.426 -0.3009  0.1059  0.2287
 1861W        W 1868   3.619   3.959   3.538 -0.0455  0.0009  0.4023
 1862W        W 1869   0.559   2.156   2.865  0.0588 -0.0454 -0.0855
 1863W        W 1870   5.833   4.016   4.472  0.2786 -0.2760 -0.2600
 1864W        W 1871   0.919   4.236   5.751  0.2089  0.0089 -0.1627
 1865W        W 1872   0.480   5.015   0.428  0.2563 -0.3180  0.1755
 1866W        W 1873   0.796   6.149   3.265 -0.1776 -0.1443  0.1179
 1867W        W 1874   1.900   0.620   3.616  0.1071  0.0371  0.1268
 1868W        W 1875   3.528   0.043   0.656 -0.0863 -0.1186  0.1644
 1869W        W 1876   6.709   0.767   3.500 -0.0031 -0.1358  0.1067
 1870W        W 1877   4.111   3.461   0.172  0.1075 -0.0317  0.0532
 1871W        W 1878   3.582   3.624   2.739 -0.0121 -0.0911 -0.0488
 1872W        W 1879   1.022   3.296   2.391 -0.1479 -0.4856 -0.0836
 1873W        W 1880   5.622   1.350   0.334  0.0234 -0.2161  0.1267
 1874W        W 1881   5.022   1.352   5.859 -0.0438 -0.0674 -0.1244
 1875W        W 1882   4.003   1.296   4.012 -0.0449 -0.2142  0.1968
 1876W        W 1883   3.764   3.326   1.432 -0.1846 -0.1102  0.0580
 1877W        W 1884   3.476   6.090   4.489 -0.1296 -0.2982 -0.0844
 1878W        W 1885   1.832   2.148   3.304 -0.0080 -0.3164  0.3240
 1879W        W 1886   2.798   4.179   4.794 -0.3286 -0.1287  0.0267
 1880W        W 1887   3.564   2.215   3.666 -0.0128  0.1368 -0.0994
 1881W        W 1888   1.948   6.169   4.802  0.2259  0.2482 -0.1434
 1882W        W 1889   2.531   0.756   1.731  0.2026  0.1923  0.0405
 1883W        W 1890   6.489   3.502   2.260  0.0940 -0.2005 -0.2935
 1884W        W 1891   6.278   4.157   4.030 -0.1895 -0.2931  0.0136
 1885W        W 1892   2.542   6.399   6.748 -0.1280 -0.2227  0.1293
 1886W        W 1893   3.530   5.939   6.015 -0.1118  0.1628  0.0268
 1887W        W 1894   6.534   4.582   5.430 -0.4105  0.2825 -0.1337
 1888W        W 1895   1.375   2.701   0.378 -0.2251  0.0097 -0.2356
 1889W        W 1896   2.938   4.604   0.392  0.1837  0.0804 -0.1115
 1890W        W 1897   2.724   5.892   2.179  0.1568 -0.0194 -0.1974
 1891W        W 1898   6.516   6.857   5.421 -0.1887 -0.1630  0.2268
 1892W        W 1899   1.321   4.893   1.430  0.0910  0.1095  0.0696
 1893W        W 1900   6.820   1.487   1.681 -0.0172 -0.2036  0.1851
 1894W        W 1901   3.585   5.065   0.705 -0.1177 -0.1357  0.2466
 1895W        W 1902   3.113   1.817   3.813  0.0161 -0.3845  0.0318
 1896W        W 1903   3.031   1.427   2.228 -0.1949  0.0310  0.0572
 1897W        W 1904   0.312   4.334   3.995  0.3672  0.0973 -0.0041
 1898W        W 1905   4.740   3.417   6.576 -0.1611  0.1387 -0.1880
 1899W        W 1906   6.343   1.120   1.688 -0.0698  0.2194  0.1483
 1900W        W 1907   3.241   4.998   0.204  0.0043  0.1160  0.2970
 1901W        W 1908   6.094   1.182   4.382 -0.0471  0.2663  0.0983
 1902W        W 1909   4.508   3.899   1.447  0.1452 -0.1869 -0.1261
 1903W        W 1910   2.832   0.974   4.287  0.1493  0.1331 -0.1283
 1904W        W 1911   1.940   2.621   5.294  0.2943 -0.1112  0.1441
 1905W        W 1912   6.248   1.980   2.107  0.1241  0.3441 -0.1199
 1906W        W 1913   6.532   2.294   6.512 -0.1237  0.0909  0.2215
 1907W        W 1914   0.844   0.018   5.057  0.1309  0.0916 -0.1739
 1908W        W 1915   2.965   3.433   1.838 -0.0865 -0.0856 -0.3525
 1909W        W 1916   2.910   4.334   1.724  0.2828  0.1474  0.0899
 1910W        W 1917   3.000   2.844   2.078  0.3090 -0.2528  0.2501
 1911W        W 1918   0.879   2.716   6.648 -0.1533  0.3618  0.1172
 1912W        W 1919   6.655   1.814   6.405 -0.0096 -0.0595  0.1733
 1913W        W 1920   6.152   1.739   6.420 -0.0763 -0.2973  0.0927
 1914W        W 1921   1.819   0.085   2.440 -0.2265  0.2127 -0.0520
 1915W        W 1922   1.003   4.447   1.432 -0.0838  0.1939  0.1595
 1916W        W 1923   6.261   3.940   2.552 -0.1418  0.0852  0.0478
 1917W        W 1924   0.693   0.572   4.336  0.2008 -0.2714  0.0117
 1918W        W 1925   2.226   6.447   3.165 -0.1341 -0.0206  0.1510
 1919W        W 1926   4.117   3.312   3.931 -0.2758  0.5286 -0.0344
 1920W        W 1927   5.125   0.142   3.032 -0.1160  0.0068 -0.0253
 1921W        W 1928   6.293   1.215   0.216  0.0216 -0.3275 -0.4159
 1922W        W 1929   0.452   1.705   0.188  0.2975 -0.0669 -0.0877
 1923W        W 1930   4.091   4.329   6.415  0.1658 -0.0799  0.1714
 1924W        W 1931   3.601   5.642   4.223 -0.0160 -0.1520 -0.0275
 1925W        W 1932   0.055   4.218   1.736  0.1720  0.0558 -0.0330
 1926W        W 1933   4.133   5.155   4.353 -0.2345  0.0960  0.0837
 1927W        W 1934   1.969   6.042   1.539 -0.1021  0.3464  0.0026
 1928W        W 1935   5.454   6.033   5.491  0.1332 -0.2571 -0.0232
 1929W        W 1936   3.909   5.578   5.985  0.2811 -0.3748 -0.3066
 1930W        W 1937   5.234   6.583   5.397 -0.0067  0.0613 -0.1240
 1931W        W 1938   0.547   0.682   0.616  0.1003  0.0597  0.0076
 1932W        W 1939   1.381   1.260   3.382  0.1448 -0.1597  0.0419
 1933W        W 1940   1.221   0.513   1.291 -0.1063 -0.0318 -0.1531
 1934W        W 1941   3.223   5.607   2.494 -0.1371  0.3039 -0.1261
 1935W        W 1942   2.359   6.694   1.086  0.1271 -0.0104 -0.0395
 1936W        W 1943   2.420   5.454   2.122 -0.1288 -0.2151  0.2811
 1937W        W 1944   4.885   0.642   5.759 -0.2384 -0.0483  0.0763
 1938W        W 1945   3.149   3.954   3.507  0.0797 -0.1951 -0.3412
 1939W        W 1946   5.608   1.017   4.114 -0.5346 -0.0582 -0.0747
 1940W        W 1947   3.571   0.263   6.153 -0.0478  0.0947 -0.0618
 1941W        W 1948   2.738   3.494   5.595 -0.0428 -0.2703  0.0769
 1942W        W 1949   5.616   5.255   2.801  0.2361 -0.1386  0.5011
 1943W        W 1950   6.571   3.656   1.756 -0.1938 -0.0690  0.1101
 1944W        W 1951   5.311   2.818   2.751 -0.1145  0.2172 -0.1459
 1945W        W 1952   6.068   1.507   2.936 -0.1453  0.2701  0.2321
 1946W        W 1953   5.201   1.978   3.514 -0.0184 -0.2377  0.0676
 1947W        W 1954   2.622   2.057   0.552  0.2193 -0.1736  0.1297
 1948W        W 1955   2.868   3.289   0.193 -0.0173 -0.2668 -0.0189
 1949W        W 1956   0.534   0.392   6.393  0.2887 -0.3496 -0.3204
 1950W        W 1957   0.216   2.026   4.173  0.0959  0.0517 -0.1044
 1951W        W 1958   5.501   1.806   0.693  0.0590 -0.0118 -0.3477
 1952W        W 1959   4.773   5.388   5.992  0.0676 -0.2284  0.1431
 1953W        W 1960   3.120   4.312   4.090 -0.1018 -0.2920 -0.3336
 1954W        W 1961   1.814   2.285   4.937  0.1100 -0.0289  0.5883
 1955W        W 1962   5.259   1.734   0.075 -0.0625 -0.1678 -0.0773
 1956W        W 1963   1.005   0.973   1.131 -0.1636 -0.0584 -0.0658
 1957W        W 1964   5.078   2.483   4.731 -0.2010 -0.1183  0.0809
 1958W        W 1965   0.998   1.824   5.052 -0.1776  0.0775  0.1814
 1959W        W 1966   0.211   3.429   1.424  0.0566  0.0978 -0.2968
 1960W        W 1967   2.430   1.336   3.029  0.0333  0.1162 -0.1644
 1961W        W 1968   3.897   2.655   3.227 -0.0437  0.1492  0.0052
 1962W        W 1969   5.696   3.206   2.563 -0.0857 -0.0057  0.1121
 1963W        W 1970   5.117   4.067   2.298  0.1034  0.0551  0.2887
 1964W        W 1971   4.248   5.267   5.802 -0.0241  0.0663 -0.3390
 1965W        W 1972   6.599   3.116   3.182  0.0314 -0.0093  0.1024
 1966W        W 1973   2.535   6.732   3.459  0.0577 -0.0325 -0.0131
 1967W        W 1974   4.737   6.392   0.485  0.1855  0.1375  0.0506
 1968W        W 1975   4.527   3.535   0.701 -0.1764  0.0422 -0.1477
 1969W        W 1976   0.031   5.168   4.059  0.2915 -0.1275 -0.0155
 1970W        W 1977   4.700   0.105   4.780  0.0848  0.0125 -0.1699
 1971W        W 1978   2.602   1.987   1.107 -0.0142 -0.1376 -0.0333
 1972W        W 1979   1.363   0.482   3.534 -0.3139 -0.2641  0.2485
 1973W        W 1980   2.514   3.881   5.840  0.0113 -0.1497  0.0506
 1974W        W 1981   5.309   4.972   4.813  0.2513 -0.0230  0.0950
 1975W        W 1982   4.278   2.901   2.330 -0.3007 -0.0882  0.0324
 1976W        W 1983   6.567   0.544   2.642  0.3987  0.1746 -0.2650
 1977W        W 1984   5.702   2.395   2.719 -0.2276 -0.0049  0.1663
 1978W        W 1985   2.726   4.108   3.302  0.0520  0.4909  0.1263
 1979W        W 1986   1.605   0.721   5.923 -0.1958 -0.0989  0.0563
 1980W        W 1987   3.140   0.426   3.854 -0.2491  0.3616 -0.1654
 1981W        W 1988   0.428   5.803   2.267  0.3842 -0.5409 -0.2575
 1982W        W 1989   2.052   1.619   3.266  0.1550 -0.0516  0.0383
 1983W        W 1990   2.389   5.951   6.827 -0.1565  0.0502  0.0005
 1984W        W 1991   1.947   6.682   4.078  0.2005  0.1926 -0.1317
 1985W        W 1992   1.398   3.180   5.089 -0.1045 -0.0176  0.1033
 1986W        W 1993   5.886   6.184   2.632  0.2010 -0.0276 -0.1067
 1987W        W 1994   2.953   0.296   1.812 -0.0651 -0.1409 -0.2546
 1988W        W 1995   0.065   4.263   5.276  0.0768 -0.0075  0.3236
 1989W        W 1996   5.543   6.755   1.651 -0.1190  0.2150  0.1150
 1990W        W 1997   2.938   3.142   4.395  0.0873 -0.0923  0.0817
 1991W        W 1998   1.848   3.326   5.395  0.1169 -0.1724  0.0742
 1992W        W 1999   4.234   4.642   3.341 -0.0633  0.1206 -0.1377
 1993W        W 2000   6.768   2.726   6.190  0.2174  0.1514  0.0122
 1994W        W 2001   5.375   6.593   3.425 -0.1462  0.2623 -0.0225
 1995W        W 2002   0.741   0.500   1.468 -0.1080 -0.0239  0.0155
 1996W        W 2003   1.711   5.885   0.596 -0.1411 -0.2675 -0.0503
 1997W        W 2004   0.148   1.401   6.763  0.1387 -0.2498  0.2238
 1998W        W 2005   0.333   3.889   5.095 -0.2052  0.3004 -0.6647
 1999W        W 2006   4.204   2.055   1.653 -0.1610 -0.0257 -0.4744
 2000W        W 2007   5.417   3.884   1.956 -0.3432  0.3039 -0.1838
 2001W        W 2008   5.526   3.101   1.022  0.1346 -0.2169 -0.4473
 2002W        W 2009   5.022   3.441   0.219 -0.0348  0.2618  0.0356
 2003W        W 2010   1.246   1.261   3.901 -0.1653  0.1381  0.0350
 2004W        W 2011   0.542   1.942   5.098  0.0712  0.0375 -0.0862
 2005W        W 2012   6.804   6.796   2.282 -0.0764  0.4319  0.0820
 2006W        W 2013   4.118   3.514   6.027 -0.0734 -0.0753 -0.1808
 2007W        W 2014   4.994   4.967   0.311 -0.0094 -0.0433  0.1096
 2008W        W 2015   5.688   6.786   5.564  0.2556  0.0984  0.0353
 2009W        W 2016   1.118   6.256   4.310  0.3772 -0.1941  0.0940
 2010W        W 2017   5.072   0.142   5.617 -0.0449 -0.2799  0.2383
 2011W        W 2018   5.893   5.581   2.507  0.1185  0.2607 -0.0232
 2012W        W 2019   4.778   6.751   6.174 -0.2323 -0.1559 -0.1243
 2013W        W 2020   0.633   3.882   0.789  0.3651 -0.1768 -0.1477
 2014W        W 2021   5.948   4.352   5.870  0.0538  0.1390 -0.0583
 2015W        W 2022   0.495   0.970   2.877  0.2197 -0.1125 -0.1011
 2016W        W 2023   0.799   0.887   5.627 -0.1076 -0.1681 -0.2493
 2017W        W 2024   5.348   5.975   6.057 -0.1432  0.0533  0.6162
 2018W        W 2025   4.743   5.090   5.575 -0.0412  0.0929 -0.0624
 2019W        W 2026   2.395   1.229   4.122 -0.1422  0.2188 -0.0847
 2020W        W 2027   2.181   1.372   6.536  0.2306  0.1635  0.1982
 2021W        W 2028   2.370   2.605   0.269 -0.0086  0.1900  0.3144
 2022W        W 2029   5.811   4.787   4.588  0.0363  0.0753 -0.3264
 2023W        W 2030   0.184   1.189   3.946  0.0588 -0.0334 -0.0098
 2024W        W 2031   5.088   6.072   5.146 -0.0080 -0.1417 -0.3242
 2025W        W 2032   2.930   4.023   5.586 -0.1405  0.0509  0.0274
 2026W        W 2033   0.358   3.945   6.337 -0.3124  0.1183  0.0044
 2027W        W 2034   0.989   5.089   0.592  0.0824  0.1891  0.0089
 2028W        W 2035   1.737   3.105   1.936  0.2049 -0.2121  0.2665
 2029W        W 2036   6.683   0.444   5.317  0.1072 -0.2825  0.0537
 2030W        W 2037   3.167   5.111   2.743 -0.0568 -0.0380  0.0686
 2031W        W 2038   1.287   4.168   4.921  0.2804 -0.0857  0.0027
 2032W        W 2039   2.799   4.888   1.600 -0.1570  0.0323 -0.1640
 2033W        W 2040   4.763   2.480   4.285  0.1153  0.1155 -0.1479
 2034W        W 2041   5.275   6.388   1.957 -0.0383  0.0095  0.1933
 2035W        W 2042   6.846   5.381   5.437  0.0855 -0.0769  0.0929
 2036W        W 2043   5.785   3.460   6.685 -0.0118  0.2394  0.1129
 2037W        W 2044   3.281   1.268   0.967 -0.0005 -0.2183 -0.1272
 2038W        W 2045   0.248   5.743   6.582 -0.1224  0.0080 -0.0554
 2039W        W 2046   5.335   0.753   3.761  0.0096  0.1028  0.1520
 2040W        W 2047   4.093   2.562   1.783  0.0633 -0.1165 -0.1623
 2041W        W 2048   4.850   5.650   5.120  0.1018  0.0239 -0.0307
 2042W        W 2049   3.373   2.866   6.214 -0.1763  0.1880  0.2430
 2043W        W 2050   4.529   5.587   5.564 -0.2947 -0.1712 -0.0360
 2044W        W 2051   2.366   0.305   0.230  0.0866 -0.0473 -0.0839
 2045W        W 2052   6.405   4.461   0.667  0.2832  0.0154  0.0588
 2046W        W 2053   6.066   6.766   4.767  0.1942  0.0021 -0.3401
 2047W        W 2054   5.716   0.413   3.811 -0.1140 -0.2584  0.0298
 2048W        W 2055   1.174   4.374   4.461 -0.0221  0.0193  0.0684
 2049W        W 2056   5.426   1.014   5.052  0.1600  0.1914  0.0129
 2050W        W 2057   6.034   3.317   0.986 -0.0923 -0.0948 -0.0184
 2051W        W 2058   0.818   5.246   3.372 -0.0030 -0.2325  0.2107
 2052W        W 2059   1.690   0.064   3.588  0.1211 -0.0596  0.0953
 2053W        W 2060   0.907   4.689   0.234 -0.2634  0.0010 -0.0415
 2054W        W 2061   0.802   4.264   6.854 -0.1181 -0.0843 -0.0874
 2055W        W 2062   5.458   5.576   4.481 -0.2794 -0.2157 -0.0707
 2056W        W 2063   4.853   5.863   2.780 -0.0618 -0.2765 -0.0792
 2057W        W 2064   1.936   5.275   2.970  0.0166 -0.1119 -0.2375
 2058W        W 2065   2.139   6.382   0.787 -0.6002 -0.0704  0.0310
 2059W        W 2066   0.482   3.345   0.307 -0.2199 -0.0337  0.1706
 2060W        W 2067   6.754   0.250   6.263 -0.4552 -0.0587 -0.3480
 2061W        W 2068   2.695   1.629   4.016 -0.3249  0.0083  0.6354
 2062W        W 2069   5.887   5.717   1.455  0.0733  0.2451  0.5023
 2063W        W 2070   4.185   1.137   5.248 -0.2096  0.1291  0.4236
 2064W        W 2071   2.260   4.783   2.919  0.1248  0.0788 -0.0763
 2065W        W 2072   2.323   1.322   4.928  0.0120  0.2378  0.1593
 2066W        W 2073   0.696   2.265   4.285  0.2259  0.2132 -0.0577
 2067W        W 2074   5.126   6.384   0.885 -0.2438  0.1161 -0.2988
 2068W        W 2075   6.492   1.372   4.649 -0.1687 -0.1086 -0.1892
 2069W        W 2076   4.688   6.696   5.498 -0.1388 -0.1715  0.2071
 2070W        W 2077   1.837   0.190   4.919  0.0325  0.1029  0.0413
 2071W        W 2078   3.121   2.499   3.496 -0.3354 -0.1432  0.0355
 2072W        W 2079   6.260   1.028   2.208 -0.2465 -0.1065  0.0729
 2073W        W 2080   3.423   6.264   3.406 -0.3612  0.3799  0.2332
 2074W        W 2081   4.203   3.531   6.549 -0.0995  0.2423  0.1864
 2075W        W 2082   6.647   6.088   4.718 -0.2692 -0.0457 -0.0533
 2076W        W 2083   3.137   5.463   0.499  0.1013  0.2410  0.1665
 2077W        W 2084   5.990   6.656   2.464 -0.1365  0.0503  0.2806
 2078W        W 2085   0.057   0.816   2.520 -0.0078  0.2432 -0.0478
 2079W        W 2086   4.928   1.196   6.665 -0.1123 -0.2321 -0.1535
 2080W        W 2087   6.697   6.718   0.007 -0.2054  0.1921 -0.2282
 2081W        W 2088   4.848   0.730   0.244 -0.1847 -0.1762  0.1193
 2082W        W 2089   2.760   0.361   3.233  0.1155 -0.0112  0.2729
 2083W        W 2090   0.543   2.987   5.040  0.2240  0.1653  0.0556
 2084W        W 2091   1.046   3.743   5.616 -0.2656  0.0568 -0.2616
 2085W        W 2092   1.083   5.877   0.305  0.1345  0.1269 -0.2992
 2086W        W 2093   1.481   6.217   4.715  0.3908  0.0664  0.3254
 2087W        W 2094   1.847   4.968   2.581  0.0364  0.1939 -0.2322
 2088W        W 2095   1.491   5.963   0.032  0.1171 -0.1213 -0.0420
 2089W        W 2096   5.751   6.411   3.063  0.1464  0.1245 -0.4368
 2090W        W 2097   0.446   2.396   0.602 -0.3718  0.1543  0.0828
 2091W        W 2098   3.531   1.628   4.032  0.0478 -0.2666 -0.1551
 2092W        W 2099   4.256   1.725   0.115 -0.0013 -0.0587  0.1046
 2093W        W 2100   1.492   6.692   4.992 -0.2775 -0.1682 -0.1322
 2094W        W 2101   1.076   6.457   6.812 -0.0821 -0.2285 -0.0908
 2095W        W 2102   0.030   3.355   3.804 -0.0470  0.2518  0.0362
 2096W        W 2103   4.005   5.390   3.937  0.3180 -0.1283  0.2886
 2097W        W 2104   2.583   2.488   6.564  0.2062  0.2076 -0.0733
 2098W        W 2105   3.770   4.877   1.996 -0.1198  0.0866 -0.3466
 2099W        W 2106   0.976   3.186   4.843 -0.2141  0.0449  0.1779
 2100W        W 2107   5.651   5.960   1.134  0.0550  0.1253 -0.0605
 2101W        W 2108   6.333   3.486   3.550  0.0812 -0.0966  0.0610
 2102W        W 2109   3.028   0.845   2.449 -0.0565 -0.0383 -0.0589
 2103W        W 2110   4.425   1.484   5.710 -0.2852  0.2253 -0.1087
 2104W        W 2111   5.543   6.480   2.376 -0.2805  0.0106 -0.0650
 2105W        W 2112   1.337   2.169   2.655 -0.0137 -0.1329 -0.1912
 2106W        W 2113   4.027   6.599   6.350  0.2717  0.2777 -0.0719
 2107W        W 2114   3.414   6.316   2.474  0.1170  0.2366 -0.1434
 2108W        W 2115   4.077   1.893   5.456  0.1881 -0.0249  0.1007
 2109W        W 2116   0.095   4.495   0.993 -0.0853 -0.1395 -0.3034
 2110W        W 2117   3.111   6.383   0.705 -0.0546  0.1468 -0.2358
 2111W        W 2118   1.278   4.701   0.777  0.0286 -0.3617 -0.0361
 2112W        W 2119   6.196   2.259   4.116  0.2199  0.0175  0.1452
 2113W        W 2120   2.668   2.619   2.709  0.2296 -0.2009 -0.3064
 2114W        W 2121   2.386   5.422   2.954  0.2670  0.0749  0.3534
 2115W        W 2122   3.847   1.305   5.563  0.1908 -0.2936  0.1382
 2116W        W 2123   6.749   3.564   3.273  0.0257  0.1682  0.0643
 2117W        W 2124   5.754   2.265   0.885  0.0053  0.1086 -0.1361
 2118W        W 2125   4.569   1.006   5.807 -0.0462 -0.2776 -0.0126
 2119W        W 2126   1.523   3.993   0.515 -0.2356 -0.2538 -0.2497
 2120W        W 2127   1.393   2.160   5.826 -0.0092  0.0465 -0.0637
 2121W        W 2128   1.052   4.063   1.086  0.0762  0.0946  0.1544
 2122W        W 2129   0.435   4.837   4.069  0.2986 -0.0452  0.0924
 2123W        W 2130   4.784   0.512   2.629 -0.0404 -0.0618 -0.2468
 2124W        W 2131   1.035   5.390   6.289  0.0400  0.1430  0.1043
 2125W        W 2132   4.404   6.578   4.605 -0.0986 -0.0737  0.1708
 2126W        W 2133   4.326   0.664   5.556  0.0939 -0.2737 -0.0002
 2127W        W 2134   4.877   5.116   1.182  0.2725 -0.1206  0.1720
 2128W        W 2135   1.878   2.209   5.920  0.1341 -0.1038  0.2775
 2129W        W 2136   6.584   6.183   6.165  0.0845 -0.3981  0.0580
 2130W        W 2137   1.318   3.592   2.829  0.3615 -0.1479 -0.0895
 2131W        W 2138   0.478   0.041   2.292  0.1545 -0.2202 -0.1941
 2132W        W 2139   5.719   0.318   4.695  0.0277  0.2352 -0.0594
 2133W        W 2140   1.224   3.999   0.121  0.2682  0.2410  0.1297
 2134W        W 2141   0.348   0.673   1.123  0.0186  0.1005 -0.1662
 2135W        W 2142   1.483   1.029   4.858 -0.2009 -0.0180 -0.0902
 2136W        W 2143   1.708   0.751   2.076  0.1973 -0.2425  0.2112
 2137W        W 2144   6.606   5.175   1.450  0.1153  0.0149  0.0582
 2138W        W 2145   3.208   3.215   3.942 -0.0393  0.1361 -0.1330
 2139W        W 2146   4.390   2.988   2.990  0.1108 -0.3294  0.1966
 2140W        W 2147   0.280   3.199   3.113 -0.1503  0.1565 -0.1018
 2141W        W 2148   2.717   6.712   6.386 -0.0523 -0.0623 -0.1622
 2142W        W 2149   0.326   2.924   2.310  0.3338  0.1066  0.2256
 2143W        W 2150   6.083   2.756   3.999  0.0161 -0.2002 -0.4174
 2144W        W 2151   0.671   6.272   2.268  0.0713 -0.0906 -0.0911
 2145W        W 2152   0.760   4.034   2.286  0.1183 -0.0400 -0.0590
 2146W        W 2153   0.781   5.971   1.779  0.2027  0.0246 -0.1055
 2147W        W 2154   1.814   0.246   5.929  0.1141  0.0741  0.1831
 2148W        W 2155   0.875   4.126   5.249 -0.4261  0.1662  0.0433
 2149W        W 2156   1.644   5.203   1.751 -0.0625  0.2453 -0.1744
 2150W        W 2157   5.371   5.614   1.425 -0.0195  0.0146  0.2396
 2151W        W 2158   1.512   3.582   1.927 -0.0115  0.2291  0.0109
 2152W        W 2159   3.860   3.854   3.074 -0.0220  0.2053  0.2379
 2153W        W 2160   0.177   0.338   2.604  0.1565  0.0443  0.0742
 2154W        W 2161   6.233   5.245   4.641  0.0797  0.2343 -0.2574
 2155W        W 2162   3.785   4.883   3.818 -0.1103 -0.2560 -0.2566
 2156W        W 2163   5.747   1.486   5.158 -0.3190 -0.1665  0.2818
 2157W        W 2164   5.588   5.487   5.429 -0.0628 -0.3838  0.0270
 2158W        W 2165   6.839   5.674   2.768  0.1277  0.1492  0.0045
 2159W        W 2166   3.160   0.896   3.902  0.2804  0.1164 -0.2269
 2160W        W 2167   4.343   3.675   4.306  0.0161 -0.0314 -0.1962
 2161W        W 2168   2.572   4.152   1.213 -0.0843 -0.2219 -0.0150
 2162W        W 2169   6.205   5.052   3.275  0.1890  0.0202  0.2047
 2163W        W 2170   1.057   5.902   4.716  0.2836  0.0534  0.2524
 2164W        W 2171   3.339   0.812   5.022  0.1761  0.1498 -0.0268
 2165W        W 2172   6.705   6.096   6.708  0.0357  0.1937  0.1116
 2166W        W 2173   4.332   4.038   0.465 -0.2513  0.2756  0.1392
 2167W        W 2174   2.858   2.827   1.520 -0.3691 -0.0147 -0.0567
 2168W        W 2175   1.193   0.562   5.726 -0.1441 -0.0965  0.3419
 2169W        W 2176   1.368   3.893   3.199 -0.2352 -0.3467  0.0436
 2170W        W 2177   1.614   0.962   2.646 -0.3506  0.0068  0.0226
 2171W        W 2178   1.338   2.103   1.086  0.2536  0.3911  0.1194
 2172W        W 2179   5.563   2.159   0.219 -0.2505 -0.1846  0.1388
 2173W        W 2180   1.359   1.504   5.037 -0.1324  0.3840 -0.1101
 2174W        W 2181   5.743   5.184   3.350 -0.0894 -0.0821 -0.1197
 2175W        W 2182   5.231   0.262   3.989 -0.2352  0.1367  0.1381
 2176W        W 2183   3.788   6.671   5.465  0.1013  0.1854 -0.0598
 2177W        W 2184   0.789   5.289   5.886  0.1419 -0.1461  0.2554
 2178W        W 2185   3.596   3.179   4.621 -0.2382 -0.1679  0.0659
 2179W        W 2186   4.647   2.190   1.738 -0.1506  0.0846 -0.1233
 2180W        W 2187   0.847   6.853   6.632  0.2119  0.0703 -0.0605
 2181W        W 2188   3.885   5.607   0.047  0.2472  0.2265 -0.1990
 2182W        W 2189   2.777   5.348   2.536  0.0439 -0.0956  0.2648
 2183W        W 2190   6.506   0.228   3.536 -0.2186  0.1035  0.0453
 2184W        W 2191   0.789   1.340   2.614  0.1109 -0.1455 -0.0204
 2185W        W 2192   0.833   2.966   6.172 -0.0357  0.1985  0.0205
 2186W        W 2193   5.615   1.404   3.164  0.0218 -0.1050 -0.0527
 2187W        W 2194   1.079   3.720   5.054 -0.3563 -0.2838 -0.2520
 2188W        W 2195   5.711   3.678   5.390 -0.0447 -0.1986 -0.2790
 2189W        W 2196   3.601   1.219   2.222 -0.3131  0.1979  0.2577
 2190W        W 2197   4.261   0.368   1.139  0.0745  0.1442 -0.0674
 2191W        W 2198   4.995   3.557   2.119  0.0577 -0.0901  0.1595
 2192W        W 2199   0.104   2.643   1.999  0.3376  0.1028  0.2933
 2193W        W 2200   0.489   3.470   6.228  0.0654 -0.0956  0.2215
 2194W        W 2201   2.601   1.978   2.475 -0.3728  0.0864  0.2128
 2195W        W 2202   4.362   5.162   2.750 -0.3332 -0.1911  0.0065
 2196W        W 2203   3.412   5.475   1.859  0.3063  0.2473 -0.0218
 2197W        W 2204   6.022   3.709   4.783  0.0744 -0.1277  0.0100
 2198W        W 2205   1.318   0.888   5.308 -0.1127  0.2861  0.1382
 2199W        W 2206   4.129   4.191   4.209 -0.2093 -0.3056 -0.0152
 2200W        W 2207   6.176   3.392   2.619  0.1674  0.0860 -0.1888
 2201W        W 2208   3.207   2.686   0.328 -0.0973  0.1272 -0.2685
 2202W        W 2209   0.091   5.835   5.658  0.3003  0.1214 -0.3294
 2203W        W 2210   1.787   2.819   4.814 -0.0266 -0.1922 -0.0674
 2204W        W 2211   3.262   4.538   6.794 -0.1620  0.1003 -0.1257
 2205W        W 2212   5.002   2.970   4.862 -0.2677  0.0910  0.0719
 2206W        W 2213   1.130   6.321   2.755  0.2821 -0.1674  0.0298
 2207W        W 2214   4.775   2.242   3.425 -0.0892 -0.1025  0.2551
 2208W        W 2215   5.247   5.580   1.983 -0.0251  0.2879  0.1685
 2209W        W 2216   4.621   1.408   3.308 -0.1257  0.2637 -0.3288
 2210W        W 2217   3.354   3.669   6.600 -0.1753 -0.2456  0.1512
 2211W        W 2218   4.328   2.428   3.379 -0.1306  0.1695 -0.1440
 2212W        W 2219   4.308   2.824   1.427  0.1585  0.0160  0.4397
 2213W        W 2220   2.330   3.071   1.553  0.1686 -0.1909  0.0049
 2214W        W 2221   0.198   2.492   4.311 -0.2342 -0.0554 -0.5091
 2215W        W 2222   3.770   4.313   6.052  0.2777 -0.0506 -0.0493
 2216W        W 2223   0.375   0.361   5.936  0.0426  0.0649 -0.1836
 2217W        W 2224   6.481   2.560   4.414  0.1889 -0.0409  0.1921
 2218W        W 2225   0.108   4.605   4.461 -0.0995 -0.0620  0.0297
 2219W        W 2226   0.692   6.067   0.993 -0.1997 -0.0413  0.0303
 2220W        W 2227   5.522   0.578   4.246 -0.2511  0.2178 -0.1075
 2221W        W 2228   3.617   4.457   4.151  0.0520  0.0955 -0.1614
 2222W        W 2229   0.057   6.266   4.291  0.2801  0.0167 -0.2145
 2223W        W 2230   6.672   1.592   0.310  0.1815 -0.0891  0.1800
 2224W        W 2231   3.514   2.304   3.209  0.1611 -0.0044  0.1356
 2225W        W 2232   6.750   2.240   6.066 -0.1947 -0.1335 -0.3477
 2226W        W 2233   1.655   1.295   5.395  0.0743 -0.1037  0.1198
 2227W        W 2234   1.500   4.229   3.561  0.1570  0.0705 -0.0814
 2228W        W 2235   1.560   3.636   5.802  0.3108 -0.1769 -0.1351
 2229W        W 2236   3.856   1.014   0.903 -0.0281 -0.2339 -0.1766
 2230W        W 2237   1.852   6.669   4.581  0.0762 -0.0558 -0.1764
 2231W        W 2238   2.215   5.880   0.604 -0.1491  0.0042  0.0600
 2232W        W 2239   4.172   3.748   1.050 -0.1277  0.0133 -0.3645
 2233W        W 2240   3.358   3.737   2.347  0.3363 -0.4100  0.1530
 2234W        W 2241   5.298   0.541   2.290 -0.0084 -0.0674  0.0013
 2235W        W 2242   4.818   6.335   4.446  0.0329 -0.3562  0.1230
 2236W        W 2243   4.945   2.141   6.738 -0.1296 -0.0473 -0.2049
 2237W        W 2244   1.856   6.013   1.052  0.0563 -0.1066  0.0937
 2238W        W 2245   6.038   2.093   5.736  0.0973  0.0501  0.1331
 2239W        W 2246   2.195   5.430   6.656 -0.2170 -0.2610  0.0300
 2240W        W 2247   5.621   4.110   3.310  0.1799 -0.2888  0.3630
 2241W        W 2248   3.896   4.434   3.686  0.0860 -0.0882 -0.1464
 2242W        W 2249   6.278   2.540   0.042 -0.1451 -0.0939 -0.1738
 2243W        W 2250   0.130   5.050   1.092  0.2076 -0.2341  0.1373
 2244W        W 2251   2.789   6.785   4.988  0.5591 -0.3903 -0.0702
 2245W        W 2252   1.307   3.592   6.576 -0.0602 -0.1959 -0.1472
 2246W        W 2253   5.947   0.141   5.202  0.0227 -0.0684  0.0201
 2247W        W 2254   6.122   3.291   3.116 -0.2278  0.0358  0.1194
 2248W        W 2255   4.261   0.036   2.248 -0.1096 -0.0625 -0.2288
 2249W        W 2256   5.530   0.514   0.032  0.0455  0.3776  0.0766
 2250W        W 2257   1.061   1.783   0.809 -0.2075  0.0966  0.0213
 2251W        W 2258   0.795   2.712   4.610 -0.1126 -0.3223 -0.0809
 2252W        W 2259   0.136   1.487   4.427  0.1406  0.0085 -0.2263
 2253W        W 2260   6.165   5.294   1.713 -0.5619 -0.1822 -0.1743
 2254W        W 2261   5.907   2.171   6.544  0.1667 -0.3549 -0.2249
 2255W        W 2262   1.392   3.160   0.159  0.2672  0.1131 -0.0689
 2256W        W 2263   2.804   0.790   5.609  0.0354 -0.0092  0.4080
 2257W        W 2264   3.754   5.147   0.242  0.0055  0.2319  0.0295
 2258W        W 2265   6.811   5.987   1.526 -0.2358  0.0034 -0.0845
 2259W        W 2266   5.081   2.951   0.467 -0.1568  0.1043  0.1630
 2260W        W 2267   6.140   6.238   4.829 -0.1342  0.2982  0.0293
 2261W        W 2268   3.317   0.648   4.389  0.0469  0.2359 -0.0410
 2262W        W 2269   2.454   6.492   5.323  0.1914 -0.0406  0.2161
 2263W        W 2270   1.370   1.476   4.422 -0.0468 -0.2221  0.1230
 2264W        W 2271   2.761   0.495   5.151 -0.0842  0.0585  0.4385
 2265W        W 2272   2.600   1.427   2.529  0.0776 -0.0667 -0.3996
 2266W        W 2273   5.927   1.092   5.437  0.0362  0.2110  0.3253
 2267W        W 2274   6.219   2.268   1.014 -0.1951  0.2924  0.2731
 2268W        W 2275   2.804   4.521   0.866  0.0185  0.1796  0.0387
 2269W        W 2276   6.736   4.639   4.051  0.4397 -0.1322 -0.0360
 2270W        W 2277   6.853   4.337   5.787 -0.1396 -0.0122  0.1900
 2271W        W 2278   4.681   4.524   4.136  0.2037  0.2489  0.0991
 2272W        W 2279   6.596   1.251   3.626 -0.1498  0.1027 -0.0736
 2273W        W 2280   5.942   3.569   2.218 -0.3669 -0.0427 -0.2169
 2274W        W 2281   1.741   3.917   4.843  0.3896  0.3423 -0.0788
 2275W        W 2282   3.110   2.136   1.198  0.3013 -0.1279  0.0060
 2276W        W 2283   6.190   0.919   6.585 -0.1227  0.0726 -0.2112
 2277W        W 2284   6.173   2.936   4.513 -0.1821 -0.2468 -0.1184
 2278W        W 2285   4.584   4.345   2.392 -0.0450 -0.1352 -0.0086
 2279W        W 2286   1.420   4.401   3.078  0.0559  0.0679 -0.2202
 2280W        W 2287   4.518   6.209   2.931  0.2278 -0.0229  0.1770
 2281W        W 2288   5.548   3.520   3.659 -0.2832  0.0623 -0.1207
 2282W        W 2289   2.052   4.582   6.102  0.0122 -0.0657 -0.2715
 2283W        W 2290   2.605   6.822   2.992  0.1501 -0.1451  0.1938
 2284W        W 2291   0.961   2.456   2.775 -0.0878 -0.3976  0.0474
 2285W        W 2292   6.121   3.108   2.231 -0.2287  0.0472 -0.0109
 2286W        W 2293   4.007   4.724   0.479 -0.1996  0.1608  0.2431
 2287W        W 2294   3.290   0.504   0.327 -0.1121 -0.0782 -0.0050
 2288W        W 2295   2.535   1.566   5.317 -0.2279  0.4401  0.0611
 2289W        W 2296   4.378   6.087   4.390  0.0273 -0.1060 -0.2463
 2290W        W 2297   3.238   6.273   1.185 -0.1784 -0.3671  0.1712
 2291W        W 2298   4.148   0.708   2.055  0.2914 -0.3495 -0.0912
 2292W        W 2299   4.393   1.285   2.912  0.0473  0.0512 -0.1845
 2293W        W 2300   2.200   4.786   5.484  0.0295 -0.2060  0.1305
 2294W        W 2301   4.811   1.409   4.073 -0.3137  0.0188  0.0279
 2295W        W 2302   1.768   6.018   2.367 -0.0325  0.2930 -0.0413
 2296W        W 2303   3.530   5.899   0.839  0.0021  0.1541 -0.4202
 2297W        W 2304   1.262   1.729   0.324  0.3255  0.2582 -0.0327
 2298W        W 2305   0.342   1.842   6.491 -0.2681 -0.1122  0.2299
 2299W        W 2306   4.577   4.932   0.755  0.1884  0.1463 -0.0121
 2300W        W 2307   5.854   3.828   5.833  0.1418 -0.0641  0.0450
 2301W        W 2308   4.478   6.060   0.133  0.0309  0.1098 -0.1255
 2302W        W 2309   2.102   4.713   2.217  0.0358 -0.2657 -0.0461
 2303W        W 2310   6.503   0.033   2.751  0.1081 -0.3834  0.1752
 2304W        W 2311   0.847   0.554   0.953 -0.1189 -0.0387  0.2172
 2305W        W 2312   2.667   2.082   5.361 -0.3100  0.0388  0.1513
 2306W        W 2313   4.109   0.910   2.770 -0.0006  0.1990  0.0017
 2307W        W 2314   4.220   0.635   6.540 -0.0336  0.0865  0.1033
 2308W        W 2315   5.334   4.334   6.578  0.0110  0.2375 -0.1657
 2309W        W 2316   4.619   4.112   4.463  0.2114  0.3181  0.1674
 2310W        W 2317   3.702   0.301   3.658  0.3728  0.0930  0.1833
 2311W        W 2318   4.599   2.067   0.311  0.4465 -0.1776 -0.1298
 2312W        W 2319   4.166   5.214   6.813 -0.1585  0.4272  0.2577
 2313W        W 2320   5.243   4.362   5.895  0.2185  0.2434  0.2533
 2314W        W 2321   5.124   2.290   3.900 -0.2361  0.0794 -0.0165
 2315W        W 2322   4.895   3.820   5.730  0.1334 -0.4207 -0.1141
 2316W        W 2323   4.060   2.295   0.810  0.0639  0.0701 -0.4428
 2317W        W 2324   0.653   3.195   1.338  0.0612  0.1127  0.0226
 2318W        W 2325   2.779   6.498   1.244 -0.4337 -0.1024 -0.1622
 2319W        W 2326   0.472   1.767   0.736 -0.0606  0.1316 -0.1572
 2320W        W 2327   4.179   2.381   1.297 -0.1172 -0.0361  0.0788
 2321W        W 2328   2.438   6.845   4.156 -0.0308 -0.1450 -0.2266
 2322W        W 2329   6.075   3.280   6.224  0.0414 -0.0663 -0.4091
 2323W        W 2330   1.610   1.829   6.191  0.1096  0.0546  0.0961
 2324W        W 2331   3.554   2.438   0.612 -0.0563 -0.0963  0.0225
 2325W        W 2332   3.182   4.641   5.001  0.2899  0.2028  0.1454
 2326W        W 2333   2.542   6.010   4.477  0.0254  0.0933  0.0354
 2327W        W 2334   6.120   6.208   1.088  0.0648 -0.1098 -0.1647
 2328W        W 2335   6.179   0.350   6.201 -0.0689  0.0810  0.1763
 2329W        W 2336   2.466   3.508   5.130  0.0062  0.1317  0.4313
 2330W        W 2337   4.378   1.354   6.639  0.0223 -0.1757  0.3044
 2331W        W 2338   1.643   6.786   0.512  0.0807 -0.0843 -0.1204
 2332W        W 2339   3.628   0.794   2.932  0.0310  0.3384  0.0374
 2333W        W 2340   3.766   2.996   6.659  0.0130  0.2757  0.1729
 2334W        W 2341   5.271   0.726   4.640  0.0049 -0.4622  0.0375
 2335W        W 2342   3.981   3.353   2.910  0.0178 -0.0175 -0.1869
 2336W        W 2343   1.761   5.707   6.500 -0.0641 -0.1235 -0.2877
 2337W        W 2344   6.302   3.451   0.280 -0.1235  0.0680  0.3923
 2338W        W 2345   6.621   0.343   4.432 -0.1834  0.1767  0.1294
 2339W        W 2346   5.079   0.356   1.003  0.0115 -0.0110  0.1192
 2340W        W 2347   0.885   3.588   3.713 -0.0692 -0.0246 -0.0461
 2341W        W 2348   2.287   5.106   3.367 -0.2629  0.0863  0.0101
 2342W        W 2349   0.672   4.987   6.691 -0.0826 -0.0461  0.1042
 2343W        W 2350   3.509   3.251   5.337 -0.0650 -0.2162  0.0912
 2344W        W 2351   6.825   1.915   5.657 -0.1296 -0.0580 -0.0396
 2345W        W 2352   4.611   4.439   6.313  0.2038 -0.0590  0.1411
 2346W        W 2353   2.159   6.828   0.542  0.1396  0.1235  0.2752
 2347W        W 2354   0.737   3.794   1.432 -0.1332  0.2118  0.3839
 2348W        W 2355   6.104   3.082   0.549  0.1465 -0.3165  0.2405
 2349W        W 2356   1.295   1.553   2.403 -0.0364 -0.2076 -0.3143
 2350W        W 2357   2.170   1.249   1.755 -0.2793  0.0492  0.2142
 2351W        W 2358   1.983   2.641   3.395 -0.1548  0.2326  0.0501
 2352W        W 2359   3.615   2.903   0.600 -0.0081 -0.1197  0.2286
 2353W        W 2360   6.621   0.566   2.173 -0.0142  0.3859 -0.0181
 2354W        W 2361   4.623   1.714   1.615  0.0085  0.0258 -0.0354
 2355W        W 2362   2.678   4.307   6.200  0.2048  0.1436  0.2999
 2356W        W 2363   2.000   3.476   1.762  0.2540  0.1386  0.1111
 2357W        W 2364   6.076   2.092   0.515 -0.0796 -0.1404  0.0985
 2358W        W 2365   4.417   2.986   5.287 -0.1340 -0.0536  0.1479
 2359W        W 2366   3.864   1.138   6.070  0.0027  0.0659 -0.0166
 2360W        W 2367   0.403   1.249   1.837  0.1463  0.0506  0.1816
 2361W        W 2368   3.382   1.831   3.009  0.4401  0.0541  0.0451
 2362W        W 2369   4.054   6.784   3.725  0.0406 -0.0470 -0.1073
 2363W        W 2370   6.525   6.404   5.665  0.0870  0.0876 -0.3260
 2364W        W 2371   1.358   2.416   5.029 -0.0884 -0.0089  0.1137
 2365W        W 2372   6.655   1.002   6.665 -0.2839 -0.0356 -0.3042
 2366W        W 2373   4.583   4.506   4.963  0.2239 -0.1833  0.2309
 2367W        W 2374   3.866   6.075   4.140  0.0100 -0.1184 -0.2315
 2368W        W 2375   3.109   4.940   0.734  0.0745  0.1278  0.1066
 2369W        W 2376   6.112   0.107   5.682 -0.0168 -0.1390  0.2781
 2370W        W 2377   2.968   5.856   3.643  0.0738 -0.1162 -0.2054
 2371W        W 2378   3.217   5.431   5.686  0.0535  0.1842 -0.0065
 2372W        W 2379   3.684   4.144   4.880 -0.0048  0.0105  0.0822
 2373W        W 2380   5.484   2.361   1.716 -0.2043  0.2854 -0.0297
 2374W        W 2381   1.715   0.664   4.570  0.1460 -0.0179 -0.0860
 2375W        W 2382   3.544   4.471   5.215  0.3676 -0.0541 -0.3083
 2376W        W 2383   0.924   2.653   0.656 -0.0896  0.0904  0.0365
 2377W        W 2384   5.466   1.119   1.275  0.2740  0.2208  0.0162
 2378W        W 2385   0.875   4.812   3.596 -0.3720  0.5052 -0.3093
 2379W        W 2386   1.484   6.473   5.621 -0.4995 -0.2411  0.2707
 2380W        W 2387   2.440   3.302   3.360  0.0250 -0.0228  0.1131
 2381W        W 2388   0.954   0.453   6.630  0.0280 -0.1347  0.2779
 2382W        W 2389   2.603   1.652   6.561  0.0271 -0.1986 -0.0164
 2383W        W 2390   6.086   1.624   0.471 -0.0142  0.1717  0.1426
 2384W        W 2391   1.712   1.865   1.300 -0.0453 -0.0648 -0.2431
 2385W        W 2392   3.224   4.789   4.291 -0.0031 -0.2151 -0.1779
 2386W        W 2393   3.781   3.830   2.090 -0.0376  0.2790 -0.0855
 2387W        W 2394   4.968   4.636   5.563  0.0162  0.0216 -0.3135
 2388W        W 2395   2.062   0.241   4.403  0.1133  0.1602 -0.0117
 2389W        W 2396   5.398   5.649   0.018 -0.1486  0.0562  0.0919
 2390W        W 2397   0.456   1.468   4.997 -0.1489 -0.3124  0.1687
 2391W        W 2398   4.786   1.585   2.756  0.1326  0.0849  0.0052
 2392W        W 2399   0.297   5.997   4.710  0.1354  0.1649  0.0062
 2393W        W 2400   1.756   0.347   3.066 -0.3672  0.0701  0.5453
 2394W        W 2401   1.831   3.399   4.930 -0.0078 -0.0084 -0.0389
 2395W        W 2402   2.095   6.816   2.832  0.0732 -0.3402 -0.0609
 2396W        W 2403   0.942   1.375   4.751  0.1516  0.3840  0.2016
 2397W        W 2404   3.400   3.162   2.752  0.1216  0.2611  0.3061
 2398W        W 2405   1.891   5.187   4.978 -0.1805 -0.2497 -0.0236
 2399W        W 2406   1.339   5.446   0.485  0.0429  0.3500  0.0831
 2400W        W 2407   0.079   0.037   5.060 -0.0477  0.0040 -0.1694
 2401W        W 2408   1.208   1.215   0.173  0.0120  0.0231 -0.0028
 2402W        W 2409   3.982   1.094   1.725 -0.1355 -0.0125 -0.2143
 2403W        W 2410   0.068   1.154   5.362 -0.2148 -0.1756 -0.1563
 2404W        W 2411   1.305   5.831   2.367 -0.3532  0.0840  0.1364
 2405W        W 2412   3.412   5.034   4.790  0.1407 -0.3050 -0.0241
 2406W        W 2413   3.907   5.886   4.637 -0.1396 -0.0392  0.0966
 2407W        W 2414   2.405   6.229   2.327 -0.2351  0.0079 -0.0759
 2408W        W 2415   2.205   2.079   1.419 -0.0079  0.1872 -0.2488
 2409W        W 2416   1.669   1.266   2.024  0.3691 -0.0926  0.2140
 2410W        W 2417   2.598   2.397   3.181  0.0828  0.0119  0.0210
 2411W        W 2418   4.726   1.332   0.854  0.0353  0.0827  0.0357
 2412W        W 2419   1.049   3.649   4.564 -0.0034  0.0016 -0.1436
 2413W        W 2420   1.854   6.590   6.095  0.1806  0.1950 -0.2427
 2414W        W 2421   0.194   1.397   0.563 -0.1891  0.0126 -0.2078
 2415W        W 2422   5.023   6.390   5.842  0.0162 -0.2771  0.1418
 2416W        W 2423   2.574   6.633   2.508 -0.2251  0.0517 -0.0680
 2417W        W 2424   1.819   5.003   5.900  0.0886 -0.0530 -0.3160
 2418W        W 2425   1.983   3.998   4.445  0.0942  0.3384  0.2785
 2419W        W 2426   5.487   4.353   2.108 -0.4293  0.1962 -0.3505
 2420W        W 2427   4.239   4.466   5.911 -0.0985 -0.3113  0.0372
 2421W        W 2428   2.151   4.879   3.791  0.0878  0.1591 -0.1898
 2422W        W 2429   1.198   1.250   5.597 -0.1349 -0.3759  0.1862
 2423W        W 2430   3.299   3.683   0.290 -0.0795 -0.0686  0.0639
 2424W        W 2431   0.541   4.343   4.438 -0.0935 -0.1407 -0.0383
 2425W        W 2432   5.256   2.729   1.957  0.1615 -0.0688 -0.1998
 2426W        W 2433   6.361   3.973   4.440  0.3241  0.0938  0.2057
 2427W        W 2434   4.850   6.084   6.214 -0.5285 -0.0665 -0.0239
 2428W        W 2435   1.112   5.517   2.733  0.1554  0.2389  0.2002
 2429W        W 2436   5.725   2.148   3.826  0.0655 -0.1976 -0.1390
 2430W        W 2437   4.599   3.610   6.059 -0.1572  0.0543  0.0279
 2431W        W 2438   0.584   1.152   0.844 -0.0632 -0.0847 -0.2118
 2432W        W 2439   2.997   1.030   0.128 -0.1752  0.1677  0.1833
 2433W        W 2440   4.725   0.966   4.477 -0.0854 -0.1121 -0.4141
 2434W        W 2441   4.906   3.683   2.589  0.0461  0.1815 -0.1198
 2435W        W 2442   2.911   6.847   2.202  0.3889 -0.1794 -0.1833
 2436W        W 2443   4.893   6.538   3.964 -0.1656 -0.0592  0.0675
 2437W        W 2444   1.500   6.246   6.455  0.0299  0.1580 -0.0578
 2438W        W 2445   1.768   3.504   3.122  0.1427 -0.2070 -0.2641
 2439W        W 2446   0.656   6.396   5.338 -0.1885  0.1353  0.1061
 2440W        W 2447   3.956   6.374   4.576 -0.1770  0.0759  0.1304
 2441W        W 2448   6.322   6.733   6.098  0.1276  0.0267 -0.0171
 2442W        W 2449   1.457   5.195   4.785 -0.0532 -0.0806  0.1801
 2443W        W 2450   5.318   3.809   4.602 -0.0272 -0.0470 -0.0650
 2444W        W 2451   4.006   3.563   3.483  0.0335  0.1880  0.0887
 2445W        W 2452   0.842   2.801   2.381 -0.1238  0.0516  0.0705
 2446W        W 2453   6.265   1.659   2.530 -0.1540 -0.3266  0.2293
 2447W        W 2454   1.952   6.466   2.494 -0.1159 -0.0646 -0.0538
 2448W        W 2455   5.358   2.259   5.740 -0.0826 -0.0443  0.1218
 2449W        W 2456   5.413   3.000   0.056 -0.2723  0.2978  0.1214
 2450W        W 2457   4.581   3.906   6.492  0.0302 -0.0734  0.1572
 2451W        W 2458   3.671   3.115   4.169 -0.3758  0.0886 -0.0218
 2452W        W 2459   1.967   2.351   6.737 -0.1849 -0.2739 -0.2024
 2453W        W 2460   3.320   1.618   1.311 -0.1122  0.0890  0.1233
 2454W        W 2461   1.851   1.437   0.903  0.3066 -0.0853 -0.1025
 2455W        W 2462   2.823   3.784   0.027  0.1493 -0.3307 -0.0316
 2456W        W 2463   2.813   2.265   4.840 -0.2967 -0.0747  0.0645
 2457W        W 2464   5.955   3.559   3.939 -0.2612 -0.1034 -0.0424
 2458W        W 2465   4.153   3.176   4.477 -0.0007  0.0489  0.2117
 2459W        W 2466   2.416   2.375   5.067  0.0572 -0.0734 -0.4095
 2460W        W 2467   2.343   2.151   1.891 -0.3374  0.1402  0.0593
 2461W        W 2468   6.475   6.674   4.437 -0.0900  0.1550  0.1203
 2462W        W 2469   3.845   5.810   5.126 -0.2731 -0.0623  0.3900
 2463W        W 2470   4.563   5.491   1.001  0.2974  0.0630  0.2978
 2464W        W 2471   6.018   1.513   2.050 -0.0521  0.2572  0.1988
 2465W        W 2472   3.973   3.036   6.046 -0.1609  0.0796  0.0611
 2466W        W 2473   3.454   2.870   3.212  0.0207 -0.0499 -0.1090
 2467W        W 2474   0.125   3.098   6.412  0.1034  0.1457 -0.0228
 2468W        W 2475   6.352   5.021   5.425  0.0995  0.0902  0.1375
 2469W        W 2476   0.677   4.330   1.062  0.3630 -0.0670 -0.0181
 2470W        W 2477   2.627   4.006   2.738  0.2811 -0.0885 -0.0683
 2471W        W 2478   0.787   3.794   6.027 -0.0280 -0.1446  0.1370
 2472W        W 2479   4.498   1.762   1.090 -0.2452  0.0584  0.1575
 2473W        W 2480   0.290   2.152   1.747  0.0670 -0.1488 -0.1167
 2474W        W 2481   6.015   6.148   6.129 -0.0252  0.1570  0.1635
 2475W        W 2482   2.054   2.662   5.824  0.0805 -0.3574 -0.0398
 2476W        W 2483   3.958   5.517   2.642  0.1120  0.0537  0.1803
 2477W        W 2484   0.616   6.706   3.587 -0.0100  0.4541  0.3946
 2478W        W 2485   3.453   2.051   4.421 -0.1965  0.2205  0.6202
 2479W        W 2486   3.538   0.388   3.188  0.6762  0.0246 -0.2820
 2480W        W 2487   1.082   0.874   2.700 -0.0864  0.3632 -0.2889
 2481W        W 2488   0.357   2.305   4.738  0.2601  0.1797 -0.1119
 2482W        W 2489   2.420   0.980   6.312 -0.2224 -0.5427  0.0444
 2483W        W 2490   5.174   4.235   3.169  0.4004  0.1830  0.0590
 2484W        W 2491   2.102   5.746   5.625 -0.0396 -0.2359 -0.1963
 2485W        W 2492   6.523   1.776   2.930 -0.3163 -0.1888 -0.1381
 2486W        W 2493   5.207   5.606   0.879  0.0856  0.1608  0.4051
 2487W        W 2494   4.816   6.756   2.718  0.1099  0.1941 -0.1470
 2488W        W 2495   3.431   2.857   2.286 -0.0555 -0.0121 -0.3059
 2489W        W 2496   1.431   4.965   0.350  0.0137  0.3795 -0.0567
 2490W        W 2497   0.831   0.841   0.098  0.0368 -0.2798  0.2215
 2491W        W 2498   6.413   3.178   6.706  0.0720 -0.2747  0.0063
 2492W        W 2499   5.677   6.160   3.976  0.0168  0.3179 -0.0842
 2493W        W 2500   1.463   1.849   6.701  0.0944 -0.1765  0.0370
 2494W        W 2501   2.297   0.418   1.258  0.3147 -0.2553  0.2347
 2495W        W 2502   4.921   3.252   0.859 -0.0166 -0.0579 -0.0547
 2496W        W 2503   2.875   3.037   2.585 -0.1887  0.0381 -0.3140
 2497W        W 2504   4.628   6.852   1.118 -0.0665 -0.2531  0.1420
 2498W        W 2505   2.687   5.541   3.374 -0.1119  0.3483  0.2637
 2499W        W 2506   0.624   6.682   0.205  0.0739  0.0933 -0.0441
 2500W        W 2507   4.102   6.763   5.863  0.2027 -0.0962 -0.1748
 2501W        W 2508   4.553   0.911   6.744 -0.1150  0.0621 -0.0215
 2502W        W 2509   5.500   4.480   2.746  0.0383 -0.0433 -0.0307
 2503W        W 2510   4.159   5.673   4.265  0.1713 -0.2953  0.1395
 2504W        W 2511   3.146   4.066   2.632  0.0802  0.0063  0.1554
 2505W        W 2512   0.402   6.788   6.196 -0.0053 -0.0911 -0.0500
 2506W        W 2513   6.206   6.510   0.700 -0.3345 -0.2254 -0.1897
 2507W        W 2514   3.447   2.809   3.778 -0.1322 -0.1238  0.2206
 2508W        W 2515   0.954   5.345   0.176  0.1344 -0.2392 -0.0952
 2509W        W 2516   4.253   0.876   4.743 -0.2017 -0.0138  0.3136
 2510W        W 2517   0.338   4.225   0.579  0.1947 -0.2607 -0.2718
 2511W        W 2518   6.075   4.597   5.329 -0.0554  0.2596  0.0436
 2512W        W 2519   2.422   2.828   6.152  0.1990  0.2851 -0.1551
 2513W        W 2520   2.433   5.798   1.560 -0.0701 -0.0978  0.0396
 2514W        W 2521   3.643   3.671   1.105 -0.0573  0.1650 -0.0333
 2515W        W 2522   3.001   5.803   6.008 -0.1513  0.0498  0.0362
 2516W        W 2523   2.577   6.288   4.858 -0.0687  0.0392 -0.2845
 2517W        W 2524   4.161   3.972   1.864 -0.1357 -0.0407 -0.0190
 2518W        W 2525   4.077   0.149   0.345  0.0840 -0.2931  0.0844
 2519W        W 2526   2.149   1.251   2.242  0.0678  0.3100 -0.3364
 2520W        W 2527   3.749   0.777   2.444  0.0834 -0.0718 -0.0723
 2521W        W 2528   6.206   2.563   2.432  0.2837  0.2480 -0.1507
 2522W        W 2529   3.098   4.587   1.300  0.2338  0.0637 -0.0731
 2523W        W 2530   6.828   3.887   6.032  0.3476 -0.3603 -0.3397
 2524W        W 2531   0.094   6.638   2.756  0.0080 -0.0290 -0.0642
 2525W        W 2532   6.757   1.951   1.346  0.2612 -0.0717 -0.0865
 2526W        W 2533   3.189   2.427   6.156 -0.0315  0.3173 -0.0503
 2527W        W 2534   0.111   6.765   1.072 -0.0459  0.0144  0.1478
 2528W        W 2535   1.603   6.416   0.815 -0.0705  0.2559  0.3015
 2529W        W 2536   1.168   4.044   3.956  0.0748 -0.2159  0.0421
 2530W        W 2537   0.012   2.733   0.736 -0.1441 -0.5794  0.0746
 2531W        W 2538   6.634   1.299   6.167 -0.1157  0.0152 -0.2662
 2532W        W 2539   5.358   3.384   5.700  0.1535 -0.0928 -0.1171
 2533W        W 2540   2.322   2.940   2.530 -0.0289  0.1671  0.1399
 2534W        W 2541   1.418   1.971   4.785 -0.0556 -0.2031 -0.1073
 2535W        W 2542   0.419   5.123   2.119 -0.0273 -0.3166 -0.0446
 2536W        W 2543   3.278   5.777   1.375 -0.0889  0.1372 -0.1485
 2537W        W 2544   4.972   5.418   0.021  0.2720  0.0608  0.4090
 2538W        W 2545   5.943   0.039   0.730 -0.1179 -0.0499 -0.2624
 2539W        W 2546   5.418   3.408   0.636 -0.0239  0.0486  0.0170
 2540W        W 2547   5.298   4.212   5.364 -0.0208  0.0808  0.0057
 2541W        W 2548   3.622   1.688   5.216 -0.1590 -0.2820 -0.3444
 2542W        W 2549   5.429   1.969   5.099 -0.0982  0.0273  0.0164
 2543W        W 2550   0.758   2.014   3.449  0.0281 -0.3240  0.2006
 2544W        W 2551   1.068   3.131   2.843 -0.1533  0.0842  0.4765
 2545W        W 2552   4.670   6.187   3.693  0.3365 -0.0670 -0.0778
 2546W        W 2553   0.725   5.136   2.917 -0.4465 -0.2249 -0.2528
 2547W        W 2554   2.803   6.670   1.758 -0.2320 -0.2347 -0.0751
 2548W        W 2555   3.406   3.891   3.990  0.0184  0.0387  0.0344
 2549W        W 2556   1.437   1.210   1.113  0.4788 -0.1721 -0.1012
 2550W        W 2557   0.587   0.964   1.454 -0.0097  0.1667 -0.0858
 2551W        W 2558   5.305   1.297   0.731  0.2495  0.0417  0.0704
 2552W        W 2559   5.742   3.682   0.977  0.0166  0.0708 -0.2734
 2553W        W 2560   6.312   1.653   1.680  0.0538 -0.1719  0.1113
 2554W        W 2561   1.090   1.997   4.463 -0.0245  0.1515  0.3797
 2555W        W 2562   3.612   1.712   3.496 -0.2800  0.2849 -0.0367
 2556W        W 2563   2.891   1.728   5.744  0.2244 -0.0645  0.0859
 2557W        W 2564   0.380   5.836   6.097  0.4192  0.0701  0.1473
 2558W        W 2565   0.549   3.309   3.941  0.2186  0.1911 -0.1212
 2559W        W 2566   3.058   2.303   0.655 -0.2265  0.1895 -0.2562
 2560W        W 2567   6.661   2.556   1.139 -0.2252  0.1961 -0.2190
 2561W        W 2568   0.447   2.088   5.597 -0.0579 -0.0468  0.0213
 2562W        W 2569   1.002   6.593   5.690 -0.0373  0.1654  0.2596
 2563W        W 2570   0.341   1.255   6.312 -0.2185  0.2014 -0.1757
 2564W        W 2571   5.157   4.329   0.215  0.0097  0.1347  0.1287
 2565W        W 2572   6.077   3.672   1.353  0.0535  0.0734  0.0499
 2566W        W 2573   5.384   3.423   1.837 -0.0473  0.2399  0.1563
 2567W        W 2574   0.501   6.744   5.690  0.1120  0.0058  0.0659
 2568W        W 2575   2.750   2.106   4.253 -0.0876 -0.1204  0.1977
 2569W        W 2576   1.592   5.943   5.595 -0.0455  0.0795 -0.1164
 2570W        W 2577   3.196   2.041   1.689  0.0110 -0.0828 -0.3061
 2571W        W 2578   5.482   0.791   5.580  0.1319 -0.0583  0.1079
 2572W        W 2579   0.878   0.300   3.423  0.0598  0.2071  0.2000
 2573W        W 2580   1.638   2.417   4.457 -0.0251 -0.1354 -0.0341
 2574W        W 2581   0.610   4.635   0.666 -0.1179  0.2311 -0.0946
 2575W        W 2582   6.208   2.322   6.130  0.1352 -0.1190  0.3178
 2576W        W 2583   6.047   4.807   0.494 -0.5204 -0.1129  0.2007
 2577W        W 2584   2.657   0.519   6.305 -0.0924  0.3246 -0.0247
 2578W        W 2585   0.049   2.170   0.869  0.1496  0.0237  0.0567
 2579W        W 2586   1.589   2.652   1.992  0.2990  0.2084 -0.0216
 2580W        W 2587   4.729   4.435   1.512 -0.1152  0.4504 -0.1264
 2581W        W 2588   0.476   4.810   4.755  0.2289 -0.1232  0.2967
 2582W        W 2589   4.002   2.228   4.598 -0.0130 -0.0507 -0.0101
 2583W        W 2590   1.726   3.155   6.677 -0.0106 -0.1531 -0.1093
 2584W        W 2591   4.011   5.067   3.079  0.0598  0.0498  0.2976
 2585W        W 2592   6.789   6.593   1.531  0.2460 -0.0127 -0.0738
 2586W        W 2593   4.414   3.095   0.980 -0.1313 -0.0798  0.3176
 2587W        W 2594   3.453   2.864   4.986 -0.0306  0.0290 -0.3064
 2588W        W 2595   6.238   0.890   3.619  0.0542  0.2020 -0.1827
 2589W        W 2596   4.131   5.837   5.626  0.3735 -0.1173  0.1712
 2590W        W 2597   3.100   1.357   4.105  0.0954 -0.0736 -0.1296
 2591W        W 2598   3.603   1.220   3.639 -0.1288 -0.1789 -0.0329
 2592W        W 2599   2.046   4.245   1.992  0.0179 -0.2525  0.2795
 2593W        W 2600   4.814   1.731   3.654 -0.0302 -0.0511  0.1822
 2594W        W 2601   6.405   0.843   4.523  0.0412  0.1840 -0.1809
 2595W        W 2602   2.827   0.648   1.381  0.1446 -0.4442  0.1017
 2596W        W 2603   2.522   4.622   4.741 -0.0307  0.1200 -0.0735
 2597W        W 2604   0.120   3.358   2.589  0.2180  0.3112  0.0193
 2598W        W 2605   1.159   3.260   5.662  0.0825  0.0789 -0.0074
 2599W        W 2606   1.769   1.382   3.700  0.3504 -0.0523  0.2786
 2600W        W 2607   0.901   5.470   5.215  0.5172  0.0088 -0.0548
 2601W        W 2608   5.072   3.065   3.206 -0.0968 -0.0328  0.1983
 2602W        W 2609   0.613   6.363   4.409  0.2237  0.1576 -0.0538
 2603W        W 2610   4.793   0.604   4.794 -0.2723  0.0579  0.1317
 2604W        W 2611   5.719   4.883   4.059  0.1306 -0.2419  0.0497
 2605W        W 2612   3.196   2.389   5.090 -0.6968 -0.0425 -0.1311
 2606W        W 2613   3.401   6.807   2.348  0.1790  0.0805  0.3097
 2607W        W 2614   3.679   5.145   6.509  0.1961 -0.0886  0.0199
 2608W        W 2615   2.464   1.703   4.483  0.0781 -0.0912  0.1501
 2609W        W 2616   0.170   3.752   0.442 -0.0889 -0.1607 -0.0825
 2610W        W 2617   1.006   3.420   0.145 -0.1386  0.0073 -0.1738
 2611W        W 2618   6.132   2.457   4.769 -0.0629 -0.1902  0.0807
 2612W        W 2619   4.852   3.572   3.061 -0.0243  0.1288  0.1485
 2613W        W 2620   4.239   2.565   4.354  0.0862 -0.1133 -0.0360
 2614W        W 2621   6.461   1.494   6.718 -0.0167  0.3039 -0.0803
 2615W        W 2622   4.483   2.239   6.747  0.0455  0.0479 -0.1841
 2616W        W 2623   1.412   2.607   6.721 -0.3323 -0.1377 -0.2464
 2617W        W 2624   2.573   3.096   2.021  0.0314  0.1230  0.0103
 2618W        W 2625   6.528   2.996   0.289 -0.1759  0.3598  0.3238
 2619W        W 2626   2.600   3.181   4.702 -0.0466  0.0937 -0.2787
 2620W        W 2627   6.623   2.119   4.349 -0.2541 -0.1665 -0.3180
 2621W        W 2628   3.335   4.990   5.395  0.0679  0.0105 -0.1025
 2622W        W 2629   0.907   0.347   4.729 -0.2323 -0.3074  0.1506
 2623W        W 2630   0.283   6.640   1.923 -0.2199 -0.1431  0.3175
 2624W        W 2631   1.334   0.162   2.086 -0.2188 -0.0513  0.0688
 2625W        W 2632   2.958   3.941   4.377 -0.1279 -0.3780  0.0402
 2626W        W 2633   2.910   0.832   4.807  0.1043  0.2356  0.2443
 2627W        W 2634   1.336   0.874   6.417  0.1470 -0.0681 -0.0046
 2628W        W 2635   0.454   1.099   2.328 -0.2015  0.2534 -0.3788
 2629W        W 2636   4.893   5.521   1.447  0.2545 -0.0015  0.2451
 2630W        W 2637   6.539   3.727   4.007  0.2003  0.0800  0.0205
 2631W        W 2638   4.878   1.098   2.998  0.2683 -0.0386  0.3002
 2632W        W 2639   0.839   1.450   2.135 -0.1910 -0.2247  0.1075
 2633W        W 2640   2.034   5.491   6.106  0.0157  0.1840  0.1370
 2634W        W 2641   3.799   2.502   5.309  0.1170 -0.1076 -0.1029
 2635W        W 2642   6.701   2.727   6.744 -0.2245 -0.2030  0.0907
 2636W        W 2643   3.062   3.262   6.012  0.2159  0.1198  0.0213
 2637W        W 2644   4.449   0.872   0.612 -0.3139 -0.0040  0.0252
 2638W        W 2645   6.507   4.349   1.150  0.1749  0.2130  0.1274
 2639W        W 2646   5.499   3.797   1.418 -0.0162 -0.0109 -0.0224
 2640W        W 2647   4.858   2.499   0.540  0.2767 -0.1432 -0.0946
 2641W        W 2648   6.769   1.094   0.296  0.2080 -0.1137 -0.4886
 2642W        W 2649   1.220   6.061   0.824 -0.1054 -0.0941  0.0896
 2643W        W 2650   6.024   1.102   4.955 -0.1142 -0.2002  0.3691
 2644W        W 2651   3.504   3.015   1.081 -0.2982 -0.0638  0.3201
 2645W        W 2652   5.197   2.554   0.180  0.2887 -0.1605  0.0205
 2646W        W 2653   5.426   1.289   6.207  0.1059  0.0698 -0.1368
 2647W        W 2654   6.254   3.614   5.310  0.0555  0.0077  0.0050
 2648W        W 2655   0.382   0.531   3.249 -0.0202 -0.2379 -0.2573
 2649W        W 2656   1.950   0.879   4.993  0.1387 -0.0116  0.1326
 2650W        W 2657   2.534   2.301   5.928 -0.0099  0.1915  0.1975
 2651W        W 2658   6.383   3.958   0.352 -0.0565 -0.0171  0.2276
 2652W        W 2659   2.481   2.990   4.293  0.1070  0.0998 -0.1815
 2653W        W 2660   6.355   2.554   0.617 -0.0359  0.0787 -0.2010
 2654W        W 2661   0.374   2.519   2.565 -0.3189  0.1057  0.0642
 2655W        W 2662   3.711   0.683   6.363  0.1031  0.1496  0.2220
 2656W        W 2663   0.756   6.416   6.337 -0.1224 -0.2168 -0.0643
 2657W        W 2664   5.452   1.116   2.274  0.3198 -0.2537  0.0607
 2658W        W 2665   2.248   4.217   4.831 -0.1237 -0.0180 -0.1324
 2659W        W 2666   2.850   3.688   0.491 -0.0173 -0.2209 -0.4030
 2660W        W 2667   5.821   2.057   2.372 -0.2564  0.4895  0.3208
 2661W        W 2668   4.672   3.105   6.185  0.3163 -0.1222 -0.1703
 2662W        W 2669   1.608   3.420   6.227  0.0847 -0.0779 -0.0995
 2663W        W 2670   2.514   1.599   2.064 -0.0626  0.3450 -0.0740
 2664W        W 2671   4.421   6.773   0.703 -0.0335  0.2171  0.0429
 2665W        W 2672   5.288   3.415   6.581  0.0741  0.0359  0.1059
 2666W        W 2673   1.355   5.768   6.076 -0.2061 -0.0836  0.1534
 2667W        W 2674   4.563   0.527   6.180 -0.2864 -0.1544  0.0545
 2668W        W 2675   4.655   2.539   5.132 -0.2780 -0.2033  0.1557
 2669W        W 2676   5.179   3.422   1.284  0.0144  0.1621 -0.0302
 2670W        W 2677   3.463   6.458   2.920  0.3722  0.2591  0.5413
 2671W        W 2678   5.578   1.351   5.630  0.3871  0.2899  0.1204
 2672W        W 2679   3.444   5.422   6.110  0.0932  0.0419  0.1162
 2673W        W 2680   5.958   4.855   1.943  0.0459  0.2089  0.3111
 2674W        W 2681   6.771   4.127   4.212 -0.0748 -0.2488 -0.1921
 2675W        W 2682   3.794   0.321   2.412  0.1214  0.0783 -0.1844
 2676W        W 2683   4.751   3.641   1.142 -0.2706 -0.1782  0.0603
 2677W        W 2684   4.818   5.838   6.659  0.2340  0.0030 -0.0413
 2678W        W 2685   0.459   0.065   3.042 -0.0222 -0.0792  0.2020
 2679W        W 2686   5.032   3.490   3.561  0.1770  0.2211 -0.1108
 2680W        W 2687   6.181   3.414   4.379  0.0394  0.0055 -0.0222
 2681W        W 2688   5.685   4.304   0.029 -0.0146 -0.1528 -0.1842
 2682W        W 2689   5.308   6.315   1.428 -0.1009 -0.0933 -0.1036
 2683W        W 2690   3.546   2.578   2.772  0.0696 -0.1181 -0.0339
 2684W        W 2691   0.849   4.799   1.070  0.0255 -0.4389  0.4262
 2685W        W 2692   2.806   2.860   6.826 -0.1467  0.2372 -0.2163
 2686W        W 2693   3.161   2.313   4.015 -0.5682  0.2570  0.0061
 2687W        W 2694   1.955   1.097   4.491 -0.2524 -0.2735  0.1762
 2688W        W 2695   0.485   0.033   1.520  0.2282  0.0970 -0.0314
 2689W        W 2696   0.531   0.211   3.953  0.1373 -0.0318  0.1935
 2690W        W 2697   2.818   3.653   1.065 -0.1807  0.2447 -0.2448
 2691W        W 2698   5.707   3.343   1.433 -0.1670 -0.0935  0.0519
 2692W        W 2699   6.606   0.655   4.026 -0.0801  0.1854  0.0575
 2693W        W 2700   6.573   1.203   4.149  0.1100  0.0042 -0.0778
 2694W        W 2701   6.420   0.823   6.145 -0.1045 -0.0272 -0.0958
 2695W        W 2702   1.048   5.973   1.363 -0.0304 -0.2457  0.0535
 2696W        W 2703   1.528   4.309   1.440  0.3895 -0.3613 -0.1011
 2697W        W 2704   2.350   4.015   1.670 -0.1132  0.2028  0.1334
 2698W        W 2705   4.812   1.911   4.112 -0.2072 -0.2805  0.0912
 2699W        W 2706   0.972   0.124   1.147 -0.2538  0.0397  0.0581
 2700W        W 2707   1.525   3.455   0.600 -0.1575 -0.2820  0.1895
 2701W        W 2708   1.975   6.201   6.625  0.0036  0.1664 -0.1642
 2702W        W 2709   4.301   3.342   1.379 -0.1293 -0.1352 -0.2467
 2703W        W 2710   3.671   2.397   6.009  0.0508  0.0352  0.0895
 2704W        W 2711   5.800   2.764   5.035 -0.1177 -0.1528  0.0000
 2705W        W 2712   6.639   3.898   1.301  0.0357  0.3257 -0.2098
   6.85823   6.85823   6.85823
