# Supplementary material for: Closing the Gap between Experiment and Simulation—A Holistic Study on the Complexation of Small Interfering RNAs with Polyethylenimine
Source: Mol Pharm. Author manuscript; Available in PMC 2024 Oct 29. (PMC7616749; doi:10.1021/acs.molpharmaceut.3c00747)
Supplement: Supplementary code [file EMS199501-supplement-Supplementary_code.zip › closingthegap-main/Part 1: Parameterising angle and bond distribution/bPEI_33/6_CGSIM/initial.gro]

Generated with cgbuilder
  892
    1UNK     P1    1  -0.325  -0.545  -0.999
    1UNK     S1    2  -0.405  -0.357  -0.801
    1UNK     T1    3  -0.187  -0.063  -0.664
    1UNK     P2    4  -0.410   0.023  -0.504
    1UNK     S2    5   0.136  -0.273  -0.584
    1UNK     S3    6   0.291  -0.258  -0.337
    1UNK     S4    7   0.175  -0.094  -0.053
    1UNK     T2    8  -0.080   0.093   0.048
    1UNK     S5    9  -0.341   0.254   0.045
    1UNK     P3   10  -0.638   0.193   0.177
    1UNK     S6   11   0.188   0.381   0.091
    1UNK     S7   12   0.470   0.512   0.163
    1UNK     S8   13   0.497   0.793   0.023
    1UNK     P4   14   0.449   0.733  -0.257
    2W        W   15   1.495   0.821   3.127
    3W        W   16   2.276   4.379   0.851
    4W        W   17   3.026   2.679   3.002
    5W        W   18   1.525   3.724   1.065
    6W        W   19   3.372   0.445   2.683
    7W        W   20   2.891   2.358   2.013
    8W        W   21   0.394   3.593   2.307
    9W        W   22   0.121   0.230   1.920
   10W        W   23   3.273   4.052   1.223
   11W        W   24   0.823   0.105   0.652
   12W        W   25   1.259   3.336   3.304
   13W        W   26   3.139   1.761   0.834
   14W        W   27   3.415   1.193   3.145
   15W        W   28   0.097   2.465   0.167
   16W        W   29   4.158   0.392   3.947
   17W        W   30   2.276   2.197   3.599
   18W        W   31   0.722   2.399   1.416
   19W        W   32   3.520   4.799   1.136
   20W        W   33   3.430   2.494   1.925
   21W        W   34   2.218   3.970   3.977
   22W        W   35   2.969   3.123   1.046
   23W        W   36   4.335   0.636   1.571
   24W        W   37   1.251   1.355   0.676
   25W        W   38   0.181   0.529   3.770
   26W        W   39   4.596   2.487   3.814
   27W        W   40   3.634   2.447   4.145
   28W        W   41   3.829   2.971   1.985
   29W        W   42   2.297   3.616   1.311
   30W        W   43   2.743   4.463   2.923
   31W        W   44   1.660   1.930   0.709
   32W        W   45   2.402   3.083   0.186
   33W        W   46   1.426   4.625   2.645
   34W        W   47   1.347   0.060   3.224
   35W        W   48   2.972   1.640   0.098
   36W        W   49   3.587   0.662   0.683
   37W        W   50   1.996   0.566   2.654
   38W        W   51   3.672   3.356   0.461
   39W        W   52   4.727   4.081   2.883
   40W        W   53   0.432   4.714   1.334
   41W        W   54   4.010   2.783   0.941
   42W        W   55   1.910   2.466   2.474
   43W        W   56   2.707   4.346   2.332
   44W        W   57   1.675   4.349   4.596
   45W        W   58   2.239   1.523   3.757
   46W        W   59   3.142   0.401   0.801
   47W        W   60   2.787   1.298   4.646
   48W        W   61   3.607   4.596   2.373
   49W        W   62   0.805   3.617   2.721
   50W        W   63   1.639   4.307   0.941
   51W        W   64   4.021   0.958   0.403
   52W        W   65   2.629   1.826   1.619
   53W        W   66   2.474   0.860   2.542
   54W        W   67   3.137   4.186   0.256
   55W        W   68   3.725   4.390   3.221
   56W        W   69   1.563   3.319   2.342
   57W        W   70   2.126   3.860   2.688
   58W        W   71   1.772   0.220   0.149
   59W        W   72   1.096   2.511   2.028
   60W        W   73   1.265   1.050   2.287
   61W        W   74   3.667   4.200   2.636
   62W        W   75   3.932   2.834   3.884
   63W        W   76   2.799   4.083   3.835
   64W        W   77   1.718   3.025   0.671
   65W        W   78   1.603   2.247   0.244
   66W        W   79   0.288   3.851   4.587
   67W        W   80   3.298   2.833   4.270
   68W        W   81   2.879   2.756   3.896
   69W        W   82   1.718   4.138   0.067
   70W        W   83   1.839   1.570   4.703
   71W        W   84   3.532   1.017   0.380
   72W        W   85   3.437   0.112   0.153
   73W        W   86   4.048   3.825   2.619
   74W        W   87   2.669   3.494   2.326
   75W        W   88   1.954   2.646   1.644
   76W        W   89   0.470   2.876   0.556
   77W        W   90   2.868   0.734   3.498
   78W        W   91   2.398   3.151   1.051
   79W        W   92   4.535   3.317   3.298
   80W        W   93   0.071   3.639   1.009
   81W        W   94   3.315   2.030   0.316
   82W        W   95   4.559   0.044   1.785
   83W        W   96   4.355   3.617   2.165
   84W        W   97   0.412   2.566   3.745
   85W        W   98   3.761   1.346   1.277
   86W        W   99   3.809   1.285   2.830
   87W        W  100   4.051   4.744   2.677
   88W        W  101   4.499   2.277   4.704
   89W        W  102   2.467   0.229   1.758
   90W        W  103   1.487   0.977   4.262
   91W        W  104   4.292   1.817   0.572
   92W        W  105   4.140   4.677   4.146
   93W        W  106   3.715   4.305   1.393
   94W        W  107   2.065   2.754   2.108
   95W        W  108   4.412   0.937   3.338
   96W        W  109   1.217   2.215   3.110
   97W        W  110   0.220   2.079   2.294
   98W        W  111   0.727   4.505   2.142
   99W        W  112   0.196   0.681   1.774
  100W        W  113   4.435   0.434   3.540
  101W        W  114   3.466   3.436   1.858
  102W        W  115   0.574   1.785   2.484
  103W        W  116   4.249   4.328   1.597
  104W        W  117   2.219   3.722   3.162
  105W        W  118   2.596   1.706   3.480
  106W        W  119   3.035   0.005   0.522
  107W        W  120   2.404   4.698   1.277
  108W        W  121   2.305   2.589   1.276
  109W        W  122   1.052   4.049   2.752
  110W        W  123   4.458   3.623   3.737
  111W        W  124   3.629   3.485   3.814
  112W        W  125   3.810   2.095   2.003
  113W        W  126   1.695   1.918   4.358
  114W        W  127   2.153   4.505   4.366
  115W        W  128   2.893   1.105   2.836
  116W        W  129   0.826   1.222   3.335
  117W        W  130   2.049   1.670   0.420
  118W        W  131   4.102   4.363   2.335
  119W        W  132   1.546   1.747   3.344
  120W        W  133   1.291   0.610   0.047
  121W        W  134   3.547   1.517   4.523
  122W        W  135   2.384   2.507   4.029
  123W        W  136   0.736   2.846   3.026
  124W        W  137   0.105   1.060   0.939
  125W        W  138   1.283   2.088   3.576
  126W        W  139   3.712   2.625   0.175
  127W        W  140   3.237   0.312   1.313
  128W        W  141   1.102   0.072   1.631
  129W        W  142   4.758   2.111   1.302
  130W        W  143   0.916   1.594   3.678
  131W        W  144   1.841   2.837   1.127
  132W        W  145   2.810   0.489   0.376
  133W        W  146   2.092   2.191   0.393
  134W        W  147   4.559   3.608   0.177
  135W        W  148   2.793   2.228   3.730
  136W        W  149   2.617   1.074   2.111
  137W        W  150   0.802   1.981   0.370
  138W        W  151   1.940   3.367   0.980
  139W        W  152   1.546   0.911   3.760
  140W        W  153   2.186   2.539   2.885
  141W        W  154   3.725   3.813   0.120
  142W        W  155   1.961   1.540   4.169
  143W        W  156   0.457   4.532   3.515
  144W        W  157   3.009   3.572   2.696
  145W        W  158   4.633   3.501   1.761
  146W        W  159   3.671   0.022   2.852
  147W        W  160   3.434   2.168   2.380
  148W        W  161   0.863   4.086   4.770
  149W        W  162   1.023   0.296   4.109
  150W        W  163   1.600   4.780   2.142
  151W        W  164   2.525   3.706   3.614
  152W        W  165   0.758   4.775   1.753
  153W        W  166   0.420   1.776   1.983
  154W        W  167   2.114   0.194   3.832
  155W        W  168   2.369   0.829   4.579
  156W        W  169   0.158   1.359   3.066
  157W        W  170   2.889   1.346   0.551
  158W        W  171   2.190   2.894   0.662
  159W        W  172   4.796   1.681   0.494
  160W        W  173   0.370   3.641   3.405
  161W        W  174   3.602   0.293   1.626
  162W        W  175   2.390   2.413   0.786
  163W        W  176   1.584   4.103   1.953
  164W        W  177   1.517   0.207   4.466
  165W        W  178   1.453   3.874   4.422
  166W        W  179   4.340   1.649   4.101
  167W        W  180   0.236   4.204   3.168
  168W        W  181   4.507   1.824   3.126
  169W        W  182   1.574   0.820   1.486
  170W        W  183   1.600   3.613   0.099
  171W        W  184   0.445   3.323   0.851
  172W        W  185   2.057   3.025   2.987
  173W        W  186   2.457   3.381   0.646
  174W        W  187   2.726   3.351   1.426
  175W        W  188   0.605   3.548   4.792
  176W        W  189   0.836   3.833   3.249
  177W        W  190   4.699   2.619   2.450
  178W        W  191   2.482   4.638   3.378
  179W        W  192   1.371   4.439   0.282
  180W        W  193   1.243   0.585   1.808
  181W        W  194   3.804   1.712   2.512
  182W        W  195   4.763   4.437   0.529
  183W        W  196   1.953   0.401   0.717
  184W        W  197   0.612   2.963   3.479
  185W        W  198   4.704   4.044   2.000
  186W        W  199   0.208   0.070   0.336
  187W        W  200   2.414   3.947   2.196
  188W        W  201   0.423   2.836   0.075
  189W        W  202   1.368   3.728   3.654
  190W        W  203   3.263   1.102   4.549
  191W        W  204   3.331   4.399   0.895
  192W        W  205   3.079   2.972   3.467
  193W        W  206   3.501   4.740   2.950
  194W        W  207   1.889   3.821   2.270
  195W        W  208   1.486   3.428   4.597
  196W        W  209   2.339   0.229   2.450
  197W        W  210   4.712   4.776   3.620
  198W        W  211   4.727   0.889   1.673
  199W        W  212   0.151   1.448   2.261
  200W        W  213   1.888   2.483   0.735
  201W        W  214   1.942   4.372   3.872
  202W        W  215   1.207   2.254   0.573
  203W        W  216   0.480   1.628   4.020
  204W        W  217   2.840   0.361   2.659
  205W        W  218   3.737   2.781   1.470
  206W        W  219   2.428   2.023   0.027
  207W        W  220   0.209   2.039   0.427
  208W        W  221   4.740   4.427   3.277
  209W        W  222   0.393   4.724   2.446
  210W        W  223   1.560   0.300   1.604
  211W        W  224   2.931   4.536   3.656
  212W        W  225   1.243   4.558   1.820
  213W        W  226   4.695   0.422   0.677
  214W        W  227   0.101   2.898   4.051
  215W        W  228   0.713   1.173   3.859
  216W        W  229   2.909   3.910   2.031
  217W        W  230   4.405   1.202   4.222
  218W        W  231   1.939   3.720   0.625
  219W        W  232   2.736   1.065   1.027
  220W        W  233   3.412   0.818   3.439
  221W        W  234   1.030   3.538   1.078
  222W        W  235   1.182   3.122   0.659
  223W        W  236   0.821   2.055   1.792
  224W        W  237   1.727   2.383   1.226
  225W        W  238   4.347   2.121   4.235
  226W        W  239   0.888   2.899   1.629
  227W        W  240   2.003   3.738   3.589
  228W        W  241   2.173   0.615   2.125
  229W        W  242   0.904   1.520   4.225
  230W        W  243   1.501   2.878   1.529
  231W        W  244   2.537   1.580   0.265
  232W        W  245   4.144   3.919   4.689
  233W        W  246   3.344   3.171   0.022
  234W        W  247   0.419   4.571   0.188
  235W        W  248   1.183   3.537   4.088
  236W        W  249   0.438   0.559   2.236
  237W        W  250   2.379   0.547   3.527
  238W        W  251   0.475   2.159   0.009
  239W        W  252   4.404   0.538   0.223
  240W        W  253   0.459   0.230   0.937
  241W        W  254   3.223   3.460   1.377
  242W        W  255   4.421   4.786   1.284
  243W        W  256   0.824   1.487   1.152
  244W        W  257   0.477   4.237   2.655
  245W        W  258   1.107   3.352   1.611
  246W        W  259   1.015   2.885   1.149
  247W        W  260   4.748   4.016   4.005
  248W        W  261   1.179   2.736   3.227
  249W        W  262   2.055   0.701   0.279
  250W        W  263   3.025   1.513   1.746
  251W        W  264   1.057   0.501   0.455
  252W        W  265   2.440   4.605   0.358
  253W        W  266   4.115   0.530   0.668
  254W        W  267   3.946   0.382   4.541
  255W        W  268   4.140   4.282   2.986
  256W        W  269   1.749   1.465   2.585
  257W        W  270   3.216   3.276   2.316
  258W        W  271   2.747   0.136   1.286
  259W        W  272   3.877   4.271   0.340
  260W        W  273   1.490   4.725   3.527
  261W        W  274   1.997   0.073   1.483
  262W        W  275   2.527   3.358   2.812
  263W        W  276   0.245   2.351   1.304
  264W        W  277   2.137   1.964   0.858
  265W        W  278   0.066   1.878   4.761
  266W        W  279   1.675   0.942   0.050
  267W        W  280   4.319   4.809   1.809
  268W        W  281   0.511   4.005   3.666
  269W        W  282   4.561   0.774   3.953
  270W        W  283   1.479   0.454   4.037
  271W        W  284   2.289   4.162   3.525
  272W        W  285   2.717   0.508   2.193
  273W        W  286   1.828   2.057   2.807
  274W        W  287   4.131   1.572   3.565
  275W        W  288   4.551   0.460   2.028
  276W        W  289   0.108   1.706   2.709
  277W        W  290   0.054   3.225   0.054
  278W        W  291   1.921   0.203   2.010
  279W        W  292   0.870   4.736   4.327
  280W        W  293   4.352   3.754   3.088
  281W        W  294   3.211   2.419   4.573
  282W        W  295   3.669   4.000   4.399
  283W        W  296   1.969   1.013   3.954
  284W        W  297   0.328   4.087   0.016
  285W        W  298   3.569   3.957   0.640
  286W        W  299   2.117   4.179   0.407
  287W        W  300   3.663   1.532   0.788
  288W        W  301   1.847   2.184   1.817
  289W        W  302   2.105   1.089   2.723
  290W        W  303   0.315   2.576   3.068
  291W        W  304   3.949   1.910   3.867
  292W        W  305   2.473   3.871   0.770
  293W        W  306   1.231   4.283   2.275
  294W        W  307   0.149   0.635   0.283
  295W        W  308   4.175   2.087   2.495
  296W        W  309   1.044   3.041   3.761
  297W        W  310   4.748   1.628   0.005
  298W        W  311   0.722   3.368   3.137
  299W        W  312   1.000   4.125   1.826
  300W        W  313   0.702   3.799   0.229
  301W        W  314   1.285   1.293   2.826
  302W        W  315   3.389   3.513   4.353
  303W        W  316   4.157   2.362   0.314
  304W        W  317   0.134   1.158   4.804
  305W        W  318   3.331   1.536   0.432
  306W        W  319   4.324   0.093   2.781
  307W        W  320   0.715   1.595   1.627
  308W        W  321   1.361   2.099   1.676
  309W        W  322   0.673   0.424   2.698
  310W        W  323   0.419   1.054   0.280
  311W        W  324   3.319   2.990   1.761
  312W        W  325   2.041   4.337   1.461
  313W        W  326   0.967   1.891   2.731
  314W        W  327   2.253   0.987   1.305
  315W        W  328   2.093   3.124   4.565
  316W        W  329   3.968   1.155   3.279
  317W        W  330   2.871   1.475   1.192
  318W        W  331   4.721   3.097   1.389
  319W        W  332   3.348   3.890   1.709
  320W        W  333   0.443   1.886   1.294
  321W        W  334   1.621   2.492   2.937
  322W        W  335   3.549   3.405   3.172
  323W        W  336   0.147   0.926   4.343
  324W        W  337   3.138   1.289   3.593
  325W        W  338   2.775   2.829   0.567
  326W        W  339   3.580   2.052   0.926
  327W        W  340   2.280   4.267   3.030
  328W        W  341   1.863   2.754   0.248
  329W        W  342   2.690   0.209   0.820
  330W        W  343   0.250   1.881   3.178
  331W        W  344   1.425   2.733   3.913
  332W        W  345   0.374   3.765   1.762
  333W        W  346   3.714   2.238   1.515
  334W        W  347   2.000   0.595   1.617
  335W        W  348   1.619   4.001   2.736
  336W        W  349   3.088   1.037   1.940
  337W        W  350   3.502   4.579   0.443
  338W        W  351   2.221   3.423   3.863
  339W        W  352   4.406   0.589   3.012
  340W        W  353   3.342   3.876   3.057
  341W        W  354   0.474   2.732   0.997
  342W        W  355   4.318   3.044   1.850
  343W        W  356   0.980   0.080   2.561
  344W        W  357   4.413   2.000   3.714
  345W        W  358   4.560   1.313   1.327
  346W        W  359   3.245   2.541   1.426
  347W        W  360   4.251   4.209   1.143
  348W        W  361   3.107   2.521   2.477
  349W        W  362   3.120   4.659   2.110
  350W        W  363   0.542   1.253   4.429
  351W        W  364   1.815   2.947   2.532
  352W        W  365   0.920   3.660   2.021
  353W        W  366   3.324   0.785   1.080
  354W        W  367   1.480   0.491   2.480
  355W        W  368   4.172   1.541   1.542
  356W        W  369   4.100   0.872   3.804
  357W        W  370   1.868   4.031   3.167
  358W        W  371   1.448   1.743   2.877
  359W        W  372   1.802   3.904   1.533
  360W        W  373   4.110   1.156   2.325
  361W        W  374   2.183   1.679   2.717
  362W        W  375   2.152   1.949   2.297
  363W        W  376   2.308   1.462   1.235
  364W        W  377   2.588   4.129   0.412
  365W        W  378   3.872   2.456   2.337
  366W        W  379   3.652   0.648   1.997
  367W        W  380   0.912   2.006   3.937
  368W        W  381   0.731   2.493   3.338
  369W        W  382   0.593   1.625   2.978
  370W        W  383   0.076   2.327   3.459
  371W        W  384   1.022   0.515   2.346
  372W        W  385   2.583   0.830   3.108
  373W        W  386   2.400   0.676   0.853
  374W        W  387   2.041   1.741   1.844
  375W        W  388   0.011   1.693   0.960
  376W        W  389   3.804   2.095   2.858
  377W        W  390   4.627   0.728   1.048
  378W        W  391   3.703   0.416   1.087
  379W        W  392   1.083   1.137   1.663
  380W        W  393   0.175   3.361   4.319
  381W        W  394   4.736   3.929   3.417
  382W        W  395   4.704   0.219   3.965
  383W        W  396   0.816   2.434   0.230
  384W        W  397   1.348   2.692   2.536
  385W        W  398   2.952   1.424   3.200
  386W        W  399   1.776   4.356   2.395
  387W        W  400   0.709   3.893   4.205
  388W        W  401   2.042   2.718   4.343
  389W        W  402   4.417   1.572   2.438
  390W        W  403   3.057   0.673   2.995
  391W        W  404   1.979   0.798   3.111
  392W        W  405   2.475   2.502   2.281
  393W        W  406   1.926   4.594   0.507
  394W        W  407   1.316   3.771   2.331
  395W        W  408   2.003   4.586   3.402
  396W        W  409   3.045   4.759   3.145
  397W        W  410   0.385   2.845   1.579
  398W        W  411   2.989   4.079   0.754
  399W        W  412   0.507   0.795   4.753
  400W        W  413   3.281   0.676   1.712
  401W        W  414   1.704   3.886   3.979
  402W        W  415   2.688   2.312   1.502
  403W        W  416   3.910   1.824   4.340
  404W        W  417   1.715   1.113   0.563
  405W        W  418   3.521   4.804   3.436
  406W        W  419   2.378   0.415   2.915
  407W        W  420   1.582   0.616   0.411
  408W        W  421   2.836   0.463   4.258
  409W        W  422   1.630   1.472   0.131
  410W        W  423   1.263   1.564   1.896
  411W        W  424   4.008   1.347   4.553
  412W        W  425   3.796   3.584   4.771
  413W        W  426   1.664   1.921   2.325
  414W        W  427   0.062   2.835   3.491
  415W        W  428   1.544   3.041   2.903
  416W        W  429   4.328   4.508   0.747
  417W        W  430   0.387   1.005   3.388
  418W        W  431   3.865   1.486   0.292
  419W        W  432   2.182   1.099   0.673
  420W        W  433   0.341   3.745   2.874
  421W        W  434   3.232   4.276   4.581
  422W        W  435   4.431   1.901   2.056
  423W        W  436   3.637   0.754   3.873
  424W        W  437   2.708   1.741   2.904
  425W        W  438   4.487   1.245   2.002
  426W        W  439   0.022   3.262   0.551
  427W        W  440   2.977   1.990   3.317
  428W        W  441   0.775   1.418   0.516
  429W        W  442   2.474   2.811   3.604
  430W        W  443   3.485   1.263   1.732
  431W        W  444   2.016   3.390   2.638
  432W        W  445   1.242   0.450   2.934
  433W        W  446   3.623   2.476   1.082
  434W        W  447   2.323   2.271   4.481
  435W        W  448   1.449   2.225   4.050
  436W        W  449   2.270   1.947   4.084
  437W        W  450   0.783   0.819   1.985
  438W        W  451   0.740   1.324   0.008
  439W        W  452   3.927   0.628   3.332
  440W        W  453   3.454   1.694   2.176
  441W        W  454   1.077   1.662   3.200
  442W        W  455   0.985   0.972   0.621
  443W        W  456   1.408   0.244   0.885
  444W        W  457   1.082   3.703   0.604
  445W        W  458   4.640   2.615   1.093
  446W        W  459   3.564   0.263   4.130
  447W        W  460   1.149   2.508   4.350
  448W        W  461   3.178   4.573   2.635
  449W        W  462   0.994   4.250   0.517
  450W        W  463   3.123   0.920   0.669
  451W        W  464   2.765   4.598   4.301
  452W        W  465   3.387   4.374   3.676
  453W        W  466   1.214   2.485   1.400
  454W        W  467   3.132   3.479   3.490
  455W        W  468   3.391   4.376   1.758
  456W        W  469   1.887   3.459   4.224
  457W        W  470   0.790   4.316   3.078
  458W        W  471   4.635   0.160   3.190
  459W        W  472   4.606   2.796   4.664
  460W        W  473   1.753   1.443   1.548
  461W        W  474   3.800   4.401   0.860
  462W        W  475   3.248   4.332   3.115
  463W        W  476   0.317   4.183   2.173
  464W        W  477   0.166   3.346   1.980
  465W        W  478   2.951   2.184   2.856
  466W        W  479   1.971   3.200   3.451
  467W        W  480   3.107   1.796   2.580
  468W        W  481   3.229   0.414   2.202
  469W        W  482   3.551   1.141   4.109
  470W        W  483   4.712   3.124   2.219
  471W        W  484   4.436   0.542   4.415
  472W        W  485   3.840   2.943   2.620
  473W        W  486   2.258   2.079   3.069
  474W        W  487   4.051   2.945   0.354
  475W        W  488   3.849   3.094   3.476
  476W        W  489   1.072   0.769   3.924
  477W        W  490   0.762   4.440   3.936
  478W        W  491   3.869   1.763   4.811
  479W        W  492   0.602   2.830   4.136
  480W        W  493   1.868   0.830   0.954
  481W        W  494   1.265   1.614   1.375
  482W        W  495   1.875   4.538   2.857
  483W        W  496   1.559   3.231   3.872
  484W        W  497   1.769   1.285   3.083
  485W        W  498   1.451   4.428   4.079
  486W        W  499   2.855   2.386   0.208
  487W        W  500   4.079   0.299   1.839
  488W        W  501   2.459   2.630   1.795
  489W        W  502   0.606   2.606   1.952
  490W        W  503   2.713   0.276   3.748
  491W        W  504   2.123   3.294   2.183
  492W        W  505   2.993   3.224   3.070
  493W        W  506   3.972   0.430   2.872
  494W        W  507   2.656   0.287   4.677
  495W        W  508   1.909   4.672   1.161
  496W        W  509   1.024   4.775   3.109
  497W        W  510   0.562   3.135   2.657
  498W        W  511   0.233   4.039   1.216
  499W        W  512   3.991   3.732   0.601
  500W        W  513   1.879   2.449   3.886
  501W        W  514   1.384   0.773   0.882
  502W        W  515   3.185   3.160   0.596
  503W        W  516   3.190   0.088   3.040
  504W        W  517   2.471   3.553   1.848
  505W        W  518   2.205   0.621   4.112
  506W        W  519   2.975   3.630   3.973
  507W        W  520   0.796   2.223   0.872
  508W        W  521   4.789   3.308   4.023
  509W        W  522   3.866   3.825   1.531
  510W        W  523   2.689   3.239   3.894
  511W        W  524   0.225   3.749   4.024
  512W        W  525   3.943   1.855   1.229
  513W        W  526   3.946   3.294   0.894
  514W        W  527   1.381   3.183   1.106
  515W        W  528   4.497   1.206   3.746
  516W        W  529   4.112   0.153   3.304
  517W        W  530   3.735   3.359   2.367
  518W        W  531   0.090   4.728   0.558
  519W        W  532   1.784   0.406   1.185
  520W        W  533   2.319   4.413   2.570
  521W        W  534   0.623   3.180   2.008
  522W        W  535   4.090   1.694   2.904
  523W        W  536   1.470   1.721   3.958
  524W        W  537   0.630   0.701   3.704
  525W        W  538   2.774   3.642   4.737
  526W        W  539   2.545   3.586   4.223
  527W        W  540   0.859   0.689   3.156
  528W        W  541   4.026   0.824   4.275
  529W        W  542   4.323   0.081   4.284
  530W        W  543   1.686   3.383   1.390
  531W        W  544   2.143   1.152   3.429
  532W        W  545   4.101   0.007   1.452
  533W        W  546   4.035   3.454   1.831
  534W        W  547   4.006   2.052   3.348
  535W        W  548   3.181   0.126   4.474
  536W        W  549   3.925   3.905   3.875
  537W        W  550   2.641   1.225   3.627
  538W        W  551   1.119   2.998   4.258
  539W        W  552   4.392   2.397   2.142
  540W        W  553   4.785   3.024   2.693
  541W        W  554   1.611   3.027   4.340
  542W        W  555   0.085   3.020   1.166
  543W        W  556   3.667   1.706   1.677
  544W        W  557   4.180   1.018   1.256
  545W        W  558   0.073   2.911   2.814
  546W        W  559   2.339   3.709   0.290
  547W        W  560   0.956   1.011   4.310
  548W        W  561   0.705   2.208   2.280
  549W        W  562   2.775   3.630   3.194
  550W        W  563   4.276   0.503   2.516
  551W        W  564   2.077   1.202   0.153
  552W        W  565   2.047   3.931   1.092
  553W        W  566   0.949   2.932   0.242
  554W        W  567   2.737   2.586   4.376
  555W        W  568   0.159   0.128   3.440
  556W        W  569   2.759   2.582   1.062
  557W        W  570   3.886   3.573   4.282
  558W        W  571   3.887   4.793   1.484
  559W        W  572   3.743   0.875   4.709
  560W        W  573   1.309   3.799   1.542
  561W        W  574   1.956   3.280   0.310
  562W        W  575   1.123   0.000   0.269
  563W        W  576   2.512   4.150   4.354
  564W        W  577   3.154   1.043   1.427
  565W        W  578   2.541   2.948   3.085
  566W        W  579   4.025   1.549   2.059
  567W        W  580   1.171   2.033   2.244
  568W        W  581   4.144   1.462   0.931
  569W        W  582   3.998   0.011   0.941
  570W        W  583   2.444   4.478   3.934
  571W        W  584   3.268   3.619   0.825
  572W        W  585   2.840   3.855   1.543
  573W        W  586   0.938   1.961   1.312
  574W        W  587   1.020   4.268   3.501
  575W        W  588   2.632   0.758   3.910
  576W        W  589   0.035   2.162   2.847
  577W        W  590   3.044   1.949   2.136
  578W        W  591   0.323   1.346   1.291
  579W        W  592   2.596   0.960   0.433
  580W        W  593   3.371   4.200   2.189
  581W        W  594   2.647   1.234   1.569
  582W        W  595   1.207   3.015   2.042
  583W        W  596   4.062   2.393   3.809
  584W        W  597   0.334   1.952   3.686
  585W        W  598   4.212   2.574   2.669
  586W        W  599   3.852   4.385   1.932
  587W        W  600   2.519   1.611   0.760
  588W        W  601   0.531   4.287   1.657
  589W        W  602   0.701   3.245   4.428
  590W        W  603   2.000   2.980   3.894
  591W        W  604   1.543   2.554   3.494
  592W        W  605   3.328   1.249   2.619
  593W        W  606   1.398   2.637   0.895
  594W        W  607   1.895   1.896   3.748
  595W        W  608   3.707   0.787   1.462
  596W        W  609   4.683   4.149   0.910
  597W        W  610   0.349   1.480   3.504
  598W        W  611   3.205   2.723   0.835
  599W        W  612   0.910   2.503   3.841
  600W        W  613   0.537   0.034   4.421
  601W        W  614   3.793   1.963   0.426
  602W        W  615   3.619   3.959   3.538
  603W        W  616   0.559   2.156   2.865
  604W        W  617   1.900   0.620   3.616
  605W        W  618   3.528   0.043   0.656
  606W        W  619   4.111   3.461   0.172
  607W        W  620   3.582   3.624   2.739
  608W        W  621   1.022   3.296   2.391
  609W        W  622   4.003   1.296   4.012
  610W        W  623   3.764   3.326   1.432
  611W        W  624   1.832   2.148   3.304
  612W        W  625   2.798   4.179   4.794
  613W        W  626   3.564   2.215   3.666
  614W        W  627   2.531   0.756   1.731
  615W        W  628   1.375   2.701   0.378
  616W        W  629   3.113   1.817   3.813
  617W        W  630   3.031   1.427   2.228
  618W        W  631   4.508   3.899   1.447
  619W        W  632   2.832   0.974   4.287
  620W        W  633   2.965   3.433   1.838
  621W        W  634   2.910   4.334   1.724
  622W        W  635   3.000   2.844   2.078
  623W        W  636   1.819   0.085   2.440
  624W        W  637   1.003   4.447   1.432
  625W        W  638   0.693   0.572   4.336
  626W        W  639   4.117   3.312   3.931
  627W        W  640   0.452   1.705   0.188
  628W        W  641   0.055   4.218   1.736
  629W        W  642   0.547   0.682   0.616
  630W        W  643   1.381   1.260   3.382
  631W        W  644   1.221   0.513   1.291
  632W        W  645   3.149   3.954   3.507
  633W        W  646   2.622   2.057   0.552
  634W        W  647   2.868   3.289   0.193
  635W        W  648   0.216   2.026   4.173
  636W        W  649   3.120   4.312   4.090
  637W        W  650   1.005   0.973   1.131
  638W        W  651   0.211   3.429   1.424
  639W        W  652   2.430   1.336   3.029
  640W        W  653   3.897   2.655   3.227
  641W        W  654   4.527   3.535   0.701
  642W        W  655   2.602   1.987   1.107
  643W        W  656   1.363   0.482   3.534
  644W        W  657   4.278   2.901   2.330
  645W        W  658   2.726   4.108   3.302
  646W        W  659   3.140   0.426   3.854
  647W        W  660   2.052   1.619   3.266
  648W        W  661   2.953   0.296   1.812
  649W        W  662   2.938   3.142   4.395
  650W        W  663   0.741   0.500   1.468
  651W        W  664   4.204   2.055   1.653
  652W        W  665   1.246   1.261   3.901
  653W        W  666   0.633   3.882   0.789
  654W        W  667   0.495   0.970   2.877
  655W        W  668   2.395   1.229   4.122
  656W        W  669   2.370   2.605   0.269
  657W        W  670   0.184   1.189   3.946
  658W        W  671   1.737   3.105   1.936
  659W        W  672   3.281   1.268   0.967
  660W        W  673   4.093   2.562   1.783
  661W        W  674   2.366   0.305   0.230
  662W        W  675   1.174   4.374   4.461
  663W        W  676   1.690   0.064   3.588
  664W        W  677   0.907   4.689   0.234
  665W        W  678   0.482   3.345   0.307
  666W        W  679   2.695   1.629   4.016
  667W        W  680   0.696   2.265   4.285
  668W        W  681   3.121   2.499   3.496
  669W        W  682   0.057   0.816   2.520
  670W        W  683   2.760   0.361   3.233
  671W        W  684   0.446   2.396   0.602
  672W        W  685   3.531   1.628   4.032
  673W        W  686   4.256   1.725   0.115
  674W        W  687   0.030   3.355   3.804
  675W        W  688   3.028   0.845   2.449
  676W        W  689   1.337   2.169   2.655
  677W        W  690   0.095   4.495   0.993
  678W        W  691   2.668   2.619   2.709
  679W        W  692   1.523   3.993   0.515
  680W        W  693   1.052   4.063   1.086
  681W        W  694   1.318   3.592   2.829
  682W        W  695   0.478   0.041   2.292
  683W        W  696   1.224   3.999   0.121
  684W        W  697   0.348   0.673   1.123
  685W        W  698   1.708   0.751   2.076
  686W        W  699   3.208   3.215   3.942
  687W        W  700   4.390   2.988   2.990
  688W        W  701   0.280   3.199   3.113
  689W        W  702   0.326   2.924   2.310
  690W        W  703   0.760   4.034   2.286
  691W        W  704   1.512   3.582   1.927
  692W        W  705   3.860   3.854   3.074
  693W        W  706   0.177   0.338   2.604
  694W        W  707   3.160   0.896   3.902
  695W        W  708   4.343   3.675   4.306
  696W        W  709   2.572   4.152   1.213
  697W        W  710   4.332   4.038   0.465
  698W        W  711   2.858   2.827   1.520
  699W        W  712   1.368   3.893   3.199
  700W        W  713   1.614   0.962   2.646
  701W        W  714   1.338   2.103   1.086
  702W        W  715   3.596   3.179   4.621
  703W        W  716   0.789   1.340   2.614
  704W        W  717   3.601   1.219   2.222
  705W        W  718   4.261   0.368   1.139
  706W        W  719   0.104   2.643   1.999
  707W        W  720   2.601   1.978   2.475
  708W        W  721   4.129   4.191   4.209
  709W        W  722   3.207   2.686   0.328
  710W        W  723   4.775   2.242   3.425
  711W        W  724   4.621   1.408   3.308
  712W        W  725   4.328   2.428   3.379
  713W        W  726   4.308   2.824   1.427
  714W        W  727   2.330   3.071   1.553
  715W        W  728   0.198   2.492   4.311
  716W        W  729   3.617   4.457   4.151
  717W        W  730   3.514   2.304   3.209
  718W        W  731   1.500   4.229   3.561
  719W        W  732   3.856   1.014   0.903
  720W        W  733   4.172   3.748   1.050
  721W        W  734   3.358   3.737   2.347
  722W        W  735   3.896   4.434   3.686
  723W        W  736   4.261   0.036   2.248
  724W        W  737   1.061   1.783   0.809
  725W        W  738   0.795   2.712   4.610
  726W        W  739   1.392   3.160   0.159
  727W        W  740   3.317   0.648   4.389
  728W        W  741   1.370   1.476   4.422
  729W        W  742   2.600   1.427   2.529
  730W        W  743   2.804   4.521   0.866
  731W        W  744   4.681   4.524   4.136
  732W        W  745   3.110   2.136   1.198
  733W        W  746   4.584   4.345   2.392
  734W        W  747   1.420   4.401   3.078
  735W        W  748   0.961   2.456   2.775
  736W        W  749   3.290   0.504   0.327
  737W        W  750   4.148   0.708   2.055
  738W        W  751   4.393   1.285   2.912
  739W        W  752   4.811   1.409   4.073
  740W        W  753   1.262   1.729   0.324
  741W        W  754   2.102   4.713   2.217
  742W        W  755   0.847   0.554   0.953
  743W        W  756   4.109   0.910   2.770
  744W        W  757   4.619   4.112   4.463
  745W        W  758   3.702   0.301   3.658
  746W        W  759   4.060   2.295   0.810
  747W        W  760   0.653   3.195   1.338
  748W        W  761   0.472   1.767   0.736
  749W        W  762   4.179   2.381   1.297
  750W        W  763   3.554   2.438   0.612
  751W        W  764   3.628   0.794   2.932
  752W        W  765   3.981   3.353   2.910
  753W        W  766   0.885   3.588   3.713
  754W        W  767   0.737   3.794   1.432
  755W        W  768   1.295   1.553   2.403
  756W        W  769   2.170   1.249   1.755
  757W        W  770   1.983   2.641   3.395
  758W        W  771   3.615   2.903   0.600
  759W        W  772   4.623   1.714   1.615
  760W        W  773   2.000   3.476   1.762
  761W        W  774   0.403   1.249   1.837
  762W        W  775   3.382   1.831   3.009
  763W        W  776   1.715   0.664   4.570
  764W        W  777   0.924   2.653   0.656
  765W        W  778   2.440   3.302   3.360
  766W        W  779   1.712   1.865   1.300
  767W        W  780   3.224   4.789   4.291
  768W        W  781   3.781   3.830   2.090
  769W        W  782   2.062   0.241   4.403
  770W        W  783   4.786   1.585   2.756
  771W        W  784   1.756   0.347   3.066
  772W        W  785   0.942   1.375   4.751
  773W        W  786   3.400   3.162   2.752
  774W        W  787   1.208   1.215   0.173
  775W        W  788   3.982   1.094   1.725
  776W        W  789   2.205   2.079   1.419
  777W        W  790   1.669   1.266   2.024
  778W        W  791   2.598   2.397   3.181
  779W        W  792   4.726   1.332   0.854
  780W        W  793   1.049   3.649   4.564
  781W        W  794   0.194   1.397   0.563
  782W        W  795   1.983   3.998   4.445
  783W        W  796   3.299   3.683   0.290
  784W        W  797   0.584   1.152   0.844
  785W        W  798   2.997   1.030   0.128
  786W        W  799   1.768   3.504   3.122
  787W        W  800   4.006   3.563   3.483
  788W        W  801   0.842   2.801   2.381
  789W        W  802   3.671   3.115   4.169
  790W        W  803   3.320   1.618   1.311
  791W        W  804   1.851   1.437   0.903
  792W        W  805   2.823   3.784   0.027
  793W        W  806   4.153   3.176   4.477
  794W        W  807   2.343   2.151   1.891
  795W        W  808   3.454   2.870   3.212
  796W        W  809   0.677   4.330   1.062
  797W        W  810   2.627   4.006   2.738
  798W        W  811   0.290   2.152   1.747
  799W        W  812   3.453   2.051   4.421
  800W        W  813   3.538   0.388   3.188
  801W        W  814   1.082   0.874   2.700
  802W        W  815   0.357   2.305   4.738
  803W        W  816   3.431   2.857   2.286
  804W        W  817   0.831   0.841   0.098
  805W        W  818   2.297   0.418   1.258
  806W        W  819   2.875   3.037   2.585
  807W        W  820   3.146   4.066   2.632
  808W        W  821   3.447   2.809   3.778
  809W        W  822   4.253   0.876   4.743
  810W        W  823   0.338   4.225   0.579
  811W        W  824   3.643   3.671   1.105
  812W        W  825   4.161   3.972   1.864
  813W        W  826   4.077   0.149   0.345
  814W        W  827   2.149   1.251   2.242
  815W        W  828   3.749   0.777   2.444
  816W        W  829   3.098   4.587   1.300
  817W        W  830   1.168   4.044   3.956
  818W        W  831   0.012   2.733   0.736
  819W        W  832   2.322   2.940   2.530
  820W        W  833   1.418   1.971   4.785
  821W        W  834   0.758   2.014   3.449
  822W        W  835   1.068   3.131   2.843
  823W        W  836   3.406   3.891   3.990
  824W        W  837   1.437   1.210   1.113
  825W        W  838   0.587   0.964   1.454
  826W        W  839   1.090   1.997   4.463
  827W        W  840   3.612   1.712   3.496
  828W        W  841   0.549   3.309   3.941
  829W        W  842   3.058   2.303   0.655
  830W        W  843   2.750   2.106   4.253
  831W        W  844   3.196   2.041   1.689
  832W        W  845   0.878   0.300   3.423
  833W        W  846   1.638   2.417   4.457
  834W        W  847   0.610   4.635   0.666
  835W        W  848   0.049   2.170   0.869
  836W        W  849   1.589   2.652   1.992
  837W        W  850   4.729   4.435   1.512
  838W        W  851   4.002   2.228   4.598
  839W        W  852   4.414   3.095   0.980
  840W        W  853   3.100   1.357   4.105
  841W        W  854   3.603   1.220   3.639
  842W        W  855   2.046   4.245   1.992
  843W        W  856   4.814   1.731   3.654
  844W        W  857   2.827   0.648   1.381
  845W        W  858   0.120   3.358   2.589
  846W        W  859   1.769   1.382   3.700
  847W        W  860   2.464   1.703   4.483
  848W        W  861   0.170   3.752   0.442
  849W        W  862   1.006   3.420   0.145
  850W        W  863   4.239   2.565   4.354
  851W        W  864   2.573   3.096   2.021
  852W        W  865   2.600   3.181   4.702
  853W        W  866   1.334   0.162   2.086
  854W        W  867   2.958   3.941   4.377
  855W        W  868   2.910   0.832   4.807
  856W        W  869   0.454   1.099   2.328
  857W        W  870   0.839   1.450   2.135
  858W        W  871   4.449   0.872   0.612
  859W        W  872   3.504   3.015   1.081
  860W        W  873   0.382   0.531   3.249
  861W        W  874   2.481   2.990   4.293
  862W        W  875   0.374   2.519   2.565
  863W        W  876   2.850   3.688   0.491
  864W        W  877   2.514   1.599   2.064
  865W        W  878   3.794   0.321   2.412
  866W        W  879   4.751   3.641   1.142
  867W        W  880   0.459   0.065   3.042
  868W        W  881   3.546   2.578   2.772
  869W        W  882   0.849   4.799   1.070
  870W        W  883   3.161   2.313   4.015
  871W        W  884   1.955   1.097   4.491
  872W        W  885   0.485   0.033   1.520
  873W        W  886   0.531   0.211   3.953
  874W        W  887   2.818   3.653   1.065
  875W        W  888   1.528   4.309   1.440
  876W        W  889   2.350   4.015   1.670
  877W        W  890   0.972   0.124   1.147
  878W        W  891   1.525   3.455   0.600
  879W        W  892   4.301   3.342   1.379
   4.50000   4.50000   4.50000
