# Supplementary material for: Closing the Gap between Experiment and Simulation—A Holistic Study on the Complexation of Small Interfering RNAs with Polyethylenimine
Source: Mol Pharm. Author manuscript; Available in PMC 2024 Oct 29. (PMC7616749; doi:10.1021/acs.molpharmaceut.3c00747)
Supplement: Supplementary code [file EMS199501-supplement-Supplementary_code.zip › closingthegap-main/Part 3: Complexation of siRNA with PEI/pH 5.5/0/posre.itp]

; position restraints for RNA of Martini system from egfp_sirna_meth.pdb in water

[ position_restraints ]
;  i funct       fcx        fcy        fcz
   1    1       1000       1000       1000
   2    1       1000       1000       1000
   3    1       1000       1000       1000
   4    1       1000       1000       1000
   5    1       1000       1000       1000
   6    1       1000       1000       1000
   7    1       1000       1000       1000
   8    1       1000       1000       1000
   9    1       1000       1000       1000
  10    1       1000       1000       1000
  11    1       1000       1000       1000
  12    1       1000       1000       1000
  13    1       1000       1000       1000
  14    1       1000       1000       1000
  15    1       1000       1000       1000
  16    1       1000       1000       1000
  17    1       1000       1000       1000
  18    1       1000       1000       1000
  19    1       1000       1000       1000
  20    1       1000       1000       1000
  21    1       1000       1000       1000
  22    1       1000       1000       1000
  23    1       1000       1000       1000
  24    1       1000       1000       1000
  25    1       1000       1000       1000
  26    1       1000       1000       1000
  27    1       1000       1000       1000
  28    1       1000       1000       1000
  29    1       1000       1000       1000
  30    1       1000       1000       1000
  31    1       1000       1000       1000
  32    1       1000       1000       1000
  33    1       1000       1000       1000
  34    1       1000       1000       1000
  35    1       1000       1000       1000
  36    1       1000       1000       1000
  37    1       1000       1000       1000
  38    1       1000       1000       1000
  39    1       1000       1000       1000
  40    1       1000       1000       1000
  41    1       1000       1000       1000
  42    1       1000       1000       1000
  43    1       1000       1000       1000
  44    1       1000       1000       1000
  45    1       1000       1000       1000
  46    1       1000       1000       1000
  47    1       1000       1000       1000
  48    1       1000       1000       1000
  49    1       1000       1000       1000
  50    1       1000       1000       1000
  51    1       1000       1000       1000
  52    1       1000       1000       1000
  53    1       1000       1000       1000
  54    1       1000       1000       1000
  55    1       1000       1000       1000
  56    1       1000       1000       1000
  57    1       1000       1000       1000
  58    1       1000       1000       1000
  59    1       1000       1000       1000
  60    1       1000       1000       1000
  61    1       1000       1000       1000
  62    1       1000       1000       1000
  63    1       1000       1000       1000
  64    1       1000       1000       1000
  65    1       1000       1000       1000
  66    1       1000       1000       1000
  67    1       1000       1000       1000
  68    1       1000       1000       1000
  69    1       1000       1000       1000
  70    1       1000       1000       1000
  71    1       1000       1000       1000
  72    1       1000       1000       1000
  73    1       1000       1000       1000
  74    1       1000       1000       1000
  75    1       1000       1000       1000
  76    1       1000       1000       1000
  77    1       1000       1000       1000
  78    1       1000       1000       1000
  79    1       1000       1000       1000
  80    1       1000       1000       1000
  81    1       1000       1000       1000
  82    1       1000       1000       1000
  83    1       1000       1000       1000
  84    1       1000       1000       1000
  85    1       1000       1000       1000
  86    1       1000       1000       1000
  87    1       1000       1000       1000
  88    1       1000       1000       1000
  89    1       1000       1000       1000
  90    1       1000       1000       1000
  91    1       1000       1000       1000
  92    1       1000       1000       1000
  93    1       1000       1000       1000
  94    1       1000       1000       1000
  95    1       1000       1000       1000
  96    1       1000       1000       1000
  97    1       1000       1000       1000
  98    1       1000       1000       1000
  99    1       1000       1000       1000
 100    1       1000       1000       1000
 101    1       1000       1000       1000
 102    1       1000       1000       1000
 103    1       1000       1000       1000
 104    1       1000       1000       1000
 105    1       1000       1000       1000
 106    1       1000       1000       1000
 107    1       1000       1000       1000
 108    1       1000       1000       1000
 109    1       1000       1000       1000
 110    1       1000       1000       1000
 111    1       1000       1000       1000
 112    1       1000       1000       1000
 113    1       1000       1000       1000
 114    1       1000       1000       1000
 115    1       1000       1000       1000
 116    1       1000       1000       1000
 117    1       1000       1000       1000
 118    1       1000       1000       1000
 119    1       1000       1000       1000
 120    1       1000       1000       1000
 121    1       1000       1000       1000
 122    1       1000       1000       1000
 123    1       1000       1000       1000
 124    1       1000       1000       1000
 125    1       1000       1000       1000
 126    1       1000       1000       1000
 127    1       1000       1000       1000
 128    1       1000       1000       1000
 129    1       1000       1000       1000
 130    1       1000       1000       1000
 131    1       1000       1000       1000
 132    1       1000       1000       1000
 133    1       1000       1000       1000
 134    1       1000       1000       1000
 135    1       1000       1000       1000
 136    1       1000       1000       1000
 137    1       1000       1000       1000
 138    1       1000       1000       1000
 139    1       1000       1000       1000
 140    1       1000       1000       1000
 141    1       1000       1000       1000
 142    1       1000       1000       1000
 143    1       1000       1000       1000
 144    1       1000       1000       1000
 145    1       1000       1000       1000
 146    1       1000       1000       1000
 147    1       1000       1000       1000
 148    1       1000       1000       1000
 149    1       1000       1000       1000
 150    1       1000       1000       1000
 151    1       1000       1000       1000
 152    1       1000       1000       1000
 153    1       1000       1000       1000
 154    1       1000       1000       1000
 155    1       1000       1000       1000
 156    1       1000       1000       1000
 157    1       1000       1000       1000
 158    1       1000       1000       1000
 159    1       1000       1000       1000
 160    1       1000       1000       1000
 161    1       1000       1000       1000
 162    1       1000       1000       1000
 163    1       1000       1000       1000
 164    1       1000       1000       1000
 165    1       1000       1000       1000
 166    1       1000       1000       1000
 167    1       1000       1000       1000
 168    1       1000       1000       1000
 169    1       1000       1000       1000
 170    1       1000       1000       1000
 171    1       1000       1000       1000
 172    1       1000       1000       1000
 173    1       1000       1000       1000
 174    1       1000       1000       1000
 175    1       1000       1000       1000
 176    1       1000       1000       1000
 177    1       1000       1000       1000
 178    1       1000       1000       1000
 179    1       1000       1000       1000
 180    1       1000       1000       1000
 181    1       1000       1000       1000
 182    1       1000       1000       1000
 183    1       1000       1000       1000
 184    1       1000       1000       1000
 185    1       1000       1000       1000
 186    1       1000       1000       1000
 187    1       1000       1000       1000
 188    1       1000       1000       1000
 189    1       1000       1000       1000
 190    1       1000       1000       1000
 191    1       1000       1000       1000
 192    1       1000       1000       1000
 193    1       1000       1000       1000
 194    1       1000       1000       1000
 195    1       1000       1000       1000
 196    1       1000       1000       1000
 197    1       1000       1000       1000
 198    1       1000       1000       1000
 199    1       1000       1000       1000
 200    1       1000       1000       1000
 201    1       1000       1000       1000
 202    1       1000       1000       1000
 203    1       1000       1000       1000
 204    1       1000       1000       1000
 205    1       1000       1000       1000
 206    1       1000       1000       1000
 207    1       1000       1000       1000
 208    1       1000       1000       1000
 209    1       1000       1000       1000
 210    1       1000       1000       1000
 211    1       1000       1000       1000
 212    1       1000       1000       1000
 213    1       1000       1000       1000
 214    1       1000       1000       1000
 215    1       1000       1000       1000
 216    1       1000       1000       1000
 217    1       1000       1000       1000
 218    1       1000       1000       1000
 219    1       1000       1000       1000
 220    1       1000       1000       1000
 221    1       1000       1000       1000
 222    1       1000       1000       1000
 223    1       1000       1000       1000
 224    1       1000       1000       1000
 225    1       1000       1000       1000
 226    1       1000       1000       1000
 227    1       1000       1000       1000
 228    1       1000       1000       1000
 229    1       1000       1000       1000
 230    1       1000       1000       1000
 231    1       1000       1000       1000
 232    1       1000       1000       1000
 233    1       1000       1000       1000
 234    1       1000       1000       1000
 235    1       1000       1000       1000
 236    1       1000       1000       1000
 237    1       1000       1000       1000
 238    1       1000       1000       1000
 239    1       1000       1000       1000
 240    1       1000       1000       1000
 241    1       1000       1000       1000
 242    1       1000       1000       1000
 243    1       1000       1000       1000
 244    1       1000       1000       1000
 245    1       1000       1000       1000
 246    1       1000       1000       1000
 247    1       1000       1000       1000
 248    1       1000       1000       1000
 249    1       1000       1000       1000
 250    1       1000       1000       1000
 251    1       1000       1000       1000
 252    1       1000       1000       1000
 253    1       1000       1000       1000
 254    1       1000       1000       1000
 255    1       1000       1000       1000
 256    1       1000       1000       1000
 257    1       1000       1000       1000
 258    1       1000       1000       1000
 259    1       1000       1000       1000
 260    1       1000       1000       1000
 261    1       1000       1000       1000
 262    1       1000       1000       1000
 263    1       1000       1000       1000
 264    1       1000       1000       1000
 265    1       1000       1000       1000
 266    1       1000       1000       1000
 267    1       1000       1000       1000
 268    1       1000       1000       1000
 269    1       1000       1000       1000
 270    1       1000       1000       1000
 271    1       1000       1000       1000
 272    1       1000       1000       1000
 273    1       1000       1000       1000
 274    1       1000       1000       1000
 275    1       1000       1000       1000
 276    1       1000       1000       1000
 277    1       1000       1000       1000
 278    1       1000       1000       1000
 279    1       1000       1000       1000
 280    1       1000       1000       1000
 281    1       1000       1000       1000
 282    1       1000       1000       1000
 283    1       1000       1000       1000
 284    1       1000       1000       1000
 285    1       1000       1000       1000
 286    1       1000       1000       1000
 287    1       1000       1000       1000
 288    1       1000       1000       1000
 289    1       1000       1000       1000
 290    1       1000       1000       1000
 291    1       1000       1000       1000
 292    1       1000       1000       1000
 293    1       1000       1000       1000
 294    1       1000       1000       1000
 295    1       1000       1000       1000
 296    1       1000       1000       1000
 297    1       1000       1000       1000
 298    1       1000       1000       1000
 299    1       1000       1000       1000
 300    1       1000       1000       1000
 301    1       1000       1000       1000
 302    1       1000       1000       1000
 303    1       1000       1000       1000
 304    1       1000       1000       1000
 305    1       1000       1000       1000
 306    1       1000       1000       1000
 307    1       1000       1000       1000
 308    1       1000       1000       1000
 309    1       1000       1000       1000
 310    1       1000       1000       1000
 311    1       1000       1000       1000
 312    1       1000       1000       1000
 313    1       1000       1000       1000
 314    1       1000       1000       1000
 315    1       1000       1000       1000
 316    1       1000       1000       1000
 317    1       1000       1000       1000
 318    1       1000       1000       1000
 319    1       1000       1000       1000
 320    1       1000       1000       1000
 321    1       1000       1000       1000
 322    1       1000       1000       1000
 323    1       1000       1000       1000
 324    1       1000       1000       1000
 325    1       1000       1000       1000
 326    1       1000       1000       1000
 327    1       1000       1000       1000
 328    1       1000       1000       1000
 329    1       1000       1000       1000
 330    1       1000       1000       1000
 331    1       1000       1000       1000
 332    1       1000       1000       1000
 333    1       1000       1000       1000
 334    1       1000       1000       1000
 335    1       1000       1000       1000
 336    1       1000       1000       1000
 337    1       1000       1000       1000
 338    1       1000       1000       1000
 339    1       1000       1000       1000
 340    1       1000       1000       1000
 341    1       1000       1000       1000
 342    1       1000       1000       1000
 343    1       1000       1000       1000
 344    1       1000       1000       1000
 345    1       1000       1000       1000
 346    1       1000       1000       1000
 347    1       1000       1000       1000
 348    1       1000       1000       1000
 349    1       1000       1000       1000
 350    1       1000       1000       1000
 351    1       1000       1000       1000
 352    1       1000       1000       1000
 353    1       1000       1000       1000
 354    1       1000       1000       1000
 355    1       1000       1000       1000
 356    1       1000       1000       1000
 357    1       1000       1000       1000
 358    1       1000       1000       1000
 359    1       1000       1000       1000
 360    1       1000       1000       1000
 361    1       1000       1000       1000
 362    1       1000       1000       1000
 363    1       1000       1000       1000
 364    1       1000       1000       1000
 365    1       1000       1000       1000
 366    1       1000       1000       1000
 367    1       1000       1000       1000
 368    1       1000       1000       1000
 369    1       1000       1000       1000
 370    1       1000       1000       1000
 371    1       1000       1000       1000
 372    1       1000       1000       1000
 373    1       1000       1000       1000
 374    1       1000       1000       1000
 375    1       1000       1000       1000
 376    1       1000       1000       1000
 377    1       1000       1000       1000
 378    1       1000       1000       1000
 379    1       1000       1000       1000
 380    1       1000       1000       1000
 381    1       1000       1000       1000
 382    1       1000       1000       1000
 383    1       1000       1000       1000
 384    1       1000       1000       1000
 385    1       1000       1000       1000
 386    1       1000       1000       1000
 387    1       1000       1000       1000
 388    1       1000       1000       1000
 389    1       1000       1000       1000
 390    1       1000       1000       1000
 391    1       1000       1000       1000
 392    1       1000       1000       1000
 393    1       1000       1000       1000
 394    1       1000       1000       1000
 395    1       1000       1000       1000
 396    1       1000       1000       1000
 397    1       1000       1000       1000
 398    1       1000       1000       1000
 399    1       1000       1000       1000
 400    1       1000       1000       1000
 401    1       1000       1000       1000
 402    1       1000       1000       1000
 403    1       1000       1000       1000
 404    1       1000       1000       1000
 405    1       1000       1000       1000
 406    1       1000       1000       1000
 407    1       1000       1000       1000
 408    1       1000       1000       1000
 409    1       1000       1000       1000
 410    1       1000       1000       1000
 411    1       1000       1000       1000
 412    1       1000       1000       1000
 413    1       1000       1000       1000
 414    1       1000       1000       1000
 415    1       1000       1000       1000
 416    1       1000       1000       1000
 417    1       1000       1000       1000
 418    1       1000       1000       1000
 419    1       1000       1000       1000
 420    1       1000       1000       1000
 421    1       1000       1000       1000
 422    1       1000       1000       1000
 423    1       1000       1000       1000
 424    1       1000       1000       1000
 425    1       1000       1000       1000
