# Supplementary material for: Closing the Gap between Experiment and Simulation—A Holistic Study on the Complexation of Small Interfering RNAs with Polyethylenimine
Source: Mol Pharm. Author manuscript; Available in PMC 2024 Oct 29. (PMC7616749; doi:10.1021/acs.molpharmaceut.3c00747)
Supplement: Supplementary code [file EMS199501-supplement-Supplementary_code.zip › closingthegap-main/Part 3: Complexation of siRNA with PEI/pH 5.5/0/filepH.itp]

; itp file 

; Martini 3 for PEI 
[moleculetype] 
; molname    nrexcl 
PEI    1 

[atoms]
;     id    Type   Resnr  Residu    Atom    Cgnr  charge
       1    SQ4p       1    SQ4p      S1       1       1
       2    SN3a       1    SN3a      T1       2       0
       3    SN3a       1    SN3a      T2       3       0
       4     SN4       1     SN4      S2       4       0
       5    TQ5p       1    TQ5p      P1       5       1
       6    SN3a       1    SN3a      T3       6       0
       7    SQ3p       1    SQ3p      T4       7       1
       8    SN3a       1    SN3a      T5       8       0
       9     SN4       1     SN4      S3       9       0
      10    TQ5p       1    TQ5p      P2      10       1
      11    TQ5p       1    TQ5p      P3      11       1
      12    TQ5p       1    TQ5p      P4      12       1
      13    SN3a       1    SN3a      T6      13       0
      14    SN3a       1    SN3a      T7      14       0
      15     SN4       1     SN4      S4      15       0
      16    TQ5p       1    TQ5p      P5      16       1
      17     SN4       1     SN4      S5      17       0
      18    TQ5p       1    TQ5p      P6      18       1
      19    SN3a       1    SN3a      T8      19       0
      20    SQ3p       1    SQ3p      T9      20       1
      21    SN3a       1    SN3a     T10      21       0
      22    SQ4p       1    SQ4p      S6      22       1
      23    SQ4p       1    SQ4p      S7      23       1
      24    SN3a       1    SN3a     T11      24       0
      25    TQ5p       1    TQ5p      P7      25       1
      26    TQ5p       1    TQ5p      P8      26       1
      27    TQ5p       1    TQ5p      P9      27       1
      28    TQ5p       1    TQ5p     P10      28       1
      29    TQ5p       1    TQ5p     P11      29       1
      30    TQ5p       1    TQ5p     P12      30       1
      31    TQ5p       1    TQ5p     P13      31       1

[bonds] 
;      i       j   Funct  Length Force.c. 
       1       2       1   0.379   32739
       1       3       1   0.379   32739
       2       4       1   0.379   32739
       2       5       1   0.325   15059
       3       6       1   0.386   16911
       3       7       1   0.386   16911
       4       8       1   0.379   32739
       6       9       1   0.379   32739
       6      10       1   0.325   15059
       7      11       1   0.325   15059
       7      12       1   0.325   15059
       8      13       1   0.386   16911
       8      14       1   0.386   16911
       9      15       1   0.367   47530
      13      16       1   0.325   15059
      13      17       1   0.379   32739
      14      18       1   0.325   15059
      14      19       1   0.386   16911
      15      20       1   0.379   32739
      17      21       1   0.379   32739
      19      22       1   0.379   32739
      19      23       1   0.379   32739
      20      24       1   0.386   16911
      20      25       1   0.325   15059
      21      26       1   0.325   15059
      21      27       1   0.325   15059
      22      28       1   0.269   51703
      23      29       1   0.269   51703
      24      30       1   0.325   15059
      24      31       1   0.325   15059

[angles] 
;      i       j       k   Funct   Angle Force.c. 
       1       2       4       2 106.815     166
       1       2       5       2 117.440     113
       1       3       6       2 109.560     138
       1       3       7       2 109.560     138
       2       4       8       2 164.553     217
       3       6       9       2 109.560     138
       3       6      10       2 117.745      63
       3       7      11       2 117.745      63
       3       7      12       2 117.745      63
       4       8      13       2 109.560     138
       4       8      14       2 109.560     138
       6       9      15       2 153.386     181
       8      13      16       2 117.745      63
       8      13      17       2 109.560     138
       8      14      18       2 117.745      63
       8      14      19       2 123.002      74
       9      15      20       2 153.386     181
      13      17      21       2 164.553     217
      14      19      22       2 109.560     138
      14      19      23       2 109.560     138
      15      20      24       2 109.560     138
      15      20      25       2 117.440     113
      17      21      26       2 117.440     113
      17      21      27       2 117.440     113
      19      22      28       2 137.570     247
      19      23      29       2 137.570     247
      20      24      30       2 117.745      63
      20      24      31       2 117.745      63
