# Supplementary material for: Closing the Gap between Experiment and Simulation—A Holistic Study on the Complexation of Small Interfering RNAs with Polyethylenimine
Source: Mol Pharm. Author manuscript; Available in PMC 2024 Oct 29. (PMC7616749; doi:10.1021/acs.molpharmaceut.3c00747)
Supplement: Supplementary code [file EMS199501-supplement-Supplementary_code.zip › closingthegap-main/Part 3: Complexation of siRNA with PEI/pH 5.5/0/solvated.gro]

Martini system from egfp_sirna_meth.pdb in water
64642
    1C      BB2    1  11.094  10.203  14.088
    1C      BB3    2  11.047  10.312  13.917
    1C      SC1    3  10.856  10.496  14.009
    1C      SC2    4  10.651  10.647  14.027
    1C      SC3    5  10.649  10.444  14.059
    1C      SC4    6  10.648  10.240  14.091
    2G      BB1    7  11.077  10.025  13.733
    2G      BB2    8  10.780   9.906  13.886
    2G      BB3    9  10.634   9.890  13.746
    2G      SC1   10  10.414  10.011  13.868
    2G      SC2   11  10.667  10.482  13.685
    2G      SC3   12  10.420  10.446  13.715
    2G      SC4   13  10.172  10.411  13.746
    2G      SC5   14  10.540  10.246  13.776
    2G      SC6   15  10.368  10.265  13.783
    3G      BB1   16  10.542   9.597  13.667
    3G      BB2   17  10.223   9.746  13.667
    3G      BB3   18  10.152   9.802  13.486
    3G      SC1   19  10.072  10.061  13.551
    3G      SC2   20  10.585  10.237  13.388
    3G      SC3   21  10.373  10.373  13.390
    3G      SC4   22  10.161  10.509  13.392
    3G      SC5   23  10.328  10.149  13.470
    3G      SC6   24  10.210  10.275  13.455
    4U      BB1   25   9.819   9.696  13.467
    4U      BB2   26   9.771  10.021  13.314
    4U      BB3   27   9.805   9.965  13.115
    4U      SC1   28  10.128   9.989  13.140
    4U      SC2   29  10.380  10.128  13.102
    4U      SC3   30  10.180  10.230  13.127
    4U      SC4   31   9.981  10.332  13.153
    4U      SC5   32  10.055  10.160  13.146
    5G      BB1   33   9.496  10.044  13.039
    5G      BB2   34   9.608  10.372  13.022
    5G      BB3   35   9.624  10.401  12.815
    5G      SC1   36   9.839  10.562  12.813
    5G      SC2   37  10.157  10.094  12.789
    5G      SC3   38  10.234  10.331  12.747
    5G      SC4   39  10.310  10.567  12.705
    5G      SC5   40   9.998  10.328  12.801
    5G      SC6   41  10.091  10.470  12.765
    6G      BB1   42   9.419  10.630  12.688
    6G      BB2   43   9.699  10.830  12.598
    6G      BB3   44   9.761  10.795  12.406
    6G      SC1   45  10.029  10.766  12.454
    6G      SC2   46   9.967  10.203  12.445
    6G      SC3   47  10.182  10.331  12.416
    6G      SC4   48  10.397  10.459  12.386
    6G      SC5   49   9.998  10.484  12.450
    6G      SC6   50  10.164  10.531  12.425
    7U      BB1   51   9.795  11.116  12.277
    7U      BB2   52  10.112  10.987  12.157
    7U      BB3   53  10.042  10.927  11.971
    7U      SC1   54   9.930  10.638  12.075
    7U      SC2   55   9.954  10.351  12.111
    7U      SC3   56  10.129  10.493  12.098
    7U      SC4   57  10.304  10.634  12.086
    7U      SC5   58  10.117  10.636  12.080
    8G      BB1   59  10.239  11.153  11.834
    8G      BB2   60  10.492  10.914  11.866
    8G      BB3   61  10.516  10.832  11.675
    8G      SC1   62  10.569  10.575  11.756
    8G      SC2   63  10.011  10.481  11.752
    8G      SC3   64  10.193  10.307  11.750
    8G      SC4   65  10.375  10.133  11.748
    8G      SC5   66  10.290  10.528  11.754
    8G      SC6   67  10.380  10.379  11.752
    9C      BB1   68  10.837  10.850  11.560
    9C      BB2   69  10.818  10.497  11.485
    9C      BB3   70  10.735  10.511  11.293
    9C      SC1   71  10.450  10.546  11.357
    9C      SC2   72  10.215  10.467  11.414
    9C      SC3   73  10.383  10.349  11.426
    9C      SC4   74  10.552  10.232  11.439
   10A      BB1   75  10.982  10.303  11.178
   10A      BB2   76  10.843   9.994  11.310
   10A      BB3   77  10.749   9.868  11.177
   10A      SC1   78  10.554  10.033  11.076
   10A      SC2   79  10.480  10.290  11.058
   10A      SC3   80  10.279  10.187  11.122
   10A      SC4   81  10.084  10.259  11.186
   10A      SC5   82  10.272  10.012  11.123
   10A      SC6   83  10.376  10.151  11.091
   11G      BB1   84  10.919   9.776  10.919
   11G      BB2   85  10.616   9.613  10.990
   11G      BB3   86  10.521   9.589  10.804
   11G      SC1   87  10.269   9.651  10.879
   11G      SC2   88  10.393  10.186  10.741
   11G      SC3   89  10.164  10.092  10.791
   11G      SC4   90   9.936   9.999  10.841
   11G      SC5   91  10.331   9.918  10.810
   11G      SC6   92  10.161   9.897  10.836
   12A      BB1   93  10.438   9.269  10.755
   12A      BB2   94  10.087   9.344  10.740
   12A      BB3   95  10.038   9.386  10.544
   12A      SC1   96  10.011   9.661  10.570
   12A      SC2   97  10.253   9.759  10.507
   12A      SC3   98  10.119   9.951  10.489
   12A      SC4   99  10.158  10.160  10.449
   12A      SC5  100   9.947   9.934  10.510
   12A      SC6  101  10.100   9.846  10.509
   13U      BB1  102   9.782   9.177  10.499
   13U      BB2  103   9.637   9.491  10.414
   13U      BB3  104   9.661   9.476  10.208
   13U      SC1  105   9.929   9.594  10.188
   13U      SC2  106  10.170   9.754  10.179
   13U      SC3  107   9.962   9.839  10.193
   13U      SC4  108   9.753   9.923  10.208
   13U      SC5  109   9.841   9.759  10.198
   14G      BB1  110   9.369   9.392  10.119
   14G      BB2  111   9.364   9.734  10.095
   14G      BB3  112   9.380   9.764   9.888
   14G      SC1  113   9.503   9.998   9.887
   14G      SC2  114  10.000   9.729   9.850
   14G      SC3  115   9.963   9.978   9.843
   14G      SC4  116   9.925  10.228   9.836
   14G      SC5  117   9.752   9.864   9.869
   14G      SC6  118   9.771  10.036   9.859
   15A      BB1  119   9.096   9.885   9.765
   15A      BB2  120   9.249  10.197   9.687
   15A      BB3  121   9.316  10.176   9.494
   15A      SC1  122   9.586  10.166   9.540
   15A      SC2  123   9.634   9.903   9.525
   15A      SC3  124   9.852   9.991   9.523
   15A      SC4  125  10.051   9.905   9.535
   15A      SC5  126   9.871  10.164   9.508
   15A      SC6  127   9.752  10.034   9.517
   16A      BB1  128   9.157  10.413   9.366
   16A      BB2  129   9.479  10.547   9.332
   16A      BB3  130   9.535  10.501   9.137
   16A      SC1  131   9.749  10.340   9.198
   16A      SC2  132   9.633  10.099   9.187
   16A      SC3  133   9.861  10.042   9.190
   16A      SC4  134   9.972   9.857   9.213
   16A      SC5  135   9.979  10.170   9.170
   16A      SC6  136   9.806  10.134   9.179
   17C      BB1  137   9.587  10.794   9.017
   17C      BB2  138   9.891  10.641   8.924
   17C      BB3  139   9.834  10.584   8.729
   17C      SC1  140   9.722  10.314   8.793
   17C      SC2  141   9.732  10.067   8.858
   17C      SC3  142   9.894  10.194   8.853
   17C      SC4  143  10.057  10.320   8.848
   18U      BB1  144  10.100  10.793   8.609
   18U      BB2  145  10.324  10.512   8.589
   18U      BB3  146  10.288  10.452   8.394
   18U      SC1  147  10.021  10.321   8.468
   18U      SC2  148   9.806  10.128   8.481
   18U      SC3  149  10.024  10.076   8.500
   18U      SC4  150  10.243  10.024   8.519
   18U      SC5  151  10.132  10.173   8.493
   19U      BB1  152  10.613  10.482   8.295
   19U      BB2  153  10.591  10.127   8.280
   19U      BB3  154  10.534  10.094   8.081
   19U      SC1  155  10.241  10.128   8.134
   19U      SC2  156   9.954  10.092   8.151
   19U      SC3  157  10.105   9.932   8.198
   19U      SC4  158  10.257   9.771   8.245
   19U      SC5  159  10.249   9.950   8.189
   20C      BB1  160  10.815   9.931   8.026
   20C      BB2  161  10.598   9.661   7.987
   20C      BB3  162  10.540   9.686   7.783
   20C      SC1  163  10.302   9.846   7.815
   20C      SC2  164  10.056   9.891   7.864
   20C      SC3  165  10.156   9.719   7.917
   20C      SC4  166  10.256   9.546   7.969
   21A      BB1  167  10.689   9.400   7.690
   21A      BB2  168  10.441   9.189   7.828
   21A      BB3  169  10.324   9.131   7.667
   21A      SC1  170  10.114   9.291   7.694
   21A      SC2  171  10.197   9.530   7.605
   21A      SC3  172   9.965   9.564   7.620
   21A      SC4  173   9.833   9.732   7.584
   21A      SC5  174   9.865   9.430   7.670
   21A      SC6  175  10.031   9.480   7.638
   22G      BB1  176  10.372   8.880   7.499
   22G      BB2  177  10.038   8.892   7.589
   22G      BB3  178   9.932   8.900   7.410
   22G      SC1  179   9.729   9.061   7.490
   22G      SC2  180  10.039   9.479   7.267
   22G      SC3  181   9.795   9.489   7.330
   22G      SC4  182   9.552   9.500   7.393
   22G      SC5  183   9.884   9.270   7.379
   22G      SC6  184   9.720   9.320   7.407
   23G      BB1  185   9.776   8.621   7.367
   23G      BB2  186   9.480   8.808   7.373
   23G      BB3  187   9.443   8.859   7.178
   23G      SC1  188   9.371   9.116   7.211
   23G      SC2  189   9.878   9.265   7.009
   23G      SC3  190   9.677   9.414   7.037
   23G      SC4  191   9.476   9.564   7.065
   23G      SC5  192   9.624   9.190   7.110
   23G      SC6  193   9.514   9.325   7.112
   24G      BB1  194   9.157   8.715   7.121
   24G      BB2  195   9.023   9.040   7.086
   24G      BB3  196   9.012   9.094   6.891
   24G      SC1  197   9.135   9.340   6.912
   24G      SC2  198   9.627   9.114   6.745
   24G      SC3  199   9.558   9.356   6.726
   24G      SC4  200   9.489   9.598   6.707
   24G      SC5  201   9.381   9.227   6.828
   24G      SC6  202   9.375   9.398   6.797
   25U      BB1  203   8.691   9.223   6.857
   25U      BB2  204   8.864   9.497   6.692
   25U      BB3  205   8.850   9.429   6.499
   25U      SC1  206   9.090   9.243   6.514
   25U      SC2  207   9.355   9.123   6.515
   25U      SC3  208   9.314   9.342   6.481
   25U      SC4  209   9.273   9.562   6.447
   25U      SC5  210   9.182   9.402   6.481
   26C      BB1  211   8.692   9.710   6.427
   26C      BB2  212   8.991   9.807   6.268
   26C      BB3  213   8.945   9.717   6.086
   26C      SC1  214   9.070   9.465   6.124
   26C      SC2  215   9.184   9.238   6.150
   26C      SC3  216   9.281   9.413   6.100
   26C      SC4  217   9.378   9.588   6.051
   27A      BB1  218   8.939  10.007   5.919
   27A      BB2  219   9.292   9.979   5.865
   27A      BB3  220   9.317   9.916   5.671
   27A      SC1  221   9.229   9.638   5.700
   27A      SC2  222   9.125   9.402   5.774
   27A      SC3  223   9.353   9.348   5.755
   27A      SC4  224   9.472   9.173   5.800
   27A      SC5  225   9.462   9.469   5.691
   27A      SC6  226   9.293   9.436   5.732
   28A      BB2  227  10.085   9.720   5.930
   28A      BB3  228  10.124   9.740   6.132
   28A      SC1  229   9.940   9.574   6.249
   28A      SC2  230   9.924   9.326   6.350
   28A      SC3  231   9.699   9.382   6.309
   28A      SC4  232   9.516   9.268   6.282
   28A      SC5  233   9.657   9.551   6.294
   28A      SC6  234   9.790   9.438   6.322
   29C      BB1  235  10.127  10.066   6.132
   29C      BB2  236   9.843  10.025   6.332
   29C      BB3  237   9.927  10.034   6.526
   29C      SC1  238   9.947   9.755   6.589
   29C      SC2  239   9.881   9.513   6.635
   29C      SC3  240   9.748   9.664   6.588
   29C      SC4  241   9.616   9.814   6.540
   30C      BB1  242   9.738  10.319   6.549
   30C      BB2  243   9.478  10.148   6.719
   30C      BB3  244   9.556  10.175   6.913
   30C      SC1  245   9.751   9.959   6.911
   30C      SC2  246   9.831   9.718   6.935
   30C      SC3  247   9.633   9.776   6.938
   30C      SC4  248   9.436   9.834   6.941
   31C      BB1  249   9.241  10.285   7.002
   31C      BB2  250   9.151   9.987   7.172
   31C      BB3  251   9.219  10.037   7.363
   31C      SC1  252   9.513   9.993   7.305
   31C      SC2  253   9.721   9.848   7.276
   31C      SC3  254   9.530   9.775   7.308
   31C      SC4  255   9.340   9.703   7.339
   32U      BB1  256   8.910   9.900   7.487
   32U      BB2  257   9.039   9.580   7.591
   32U      BB3  258   9.104   9.631   7.784
   32U      SC1  259   9.335   9.787   7.689
   32U      SC2  260   9.598   9.905   7.661
   32U      SC3  261   9.559   9.684   7.685
   32U      SC4  262   9.520   9.463   7.708
   32U      SC5  263   9.427   9.625   7.699
   33G      BB1  264   8.927   9.436   7.954
   33G      BB2  265   9.214   9.248   7.952
   33G      BB3  266   9.310   9.276   8.135
   33G      SC1  267   9.563   9.257   8.055
   33G      SC2  268   9.569   9.820   8.001
   33G      SC3  269   9.765   9.664   7.975
   33G      SC4  270   9.961   9.509   7.949
   33G      SC5  271   9.566   9.539   8.028
   33G      SC6  272   9.724   9.470   8.001
   34A      BB1  273   9.326   8.989   8.301
   34A      BB2  274   9.682   8.976   8.286
   34A      BB3  275   9.750   9.079   8.453
   34A      SC1  276   9.846   9.303   8.331
   34A      SC2  277   9.645   9.477   8.364
   34A      SC3  278   9.821   9.621   8.306
   34A      SC4  279   9.839   9.835   8.273
   34A      SC5  280   9.979   9.552   8.279
   34A      SC6  281   9.812   9.515   8.322
   35A      BB1  282   9.935   8.856   8.570
   35A      BB2  283  10.198   9.071   8.486
   35A      BB3  284  10.229   9.158   8.673
   35A      SC1  285  10.156   9.411   8.624
   35A      SC2  286   9.892   9.444   8.655
   35A      SC3  287   9.961   9.663   8.610
   35A      SC4  288   9.866   9.858   8.615
   35A      SC5  289  10.127   9.689   8.559
   35A      SC6  290  10.009   9.566   8.607
   36G      BB1  291  10.499   9.056   8.795
   36G      BB2  292  10.573   9.383   8.713
   36G      BB3  293  10.594   9.490   8.892
   36G      SC1  294  10.502   9.731   8.803
   36G      SC2  295   9.990   9.570   8.981
   36G      SC3  296  10.056   9.800   8.900
   36G      SC4  297  10.123  10.029   8.819
   36G      SC5  298  10.246   9.651   8.892
   36G      SC6  299  10.248   9.818   8.845
   37U      BB1  300  10.918   9.616   8.918
   37U      BB2  301  10.766   9.940   8.976
   37U      BB3  302  10.743   9.944   9.179
   37U      SC1  303  10.488   9.785   9.190
   37U      SC2  304  10.221   9.687   9.250
   37U      SC3  305  10.268   9.897   9.180
   37U      SC4  306  10.314  10.106   9.110
   37U      SC5  307  10.401   9.945   9.150
   38U      BB1  308  10.955  10.213   9.190
   38U      BB2  309  10.642  10.382   9.231
   38U      BB3  310  10.637  10.389   9.439
   38U      SC1  311  10.518  10.118   9.475
   38U      SC2  312  10.353   9.884   9.522
   38U      SC3  313  10.272  10.089   9.472
   38U      SC4  314  10.192  10.293   9.422
   38U      SC5  315  10.355  10.206   9.448
   39C      BB1  316  10.651  10.717   9.445
   39C      BB2  317  10.334  10.676   9.581
   39C      BB3  318  10.382  10.656   9.787
   39C      SC1  319  10.401  10.365   9.806
   39C      SC2  320  10.314  10.126   9.816
   39C      SC3  321  10.198  10.290   9.770
   39C      SC4  322  10.083  10.455   9.725
   40A      BB1  323  10.224  10.947   9.853
   40A      BB2  324   9.894  10.820   9.862
   40A      BB3  325   9.854  10.786  10.063
   40A      SC1  326   9.898  10.514  10.060
   40A      SC2  327  10.157  10.470  10.113
   40A      SC3  328  10.065  10.254  10.126
   40A      SC4  329  10.147  10.053  10.123
   40A      SC5  330   9.892  10.238  10.142
   40A      SC6  331  10.024  10.354  10.128
   41U      BB1  332   9.550  10.910  10.116
   41U      BB2  333   9.495  10.587  10.254
   41U      BB3  334   9.535  10.613  10.457
   41U      SC1  335   9.827  10.560  10.438
   41U      SC2  336  10.097  10.458  10.469
   41U      SC3  337   9.913  10.329  10.456
   41U      SC4  338   9.729  10.200  10.443
   41U      SC5  339   9.778  10.380  10.441
   42C      BB1  340   9.221  10.551  10.527
   42C      BB2  341   9.350  10.254  10.665
   42C      BB3  342   9.395  10.321  10.860
   42C      SC1  343   9.672  10.420  10.805
   42C      SC2  344   9.925  10.394  10.788
   42C      SC3  345   9.791  10.238  10.781
   42C      SC4  346   9.657  10.082  10.775
   43U      BB1  347   9.153  10.086  10.981
   43U      BB2  348   9.415   9.841  11.009
   43U      BB3  349   9.455   9.871  11.210
   43U      SC1  350   9.605  10.123  11.178
   43U      SC2  351   9.798  10.331  11.119
   43U      SC3  352   9.847  10.111  11.128
   43U      SC4  353   9.895   9.891  11.136
   43U      SC5  354   9.750  10.007  11.157
   44G      BB1  355   9.359   9.609  11.352
   44G      BB2  356   9.697   9.556  11.335
   44G      BB3  357   9.790   9.582  11.518
   44G      SC1  358  10.033   9.667  11.420
   44G      SC2  359   9.818  10.185  11.498
   44G      SC3  360  10.061  10.126  11.467
   44G      SC4  361  10.304  10.067  11.436
   44G      SC5  362   9.926   9.926  11.459
   44G      SC6  363  10.099   9.931  11.442
   45C      BB1  364   9.922   9.288  11.610
   45C      BB2  365  10.217   9.476  11.687
   45C      BB3  366  10.170   9.532  11.880
   45C      SC1  367  10.015   9.777  11.829
   45C      SC2  368   9.977  10.028  11.806
   45C      SC3  369  10.156   9.932  11.769
   45C      SC4  370  10.335   9.837  11.732
   46A      BB1  371  10.472   9.378  11.925
   46A      BB2  372  10.663   9.681  11.887
   46A      BB3  373  10.675   9.730  12.087
   46A      SC1  374  10.401   9.814  12.129
   46A      SC2  375  10.182   9.967  12.106
   46A      SC3  376  10.355  10.122  12.072
   46A      SC4  377  10.367  10.339  12.070
   46A      SC5  378  10.515  10.062  12.038
   46A      SC6  379  10.349  10.014  12.072
   47C      BB1  380  11.004   9.762  12.089
   47C      BB2  381  10.925  10.099  12.154
   47C      BB3  382  10.926  10.092  12.366
   47C      SC1  383  10.647  10.020  12.407
   47C      SC2  384  10.395  10.050  12.426
   47C      SC3  385  10.525  10.195  12.359
   47C      SC4  386  10.656  10.340  12.292
   48C      BB1  387  11.158  10.345  12.338
   48C      BB2  388  10.923  10.600  12.421
   48C      BB3  389  10.951  10.589  12.629
   48C      SC1  390  10.779  10.355  12.676
   48C      SC2  391  10.560  10.231  12.714
   48C      SC3  392  10.573  10.430  12.663
   48C      SC4  393  10.587  10.629  12.612
   49A      BB1  394  10.972  10.931  12.625
   49A      BB2  395  10.631  11.001  12.711
   49A      BB3  396  10.644  11.015  12.917
   49A      SC1  397  10.682  10.733  12.979
   49A      SC2  398  10.620  10.473  12.998
   49A      SC3  399  10.409  10.574  13.008
   49A      SC4  400  10.209  10.506  13.060
   49A      SC5  401  10.396  10.743  12.967
   49A      SC6  402  10.508  10.608  12.982
   50C      BB1  403  10.478  11.301  12.925
   50C      BB2  404  10.231  11.116  13.098
   50C      BB3  405  10.295  11.135  13.298
   50C      SC1  406  10.475  10.907  13.307
   50C      SC2  407  10.547  10.664  13.332
   50C      SC3  408  10.352  10.726  13.309
   50C      SC4  409  10.157  10.788  13.286
   51C      BB1  410   9.973  11.251  13.338
   51C      BB2  411   9.852  10.948  13.478
   51C      BB3  412   9.915  11.008  13.670
   51C      SC1  413  10.188  10.927  13.654
   51C      SC2  414  10.393  10.775  13.659
   51C      SC3  415  10.198  10.709  13.656
   51C      SC4  416  10.003  10.642  13.653
   52G      BB1  417   9.620  10.948  13.812
   52G      BB2  418   9.664  10.598  13.812
   52G      BB3  419   9.665  10.525  14.004
   52G      SC1  420   9.906  10.375  13.999
   52G      SC2  421  10.261  10.815  13.991
   52G      SC3  422  10.312  10.583  14.073
   52G      SC4  423  10.363  10.350  14.154
   52G      SC5  424  10.084  10.595  13.995
   52G      SC6  425  10.160  10.453  14.060
    1SQ4p    S1  426   9.297   1.780   7.412
    1SN3a    T1  427   9.471   1.776   7.074
    1SN3a    T2  428   9.004   1.939   7.596
    1SN4     S2  429   9.847   1.730   7.110
    1TQ5p    P1  430   9.324   1.637   6.820
    1SN3a    T3  431   8.738   1.674   7.690
    1SQ3p    T4  432   9.127   2.173   7.879
    1SN3a    T5  433  10.221   1.690   7.054
    1SN4     S3  434   8.482   1.622   7.414
    1TQ5p    P2  435   8.444   1.771   7.793
    1TQ5p    P3  436   8.947   2.201   8.149
    1TQ5p    P4  437   9.324   2.418   7.792
    1SN3a    T6  438  10.438   1.961   7.219
    1SN3a    T7  439  10.335   1.513   6.732
    1SN4     S4  440   8.217   1.449   7.227
    1TQ5p    P5  441  10.568   1.858   7.497
    1SN4     S5  442  10.807   1.892   7.162
    1TQ5p    P6  443  10.657   1.532   6.732
    1SN3a    T8  444  10.472   1.152   6.740
    1SQ3p    T9  445   8.003   1.186   7.057
    1SN3a   T10  446  11.182   1.947   7.172
    1SQ4p    S6  447  10.721   1.082   6.463
    1SQ4p    S7  448  10.173   0.925   6.792
    1SN3a   T11  449   8.051   1.196   6.672
    1TQ5p    P7  450   7.706   1.139   7.178
    1TQ5p    P8  451  11.314   2.032   7.458
    1TQ5p    P9  452  11.363   1.818   6.934
    1TQ5p   P10  453  10.873   0.875   6.382
    1TQ5p   P11  454  10.128   0.671   6.868
    1TQ5p   P12  455   8.312   1.349   6.547
    1TQ5p   P13  456   7.863   1.018   6.471
   53ION     NA  457   8.012   5.046   6.609
   54ION     NA  458  16.476  10.169   1.114
   55ION     NA  459   9.482   0.173  17.750
   56ION     NA  460   0.534   4.082   5.191
   57ION     NA  461   2.880   3.489   8.471
   58ION     NA  462   7.300   2.072  12.964
   59ION     NA  463   6.842   3.120   1.118
   60ION     NA  464   5.653   4.834   7.959
   61ION     NA  465   5.617  19.424  18.587
   62ION     NA  466   8.902   3.319   8.153
   63ION     NA  467   2.198   8.903  15.010
   64ION     NA  468   5.522   8.130   5.736
   65ION     NA  469  10.024  10.928   5.314
   66ION     NA  470   3.980   6.030  18.713
   67ION     NA  471  11.554   1.223  15.609
   68ION     NA  472   9.196  10.536   8.952
   69ION     NA  473  16.041  17.023   5.387
   70ION     NA  474  17.024  19.937   2.500
   71ION     NA  475   1.280  10.304   8.709
   72ION     NA  476  14.860  14.823  16.009
   73ION     NA  477  16.283   3.688   5.605
   74ION     NA  478  16.744   8.843  15.451
   75ION     NA  479   7.221  12.207  16.572
   76ION     NA  480  16.179  17.562   6.849
   77ION     NA  481  10.667  14.405  16.248
   78ION     NA  482   7.148   5.648  12.736
   79ION     NA  483   6.892   9.893   8.388
   80ION     NA  484   1.535  14.143   1.902
   81ION     NA  485  12.897   0.184   9.492
   82ION     NA  486  11.332   6.149  18.489
   83ION     NA  487   5.329   6.616   5.588
   84ION     NA  488  14.344  17.904   0.629
   85W        W  489   0.084   3.595   3.359
   86W        W  490   0.460   2.488   2.882
   87W        W  491   3.165   2.218   0.652
   88W        W  492   3.295   3.303   2.679
   89W        W  493   1.213   3.294   0.205
   90W        W  494   1.296   1.446   1.188
   91W        W  495   0.811   1.294   1.352
   92W        W  496   1.802   2.109   0.786
   93W        W  497   1.477   3.201   3.141
   94W        W  498   0.126   0.762   3.104
   95W        W  499   0.888   0.042   2.906
   96W        W  500   2.582   0.430   1.793
   97W        W  501   2.231   1.301   0.363
   98W        W  502   2.801   0.735   3.454
   99W        W  503   0.167   0.527   2.579
  100W        W  504   0.266   3.146   3.600
  101W        W  505   1.788   2.536   0.332
  102W        W  506   0.220   1.319   2.025
  103W        W  507   1.113   1.210   3.262
  104W        W  508   3.572   1.069   1.761
  105W        W  509   3.336   2.112   2.620
  106W        W  510   1.644   1.445   1.647
  107W        W  511   2.190   2.784   2.016
  108W        W  512   0.690   2.218   2.248
  109W        W  513   0.049   1.746   1.819
  110W        W  514   1.085   1.718   3.011
  111W        W  515   3.356   1.501   3.265
  112W        W  516   0.972   2.945   1.710
  113W        W  517   2.093   2.634   2.844
  114W        W  518   1.313   1.274   2.069
  115W        W  519   1.605   2.058   1.712
  116W        W  520   2.602   2.831   3.560
  117W        W  521   1.681   2.151   3.570
  118W        W  522   1.662   1.867   3.048
  119W        W  523   0.071   1.258   3.570
  120W        W  524   2.903   2.793   3.169
  121W        W  525   0.484   0.375   1.167
  122W        W  526   1.011   2.633   2.166
  123W        W  527   3.474   2.416   1.456
  124W        W  528   2.887   0.816   2.023
  125W        W  529   3.172   0.769   0.118
  126W        W  530   3.637   1.570   2.424
  127W        W  531   1.604   3.277   2.177
  128W        W  532   3.378   2.743   0.615
  129W        W  533   0.507   3.529   0.369
  130W        W  534   0.900   3.575   1.045
  131W        W  535   0.697   0.329   2.471
  132W        W  536   3.320   1.347   2.746
  133W        W  537   2.725   1.769   1.205
  134W        W  538   2.691   1.457   0.232
  135W        W  539   1.899   2.601   2.372
  136W        W  540   1.705   0.931   1.571
  137W        W  541   2.305   3.018   2.565
  138W        W  542   3.176   1.809   0.987
  139W        W  543   2.078   0.467   1.003
  140W        W  544   0.735   3.161   0.686
  141W        W  545   0.106   0.660   1.285
  142W        W  546   2.892   1.267   1.759
  143W        W  547   0.350   2.884   1.674
  144W        W  548   1.691   3.234   0.544
  145W        W  549   3.083   1.260   0.008
  146W        W  550   0.106   3.018   2.172
  147W        W  551   0.897   2.590   2.652
  148W        W  552   1.270   1.950   1.271
  149W        W  553   1.292   0.355   2.364
  150W        W  554   3.521   0.117   1.661
  151W        W  555   0.740   1.989   0.129
  152W        W  556   0.395   1.022   0.308
  153W        W  557   0.457   2.978   1.102
  154W        W  558   1.588   2.461   1.350
  155W        W  559   2.920   3.320   3.064
  156W        W  560   1.846   0.962   0.748
  157W        W  561   3.229   3.360   1.520
  158W        W  562   2.906   1.213   3.118
  159W        W  563   3.619   2.869   1.252
  160W        W  564   2.246   2.161   2.736
  161W        W  565   0.012   1.712   0.942
  162W        W  566   1.123   2.127   2.515
  163W        W  567   2.327   1.391   0.893
  164W        W  568   2.204   1.881   0.997
  165W        W  569   0.547   1.301   2.471
  166W        W  570   0.532   1.177   3.393
  167W        W  571   0.422   0.094   1.552
  168W        W  572   2.190   0.441   2.113
  169W        W  573   1.838   0.626   3.276
  170W        W  574   2.193   0.775   0.454
  171W        W  575   3.376   3.168   3.208
  172W        W  576   2.343   0.249   3.247
  173W        W  577   3.362   2.550   3.369
  174W        W  578   2.792   0.717   2.965
  175W        W  579   2.592   0.655   1.235
  176W        W  580   2.985   1.789   3.639
  177W        W  581   0.725   3.365   1.625
  178W        W  582   1.383   1.082   0.611
  179W        W  583   0.952   0.366   3.275
  180W        W  584   3.004   0.850   0.956
  181W        W  585   3.371   1.332   0.901
  182W        W  586   1.114   3.549   3.372
  183W        W  587   1.040   0.085   0.607
  184W        W  588   3.361   0.619   1.642
  185W        W  589   3.511   2.868   0.087
  186W        W  590   0.418   2.071   1.789
  187W        W  591   2.335   0.658   0.019
  188W        W  592   3.469   2.990   1.739
  189W        W  593   3.508   0.184   2.489
  190W        W  594   1.953   1.396   3.043
  191W        W  595   2.046   2.735   0.746
  192W        W  596   2.446   2.029   3.486
  193W        W  597   2.120   0.006   1.795
  194W        W  598   0.732   0.909   1.858
  195W        W  599   0.286   2.109   2.632
  196W        W  600   2.145   3.302   1.338
  197W        W  601   3.339   0.899   2.210
  198W        W  602   1.976   3.246   2.977
  199W        W  603   3.319   2.305   0.182
  200W        W  604   1.754   1.788   1.243
  201W        W  605   3.606   0.299   2.984
  202W        W  606   1.755   2.134   2.578
  203W        W  607   1.972   1.020   2.023
  204W        W  608   2.824   1.318   0.861
  205W        W  609   3.111   1.051   0.503
  206W        W  610   2.920   3.091   0.892
  207W        W  611   2.754   2.694   1.688
  208W        W  612   2.650   1.773   0.666
  209W        W  613   2.083   1.983   1.652
  210W        W  614   2.964   1.771   1.719
  211W        W  615   0.339   0.786   2.143
  212W        W  616   3.117   1.838   2.970
  213W        W  617   3.468   3.456   2.116
  214W        W  618   1.398   2.900   1.518
  215W        W  619   2.405   3.433   2.842
  216W        W  620   2.399   0.763   2.606
  217W        W  621   1.606   3.471   2.667
  218W        W  622   3.303   0.425   1.133
  219W        W  623   3.094   1.744   2.434
  220W        W  624   0.077   1.065   2.472
  221W        W  625   2.937   0.860   1.490
  222W        W  626   3.348   1.011   3.267
  223W        W  627   2.233   2.710   1.485
  224W        W  628   1.489   3.301   1.098
  225W        W  629   0.604   0.481   0.356
  226W        W  630   1.708   0.135   2.166
  227W        W  631   0.736   3.255   0.014
  228W        W  632   1.110   1.721   0.765
  229W        W  633   1.764   2.350   3.078
  230W        W  634   1.594   0.708   1.068
  231W        W  635   2.950   0.305   1.496
  232W        W  636   2.670   3.587   1.824
  233W        W  637   2.082   3.235   2.164
  234W        W  638   1.478   2.272   2.125
  235W        W  639   3.248   2.995   2.251
  236W        W  640   0.942   0.498   1.020
  237W        W  641   1.464   2.795   1.980
  238W        W  642   0.947   0.726   0.045
  239W        W  643   1.748   1.335   2.439
  240W        W  644   2.596   0.201   2.309
  241W        W  645   0.016   2.044   2.194
  242W        W  646   1.720   1.862   0.352
  243W        W  647   0.988   0.177   0.122
  244W        W  648   1.726   1.258   1.173
  245W        W  649   2.696   0.234   2.872
  246W        W  650   1.284   2.246   2.981
  247W        W  651   2.088   2.028   3.198
  248W        W  652   2.705   2.058   3.091
  249W        W  653   1.989   0.198   3.596
  250W        W  654   1.211   0.814   1.989
  251W        W  655   0.637   0.770   1.387
  252W        W  656   0.423   3.482   1.063
  253W        W  657   1.755   2.812   3.188
  254W        W  658   0.790   2.297   0.547
  255W        W  659   2.470   1.682   1.768
  256W        W  660   2.750   1.481   2.167
  257W        W  661   1.955   2.155   2.101
  258W        W  662   2.425   2.529   0.233
  259W        W  663   2.097   0.550   1.561
  260W        W  664   3.576   0.828   0.829
  261W        W  665   0.070   3.417   2.860
  262W        W  666   0.487   2.643   2.392
  263W        W  667   0.054   3.489   0.624
  264W        W  668   1.953   0.759   2.430
  265W        W  669   1.316   2.782   0.279
  266W        W  670   3.221   3.164   0.465
  267W        W  671   2.196   1.817   0.479
  268W        W  672   1.039   1.008   0.996
  269W        W  673   1.871   0.918   0.048
  270W        W  674   2.455   2.483   3.226
  271W        W  675   2.808   0.389   0.843
  272W        W  676   0.138   0.237   0.291
  273W        W  677   1.424   2.556   2.581
  274W        W  678   1.223   2.472   1.673
  275W        W  679   0.965   2.424   0.071
  276W        W  680   0.206   2.665   0.839
  277W        W  681   0.710   1.735   3.281
  278W        W  682   1.414   0.295   3.467
  279W        W  683   2.123   0.437   2.823
  280W        W  684   1.318   0.205   1.104
  281W        W  685   2.377   0.282   0.609
  282W        W  686   0.322   0.214   2.186
  283W        W  687   0.370   1.177   1.556
  284W        W  688   3.059   0.285   1.962
  285W        W  689   0.481   0.783   0.776
  286W        W  690   3.052   0.471   2.392
  287W        W  691   3.448   1.674   0.077
  288W        W  692   0.740   0.432   1.896
  289W        W  693   1.854   1.004   2.836
  290W        W  694   0.002   0.694   0.314
  291W        W  695   0.788   2.083   2.875
  292W        W  696   2.146   1.481   2.054
  293W        W  697   2.013   3.560   0.350
  294W        W  698   0.159   2.067   0.047
  295W        W  699   0.894   2.478   3.173
  296W        W  700   0.415   1.645   2.804
  297W        W  701   1.406   1.750   2.598
  298W        W  702   3.174   0.109   2.860
  299W        W  703   3.572   1.719   2.851
  300W        W  704   3.560   1.919   0.537
  301W        W  705   2.423   2.251   0.636
  302W        W  706   2.897   3.551   0.331
  303W        W  707   2.074   1.541   3.473
  304W        W  708   0.404   2.508   3.513
  305W        W  709   3.610   0.430   3.465
  306W        W  710   3.328   1.358   2.086
  307W        W  711   1.636   3.488   3.563
  308W        W  712   1.491   0.117   0.290
  309W        W  713   3.030   2.716   0.233
  310W        W  714   0.799   0.809   3.119
  311W        W  715   1.233   2.803   2.981
  312W        W  716   3.359   0.794   2.779
  313W        W  717   2.570   3.453   0.747
  314W        W  718   2.809   2.072   2.114
  315W        W  719   1.059   0.488   2.781
  316W        W  720   1.528   1.557   3.538
  317W        W  721   1.031   2.736   0.732
  318W        W  722   2.786   2.234   0.996
  319W        W  723   0.554   0.860   2.720
  320W        W  724   1.883   2.922   1.184
  321W        W  725   3.633   1.482   1.365
  322W        W  726   1.855   0.115   3.084
  323W        W  727   2.635   2.820   2.163
  324W        W  728   2.938   3.164   1.871
  325W        W  729   2.157   2.966   0.299
  326W        W  730   0.167   2.858   3.141
  327W        W  731   0.910   0.850   2.379
  328W        W  732   0.880   0.198   1.489
  329W        W  733   2.501   1.040   2.181
  330W        W  734   1.299   2.211   0.381
  331W        W  735   3.297   2.153   1.880
  332W        W  736   0.624   2.911   3.303
  333W        W  737   3.011   3.593   1.100
  334W        W  738   1.110   0.613   1.545
  335W        W  739   0.879   2.106   1.635
  336W        W  740   1.192   3.517   2.385
  337W        W  741   3.259   3.613   3.417
  338W        W  742   2.418   1.801   2.350
  339W        W  743   0.267   1.599   0.265
  340W        W  744   3.401   3.257   0.962
  341W        W  745   3.238   0.581   0.581
  342W        W  746   1.377   0.100   2.984
  343W        W  747   3.083   2.902   1.442
  344W        W  748   3.112   1.458   1.347
  345W        W  749   1.229   1.131   1.563
  346W        W  750   1.474   1.393   2.887
  347W        W  751   2.585   2.546   2.750
  348W        W  752   1.235   1.000   2.862
  349W        W  753   1.214   3.466   1.478
  350W        W  754   0.531   3.425   3.112
  351W        W  755   0.643   2.786   0.242
  352W        W  756   3.160   2.544   1.052
  353W        W  757   0.764   1.336   2.938
  354W        W  758   3.537   1.266   0.419
  355W        W  759   1.282   2.323   0.890
  356W        W  760   2.381   1.705   2.971
  357W        W  761   2.272   1.333   2.515
  358W        W  762   0.832   1.705   2.544
  359W        W  763   3.042   3.593   2.373
  360W        W  764   2.833   0.227   3.367
  361W        W  765   0.497   0.377   2.954
  362W        W  766   0.836   1.400   2.007
  363W        W  767   1.205   1.214   0.129
  364W        W  768   0.008   2.973   2.674
  365W        W  769   1.593   1.682   2.117
  366W        W  770   1.416   0.707   0.222
  367W        W  771   0.551   1.523   1.003
  368W        W  772   0.322   3.375   2.440
  369W        W  773   3.117   1.601   0.548
  370W        W  774   3.212   0.517   3.234
  371W        W  775   2.648   2.726   1.197
  372W        W  776   0.246   1.650   3.374
  373W        W  777   3.212   0.114   0.670
  374W        W  778   2.732   2.589   0.681
  375W        W  779   1.634   1.647   0.766
  376W        W  780   2.821   0.451   0.289
  377W        W  781   2.886   1.058   2.475
  378W        W  782   0.595   1.651   1.682
  379W        W  783   0.889   2.590   1.331
  380W        W  784   2.652   1.210   1.296
  381W        W  785   1.675   0.589   1.992
  382W        W  786   3.637   2.500   2.503
  383W        W  787   3.555   0.487   2.064
  384W        W  788   0.094   3.317   1.440
  385W        W  789   0.603   2.504   0.976
  386W        W  790   0.518   0.121   3.529
  387W        W  791   1.637   2.974   3.631
  388W        W  792   3.392   1.942   1.421
  389W        W  793   2.746   2.119   0.301
  390W        W  794   2.041   3.640   2.513
  391W        W  795   2.898   2.362   3.550
  392W        W  796   1.713   0.072   0.830
  393W        W  797   2.426   0.941   1.689
  394W        W  798   0.112   2.528   2.021
  395W        W  799   1.365   0.490   0.662
  396W        W  800   1.169   1.974   3.511
  397W        W  801   2.163   0.955   1.225
  398W        W  802   2.368   2.365   2.347
  399W        W  803   0.522   2.970   2.782
  400W        W  804   1.113   2.953   3.505
  401W        W  805   0.964   0.750   0.519
  402W        W  806   2.481   0.892   0.844
  403W        W  807   2.439   3.000   3.081
  404W        W  808   1.124   1.592   1.680
  405W        W  809   0.779   3.290   2.545
  406W        W  810   3.524   3.407   0.146
  407W        W  811   0.387   2.079   3.142
  408W        W  812   2.382   2.341   1.830
  409W        W  813   0.818   1.990   1.072
  410W        W  814   1.189   2.997   2.467
  411W        W  815   1.567   0.416   1.508
  412W        W  816   0.178   2.400   0.438
  413W        W  817   1.697   1.351   0.308
  414W        W  818   0.343   1.900   1.327
  415W        W  819   1.633   0.542   2.791
  416W        W  820   3.305   0.251   0.218
  417W        W  821   3.398   1.997   3.317
  418W        W  822   2.052   3.254   3.469
  419W        W  823   3.610   2.348   2.991
  420W        W  824   3.018   3.146   3.602
  421W        W  825   0.757   3.602   2.080
  422W        W  826   3.616   2.224   0.954
  423W        W  827   2.146   1.491   1.467
  424W        W  828   1.913   0.103   1.357
  425W        W  829   0.972   3.087   1.194
  426W        W  830   1.471   0.828   2.419
  427W        W  831   1.171   0.197   1.888
  428W        W  832   0.234   3.019   0.436
  429W        W  833   2.050   2.383   1.154
  430W        W  834   0.925   3.178   3.033
  431W        W  835   0.402   2.001   0.729
  432W        W  836   0.287   0.544   1.728
  433W        W  837   1.835   2.509   1.785
  434W        W  838   0.087   0.363   0.805
  435W        W  839   2.751   1.569   2.732
  436W        W  840   2.628   0.955   0.304
  437W        W  841   3.145   2.627   1.952
  438W        W  842   1.806   3.111   1.783
  439W        W  843   1.218   3.215   0.694
  440W        W  844   2.500   0.118   0.124
  441W        W  845   0.300   3.378   1.865
  442W        W  846   2.497   1.136   3.500
  443W        W  847   0.480   0.666   3.499
  444W        W  848   0.211   1.266   0.832
  445W        W  849   0.902   1.255   0.557
  446W        W  850   2.665   1.582   3.374
  447W        W  851   1.008   1.863   2.083
  448W        W  852   2.482   0.149   1.203
  449W        W  853   1.613   3.580   1.706
  450W        W  854   2.827   3.042   2.643
  451W        W  855   2.411   3.191   1.754
  452W        W  856   2.430   2.171   1.348
  453W        W  857   1.892   0.396   0.419
  454W        W  858   3.573   0.024   1.141
  455W        W  859   1.261   1.659   0.304
  456W        W  860   3.427   0.996   1.294
  457W        W  861   2.119   2.166   0.171
  458W        W  862   3.055   2.366   2.919
  459W        W  863   2.709   3.067   0.386
  460W        W  864   1.324   0.742   3.292
  461W        W  865   1.144   1.326   2.533
  462W        W  866   3.236   2.821   2.810
  463W        W  867   2.336   0.771   3.187
  464W        W  868   0.180   1.242   2.964
  465W        W  869   1.940   1.719   2.690
  466W        W  870   0.297   2.477   1.347
  467W        W  871   0.444   1.774   2.237
  468W        W  872   2.761   2.060   2.587
  469W        W  873   2.533   3.440   3.398
  470W        W  874   2.429   1.179   2.951
  471W        W  875   2.706   3.233   1.356
  472W        W  876   1.708   2.953   2.679
  473W        W  877   1.193   3.308   1.948
  474W        W  878   2.998   2.479   2.367
  475W        W  879   2.048   2.551   3.504
  476W        W  880   0.653   2.504   1.843
  477W        W  881   2.999   2.263   1.488
  478W        W  882   2.640   3.329   2.239
  479W        W  883   0.618   3.058   2.109
  480W        W  884   1.639   1.110   3.319
  481W        W  885   2.090   3.276   0.830
  482W        W  886   1.398   2.531   3.468
  483W        W  887   1.524   2.769   0.845
  484W        W  888   0.745   1.509   0.104
  485W        W  889   0.084   3.595   7.003
  486W        W  890   0.460   2.488   6.526
  487W        W  891   3.165   2.218   4.296
  488W        W  892   3.295   3.303   6.323
  489W        W  893   1.213   3.294   3.849
  490W        W  894   1.296   1.446   4.832
  491W        W  895   0.811   1.294   4.996
  492W        W  896   1.802   2.109   4.430
  493W        W  897   1.477   3.201   6.785
  494W        W  898   0.126   0.762   6.748
  495W        W  899   0.888   0.042   6.550
  496W        W  900   2.582   0.430   5.437
  497W        W  901   2.231   1.301   4.007
  498W        W  902   2.801   0.735   7.098
  499W        W  903   0.167   0.527   6.223
  500W        W  904   0.266   3.146   7.244
  501W        W  905   1.788   2.536   3.976
  502W        W  906   0.220   1.319   5.669
  503W        W  907   1.113   1.210   6.906
  504W        W  908   3.572   1.069   5.405
  505W        W  909   3.336   2.112   6.264
  506W        W  910   1.644   1.445   5.291
  507W        W  911   2.190   2.784   5.660
  508W        W  912   0.690   2.218   5.892
  509W        W  913   0.049   1.746   5.463
  510W        W  914   1.085   1.718   6.655
  511W        W  915   3.356   1.501   6.909
  512W        W  916   0.972   2.945   5.354
  513W        W  917   2.093   2.634   6.488
  514W        W  918   1.313   1.274   5.713
  515W        W  919   1.605   2.058   5.356
  516W        W  920   2.602   2.831   7.204
  517W        W  921   1.681   2.151   7.214
  518W        W  922   1.662   1.867   6.692
  519W        W  923   0.071   1.258   7.214
  520W        W  924   2.903   2.793   6.813
  521W        W  925   0.484   0.375   4.811
  522W        W  926   1.011   2.633   5.810
  523W        W  927   3.474   2.416   5.100
  524W        W  928   2.887   0.816   5.667
  525W        W  929   3.172   0.769   3.762
  526W        W  930   3.637   1.570   6.068
  527W        W  931   1.604   3.277   5.821
  528W        W  932   3.378   2.743   4.259
  529W        W  933   0.507   3.529   4.013
  530W        W  934   0.900   3.575   4.689
  531W        W  935   0.697   0.329   6.115
  532W        W  936   3.320   1.347   6.390
  533W        W  937   2.725   1.769   4.849
  534W        W  938   2.691   1.457   3.876
  535W        W  939   1.899   2.601   6.016
  536W        W  940   1.705   0.931   5.215
  537W        W  941   2.305   3.018   6.209
  538W        W  942   3.176   1.809   4.631
  539W        W  943   2.078   0.467   4.647
  540W        W  944   0.735   3.161   4.330
  541W        W  945   0.106   0.660   4.929
  542W        W  946   2.892   1.267   5.403
  543W        W  947   0.350   2.884   5.318
  544W        W  948   1.691   3.234   4.188
  545W        W  949   3.083   1.260   3.652
  546W        W  950   0.106   3.018   5.816
  547W        W  951   0.897   2.590   6.296
  548W        W  952   1.270   1.950   4.915
  549W        W  953   1.292   0.355   6.008
  550W        W  954   3.521   0.117   5.305
  551W        W  955   0.740   1.989   3.773
  552W        W  956   0.395   1.022   3.952
  553W        W  957   0.457   2.978   4.746
  554W        W  958   1.588   2.461   4.994
  555W        W  959   2.920   3.320   6.708
  556W        W  960   1.846   0.962   4.392
  557W        W  961   3.229   3.360   5.164
  558W        W  962   2.906   1.213   6.762
  559W        W  963   3.619   2.869   4.896
  560W        W  964   2.246   2.161   6.380
  561W        W  965   0.012   1.712   4.586
  562W        W  966   1.123   2.127   6.159
  563W        W  967   2.327   1.391   4.537
  564W        W  968   2.204   1.881   4.641
  565W        W  969   0.547   1.301   6.115
  566W        W  970   0.532   1.177   7.037
  567W        W  971   0.422   0.094   5.196
  568W        W  972   2.190   0.441   5.757
  569W        W  973   1.838   0.626   6.920
  570W        W  974   2.193   0.775   4.098
  571W        W  975   3.376   3.168   6.852
  572W        W  976   2.343   0.249   6.891
  573W        W  977   3.362   2.550   7.013
  574W        W  978   2.792   0.717   6.609
  575W        W  979   2.592   0.655   4.879
  576W        W  980   2.985   1.789   7.283
  577W        W  981   0.725   3.365   5.269
  578W        W  982   1.383   1.082   4.255
  579W        W  983   0.952   0.366   6.919
  580W        W  984   3.004   0.850   4.600
  581W        W  985   3.371   1.332   4.545
  582W        W  986   1.114   3.549   7.016
  583W        W  987   1.040   0.085   4.251
  584W        W  988   3.361   0.619   5.286
  585W        W  989   3.511   2.868   3.731
  586W        W  990   0.418   2.071   5.433
  587W        W  991   2.335   0.658   3.663
  588W        W  992   3.469   2.990   5.383
  589W        W  993   3.508   0.184   6.133
  590W        W  994   1.953   1.396   6.687
  591W        W  995   2.046   2.735   4.390
  592W        W  996   2.446   2.029   7.130
  593W        W  997   2.120   0.006   5.439
  594W        W  998   0.732   0.909   5.502
  595W        W  999   0.286   2.109   6.276
  596W        W 1000   2.145   3.302   4.982
  597W        W 1001   3.339   0.899   5.854
  598W        W 1002   1.976   3.246   6.621
  599W        W 1003   3.319   2.305   3.826
  600W        W 1004   1.754   1.788   4.887
  601W        W 1005   3.606   0.299   6.628
  602W        W 1006   1.755   2.134   6.222
  603W        W 1007   1.972   1.020   5.667
  604W        W 1008   2.824   1.318   4.505
  605W        W 1009   3.111   1.051   4.147
  606W        W 1010   2.920   3.091   4.536
  607W        W 1011   2.754   2.694   5.332
  608W        W 1012   2.650   1.773   4.310
  609W        W 1013   2.083   1.983   5.296
  610W        W 1014   2.964   1.771   5.363
  611W        W 1015   0.339   0.786   5.787
  612W        W 1016   3.117   1.838   6.614
  613W        W 1017   3.468   3.456   5.760
  614W        W 1018   1.398   2.900   5.162
  615W        W 1019   2.405   3.433   6.486
  616W        W 1020   2.399   0.763   6.250
  617W        W 1021   1.606   3.471   6.311
  618W        W 1022   3.303   0.425   4.777
  619W        W 1023   3.094   1.744   6.078
  620W        W 1024   0.077   1.065   6.116
  621W        W 1025   2.937   0.860   5.134
  622W        W 1026   3.348   1.011   6.911
  623W        W 1027   2.233   2.710   5.129
  624W        W 1028   1.489   3.301   4.742
  625W        W 1029   0.604   0.481   4.000
  626W        W 1030   1.708   0.135   5.810
  627W        W 1031   0.736   3.255   3.658
  628W        W 1032   1.110   1.721   4.409
  629W        W 1033   1.764   2.350   6.722
  630W        W 1034   1.594   0.708   4.712
  631W        W 1035   2.950   0.305   5.140
  632W        W 1036   2.670   3.587   5.468
  633W        W 1037   2.082   3.235   5.808
  634W        W 1038   1.478   2.272   5.769
  635W        W 1039   3.248   2.995   5.895
  636W        W 1040   0.942   0.498   4.664
  637W        W 1041   1.464   2.795   5.624
  638W        W 1042   0.947   0.726   3.689
  639W        W 1043   1.748   1.335   6.083
  640W        W 1044   2.596   0.201   5.953
  641W        W 1045   0.016   2.044   5.838
  642W        W 1046   1.720   1.862   3.996
  643W        W 1047   0.988   0.177   3.766
  644W        W 1048   1.726   1.258   4.817
  645W        W 1049   2.696   0.234   6.516
  646W        W 1050   1.284   2.246   6.625
  647W        W 1051   2.088   2.028   6.842
  648W        W 1052   2.705   2.058   6.735
  649W        W 1053   1.989   0.198   7.240
  650W        W 1054   1.211   0.814   5.633
  651W        W 1055   0.637   0.770   5.031
  652W        W 1056   0.423   3.482   4.707
  653W        W 1057   1.755   2.812   6.832
  654W        W 1058   0.790   2.297   4.191
  655W        W 1059   2.470   1.682   5.412
  656W        W 1060   2.750   1.481   5.811
  657W        W 1061   1.955   2.155   5.745
  658W        W 1062   2.425   2.529   3.877
  659W        W 1063   2.097   0.550   5.205
  660W        W 1064   3.576   0.828   4.473
  661W        W 1065   0.070   3.417   6.504
  662W        W 1066   0.487   2.643   6.036
  663W        W 1067   0.054   3.489   4.268
  664W        W 1068   1.953   0.759   6.074
  665W        W 1069   1.316   2.782   3.923
  666W        W 1070   3.221   3.164   4.109
  667W        W 1071   2.196   1.817   4.123
  668W        W 1072   1.039   1.008   4.640
  669W        W 1073   1.871   0.918   3.692
  670W        W 1074   2.455   2.483   6.870
  671W        W 1075   2.808   0.389   4.487
  672W        W 1076   0.138   0.237   3.935
  673W        W 1077   1.424   2.556   6.225
  674W        W 1078   1.223   2.472   5.317
  675W        W 1079   0.965   2.424   3.715
  676W        W 1080   0.206   2.665   4.483
  677W        W 1081   0.710   1.735   6.925
  678W        W 1082   1.414   0.295   7.111
  679W        W 1083   2.123   0.437   6.467
  680W        W 1084   1.318   0.205   4.748
  681W        W 1085   2.377   0.282   4.253
  682W        W 1086   0.322   0.214   5.830
  683W        W 1087   0.370   1.177   5.200
  684W        W 1088   3.059   0.285   5.606
  685W        W 1089   0.481   0.783   4.420
  686W        W 1090   3.052   0.471   6.036
  687W        W 1091   3.448   1.674   3.721
  688W        W 1092   0.740   0.432   5.540
  689W        W 1093   1.854   1.004   6.480
  690W        W 1094   0.002   0.694   3.958
  691W        W 1095   0.788   2.083   6.519
  692W        W 1096   2.146   1.481   5.698
  693W        W 1097   2.013   3.560   3.994
  694W        W 1098   0.159   2.067   3.691
  695W        W 1099   0.894   2.478   6.817
  696W        W 1100   0.415   1.645   6.448
  697W        W 1101   1.406   1.750   6.242
  698W        W 1102   3.174   0.109   6.504
  699W        W 1103   3.572   1.719   6.495
  700W        W 1104   3.560   1.919   4.181
  701W        W 1105   2.423   2.251   4.280
  702W        W 1106   2.897   3.551   3.975
  703W        W 1107   2.074   1.541   7.117
  704W        W 1108   0.404   2.508   7.157
  705W        W 1109   3.610   0.430   7.109
  706W        W 1110   3.328   1.358   5.730
  707W        W 1111   1.636   3.488   7.207
  708W        W 1112   1.491   0.117   3.934
  709W        W 1113   3.030   2.716   3.877
  710W        W 1114   0.799   0.809   6.763
  711W        W 1115   1.233   2.803   6.625
  712W        W 1116   3.359   0.794   6.423
  713W        W 1117   2.570   3.453   4.391
  714W        W 1118   2.809   2.072   5.758
  715W        W 1119   1.059   0.488   6.425
  716W        W 1120   1.528   1.557   7.182
  717W        W 1121   1.031   2.736   4.376
  718W        W 1122   2.786   2.234   4.640
  719W        W 1123   0.554   0.860   6.364
  720W        W 1124   1.883   2.922   4.828
  721W        W 1125   3.633   1.482   5.009
  722W        W 1126   1.855   0.115   6.728
  723W        W 1127   2.635   2.820   5.807
  724W        W 1128   2.938   3.164   5.515
  725W        W 1129   2.157   2.966   3.943
  726W        W 1130   0.167   2.858   6.785
  727W        W 1131   0.910   0.850   6.023
  728W        W 1132   0.880   0.198   5.133
  729W        W 1133   2.501   1.040   5.825
  730W        W 1134   1.299   2.211   4.025
  731W        W 1135   3.297   2.153   5.524
  732W        W 1136   0.624   2.911   6.947
  733W        W 1137   3.011   3.593   4.744
  734W        W 1138   1.110   0.613   5.189
  735W        W 1139   0.879   2.106   5.279
  736W        W 1140   1.192   3.517   6.029
  737W        W 1141   3.259   3.613   7.061
  738W        W 1142   2.418   1.801   5.994
  739W        W 1143   0.267   1.599   3.909
  740W        W 1144   3.401   3.257   4.606
  741W        W 1145   3.238   0.581   4.225
  742W        W 1146   1.377   0.100   6.628
  743W        W 1147   3.083   2.902   5.086
  744W        W 1148   3.112   1.458   4.991
  745W        W 1149   1.229   1.131   5.207
  746W        W 1150   1.474   1.393   6.531
  747W        W 1151   2.585   2.546   6.394
  748W        W 1152   1.235   1.000   6.506
  749W        W 1153   1.214   3.466   5.122
  750W        W 1154   0.531   3.425   6.756
  751W        W 1155   0.643   2.786   3.886
  752W        W 1156   3.160   2.544   4.696
  753W        W 1157   0.764   1.336   6.582
  754W        W 1158   3.537   1.266   4.063
  755W        W 1159   1.282   2.323   4.534
  756W        W 1160   2.381   1.705   6.615
  757W        W 1161   2.272   1.333   6.159
  758W        W 1162   0.832   1.705   6.188
  759W        W 1163   3.042   3.593   6.017
  760W        W 1164   2.833   0.227   7.011
  761W        W 1165   0.497   0.377   6.598
  762W        W 1166   0.836   1.400   5.651
  763W        W 1167   1.205   1.214   3.773
  764W        W 1168   0.008   2.973   6.318
  765W        W 1169   1.593   1.682   5.761
  766W        W 1170   1.416   0.707   3.866
  767W        W 1171   0.551   1.523   4.647
  768W        W 1172   0.322   3.375   6.084
  769W        W 1173   3.117   1.601   4.192
  770W        W 1174   3.212   0.517   6.878
  771W        W 1175   2.648   2.726   4.841
  772W        W 1176   0.246   1.650   7.018
  773W        W 1177   3.212   0.114   4.314
  774W        W 1178   2.732   2.589   4.325
  775W        W 1179   1.634   1.647   4.410
  776W        W 1180   2.821   0.451   3.933
  777W        W 1181   2.886   1.058   6.119
  778W        W 1182   0.595   1.651   5.326
  779W        W 1183   0.889   2.590   4.975
  780W        W 1184   2.652   1.210   4.940
  781W        W 1185   1.675   0.589   5.636
  782W        W 1186   3.637   2.500   6.147
  783W        W 1187   3.555   0.487   5.708
  784W        W 1188   0.094   3.317   5.084
  785W        W 1189   0.603   2.504   4.620
  786W        W 1190   0.518   0.121   7.173
  787W        W 1191   1.637   2.974   7.275
  788W        W 1192   3.392   1.942   5.065
  789W        W 1193   2.746   2.119   3.945
  790W        W 1194   2.041   3.640   6.157
  791W        W 1195   2.898   2.362   7.194
  792W        W 1196   1.713   0.072   4.474
  793W        W 1197   2.426   0.941   5.333
  794W        W 1198   0.112   2.528   5.665
  795W        W 1199   1.365   0.490   4.306
  796W        W 1200   1.169   1.974   7.155
  797W        W 1201   2.163   0.955   4.869
  798W        W 1202   2.368   2.365   5.991
  799W        W 1203   0.522   2.970   6.426
  800W        W 1204   1.113   2.953   7.149
  801W        W 1205   0.964   0.750   4.163
  802W        W 1206   2.481   0.892   4.488
  803W        W 1207   2.439   3.000   6.725
  804W        W 1208   1.124   1.592   5.324
  805W        W 1209   0.779   3.290   6.189
  806W        W 1210   3.524   3.407   3.790
  807W        W 1211   0.387   2.079   6.786
  808W        W 1212   2.382   2.341   5.474
  809W        W 1213   0.818   1.990   4.716
  810W        W 1214   1.189   2.997   6.111
  811W        W 1215   1.567   0.416   5.152
  812W        W 1216   0.178   2.400   4.082
  813W        W 1217   1.697   1.351   3.952
  814W        W 1218   0.343   1.900   4.971
  815W        W 1219   1.633   0.542   6.435
  816W        W 1220   3.305   0.251   3.862
  817W        W 1221   3.398   1.997   6.961
  818W        W 1222   2.052   3.254   7.113
  819W        W 1223   3.610   2.348   6.635
  820W        W 1224   3.018   3.146   7.246
  821W        W 1225   0.757   3.602   5.724
  822W        W 1226   3.616   2.224   4.598
  823W        W 1227   2.146   1.491   5.111
  824W        W 1228   1.913   0.103   5.001
  825W        W 1229   0.972   3.087   4.838
  826W        W 1230   1.471   0.828   6.063
  827W        W 1231   1.171   0.197   5.532
  828W        W 1232   0.234   3.019   4.080
  829W        W 1233   2.050   2.383   4.798
  830W        W 1234   0.925   3.178   6.677
  831W        W 1235   0.402   2.001   4.373
  832W        W 1236   0.287   0.544   5.372
  833W        W 1237   1.835   2.509   5.429
  834W        W 1238   0.087   0.363   4.449
  835W        W 1239   2.751   1.569   6.376
  836W        W 1240   2.628   0.955   3.948
  837W        W 1241   3.145   2.627   5.596
  838W        W 1242   1.806   3.111   5.427
  839W        W 1243   1.218   3.215   4.338
  840W        W 1244   2.500   0.118   3.768
  841W        W 1245   0.300   3.378   5.509
  842W        W 1246   2.497   1.136   7.144
  843W        W 1247   0.480   0.666   7.143
  844W        W 1248   0.211   1.266   4.476
  845W        W 1249   0.902   1.255   4.201
  846W        W 1250   2.665   1.582   7.018
  847W        W 1251   1.008   1.863   5.727
  848W        W 1252   2.482   0.149   4.847
  849W        W 1253   1.613   3.580   5.350
  850W        W 1254   2.827   3.042   6.287
  851W        W 1255   2.411   3.191   5.398
  852W        W 1256   2.430   2.171   4.992
  853W        W 1257   1.892   0.396   4.063
  854W        W 1258   3.573   0.024   4.785
  855W        W 1259   1.261   1.659   3.948
  856W        W 1260   3.427   0.996   4.938
  857W        W 1261   2.119   2.166   3.815
  858W        W 1262   3.055   2.366   6.563
  859W        W 1263   2.709   3.067   4.030
  860W        W 1264   1.324   0.742   6.936
  861W        W 1265   1.144   1.326   6.177
  862W        W 1266   3.236   2.821   6.454
  863W        W 1267   2.336   0.771   6.831
  864W        W 1268   0.180   1.242   6.608
  865W        W 1269   1.940   1.719   6.334
  866W        W 1270   0.297   2.477   4.991
  867W        W 1271   0.444   1.774   5.881
  868W        W 1272   2.761   2.060   6.231
  869W        W 1273   2.533   3.440   7.042
  870W        W 1274   2.429   1.179   6.595
  871W        W 1275   2.706   3.233   5.000
  872W        W 1276   1.708   2.953   6.323
  873W        W 1277   1.193   3.308   5.592
  874W        W 1278   2.998   2.479   6.011
  875W        W 1279   2.048   2.551   7.148
  876W        W 1280   0.653   2.504   5.487
  877W        W 1281   2.999   2.263   5.132
  878W        W 1282   2.640   3.329   5.883
  879W        W 1283   0.618   3.058   5.753
  880W        W 1284   1.639   1.110   6.963
  881W        W 1285   2.090   3.276   4.474
  882W        W 1286   1.398   2.531   7.112
  883W        W 1287   1.524   2.769   4.489
  884W        W 1288   0.745   1.509   3.748
  885W        W 1289   0.084   3.595  10.648
  886W        W 1290   0.460   2.488  10.171
  887W        W 1291   3.165   2.218   7.941
  888W        W 1292   3.295   3.303   9.968
  889W        W 1293   1.213   3.294   7.494
  890W        W 1294   1.296   1.446   8.477
  891W        W 1295   0.811   1.294   8.641
  892W        W 1296   1.802   2.109   8.075
  893W        W 1297   1.477   3.201  10.430
  894W        W 1298   0.126   0.762  10.393
  895W        W 1299   0.888   0.042  10.195
  896W        W 1300   2.582   0.430   9.082
  897W        W 1301   2.231   1.301   7.652
  898W        W 1302   2.801   0.735  10.743
  899W        W 1303   0.167   0.527   9.868
  900W        W 1304   0.266   3.146  10.889
  901W        W 1305   1.788   2.536   7.621
  902W        W 1306   0.220   1.319   9.314
  903W        W 1307   1.113   1.210  10.551
  904W        W 1308   3.572   1.069   9.050
  905W        W 1309   3.336   2.112   9.909
  906W        W 1310   1.644   1.445   8.936
  907W        W 1311   2.190   2.784   9.305
  908W        W 1312   0.690   2.218   9.537
  909W        W 1313   0.049   1.746   9.108
  910W        W 1314   1.085   1.718  10.300
  911W        W 1315   3.356   1.501  10.554
  912W        W 1316   0.972   2.945   8.999
  913W        W 1317   2.093   2.634  10.133
  914W        W 1318   1.313   1.274   9.358
  915W        W 1319   1.605   2.058   9.001
  916W        W 1320   2.602   2.831  10.849
  917W        W 1321   1.681   2.151  10.859
  918W        W 1322   1.662   1.867  10.337
  919W        W 1323   0.071   1.258  10.859
  920W        W 1324   2.903   2.793  10.458
  921W        W 1325   0.484   0.375   8.456
  922W        W 1326   1.011   2.633   9.455
  923W        W 1327   3.474   2.416   8.745
  924W        W 1328   2.887   0.816   9.312
  925W        W 1329   3.172   0.769   7.407
  926W        W 1330   3.637   1.570   9.713
  927W        W 1331   1.604   3.277   9.466
  928W        W 1332   3.378   2.743   7.904
  929W        W 1333   0.507   3.529   7.658
  930W        W 1334   0.900   3.575   8.334
  931W        W 1335   0.697   0.329   9.760
  932W        W 1336   3.320   1.347  10.035
  933W        W 1337   2.725   1.769   8.494
  934W        W 1338   2.691   1.457   7.521
  935W        W 1339   1.899   2.601   9.661
  936W        W 1340   1.705   0.931   8.860
  937W        W 1341   2.305   3.018   9.854
  938W        W 1342   3.176   1.809   8.276
  939W        W 1343   2.078   0.467   8.292
  940W        W 1344   0.735   3.161   7.975
  941W        W 1345   0.106   0.660   8.574
  942W        W 1346   2.892   1.267   9.048
  943W        W 1347   0.350   2.884   8.963
  944W        W 1348   1.691   3.234   7.833
  945W        W 1349   3.083   1.260   7.297
  946W        W 1350   0.106   3.018   9.461
  947W        W 1351   0.897   2.590   9.941
  948W        W 1352   1.270   1.950   8.560
  949W        W 1353   1.292   0.355   9.653
  950W        W 1354   3.521   0.117   8.950
  951W        W 1355   0.740   1.989   7.418
  952W        W 1356   0.395   1.022   7.597
  953W        W 1357   0.457   2.978   8.391
  954W        W 1358   1.588   2.461   8.639
  955W        W 1359   2.920   3.320  10.353
  956W        W 1360   1.846   0.962   8.037
  957W        W 1361   3.229   3.360   8.809
  958W        W 1362   2.906   1.213  10.407
  959W        W 1363   3.619   2.869   8.541
  960W        W 1364   2.246   2.161  10.025
  961W        W 1365   0.012   1.712   8.231
  962W        W 1366   1.123   2.127   9.804
  963W        W 1367   2.327   1.391   8.182
  964W        W 1368   2.204   1.881   8.286
  965W        W 1369   0.547   1.301   9.760
  966W        W 1370   0.532   1.177  10.682
  967W        W 1371   0.422   0.094   8.841
  968W        W 1372   2.190   0.441   9.402
  969W        W 1373   1.838   0.626  10.565
  970W        W 1374   2.193   0.775   7.743
  971W        W 1375   3.376   3.168  10.497
  972W        W 1376   2.343   0.249  10.536
  973W        W 1377   3.362   2.550  10.658
  974W        W 1378   2.792   0.717  10.254
  975W        W 1379   2.592   0.655   8.524
  976W        W 1380   2.985   1.789  10.928
  977W        W 1381   0.725   3.365   8.914
  978W        W 1382   1.383   1.082   7.900
  979W        W 1383   0.952   0.366  10.564
  980W        W 1384   3.004   0.850   8.245
  981W        W 1385   3.371   1.332   8.190
  982W        W 1386   1.114   3.549  10.661
  983W        W 1387   1.040   0.085   7.896
  984W        W 1388   3.361   0.619   8.931
  985W        W 1389   3.511   2.868   7.376
  986W        W 1390   0.418   2.071   9.078
  987W        W 1391   2.335   0.658   7.308
  988W        W 1392   3.469   2.990   9.028
  989W        W 1393   3.508   0.184   9.778
  990W        W 1394   1.953   1.396  10.332
  991W        W 1395   2.046   2.735   8.035
  992W        W 1396   2.446   2.029  10.775
  993W        W 1397   2.120   0.006   9.084
  994W        W 1398   0.732   0.909   9.147
  995W        W 1399   0.286   2.109   9.921
  996W        W 1400   2.145   3.302   8.627
  997W        W 1401   3.339   0.899   9.499
  998W        W 1402   1.976   3.246  10.266
  999W        W 1403   3.319   2.305   7.471
 1000W        W 1404   1.754   1.788   8.532
 1001W        W 1405   3.606   0.299  10.273
 1002W        W 1406   1.755   2.134   9.867
 1003W        W 1407   1.972   1.020   9.312
 1004W        W 1408   2.824   1.318   8.150
 1005W        W 1409   3.111   1.051   7.792
 1006W        W 1410   2.920   3.091   8.181
 1007W        W 1411   2.754   2.694   8.977
 1008W        W 1412   2.650   1.773   7.955
 1009W        W 1413   2.083   1.983   8.941
 1010W        W 1414   2.964   1.771   9.008
 1011W        W 1415   0.339   0.786   9.432
 1012W        W 1416   3.117   1.838  10.259
 1013W        W 1417   3.468   3.456   9.405
 1014W        W 1418   1.398   2.900   8.807
 1015W        W 1419   2.405   3.433  10.131
 1016W        W 1420   2.399   0.763   9.895
 1017W        W 1421   1.606   3.471   9.956
 1018W        W 1422   3.303   0.425   8.422
 1019W        W 1423   3.094   1.744   9.723
 1020W        W 1424   0.077   1.065   9.761
 1021W        W 1425   2.937   0.860   8.779
 1022W        W 1426   3.348   1.011  10.556
 1023W        W 1427   2.233   2.710   8.774
 1024W        W 1428   1.489   3.301   8.387
 1025W        W 1429   0.604   0.481   7.645
 1026W        W 1430   1.708   0.135   9.455
 1027W        W 1431   0.736   3.255   7.303
 1028W        W 1432   1.110   1.721   8.054
 1029W        W 1433   1.764   2.350  10.367
 1030W        W 1434   1.594   0.708   8.357
 1031W        W 1435   2.950   0.305   8.785
 1032W        W 1436   2.670   3.587   9.113
 1033W        W 1437   2.082   3.235   9.453
 1034W        W 1438   1.478   2.272   9.414
 1035W        W 1439   3.248   2.995   9.540
 1036W        W 1440   0.942   0.498   8.309
 1037W        W 1441   1.464   2.795   9.269
 1038W        W 1442   0.947   0.726   7.334
 1039W        W 1443   1.748   1.335   9.728
 1040W        W 1444   2.596   0.201   9.598
 1041W        W 1445   0.016   2.044   9.483
 1042W        W 1446   1.720   1.862   7.641
 1043W        W 1447   0.988   0.177   7.411
 1044W        W 1448   1.726   1.258   8.462
 1045W        W 1449   2.696   0.234  10.161
 1046W        W 1450   1.284   2.246  10.270
 1047W        W 1451   2.088   2.028  10.487
 1048W        W 1452   2.705   2.058  10.380
 1049W        W 1453   1.989   0.198  10.885
 1050W        W 1454   1.211   0.814   9.278
 1051W        W 1455   0.637   0.770   8.676
 1052W        W 1456   0.423   3.482   8.352
 1053W        W 1457   1.755   2.812  10.477
 1054W        W 1458   0.790   2.297   7.836
 1055W        W 1459   2.470   1.682   9.057
 1056W        W 1460   2.750   1.481   9.456
 1057W        W 1461   1.955   2.155   9.390
 1058W        W 1462   2.425   2.529   7.522
 1059W        W 1463   2.097   0.550   8.850
 1060W        W 1464   3.576   0.828   8.118
 1061W        W 1465   0.070   3.417  10.149
 1062W        W 1466   0.487   2.643   9.681
 1063W        W 1467   0.054   3.489   7.913
 1064W        W 1468   1.953   0.759   9.719
 1065W        W 1469   1.316   2.782   7.568
 1066W        W 1470   3.221   3.164   7.754
 1067W        W 1471   2.196   1.817   7.768
 1068W        W 1472   1.039   1.008   8.285
 1069W        W 1473   1.871   0.918   7.337
 1070W        W 1474   2.455   2.483  10.515
 1071W        W 1475   2.808   0.389   8.132
 1072W        W 1476   0.138   0.237   7.580
 1073W        W 1477   1.424   2.556   9.870
 1074W        W 1478   1.223   2.472   8.962
 1075W        W 1479   0.965   2.424   7.360
 1076W        W 1480   0.206   2.665   8.128
 1077W        W 1481   0.710   1.735  10.570
 1078W        W 1482   1.414   0.295  10.756
 1079W        W 1483   2.123   0.437  10.112
 1080W        W 1484   1.318   0.205   8.393
 1081W        W 1485   2.377   0.282   7.898
 1082W        W 1486   0.322   0.214   9.475
 1083W        W 1487   0.370   1.177   8.845
 1084W        W 1488   3.059   0.285   9.251
 1085W        W 1489   0.481   0.783   8.065
 1086W        W 1490   3.052   0.471   9.681
 1087W        W 1491   3.448   1.674   7.366
 1088W        W 1492   0.740   0.432   9.185
 1089W        W 1493   1.854   1.004  10.125
 1090W        W 1494   0.002   0.694   7.603
 1091W        W 1495   0.788   2.083  10.164
 1092W        W 1496   2.146   1.481   9.343
 1093W        W 1497   2.013   3.560   7.639
 1094W        W 1498   0.159   2.067   7.336
 1095W        W 1499   0.894   2.478  10.462
 1096W        W 1500   0.415   1.645  10.093
 1097W        W 1501   1.406   1.750   9.887
 1098W        W 1502   3.174   0.109  10.149
 1099W        W 1503   3.572   1.719  10.140
 1100W        W 1504   3.560   1.919   7.826
 1101W        W 1505   2.423   2.251   7.925
 1102W        W 1506   2.897   3.551   7.620
 1103W        W 1507   2.074   1.541  10.762
 1104W        W 1508   0.404   2.508  10.802
 1105W        W 1509   3.610   0.430  10.754
 1106W        W 1510   3.328   1.358   9.375
 1107W        W 1511   1.636   3.488  10.852
 1108W        W 1512   1.491   0.117   7.579
 1109W        W 1513   3.030   2.716   7.522
 1110W        W 1514   0.799   0.809  10.408
 1111W        W 1515   1.233   2.803  10.270
 1112W        W 1516   3.359   0.794  10.068
 1113W        W 1517   2.570   3.453   8.036
 1114W        W 1518   2.809   2.072   9.403
 1115W        W 1519   1.059   0.488  10.070
 1116W        W 1520   1.528   1.557  10.827
 1117W        W 1521   1.031   2.736   8.021
 1118W        W 1522   2.786   2.234   8.285
 1119W        W 1523   0.554   0.860  10.009
 1120W        W 1524   1.883   2.922   8.473
 1121W        W 1525   3.633   1.482   8.654
 1122W        W 1526   1.855   0.115  10.373
 1123W        W 1527   2.635   2.820   9.452
 1124W        W 1528   2.938   3.164   9.160
 1125W        W 1529   2.157   2.966   7.588
 1126W        W 1530   0.167   2.858  10.430
 1127W        W 1531   0.910   0.850   9.668
 1128W        W 1532   0.880   0.198   8.778
 1129W        W 1533   2.501   1.040   9.470
 1130W        W 1534   1.299   2.211   7.670
 1131W        W 1535   3.297   2.153   9.169
 1132W        W 1536   0.624   2.911  10.592
 1133W        W 1537   1.110   0.613   8.834
 1134W        W 1538   0.879   2.106   8.924
 1135W        W 1539   1.192   3.517   9.674
 1136W        W 1540   3.259   3.613  10.706
 1137W        W 1541   2.418   1.801   9.639
 1138W        W 1542   0.267   1.599   7.554
 1139W        W 1543   3.401   3.257   8.251
 1140W        W 1544   3.238   0.581   7.870
 1141W        W 1545   1.377   0.100  10.273
 1142W        W 1546   3.083   2.902   8.731
 1143W        W 1547   3.112   1.458   8.636
 1144W        W 1548   1.229   1.131   8.852
 1145W        W 1549   1.474   1.393  10.176
 1146W        W 1550   2.585   2.546  10.039
 1147W        W 1551   1.235   1.000  10.151
 1148W        W 1552   1.214   3.466   8.767
 1149W        W 1553   0.531   3.425  10.401
 1150W        W 1554   0.643   2.786   7.531
 1151W        W 1555   3.160   2.544   8.341
 1152W        W 1556   0.764   1.336  10.227
 1153W        W 1557   3.537   1.266   7.708
 1154W        W 1558   1.282   2.323   8.179
 1155W        W 1559   2.381   1.705  10.260
 1156W        W 1560   2.272   1.333   9.804
 1157W        W 1561   0.832   1.705   9.833
 1158W        W 1562   3.042   3.593   9.662
 1159W        W 1563   2.833   0.227  10.656
 1160W        W 1564   0.497   0.377  10.243
 1161W        W 1565   0.836   1.400   9.296
 1162W        W 1566   1.205   1.214   7.418
 1163W        W 1567   0.008   2.973   9.963
 1164W        W 1568   1.593   1.682   9.406
 1165W        W 1569   1.416   0.707   7.511
 1166W        W 1570   0.551   1.523   8.292
 1167W        W 1571   0.322   3.375   9.729
 1168W        W 1572   3.117   1.601   7.837
 1169W        W 1573   3.212   0.517  10.523
 1170W        W 1574   2.648   2.726   8.486
 1171W        W 1575   0.246   1.650  10.663
 1172W        W 1576   3.212   0.114   7.959
 1173W        W 1577   2.732   2.589   7.970
 1174W        W 1578   1.634   1.647   8.055
 1175W        W 1579   2.821   0.451   7.578
 1176W        W 1580   2.886   1.058   9.764
 1177W        W 1581   0.595   1.651   8.971
 1178W        W 1582   0.889   2.590   8.620
 1179W        W 1583   2.652   1.210   8.585
 1180W        W 1584   1.675   0.589   9.281
 1181W        W 1585   3.637   2.500   9.792
 1182W        W 1586   3.555   0.487   9.353
 1183W        W 1587   0.094   3.317   8.729
 1184W        W 1588   0.603   2.504   8.265
 1185W        W 1589   0.518   0.121  10.818
 1186W        W 1590   1.637   2.974  10.920
 1187W        W 1591   3.392   1.942   8.710
 1188W        W 1592   2.746   2.119   7.590
 1189W        W 1593   2.041   3.640   9.802
 1190W        W 1594   2.898   2.362  10.839
 1191W        W 1595   1.713   0.072   8.119
 1192W        W 1596   2.426   0.941   8.978
 1193W        W 1597   0.112   2.528   9.310
 1194W        W 1598   1.365   0.490   7.951
 1195W        W 1599   1.169   1.974  10.800
 1196W        W 1600   2.163   0.955   8.514
 1197W        W 1601   2.368   2.365   9.636
 1198W        W 1602   0.522   2.970  10.071
 1199W        W 1603   1.113   2.953  10.794
 1200W        W 1604   0.964   0.750   7.808
 1201W        W 1605   2.481   0.892   8.133
 1202W        W 1606   2.439   3.000  10.370
 1203W        W 1607   1.124   1.592   8.969
 1204W        W 1608   0.779   3.290   9.834
 1205W        W 1609   3.524   3.407   7.435
 1206W        W 1610   0.387   2.079  10.431
 1207W        W 1611   2.382   2.341   9.119
 1208W        W 1612   0.818   1.990   8.361
 1209W        W 1613   1.189   2.997   9.756
 1210W        W 1614   1.567   0.416   8.797
 1211W        W 1615   0.178   2.400   7.727
 1212W        W 1616   1.697   1.351   7.597
 1213W        W 1617   0.343   1.900   8.616
 1214W        W 1618   1.633   0.542  10.080
 1215W        W 1619   3.305   0.251   7.507
 1216W        W 1620   3.398   1.997  10.606
 1217W        W 1621   2.052   3.254  10.758
 1218W        W 1622   3.610   2.348  10.280
 1219W        W 1623   3.018   3.146  10.891
 1220W        W 1624   0.757   3.602   9.369
 1221W        W 1625   3.616   2.224   8.243
 1222W        W 1626   2.146   1.491   8.756
 1223W        W 1627   1.913   0.103   8.646
 1224W        W 1628   0.972   3.087   8.483
 1225W        W 1629   1.471   0.828   9.708
 1226W        W 1630   1.171   0.197   9.177
 1227W        W 1631   0.234   3.019   7.725
 1228W        W 1632   2.050   2.383   8.443
 1229W        W 1633   0.925   3.178  10.322
 1230W        W 1634   0.402   2.001   8.018
 1231W        W 1635   0.287   0.544   9.017
 1232W        W 1636   1.835   2.509   9.074
 1233W        W 1637   0.087   0.363   8.094
 1234W        W 1638   2.751   1.569  10.021
 1235W        W 1639   2.628   0.955   7.593
 1236W        W 1640   3.145   2.627   9.241
 1237W        W 1641   1.806   3.111   9.072
 1238W        W 1642   1.218   3.215   7.983
 1239W        W 1643   2.500   0.118   7.413
 1240W        W 1644   0.300   3.378   9.154
 1241W        W 1645   2.497   1.136  10.789
 1242W        W 1646   0.480   0.666  10.788
 1243W        W 1647   0.211   1.266   8.121
 1244W        W 1648   0.902   1.255   7.846
 1245W        W 1649   2.665   1.582  10.663
 1246W        W 1650   1.008   1.863   9.372
 1247W        W 1651   2.482   0.149   8.492
 1248W        W 1652   1.613   3.580   8.995
 1249W        W 1653   2.827   3.042   9.932
 1250W        W 1654   2.411   3.191   9.043
 1251W        W 1655   2.430   2.171   8.637
 1252W        W 1656   1.892   0.396   7.708
 1253W        W 1657   3.573   0.024   8.430
 1254W        W 1658   1.261   1.659   7.593
 1255W        W 1659   3.427   0.996   8.583
 1256W        W 1660   2.119   2.166   7.460
 1257W        W 1661   3.055   2.366  10.208
 1258W        W 1662   2.709   3.067   7.675
 1259W        W 1663   1.324   0.742  10.581
 1260W        W 1664   1.144   1.326   9.822
 1261W        W 1665   3.236   2.821  10.099
 1262W        W 1666   2.336   0.771  10.476
 1263W        W 1667   0.180   1.242  10.253
 1264W        W 1668   1.940   1.719   9.979
 1265W        W 1669   0.297   2.477   8.636
 1266W        W 1670   0.444   1.774   9.526
 1267W        W 1671   2.761   2.060   9.876
 1268W        W 1672   2.533   3.440  10.687
 1269W        W 1673   2.429   1.179  10.240
 1270W        W 1674   2.706   3.233   8.645
 1271W        W 1675   1.708   2.953   9.968
 1272W        W 1676   1.193   3.308   9.237
 1273W        W 1677   2.998   2.479   9.656
 1274W        W 1678   2.048   2.551  10.793
 1275W        W 1679   0.653   2.504   9.132
 1276W        W 1680   2.999   2.263   8.777
 1277W        W 1681   2.640   3.329   9.528
 1278W        W 1682   0.618   3.058   9.398
 1279W        W 1683   1.639   1.110  10.608
 1280W        W 1684   2.090   3.276   8.119
 1281W        W 1685   1.398   2.531  10.757
 1282W        W 1686   1.524   2.769   8.134
 1283W        W 1687   0.745   1.509   7.393
 1284W        W 1688   0.084   3.595  14.292
 1285W        W 1689   0.460   2.488  13.815
 1286W        W 1690   3.165   2.218  11.585
 1287W        W 1691   3.295   3.303  13.612
 1288W        W 1692   1.213   3.294  11.138
 1289W        W 1693   1.296   1.446  12.121
 1290W        W 1694   0.811   1.294  12.285
 1291W        W 1695   1.802   2.109  11.719
 1292W        W 1696   1.477   3.201  14.074
 1293W        W 1697   0.126   0.762  14.037
 1294W        W 1698   0.888   0.042  13.839
 1295W        W 1699   2.582   0.430  12.726
 1296W        W 1700   2.231   1.301  11.296
 1297W        W 1701   2.801   0.735  14.387
 1298W        W 1702   0.167   0.527  13.512
 1299W        W 1703   0.266   3.146  14.533
 1300W        W 1704   1.788   2.536  11.265
 1301W        W 1705   0.220   1.319  12.958
 1302W        W 1706   1.113   1.210  14.195
 1303W        W 1707   3.572   1.069  12.694
 1304W        W 1708   3.336   2.112  13.553
 1305W        W 1709   1.644   1.445  12.580
 1306W        W 1710   2.190   2.784  12.949
 1307W        W 1711   0.690   2.218  13.181
 1308W        W 1712   0.049   1.746  12.752
 1309W        W 1713   1.085   1.718  13.944
 1310W        W 1714   3.356   1.501  14.198
 1311W        W 1715   0.972   2.945  12.643
 1312W        W 1716   2.093   2.634  13.777
 1313W        W 1717   1.313   1.274  13.002
 1314W        W 1718   1.605   2.058  12.645
 1315W        W 1719   2.602   2.831  14.493
 1316W        W 1720   1.681   2.151  14.503
 1317W        W 1721   1.662   1.867  13.981
 1318W        W 1722   0.071   1.258  14.503
 1319W        W 1723   2.903   2.793  14.102
 1320W        W 1724   0.484   0.375  12.100
 1321W        W 1725   1.011   2.633  13.099
 1322W        W 1726   3.474   2.416  12.389
 1323W        W 1727   2.887   0.816  12.956
 1324W        W 1728   3.172   0.769  11.051
 1325W        W 1729   3.637   1.570  13.357
 1326W        W 1730   1.604   3.277  13.110
 1327W        W 1731   3.378   2.743  11.548
 1328W        W 1732   0.507   3.529  11.302
 1329W        W 1733   0.900   3.575  11.978
 1330W        W 1734   0.697   0.329  13.404
 1331W        W 1735   3.320   1.347  13.679
 1332W        W 1736   2.725   1.769  12.138
 1333W        W 1737   2.691   1.457  11.165
 1334W        W 1738   1.899   2.601  13.305
 1335W        W 1739   1.705   0.931  12.504
 1336W        W 1740   2.305   3.018  13.498
 1337W        W 1741   3.176   1.809  11.920
 1338W        W 1742   2.078   0.467  11.936
 1339W        W 1743   0.735   3.161  11.619
 1340W        W 1744   0.106   0.660  12.218
 1341W        W 1745   2.892   1.267  12.692
 1342W        W 1746   0.350   2.884  12.607
 1343W        W 1747   1.691   3.234  11.477
 1344W        W 1748   3.083   1.260  10.941
 1345W        W 1749   0.106   3.018  13.105
 1346W        W 1750   0.897   2.590  13.585
 1347W        W 1751   1.270   1.950  12.204
 1348W        W 1752   1.292   0.355  13.297
 1349W        W 1753   3.521   0.117  12.594
 1350W        W 1754   0.740   1.989  11.062
 1351W        W 1755   0.395   1.022  11.241
 1352W        W 1756   0.457   2.978  12.035
 1353W        W 1757   1.588   2.461  12.283
 1354W        W 1758   2.920   3.320  13.997
 1355W        W 1759   1.846   0.962  11.681
 1356W        W 1760   3.229   3.360  12.453
 1357W        W 1761   2.906   1.213  14.051
 1358W        W 1762   3.619   2.869  12.185
 1359W        W 1763   2.246   2.161  13.669
 1360W        W 1764   0.012   1.712  11.875
 1361W        W 1765   1.123   2.127  13.448
 1362W        W 1766   2.327   1.391  11.826
 1363W        W 1767   2.204   1.881  11.930
 1364W        W 1768   0.547   1.301  13.404
 1365W        W 1769   0.532   1.177  14.326
 1366W        W 1770   0.422   0.094  12.485
 1367W        W 1771   2.190   0.441  13.046
 1368W        W 1772   1.838   0.626  14.209
 1369W        W 1773   2.193   0.775  11.387
 1370W        W 1774   3.376   3.168  14.141
 1371W        W 1775   2.343   0.249  14.180
 1372W        W 1776   3.362   2.550  14.302
 1373W        W 1777   2.792   0.717  13.898
 1374W        W 1778   2.592   0.655  12.168
 1375W        W 1779   2.985   1.789  14.572
 1376W        W 1780   0.725   3.365  12.558
 1377W        W 1781   1.383   1.082  11.544
 1378W        W 1782   0.952   0.366  14.208
 1379W        W 1783   3.004   0.850  11.889
 1380W        W 1784   3.371   1.332  11.834
 1381W        W 1785   1.114   3.549  14.305
 1382W        W 1786   1.040   0.085  11.540
 1383W        W 1787   3.361   0.619  12.575
 1384W        W 1788   3.511   2.868  11.020
 1385W        W 1789   0.418   2.071  12.722
 1386W        W 1790   2.335   0.658  10.952
 1387W        W 1791   3.469   2.990  12.672
 1388W        W 1792   3.508   0.184  13.422
 1389W        W 1793   1.953   1.396  13.976
 1390W        W 1794   2.046   2.735  11.679
 1391W        W 1795   2.446   2.029  14.419
 1392W        W 1796   2.120   0.006  12.728
 1393W        W 1797   0.732   0.909  12.791
 1394W        W 1798   0.286   2.109  13.565
 1395W        W 1799   2.145   3.302  12.271
 1396W        W 1800   3.339   0.899  13.143
 1397W        W 1801   1.976   3.246  13.910
 1398W        W 1802   3.319   2.305  11.115
 1399W        W 1803   1.754   1.788  12.176
 1400W        W 1804   3.606   0.299  13.917
 1401W        W 1805   1.755   2.134  13.511
 1402W        W 1806   1.972   1.020  12.956
 1403W        W 1807   2.824   1.318  11.794
 1404W        W 1808   3.111   1.051  11.436
 1405W        W 1809   2.920   3.091  11.825
 1406W        W 1810   2.754   2.694  12.621
 1407W        W 1811   2.650   1.773  11.599
 1408W        W 1812   2.083   1.983  12.585
 1409W        W 1813   2.964   1.771  12.652
 1410W        W 1814   0.339   0.786  13.076
 1411W        W 1815   3.117   1.838  13.903
 1412W        W 1816   3.468   3.456  13.049
 1413W        W 1817   1.398   2.900  12.451
 1414W        W 1818   2.405   3.433  13.775
 1415W        W 1819   2.399   0.763  13.539
 1416W        W 1820   1.606   3.471  13.600
 1417W        W 1821   3.303   0.425  12.066
 1418W        W 1822   3.094   1.744  13.367
 1419W        W 1823   0.077   1.065  13.405
 1420W        W 1824   2.937   0.860  12.423
 1421W        W 1825   3.348   1.011  14.200
 1422W        W 1826   2.233   2.710  12.418
 1423W        W 1827   1.489   3.301  12.031
 1424W        W 1828   0.604   0.481  11.289
 1425W        W 1829   1.708   0.135  13.099
 1426W        W 1830   0.736   3.255  10.947
 1427W        W 1831   1.110   1.721  11.698
 1428W        W 1832   1.764   2.350  14.011
 1429W        W 1833   1.594   0.708  12.001
 1430W        W 1834   2.950   0.305  12.429
 1431W        W 1835   2.670   3.587  12.757
 1432W        W 1836   2.082   3.235  13.097
 1433W        W 1837   1.478   2.272  13.058
 1434W        W 1838   3.248   2.995  13.184
 1435W        W 1839   0.942   0.498  11.953
 1436W        W 1840   1.464   2.795  12.913
 1437W        W 1841   0.947   0.726  10.978
 1438W        W 1842   1.748   1.335  13.372
 1439W        W 1843   2.596   0.201  13.242
 1440W        W 1844   0.016   2.044  13.127
 1441W        W 1845   1.720   1.862  11.285
 1442W        W 1846   0.988   0.177  11.055
 1443W        W 1847   1.726   1.258  12.106
 1444W        W 1848   2.696   0.234  13.805
 1445W        W 1849   1.284   2.246  13.914
 1446W        W 1850   2.088   2.028  14.131
 1447W        W 1851   2.705   2.058  14.024
 1448W        W 1852   1.989   0.198  14.529
 1449W        W 1853   1.211   0.814  12.922
 1450W        W 1854   0.637   0.770  12.320
 1451W        W 1855   0.423   3.482  11.996
 1452W        W 1856   1.755   2.812  14.121
 1453W        W 1857   0.790   2.297  11.480
 1454W        W 1858   2.470   1.682  12.701
 1455W        W 1859   2.750   1.481  13.100
 1456W        W 1860   1.955   2.155  13.034
 1457W        W 1861   2.425   2.529  11.166
 1458W        W 1862   2.097   0.550  12.494
 1459W        W 1863   3.576   0.828  11.762
 1460W        W 1864   0.070   3.417  13.793
 1461W        W 1865   0.487   2.643  13.325
 1462W        W 1866   0.054   3.489  11.557
 1463W        W 1867   1.953   0.759  13.363
 1464W        W 1868   1.316   2.782  11.212
 1465W        W 1869   3.221   3.164  11.398
 1466W        W 1870   2.196   1.817  11.412
 1467W        W 1871   1.039   1.008  11.929
 1468W        W 1872   1.871   0.918  10.981
 1469W        W 1873   2.455   2.483  14.159
 1470W        W 1874   2.808   0.389  11.776
 1471W        W 1875   0.138   0.237  11.224
 1472W        W 1876   1.424   2.556  13.514
 1473W        W 1877   1.223   2.472  12.606
 1474W        W 1878   0.965   2.424  11.004
 1475W        W 1879   0.206   2.665  11.772
 1476W        W 1880   0.710   1.735  14.214
 1477W        W 1881   1.414   0.295  14.400
 1478W        W 1882   2.123   0.437  13.756
 1479W        W 1883   1.318   0.205  12.037
 1480W        W 1884   2.377   0.282  11.542
 1481W        W 1885   0.322   0.214  13.119
 1482W        W 1886   0.370   1.177  12.489
 1483W        W 1887   3.059   0.285  12.895
 1484W        W 1888   0.481   0.783  11.709
 1485W        W 1889   3.052   0.471  13.325
 1486W        W 1890   3.448   1.674  11.010
 1487W        W 1891   0.740   0.432  12.829
 1488W        W 1892   1.854   1.004  13.769
 1489W        W 1893   0.002   0.694  11.247
 1490W        W 1894   0.788   2.083  13.808
 1491W        W 1895   2.146   1.481  12.987
 1492W        W 1896   2.013   3.560  11.283
 1493W        W 1897   0.159   2.067  10.980
 1494W        W 1898   0.894   2.478  14.106
 1495W        W 1899   0.415   1.645  13.737
 1496W        W 1900   1.406   1.750  13.531
 1497W        W 1901   3.174   0.109  13.793
 1498W        W 1902   3.572   1.719  13.784
 1499W        W 1903   3.560   1.919  11.470
 1500W        W 1904   2.423   2.251  11.569
 1501W        W 1905   2.897   3.551  11.264
 1502W        W 1906   2.074   1.541  14.406
 1503W        W 1907   0.404   2.508  14.446
 1504W        W 1908   3.610   0.430  14.398
 1505W        W 1909   3.328   1.358  13.019
 1506W        W 1910   1.636   3.488  14.496
 1507W        W 1911   1.491   0.117  11.223
 1508W        W 1912   3.030   2.716  11.166
 1509W        W 1913   0.799   0.809  14.052
 1510W        W 1914   1.233   2.803  13.914
 1511W        W 1915   3.359   0.794  13.712
 1512W        W 1916   2.570   3.453  11.680
 1513W        W 1917   2.809   2.072  13.047
 1514W        W 1918   1.059   0.488  13.714
 1515W        W 1919   1.528   1.557  14.471
 1516W        W 1920   1.031   2.736  11.665
 1517W        W 1921   2.786   2.234  11.929
 1518W        W 1922   0.554   0.860  13.653
 1519W        W 1923   1.883   2.922  12.117
 1520W        W 1924   3.633   1.482  12.298
 1521W        W 1925   1.855   0.115  14.017
 1522W        W 1926   2.635   2.820  13.096
 1523W        W 1927   2.938   3.164  12.804
 1524W        W 1928   2.157   2.966  11.232
 1525W        W 1929   0.167   2.858  14.074
 1526W        W 1930   0.910   0.850  13.312
 1527W        W 1931   0.880   0.198  12.422
 1528W        W 1932   2.501   1.040  13.114
 1529W        W 1933   1.299   2.211  11.314
 1530W        W 1934   3.297   2.153  12.813
 1531W        W 1935   0.624   2.911  14.236
 1532W        W 1936   3.011   3.593  12.033
 1533W        W 1937   1.110   0.613  12.478
 1534W        W 1938   0.879   2.106  12.568
 1535W        W 1939   1.192   3.517  13.318
 1536W        W 1940   3.259   3.613  14.350
 1537W        W 1941   2.418   1.801  13.283
 1538W        W 1942   0.267   1.599  11.198
 1539W        W 1943   3.401   3.257  11.895
 1540W        W 1944   3.238   0.581  11.514
 1541W        W 1945   1.377   0.100  13.917
 1542W        W 1946   3.083   2.902  12.375
 1543W        W 1947   3.112   1.458  12.280
 1544W        W 1948   1.229   1.131  12.496
 1545W        W 1949   1.474   1.393  13.820
 1546W        W 1950   2.585   2.546  13.683
 1547W        W 1951   1.235   1.000  13.795
 1548W        W 1952   1.214   3.466  12.411
 1549W        W 1953   0.531   3.425  14.045
 1550W        W 1954   0.643   2.786  11.175
 1551W        W 1955   3.160   2.544  11.985
 1552W        W 1956   0.764   1.336  13.871
 1553W        W 1957   3.537   1.266  11.352
 1554W        W 1958   1.282   2.323  11.823
 1555W        W 1959   2.381   1.705  13.904
 1556W        W 1960   2.272   1.333  13.448
 1557W        W 1961   0.832   1.705  13.477
 1558W        W 1962   3.042   3.593  13.306
 1559W        W 1963   2.833   0.227  14.300
 1560W        W 1964   0.497   0.377  13.887
 1561W        W 1965   0.836   1.400  12.940
 1562W        W 1966   1.205   1.214  11.062
 1563W        W 1967   0.008   2.973  13.607
 1564W        W 1968   1.593   1.682  13.050
 1565W        W 1969   1.416   0.707  11.155
 1566W        W 1970   0.551   1.523  11.936
 1567W        W 1971   0.322   3.375  13.373
 1568W        W 1972   3.117   1.601  11.481
 1569W        W 1973   3.212   0.517  14.167
 1570W        W 1974   2.648   2.726  12.130
 1571W        W 1975   0.246   1.650  14.307
 1572W        W 1976   3.212   0.114  11.603
 1573W        W 1977   2.732   2.589  11.614
 1574W        W 1978   1.634   1.647  11.699
 1575W        W 1979   2.821   0.451  11.222
 1576W        W 1980   2.886   1.058  13.408
 1577W        W 1981   0.595   1.651  12.615
 1578W        W 1982   0.889   2.590  12.264
 1579W        W 1983   2.652   1.210  12.229
 1580W        W 1984   1.675   0.589  12.925
 1581W        W 1985   3.637   2.500  13.436
 1582W        W 1986   3.555   0.487  12.997
 1583W        W 1987   0.094   3.317  12.373
 1584W        W 1988   0.603   2.504  11.909
 1585W        W 1989   0.518   0.121  14.462
 1586W        W 1990   1.637   2.974  14.564
 1587W        W 1991   3.392   1.942  12.354
 1588W        W 1992   2.746   2.119  11.234
 1589W        W 1993   2.041   3.640  13.446
 1590W        W 1994   2.898   2.362  14.483
 1591W        W 1995   1.713   0.072  11.763
 1592W        W 1996   2.426   0.941  12.622
 1593W        W 1997   0.112   2.528  12.954
 1594W        W 1998   1.365   0.490  11.595
 1595W        W 1999   1.169   1.974  14.444
 1596W        W 2000   2.163   0.955  12.158
 1597W        W 2001   2.368   2.365  13.280
 1598W        W 2002   0.522   2.970  13.715
 1599W        W 2003   1.113   2.953  14.438
 1600W        W 2004   0.964   0.750  11.452
 1601W        W 2005   2.481   0.892  11.777
 1602W        W 2006   2.439   3.000  14.014
 1603W        W 2007   1.124   1.592  12.613
 1604W        W 2008   0.779   3.290  13.478
 1605W        W 2009   3.524   3.407  11.079
 1606W        W 2010   0.387   2.079  14.075
 1607W        W 2011   2.382   2.341  12.763
 1608W        W 2012   0.818   1.990  12.005
 1609W        W 2013   1.189   2.997  13.400
 1610W        W 2014   1.567   0.416  12.441
 1611W        W 2015   0.178   2.400  11.371
 1612W        W 2016   1.697   1.351  11.241
 1613W        W 2017   0.343   1.900  12.260
 1614W        W 2018   1.633   0.542  13.724
 1615W        W 2019   3.305   0.251  11.151
 1616W        W 2020   3.398   1.997  14.250
 1617W        W 2021   2.052   3.254  14.402
 1618W        W 2022   3.610   2.348  13.924
 1619W        W 2023   3.018   3.146  14.535
 1620W        W 2024   0.757   3.602  13.013
 1621W        W 2025   3.616   2.224  11.887
 1622W        W 2026   2.146   1.491  12.400
 1623W        W 2027   1.913   0.103  12.290
 1624W        W 2028   0.972   3.087  12.127
 1625W        W 2029   1.471   0.828  13.352
 1626W        W 2030   1.171   0.197  12.821
 1627W        W 2031   0.234   3.019  11.369
 1628W        W 2032   2.050   2.383  12.087
 1629W        W 2033   0.925   3.178  13.966
 1630W        W 2034   0.402   2.001  11.662
 1631W        W 2035   0.287   0.544  12.661
 1632W        W 2036   1.835   2.509  12.718
 1633W        W 2037   0.087   0.363  11.738
 1634W        W 2038   2.751   1.569  13.665
 1635W        W 2039   2.628   0.955  11.237
 1636W        W 2040   3.145   2.627  12.885
 1637W        W 2041   1.806   3.111  12.716
 1638W        W 2042   1.218   3.215  11.627
 1639W        W 2043   2.500   0.118  11.057
 1640W        W 2044   0.300   3.378  12.798
 1641W        W 2045   2.497   1.136  14.433
 1642W        W 2046   0.480   0.666  14.432
 1643W        W 2047   0.211   1.266  11.765
 1644W        W 2048   0.902   1.255  11.490
 1645W        W 2049   2.665   1.582  14.307
 1646W        W 2050   1.008   1.863  13.016
 1647W        W 2051   2.482   0.149  12.136
 1648W        W 2052   1.613   3.580  12.639
 1649W        W 2053   2.827   3.042  13.576
 1650W        W 2054   2.411   3.191  12.687
 1651W        W 2055   2.430   2.171  12.281
 1652W        W 2056   1.892   0.396  11.352
 1653W        W 2057   3.573   0.024  12.074
 1654W        W 2058   1.261   1.659  11.237
 1655W        W 2059   3.427   0.996  12.227
 1656W        W 2060   2.119   2.166  11.104
 1657W        W 2061   3.055   2.366  13.852
 1658W        W 2062   2.709   3.067  11.319
 1659W        W 2063   1.324   0.742  14.225
 1660W        W 2064   1.144   1.326  13.466
 1661W        W 2065   3.236   2.821  13.743
 1662W        W 2066   2.336   0.771  14.120
 1663W        W 2067   0.180   1.242  13.897
 1664W        W 2068   1.940   1.719  13.623
 1665W        W 2069   0.297   2.477  12.280
 1666W        W 2070   0.444   1.774  13.170
 1667W        W 2071   2.761   2.060  13.520
 1668W        W 2072   2.533   3.440  14.331
 1669W        W 2073   2.429   1.179  13.884
 1670W        W 2074   2.706   3.233  12.289
 1671W        W 2075   1.708   2.953  13.612
 1672W        W 2076   1.193   3.308  12.881
 1673W        W 2077   2.998   2.479  13.300
 1674W        W 2078   2.048   2.551  14.437
 1675W        W 2079   0.653   2.504  12.776
 1676W        W 2080   2.999   2.263  12.421
 1677W        W 2081   2.640   3.329  13.172
 1678W        W 2082   0.618   3.058  13.042
 1679W        W 2083   1.639   1.110  14.252
 1680W        W 2084   2.090   3.276  11.763
 1681W        W 2085   1.398   2.531  14.401
 1682W        W 2086   1.524   2.769  11.778
 1683W        W 2087   0.745   1.509  11.037
 1684W        W 2088   0.084   3.595  17.936
 1685W        W 2089   0.460   2.488  17.459
 1686W        W 2090   3.165   2.218  15.229
 1687W        W 2091   3.295   3.303  17.256
 1688W        W 2092   1.213   3.294  14.782
 1689W        W 2093   1.296   1.446  15.765
 1690W        W 2094   0.811   1.294  15.929
 1691W        W 2095   1.802   2.109  15.363
 1692W        W 2096   1.477   3.201  17.718
 1693W        W 2097   0.126   0.762  17.681
 1694W        W 2098   0.888   0.042  17.483
 1695W        W 2099   2.582   0.430  16.370
 1696W        W 2100   2.231   1.301  14.940
 1697W        W 2101   2.801   0.735  18.031
 1698W        W 2102   0.167   0.527  17.156
 1699W        W 2103   0.266   3.146  18.177
 1700W        W 2104   1.788   2.536  14.909
 1701W        W 2105   0.220   1.319  16.602
 1702W        W 2106   1.113   1.210  17.839
 1703W        W 2107   3.572   1.069  16.338
 1704W        W 2108   3.336   2.112  17.197
 1705W        W 2109   1.644   1.445  16.224
 1706W        W 2110   2.190   2.784  16.593
 1707W        W 2111   0.690   2.218  16.825
 1708W        W 2112   0.049   1.746  16.396
 1709W        W 2113   1.085   1.718  17.588
 1710W        W 2114   3.356   1.501  17.842
 1711W        W 2115   0.972   2.945  16.287
 1712W        W 2116   2.093   2.634  17.421
 1713W        W 2117   1.313   1.274  16.646
 1714W        W 2118   1.605   2.058  16.289
 1715W        W 2119   2.602   2.831  18.137
 1716W        W 2120   1.681   2.151  18.147
 1717W        W 2121   1.662   1.867  17.625
 1718W        W 2122   0.071   1.258  18.147
 1719W        W 2123   2.903   2.793  17.746
 1720W        W 2124   0.484   0.375  15.744
 1721W        W 2125   1.011   2.633  16.743
 1722W        W 2126   3.474   2.416  16.033
 1723W        W 2127   2.887   0.816  16.600
 1724W        W 2128   3.172   0.769  14.695
 1725W        W 2129   3.637   1.570  17.001
 1726W        W 2130   1.604   3.277  16.754
 1727W        W 2131   3.378   2.743  15.192
 1728W        W 2132   0.507   3.529  14.946
 1729W        W 2133   0.900   3.575  15.622
 1730W        W 2134   0.697   0.329  17.048
 1731W        W 2135   3.320   1.347  17.323
 1732W        W 2136   2.725   1.769  15.782
 1733W        W 2137   2.691   1.457  14.809
 1734W        W 2138   1.899   2.601  16.949
 1735W        W 2139   1.705   0.931  16.148
 1736W        W 2140   2.305   3.018  17.142
 1737W        W 2141   3.176   1.809  15.564
 1738W        W 2142   2.078   0.467  15.580
 1739W        W 2143   0.735   3.161  15.263
 1740W        W 2144   0.106   0.660  15.862
 1741W        W 2145   2.892   1.267  16.336
 1742W        W 2146   0.350   2.884  16.251
 1743W        W 2147   1.691   3.234  15.121
 1744W        W 2148   3.083   1.260  14.585
 1745W        W 2149   0.106   3.018  16.749
 1746W        W 2150   0.897   2.590  17.229
 1747W        W 2151   1.270   1.950  15.848
 1748W        W 2152   1.292   0.355  16.941
 1749W        W 2153   3.521   0.117  16.238
 1750W        W 2154   0.740   1.989  14.706
 1751W        W 2155   0.395   1.022  14.885
 1752W        W 2156   0.457   2.978  15.679
 1753W        W 2157   1.588   2.461  15.927
 1754W        W 2158   2.920   3.320  17.641
 1755W        W 2159   1.846   0.962  15.325
 1756W        W 2160   3.229   3.360  16.097
 1757W        W 2161   2.906   1.213  17.695
 1758W        W 2162   3.619   2.869  15.829
 1759W        W 2163   2.246   2.161  17.313
 1760W        W 2164   0.012   1.712  15.519
 1761W        W 2165   1.123   2.127  17.092
 1762W        W 2166   2.327   1.391  15.470
 1763W        W 2167   2.204   1.881  15.574
 1764W        W 2168   0.547   1.301  17.048
 1765W        W 2169   0.532   1.177  17.970
 1766W        W 2170   0.422   0.094  16.129
 1767W        W 2171   2.190   0.441  16.690
 1768W        W 2172   1.838   0.626  17.853
 1769W        W 2173   2.193   0.775  15.031
 1770W        W 2174   3.376   3.168  17.785
 1771W        W 2175   2.343   0.249  17.824
 1772W        W 2176   3.362   2.550  17.946
 1773W        W 2177   2.792   0.717  17.542
 1774W        W 2178   2.592   0.655  15.812
 1775W        W 2179   2.985   1.789  18.216
 1776W        W 2180   0.725   3.365  16.202
 1777W        W 2181   1.383   1.082  15.188
 1778W        W 2182   0.952   0.366  17.852
 1779W        W 2183   3.004   0.850  15.533
 1780W        W 2184   3.371   1.332  15.478
 1781W        W 2185   1.114   3.549  17.949
 1782W        W 2186   1.040   0.085  15.184
 1783W        W 2187   3.361   0.619  16.219
 1784W        W 2188   3.511   2.868  14.664
 1785W        W 2189   0.418   2.071  16.366
 1786W        W 2190   2.335   0.658  14.596
 1787W        W 2191   3.469   2.990  16.316
 1788W        W 2192   3.508   0.184  17.066
 1789W        W 2193   1.953   1.396  17.620
 1790W        W 2194   2.046   2.735  15.323
 1791W        W 2195   2.446   2.029  18.063
 1792W        W 2196   2.120   0.006  16.372
 1793W        W 2197   0.732   0.909  16.435
 1794W        W 2198   0.286   2.109  17.209
 1795W        W 2199   2.145   3.302  15.915
 1796W        W 2200   3.339   0.899  16.787
 1797W        W 2201   1.976   3.246  17.554
 1798W        W 2202   3.319   2.305  14.759
 1799W        W 2203   1.754   1.788  15.820
 1800W        W 2204   3.606   0.299  17.561
 1801W        W 2205   1.755   2.134  17.155
 1802W        W 2206   1.972   1.020  16.600
 1803W        W 2207   2.824   1.318  15.438
 1804W        W 2208   3.111   1.051  15.080
 1805W        W 2209   2.920   3.091  15.469
 1806W        W 2210   2.754   2.694  16.265
 1807W        W 2211   2.650   1.773  15.243
 1808W        W 2212   2.083   1.983  16.229
 1809W        W 2213   2.964   1.771  16.296
 1810W        W 2214   0.339   0.786  16.720
 1811W        W 2215   3.117   1.838  17.547
 1812W        W 2216   3.468   3.456  16.693
 1813W        W 2217   1.398   2.900  16.095
 1814W        W 2218   2.405   3.433  17.419
 1815W        W 2219   2.399   0.763  17.183
 1816W        W 2220   1.606   3.471  17.244
 1817W        W 2221   3.303   0.425  15.710
 1818W        W 2222   3.094   1.744  17.011
 1819W        W 2223   0.077   1.065  17.049
 1820W        W 2224   2.937   0.860  16.067
 1821W        W 2225   3.348   1.011  17.844
 1822W        W 2226   2.233   2.710  16.062
 1823W        W 2227   1.489   3.301  15.675
 1824W        W 2228   0.604   0.481  14.933
 1825W        W 2229   1.708   0.135  16.743
 1826W        W 2230   0.736   3.255  14.591
 1827W        W 2231   1.110   1.721  15.342
 1828W        W 2232   1.764   2.350  17.655
 1829W        W 2233   1.594   0.708  15.645
 1830W        W 2234   2.950   0.305  16.073
 1831W        W 2235   2.670   3.587  16.401
 1832W        W 2236   2.082   3.235  16.741
 1833W        W 2237   1.478   2.272  16.702
 1834W        W 2238   3.248   2.995  16.828
 1835W        W 2239   0.942   0.498  15.597
 1836W        W 2240   1.464   2.795  16.557
 1837W        W 2241   0.947   0.726  14.622
 1838W        W 2242   1.748   1.335  17.016
 1839W        W 2243   2.596   0.201  16.886
 1840W        W 2244   0.016   2.044  16.771
 1841W        W 2245   1.720   1.862  14.929
 1842W        W 2246   0.988   0.177  14.699
 1843W        W 2247   1.726   1.258  15.750
 1844W        W 2248   2.696   0.234  17.449
 1845W        W 2249   1.284   2.246  17.558
 1846W        W 2250   2.088   2.028  17.775
 1847W        W 2251   2.705   2.058  17.668
 1848W        W 2252   1.989   0.198  18.173
 1849W        W 2253   1.211   0.814  16.566
 1850W        W 2254   0.637   0.770  15.964
 1851W        W 2255   0.423   3.482  15.640
 1852W        W 2256   1.755   2.812  17.765
 1853W        W 2257   0.790   2.297  15.124
 1854W        W 2258   2.470   1.682  16.345
 1855W        W 2259   2.750   1.481  16.744
 1856W        W 2260   1.955   2.155  16.678
 1857W        W 2261   2.425   2.529  14.810
 1858W        W 2262   2.097   0.550  16.138
 1859W        W 2263   3.576   0.828  15.406
 1860W        W 2264   0.070   3.417  17.437
 1861W        W 2265   0.487   2.643  16.969
 1862W        W 2266   0.054   3.489  15.201
 1863W        W 2267   1.953   0.759  17.007
 1864W        W 2268   1.316   2.782  14.856
 1865W        W 2269   3.221   3.164  15.042
 1866W        W 2270   2.196   1.817  15.056
 1867W        W 2271   1.039   1.008  15.573
 1868W        W 2272   1.871   0.918  14.625
 1869W        W 2273   2.455   2.483  17.803
 1870W        W 2274   2.808   0.389  15.420
 1871W        W 2275   0.138   0.237  14.868
 1872W        W 2276   1.424   2.556  17.158
 1873W        W 2277   1.223   2.472  16.250
 1874W        W 2278   0.965   2.424  14.648
 1875W        W 2279   0.206   2.665  15.416
 1876W        W 2280   0.710   1.735  17.858
 1877W        W 2281   1.414   0.295  18.044
 1878W        W 2282   2.123   0.437  17.400
 1879W        W 2283   1.318   0.205  15.681
 1880W        W 2284   2.377   0.282  15.186
 1881W        W 2285   0.322   0.214  16.763
 1882W        W 2286   0.370   1.177  16.133
 1883W        W 2287   3.059   0.285  16.539
 1884W        W 2288   0.481   0.783  15.353
 1885W        W 2289   3.052   0.471  16.969
 1886W        W 2290   3.448   1.674  14.654
 1887W        W 2291   0.740   0.432  16.473
 1888W        W 2292   1.854   1.004  17.413
 1889W        W 2293   0.002   0.694  14.891
 1890W        W 2294   0.788   2.083  17.452
 1891W        W 2295   2.146   1.481  16.631
 1892W        W 2296   2.013   3.560  14.927
 1893W        W 2297   0.159   2.067  14.624
 1894W        W 2298   0.894   2.478  17.750
 1895W        W 2299   0.415   1.645  17.381
 1896W        W 2300   1.406   1.750  17.175
 1897W        W 2301   3.174   0.109  17.437
 1898W        W 2302   3.572   1.719  17.428
 1899W        W 2303   3.560   1.919  15.114
 1900W        W 2304   2.423   2.251  15.213
 1901W        W 2305   2.897   3.551  14.908
 1902W        W 2306   2.074   1.541  18.050
 1903W        W 2307   0.404   2.508  18.090
 1904W        W 2308   3.610   0.430  18.042
 1905W        W 2309   3.328   1.358  16.663
 1906W        W 2310   1.636   3.488  18.140
 1907W        W 2311   1.491   0.117  14.867
 1908W        W 2312   3.030   2.716  14.810
 1909W        W 2313   0.799   0.809  17.696
 1910W        W 2314   1.233   2.803  17.558
 1911W        W 2315   3.359   0.794  17.356
 1912W        W 2316   2.570   3.453  15.324
 1913W        W 2317   2.809   2.072  16.691
 1914W        W 2318   1.059   0.488  17.358
 1915W        W 2319   1.528   1.557  18.115
 1916W        W 2320   1.031   2.736  15.309
 1917W        W 2321   2.786   2.234  15.573
 1918W        W 2322   0.554   0.860  17.297
 1919W        W 2323   1.883   2.922  15.761
 1920W        W 2324   3.633   1.482  15.942
 1921W        W 2325   1.855   0.115  17.661
 1922W        W 2326   2.635   2.820  16.740
 1923W        W 2327   2.938   3.164  16.448
 1924W        W 2328   2.157   2.966  14.876
 1925W        W 2329   0.167   2.858  17.718
 1926W        W 2330   0.910   0.850  16.956
 1927W        W 2331   0.880   0.198  16.066
 1928W        W 2332   2.501   1.040  16.758
 1929W        W 2333   1.299   2.211  14.958
 1930W        W 2334   3.297   2.153  16.457
 1931W        W 2335   0.624   2.911  17.880
 1932W        W 2336   3.011   3.593  15.677
 1933W        W 2337   1.110   0.613  16.122
 1934W        W 2338   0.879   2.106  16.212
 1935W        W 2339   1.192   3.517  16.962
 1936W        W 2340   3.259   3.613  17.994
 1937W        W 2341   2.418   1.801  16.927
 1938W        W 2342   0.267   1.599  14.842
 1939W        W 2343   3.401   3.257  15.539
 1940W        W 2344   3.238   0.581  15.158
 1941W        W 2345   1.377   0.100  17.561
 1942W        W 2346   3.083   2.902  16.019
 1943W        W 2347   3.112   1.458  15.924
 1944W        W 2348   1.229   1.131  16.140
 1945W        W 2349   1.474   1.393  17.464
 1946W        W 2350   2.585   2.546  17.327
 1947W        W 2351   1.235   1.000  17.439
 1948W        W 2352   1.214   3.466  16.055
 1949W        W 2353   0.531   3.425  17.689
 1950W        W 2354   0.643   2.786  14.819
 1951W        W 2355   3.160   2.544  15.629
 1952W        W 2356   0.764   1.336  17.515
 1953W        W 2357   3.537   1.266  14.996
 1954W        W 2358   1.282   2.323  15.467
 1955W        W 2359   2.381   1.705  17.548
 1956W        W 2360   2.272   1.333  17.092
 1957W        W 2361   0.832   1.705  17.121
 1958W        W 2362   3.042   3.593  16.950
 1959W        W 2363   2.833   0.227  17.944
 1960W        W 2364   0.497   0.377  17.531
 1961W        W 2365   0.836   1.400  16.584
 1962W        W 2366   1.205   1.214  14.706
 1963W        W 2367   0.008   2.973  17.251
 1964W        W 2368   1.593   1.682  16.694
 1965W        W 2369   1.416   0.707  14.799
 1966W        W 2370   0.551   1.523  15.580
 1967W        W 2371   0.322   3.375  17.017
 1968W        W 2372   3.117   1.601  15.125
 1969W        W 2373   3.212   0.517  17.811
 1970W        W 2374   2.648   2.726  15.774
 1971W        W 2375   0.246   1.650  17.951
 1972W        W 2376   3.212   0.114  15.247
 1973W        W 2377   2.732   2.589  15.258
 1974W        W 2378   1.634   1.647  15.343
 1975W        W 2379   2.821   0.451  14.866
 1976W        W 2380   2.886   1.058  17.052
 1977W        W 2381   0.595   1.651  16.259
 1978W        W 2382   0.889   2.590  15.908
 1979W        W 2383   2.652   1.210  15.873
 1980W        W 2384   1.675   0.589  16.569
 1981W        W 2385   3.637   2.500  17.080
 1982W        W 2386   3.555   0.487  16.641
 1983W        W 2387   0.094   3.317  16.017
 1984W        W 2388   0.603   2.504  15.553
 1985W        W 2389   0.518   0.121  18.106
 1986W        W 2390   1.637   2.974  18.208
 1987W        W 2391   3.392   1.942  15.998
 1988W        W 2392   2.746   2.119  14.878
 1989W        W 2393   2.041   3.640  17.090
 1990W        W 2394   2.898   2.362  18.127
 1991W        W 2395   1.713   0.072  15.407
 1992W        W 2396   2.426   0.941  16.266
 1993W        W 2397   0.112   2.528  16.598
 1994W        W 2398   1.365   0.490  15.239
 1995W        W 2399   1.169   1.974  18.088
 1996W        W 2400   2.163   0.955  15.802
 1997W        W 2401   2.368   2.365  16.924
 1998W        W 2402   0.522   2.970  17.359
 1999W        W 2403   1.113   2.953  18.082
 2000W        W 2404   0.964   0.750  15.096
 2001W        W 2405   2.481   0.892  15.421
 2002W        W 2406   2.439   3.000  17.658
 2003W        W 2407   1.124   1.592  16.257
 2004W        W 2408   0.779   3.290  17.122
 2005W        W 2409   3.524   3.407  14.723
 2006W        W 2410   0.387   2.079  17.719
 2007W        W 2411   2.382   2.341  16.407
 2008W        W 2412   0.818   1.990  15.649
 2009W        W 2413   1.189   2.997  17.044
 2010W        W 2414   1.567   0.416  16.085
 2011W        W 2415   0.178   2.400  15.015
 2012W        W 2416   1.697   1.351  14.885
 2013W        W 2417   0.343   1.900  15.904
 2014W        W 2418   1.633   0.542  17.368
 2015W        W 2419   3.305   0.251  14.795
 2016W        W 2420   3.398   1.997  17.894
 2017W        W 2421   2.052   3.254  18.046
 2018W        W 2422   3.610   2.348  17.568
 2019W        W 2423   3.018   3.146  18.179
 2020W        W 2424   0.757   3.602  16.657
 2021W        W 2425   3.616   2.224  15.531
 2022W        W 2426   2.146   1.491  16.044
 2023W        W 2427   1.913   0.103  15.934
 2024W        W 2428   0.972   3.087  15.771
 2025W        W 2429   1.471   0.828  16.996
 2026W        W 2430   1.171   0.197  16.465
 2027W        W 2431   0.234   3.019  15.013
 2028W        W 2432   2.050   2.383  15.731
 2029W        W 2433   0.925   3.178  17.610
 2030W        W 2434   0.402   2.001  15.306
 2031W        W 2435   0.287   0.544  16.305
 2032W        W 2436   1.835   2.509  16.362
 2033W        W 2437   0.087   0.363  15.382
 2034W        W 2438   2.751   1.569  17.309
 2035W        W 2439   2.628   0.955  14.881
 2036W        W 2440   3.145   2.627  16.529
 2037W        W 2441   1.806   3.111  16.360
 2038W        W 2442   1.218   3.215  15.271
 2039W        W 2443   2.500   0.118  14.701
 2040W        W 2444   0.300   3.378  16.442
 2041W        W 2445   2.497   1.136  18.077
 2042W        W 2446   0.480   0.666  18.076
 2043W        W 2447   0.211   1.266  15.409
 2044W        W 2448   0.902   1.255  15.134
 2045W        W 2449   2.665   1.582  17.951
 2046W        W 2450   1.008   1.863  16.660
 2047W        W 2451   2.482   0.149  15.780
 2048W        W 2452   1.613   3.580  16.283
 2049W        W 2453   2.827   3.042  17.220
 2050W        W 2454   2.411   3.191  16.331
 2051W        W 2455   2.430   2.171  15.925
 2052W        W 2456   1.892   0.396  14.996
 2053W        W 2457   3.573   0.024  15.718
 2054W        W 2458   1.261   1.659  14.881
 2055W        W 2459   3.427   0.996  15.871
 2056W        W 2460   2.119   2.166  14.748
 2057W        W 2461   3.055   2.366  17.496
 2058W        W 2462   2.709   3.067  14.963
 2059W        W 2463   1.324   0.742  17.869
 2060W        W 2464   1.144   1.326  17.110
 2061W        W 2465   3.236   2.821  17.387
 2062W        W 2466   2.336   0.771  17.764
 2063W        W 2467   0.180   1.242  17.541
 2064W        W 2468   1.940   1.719  17.267
 2065W        W 2469   0.297   2.477  15.924
 2066W        W 2470   0.444   1.774  16.814
 2067W        W 2471   2.761   2.060  17.164
 2068W        W 2472   2.533   3.440  17.975
 2069W        W 2473   2.429   1.179  17.528
 2070W        W 2474   2.706   3.233  15.933
 2071W        W 2475   1.708   2.953  17.256
 2072W        W 2476   1.193   3.308  16.525
 2073W        W 2477   2.998   2.479  16.944
 2074W        W 2478   2.048   2.551  18.081
 2075W        W 2479   0.653   2.504  16.420
 2076W        W 2480   2.999   2.263  16.065
 2077W        W 2481   2.640   3.329  16.816
 2078W        W 2482   0.618   3.058  16.686
 2079W        W 2483   1.639   1.110  17.896
 2080W        W 2484   2.090   3.276  15.407
 2081W        W 2485   1.398   2.531  18.045
 2082W        W 2486   1.524   2.769  15.422
 2083W        W 2487   0.745   1.509  14.681
 2084W        W 2488   3.165   2.218  18.873
 2085W        W 2489   1.213   3.294  18.426
 2086W        W 2490   1.296   1.446  19.409
 2087W        W 2491   0.811   1.294  19.573
 2088W        W 2492   1.802   2.109  19.007
 2089W        W 2493   2.231   1.301  18.584
 2090W        W 2494   1.788   2.536  18.553
 2091W        W 2495   3.572   1.069  19.982
 2092W        W 2496   1.644   1.445  19.868
 2093W        W 2497   1.605   2.058  19.933
 2094W        W 2498   0.484   0.375  19.388
 2095W        W 2499   3.474   2.416  19.677
 2096W        W 2500   3.172   0.769  18.339
 2097W        W 2501   3.378   2.743  18.836
 2098W        W 2502   0.507   3.529  18.590
 2099W        W 2503   0.900   3.575  19.266
 2100W        W 2504   2.725   1.769  19.426
 2101W        W 2505   2.691   1.457  18.453
 2102W        W 2506   3.176   1.809  19.208
 2103W        W 2507   2.078   0.467  19.224
 2104W        W 2508   0.735   3.161  18.907
 2105W        W 2509   0.106   0.660  19.506
 2106W        W 2510   0.350   2.884  19.895
 2107W        W 2511   1.691   3.234  18.765
 2108W        W 2512   3.083   1.260  18.229
 2109W        W 2513   1.270   1.950  19.492
 2110W        W 2514   3.521   0.117  19.882
 2111W        W 2515   0.740   1.989  18.350
 2112W        W 2516   0.395   1.022  18.529
 2113W        W 2517   0.457   2.978  19.323
 2114W        W 2518   1.588   2.461  19.571
 2115W        W 2519   1.846   0.962  18.969
 2116W        W 2520   3.229   3.360  19.741
 2117W        W 2521   3.619   2.869  19.473
 2118W        W 2522   0.012   1.712  19.163
 2119W        W 2523   2.327   1.391  19.114
 2120W        W 2524   2.204   1.881  19.218
 2121W        W 2525   0.422   0.094  19.773
 2122W        W 2526   2.193   0.775  18.675
 2123W        W 2527   2.592   0.655  19.456
 2124W        W 2528   1.383   1.082  18.832
 2125W        W 2529   3.004   0.850  19.177
 2126W        W 2530   3.371   1.332  19.122
 2127W        W 2531   1.040   0.085  18.828
 2128W        W 2532   3.511   2.868  18.308
 2129W        W 2533   2.335   0.658  18.240
 2130W        W 2534   2.046   2.735  18.967
 2131W        W 2535   2.145   3.302  19.559
 2132W        W 2536   3.319   2.305  18.403
 2133W        W 2537   1.754   1.788  19.464
 2134W        W 2538   2.824   1.318  19.082
 2135W        W 2539   3.111   1.051  18.724
 2136W        W 2540   2.920   3.091  19.113
 2137W        W 2541   2.754   2.694  19.909
 2138W        W 2542   2.650   1.773  18.887
 2139W        W 2543   2.964   1.771  19.940
 2140W        W 2544   1.398   2.900  19.739
 2141W        W 2545   3.303   0.425  19.354
 2142W        W 2546   2.937   0.860  19.711
 2143W        W 2547   2.233   2.710  19.706
 2144W        W 2548   1.489   3.301  19.319
 2145W        W 2549   0.604   0.481  18.577
 2146W        W 2550   0.736   3.255  18.235
 2147W        W 2551   1.110   1.721  18.986
 2148W        W 2552   1.594   0.708  19.289
 2149W        W 2553   2.950   0.305  19.717
 2150W        W 2554   0.942   0.498  19.241
 2151W        W 2555   0.947   0.726  18.266
 2152W        W 2556   1.720   1.862  18.573
 2153W        W 2557   0.988   0.177  18.343
 2154W        W 2558   1.726   1.258  19.394
 2155W        W 2559   0.637   0.770  19.608
 2156W        W 2560   0.423   3.482  19.284
 2157W        W 2561   0.790   2.297  18.768
 2158W        W 2562   2.425   2.529  18.454
 2159W        W 2563   3.576   0.828  19.050
 2160W        W 2564   0.054   3.489  18.845
 2161W        W 2565   1.316   2.782  18.500
 2162W        W 2566   3.221   3.164  18.686
 2163W        W 2567   2.196   1.817  18.700
 2164W        W 2568   1.039   1.008  19.217
 2165W        W 2569   1.871   0.918  18.269
 2166W        W 2570   2.808   0.389  19.064
 2167W        W 2571   0.138   0.237  18.512
 2168W        W 2572   0.965   2.424  18.292
 2169W        W 2573   0.206   2.665  19.060
 2170W        W 2574   1.318   0.205  19.325
 2171W        W 2575   2.377   0.282  18.830
 2172W        W 2576   0.370   1.177  19.777
 2173W        W 2577   0.481   0.783  18.997
 2174W        W 2578   3.448   1.674  18.298
 2175W        W 2579   0.002   0.694  18.535
 2176W        W 2580   2.013   3.560  18.571
 2177W        W 2581   0.159   2.067  18.268
 2178W        W 2582   3.560   1.919  18.758
 2179W        W 2583   2.423   2.251  18.857
 2180W        W 2584   2.897   3.551  18.552
 2181W        W 2585   1.491   0.117  18.511
 2182W        W 2586   3.030   2.716  18.454
 2183W        W 2587   2.570   3.453  18.968
 2184W        W 2588   1.031   2.736  18.953
 2185W        W 2589   2.786   2.234  19.217
 2186W        W 2590   1.883   2.922  19.405
 2187W        W 2591   3.633   1.482  19.586
 2188W        W 2592   2.157   2.966  18.520
 2189W        W 2593   0.880   0.198  19.710
 2190W        W 2594   1.299   2.211  18.602
 2191W        W 2595   3.011   3.593  19.321
 2192W        W 2596   0.267   1.599  18.486
 2193W        W 2597   3.401   3.257  19.183
 2194W        W 2598   3.238   0.581  18.802
 2195W        W 2599   3.083   2.902  19.663
 2196W        W 2600   3.112   1.458  19.568
 2197W        W 2601   1.214   3.466  19.699
 2198W        W 2602   0.643   2.786  18.463
 2199W        W 2603   3.160   2.544  19.273
 2200W        W 2604   3.537   1.266  18.640
 2201W        W 2605   1.282   2.323  19.111
 2202W        W 2606   1.205   1.214  18.350
 2203W        W 2607   1.416   0.707  18.443
 2204W        W 2608   0.551   1.523  19.224
 2205W        W 2609   3.117   1.601  18.769
 2206W        W 2610   2.648   2.726  19.418
 2207W        W 2611   3.212   0.114  18.891
 2208W        W 2612   2.732   2.589  18.902
 2209W        W 2613   1.634   1.647  18.987
 2210W        W 2614   2.821   0.451  18.510
 2211W        W 2615   0.889   2.590  19.552
 2212W        W 2616   2.652   1.210  19.517
 2213W        W 2617   0.094   3.317  19.661
 2214W        W 2618   0.603   2.504  19.197
 2215W        W 2619   3.392   1.942  19.642
 2216W        W 2620   2.746   2.119  18.522
 2217W        W 2621   1.713   0.072  19.051
 2218W        W 2622   1.365   0.490  18.883
 2219W        W 2623   2.163   0.955  19.446
 2220W        W 2624   0.964   0.750  18.740
 2221W        W 2625   2.481   0.892  19.065
 2222W        W 2626   1.124   1.592  19.901
 2223W        W 2627   3.524   3.407  18.367
 2224W        W 2628   0.818   1.990  19.293
 2225W        W 2629   1.567   0.416  19.729
 2226W        W 2630   0.178   2.400  18.659
 2227W        W 2631   1.697   1.351  18.529
 2228W        W 2632   0.343   1.900  19.548
 2229W        W 2633   3.305   0.251  18.439
 2230W        W 2634   3.616   2.224  19.175
 2231W        W 2635   2.146   1.491  19.688
 2232W        W 2636   1.913   0.103  19.578
 2233W        W 2637   0.972   3.087  19.415
 2234W        W 2638   0.234   3.019  18.657
 2235W        W 2639   2.050   2.383  19.375
 2236W        W 2640   0.402   2.001  18.950
 2237W        W 2641   0.287   0.544  19.949
 2238W        W 2642   0.087   0.363  19.026
 2239W        W 2643   2.628   0.955  18.525
 2240W        W 2644   1.806   3.111  20.004
 2241W        W 2645   1.218   3.215  18.915
 2242W        W 2646   2.500   0.118  18.345
 2243W        W 2647   0.211   1.266  19.053
 2244W        W 2648   0.902   1.255  18.778
 2245W        W 2649   2.482   0.149  19.424
 2246W        W 2650   1.613   3.580  19.927
 2247W        W 2651   2.411   3.191  19.975
 2248W        W 2652   2.430   2.171  19.569
 2249W        W 2653   1.892   0.396  18.640
 2250W        W 2654   3.573   0.024  19.362
 2251W        W 2655   1.261   1.659  18.525
 2252W        W 2656   3.427   0.996  19.515
 2253W        W 2657   2.119   2.166  18.392
 2254W        W 2658   2.709   3.067  18.607
 2255W        W 2659   0.297   2.477  19.568
 2256W        W 2660   2.706   3.233  19.577
 2257W        W 2661   2.999   2.263  19.709
 2258W        W 2662   2.090   3.276  19.051
 2259W        W 2663   1.524   2.769  19.066
 2260W        W 2664   0.745   1.509  18.325
 2261W        W 2665   0.084   7.239   3.359
 2262W        W 2666   0.460   6.132   2.882
 2263W        W 2667   3.165   5.862   0.652
 2264W        W 2668   3.295   6.947   2.679
 2265W        W 2669   1.213   6.938   0.205
 2266W        W 2670   1.296   5.090   1.188
 2267W        W 2671   0.811   4.938   1.352
 2268W        W 2672   1.802   5.753   0.786
 2269W        W 2673   1.477   6.845   3.141
 2270W        W 2674   0.126   4.406   3.104
 2271W        W 2675   0.888   3.686   2.906
 2272W        W 2676   2.582   4.074   1.793
 2273W        W 2677   2.231   4.945   0.363
 2274W        W 2678   2.801   4.379   3.454
 2275W        W 2679   0.167   4.171   2.579
 2276W        W 2680   0.266   6.790   3.600
 2277W        W 2681   1.788   6.180   0.332
 2278W        W 2682   0.220   4.963   2.025
 2279W        W 2683   1.113   4.854   3.262
 2280W        W 2684   3.572   4.713   1.761
 2281W        W 2685   3.336   5.756   2.620
 2282W        W 2686   1.644   5.089   1.647
 2283W        W 2687   2.190   6.428   2.016
 2284W        W 2688   0.690   5.862   2.248
 2285W        W 2689   0.049   5.390   1.819
 2286W        W 2690   1.085   5.362   3.011
 2287W        W 2691   3.356   5.145   3.265
 2288W        W 2692   0.972   6.589   1.710
 2289W        W 2693   2.093   6.278   2.844
 2290W        W 2694   1.313   4.918   2.069
 2291W        W 2695   1.605   5.702   1.712
 2292W        W 2696   2.602   6.475   3.560
 2293W        W 2697   1.681   5.795   3.570
 2294W        W 2698   1.662   5.511   3.048
 2295W        W 2699   0.071   4.902   3.570
 2296W        W 2700   2.903   6.437   3.169
 2297W        W 2701   0.484   4.019   1.167
 2298W        W 2702   1.011   6.277   2.166
 2299W        W 2703   3.474   6.060   1.456
 2300W        W 2704   2.887   4.460   2.023
 2301W        W 2705   3.172   4.413   0.118
 2302W        W 2706   3.637   5.214   2.424
 2303W        W 2707   1.604   6.921   2.177
 2304W        W 2708   3.378   6.387   0.615
 2305W        W 2709   0.507   7.173   0.369
 2306W        W 2710   0.900   7.219   1.045
 2307W        W 2711   0.697   3.973   2.471
 2308W        W 2712   3.320   4.991   2.746
 2309W        W 2713   2.725   5.413   1.205
 2310W        W 2714   2.691   5.101   0.232
 2311W        W 2715   1.899   6.245   2.372
 2312W        W 2716   1.705   4.575   1.571
 2313W        W 2717   2.305   6.662   2.565
 2314W        W 2718   3.176   5.453   0.987
 2315W        W 2719   2.078   4.111   1.003
 2316W        W 2720   0.735   6.805   0.686
 2317W        W 2721   0.106   4.304   1.285
 2318W        W 2722   2.892   4.911   1.759
 2319W        W 2723   0.350   6.528   1.674
 2320W        W 2724   1.691   6.878   0.544
 2321W        W 2725   3.083   4.904   0.008
 2322W        W 2726   0.106   6.662   2.172
 2323W        W 2727   0.897   6.234   2.652
 2324W        W 2728   1.270   5.594   1.271
 2325W        W 2729   1.292   3.999   2.364
 2326W        W 2730   3.521   3.761   1.661
 2327W        W 2731   0.740   5.633   0.129
 2328W        W 2732   0.395   4.666   0.308
 2329W        W 2733   0.457   6.622   1.102
 2330W        W 2734   1.588   6.105   1.350
 2331W        W 2735   2.920   6.964   3.064
 2332W        W 2736   1.846   4.606   0.748
 2333W        W 2737   3.229   7.004   1.520
 2334W        W 2738   2.906   4.857   3.118
 2335W        W 2739   3.619   6.513   1.252
 2336W        W 2740   2.246   5.805   2.736
 2337W        W 2741   0.012   5.356   0.942
 2338W        W 2742   1.123   5.771   2.515
 2339W        W 2743   2.327   5.035   0.893
 2340W        W 2744   2.204   5.525   0.997
 2341W        W 2745   0.547   4.945   2.471
 2342W        W 2746   0.532   4.821   3.393
 2343W        W 2747   0.422   3.738   1.552
 2344W        W 2748   2.190   4.085   2.113
 2345W        W 2749   1.838   4.270   3.276
 2346W        W 2750   2.193   4.419   0.454
 2347W        W 2751   3.376   6.812   3.208
 2348W        W 2752   2.343   3.893   3.247
 2349W        W 2753   3.362   6.194   3.369
 2350W        W 2754   2.792   4.361   2.965
 2351W        W 2755   2.592   4.299   1.235
 2352W        W 2756   2.985   5.433   3.639
 2353W        W 2757   0.725   7.009   1.625
 2354W        W 2758   1.383   4.726   0.611
 2355W        W 2759   0.952   4.010   3.275
 2356W        W 2760   3.004   4.494   0.956
 2357W        W 2761   3.371   4.976   0.901
 2358W        W 2762   1.114   7.193   3.372
 2359W        W 2763   1.040   3.729   0.607
 2360W        W 2764   3.361   4.263   1.642
 2361W        W 2765   3.511   6.512   0.087
 2362W        W 2766   0.418   5.715   1.789
 2363W        W 2767   2.335   4.302   0.019
 2364W        W 2768   3.469   6.634   1.739
 2365W        W 2769   3.508   3.828   2.489
 2366W        W 2770   1.953   5.040   3.043
 2367W        W 2771   2.046   6.379   0.746
 2368W        W 2772   2.446   5.673   3.486
 2369W        W 2773   2.120   3.650   1.795
 2370W        W 2774   0.732   4.553   1.858
 2371W        W 2775   0.286   5.753   2.632
 2372W        W 2776   2.145   6.946   1.338
 2373W        W 2777   3.339   4.543   2.210
 2374W        W 2778   1.976   6.890   2.977
 2375W        W 2779   3.319   5.949   0.182
 2376W        W 2780   1.754   5.432   1.243
 2377W        W 2781   3.606   3.943   2.984
 2378W        W 2782   1.755   5.778   2.578
 2379W        W 2783   1.972   4.664   2.023
 2380W        W 2784   2.824   4.962   0.861
 2381W        W 2785   3.111   4.695   0.503
 2382W        W 2786   2.920   6.735   0.892
 2383W        W 2787   2.754   6.338   1.688
 2384W        W 2788   2.650   5.417   0.666
 2385W        W 2789   2.083   5.627   1.652
 2386W        W 2790   2.964   5.415   1.719
 2387W        W 2791   0.339   4.430   2.143
 2388W        W 2792   3.117   5.482   2.970
 2389W        W 2793   3.468   7.100   2.116
 2390W        W 2794   1.398   6.544   1.518
 2391W        W 2795   2.405   7.077   2.842
 2392W        W 2796   2.399   4.407   2.606
 2393W        W 2797   1.606   7.115   2.667
 2394W        W 2798   3.303   4.069   1.133
 2395W        W 2799   3.094   5.388   2.434
 2396W        W 2800   0.077   4.709   2.472
 2397W        W 2801   2.937   4.504   1.490
 2398W        W 2802   3.348   4.655   3.267
 2399W        W 2803   2.233   6.354   1.485
 2400W        W 2804   1.489   6.945   1.098
 2401W        W 2805   0.604   4.125   0.356
 2402W        W 2806   1.708   3.779   2.166
 2403W        W 2807   0.736   6.899   0.014
 2404W        W 2808   1.110   5.365   0.765
 2405W        W 2809   1.764   5.994   3.078
 2406W        W 2810   1.594   4.352   1.068
 2407W        W 2811   2.950   3.949   1.496
 2408W        W 2812   2.670   7.231   1.824
 2409W        W 2813   2.082   6.879   2.164
 2410W        W 2814   1.478   5.916   2.125
 2411W        W 2815   3.248   6.639   2.251
 2412W        W 2816   0.942   4.142   1.020
 2413W        W 2817   1.464   6.439   1.980
 2414W        W 2818   0.947   4.370   0.045
 2415W        W 2819   1.748   4.979   2.439
 2416W        W 2820   2.596   3.845   2.309
 2417W        W 2821   0.016   5.688   2.194
 2418W        W 2822   1.720   5.506   0.352
 2419W        W 2823   0.988   3.821   0.122
 2420W        W 2824   1.726   4.902   1.173
 2421W        W 2825   2.696   3.878   2.872
 2422W        W 2826   1.284   5.890   2.981
 2423W        W 2827   2.088   5.672   3.198
 2424W        W 2828   2.705   5.702   3.091
 2425W        W 2829   1.989   3.842   3.596
 2426W        W 2830   1.211   4.458   1.989
 2427W        W 2831   0.637   4.414   1.387
 2428W        W 2832   0.423   7.126   1.063
 2429W        W 2833   1.755   6.456   3.188
 2430W        W 2834   0.790   5.941   0.547
 2431W        W 2835   2.470   5.326   1.768
 2432W        W 2836   2.750   5.125   2.167
 2433W        W 2837   1.955   5.799   2.101
 2434W        W 2838   2.425   6.173   0.233
 2435W        W 2839   2.097   4.194   1.561
 2436W        W 2840   3.576   4.472   0.829
 2437W        W 2841   0.070   7.061   2.860
 2438W        W 2842   0.487   6.287   2.392
 2439W        W 2843   0.054   7.133   0.624
 2440W        W 2844   1.953   4.403   2.430
 2441W        W 2845   1.316   6.426   0.279
 2442W        W 2846   3.221   6.808   0.465
 2443W        W 2847   2.196   5.461   0.479
 2444W        W 2848   1.039   4.652   0.996
 2445W        W 2849   1.871   4.562   0.048
 2446W        W 2850   2.455   6.127   3.226
 2447W        W 2851   2.808   4.033   0.843
 2448W        W 2852   0.138   3.881   0.291
 2449W        W 2853   1.424   6.200   2.581
 2450W        W 2854   1.223   6.116   1.673
 2451W        W 2855   0.965   6.068   0.071
 2452W        W 2856   0.206   6.309   0.839
 2453W        W 2857   0.710   5.379   3.281
 2454W        W 2858   1.414   3.939   3.467
 2455W        W 2859   2.123   4.081   2.823
 2456W        W 2860   1.318   3.849   1.104
 2457W        W 2861   2.377   3.926   0.609
 2458W        W 2862   0.322   3.858   2.186
 2459W        W 2863   0.370   4.821   1.556
 2460W        W 2864   3.059   3.929   1.962
 2461W        W 2865   0.481   4.427   0.776
 2462W        W 2866   3.052   4.115   2.392
 2463W        W 2867   3.448   5.318   0.077
 2464W        W 2868   0.740   4.076   1.896
 2465W        W 2869   1.854   4.648   2.836
 2466W        W 2870   0.002   4.338   0.314
 2467W        W 2871   0.788   5.727   2.875
 2468W        W 2872   2.146   5.125   2.054
 2469W        W 2873   2.013   7.204   0.350
 2470W        W 2874   0.159   5.711   0.047
 2471W        W 2875   0.894   6.122   3.173
 2472W        W 2876   0.415   5.289   2.804
 2473W        W 2877   1.406   5.394   2.598
 2474W        W 2878   3.174   3.753   2.860
 2475W        W 2879   3.572   5.363   2.851
 2476W        W 2880   3.560   5.563   0.537
 2477W        W 2881   2.423   5.895   0.636
 2478W        W 2882   2.897   7.195   0.331
 2479W        W 2883   2.074   5.185   3.473
 2480W        W 2884   0.404   6.152   3.513
 2481W        W 2885   3.610   4.074   3.465
 2482W        W 2886   3.328   5.002   2.086
 2483W        W 2887   1.636   7.132   3.563
 2484W        W 2888   1.491   3.761   0.290
 2485W        W 2889   3.030   6.360   0.233
 2486W        W 2890   0.799   4.453   3.119
 2487W        W 2891   1.233   6.447   2.981
 2488W        W 2892   3.359   4.438   2.779
 2489W        W 2893   2.570   7.097   0.747
 2490W        W 2894   2.809   5.716   2.114
 2491W        W 2895   1.059   4.132   2.781
 2492W        W 2896   1.528   5.201   3.538
 2493W        W 2897   1.031   6.380   0.732
 2494W        W 2898   2.786   5.878   0.996
 2495W        W 2899   0.554   4.504   2.720
 2496W        W 2900   1.883   6.566   1.184
 2497W        W 2901   3.633   5.126   1.365
 2498W        W 2902   1.855   3.759   3.084
 2499W        W 2903   2.635   6.464   2.163
 2500W        W 2904   2.938   6.808   1.871
 2501W        W 2905   2.157   6.610   0.299
 2502W        W 2906   0.167   6.502   3.141
 2503W        W 2907   0.910   4.494   2.379
 2504W        W 2908   0.880   3.842   1.489
 2505W        W 2909   2.501   4.684   2.181
 2506W        W 2910   1.299   5.855   0.381
 2507W        W 2911   3.297   5.797   1.880
 2508W        W 2912   0.624   6.555   3.303
 2509W        W 2913   3.011   7.237   1.100
 2510W        W 2914   1.110   4.257   1.545
 2511W        W 2915   0.879   5.750   1.635
 2512W        W 2916   1.192   7.161   2.385
 2513W        W 2917   3.259   7.257   3.417
 2514W        W 2918   2.418   5.445   2.350
 2515W        W 2919   0.267   5.243   0.265
 2516W        W 2920   3.401   6.901   0.962
 2517W        W 2921   3.238   4.225   0.581
 2518W        W 2922   1.377   3.744   2.984
 2519W        W 2923   3.083   6.546   1.442
 2520W        W 2924   3.112   5.102   1.347
 2521W        W 2925   1.229   4.775   1.563
 2522W        W 2926   1.474   5.037   2.887
 2523W        W 2927   2.585   6.190   2.750
 2524W        W 2928   1.235   4.644   2.862
 2525W        W 2929   1.214   7.110   1.478
 2526W        W 2930   0.531   7.069   3.112
 2527W        W 2931   0.643   6.430   0.242
 2528W        W 2932   3.160   6.188   1.052
 2529W        W 2933   0.764   4.980   2.938
 2530W        W 2934   3.537   4.910   0.419
 2531W        W 2935   1.282   5.967   0.890
 2532W        W 2936   2.381   5.349   2.971
 2533W        W 2937   2.272   4.977   2.515
 2534W        W 2938   0.832   5.349   2.544
 2535W        W 2939   3.042   7.237   2.373
 2536W        W 2940   2.833   3.871   3.367
 2537W        W 2941   0.497   4.021   2.954
 2538W        W 2942   0.836   5.044   2.007
 2539W        W 2943   1.205   4.858   0.129
 2540W        W 2944   0.008   6.617   2.674
 2541W        W 2945   1.593   5.326   2.117
 2542W        W 2946   1.416   4.351   0.222
 2543W        W 2947   0.551   5.167   1.003
 2544W        W 2948   0.322   7.019   2.440
 2545W        W 2949   3.117   5.245   0.548
 2546W        W 2950   3.212   4.161   3.234
 2547W        W 2951   2.648   6.370   1.197
 2548W        W 2952   0.246   5.294   3.374
 2549W        W 2953   3.212   3.758   0.670
 2550W        W 2954   2.732   6.233   0.681
 2551W        W 2955   1.634   5.291   0.766
 2552W        W 2956   2.821   4.095   0.289
 2553W        W 2957   2.886   4.702   2.475
 2554W        W 2958   0.595   5.295   1.682
 2555W        W 2959   0.889   6.234   1.331
 2556W        W 2960   2.652   4.854   1.296
 2557W        W 2961   1.675   4.233   1.992
 2558W        W 2962   3.637   6.144   2.503
 2559W        W 2963   3.555   4.131   2.064
 2560W        W 2964   0.094   6.961   1.440
 2561W        W 2965   0.603   6.148   0.976
 2562W        W 2966   0.518   3.765   3.529
 2563W        W 2967   1.637   6.618   3.631
 2564W        W 2968   3.392   5.586   1.421
 2565W        W 2969   2.746   5.763   0.301
 2566W        W 2970   2.041   7.284   2.513
 2567W        W 2971   2.898   6.006   3.550
 2568W        W 2972   1.713   3.716   0.830
 2569W        W 2973   2.426   4.585   1.689
 2570W        W 2974   0.112   6.172   2.021
 2571W        W 2975   1.365   4.134   0.662
 2572W        W 2976   1.169   5.618   3.511
 2573W        W 2977   2.163   4.599   1.225
 2574W        W 2978   2.368   6.009   2.347
 2575W        W 2979   0.522   6.614   2.782
 2576W        W 2980   1.113   6.597   3.505
 2577W        W 2981   0.964   4.394   0.519
 2578W        W 2982   2.481   4.536   0.844
 2579W        W 2983   2.439   6.644   3.081
 2580W        W 2984   1.124   5.236   1.680
 2581W        W 2985   0.779   6.934   2.545
 2582W        W 2986   3.524   7.051   0.146
 2583W        W 2987   0.387   5.723   3.142
 2584W        W 2988   2.382   5.985   1.830
 2585W        W 2989   0.818   5.634   1.072
 2586W        W 2990   1.189   6.641   2.467
 2587W        W 2991   1.567   4.060   1.508
 2588W        W 2992   0.178   6.044   0.438
 2589W        W 2993   1.697   4.995   0.308
 2590W        W 2994   0.343   5.544   1.327
 2591W        W 2995   1.633   4.186   2.791
 2592W        W 2996   3.305   3.895   0.218
 2593W        W 2997   3.398   5.641   3.317
 2594W        W 2998   2.052   6.898   3.469
 2595W        W 2999   3.610   5.992   2.991
 2596W        W 3000   3.018   6.790   3.602
 2597W        W 3001   0.757   7.246   2.080
 2598W        W 3002   3.616   5.868   0.954
 2599W        W 3003   2.146   5.135   1.467
 2600W        W 3004   1.913   3.747   1.357
 2601W        W 3005   0.972   6.731   1.194
 2602W        W 3006   1.471   4.472   2.419
 2603W        W 3007   1.171   3.841   1.888
 2604W        W 3008   0.234   6.663   0.436
 2605W        W 3009   2.050   6.027   1.154
 2606W        W 3010   0.925   6.822   3.033
 2607W        W 3011   0.402   5.645   0.729
 2608W        W 3012   0.287   4.188   1.728
 2609W        W 3013   1.835   6.153   1.785
 2610W        W 3014   0.087   4.007   0.805
 2611W        W 3015   2.751   5.213   2.732
 2612W        W 3016   2.628   4.599   0.304
 2613W        W 3017   3.145   6.271   1.952
 2614W        W 3018   1.806   6.755   1.783
 2615W        W 3019   1.218   6.859   0.694
 2616W        W 3020   2.500   3.762   0.124
 2617W        W 3021   0.300   7.022   1.865
 2618W        W 3022   2.497   4.780   3.500
 2619W        W 3023   0.480   4.310   3.499
 2620W        W 3024   0.211   4.910   0.832
 2621W        W 3025   0.902   4.899   0.557
 2622W        W 3026   2.665   5.226   3.374
 2623W        W 3027   1.008   5.507   2.083
 2624W        W 3028   2.482   3.793   1.203
 2625W        W 3029   1.613   7.224   1.706
 2626W        W 3030   2.827   6.686   2.643
 2627W        W 3031   2.411   6.835   1.754
 2628W        W 3032   2.430   5.815   1.348
 2629W        W 3033   1.892   4.040   0.419
 2630W        W 3034   3.573   3.668   1.141
 2631W        W 3035   1.261   5.303   0.304
 2632W        W 3036   3.427   4.640   1.294
 2633W        W 3037   2.119   5.810   0.171
 2634W        W 3038   3.055   6.010   2.919
 2635W        W 3039   2.709   6.711   0.386
 2636W        W 3040   1.324   4.386   3.292
 2637W        W 3041   1.144   4.970   2.533
 2638W        W 3042   3.236   6.465   2.810
 2639W        W 3043   2.336   4.415   3.187
 2640W        W 3044   0.180   4.886   2.964
 2641W        W 3045   1.940   5.363   2.690
 2642W        W 3046   0.297   6.121   1.347
 2643W        W 3047   0.444   5.418   2.237
 2644W        W 3048   2.761   5.704   2.587
 2645W        W 3049   2.533   7.084   3.398
 2646W        W 3050   2.429   4.823   2.951
 2647W        W 3051   2.706   6.877   1.356
 2648W        W 3052   1.708   6.597   2.679
 2649W        W 3053   1.193   6.952   1.948
 2650W        W 3054   2.998   6.123   2.367
 2651W        W 3055   2.048   6.195   3.504
 2652W        W 3056   0.653   6.148   1.843
 2653W        W 3057   2.999   5.907   1.488
 2654W        W 3058   2.640   6.973   2.239
 2655W        W 3059   0.618   6.702   2.109
 2656W        W 3060   1.639   4.754   3.319
 2657W        W 3061   2.090   6.920   0.830
 2658W        W 3062   1.398   6.175   3.468
 2659W        W 3063   1.524   6.413   0.845
 2660W        W 3064   0.745   5.153   0.104
 2661W        W 3065   0.084   7.239   7.003
 2662W        W 3066   0.460   6.132   6.526
 2663W        W 3067   3.165   5.862   4.296
 2664W        W 3068   3.295   6.947   6.323
 2665W        W 3069   1.213   6.938   3.849
 2666W        W 3070   1.296   5.090   4.832
 2667W        W 3071   0.811   4.938   4.996
 2668W        W 3072   1.802   5.753   4.430
 2669W        W 3073   1.477   6.845   6.785
 2670W        W 3074   0.126   4.406   6.748
 2671W        W 3075   0.888   3.686   6.550
 2672W        W 3076   2.582   4.074   5.437
 2673W        W 3077   2.231   4.945   4.007
 2674W        W 3078   2.801   4.379   7.098
 2675W        W 3079   0.167   4.171   6.223
 2676W        W 3080   0.266   6.790   7.244
 2677W        W 3081   1.788   6.180   3.976
 2678W        W 3082   0.220   4.963   5.669
 2679W        W 3083   1.113   4.854   6.906
 2680W        W 3084   3.572   4.713   5.405
 2681W        W 3085   3.336   5.756   6.264
 2682W        W 3086   1.644   5.089   5.291
 2683W        W 3087   2.190   6.428   5.660
 2684W        W 3088   0.690   5.862   5.892
 2685W        W 3089   0.049   5.390   5.463
 2686W        W 3090   1.085   5.362   6.655
 2687W        W 3091   3.356   5.145   6.909
 2688W        W 3092   0.972   6.589   5.354
 2689W        W 3093   2.093   6.278   6.488
 2690W        W 3094   1.313   4.918   5.713
 2691W        W 3095   1.605   5.702   5.356
 2692W        W 3096   2.602   6.475   7.204
 2693W        W 3097   1.681   5.795   7.214
 2694W        W 3098   1.662   5.511   6.692
 2695W        W 3099   0.071   4.902   7.214
 2696W        W 3100   2.903   6.437   6.813
 2697W        W 3101   0.484   4.019   4.811
 2698W        W 3102   1.011   6.277   5.810
 2699W        W 3103   3.474   6.060   5.100
 2700W        W 3104   2.887   4.460   5.667
 2701W        W 3105   3.172   4.413   3.762
 2702W        W 3106   3.637   5.214   6.068
 2703W        W 3107   1.604   6.921   5.821
 2704W        W 3108   3.378   6.387   4.259
 2705W        W 3109   0.507   7.173   4.013
 2706W        W 3110   0.900   7.219   4.689
 2707W        W 3111   0.697   3.973   6.115
 2708W        W 3112   3.320   4.991   6.390
 2709W        W 3113   2.725   5.413   4.849
 2710W        W 3114   2.691   5.101   3.876
 2711W        W 3115   1.899   6.245   6.016
 2712W        W 3116   1.705   4.575   5.215
 2713W        W 3117   2.305   6.662   6.209
 2714W        W 3118   3.176   5.453   4.631
 2715W        W 3119   2.078   4.111   4.647
 2716W        W 3120   0.735   6.805   4.330
 2717W        W 3121   0.106   4.304   4.929
 2718W        W 3122   2.892   4.911   5.403
 2719W        W 3123   0.350   6.528   5.318
 2720W        W 3124   1.691   6.878   4.188
 2721W        W 3125   3.083   4.904   3.652
 2722W        W 3126   0.106   6.662   5.816
 2723W        W 3127   0.897   6.234   6.296
 2724W        W 3128   1.270   5.594   4.915
 2725W        W 3129   1.292   3.999   6.008
 2726W        W 3130   3.521   3.761   5.305
 2727W        W 3131   0.740   5.633   3.773
 2728W        W 3132   0.395   4.666   3.952
 2729W        W 3133   0.457   6.622   4.746
 2730W        W 3134   1.588   6.105   4.994
 2731W        W 3135   2.920   6.964   6.708
 2732W        W 3136   1.846   4.606   4.392
 2733W        W 3137   3.229   7.004   5.164
 2734W        W 3138   2.906   4.857   6.762
 2735W        W 3139   3.619   6.513   4.896
 2736W        W 3140   2.246   5.805   6.380
 2737W        W 3141   0.012   5.356   4.586
 2738W        W 3142   1.123   5.771   6.159
 2739W        W 3143   2.327   5.035   4.537
 2740W        W 3144   2.204   5.525   4.641
 2741W        W 3145   0.547   4.945   6.115
 2742W        W 3146   0.532   4.821   7.037
 2743W        W 3147   0.422   3.738   5.196
 2744W        W 3148   2.190   4.085   5.757
 2745W        W 3149   1.838   4.270   6.920
 2746W        W 3150   2.193   4.419   4.098
 2747W        W 3151   3.376   6.812   6.852
 2748W        W 3152   2.343   3.893   6.891
 2749W        W 3153   3.362   6.194   7.013
 2750W        W 3154   2.792   4.361   6.609
 2751W        W 3155   2.592   4.299   4.879
 2752W        W 3156   2.985   5.433   7.283
 2753W        W 3157   0.725   7.009   5.269
 2754W        W 3158   1.383   4.726   4.255
 2755W        W 3159   0.952   4.010   6.919
 2756W        W 3160   3.004   4.494   4.600
 2757W        W 3161   3.371   4.976   4.545
 2758W        W 3162   1.114   7.193   7.016
 2759W        W 3163   1.040   3.729   4.251
 2760W        W 3164   3.361   4.263   5.286
 2761W        W 3165   3.511   6.512   3.731
 2762W        W 3166   0.418   5.715   5.433
 2763W        W 3167   2.335   4.302   3.663
 2764W        W 3168   3.469   6.634   5.383
 2765W        W 3169   3.508   3.828   6.133
 2766W        W 3170   1.953   5.040   6.687
 2767W        W 3171   2.046   6.379   4.390
 2768W        W 3172   2.446   5.673   7.130
 2769W        W 3173   2.120   3.650   5.439
 2770W        W 3174   0.732   4.553   5.502
 2771W        W 3175   0.286   5.753   6.276
 2772W        W 3176   2.145   6.946   4.982
 2773W        W 3177   3.339   4.543   5.854
 2774W        W 3178   1.976   6.890   6.621
 2775W        W 3179   3.319   5.949   3.826
 2776W        W 3180   1.754   5.432   4.887
 2777W        W 3181   3.606   3.943   6.628
 2778W        W 3182   1.755   5.778   6.222
 2779W        W 3183   1.972   4.664   5.667
 2780W        W 3184   2.824   4.962   4.505
 2781W        W 3185   3.111   4.695   4.147
 2782W        W 3186   2.920   6.735   4.536
 2783W        W 3187   2.754   6.338   5.332
 2784W        W 3188   2.650   5.417   4.310
 2785W        W 3189   2.083   5.627   5.296
 2786W        W 3190   2.964   5.415   5.363
 2787W        W 3191   0.339   4.430   5.787
 2788W        W 3192   3.117   5.482   6.614
 2789W        W 3193   3.468   7.100   5.760
 2790W        W 3194   1.398   6.544   5.162
 2791W        W 3195   2.405   7.077   6.486
 2792W        W 3196   2.399   4.407   6.250
 2793W        W 3197   1.606   7.115   6.311
 2794W        W 3198   3.303   4.069   4.777
 2795W        W 3199   3.094   5.388   6.078
 2796W        W 3200   0.077   4.709   6.116
 2797W        W 3201   2.937   4.504   5.134
 2798W        W 3202   3.348   4.655   6.911
 2799W        W 3203   2.233   6.354   5.129
 2800W        W 3204   1.489   6.945   4.742
 2801W        W 3205   0.604   4.125   4.000
 2802W        W 3206   1.708   3.779   5.810
 2803W        W 3207   0.736   6.899   3.658
 2804W        W 3208   1.110   5.365   4.409
 2805W        W 3209   1.764   5.994   6.722
 2806W        W 3210   1.594   4.352   4.712
 2807W        W 3211   2.950   3.949   5.140
 2808W        W 3212   2.670   7.231   5.468
 2809W        W 3213   2.082   6.879   5.808
 2810W        W 3214   1.478   5.916   5.769
 2811W        W 3215   3.248   6.639   5.895
 2812W        W 3216   0.942   4.142   4.664
 2813W        W 3217   1.464   6.439   5.624
 2814W        W 3218   0.947   4.370   3.689
 2815W        W 3219   1.748   4.979   6.083
 2816W        W 3220   2.596   3.845   5.953
 2817W        W 3221   0.016   5.688   5.838
 2818W        W 3222   1.720   5.506   3.996
 2819W        W 3223   0.988   3.821   3.766
 2820W        W 3224   1.726   4.902   4.817
 2821W        W 3225   2.696   3.878   6.516
 2822W        W 3226   1.284   5.890   6.625
 2823W        W 3227   2.088   5.672   6.842
 2824W        W 3228   2.705   5.702   6.735
 2825W        W 3229   1.989   3.842   7.240
 2826W        W 3230   1.211   4.458   5.633
 2827W        W 3231   0.637   4.414   5.031
 2828W        W 3232   0.423   7.126   4.707
 2829W        W 3233   1.755   6.456   6.832
 2830W        W 3234   0.790   5.941   4.191
 2831W        W 3235   2.470   5.326   5.412
 2832W        W 3236   2.750   5.125   5.811
 2833W        W 3237   1.955   5.799   5.745
 2834W        W 3238   2.425   6.173   3.877
 2835W        W 3239   2.097   4.194   5.205
 2836W        W 3240   3.576   4.472   4.473
 2837W        W 3241   0.070   7.061   6.504
 2838W        W 3242   0.487   6.287   6.036
 2839W        W 3243   0.054   7.133   4.268
 2840W        W 3244   1.953   4.403   6.074
 2841W        W 3245   1.316   6.426   3.923
 2842W        W 3246   3.221   6.808   4.109
 2843W        W 3247   2.196   5.461   4.123
 2844W        W 3248   1.039   4.652   4.640
 2845W        W 3249   1.871   4.562   3.692
 2846W        W 3250   2.455   6.127   6.870
 2847W        W 3251   2.808   4.033   4.487
 2848W        W 3252   0.138   3.881   3.935
 2849W        W 3253   1.424   6.200   6.225
 2850W        W 3254   1.223   6.116   5.317
 2851W        W 3255   0.965   6.068   3.715
 2852W        W 3256   0.206   6.309   4.483
 2853W        W 3257   0.710   5.379   6.925
 2854W        W 3258   1.414   3.939   7.111
 2855W        W 3259   2.123   4.081   6.467
 2856W        W 3260   1.318   3.849   4.748
 2857W        W 3261   2.377   3.926   4.253
 2858W        W 3262   0.322   3.858   5.830
 2859W        W 3263   0.370   4.821   5.200
 2860W        W 3264   3.059   3.929   5.606
 2861W        W 3265   0.481   4.427   4.420
 2862W        W 3266   3.052   4.115   6.036
 2863W        W 3267   3.448   5.318   3.721
 2864W        W 3268   0.740   4.076   5.540
 2865W        W 3269   1.854   4.648   6.480
 2866W        W 3270   0.002   4.338   3.958
 2867W        W 3271   0.788   5.727   6.519
 2868W        W 3272   2.146   5.125   5.698
 2869W        W 3273   2.013   7.204   3.994
 2870W        W 3274   0.159   5.711   3.691
 2871W        W 3275   0.894   6.122   6.817
 2872W        W 3276   0.415   5.289   6.448
 2873W        W 3277   1.406   5.394   6.242
 2874W        W 3278   3.174   3.753   6.504
 2875W        W 3279   3.572   5.363   6.495
 2876W        W 3280   3.560   5.563   4.181
 2877W        W 3281   2.423   5.895   4.280
 2878W        W 3282   2.897   7.195   3.975
 2879W        W 3283   2.074   5.185   7.117
 2880W        W 3284   0.404   6.152   7.157
 2881W        W 3285   3.610   4.074   7.109
 2882W        W 3286   3.328   5.002   5.730
 2883W        W 3287   1.636   7.132   7.207
 2884W        W 3288   1.491   3.761   3.934
 2885W        W 3289   3.030   6.360   3.877
 2886W        W 3290   0.799   4.453   6.763
 2887W        W 3291   1.233   6.447   6.625
 2888W        W 3292   3.359   4.438   6.423
 2889W        W 3293   2.570   7.097   4.391
 2890W        W 3294   2.809   5.716   5.758
 2891W        W 3295   1.059   4.132   6.425
 2892W        W 3296   1.528   5.201   7.182
 2893W        W 3297   1.031   6.380   4.376
 2894W        W 3298   2.786   5.878   4.640
 2895W        W 3299   0.554   4.504   6.364
 2896W        W 3300   1.883   6.566   4.828
 2897W        W 3301   3.633   5.126   5.009
 2898W        W 3302   1.855   3.759   6.728
 2899W        W 3303   2.635   6.464   5.807
 2900W        W 3304   2.938   6.808   5.515
 2901W        W 3305   2.157   6.610   3.943
 2902W        W 3306   0.167   6.502   6.785
 2903W        W 3307   0.910   4.494   6.023
 2904W        W 3308   0.880   3.842   5.133
 2905W        W 3309   2.501   4.684   5.825
 2906W        W 3310   1.299   5.855   4.025
 2907W        W 3311   3.297   5.797   5.524
 2908W        W 3312   0.624   6.555   6.947
 2909W        W 3313   3.011   7.237   4.744
 2910W        W 3314   1.110   4.257   5.189
 2911W        W 3315   0.879   5.750   5.279
 2912W        W 3316   1.192   7.161   6.029
 2913W        W 3317   3.259   7.257   7.061
 2914W        W 3318   2.418   5.445   5.994
 2915W        W 3319   0.267   5.243   3.909
 2916W        W 3320   3.401   6.901   4.606
 2917W        W 3321   3.238   4.225   4.225
 2918W        W 3322   1.377   3.744   6.628
 2919W        W 3323   3.083   6.546   5.086
 2920W        W 3324   3.112   5.102   4.991
 2921W        W 3325   1.229   4.775   5.207
 2922W        W 3326   1.474   5.037   6.531
 2923W        W 3327   2.585   6.190   6.394
 2924W        W 3328   1.235   4.644   6.506
 2925W        W 3329   1.214   7.110   5.122
 2926W        W 3330   0.531   7.069   6.756
 2927W        W 3331   0.643   6.430   3.886
 2928W        W 3332   3.160   6.188   4.696
 2929W        W 3333   0.764   4.980   6.582
 2930W        W 3334   3.537   4.910   4.063
 2931W        W 3335   1.282   5.967   4.534
 2932W        W 3336   2.381   5.349   6.615
 2933W        W 3337   2.272   4.977   6.159
 2934W        W 3338   0.832   5.349   6.188
 2935W        W 3339   3.042   7.237   6.017
 2936W        W 3340   2.833   3.871   7.011
 2937W        W 3341   0.497   4.021   6.598
 2938W        W 3342   0.836   5.044   5.651
 2939W        W 3343   1.205   4.858   3.773
 2940W        W 3344   0.008   6.617   6.318
 2941W        W 3345   1.593   5.326   5.761
 2942W        W 3346   1.416   4.351   3.866
 2943W        W 3347   0.551   5.167   4.647
 2944W        W 3348   0.322   7.019   6.084
 2945W        W 3349   3.117   5.245   4.192
 2946W        W 3350   3.212   4.161   6.878
 2947W        W 3351   2.648   6.370   4.841
 2948W        W 3352   0.246   5.294   7.018
 2949W        W 3353   3.212   3.758   4.314
 2950W        W 3354   2.732   6.233   4.325
 2951W        W 3355   1.634   5.291   4.410
 2952W        W 3356   2.821   4.095   3.933
 2953W        W 3357   2.886   4.702   6.119
 2954W        W 3358   0.595   5.295   5.326
 2955W        W 3359   0.889   6.234   4.975
 2956W        W 3360   2.652   4.854   4.940
 2957W        W 3361   1.675   4.233   5.636
 2958W        W 3362   3.637   6.144   6.147
 2959W        W 3363   3.555   4.131   5.708
 2960W        W 3364   0.094   6.961   5.084
 2961W        W 3365   0.603   6.148   4.620
 2962W        W 3366   0.518   3.765   7.173
 2963W        W 3367   1.637   6.618   7.275
 2964W        W 3368   3.392   5.586   5.065
 2965W        W 3369   2.746   5.763   3.945
 2966W        W 3370   2.041   7.284   6.157
 2967W        W 3371   2.898   6.006   7.194
 2968W        W 3372   1.713   3.716   4.474
 2969W        W 3373   2.426   4.585   5.333
 2970W        W 3374   0.112   6.172   5.665
 2971W        W 3375   1.365   4.134   4.306
 2972W        W 3376   1.169   5.618   7.155
 2973W        W 3377   2.163   4.599   4.869
 2974W        W 3378   2.368   6.009   5.991
 2975W        W 3379   0.522   6.614   6.426
 2976W        W 3380   1.113   6.597   7.149
 2977W        W 3381   0.964   4.394   4.163
 2978W        W 3382   2.481   4.536   4.488
 2979W        W 3383   2.439   6.644   6.725
 2980W        W 3384   1.124   5.236   5.324
 2981W        W 3385   0.779   6.934   6.189
 2982W        W 3386   3.524   7.051   3.790
 2983W        W 3387   0.387   5.723   6.786
 2984W        W 3388   2.382   5.985   5.474
 2985W        W 3389   0.818   5.634   4.716
 2986W        W 3390   1.189   6.641   6.111
 2987W        W 3391   1.567   4.060   5.152
 2988W        W 3392   0.178   6.044   4.082
 2989W        W 3393   1.697   4.995   3.952
 2990W        W 3394   0.343   5.544   4.971
 2991W        W 3395   1.633   4.186   6.435
 2992W        W 3396   3.305   3.895   3.862
 2993W        W 3397   3.398   5.641   6.961
 2994W        W 3398   2.052   6.898   7.113
 2995W        W 3399   3.610   5.992   6.635
 2996W        W 3400   3.018   6.790   7.246
 2997W        W 3401   0.757   7.246   5.724
 2998W        W 3402   3.616   5.868   4.598
 2999W        W 3403   2.146   5.135   5.111
 3000W        W 3404   1.913   3.747   5.001
 3001W        W 3405   0.972   6.731   4.838
 3002W        W 3406   1.471   4.472   6.063
 3003W        W 3407   1.171   3.841   5.532
 3004W        W 3408   0.234   6.663   4.080
 3005W        W 3409   2.050   6.027   4.798
 3006W        W 3410   0.925   6.822   6.677
 3007W        W 3411   0.402   5.645   4.373
 3008W        W 3412   0.287   4.188   5.372
 3009W        W 3413   1.835   6.153   5.429
 3010W        W 3414   0.087   4.007   4.449
 3011W        W 3415   2.751   5.213   6.376
 3012W        W 3416   2.628   4.599   3.948
 3013W        W 3417   3.145   6.271   5.596
 3014W        W 3418   1.806   6.755   5.427
 3015W        W 3419   1.218   6.859   4.338
 3016W        W 3420   2.500   3.762   3.768
 3017W        W 3421   0.300   7.022   5.509
 3018W        W 3422   2.497   4.780   7.144
 3019W        W 3423   0.480   4.310   7.143
 3020W        W 3424   0.211   4.910   4.476
 3021W        W 3425   0.902   4.899   4.201
 3022W        W 3426   2.665   5.226   7.018
 3023W        W 3427   1.008   5.507   5.727
 3024W        W 3428   2.482   3.793   4.847
 3025W        W 3429   1.613   7.224   5.350
 3026W        W 3430   2.827   6.686   6.287
 3027W        W 3431   2.411   6.835   5.398
 3028W        W 3432   2.430   5.815   4.992
 3029W        W 3433   1.892   4.040   4.063
 3030W        W 3434   3.573   3.668   4.785
 3031W        W 3435   1.261   5.303   3.948
 3032W        W 3436   3.427   4.640   4.938
 3033W        W 3437   2.119   5.810   3.815
 3034W        W 3438   3.055   6.010   6.563
 3035W        W 3439   2.709   6.711   4.030
 3036W        W 3440   1.324   4.386   6.936
 3037W        W 3441   1.144   4.970   6.177
 3038W        W 3442   3.236   6.465   6.454
 3039W        W 3443   2.336   4.415   6.831
 3040W        W 3444   0.180   4.886   6.608
 3041W        W 3445   1.940   5.363   6.334
 3042W        W 3446   0.297   6.121   4.991
 3043W        W 3447   0.444   5.418   5.881
 3044W        W 3448   2.761   5.704   6.231
 3045W        W 3449   2.533   7.084   7.042
 3046W        W 3450   2.429   4.823   6.595
 3047W        W 3451   2.706   6.877   5.000
 3048W        W 3452   1.708   6.597   6.323
 3049W        W 3453   1.193   6.952   5.592
 3050W        W 3454   2.998   6.123   6.011
 3051W        W 3455   2.048   6.195   7.148
 3052W        W 3456   0.653   6.148   5.487
 3053W        W 3457   2.999   5.907   5.132
 3054W        W 3458   2.640   6.973   5.883
 3055W        W 3459   0.618   6.702   5.753
 3056W        W 3460   1.639   4.754   6.963
 3057W        W 3461   2.090   6.920   4.474
 3058W        W 3462   1.398   6.175   7.112
 3059W        W 3463   1.524   6.413   4.489
 3060W        W 3464   0.745   5.153   3.748
 3061W        W 3465   0.084   7.239  10.648
 3062W        W 3466   0.460   6.132  10.171
 3063W        W 3467   3.165   5.862   7.941
 3064W        W 3468   3.295   6.947   9.968
 3065W        W 3469   1.213   6.938   7.494
 3066W        W 3470   1.296   5.090   8.477
 3067W        W 3471   0.811   4.938   8.641
 3068W        W 3472   1.802   5.753   8.075
 3069W        W 3473   1.477   6.845  10.430
 3070W        W 3474   0.126   4.406  10.393
 3071W        W 3475   0.888   3.686  10.195
 3072W        W 3476   2.582   4.074   9.082
 3073W        W 3477   2.231   4.945   7.652
 3074W        W 3478   2.801   4.379  10.743
 3075W        W 3479   0.167   4.171   9.868
 3076W        W 3480   0.266   6.790  10.889
 3077W        W 3481   1.788   6.180   7.621
 3078W        W 3482   0.220   4.963   9.314
 3079W        W 3483   1.113   4.854  10.551
 3080W        W 3484   3.572   4.713   9.050
 3081W        W 3485   3.336   5.756   9.909
 3082W        W 3486   1.644   5.089   8.936
 3083W        W 3487   2.190   6.428   9.305
 3084W        W 3488   0.690   5.862   9.537
 3085W        W 3489   0.049   5.390   9.108
 3086W        W 3490   1.085   5.362  10.300
 3087W        W 3491   3.356   5.145  10.554
 3088W        W 3492   0.972   6.589   8.999
 3089W        W 3493   2.093   6.278  10.133
 3090W        W 3494   1.313   4.918   9.358
 3091W        W 3495   1.605   5.702   9.001
 3092W        W 3496   2.602   6.475  10.849
 3093W        W 3497   1.681   5.795  10.859
 3094W        W 3498   1.662   5.511  10.337
 3095W        W 3499   0.071   4.902  10.859
 3096W        W 3500   2.903   6.437  10.458
 3097W        W 3501   0.484   4.019   8.456
 3098W        W 3502   1.011   6.277   9.455
 3099W        W 3503   3.474   6.060   8.745
 3100W        W 3504   2.887   4.460   9.312
 3101W        W 3505   3.172   4.413   7.407
 3102W        W 3506   3.637   5.214   9.713
 3103W        W 3507   1.604   6.921   9.466
 3104W        W 3508   3.378   6.387   7.904
 3105W        W 3509   0.507   7.173   7.658
 3106W        W 3510   0.900   7.219   8.334
 3107W        W 3511   0.697   3.973   9.760
 3108W        W 3512   3.320   4.991  10.035
 3109W        W 3513   2.725   5.413   8.494
 3110W        W 3514   2.691   5.101   7.521
 3111W        W 3515   1.899   6.245   9.661
 3112W        W 3516   1.705   4.575   8.860
 3113W        W 3517   2.305   6.662   9.854
 3114W        W 3518   3.176   5.453   8.276
 3115W        W 3519   2.078   4.111   8.292
 3116W        W 3520   0.735   6.805   7.975
 3117W        W 3521   0.106   4.304   8.574
 3118W        W 3522   2.892   4.911   9.048
 3119W        W 3523   0.350   6.528   8.963
 3120W        W 3524   1.691   6.878   7.833
 3121W        W 3525   3.083   4.904   7.297
 3122W        W 3526   0.106   6.662   9.461
 3123W        W 3527   0.897   6.234   9.941
 3124W        W 3528   1.270   5.594   8.560
 3125W        W 3529   1.292   3.999   9.653
 3126W        W 3530   3.521   3.761   8.950
 3127W        W 3531   0.740   5.633   7.418
 3128W        W 3532   0.395   4.666   7.597
 3129W        W 3533   0.457   6.622   8.391
 3130W        W 3534   1.588   6.105   8.639
 3131W        W 3535   2.920   6.964  10.353
 3132W        W 3536   1.846   4.606   8.037
 3133W        W 3537   3.229   7.004   8.809
 3134W        W 3538   2.906   4.857  10.407
 3135W        W 3539   3.619   6.513   8.541
 3136W        W 3540   2.246   5.805  10.025
 3137W        W 3541   0.012   5.356   8.231
 3138W        W 3542   1.123   5.771   9.804
 3139W        W 3543   2.327   5.035   8.182
 3140W        W 3544   2.204   5.525   8.286
 3141W        W 3545   0.547   4.945   9.760
 3142W        W 3546   0.532   4.821  10.682
 3143W        W 3547   0.422   3.738   8.841
 3144W        W 3548   2.190   4.085   9.402
 3145W        W 3549   1.838   4.270  10.565
 3146W        W 3550   2.193   4.419   7.743
 3147W        W 3551   3.376   6.812  10.497
 3148W        W 3552   2.343   3.893  10.536
 3149W        W 3553   3.362   6.194  10.658
 3150W        W 3554   2.792   4.361  10.254
 3151W        W 3555   2.592   4.299   8.524
 3152W        W 3556   2.985   5.433  10.928
 3153W        W 3557   0.725   7.009   8.914
 3154W        W 3558   1.383   4.726   7.900
 3155W        W 3559   0.952   4.010  10.564
 3156W        W 3560   3.004   4.494   8.245
 3157W        W 3561   3.371   4.976   8.190
 3158W        W 3562   1.114   7.193  10.661
 3159W        W 3563   1.040   3.729   7.896
 3160W        W 3564   3.361   4.263   8.931
 3161W        W 3565   3.511   6.512   7.376
 3162W        W 3566   0.418   5.715   9.078
 3163W        W 3567   2.335   4.302   7.308
 3164W        W 3568   3.469   6.634   9.028
 3165W        W 3569   3.508   3.828   9.778
 3166W        W 3570   1.953   5.040  10.332
 3167W        W 3571   2.046   6.379   8.035
 3168W        W 3572   2.446   5.673  10.775
 3169W        W 3573   2.120   3.650   9.084
 3170W        W 3574   0.732   4.553   9.147
 3171W        W 3575   0.286   5.753   9.921
 3172W        W 3576   2.145   6.946   8.627
 3173W        W 3577   3.339   4.543   9.499
 3174W        W 3578   1.976   6.890  10.266
 3175W        W 3579   3.319   5.949   7.471
 3176W        W 3580   1.754   5.432   8.532
 3177W        W 3581   3.606   3.943  10.273
 3178W        W 3582   1.755   5.778   9.867
 3179W        W 3583   1.972   4.664   9.312
 3180W        W 3584   2.824   4.962   8.150
 3181W        W 3585   3.111   4.695   7.792
 3182W        W 3586   2.920   6.735   8.181
 3183W        W 3587   2.754   6.338   8.977
 3184W        W 3588   2.650   5.417   7.955
 3185W        W 3589   2.083   5.627   8.941
 3186W        W 3590   2.964   5.415   9.008
 3187W        W 3591   0.339   4.430   9.432
 3188W        W 3592   3.117   5.482  10.259
 3189W        W 3593   3.468   7.100   9.405
 3190W        W 3594   1.398   6.544   8.807
 3191W        W 3595   2.405   7.077  10.131
 3192W        W 3596   2.399   4.407   9.895
 3193W        W 3597   1.606   7.115   9.956
 3194W        W 3598   3.303   4.069   8.422
 3195W        W 3599   3.094   5.388   9.723
 3196W        W 3600   0.077   4.709   9.761
 3197W        W 3601   2.937   4.504   8.779
 3198W        W 3602   3.348   4.655  10.556
 3199W        W 3603   2.233   6.354   8.774
 3200W        W 3604   1.489   6.945   8.387
 3201W        W 3605   0.604   4.125   7.645
 3202W        W 3606   1.708   3.779   9.455
 3203W        W 3607   0.736   6.899   7.303
 3204W        W 3608   1.110   5.365   8.054
 3205W        W 3609   1.764   5.994  10.367
 3206W        W 3610   1.594   4.352   8.357
 3207W        W 3611   2.950   3.949   8.785
 3208W        W 3612   2.670   7.231   9.113
 3209W        W 3613   2.082   6.879   9.453
 3210W        W 3614   1.478   5.916   9.414
 3211W        W 3615   3.248   6.639   9.540
 3212W        W 3616   0.942   4.142   8.309
 3213W        W 3617   1.464   6.439   9.269
 3214W        W 3618   0.947   4.370   7.334
 3215W        W 3619   1.748   4.979   9.728
 3216W        W 3620   2.596   3.845   9.598
 3217W        W 3621   0.016   5.688   9.483
 3218W        W 3622   1.720   5.506   7.641
 3219W        W 3623   0.988   3.821   7.411
 3220W        W 3624   1.726   4.902   8.462
 3221W        W 3625   2.696   3.878  10.161
 3222W        W 3626   1.284   5.890  10.270
 3223W        W 3627   2.088   5.672  10.487
 3224W        W 3628   2.705   5.702  10.380
 3225W        W 3629   1.989   3.842  10.885
 3226W        W 3630   1.211   4.458   9.278
 3227W        W 3631   0.637   4.414   8.676
 3228W        W 3632   0.423   7.126   8.352
 3229W        W 3633   1.755   6.456  10.477
 3230W        W 3634   0.790   5.941   7.836
 3231W        W 3635   2.470   5.326   9.057
 3232W        W 3636   2.750   5.125   9.456
 3233W        W 3637   1.955   5.799   9.390
 3234W        W 3638   2.425   6.173   7.522
 3235W        W 3639   2.097   4.194   8.850
 3236W        W 3640   3.576   4.472   8.118
 3237W        W 3641   0.070   7.061  10.149
 3238W        W 3642   0.487   6.287   9.681
 3239W        W 3643   0.054   7.133   7.913
 3240W        W 3644   1.953   4.403   9.719
 3241W        W 3645   1.316   6.426   7.568
 3242W        W 3646   3.221   6.808   7.754
 3243W        W 3647   2.196   5.461   7.768
 3244W        W 3648   1.039   4.652   8.285
 3245W        W 3649   1.871   4.562   7.337
 3246W        W 3650   2.455   6.127  10.515
 3247W        W 3651   2.808   4.033   8.132
 3248W        W 3652   0.138   3.881   7.580
 3249W        W 3653   1.424   6.200   9.870
 3250W        W 3654   1.223   6.116   8.962
 3251W        W 3655   0.965   6.068   7.360
 3252W        W 3656   0.206   6.309   8.128
 3253W        W 3657   0.710   5.379  10.570
 3254W        W 3658   1.414   3.939  10.756
 3255W        W 3659   2.123   4.081  10.112
 3256W        W 3660   1.318   3.849   8.393
 3257W        W 3661   2.377   3.926   7.898
 3258W        W 3662   0.322   3.858   9.475
 3259W        W 3663   0.370   4.821   8.845
 3260W        W 3664   3.059   3.929   9.251
 3261W        W 3665   0.481   4.427   8.065
 3262W        W 3666   3.052   4.115   9.681
 3263W        W 3667   3.448   5.318   7.366
 3264W        W 3668   0.740   4.076   9.185
 3265W        W 3669   1.854   4.648  10.125
 3266W        W 3670   0.002   4.338   7.603
 3267W        W 3671   0.788   5.727  10.164
 3268W        W 3672   2.146   5.125   9.343
 3269W        W 3673   2.013   7.204   7.639
 3270W        W 3674   0.159   5.711   7.336
 3271W        W 3675   0.894   6.122  10.462
 3272W        W 3676   0.415   5.289  10.093
 3273W        W 3677   1.406   5.394   9.887
 3274W        W 3678   3.174   3.753  10.149
 3275W        W 3679   3.572   5.363  10.140
 3276W        W 3680   3.560   5.563   7.826
 3277W        W 3681   2.423   5.895   7.925
 3278W        W 3682   2.897   7.195   7.620
 3279W        W 3683   2.074   5.185  10.762
 3280W        W 3684   0.404   6.152  10.802
 3281W        W 3685   3.610   4.074  10.754
 3282W        W 3686   3.328   5.002   9.375
 3283W        W 3687   1.636   7.132  10.852
 3284W        W 3688   1.491   3.761   7.579
 3285W        W 3689   3.030   6.360   7.522
 3286W        W 3690   0.799   4.453  10.408
 3287W        W 3691   1.233   6.447  10.270
 3288W        W 3692   3.359   4.438  10.068
 3289W        W 3693   2.570   7.097   8.036
 3290W        W 3694   2.809   5.716   9.403
 3291W        W 3695   1.059   4.132  10.070
 3292W        W 3696   1.528   5.201  10.827
 3293W        W 3697   1.031   6.380   8.021
 3294W        W 3698   2.786   5.878   8.285
 3295W        W 3699   0.554   4.504  10.009
 3296W        W 3700   1.883   6.566   8.473
 3297W        W 3701   3.633   5.126   8.654
 3298W        W 3702   1.855   3.759  10.373
 3299W        W 3703   2.635   6.464   9.452
 3300W        W 3704   2.938   6.808   9.160
 3301W        W 3705   2.157   6.610   7.588
 3302W        W 3706   0.167   6.502  10.430
 3303W        W 3707   0.910   4.494   9.668
 3304W        W 3708   0.880   3.842   8.778
 3305W        W 3709   2.501   4.684   9.470
 3306W        W 3710   1.299   5.855   7.670
 3307W        W 3711   3.297   5.797   9.169
 3308W        W 3712   0.624   6.555  10.592
 3309W        W 3713   3.011   7.237   8.389
 3310W        W 3714   1.110   4.257   8.834
 3311W        W 3715   0.879   5.750   8.924
 3312W        W 3716   1.192   7.161   9.674
 3313W        W 3717   3.259   7.257  10.706
 3314W        W 3718   2.418   5.445   9.639
 3315W        W 3719   0.267   5.243   7.554
 3316W        W 3720   3.401   6.901   8.251
 3317W        W 3721   3.238   4.225   7.870
 3318W        W 3722   1.377   3.744  10.273
 3319W        W 3723   3.083   6.546   8.731
 3320W        W 3724   3.112   5.102   8.636
 3321W        W 3725   1.229   4.775   8.852
 3322W        W 3726   1.474   5.037  10.176
 3323W        W 3727   2.585   6.190  10.039
 3324W        W 3728   1.235   4.644  10.151
 3325W        W 3729   1.214   7.110   8.767
 3326W        W 3730   0.531   7.069  10.401
 3327W        W 3731   0.643   6.430   7.531
 3328W        W 3732   3.160   6.188   8.341
 3329W        W 3733   0.764   4.980  10.227
 3330W        W 3734   3.537   4.910   7.708
 3331W        W 3735   1.282   5.967   8.179
 3332W        W 3736   2.381   5.349  10.260
 3333W        W 3737   2.272   4.977   9.804
 3334W        W 3738   0.832   5.349   9.833
 3335W        W 3739   3.042   7.237   9.662
 3336W        W 3740   2.833   3.871  10.656
 3337W        W 3741   0.497   4.021  10.243
 3338W        W 3742   0.836   5.044   9.296
 3339W        W 3743   1.205   4.858   7.418
 3340W        W 3744   0.008   6.617   9.963
 3341W        W 3745   1.593   5.326   9.406
 3342W        W 3746   1.416   4.351   7.511
 3343W        W 3747   0.551   5.167   8.292
 3344W        W 3748   0.322   7.019   9.729
 3345W        W 3749   3.117   5.245   7.837
 3346W        W 3750   3.212   4.161  10.523
 3347W        W 3751   2.648   6.370   8.486
 3348W        W 3752   0.246   5.294  10.663
 3349W        W 3753   3.212   3.758   7.959
 3350W        W 3754   2.732   6.233   7.970
 3351W        W 3755   1.634   5.291   8.055
 3352W        W 3756   2.821   4.095   7.578
 3353W        W 3757   2.886   4.702   9.764
 3354W        W 3758   0.595   5.295   8.971
 3355W        W 3759   0.889   6.234   8.620
 3356W        W 3760   2.652   4.854   8.585
 3357W        W 3761   1.675   4.233   9.281
 3358W        W 3762   3.637   6.144   9.792
 3359W        W 3763   3.555   4.131   9.353
 3360W        W 3764   0.094   6.961   8.729
 3361W        W 3765   0.603   6.148   8.265
 3362W        W 3766   0.518   3.765  10.818
 3363W        W 3767   1.637   6.618  10.920
 3364W        W 3768   3.392   5.586   8.710
 3365W        W 3769   2.746   5.763   7.590
 3366W        W 3770   2.041   7.284   9.802
 3367W        W 3771   2.898   6.006  10.839
 3368W        W 3772   1.713   3.716   8.119
 3369W        W 3773   2.426   4.585   8.978
 3370W        W 3774   0.112   6.172   9.310
 3371W        W 3775   1.365   4.134   7.951
 3372W        W 3776   1.169   5.618  10.800
 3373W        W 3777   2.163   4.599   8.514
 3374W        W 3778   2.368   6.009   9.636
 3375W        W 3779   0.522   6.614  10.071
 3376W        W 3780   1.113   6.597  10.794
 3377W        W 3781   0.964   4.394   7.808
 3378W        W 3782   2.481   4.536   8.133
 3379W        W 3783   2.439   6.644  10.370
 3380W        W 3784   1.124   5.236   8.969
 3381W        W 3785   0.779   6.934   9.834
 3382W        W 3786   3.524   7.051   7.435
 3383W        W 3787   0.387   5.723  10.431
 3384W        W 3788   2.382   5.985   9.119
 3385W        W 3789   0.818   5.634   8.361
 3386W        W 3790   1.189   6.641   9.756
 3387W        W 3791   1.567   4.060   8.797
 3388W        W 3792   0.178   6.044   7.727
 3389W        W 3793   1.697   4.995   7.597
 3390W        W 3794   0.343   5.544   8.616
 3391W        W 3795   1.633   4.186  10.080
 3392W        W 3796   3.305   3.895   7.507
 3393W        W 3797   3.398   5.641  10.606
 3394W        W 3798   2.052   6.898  10.758
 3395W        W 3799   3.610   5.992  10.280
 3396W        W 3800   3.018   6.790  10.891
 3397W        W 3801   0.757   7.246   9.369
 3398W        W 3802   3.616   5.868   8.243
 3399W        W 3803   2.146   5.135   8.756
 3400W        W 3804   1.913   3.747   8.646
 3401W        W 3805   0.972   6.731   8.483
 3402W        W 3806   1.471   4.472   9.708
 3403W        W 3807   1.171   3.841   9.177
 3404W        W 3808   0.234   6.663   7.725
 3405W        W 3809   2.050   6.027   8.443
 3406W        W 3810   0.925   6.822  10.322
 3407W        W 3811   0.402   5.645   8.018
 3408W        W 3812   0.287   4.188   9.017
 3409W        W 3813   1.835   6.153   9.074
 3410W        W 3814   0.087   4.007   8.094
 3411W        W 3815   2.751   5.213  10.021
 3412W        W 3816   2.628   4.599   7.593
 3413W        W 3817   3.145   6.271   9.241
 3414W        W 3818   1.806   6.755   9.072
 3415W        W 3819   1.218   6.859   7.983
 3416W        W 3820   2.500   3.762   7.413
 3417W        W 3821   0.300   7.022   9.154
 3418W        W 3822   2.497   4.780  10.789
 3419W        W 3823   0.480   4.310  10.788
 3420W        W 3824   0.211   4.910   8.121
 3421W        W 3825   0.902   4.899   7.846
 3422W        W 3826   2.665   5.226  10.663
 3423W        W 3827   1.008   5.507   9.372
 3424W        W 3828   2.482   3.793   8.492
 3425W        W 3829   1.613   7.224   8.995
 3426W        W 3830   2.827   6.686   9.932
 3427W        W 3831   2.411   6.835   9.043
 3428W        W 3832   2.430   5.815   8.637
 3429W        W 3833   1.892   4.040   7.708
 3430W        W 3834   3.573   3.668   8.430
 3431W        W 3835   1.261   5.303   7.593
 3432W        W 3836   3.427   4.640   8.583
 3433W        W 3837   2.119   5.810   7.460
 3434W        W 3838   3.055   6.010  10.208
 3435W        W 3839   2.709   6.711   7.675
 3436W        W 3840   1.324   4.386  10.581
 3437W        W 3841   1.144   4.970   9.822
 3438W        W 3842   3.236   6.465  10.099
 3439W        W 3843   2.336   4.415  10.476
 3440W        W 3844   0.180   4.886  10.253
 3441W        W 3845   1.940   5.363   9.979
 3442W        W 3846   0.297   6.121   8.636
 3443W        W 3847   0.444   5.418   9.526
 3444W        W 3848   2.761   5.704   9.876
 3445W        W 3849   2.533   7.084  10.687
 3446W        W 3850   2.429   4.823  10.240
 3447W        W 3851   2.706   6.877   8.645
 3448W        W 3852   1.708   6.597   9.968
 3449W        W 3853   1.193   6.952   9.237
 3450W        W 3854   2.998   6.123   9.656
 3451W        W 3855   2.048   6.195  10.793
 3452W        W 3856   0.653   6.148   9.132
 3453W        W 3857   2.999   5.907   8.777
 3454W        W 3858   2.640   6.973   9.528
 3455W        W 3859   0.618   6.702   9.398
 3456W        W 3860   1.639   4.754  10.608
 3457W        W 3861   2.090   6.920   8.119
 3458W        W 3862   1.398   6.175  10.757
 3459W        W 3863   1.524   6.413   8.134
 3460W        W 3864   0.745   5.153   7.393
 3461W        W 3865   0.084   7.239  14.292
 3462W        W 3866   0.460   6.132  13.815
 3463W        W 3867   3.165   5.862  11.585
 3464W        W 3868   3.295   6.947  13.612
 3465W        W 3869   1.213   6.938  11.138
 3466W        W 3870   1.296   5.090  12.121
 3467W        W 3871   0.811   4.938  12.285
 3468W        W 3872   1.802   5.753  11.719
 3469W        W 3873   1.477   6.845  14.074
 3470W        W 3874   0.126   4.406  14.037
 3471W        W 3875   0.888   3.686  13.839
 3472W        W 3876   2.582   4.074  12.726
 3473W        W 3877   2.231   4.945  11.296
 3474W        W 3878   2.801   4.379  14.387
 3475W        W 3879   0.167   4.171  13.512
 3476W        W 3880   0.266   6.790  14.533
 3477W        W 3881   1.788   6.180  11.265
 3478W        W 3882   0.220   4.963  12.958
 3479W        W 3883   1.113   4.854  14.195
 3480W        W 3884   3.572   4.713  12.694
 3481W        W 3885   3.336   5.756  13.553
 3482W        W 3886   1.644   5.089  12.580
 3483W        W 3887   2.190   6.428  12.949
 3484W        W 3888   0.690   5.862  13.181
 3485W        W 3889   0.049   5.390  12.752
 3486W        W 3890   1.085   5.362  13.944
 3487W        W 3891   3.356   5.145  14.198
 3488W        W 3892   0.972   6.589  12.643
 3489W        W 3893   2.093   6.278  13.777
 3490W        W 3894   1.313   4.918  13.002
 3491W        W 3895   1.605   5.702  12.645
 3492W        W 3896   2.602   6.475  14.493
 3493W        W 3897   1.681   5.795  14.503
 3494W        W 3898   1.662   5.511  13.981
 3495W        W 3899   0.071   4.902  14.503
 3496W        W 3900   2.903   6.437  14.102
 3497W        W 3901   0.484   4.019  12.100
 3498W        W 3902   1.011   6.277  13.099
 3499W        W 3903   3.474   6.060  12.389
 3500W        W 3904   2.887   4.460  12.956
 3501W        W 3905   3.172   4.413  11.051
 3502W        W 3906   3.637   5.214  13.357
 3503W        W 3907   1.604   6.921  13.110
 3504W        W 3908   3.378   6.387  11.548
 3505W        W 3909   0.507   7.173  11.302
 3506W        W 3910   0.900   7.219  11.978
 3507W        W 3911   0.697   3.973  13.404
 3508W        W 3912   3.320   4.991  13.679
 3509W        W 3913   2.725   5.413  12.138
 3510W        W 3914   2.691   5.101  11.165
 3511W        W 3915   1.899   6.245  13.305
 3512W        W 3916   1.705   4.575  12.504
 3513W        W 3917   2.305   6.662  13.498
 3514W        W 3918   3.176   5.453  11.920
 3515W        W 3919   2.078   4.111  11.936
 3516W        W 3920   0.735   6.805  11.619
 3517W        W 3921   0.106   4.304  12.218
 3518W        W 3922   2.892   4.911  12.692
 3519W        W 3923   0.350   6.528  12.607
 3520W        W 3924   1.691   6.878  11.477
 3521W        W 3925   3.083   4.904  10.941
 3522W        W 3926   0.106   6.662  13.105
 3523W        W 3927   0.897   6.234  13.585
 3524W        W 3928   1.270   5.594  12.204
 3525W        W 3929   1.292   3.999  13.297
 3526W        W 3930   3.521   3.761  12.594
 3527W        W 3931   0.740   5.633  11.062
 3528W        W 3932   0.395   4.666  11.241
 3529W        W 3933   0.457   6.622  12.035
 3530W        W 3934   1.588   6.105  12.283
 3531W        W 3935   2.920   6.964  13.997
 3532W        W 3936   1.846   4.606  11.681
 3533W        W 3937   3.229   7.004  12.453
 3534W        W 3938   2.906   4.857  14.051
 3535W        W 3939   3.619   6.513  12.185
 3536W        W 3940   2.246   5.805  13.669
 3537W        W 3941   0.012   5.356  11.875
 3538W        W 3942   1.123   5.771  13.448
 3539W        W 3943   2.327   5.035  11.826
 3540W        W 3944   2.204   5.525  11.930
 3541W        W 3945   0.547   4.945  13.404
 3542W        W 3946   0.532   4.821  14.326
 3543W        W 3947   0.422   3.738  12.485
 3544W        W 3948   2.190   4.085  13.046
 3545W        W 3949   1.838   4.270  14.209
 3546W        W 3950   2.193   4.419  11.387
 3547W        W 3951   3.376   6.812  14.141
 3548W        W 3952   2.343   3.893  14.180
 3549W        W 3953   3.362   6.194  14.302
 3550W        W 3954   2.792   4.361  13.898
 3551W        W 3955   2.592   4.299  12.168
 3552W        W 3956   2.985   5.433  14.572
 3553W        W 3957   0.725   7.009  12.558
 3554W        W 3958   1.383   4.726  11.544
 3555W        W 3959   0.952   4.010  14.208
 3556W        W 3960   3.004   4.494  11.889
 3557W        W 3961   3.371   4.976  11.834
 3558W        W 3962   1.114   7.193  14.305
 3559W        W 3963   1.040   3.729  11.540
 3560W        W 3964   3.361   4.263  12.575
 3561W        W 3965   3.511   6.512  11.020
 3562W        W 3966   0.418   5.715  12.722
 3563W        W 3967   2.335   4.302  10.952
 3564W        W 3968   3.469   6.634  12.672
 3565W        W 3969   3.508   3.828  13.422
 3566W        W 3970   1.953   5.040  13.976
 3567W        W 3971   2.046   6.379  11.679
 3568W        W 3972   2.446   5.673  14.419
 3569W        W 3973   2.120   3.650  12.728
 3570W        W 3974   0.732   4.553  12.791
 3571W        W 3975   0.286   5.753  13.565
 3572W        W 3976   2.145   6.946  12.271
 3573W        W 3977   3.339   4.543  13.143
 3574W        W 3978   1.976   6.890  13.910
 3575W        W 3979   3.319   5.949  11.115
 3576W        W 3980   1.754   5.432  12.176
 3577W        W 3981   3.606   3.943  13.917
 3578W        W 3982   1.755   5.778  13.511
 3579W        W 3983   1.972   4.664  12.956
 3580W        W 3984   2.824   4.962  11.794
 3581W        W 3985   3.111   4.695  11.436
 3582W        W 3986   2.920   6.735  11.825
 3583W        W 3987   2.754   6.338  12.621
 3584W        W 3988   2.650   5.417  11.599
 3585W        W 3989   2.083   5.627  12.585
 3586W        W 3990   2.964   5.415  12.652
 3587W        W 3991   0.339   4.430  13.076
 3588W        W 3992   3.117   5.482  13.903
 3589W        W 3993   3.468   7.100  13.049
 3590W        W 3994   1.398   6.544  12.451
 3591W        W 3995   2.405   7.077  13.775
 3592W        W 3996   2.399   4.407  13.539
 3593W        W 3997   1.606   7.115  13.600
 3594W        W 3998   3.303   4.069  12.066
 3595W        W 3999   3.094   5.388  13.367
 3596W        W 4000   0.077   4.709  13.405
 3597W        W 4001   2.937   4.504  12.423
 3598W        W 4002   3.348   4.655  14.200
 3599W        W 4003   2.233   6.354  12.418
 3600W        W 4004   1.489   6.945  12.031
 3601W        W 4005   0.604   4.125  11.289
 3602W        W 4006   1.708   3.779  13.099
 3603W        W 4007   0.736   6.899  10.947
 3604W        W 4008   1.110   5.365  11.698
 3605W        W 4009   1.764   5.994  14.011
 3606W        W 4010   1.594   4.352  12.001
 3607W        W 4011   2.950   3.949  12.429
 3608W        W 4012   2.670   7.231  12.757
 3609W        W 4013   2.082   6.879  13.097
 3610W        W 4014   1.478   5.916  13.058
 3611W        W 4015   3.248   6.639  13.184
 3612W        W 4016   0.942   4.142  11.953
 3613W        W 4017   1.464   6.439  12.913
 3614W        W 4018   0.947   4.370  10.978
 3615W        W 4019   1.748   4.979  13.372
 3616W        W 4020   2.596   3.845  13.242
 3617W        W 4021   0.016   5.688  13.127
 3618W        W 4022   1.720   5.506  11.285
 3619W        W 4023   0.988   3.821  11.055
 3620W        W 4024   1.726   4.902  12.106
 3621W        W 4025   2.696   3.878  13.805
 3622W        W 4026   1.284   5.890  13.914
 3623W        W 4027   2.088   5.672  14.131
 3624W        W 4028   2.705   5.702  14.024
 3625W        W 4029   1.989   3.842  14.529
 3626W        W 4030   1.211   4.458  12.922
 3627W        W 4031   0.637   4.414  12.320
 3628W        W 4032   0.423   7.126  11.996
 3629W        W 4033   1.755   6.456  14.121
 3630W        W 4034   0.790   5.941  11.480
 3631W        W 4035   2.470   5.326  12.701
 3632W        W 4036   2.750   5.125  13.100
 3633W        W 4037   1.955   5.799  13.034
 3634W        W 4038   2.425   6.173  11.166
 3635W        W 4039   2.097   4.194  12.494
 3636W        W 4040   3.576   4.472  11.762
 3637W        W 4041   0.070   7.061  13.793
 3638W        W 4042   0.487   6.287  13.325
 3639W        W 4043   0.054   7.133  11.557
 3640W        W 4044   1.953   4.403  13.363
 3641W        W 4045   1.316   6.426  11.212
 3642W        W 4046   3.221   6.808  11.398
 3643W        W 4047   2.196   5.461  11.412
 3644W        W 4048   1.039   4.652  11.929
 3645W        W 4049   1.871   4.562  10.981
 3646W        W 4050   2.455   6.127  14.159
 3647W        W 4051   2.808   4.033  11.776
 3648W        W 4052   0.138   3.881  11.224
 3649W        W 4053   1.424   6.200  13.514
 3650W        W 4054   1.223   6.116  12.606
 3651W        W 4055   0.965   6.068  11.004
 3652W        W 4056   0.206   6.309  11.772
 3653W        W 4057   0.710   5.379  14.214
 3654W        W 4058   1.414   3.939  14.400
 3655W        W 4059   2.123   4.081  13.756
 3656W        W 4060   1.318   3.849  12.037
 3657W        W 4061   2.377   3.926  11.542
 3658W        W 4062   0.322   3.858  13.119
 3659W        W 4063   0.370   4.821  12.489
 3660W        W 4064   3.059   3.929  12.895
 3661W        W 4065   0.481   4.427  11.709
 3662W        W 4066   3.052   4.115  13.325
 3663W        W 4067   3.448   5.318  11.010
 3664W        W 4068   0.740   4.076  12.829
 3665W        W 4069   1.854   4.648  13.769
 3666W        W 4070   0.002   4.338  11.247
 3667W        W 4071   0.788   5.727  13.808
 3668W        W 4072   2.146   5.125  12.987
 3669W        W 4073   2.013   7.204  11.283
 3670W        W 4074   0.159   5.711  10.980
 3671W        W 4075   0.894   6.122  14.106
 3672W        W 4076   0.415   5.289  13.737
 3673W        W 4077   1.406   5.394  13.531
 3674W        W 4078   3.174   3.753  13.793
 3675W        W 4079   3.572   5.363  13.784
 3676W        W 4080   3.560   5.563  11.470
 3677W        W 4081   2.423   5.895  11.569
 3678W        W 4082   2.897   7.195  11.264
 3679W        W 4083   2.074   5.185  14.406
 3680W        W 4084   0.404   6.152  14.446
 3681W        W 4085   3.610   4.074  14.398
 3682W        W 4086   3.328   5.002  13.019
 3683W        W 4087   1.636   7.132  14.496
 3684W        W 4088   1.491   3.761  11.223
 3685W        W 4089   3.030   6.360  11.166
 3686W        W 4090   0.799   4.453  14.052
 3687W        W 4091   1.233   6.447  13.914
 3688W        W 4092   3.359   4.438  13.712
 3689W        W 4093   2.570   7.097  11.680
 3690W        W 4094   2.809   5.716  13.047
 3691W        W 4095   1.059   4.132  13.714
 3692W        W 4096   1.528   5.201  14.471
 3693W        W 4097   1.031   6.380  11.665
 3694W        W 4098   2.786   5.878  11.929
 3695W        W 4099   0.554   4.504  13.653
 3696W        W 4100   1.883   6.566  12.117
 3697W        W 4101   3.633   5.126  12.298
 3698W        W 4102   1.855   3.759  14.017
 3699W        W 4103   2.635   6.464  13.096
 3700W        W 4104   2.938   6.808  12.804
 3701W        W 4105   2.157   6.610  11.232
 3702W        W 4106   0.167   6.502  14.074
 3703W        W 4107   0.910   4.494  13.312
 3704W        W 4108   0.880   3.842  12.422
 3705W        W 4109   2.501   4.684  13.114
 3706W        W 4110   1.299   5.855  11.314
 3707W        W 4111   3.297   5.797  12.813
 3708W        W 4112   0.624   6.555  14.236
 3709W        W 4113   3.011   7.237  12.033
 3710W        W 4114   1.110   4.257  12.478
 3711W        W 4115   0.879   5.750  12.568
 3712W        W 4116   1.192   7.161  13.318
 3713W        W 4117   3.259   7.257  14.350
 3714W        W 4118   2.418   5.445  13.283
 3715W        W 4119   0.267   5.243  11.198
 3716W        W 4120   3.401   6.901  11.895
 3717W        W 4121   3.238   4.225  11.514
 3718W        W 4122   1.377   3.744  13.917
 3719W        W 4123   3.083   6.546  12.375
 3720W        W 4124   3.112   5.102  12.280
 3721W        W 4125   1.229   4.775  12.496
 3722W        W 4126   1.474   5.037  13.820
 3723W        W 4127   2.585   6.190  13.683
 3724W        W 4128   1.235   4.644  13.795
 3725W        W 4129   1.214   7.110  12.411
 3726W        W 4130   0.531   7.069  14.045
 3727W        W 4131   0.643   6.430  11.175
 3728W        W 4132   3.160   6.188  11.985
 3729W        W 4133   0.764   4.980  13.871
 3730W        W 4134   3.537   4.910  11.352
 3731W        W 4135   1.282   5.967  11.823
 3732W        W 4136   2.381   5.349  13.904
 3733W        W 4137   2.272   4.977  13.448
 3734W        W 4138   0.832   5.349  13.477
 3735W        W 4139   3.042   7.237  13.306
 3736W        W 4140   2.833   3.871  14.300
 3737W        W 4141   0.497   4.021  13.887
 3738W        W 4142   0.836   5.044  12.940
 3739W        W 4143   1.205   4.858  11.062
 3740W        W 4144   0.008   6.617  13.607
 3741W        W 4145   1.593   5.326  13.050
 3742W        W 4146   1.416   4.351  11.155
 3743W        W 4147   0.551   5.167  11.936
 3744W        W 4148   0.322   7.019  13.373
 3745W        W 4149   3.117   5.245  11.481
 3746W        W 4150   3.212   4.161  14.167
 3747W        W 4151   2.648   6.370  12.130
 3748W        W 4152   0.246   5.294  14.307
 3749W        W 4153   3.212   3.758  11.603
 3750W        W 4154   2.732   6.233  11.614
 3751W        W 4155   1.634   5.291  11.699
 3752W        W 4156   2.821   4.095  11.222
 3753W        W 4157   2.886   4.702  13.408
 3754W        W 4158   0.595   5.295  12.615
 3755W        W 4159   0.889   6.234  12.264
 3756W        W 4160   2.652   4.854  12.229
 3757W        W 4161   1.675   4.233  12.925
 3758W        W 4162   3.637   6.144  13.436
 3759W        W 4163   3.555   4.131  12.997
 3760W        W 4164   0.094   6.961  12.373
 3761W        W 4165   0.603   6.148  11.909
 3762W        W 4166   0.518   3.765  14.462
 3763W        W 4167   1.637   6.618  14.564
 3764W        W 4168   3.392   5.586  12.354
 3765W        W 4169   2.746   5.763  11.234
 3766W        W 4170   2.041   7.284  13.446
 3767W        W 4171   2.898   6.006  14.483
 3768W        W 4172   1.713   3.716  11.763
 3769W        W 4173   2.426   4.585  12.622
 3770W        W 4174   0.112   6.172  12.954
 3771W        W 4175   1.365   4.134  11.595
 3772W        W 4176   1.169   5.618  14.444
 3773W        W 4177   2.163   4.599  12.158
 3774W        W 4178   2.368   6.009  13.280
 3775W        W 4179   0.522   6.614  13.715
 3776W        W 4180   1.113   6.597  14.438
 3777W        W 4181   0.964   4.394  11.452
 3778W        W 4182   2.481   4.536  11.777
 3779W        W 4183   2.439   6.644  14.014
 3780W        W 4184   1.124   5.236  12.613
 3781W        W 4185   0.779   6.934  13.478
 3782W        W 4186   3.524   7.051  11.079
 3783W        W 4187   0.387   5.723  14.075
 3784W        W 4188   2.382   5.985  12.763
 3785W        W 4189   0.818   5.634  12.005
 3786W        W 4190   1.189   6.641  13.400
 3787W        W 4191   1.567   4.060  12.441
 3788W        W 4192   0.178   6.044  11.371
 3789W        W 4193   1.697   4.995  11.241
 3790W        W 4194   0.343   5.544  12.260
 3791W        W 4195   1.633   4.186  13.724
 3792W        W 4196   3.305   3.895  11.151
 3793W        W 4197   3.398   5.641  14.250
 3794W        W 4198   2.052   6.898  14.402
 3795W        W 4199   3.610   5.992  13.924
 3796W        W 4200   3.018   6.790  14.535
 3797W        W 4201   0.757   7.246  13.013
 3798W        W 4202   3.616   5.868  11.887
 3799W        W 4203   2.146   5.135  12.400
 3800W        W 4204   1.913   3.747  12.290
 3801W        W 4205   0.972   6.731  12.127
 3802W        W 4206   1.471   4.472  13.352
 3803W        W 4207   1.171   3.841  12.821
 3804W        W 4208   0.234   6.663  11.369
 3805W        W 4209   2.050   6.027  12.087
 3806W        W 4210   0.925   6.822  13.966
 3807W        W 4211   0.402   5.645  11.662
 3808W        W 4212   0.287   4.188  12.661
 3809W        W 4213   1.835   6.153  12.718
 3810W        W 4214   0.087   4.007  11.738
 3811W        W 4215   2.751   5.213  13.665
 3812W        W 4216   2.628   4.599  11.237
 3813W        W 4217   3.145   6.271  12.885
 3814W        W 4218   1.806   6.755  12.716
 3815W        W 4219   1.218   6.859  11.627
 3816W        W 4220   2.500   3.762  11.057
 3817W        W 4221   0.300   7.022  12.798
 3818W        W 4222   2.497   4.780  14.433
 3819W        W 4223   0.480   4.310  14.432
 3820W        W 4224   0.211   4.910  11.765
 3821W        W 4225   0.902   4.899  11.490
 3822W        W 4226   2.665   5.226  14.307
 3823W        W 4227   1.008   5.507  13.016
 3824W        W 4228   2.482   3.793  12.136
 3825W        W 4229   1.613   7.224  12.639
 3826W        W 4230   2.827   6.686  13.576
 3827W        W 4231   2.411   6.835  12.687
 3828W        W 4232   2.430   5.815  12.281
 3829W        W 4233   1.892   4.040  11.352
 3830W        W 4234   3.573   3.668  12.074
 3831W        W 4235   1.261   5.303  11.237
 3832W        W 4236   3.427   4.640  12.227
 3833W        W 4237   2.119   5.810  11.104
 3834W        W 4238   3.055   6.010  13.852
 3835W        W 4239   2.709   6.711  11.319
 3836W        W 4240   1.324   4.386  14.225
 3837W        W 4241   1.144   4.970  13.466
 3838W        W 4242   3.236   6.465  13.743
 3839W        W 4243   2.336   4.415  14.120
 3840W        W 4244   0.180   4.886  13.897
 3841W        W 4245   1.940   5.363  13.623
 3842W        W 4246   0.297   6.121  12.280
 3843W        W 4247   0.444   5.418  13.170
 3844W        W 4248   2.761   5.704  13.520
 3845W        W 4249   2.533   7.084  14.331
 3846W        W 4250   2.429   4.823  13.884
 3847W        W 4251   2.706   6.877  12.289
 3848W        W 4252   1.708   6.597  13.612
 3849W        W 4253   1.193   6.952  12.881
 3850W        W 4254   2.998   6.123  13.300
 3851W        W 4255   2.048   6.195  14.437
 3852W        W 4256   0.653   6.148  12.776
 3853W        W 4257   2.999   5.907  12.421
 3854W        W 4258   2.640   6.973  13.172
 3855W        W 4259   0.618   6.702  13.042
 3856W        W 4260   1.639   4.754  14.252
 3857W        W 4261   2.090   6.920  11.763
 3858W        W 4262   1.398   6.175  14.401
 3859W        W 4263   1.524   6.413  11.778
 3860W        W 4264   0.745   5.153  11.037
 3861W        W 4265   0.084   7.239  17.936
 3862W        W 4266   0.460   6.132  17.459
 3863W        W 4267   3.165   5.862  15.229
 3864W        W 4268   3.295   6.947  17.256
 3865W        W 4269   1.213   6.938  14.782
 3866W        W 4270   1.296   5.090  15.765
 3867W        W 4271   0.811   4.938  15.929
 3868W        W 4272   1.802   5.753  15.363
 3869W        W 4273   1.477   6.845  17.718
 3870W        W 4274   0.126   4.406  17.681
 3871W        W 4275   0.888   3.686  17.483
 3872W        W 4276   2.582   4.074  16.370
 3873W        W 4277   2.231   4.945  14.940
 3874W        W 4278   2.801   4.379  18.031
 3875W        W 4279   0.167   4.171  17.156
 3876W        W 4280   0.266   6.790  18.177
 3877W        W 4281   1.788   6.180  14.909
 3878W        W 4282   0.220   4.963  16.602
 3879W        W 4283   1.113   4.854  17.839
 3880W        W 4284   3.572   4.713  16.338
 3881W        W 4285   3.336   5.756  17.197
 3882W        W 4286   1.644   5.089  16.224
 3883W        W 4287   2.190   6.428  16.593
 3884W        W 4288   0.690   5.862  16.825
 3885W        W 4289   0.049   5.390  16.396
 3886W        W 4290   1.085   5.362  17.588
 3887W        W 4291   3.356   5.145  17.842
 3888W        W 4292   0.972   6.589  16.287
 3889W        W 4293   2.093   6.278  17.421
 3890W        W 4294   1.313   4.918  16.646
 3891W        W 4295   1.605   5.702  16.289
 3892W        W 4296   2.602   6.475  18.137
 3893W        W 4297   1.681   5.795  18.147
 3894W        W 4298   1.662   5.511  17.625
 3895W        W 4299   0.071   4.902  18.147
 3896W        W 4300   2.903   6.437  17.746
 3897W        W 4301   0.484   4.019  15.744
 3898W        W 4302   1.011   6.277  16.743
 3899W        W 4303   3.474   6.060  16.033
 3900W        W 4304   2.887   4.460  16.600
 3901W        W 4305   3.172   4.413  14.695
 3902W        W 4306   3.637   5.214  17.001
 3903W        W 4307   1.604   6.921  16.754
 3904W        W 4308   3.378   6.387  15.192
 3905W        W 4309   0.507   7.173  14.946
 3906W        W 4310   0.900   7.219  15.622
 3907W        W 4311   0.697   3.973  17.048
 3908W        W 4312   3.320   4.991  17.323
 3909W        W 4313   2.725   5.413  15.782
 3910W        W 4314   2.691   5.101  14.809
 3911W        W 4315   1.899   6.245  16.949
 3912W        W 4316   1.705   4.575  16.148
 3913W        W 4317   2.305   6.662  17.142
 3914W        W 4318   3.176   5.453  15.564
 3915W        W 4319   2.078   4.111  15.580
 3916W        W 4320   0.735   6.805  15.263
 3917W        W 4321   0.106   4.304  15.862
 3918W        W 4322   2.892   4.911  16.336
 3919W        W 4323   0.350   6.528  16.251
 3920W        W 4324   1.691   6.878  15.121
 3921W        W 4325   3.083   4.904  14.585
 3922W        W 4326   0.106   6.662  16.749
 3923W        W 4327   0.897   6.234  17.229
 3924W        W 4328   1.270   5.594  15.848
 3925W        W 4329   1.292   3.999  16.941
 3926W        W 4330   3.521   3.761  16.238
 3927W        W 4331   0.740   5.633  14.706
 3928W        W 4332   0.395   4.666  14.885
 3929W        W 4333   0.457   6.622  15.679
 3930W        W 4334   1.588   6.105  15.927
 3931W        W 4335   2.920   6.964  17.641
 3932W        W 4336   1.846   4.606  15.325
 3933W        W 4337   3.229   7.004  16.097
 3934W        W 4338   2.906   4.857  17.695
 3935W        W 4339   3.619   6.513  15.829
 3936W        W 4340   2.246   5.805  17.313
 3937W        W 4341   0.012   5.356  15.519
 3938W        W 4342   1.123   5.771  17.092
 3939W        W 4343   2.327   5.035  15.470
 3940W        W 4344   2.204   5.525  15.574
 3941W        W 4345   0.547   4.945  17.048
 3942W        W 4346   0.532   4.821  17.970
 3943W        W 4347   0.422   3.738  16.129
 3944W        W 4348   2.190   4.085  16.690
 3945W        W 4349   1.838   4.270  17.853
 3946W        W 4350   2.193   4.419  15.031
 3947W        W 4351   3.376   6.812  17.785
 3948W        W 4352   2.343   3.893  17.824
 3949W        W 4353   3.362   6.194  17.946
 3950W        W 4354   2.792   4.361  17.542
 3951W        W 4355   2.592   4.299  15.812
 3952W        W 4356   2.985   5.433  18.216
 3953W        W 4357   0.725   7.009  16.202
 3954W        W 4358   1.383   4.726  15.188
 3955W        W 4359   0.952   4.010  17.852
 3956W        W 4360   3.004   4.494  15.533
 3957W        W 4361   3.371   4.976  15.478
 3958W        W 4362   1.114   7.193  17.949
 3959W        W 4363   1.040   3.729  15.184
 3960W        W 4364   3.361   4.263  16.219
 3961W        W 4365   3.511   6.512  14.664
 3962W        W 4366   0.418   5.715  16.366
 3963W        W 4367   2.335   4.302  14.596
 3964W        W 4368   3.469   6.634  16.316
 3965W        W 4369   3.508   3.828  17.066
 3966W        W 4370   1.953   5.040  17.620
 3967W        W 4371   2.046   6.379  15.323
 3968W        W 4372   2.446   5.673  18.063
 3969W        W 4373   2.120   3.650  16.372
 3970W        W 4374   0.732   4.553  16.435
 3971W        W 4375   0.286   5.753  17.209
 3972W        W 4376   2.145   6.946  15.915
 3973W        W 4377   3.339   4.543  16.787
 3974W        W 4378   1.976   6.890  17.554
 3975W        W 4379   3.319   5.949  14.759
 3976W        W 4380   1.754   5.432  15.820
 3977W        W 4381   3.606   3.943  17.561
 3978W        W 4382   1.755   5.778  17.155
 3979W        W 4383   1.972   4.664  16.600
 3980W        W 4384   2.824   4.962  15.438
 3981W        W 4385   3.111   4.695  15.080
 3982W        W 4386   2.920   6.735  15.469
 3983W        W 4387   2.754   6.338  16.265
 3984W        W 4388   2.650   5.417  15.243
 3985W        W 4389   2.083   5.627  16.229
 3986W        W 4390   2.964   5.415  16.296
 3987W        W 4391   0.339   4.430  16.720
 3988W        W 4392   3.117   5.482  17.547
 3989W        W 4393   3.468   7.100  16.693
 3990W        W 4394   1.398   6.544  16.095
 3991W        W 4395   2.405   7.077  17.419
 3992W        W 4396   2.399   4.407  17.183
 3993W        W 4397   1.606   7.115  17.244
 3994W        W 4398   3.303   4.069  15.710
 3995W        W 4399   3.094   5.388  17.011
 3996W        W 4400   0.077   4.709  17.049
 3997W        W 4401   2.937   4.504  16.067
 3998W        W 4402   3.348   4.655  17.844
 3999W        W 4403   2.233   6.354  16.062
 4000W        W 4404   1.489   6.945  15.675
 4001W        W 4405   0.604   4.125  14.933
 4002W        W 4406   1.708   3.779  16.743
 4003W        W 4407   0.736   6.899  14.591
 4004W        W 4408   1.110   5.365  15.342
 4005W        W 4409   1.764   5.994  17.655
 4006W        W 4410   1.594   4.352  15.645
 4007W        W 4411   2.950   3.949  16.073
 4008W        W 4412   2.670   7.231  16.401
 4009W        W 4413   2.082   6.879  16.741
 4010W        W 4414   1.478   5.916  16.702
 4011W        W 4415   3.248   6.639  16.828
 4012W        W 4416   0.942   4.142  15.597
 4013W        W 4417   1.464   6.439  16.557
 4014W        W 4418   0.947   4.370  14.622
 4015W        W 4419   1.748   4.979  17.016
 4016W        W 4420   2.596   3.845  16.886
 4017W        W 4421   0.016   5.688  16.771
 4018W        W 4422   1.720   5.506  14.929
 4019W        W 4423   0.988   3.821  14.699
 4020W        W 4424   1.726   4.902  15.750
 4021W        W 4425   2.696   3.878  17.449
 4022W        W 4426   1.284   5.890  17.558
 4023W        W 4427   2.088   5.672  17.775
 4024W        W 4428   2.705   5.702  17.668
 4025W        W 4429   1.989   3.842  18.173
 4026W        W 4430   1.211   4.458  16.566
 4027W        W 4431   0.637   4.414  15.964
 4028W        W 4432   0.423   7.126  15.640
 4029W        W 4433   1.755   6.456  17.765
 4030W        W 4434   0.790   5.941  15.124
 4031W        W 4435   2.470   5.326  16.345
 4032W        W 4436   2.750   5.125  16.744
 4033W        W 4437   1.955   5.799  16.678
 4034W        W 4438   2.425   6.173  14.810
 4035W        W 4439   2.097   4.194  16.138
 4036W        W 4440   3.576   4.472  15.406
 4037W        W 4441   0.070   7.061  17.437
 4038W        W 4442   0.487   6.287  16.969
 4039W        W 4443   0.054   7.133  15.201
 4040W        W 4444   1.953   4.403  17.007
 4041W        W 4445   1.316   6.426  14.856
 4042W        W 4446   3.221   6.808  15.042
 4043W        W 4447   2.196   5.461  15.056
 4044W        W 4448   1.039   4.652  15.573
 4045W        W 4449   1.871   4.562  14.625
 4046W        W 4450   2.455   6.127  17.803
 4047W        W 4451   2.808   4.033  15.420
 4048W        W 4452   0.138   3.881  14.868
 4049W        W 4453   1.424   6.200  17.158
 4050W        W 4454   1.223   6.116  16.250
 4051W        W 4455   0.965   6.068  14.648
 4052W        W 4456   0.206   6.309  15.416
 4053W        W 4457   0.710   5.379  17.858
 4054W        W 4458   1.414   3.939  18.044
 4055W        W 4459   2.123   4.081  17.400
 4056W        W 4460   1.318   3.849  15.681
 4057W        W 4461   2.377   3.926  15.186
 4058W        W 4462   0.322   3.858  16.763
 4059W        W 4463   0.370   4.821  16.133
 4060W        W 4464   3.059   3.929  16.539
 4061W        W 4465   0.481   4.427  15.353
 4062W        W 4466   3.052   4.115  16.969
 4063W        W 4467   3.448   5.318  14.654
 4064W        W 4468   0.740   4.076  16.473
 4065W        W 4469   1.854   4.648  17.413
 4066W        W 4470   0.002   4.338  14.891
 4067W        W 4471   0.788   5.727  17.452
 4068W        W 4472   2.146   5.125  16.631
 4069W        W 4473   2.013   7.204  14.927
 4070W        W 4474   0.159   5.711  14.624
 4071W        W 4475   0.894   6.122  17.750
 4072W        W 4476   0.415   5.289  17.381
 4073W        W 4477   1.406   5.394  17.175
 4074W        W 4478   3.174   3.753  17.437
 4075W        W 4479   3.572   5.363  17.428
 4076W        W 4480   3.560   5.563  15.114
 4077W        W 4481   2.423   5.895  15.213
 4078W        W 4482   2.897   7.195  14.908
 4079W        W 4483   2.074   5.185  18.050
 4080W        W 4484   0.404   6.152  18.090
 4081W        W 4485   3.610   4.074  18.042
 4082W        W 4486   3.328   5.002  16.663
 4083W        W 4487   1.636   7.132  18.140
 4084W        W 4488   1.491   3.761  14.867
 4085W        W 4489   3.030   6.360  14.810
 4086W        W 4490   0.799   4.453  17.696
 4087W        W 4491   1.233   6.447  17.558
 4088W        W 4492   3.359   4.438  17.356
 4089W        W 4493   2.570   7.097  15.324
 4090W        W 4494   2.809   5.716  16.691
 4091W        W 4495   1.059   4.132  17.358
 4092W        W 4496   1.528   5.201  18.115
 4093W        W 4497   1.031   6.380  15.309
 4094W        W 4498   2.786   5.878  15.573
 4095W        W 4499   0.554   4.504  17.297
 4096W        W 4500   1.883   6.566  15.761
 4097W        W 4501   3.633   5.126  15.942
 4098W        W 4502   1.855   3.759  17.661
 4099W        W 4503   2.635   6.464  16.740
 4100W        W 4504   2.938   6.808  16.448
 4101W        W 4505   2.157   6.610  14.876
 4102W        W 4506   0.167   6.502  17.718
 4103W        W 4507   0.910   4.494  16.956
 4104W        W 4508   0.880   3.842  16.066
 4105W        W 4509   2.501   4.684  16.758
 4106W        W 4510   1.299   5.855  14.958
 4107W        W 4511   3.297   5.797  16.457
 4108W        W 4512   0.624   6.555  17.880
 4109W        W 4513   3.011   7.237  15.677
 4110W        W 4514   1.110   4.257  16.122
 4111W        W 4515   0.879   5.750  16.212
 4112W        W 4516   1.192   7.161  16.962
 4113W        W 4517   3.259   7.257  17.994
 4114W        W 4518   2.418   5.445  16.927
 4115W        W 4519   0.267   5.243  14.842
 4116W        W 4520   3.401   6.901  15.539
 4117W        W 4521   3.238   4.225  15.158
 4118W        W 4522   1.377   3.744  17.561
 4119W        W 4523   3.083   6.546  16.019
 4120W        W 4524   3.112   5.102  15.924
 4121W        W 4525   1.229   4.775  16.140
 4122W        W 4526   1.474   5.037  17.464
 4123W        W 4527   2.585   6.190  17.327
 4124W        W 4528   1.235   4.644  17.439
 4125W        W 4529   1.214   7.110  16.055
 4126W        W 4530   0.531   7.069  17.689
 4127W        W 4531   0.643   6.430  14.819
 4128W        W 4532   3.160   6.188  15.629
 4129W        W 4533   0.764   4.980  17.515
 4130W        W 4534   3.537   4.910  14.996
 4131W        W 4535   1.282   5.967  15.467
 4132W        W 4536   2.381   5.349  17.548
 4133W        W 4537   2.272   4.977  17.092
 4134W        W 4538   0.832   5.349  17.121
 4135W        W 4539   3.042   7.237  16.950
 4136W        W 4540   2.833   3.871  17.944
 4137W        W 4541   0.497   4.021  17.531
 4138W        W 4542   0.836   5.044  16.584
 4139W        W 4543   1.205   4.858  14.706
 4140W        W 4544   0.008   6.617  17.251
 4141W        W 4545   1.593   5.326  16.694
 4142W        W 4546   1.416   4.351  14.799
 4143W        W 4547   0.551   5.167  15.580
 4144W        W 4548   0.322   7.019  17.017
 4145W        W 4549   3.117   5.245  15.125
 4146W        W 4550   3.212   4.161  17.811
 4147W        W 4551   2.648   6.370  15.774
 4148W        W 4552   0.246   5.294  17.951
 4149W        W 4553   3.212   3.758  15.247
 4150W        W 4554   2.732   6.233  15.258
 4151W        W 4555   1.634   5.291  15.343
 4152W        W 4556   2.821   4.095  14.866
 4153W        W 4557   2.886   4.702  17.052
 4154W        W 4558   0.595   5.295  16.259
 4155W        W 4559   0.889   6.234  15.908
 4156W        W 4560   2.652   4.854  15.873
 4157W        W 4561   1.675   4.233  16.569
 4158W        W 4562   3.637   6.144  17.080
 4159W        W 4563   3.555   4.131  16.641
 4160W        W 4564   0.094   6.961  16.017
 4161W        W 4565   0.603   6.148  15.553
 4162W        W 4566   0.518   3.765  18.106
 4163W        W 4567   1.637   6.618  18.208
 4164W        W 4568   3.392   5.586  15.998
 4165W        W 4569   2.746   5.763  14.878
 4166W        W 4570   2.041   7.284  17.090
 4167W        W 4571   2.898   6.006  18.127
 4168W        W 4572   1.713   3.716  15.407
 4169W        W 4573   2.426   4.585  16.266
 4170W        W 4574   0.112   6.172  16.598
 4171W        W 4575   1.365   4.134  15.239
 4172W        W 4576   1.169   5.618  18.088
 4173W        W 4577   2.163   4.599  15.802
 4174W        W 4578   2.368   6.009  16.924
 4175W        W 4579   0.522   6.614  17.359
 4176W        W 4580   1.113   6.597  18.082
 4177W        W 4581   0.964   4.394  15.096
 4178W        W 4582   2.481   4.536  15.421
 4179W        W 4583   2.439   6.644  17.658
 4180W        W 4584   1.124   5.236  16.257
 4181W        W 4585   0.779   6.934  17.122
 4182W        W 4586   3.524   7.051  14.723
 4183W        W 4587   0.387   5.723  17.719
 4184W        W 4588   2.382   5.985  16.407
 4185W        W 4589   0.818   5.634  15.649
 4186W        W 4590   1.189   6.641  17.044
 4187W        W 4591   1.567   4.060  16.085
 4188W        W 4592   0.178   6.044  15.015
 4189W        W 4593   1.697   4.995  14.885
 4190W        W 4594   0.343   5.544  15.904
 4191W        W 4595   1.633   4.186  17.368
 4192W        W 4596   3.305   3.895  14.795
 4193W        W 4597   3.398   5.641  17.894
 4194W        W 4598   2.052   6.898  18.046
 4195W        W 4599   3.610   5.992  17.568
 4196W        W 4600   3.018   6.790  18.179
 4197W        W 4601   0.757   7.246  16.657
 4198W        W 4602   3.616   5.868  15.531
 4199W        W 4603   2.146   5.135  16.044
 4200W        W 4604   1.913   3.747  15.934
 4201W        W 4605   0.972   6.731  15.771
 4202W        W 4606   1.471   4.472  16.996
 4203W        W 4607   1.171   3.841  16.465
 4204W        W 4608   0.234   6.663  15.013
 4205W        W 4609   2.050   6.027  15.731
 4206W        W 4610   0.925   6.822  17.610
 4207W        W 4611   0.402   5.645  15.306
 4208W        W 4612   0.287   4.188  16.305
 4209W        W 4613   1.835   6.153  16.362
 4210W        W 4614   0.087   4.007  15.382
 4211W        W 4615   2.751   5.213  17.309
 4212W        W 4616   2.628   4.599  14.881
 4213W        W 4617   3.145   6.271  16.529
 4214W        W 4618   1.806   6.755  16.360
 4215W        W 4619   1.218   6.859  15.271
 4216W        W 4620   2.500   3.762  14.701
 4217W        W 4621   0.300   7.022  16.442
 4218W        W 4622   2.497   4.780  18.077
 4219W        W 4623   0.480   4.310  18.076
 4220W        W 4624   0.211   4.910  15.409
 4221W        W 4625   0.902   4.899  15.134
 4222W        W 4626   2.665   5.226  17.951
 4223W        W 4627   1.008   5.507  16.660
 4224W        W 4628   2.482   3.793  15.780
 4225W        W 4629   1.613   7.224  16.283
 4226W        W 4630   2.827   6.686  17.220
 4227W        W 4631   2.411   6.835  16.331
 4228W        W 4632   2.430   5.815  15.925
 4229W        W 4633   1.892   4.040  14.996
 4230W        W 4634   3.573   3.668  15.718
 4231W        W 4635   1.261   5.303  14.881
 4232W        W 4636   3.427   4.640  15.871
 4233W        W 4637   2.119   5.810  14.748
 4234W        W 4638   3.055   6.010  17.496
 4235W        W 4639   2.709   6.711  14.963
 4236W        W 4640   1.324   4.386  17.869
 4237W        W 4641   1.144   4.970  17.110
 4238W        W 4642   3.236   6.465  17.387
 4239W        W 4643   2.336   4.415  17.764
 4240W        W 4644   0.180   4.886  17.541
 4241W        W 4645   1.940   5.363  17.267
 4242W        W 4646   0.297   6.121  15.924
 4243W        W 4647   0.444   5.418  16.814
 4244W        W 4648   2.761   5.704  17.164
 4245W        W 4649   2.533   7.084  17.975
 4246W        W 4650   2.429   4.823  17.528
 4247W        W 4651   2.706   6.877  15.933
 4248W        W 4652   1.708   6.597  17.256
 4249W        W 4653   1.193   6.952  16.525
 4250W        W 4654   2.998   6.123  16.944
 4251W        W 4655   2.048   6.195  18.081
 4252W        W 4656   0.653   6.148  16.420
 4253W        W 4657   2.999   5.907  16.065
 4254W        W 4658   2.640   6.973  16.816
 4255W        W 4659   0.618   6.702  16.686
 4256W        W 4660   1.639   4.754  17.896
 4257W        W 4661   2.090   6.920  15.407
 4258W        W 4662   1.398   6.175  18.045
 4259W        W 4663   1.524   6.413  15.422
 4260W        W 4664   0.745   5.153  14.681
 4261W        W 4665   3.165   5.862  18.873
 4262W        W 4666   1.213   6.938  18.426
 4263W        W 4667   1.296   5.090  19.409
 4264W        W 4668   0.811   4.938  19.573
 4265W        W 4669   1.802   5.753  19.007
 4266W        W 4670   2.231   4.945  18.584
 4267W        W 4671   1.788   6.180  18.553
 4268W        W 4672   3.572   4.713  19.982
 4269W        W 4673   1.644   5.089  19.868
 4270W        W 4674   1.605   5.702  19.933
 4271W        W 4675   0.484   4.019  19.388
 4272W        W 4676   3.474   6.060  19.677
 4273W        W 4677   3.172   4.413  18.339
 4274W        W 4678   3.378   6.387  18.836
 4275W        W 4679   0.507   7.173  18.590
 4276W        W 4680   0.900   7.219  19.266
 4277W        W 4681   2.725   5.413  19.426
 4278W        W 4682   2.691   5.101  18.453
 4279W        W 4683   3.176   5.453  19.208
 4280W        W 4684   2.078   4.111  19.224
 4281W        W 4685   0.735   6.805  18.907
 4282W        W 4686   0.106   4.304  19.506
 4283W        W 4687   0.350   6.528  19.895
 4284W        W 4688   1.691   6.878  18.765
 4285W        W 4689   3.083   4.904  18.229
 4286W        W 4690   1.270   5.594  19.492
 4287W        W 4691   3.521   3.761  19.882
 4288W        W 4692   0.740   5.633  18.350
 4289W        W 4693   0.395   4.666  18.529
 4290W        W 4694   0.457   6.622  19.323
 4291W        W 4695   1.588   6.105  19.571
 4292W        W 4696   1.846   4.606  18.969
 4293W        W 4697   3.229   7.004  19.741
 4294W        W 4698   3.619   6.513  19.473
 4295W        W 4699   0.012   5.356  19.163
 4296W        W 4700   2.327   5.035  19.114
 4297W        W 4701   2.204   5.525  19.218
 4298W        W 4702   0.422   3.738  19.773
 4299W        W 4703   2.193   4.419  18.675
 4300W        W 4704   2.592   4.299  19.456
 4301W        W 4705   1.383   4.726  18.832
 4302W        W 4706   3.004   4.494  19.177
 4303W        W 4707   3.371   4.976  19.122
 4304W        W 4708   1.040   3.729  18.828
 4305W        W 4709   3.511   6.512  18.308
 4306W        W 4710   2.335   4.302  18.240
 4307W        W 4711   2.046   6.379  18.967
 4308W        W 4712   2.145   6.946  19.559
 4309W        W 4713   3.319   5.949  18.403
 4310W        W 4714   1.754   5.432  19.464
 4311W        W 4715   2.824   4.962  19.082
 4312W        W 4716   3.111   4.695  18.724
 4313W        W 4717   2.920   6.735  19.113
 4314W        W 4718   2.754   6.338  19.909
 4315W        W 4719   2.650   5.417  18.887
 4316W        W 4720   2.964   5.415  19.940
 4317W        W 4721   1.398   6.544  19.739
 4318W        W 4722   3.303   4.069  19.354
 4319W        W 4723   2.937   4.504  19.711
 4320W        W 4724   2.233   6.354  19.706
 4321W        W 4725   1.489   6.945  19.319
 4322W        W 4726   0.604   4.125  18.577
 4323W        W 4727   0.736   6.899  18.235
 4324W        W 4728   1.110   5.365  18.986
 4325W        W 4729   1.594   4.352  19.289
 4326W        W 4730   2.950   3.949  19.717
 4327W        W 4731   0.942   4.142  19.241
 4328W        W 4732   0.947   4.370  18.266
 4329W        W 4733   1.720   5.506  18.573
 4330W        W 4734   0.988   3.821  18.343
 4331W        W 4735   1.726   4.902  19.394
 4332W        W 4736   0.637   4.414  19.608
 4333W        W 4737   0.423   7.126  19.284
 4334W        W 4738   0.790   5.941  18.768
 4335W        W 4739   2.425   6.173  18.454
 4336W        W 4740   3.576   4.472  19.050
 4337W        W 4741   0.054   7.133  18.845
 4338W        W 4742   1.316   6.426  18.500
 4339W        W 4743   3.221   6.808  18.686
 4340W        W 4744   2.196   5.461  18.700
 4341W        W 4745   1.039   4.652  19.217
 4342W        W 4746   1.871   4.562  18.269
 4343W        W 4747   2.808   4.033  19.064
 4344W        W 4748   0.138   3.881  18.512
 4345W        W 4749   0.965   6.068  18.292
 4346W        W 4750   0.206   6.309  19.060
 4347W        W 4751   1.318   3.849  19.325
 4348W        W 4752   2.377   3.926  18.830
 4349W        W 4753   0.370   4.821  19.777
 4350W        W 4754   0.481   4.427  18.997
 4351W        W 4755   3.448   5.318  18.298
 4352W        W 4756   0.002   4.338  18.535
 4353W        W 4757   2.013   7.204  18.571
 4354W        W 4758   0.159   5.711  18.268
 4355W        W 4759   3.560   5.563  18.758
 4356W        W 4760   2.423   5.895  18.857
 4357W        W 4761   2.897   7.195  18.552
 4358W        W 4762   1.491   3.761  18.511
 4359W        W 4763   3.030   6.360  18.454
 4360W        W 4764   2.570   7.097  18.968
 4361W        W 4765   1.031   6.380  18.953
 4362W        W 4766   2.786   5.878  19.217
 4363W        W 4767   1.883   6.566  19.405
 4364W        W 4768   3.633   5.126  19.586
 4365W        W 4769   2.157   6.610  18.520
 4366W        W 4770   0.880   3.842  19.710
 4367W        W 4771   1.299   5.855  18.602
 4368W        W 4772   3.011   7.237  19.321
 4369W        W 4773   0.267   5.243  18.486
 4370W        W 4774   3.401   6.901  19.183
 4371W        W 4775   3.238   4.225  18.802
 4372W        W 4776   3.083   6.546  19.663
 4373W        W 4777   3.112   5.102  19.568
 4374W        W 4778   1.214   7.110  19.699
 4375W        W 4779   0.643   6.430  18.463
 4376W        W 4780   3.160   6.188  19.273
 4377W        W 4781   3.537   4.910  18.640
 4378W        W 4782   1.282   5.967  19.111
 4379W        W 4783   1.205   4.858  18.350
 4380W        W 4784   1.416   4.351  18.443
 4381W        W 4785   0.551   5.167  19.224
 4382W        W 4786   3.117   5.245  18.769
 4383W        W 4787   2.648   6.370  19.418
 4384W        W 4788   3.212   3.758  18.891
 4385W        W 4789   2.732   6.233  18.902
 4386W        W 4790   1.634   5.291  18.987
 4387W        W 4791   2.821   4.095  18.510
 4388W        W 4792   0.889   6.234  19.552
 4389W        W 4793   2.652   4.854  19.517
 4390W        W 4794   0.094   6.961  19.661
 4391W        W 4795   0.603   6.148  19.197
 4392W        W 4796   3.392   5.586  19.642
 4393W        W 4797   2.746   5.763  18.522
 4394W        W 4798   1.713   3.716  19.051
 4395W        W 4799   1.365   4.134  18.883
 4396W        W 4800   2.163   4.599  19.446
 4397W        W 4801   0.964   4.394  18.740
 4398W        W 4802   2.481   4.536  19.065
 4399W        W 4803   1.124   5.236  19.901
 4400W        W 4804   3.524   7.051  18.367
 4401W        W 4805   0.818   5.634  19.293
 4402W        W 4806   1.567   4.060  19.729
 4403W        W 4807   0.178   6.044  18.659
 4404W        W 4808   1.697   4.995  18.529
 4405W        W 4809   0.343   5.544  19.548
 4406W        W 4810   3.305   3.895  18.439
 4407W        W 4811   3.616   5.868  19.175
 4408W        W 4812   2.146   5.135  19.688
 4409W        W 4813   1.913   3.747  19.578
 4410W        W 4814   0.972   6.731  19.415
 4411W        W 4815   0.234   6.663  18.657
 4412W        W 4816   2.050   6.027  19.375
 4413W        W 4817   0.402   5.645  18.950
 4414W        W 4818   0.287   4.188  19.949
 4415W        W 4819   0.087   4.007  19.026
 4416W        W 4820   2.628   4.599  18.525
 4417W        W 4821   1.806   6.755  20.004
 4418W        W 4822   1.218   6.859  18.915
 4419W        W 4823   2.500   3.762  18.345
 4420W        W 4824   0.211   4.910  19.053
 4421W        W 4825   0.902   4.899  18.778
 4422W        W 4826   2.482   3.793  19.424
 4423W        W 4827   1.613   7.224  19.927
 4424W        W 4828   2.411   6.835  19.975
 4425W        W 4829   2.430   5.815  19.569
 4426W        W 4830   1.892   4.040  18.640
 4427W        W 4831   3.573   3.668  19.362
 4428W        W 4832   1.261   5.303  18.525
 4429W        W 4833   3.427   4.640  19.515
 4430W        W 4834   2.119   5.810  18.392
 4431W        W 4835   2.709   6.711  18.607
 4432W        W 4836   0.297   6.121  19.568
 4433W        W 4837   2.706   6.877  19.577
 4434W        W 4838   2.999   5.907  19.709
 4435W        W 4839   2.090   6.920  19.051
 4436W        W 4840   1.524   6.413  19.066
 4437W        W 4841   0.745   5.153  18.325
 4438W        W 4842   0.084  10.884   3.359
 4439W        W 4843   0.460   9.777   2.882
 4440W        W 4844   3.165   9.507   0.652
 4441W        W 4845   3.295  10.592   2.679
 4442W        W 4846   1.213  10.583   0.205
 4443W        W 4847   1.296   8.735   1.188
 4444W        W 4848   0.811   8.583   1.352
 4445W        W 4849   1.802   9.398   0.786
 4446W        W 4850   1.477  10.490   3.141
 4447W        W 4851   0.126   8.051   3.104
 4448W        W 4852   0.888   7.331   2.906
 4449W        W 4853   2.582   7.719   1.793
 4450W        W 4854   2.231   8.590   0.363
 4451W        W 4855   2.801   8.024   3.454
 4452W        W 4856   0.167   7.816   2.579
 4453W        W 4857   0.266  10.435   3.600
 4454W        W 4858   1.788   9.825   0.332
 4455W        W 4859   0.220   8.608   2.025
 4456W        W 4860   1.113   8.499   3.262
 4457W        W 4861   3.572   8.358   1.761
 4458W        W 4862   3.336   9.401   2.620
 4459W        W 4863   1.644   8.734   1.647
 4460W        W 4864   2.190  10.073   2.016
 4461W        W 4865   0.690   9.507   2.248
 4462W        W 4866   0.049   9.035   1.819
 4463W        W 4867   1.085   9.007   3.011
 4464W        W 4868   3.356   8.790   3.265
 4465W        W 4869   0.972  10.234   1.710
 4466W        W 4870   2.093   9.923   2.844
 4467W        W 4871   1.313   8.563   2.069
 4468W        W 4872   1.605   9.347   1.712
 4469W        W 4873   2.602  10.120   3.560
 4470W        W 4874   1.681   9.440   3.570
 4471W        W 4875   1.662   9.156   3.048
 4472W        W 4876   0.071   8.547   3.570
 4473W        W 4877   2.903  10.082   3.169
 4474W        W 4878   0.484   7.664   1.167
 4475W        W 4879   1.011   9.922   2.166
 4476W        W 4880   3.474   9.705   1.456
 4477W        W 4881   2.887   8.105   2.023
 4478W        W 4882   3.172   8.058   0.118
 4479W        W 4883   3.637   8.859   2.424
 4480W        W 4884   1.604  10.566   2.177
 4481W        W 4885   3.378  10.032   0.615
 4482W        W 4886   0.507  10.818   0.369
 4483W        W 4887   0.900  10.864   1.045
 4484W        W 4888   0.697   7.618   2.471
 4485W        W 4889   3.320   8.636   2.746
 4486W        W 4890   2.725   9.058   1.205
 4487W        W 4891   2.691   8.746   0.232
 4488W        W 4892   1.899   9.890   2.372
 4489W        W 4893   1.705   8.220   1.571
 4490W        W 4894   2.305  10.307   2.565
 4491W        W 4895   3.176   9.098   0.987
 4492W        W 4896   2.078   7.756   1.003
 4493W        W 4897   0.735  10.450   0.686
 4494W        W 4898   0.106   7.949   1.285
 4495W        W 4899   2.892   8.556   1.759
 4496W        W 4900   0.350  10.173   1.674
 4497W        W 4901   1.691  10.523   0.544
 4498W        W 4902   3.083   8.549   0.008
 4499W        W 4903   0.106  10.307   2.172
 4500W        W 4904   0.897   9.879   2.652
 4501W        W 4905   1.270   9.239   1.271
 4502W        W 4906   1.292   7.644   2.364
 4503W        W 4907   3.521   7.406   1.661
 4504W        W 4908   0.740   9.278   0.129
 4505W        W 4909   0.395   8.311   0.308
 4506W        W 4910   0.457  10.267   1.102
 4507W        W 4911   1.588   9.750   1.350
 4508W        W 4912   2.920  10.609   3.064
 4509W        W 4913   1.846   8.251   0.748
 4510W        W 4914   3.229  10.649   1.520
 4511W        W 4915   2.906   8.502   3.118
 4512W        W 4916   3.619  10.158   1.252
 4513W        W 4917   2.246   9.450   2.736
 4514W        W 4918   0.012   9.001   0.942
 4515W        W 4919   1.123   9.416   2.515
 4516W        W 4920   2.327   8.680   0.893
 4517W        W 4921   2.204   9.170   0.997
 4518W        W 4922   0.547   8.590   2.471
 4519W        W 4923   0.532   8.466   3.393
 4520W        W 4924   0.422   7.383   1.552
 4521W        W 4925   2.190   7.730   2.113
 4522W        W 4926   1.838   7.915   3.276
 4523W        W 4927   2.193   8.064   0.454
 4524W        W 4928   3.376  10.457   3.208
 4525W        W 4929   2.343   7.538   3.247
 4526W        W 4930   3.362   9.839   3.369
 4527W        W 4931   2.792   8.006   2.965
 4528W        W 4932   2.592   7.944   1.235
 4529W        W 4933   2.985   9.078   3.639
 4530W        W 4934   0.725  10.654   1.625
 4531W        W 4935   1.383   8.371   0.611
 4532W        W 4936   0.952   7.655   3.275
 4533W        W 4937   3.004   8.139   0.956
 4534W        W 4938   3.371   8.621   0.901
 4535W        W 4939   1.114  10.838   3.372
 4536W        W 4940   1.040   7.374   0.607
 4537W        W 4941   3.361   7.908   1.642
 4538W        W 4942   3.511  10.157   0.087
 4539W        W 4943   0.418   9.360   1.789
 4540W        W 4944   2.335   7.947   0.019
 4541W        W 4945   3.469  10.279   1.739
 4542W        W 4946   3.508   7.473   2.489
 4543W        W 4947   1.953   8.685   3.043
 4544W        W 4948   2.046  10.024   0.746
 4545W        W 4949   2.446   9.318   3.486
 4546W        W 4950   2.120   7.295   1.795
 4547W        W 4951   0.732   8.198   1.858
 4548W        W 4952   0.286   9.398   2.632
 4549W        W 4953   2.145  10.591   1.338
 4550W        W 4954   3.339   8.188   2.210
 4551W        W 4955   1.976  10.535   2.977
 4552W        W 4956   3.319   9.594   0.182
 4553W        W 4957   1.754   9.077   1.243
 4554W        W 4958   3.606   7.588   2.984
 4555W        W 4959   1.755   9.423   2.578
 4556W        W 4960   1.972   8.309   2.023
 4557W        W 4961   2.824   8.607   0.861
 4558W        W 4962   3.111   8.340   0.503
 4559W        W 4963   2.920  10.380   0.892
 4560W        W 4964   2.754   9.983   1.688
 4561W        W 4965   2.650   9.062   0.666
 4562W        W 4966   2.083   9.272   1.652
 4563W        W 4967   2.964   9.060   1.719
 4564W        W 4968   0.339   8.075   2.143
 4565W        W 4969   3.117   9.127   2.970
 4566W        W 4970   3.468  10.745   2.116
 4567W        W 4971   1.398  10.189   1.518
 4568W        W 4972   2.405  10.722   2.842
 4569W        W 4973   2.399   8.052   2.606
 4570W        W 4974   1.606  10.760   2.667
 4571W        W 4975   3.303   7.714   1.133
 4572W        W 4976   3.094   9.033   2.434
 4573W        W 4977   0.077   8.354   2.472
 4574W        W 4978   2.937   8.149   1.490
 4575W        W 4979   3.348   8.300   3.267
 4576W        W 4980   2.233   9.999   1.485
 4577W        W 4981   1.489  10.590   1.098
 4578W        W 4982   0.604   7.770   0.356
 4579W        W 4983   1.708   7.424   2.166
 4580W        W 4984   0.736  10.544   0.014
 4581W        W 4985   1.110   9.010   0.765
 4582W        W 4986   1.764   9.639   3.078
 4583W        W 4987   1.594   7.997   1.068
 4584W        W 4988   2.950   7.594   1.496
 4585W        W 4989   2.670  10.876   1.824
 4586W        W 4990   2.082  10.524   2.164
 4587W        W 4991   1.478   9.561   2.125
 4588W        W 4992   3.248  10.284   2.251
 4589W        W 4993   0.942   7.787   1.020
 4590W        W 4994   1.464  10.084   1.980
 4591W        W 4995   0.947   8.015   0.045
 4592W        W 4996   1.748   8.624   2.439
 4593W        W 4997   2.596   7.490   2.309
 4594W        W 4998   0.016   9.333   2.194
 4595W        W 4999   1.720   9.151   0.352
 4596W        W 5000   0.988   7.466   0.122
 4597W        W 5001   1.726   8.547   1.173
 4598W        W 5002   2.696   7.523   2.872
 4599W        W 5003   1.284   9.535   2.981
 4600W        W 5004   2.088   9.317   3.198
 4601W        W 5005   2.705   9.347   3.091
 4602W        W 5006   1.989   7.487   3.596
 4603W        W 5007   1.211   8.103   1.989
 4604W        W 5008   0.637   8.059   1.387
 4605W        W 5009   0.423  10.771   1.063
 4606W        W 5010   1.755  10.101   3.188
 4607W        W 5011   0.790   9.586   0.547
 4608W        W 5012   2.470   8.971   1.768
 4609W        W 5013   2.750   8.770   2.167
 4610W        W 5014   1.955   9.444   2.101
 4611W        W 5015   2.425   9.818   0.233
 4612W        W 5016   2.097   7.839   1.561
 4613W        W 5017   3.576   8.117   0.829
 4614W        W 5018   0.070  10.706   2.860
 4615W        W 5019   0.487   9.932   2.392
 4616W        W 5020   0.054  10.778   0.624
 4617W        W 5021   1.953   8.048   2.430
 4618W        W 5022   1.316  10.071   0.279
 4619W        W 5023   3.221  10.453   0.465
 4620W        W 5024   2.196   9.106   0.479
 4621W        W 5025   1.039   8.297   0.996
 4622W        W 5026   1.871   8.207   0.048
 4623W        W 5027   2.455   9.772   3.226
 4624W        W 5028   2.808   7.678   0.843
 4625W        W 5029   0.138   7.526   0.291
 4626W        W 5030   1.424   9.845   2.581
 4627W        W 5031   1.223   9.761   1.673
 4628W        W 5032   0.965   9.713   0.071
 4629W        W 5033   0.206   9.954   0.839
 4630W        W 5034   0.710   9.024   3.281
 4631W        W 5035   1.414   7.584   3.467
 4632W        W 5036   2.123   7.726   2.823
 4633W        W 5037   1.318   7.494   1.104
 4634W        W 5038   2.377   7.571   0.609
 4635W        W 5039   0.322   7.503   2.186
 4636W        W 5040   0.370   8.466   1.556
 4637W        W 5041   3.059   7.574   1.962
 4638W        W 5042   0.481   8.072   0.776
 4639W        W 5043   3.052   7.760   2.392
 4640W        W 5044   3.448   8.963   0.077
 4641W        W 5045   0.740   7.721   1.896
 4642W        W 5046   1.854   8.293   2.836
 4643W        W 5047   0.002   7.983   0.314
 4644W        W 5048   0.788   9.372   2.875
 4645W        W 5049   2.146   8.770   2.054
 4646W        W 5050   2.013  10.849   0.350
 4647W        W 5051   0.159   9.356   0.047
 4648W        W 5052   0.894   9.767   3.173
 4649W        W 5053   0.415   8.934   2.804
 4650W        W 5054   1.406   9.039   2.598
 4651W        W 5055   3.174   7.398   2.860
 4652W        W 5056   3.572   9.008   2.851
 4653W        W 5057   3.560   9.208   0.537
 4654W        W 5058   2.423   9.540   0.636
 4655W        W 5059   2.897  10.840   0.331
 4656W        W 5060   2.074   8.830   3.473
 4657W        W 5061   0.404   9.797   3.513
 4658W        W 5062   3.610   7.719   3.465
 4659W        W 5063   3.328   8.647   2.086
 4660W        W 5064   1.636  10.777   3.563
 4661W        W 5065   1.491   7.406   0.290
 4662W        W 5066   3.030  10.005   0.233
 4663W        W 5067   0.799   8.098   3.119
 4664W        W 5068   1.233  10.092   2.981
 4665W        W 5069   3.359   8.083   2.779
 4666W        W 5070   2.570  10.742   0.747
 4667W        W 5071   2.809   9.361   2.114
 4668W        W 5072   1.059   7.777   2.781
 4669W        W 5073   1.528   8.846   3.538
 4670W        W 5074   1.031  10.025   0.732
 4671W        W 5075   2.786   9.523   0.996
 4672W        W 5076   0.554   8.149   2.720
 4673W        W 5077   1.883  10.211   1.184
 4674W        W 5078   3.633   8.771   1.365
 4675W        W 5079   1.855   7.404   3.084
 4676W        W 5080   2.635  10.109   2.163
 4677W        W 5081   2.938  10.453   1.871
 4678W        W 5082   2.157  10.255   0.299
 4679W        W 5083   0.167  10.147   3.141
 4680W        W 5084   0.910   8.139   2.379
 4681W        W 5085   0.880   7.487   1.489
 4682W        W 5086   2.501   8.329   2.181
 4683W        W 5087   1.299   9.500   0.381
 4684W        W 5088   3.297   9.442   1.880
 4685W        W 5089   0.624  10.200   3.303
 4686W        W 5090   3.011  10.882   1.100
 4687W        W 5091   1.110   7.902   1.545
 4688W        W 5092   0.879   9.395   1.635
 4689W        W 5093   1.192  10.806   2.385
 4690W        W 5094   3.259  10.902   3.417
 4691W        W 5095   2.418   9.090   2.350
 4692W        W 5096   0.267   8.888   0.265
 4693W        W 5097   3.401  10.546   0.962
 4694W        W 5098   3.238   7.870   0.581
 4695W        W 5099   1.377   7.389   2.984
 4696W        W 5100   3.083  10.191   1.442
 4697W        W 5101   3.112   8.747   1.347
 4698W        W 5102   1.229   8.420   1.563
 4699W        W 5103   1.474   8.682   2.887
 4700W        W 5104   2.585   9.835   2.750
 4701W        W 5105   1.235   8.289   2.862
 4702W        W 5106   1.214  10.755   1.478
 4703W        W 5107   0.531  10.714   3.112
 4704W        W 5108   0.643  10.075   0.242
 4705W        W 5109   3.160   9.833   1.052
 4706W        W 5110   0.764   8.625   2.938
 4707W        W 5111   3.537   8.555   0.419
 4708W        W 5112   1.282   9.612   0.890
 4709W        W 5113   2.381   8.994   2.971
 4710W        W 5114   2.272   8.622   2.515
 4711W        W 5115   0.832   8.994   2.544
 4712W        W 5116   3.042  10.882   2.373
 4713W        W 5117   2.833   7.516   3.367
 4714W        W 5118   0.497   7.666   2.954
 4715W        W 5119   0.836   8.689   2.007
 4716W        W 5120   1.205   8.503   0.129
 4717W        W 5121   0.008  10.262   2.674
 4718W        W 5122   1.593   8.971   2.117
 4719W        W 5123   1.416   7.996   0.222
 4720W        W 5124   0.551   8.812   1.003
 4721W        W 5125   0.322  10.664   2.440
 4722W        W 5126   3.117   8.890   0.548
 4723W        W 5127   3.212   7.806   3.234
 4724W        W 5128   2.648  10.015   1.197
 4725W        W 5129   0.246   8.939   3.374
 4726W        W 5130   3.212   7.403   0.670
 4727W        W 5131   2.732   9.878   0.681
 4728W        W 5132   1.634   8.936   0.766
 4729W        W 5133   2.821   7.740   0.289
 4730W        W 5134   2.886   8.347   2.475
 4731W        W 5135   0.595   8.940   1.682
 4732W        W 5136   0.889   9.879   1.331
 4733W        W 5137   2.652   8.499   1.296
 4734W        W 5138   1.675   7.878   1.992
 4735W        W 5139   3.637   9.789   2.503
 4736W        W 5140   3.555   7.776   2.064
 4737W        W 5141   0.094  10.606   1.440
 4738W        W 5142   0.603   9.793   0.976
 4739W        W 5143   0.518   7.410   3.529
 4740W        W 5144   1.637  10.263   3.631
 4741W        W 5145   3.392   9.231   1.421
 4742W        W 5146   2.746   9.408   0.301
 4743W        W 5147   2.041  10.929   2.513
 4744W        W 5148   2.898   9.651   3.550
 4745W        W 5149   1.713   7.361   0.830
 4746W        W 5150   2.426   8.230   1.689
 4747W        W 5151   0.112   9.817   2.021
 4748W        W 5152   1.365   7.779   0.662
 4749W        W 5153   1.169   9.263   3.511
 4750W        W 5154   2.163   8.244   1.225
 4751W        W 5155   2.368   9.654   2.347
 4752W        W 5156   0.522  10.259   2.782
 4753W        W 5157   1.113  10.242   3.505
 4754W        W 5158   0.964   8.039   0.519
 4755W        W 5159   2.481   8.181   0.844
 4756W        W 5160   2.439  10.289   3.081
 4757W        W 5161   1.124   8.881   1.680
 4758W        W 5162   0.779  10.579   2.545
 4759W        W 5163   3.524  10.696   0.146
 4760W        W 5164   0.387   9.368   3.142
 4761W        W 5165   2.382   9.630   1.830
 4762W        W 5166   0.818   9.279   1.072
 4763W        W 5167   1.189  10.286   2.467
 4764W        W 5168   1.567   7.705   1.508
 4765W        W 5169   0.178   9.689   0.438
 4766W        W 5170   1.697   8.640   0.308
 4767W        W 5171   0.343   9.189   1.327
 4768W        W 5172   1.633   7.831   2.791
 4769W        W 5173   3.305   7.540   0.218
 4770W        W 5174   3.398   9.286   3.317
 4771W        W 5175   2.052  10.543   3.469
 4772W        W 5176   3.610   9.637   2.991
 4773W        W 5177   3.018  10.435   3.602
 4774W        W 5178   0.757  10.891   2.080
 4775W        W 5179   3.616   9.513   0.954
 4776W        W 5180   2.146   8.780   1.467
 4777W        W 5181   1.913   7.392   1.357
 4778W        W 5182   0.972  10.376   1.194
 4779W        W 5183   1.471   8.117   2.419
 4780W        W 5184   1.171   7.486   1.888
 4781W        W 5185   0.234  10.308   0.436
 4782W        W 5186   2.050   9.672   1.154
 4783W        W 5187   0.925  10.467   3.033
 4784W        W 5188   0.402   9.290   0.729
 4785W        W 5189   0.287   7.833   1.728
 4786W        W 5190   1.835   9.798   1.785
 4787W        W 5191   0.087   7.652   0.805
 4788W        W 5192   2.751   8.858   2.732
 4789W        W 5193   2.628   8.244   0.304
 4790W        W 5194   3.145   9.916   1.952
 4791W        W 5195   1.806  10.400   1.783
 4792W        W 5196   1.218  10.504   0.694
 4793W        W 5197   2.500   7.407   0.124
 4794W        W 5198   0.300  10.667   1.865
 4795W        W 5199   2.497   8.425   3.500
 4796W        W 5200   0.480   7.955   3.499
 4797W        W 5201   0.211   8.555   0.832
 4798W        W 5202   0.902   8.544   0.557
 4799W        W 5203   2.665   8.871   3.374
 4800W        W 5204   1.008   9.152   2.083
 4801W        W 5205   2.482   7.438   1.203
 4802W        W 5206   1.613  10.869   1.706
 4803W        W 5207   2.827  10.331   2.643
 4804W        W 5208   2.411  10.480   1.754
 4805W        W 5209   2.430   9.460   1.348
 4806W        W 5210   1.892   7.685   0.419
 4807W        W 5211   3.573   7.313   1.141
 4808W        W 5212   1.261   8.948   0.304
 4809W        W 5213   3.427   8.285   1.294
 4810W        W 5214   2.119   9.455   0.171
 4811W        W 5215   3.055   9.655   2.919
 4812W        W 5216   2.709  10.356   0.386
 4813W        W 5217   1.324   8.031   3.292
 4814W        W 5218   1.144   8.615   2.533
 4815W        W 5219   3.236  10.110   2.810
 4816W        W 5220   2.336   8.060   3.187
 4817W        W 5221   0.180   8.531   2.964
 4818W        W 5222   1.940   9.008   2.690
 4819W        W 5223   0.297   9.766   1.347
 4820W        W 5224   0.444   9.063   2.237
 4821W        W 5225   2.761   9.349   2.587
 4822W        W 5226   2.533  10.729   3.398
 4823W        W 5227   2.429   8.468   2.951
 4824W        W 5228   2.706  10.522   1.356
 4825W        W 5229   1.708  10.242   2.679
 4826W        W 5230   1.193  10.597   1.948
 4827W        W 5231   2.998   9.768   2.367
 4828W        W 5232   2.048   9.840   3.504
 4829W        W 5233   0.653   9.793   1.843
 4830W        W 5234   2.999   9.552   1.488
 4831W        W 5235   2.640  10.618   2.239
 4832W        W 5236   0.618  10.347   2.109
 4833W        W 5237   1.639   8.399   3.319
 4834W        W 5238   2.090  10.565   0.830
 4835W        W 5239   1.398   9.820   3.468
 4836W        W 5240   1.524  10.058   0.845
 4837W        W 5241   0.745   8.798   0.104
 4838W        W 5242   0.084  10.884   7.003
 4839W        W 5243   0.460   9.777   6.526
 4840W        W 5244   3.165   9.507   4.296
 4841W        W 5245   3.295  10.592   6.323
 4842W        W 5246   1.213  10.583   3.849
 4843W        W 5247   1.296   8.735   4.832
 4844W        W 5248   0.811   8.583   4.996
 4845W        W 5249   1.802   9.398   4.430
 4846W        W 5250   1.477  10.490   6.785
 4847W        W 5251   0.126   8.051   6.748
 4848W        W 5252   0.888   7.331   6.550
 4849W        W 5253   2.582   7.719   5.437
 4850W        W 5254   2.231   8.590   4.007
 4851W        W 5255   2.801   8.024   7.098
 4852W        W 5256   0.167   7.816   6.223
 4853W        W 5257   0.266  10.435   7.244
 4854W        W 5258   1.788   9.825   3.976
 4855W        W 5259   0.220   8.608   5.669
 4856W        W 5260   1.113   8.499   6.906
 4857W        W 5261   3.572   8.358   5.405
 4858W        W 5262   3.336   9.401   6.264
 4859W        W 5263   1.644   8.734   5.291
 4860W        W 5264   2.190  10.073   5.660
 4861W        W 5265   0.690   9.507   5.892
 4862W        W 5266   0.049   9.035   5.463
 4863W        W 5267   1.085   9.007   6.655
 4864W        W 5268   3.356   8.790   6.909
 4865W        W 5269   0.972  10.234   5.354
 4866W        W 5270   2.093   9.923   6.488
 4867W        W 5271   1.313   8.563   5.713
 4868W        W 5272   1.605   9.347   5.356
 4869W        W 5273   2.602  10.120   7.204
 4870W        W 5274   1.681   9.440   7.214
 4871W        W 5275   1.662   9.156   6.692
 4872W        W 5276   0.071   8.547   7.214
 4873W        W 5277   2.903  10.082   6.813
 4874W        W 5278   0.484   7.664   4.811
 4875W        W 5279   1.011   9.922   5.810
 4876W        W 5280   3.474   9.705   5.100
 4877W        W 5281   2.887   8.105   5.667
 4878W        W 5282   3.172   8.058   3.762
 4879W        W 5283   3.637   8.859   6.068
 4880W        W 5284   1.604  10.566   5.821
 4881W        W 5285   3.378  10.032   4.259
 4882W        W 5286   0.507  10.818   4.013
 4883W        W 5287   0.900  10.864   4.689
 4884W        W 5288   0.697   7.618   6.115
 4885W        W 5289   3.320   8.636   6.390
 4886W        W 5290   2.725   9.058   4.849
 4887W        W 5291   2.691   8.746   3.876
 4888W        W 5292   1.899   9.890   6.016
 4889W        W 5293   1.705   8.220   5.215
 4890W        W 5294   2.305  10.307   6.209
 4891W        W 5295   3.176   9.098   4.631
 4892W        W 5296   2.078   7.756   4.647
 4893W        W 5297   0.735  10.450   4.330
 4894W        W 5298   0.106   7.949   4.929
 4895W        W 5299   2.892   8.556   5.403
 4896W        W 5300   0.350  10.173   5.318
 4897W        W 5301   1.691  10.523   4.188
 4898W        W 5302   3.083   8.549   3.652
 4899W        W 5303   0.106  10.307   5.816
 4900W        W 5304   0.897   9.879   6.296
 4901W        W 5305   1.270   9.239   4.915
 4902W        W 5306   1.292   7.644   6.008
 4903W        W 5307   3.521   7.406   5.305
 4904W        W 5308   0.740   9.278   3.773
 4905W        W 5309   0.395   8.311   3.952
 4906W        W 5310   0.457  10.267   4.746
 4907W        W 5311   1.588   9.750   4.994
 4908W        W 5312   2.920  10.609   6.708
 4909W        W 5313   1.846   8.251   4.392
 4910W        W 5314   3.229  10.649   5.164
 4911W        W 5315   2.906   8.502   6.762
 4912W        W 5316   3.619  10.158   4.896
 4913W        W 5317   2.246   9.450   6.380
 4914W        W 5318   0.012   9.001   4.586
 4915W        W 5319   1.123   9.416   6.159
 4916W        W 5320   2.327   8.680   4.537
 4917W        W 5321   2.204   9.170   4.641
 4918W        W 5322   0.547   8.590   6.115
 4919W        W 5323   0.532   8.466   7.037
 4920W        W 5324   0.422   7.383   5.196
 4921W        W 5325   2.190   7.730   5.757
 4922W        W 5326   1.838   7.915   6.920
 4923W        W 5327   2.193   8.064   4.098
 4924W        W 5328   3.376  10.457   6.852
 4925W        W 5329   2.343   7.538   6.891
 4926W        W 5330   3.362   9.839   7.013
 4927W        W 5331   2.792   8.006   6.609
 4928W        W 5332   2.592   7.944   4.879
 4929W        W 5333   2.985   9.078   7.283
 4930W        W 5334   0.725  10.654   5.269
 4931W        W 5335   1.383   8.371   4.255
 4932W        W 5336   0.952   7.655   6.919
 4933W        W 5337   3.004   8.139   4.600
 4934W        W 5338   3.371   8.621   4.545
 4935W        W 5339   1.114  10.838   7.016
 4936W        W 5340   1.040   7.374   4.251
 4937W        W 5341   3.361   7.908   5.286
 4938W        W 5342   3.511  10.157   3.731
 4939W        W 5343   0.418   9.360   5.433
 4940W        W 5344   2.335   7.947   3.663
 4941W        W 5345   3.469  10.279   5.383
 4942W        W 5346   3.508   7.473   6.133
 4943W        W 5347   1.953   8.685   6.687
 4944W        W 5348   2.046  10.024   4.390
 4945W        W 5349   2.446   9.318   7.130
 4946W        W 5350   2.120   7.295   5.439
 4947W        W 5351   0.732   8.198   5.502
 4948W        W 5352   0.286   9.398   6.276
 4949W        W 5353   2.145  10.591   4.982
 4950W        W 5354   3.339   8.188   5.854
 4951W        W 5355   1.976  10.535   6.621
 4952W        W 5356   3.319   9.594   3.826
 4953W        W 5357   1.754   9.077   4.887
 4954W        W 5358   3.606   7.588   6.628
 4955W        W 5359   1.755   9.423   6.222
 4956W        W 5360   1.972   8.309   5.667
 4957W        W 5361   2.824   8.607   4.505
 4958W        W 5362   3.111   8.340   4.147
 4959W        W 5363   2.920  10.380   4.536
 4960W        W 5364   2.754   9.983   5.332
 4961W        W 5365   2.650   9.062   4.310
 4962W        W 5366   2.083   9.272   5.296
 4963W        W 5367   2.964   9.060   5.363
 4964W        W 5368   0.339   8.075   5.787
 4965W        W 5369   3.117   9.127   6.614
 4966W        W 5370   3.468  10.745   5.760
 4967W        W 5371   1.398  10.189   5.162
 4968W        W 5372   2.405  10.722   6.486
 4969W        W 5373   2.399   8.052   6.250
 4970W        W 5374   1.606  10.760   6.311
 4971W        W 5375   3.303   7.714   4.777
 4972W        W 5376   3.094   9.033   6.078
 4973W        W 5377   0.077   8.354   6.116
 4974W        W 5378   2.937   8.149   5.134
 4975W        W 5379   3.348   8.300   6.911
 4976W        W 5380   2.233   9.999   5.129
 4977W        W 5381   1.489  10.590   4.742
 4978W        W 5382   0.604   7.770   4.000
 4979W        W 5383   1.708   7.424   5.810
 4980W        W 5384   0.736  10.544   3.658
 4981W        W 5385   1.110   9.010   4.409
 4982W        W 5386   1.764   9.639   6.722
 4983W        W 5387   1.594   7.997   4.712
 4984W        W 5388   2.950   7.594   5.140
 4985W        W 5389   2.670  10.876   5.468
 4986W        W 5390   2.082  10.524   5.808
 4987W        W 5391   1.478   9.561   5.769
 4988W        W 5392   3.248  10.284   5.895
 4989W        W 5393   0.942   7.787   4.664
 4990W        W 5394   1.464  10.084   5.624
 4991W        W 5395   0.947   8.015   3.689
 4992W        W 5396   1.748   8.624   6.083
 4993W        W 5397   2.596   7.490   5.953
 4994W        W 5398   0.016   9.333   5.838
 4995W        W 5399   1.720   9.151   3.996
 4996W        W 5400   0.988   7.466   3.766
 4997W        W 5401   1.726   8.547   4.817
 4998W        W 5402   2.696   7.523   6.516
 4999W        W 5403   1.284   9.535   6.625
 5000W        W 5404   2.088   9.317   6.842
 5001W        W 5405   2.705   9.347   6.735
 5002W        W 5406   1.989   7.487   7.240
 5003W        W 5407   1.211   8.103   5.633
 5004W        W 5408   0.637   8.059   5.031
 5005W        W 5409   0.423  10.771   4.707
 5006W        W 5410   1.755  10.101   6.832
 5007W        W 5411   0.790   9.586   4.191
 5008W        W 5412   2.470   8.971   5.412
 5009W        W 5413   2.750   8.770   5.811
 5010W        W 5414   1.955   9.444   5.745
 5011W        W 5415   2.425   9.818   3.877
 5012W        W 5416   2.097   7.839   5.205
 5013W        W 5417   3.576   8.117   4.473
 5014W        W 5418   0.070  10.706   6.504
 5015W        W 5419   0.487   9.932   6.036
 5016W        W 5420   0.054  10.778   4.268
 5017W        W 5421   1.953   8.048   6.074
 5018W        W 5422   1.316  10.071   3.923
 5019W        W 5423   3.221  10.453   4.109
 5020W        W 5424   2.196   9.106   4.123
 5021W        W 5425   1.039   8.297   4.640
 5022W        W 5426   1.871   8.207   3.692
 5023W        W 5427   2.455   9.772   6.870
 5024W        W 5428   2.808   7.678   4.487
 5025W        W 5429   0.138   7.526   3.935
 5026W        W 5430   1.424   9.845   6.225
 5027W        W 5431   1.223   9.761   5.317
 5028W        W 5432   0.965   9.713   3.715
 5029W        W 5433   0.206   9.954   4.483
 5030W        W 5434   0.710   9.024   6.925
 5031W        W 5435   1.414   7.584   7.111
 5032W        W 5436   2.123   7.726   6.467
 5033W        W 5437   1.318   7.494   4.748
 5034W        W 5438   2.377   7.571   4.253
 5035W        W 5439   0.322   7.503   5.830
 5036W        W 5440   0.370   8.466   5.200
 5037W        W 5441   3.059   7.574   5.606
 5038W        W 5442   0.481   8.072   4.420
 5039W        W 5443   3.052   7.760   6.036
 5040W        W 5444   3.448   8.963   3.721
 5041W        W 5445   0.740   7.721   5.540
 5042W        W 5446   1.854   8.293   6.480
 5043W        W 5447   0.002   7.983   3.958
 5044W        W 5448   0.788   9.372   6.519
 5045W        W 5449   2.146   8.770   5.698
 5046W        W 5450   2.013  10.849   3.994
 5047W        W 5451   0.159   9.356   3.691
 5048W        W 5452   0.894   9.767   6.817
 5049W        W 5453   0.415   8.934   6.448
 5050W        W 5454   1.406   9.039   6.242
 5051W        W 5455   3.174   7.398   6.504
 5052W        W 5456   3.572   9.008   6.495
 5053W        W 5457   3.560   9.208   4.181
 5054W        W 5458   2.423   9.540   4.280
 5055W        W 5459   2.897  10.840   3.975
 5056W        W 5460   2.074   8.830   7.117
 5057W        W 5461   0.404   9.797   7.157
 5058W        W 5462   3.610   7.719   7.109
 5059W        W 5463   3.328   8.647   5.730
 5060W        W 5464   1.636  10.777   7.207
 5061W        W 5465   1.491   7.406   3.934
 5062W        W 5466   3.030  10.005   3.877
 5063W        W 5467   0.799   8.098   6.763
 5064W        W 5468   1.233  10.092   6.625
 5065W        W 5469   3.359   8.083   6.423
 5066W        W 5470   2.570  10.742   4.391
 5067W        W 5471   2.809   9.361   5.758
 5068W        W 5472   1.059   7.777   6.425
 5069W        W 5473   1.528   8.846   7.182
 5070W        W 5474   1.031  10.025   4.376
 5071W        W 5475   2.786   9.523   4.640
 5072W        W 5476   0.554   8.149   6.364
 5073W        W 5477   1.883  10.211   4.828
 5074W        W 5478   3.633   8.771   5.009
 5075W        W 5479   1.855   7.404   6.728
 5076W        W 5480   2.635  10.109   5.807
 5077W        W 5481   2.938  10.453   5.515
 5078W        W 5482   2.157  10.255   3.943
 5079W        W 5483   0.167  10.147   6.785
 5080W        W 5484   0.910   8.139   6.023
 5081W        W 5485   0.880   7.487   5.133
 5082W        W 5486   2.501   8.329   5.825
 5083W        W 5487   1.299   9.500   4.025
 5084W        W 5488   3.297   9.442   5.524
 5085W        W 5489   0.624  10.200   6.947
 5086W        W 5490   3.011  10.882   4.744
 5087W        W 5491   1.110   7.902   5.189
 5088W        W 5492   0.879   9.395   5.279
 5089W        W 5493   1.192  10.806   6.029
 5090W        W 5494   3.259  10.902   7.061
 5091W        W 5495   2.418   9.090   5.994
 5092W        W 5496   0.267   8.888   3.909
 5093W        W 5497   3.401  10.546   4.606
 5094W        W 5498   3.238   7.870   4.225
 5095W        W 5499   1.377   7.389   6.628
 5096W        W 5500   3.083  10.191   5.086
 5097W        W 5501   3.112   8.747   4.991
 5098W        W 5502   1.229   8.420   5.207
 5099W        W 5503   1.474   8.682   6.531
 5100W        W 5504   2.585   9.835   6.394
 5101W        W 5505   1.235   8.289   6.506
 5102W        W 5506   1.214  10.755   5.122
 5103W        W 5507   0.531  10.714   6.756
 5104W        W 5508   0.643  10.075   3.886
 5105W        W 5509   3.160   9.833   4.696
 5106W        W 5510   0.764   8.625   6.582
 5107W        W 5511   3.537   8.555   4.063
 5108W        W 5512   1.282   9.612   4.534
 5109W        W 5513   2.381   8.994   6.615
 5110W        W 5514   2.272   8.622   6.159
 5111W        W 5515   0.832   8.994   6.188
 5112W        W 5516   3.042  10.882   6.017
 5113W        W 5517   2.833   7.516   7.011
 5114W        W 5518   0.497   7.666   6.598
 5115W        W 5519   0.836   8.689   5.651
 5116W        W 5520   1.205   8.503   3.773
 5117W        W 5521   0.008  10.262   6.318
 5118W        W 5522   1.593   8.971   5.761
 5119W        W 5523   1.416   7.996   3.866
 5120W        W 5524   0.551   8.812   4.647
 5121W        W 5525   0.322  10.664   6.084
 5122W        W 5526   3.117   8.890   4.192
 5123W        W 5527   3.212   7.806   6.878
 5124W        W 5528   2.648  10.015   4.841
 5125W        W 5529   0.246   8.939   7.018
 5126W        W 5530   3.212   7.403   4.314
 5127W        W 5531   2.732   9.878   4.325
 5128W        W 5532   1.634   8.936   4.410
 5129W        W 5533   2.821   7.740   3.933
 5130W        W 5534   2.886   8.347   6.119
 5131W        W 5535   0.595   8.940   5.326
 5132W        W 5536   0.889   9.879   4.975
 5133W        W 5537   2.652   8.499   4.940
 5134W        W 5538   1.675   7.878   5.636
 5135W        W 5539   3.637   9.789   6.147
 5136W        W 5540   3.555   7.776   5.708
 5137W        W 5541   0.094  10.606   5.084
 5138W        W 5542   0.603   9.793   4.620
 5139W        W 5543   0.518   7.410   7.173
 5140W        W 5544   1.637  10.263   7.275
 5141W        W 5545   3.392   9.231   5.065
 5142W        W 5546   2.746   9.408   3.945
 5143W        W 5547   2.041  10.929   6.157
 5144W        W 5548   2.898   9.651   7.194
 5145W        W 5549   1.713   7.361   4.474
 5146W        W 5550   2.426   8.230   5.333
 5147W        W 5551   0.112   9.817   5.665
 5148W        W 5552   1.365   7.779   4.306
 5149W        W 5553   1.169   9.263   7.155
 5150W        W 5554   2.163   8.244   4.869
 5151W        W 5555   2.368   9.654   5.991
 5152W        W 5556   0.522  10.259   6.426
 5153W        W 5557   1.113  10.242   7.149
 5154W        W 5558   0.964   8.039   4.163
 5155W        W 5559   2.481   8.181   4.488
 5156W        W 5560   2.439  10.289   6.725
 5157W        W 5561   1.124   8.881   5.324
 5158W        W 5562   0.779  10.579   6.189
 5159W        W 5563   3.524  10.696   3.790
 5160W        W 5564   0.387   9.368   6.786
 5161W        W 5565   2.382   9.630   5.474
 5162W        W 5566   0.818   9.279   4.716
 5163W        W 5567   1.189  10.286   6.111
 5164W        W 5568   1.567   7.705   5.152
 5165W        W 5569   0.178   9.689   4.082
 5166W        W 5570   1.697   8.640   3.952
 5167W        W 5571   0.343   9.189   4.971
 5168W        W 5572   1.633   7.831   6.435
 5169W        W 5573   3.305   7.540   3.862
 5170W        W 5574   3.398   9.286   6.961
 5171W        W 5575   2.052  10.543   7.113
 5172W        W 5576   3.610   9.637   6.635
 5173W        W 5577   3.018  10.435   7.246
 5174W        W 5578   0.757  10.891   5.724
 5175W        W 5579   3.616   9.513   4.598
 5176W        W 5580   2.146   8.780   5.111
 5177W        W 5581   1.913   7.392   5.001
 5178W        W 5582   0.972  10.376   4.838
 5179W        W 5583   1.471   8.117   6.063
 5180W        W 5584   1.171   7.486   5.532
 5181W        W 5585   0.234  10.308   4.080
 5182W        W 5586   2.050   9.672   4.798
 5183W        W 5587   0.925  10.467   6.677
 5184W        W 5588   0.402   9.290   4.373
 5185W        W 5589   0.287   7.833   5.372
 5186W        W 5590   1.835   9.798   5.429
 5187W        W 5591   0.087   7.652   4.449
 5188W        W 5592   2.751   8.858   6.376
 5189W        W 5593   2.628   8.244   3.948
 5190W        W 5594   3.145   9.916   5.596
 5191W        W 5595   1.806  10.400   5.427
 5192W        W 5596   1.218  10.504   4.338
 5193W        W 5597   2.500   7.407   3.768
 5194W        W 5598   0.300  10.667   5.509
 5195W        W 5599   2.497   8.425   7.144
 5196W        W 5600   0.480   7.955   7.143
 5197W        W 5601   0.211   8.555   4.476
 5198W        W 5602   0.902   8.544   4.201
 5199W        W 5603   2.665   8.871   7.018
 5200W        W 5604   1.008   9.152   5.727
 5201W        W 5605   2.482   7.438   4.847
 5202W        W 5606   1.613  10.869   5.350
 5203W        W 5607   2.827  10.331   6.287
 5204W        W 5608   2.411  10.480   5.398
 5205W        W 5609   2.430   9.460   4.992
 5206W        W 5610   1.892   7.685   4.063
 5207W        W 5611   3.573   7.313   4.785
 5208W        W 5612   1.261   8.948   3.948
 5209W        W 5613   3.427   8.285   4.938
 5210W        W 5614   2.119   9.455   3.815
 5211W        W 5615   3.055   9.655   6.563
 5212W        W 5616   2.709  10.356   4.030
 5213W        W 5617   1.324   8.031   6.936
 5214W        W 5618   1.144   8.615   6.177
 5215W        W 5619   3.236  10.110   6.454
 5216W        W 5620   2.336   8.060   6.831
 5217W        W 5621   0.180   8.531   6.608
 5218W        W 5622   1.940   9.008   6.334
 5219W        W 5623   0.297   9.766   4.991
 5220W        W 5624   0.444   9.063   5.881
 5221W        W 5625   2.761   9.349   6.231
 5222W        W 5626   2.533  10.729   7.042
 5223W        W 5627   2.429   8.468   6.595
 5224W        W 5628   2.706  10.522   5.000
 5225W        W 5629   1.708  10.242   6.323
 5226W        W 5630   1.193  10.597   5.592
 5227W        W 5631   2.998   9.768   6.011
 5228W        W 5632   2.048   9.840   7.148
 5229W        W 5633   0.653   9.793   5.487
 5230W        W 5634   2.999   9.552   5.132
 5231W        W 5635   2.640  10.618   5.883
 5232W        W 5636   0.618  10.347   5.753
 5233W        W 5637   1.639   8.399   6.963
 5234W        W 5638   2.090  10.565   4.474
 5235W        W 5639   1.398   9.820   7.112
 5236W        W 5640   1.524  10.058   4.489
 5237W        W 5641   0.745   8.798   3.748
 5238W        W 5642   0.084  10.884  10.648
 5239W        W 5643   0.460   9.777  10.171
 5240W        W 5644   3.165   9.507   7.941
 5241W        W 5645   3.295  10.592   9.968
 5242W        W 5646   1.213  10.583   7.494
 5243W        W 5647   1.296   8.735   8.477
 5244W        W 5648   0.811   8.583   8.641
 5245W        W 5649   1.802   9.398   8.075
 5246W        W 5650   1.477  10.490  10.430
 5247W        W 5651   0.126   8.051  10.393
 5248W        W 5652   0.888   7.331  10.195
 5249W        W 5653   2.582   7.719   9.082
 5250W        W 5654   2.231   8.590   7.652
 5251W        W 5655   2.801   8.024  10.743
 5252W        W 5656   0.167   7.816   9.868
 5253W        W 5657   0.266  10.435  10.889
 5254W        W 5658   1.788   9.825   7.621
 5255W        W 5659   0.220   8.608   9.314
 5256W        W 5660   1.113   8.499  10.551
 5257W        W 5661   3.572   8.358   9.050
 5258W        W 5662   3.336   9.401   9.909
 5259W        W 5663   1.644   8.734   8.936
 5260W        W 5664   2.190  10.073   9.305
 5261W        W 5665   0.690   9.507   9.537
 5262W        W 5666   0.049   9.035   9.108
 5263W        W 5667   1.085   9.007  10.300
 5264W        W 5668   3.356   8.790  10.554
 5265W        W 5669   0.972  10.234   8.999
 5266W        W 5670   2.093   9.923  10.133
 5267W        W 5671   1.313   8.563   9.358
 5268W        W 5672   1.605   9.347   9.001
 5269W        W 5673   2.602  10.120  10.849
 5270W        W 5674   1.681   9.440  10.859
 5271W        W 5675   1.662   9.156  10.337
 5272W        W 5676   0.071   8.547  10.859
 5273W        W 5677   2.903  10.082  10.458
 5274W        W 5678   0.484   7.664   8.456
 5275W        W 5679   1.011   9.922   9.455
 5276W        W 5680   3.474   9.705   8.745
 5277W        W 5681   2.887   8.105   9.312
 5278W        W 5682   3.172   8.058   7.407
 5279W        W 5683   3.637   8.859   9.713
 5280W        W 5684   1.604  10.566   9.466
 5281W        W 5685   3.378  10.032   7.904
 5282W        W 5686   0.507  10.818   7.658
 5283W        W 5687   0.900  10.864   8.334
 5284W        W 5688   0.697   7.618   9.760
 5285W        W 5689   3.320   8.636  10.035
 5286W        W 5690   2.725   9.058   8.494
 5287W        W 5691   2.691   8.746   7.521
 5288W        W 5692   1.899   9.890   9.661
 5289W        W 5693   1.705   8.220   8.860
 5290W        W 5694   2.305  10.307   9.854
 5291W        W 5695   3.176   9.098   8.276
 5292W        W 5696   2.078   7.756   8.292
 5293W        W 5697   0.735  10.450   7.975
 5294W        W 5698   0.106   7.949   8.574
 5295W        W 5699   2.892   8.556   9.048
 5296W        W 5700   0.350  10.173   8.963
 5297W        W 5701   1.691  10.523   7.833
 5298W        W 5702   3.083   8.549   7.297
 5299W        W 5703   0.106  10.307   9.461
 5300W        W 5704   0.897   9.879   9.941
 5301W        W 5705   1.270   9.239   8.560
 5302W        W 5706   1.292   7.644   9.653
 5303W        W 5707   3.521   7.406   8.950
 5304W        W 5708   0.740   9.278   7.418
 5305W        W 5709   0.395   8.311   7.597
 5306W        W 5710   0.457  10.267   8.391
 5307W        W 5711   1.588   9.750   8.639
 5308W        W 5712   2.920  10.609  10.353
 5309W        W 5713   1.846   8.251   8.037
 5310W        W 5714   3.229  10.649   8.809
 5311W        W 5715   2.906   8.502  10.407
 5312W        W 5716   3.619  10.158   8.541
 5313W        W 5717   2.246   9.450  10.025
 5314W        W 5718   0.012   9.001   8.231
 5315W        W 5719   1.123   9.416   9.804
 5316W        W 5720   2.327   8.680   8.182
 5317W        W 5721   2.204   9.170   8.286
 5318W        W 5722   0.547   8.590   9.760
 5319W        W 5723   0.532   8.466  10.682
 5320W        W 5724   0.422   7.383   8.841
 5321W        W 5725   2.190   7.730   9.402
 5322W        W 5726   1.838   7.915  10.565
 5323W        W 5727   2.193   8.064   7.743
 5324W        W 5728   3.376  10.457  10.497
 5325W        W 5729   2.343   7.538  10.536
 5326W        W 5730   3.362   9.839  10.658
 5327W        W 5731   2.792   8.006  10.254
 5328W        W 5732   2.592   7.944   8.524
 5329W        W 5733   2.985   9.078  10.928
 5330W        W 5734   0.725  10.654   8.914
 5331W        W 5735   1.383   8.371   7.900
 5332W        W 5736   0.952   7.655  10.564
 5333W        W 5737   3.004   8.139   8.245
 5334W        W 5738   3.371   8.621   8.190
 5335W        W 5739   1.114  10.838  10.661
 5336W        W 5740   1.040   7.374   7.896
 5337W        W 5741   3.361   7.908   8.931
 5338W        W 5742   3.511  10.157   7.376
 5339W        W 5743   0.418   9.360   9.078
 5340W        W 5744   2.335   7.947   7.308
 5341W        W 5745   3.469  10.279   9.028
 5342W        W 5746   3.508   7.473   9.778
 5343W        W 5747   1.953   8.685  10.332
 5344W        W 5748   2.046  10.024   8.035
 5345W        W 5749   2.446   9.318  10.775
 5346W        W 5750   2.120   7.295   9.084
 5347W        W 5751   0.732   8.198   9.147
 5348W        W 5752   0.286   9.398   9.921
 5349W        W 5753   2.145  10.591   8.627
 5350W        W 5754   3.339   8.188   9.499
 5351W        W 5755   1.976  10.535  10.266
 5352W        W 5756   3.319   9.594   7.471
 5353W        W 5757   1.754   9.077   8.532
 5354W        W 5758   3.606   7.588  10.273
 5355W        W 5759   1.755   9.423   9.867
 5356W        W 5760   1.972   8.309   9.312
 5357W        W 5761   2.824   8.607   8.150
 5358W        W 5762   3.111   8.340   7.792
 5359W        W 5763   2.920  10.380   8.181
 5360W        W 5764   2.754   9.983   8.977
 5361W        W 5765   2.650   9.062   7.955
 5362W        W 5766   2.083   9.272   8.941
 5363W        W 5767   2.964   9.060   9.008
 5364W        W 5768   0.339   8.075   9.432
 5365W        W 5769   3.117   9.127  10.259
 5366W        W 5770   3.468  10.745   9.405
 5367W        W 5771   2.405  10.722  10.131
 5368W        W 5772   2.399   8.052   9.895
 5369W        W 5773   1.606  10.760   9.956
 5370W        W 5774   3.303   7.714   8.422
 5371W        W 5775   3.094   9.033   9.723
 5372W        W 5776   0.077   8.354   9.761
 5373W        W 5777   2.937   8.149   8.779
 5374W        W 5778   3.348   8.300  10.556
 5375W        W 5779   2.233   9.999   8.774
 5376W        W 5780   1.489  10.590   8.387
 5377W        W 5781   0.604   7.770   7.645
 5378W        W 5782   1.708   7.424   9.455
 5379W        W 5783   0.736  10.544   7.303
 5380W        W 5784   1.110   9.010   8.054
 5381W        W 5785   1.764   9.639  10.367
 5382W        W 5786   1.594   7.997   8.357
 5383W        W 5787   2.950   7.594   8.785
 5384W        W 5788   2.670  10.876   9.113
 5385W        W 5789   2.082  10.524   9.453
 5386W        W 5790   1.478   9.561   9.414
 5387W        W 5791   3.248  10.284   9.540
 5388W        W 5792   0.942   7.787   8.309
 5389W        W 5793   1.464  10.084   9.269
 5390W        W 5794   0.947   8.015   7.334
 5391W        W 5795   1.748   8.624   9.728
 5392W        W 5796   2.596   7.490   9.598
 5393W        W 5797   0.016   9.333   9.483
 5394W        W 5798   1.720   9.151   7.641
 5395W        W 5799   0.988   7.466   7.411
 5396W        W 5800   1.726   8.547   8.462
 5397W        W 5801   2.696   7.523  10.161
 5398W        W 5802   1.284   9.535  10.270
 5399W        W 5803   2.088   9.317  10.487
 5400W        W 5804   2.705   9.347  10.380
 5401W        W 5805   1.989   7.487  10.885
 5402W        W 5806   1.211   8.103   9.278
 5403W        W 5807   0.637   8.059   8.676
 5404W        W 5808   0.423  10.771   8.352
 5405W        W 5809   1.755  10.101  10.477
 5406W        W 5810   0.790   9.586   7.836
 5407W        W 5811   2.470   8.971   9.057
 5408W        W 5812   2.750   8.770   9.456
 5409W        W 5813   1.955   9.444   9.390
 5410W        W 5814   2.425   9.818   7.522
 5411W        W 5815   2.097   7.839   8.850
 5412W        W 5816   3.576   8.117   8.118
 5413W        W 5817   0.070  10.706  10.149
 5414W        W 5818   0.487   9.932   9.681
 5415W        W 5819   0.054  10.778   7.913
 5416W        W 5820   1.953   8.048   9.719
 5417W        W 5821   1.316  10.071   7.568
 5418W        W 5822   3.221  10.453   7.754
 5419W        W 5823   2.196   9.106   7.768
 5420W        W 5824   1.039   8.297   8.285
 5421W        W 5825   1.871   8.207   7.337
 5422W        W 5826   2.455   9.772  10.515
 5423W        W 5827   2.808   7.678   8.132
 5424W        W 5828   0.138   7.526   7.580
 5425W        W 5829   1.424   9.845   9.870
 5426W        W 5830   1.223   9.761   8.962
 5427W        W 5831   0.965   9.713   7.360
 5428W        W 5832   0.206   9.954   8.128
 5429W        W 5833   0.710   9.024  10.570
 5430W        W 5834   1.414   7.584  10.756
 5431W        W 5835   2.123   7.726  10.112
 5432W        W 5836   1.318   7.494   8.393
 5433W        W 5837   2.377   7.571   7.898
 5434W        W 5838   0.322   7.503   9.475
 5435W        W 5839   0.370   8.466   8.845
 5436W        W 5840   3.059   7.574   9.251
 5437W        W 5841   0.481   8.072   8.065
 5438W        W 5842   3.052   7.760   9.681
 5439W        W 5843   3.448   8.963   7.366
 5440W        W 5844   0.740   7.721   9.185
 5441W        W 5845   1.854   8.293  10.125
 5442W        W 5846   0.002   7.983   7.603
 5443W        W 5847   0.788   9.372  10.164
 5444W        W 5848   2.146   8.770   9.343
 5445W        W 5849   2.013  10.849   7.639
 5446W        W 5850   0.159   9.356   7.336
 5447W        W 5851   0.894   9.767  10.462
 5448W        W 5852   0.415   8.934  10.093
 5449W        W 5853   1.406   9.039   9.887
 5450W        W 5854   3.174   7.398  10.149
 5451W        W 5855   3.572   9.008  10.140
 5452W        W 5856   3.560   9.208   7.826
 5453W        W 5857   2.423   9.540   7.925
 5454W        W 5858   2.897  10.840   7.620
 5455W        W 5859   2.074   8.830  10.762
 5456W        W 5860   0.404   9.797  10.802
 5457W        W 5861   3.610   7.719  10.754
 5458W        W 5862   3.328   8.647   9.375
 5459W        W 5863   1.636  10.777  10.852
 5460W        W 5864   1.491   7.406   7.579
 5461W        W 5865   3.030  10.005   7.522
 5462W        W 5866   0.799   8.098  10.408
 5463W        W 5867   1.233  10.092  10.270
 5464W        W 5868   3.359   8.083  10.068
 5465W        W 5869   2.570  10.742   8.036
 5466W        W 5870   2.809   9.361   9.403
 5467W        W 5871   1.059   7.777  10.070
 5468W        W 5872   1.528   8.846  10.827
 5469W        W 5873   1.031  10.025   8.021
 5470W        W 5874   2.786   9.523   8.285
 5471W        W 5875   0.554   8.149  10.009
 5472W        W 5876   1.883  10.211   8.473
 5473W        W 5877   3.633   8.771   8.654
 5474W        W 5878   1.855   7.404  10.373
 5475W        W 5879   2.635  10.109   9.452
 5476W        W 5880   2.938  10.453   9.160
 5477W        W 5881   2.157  10.255   7.588
 5478W        W 5882   0.167  10.147  10.430
 5479W        W 5883   0.910   8.139   9.668
 5480W        W 5884   0.880   7.487   8.778
 5481W        W 5885   2.501   8.329   9.470
 5482W        W 5886   1.299   9.500   7.670
 5483W        W 5887   3.297   9.442   9.169
 5484W        W 5888   0.624  10.200  10.592
 5485W        W 5889   3.011  10.882   8.389
 5486W        W 5890   1.110   7.902   8.834
 5487W        W 5891   0.879   9.395   8.924
 5488W        W 5892   1.192  10.806   9.674
 5489W        W 5893   3.259  10.902  10.706
 5490W        W 5894   2.418   9.090   9.639
 5491W        W 5895   0.267   8.888   7.554
 5492W        W 5896   3.401  10.546   8.251
 5493W        W 5897   3.238   7.870   7.870
 5494W        W 5898   1.377   7.389  10.273
 5495W        W 5899   3.083  10.191   8.731
 5496W        W 5900   3.112   8.747   8.636
 5497W        W 5901   1.229   8.420   8.852
 5498W        W 5902   1.474   8.682  10.176
 5499W        W 5903   2.585   9.835  10.039
 5500W        W 5904   1.235   8.289  10.151
 5501W        W 5905   1.214  10.755   8.767
 5502W        W 5906   0.531  10.714  10.401
 5503W        W 5907   0.643  10.075   7.531
 5504W        W 5908   3.160   9.833   8.341
 5505W        W 5909   0.764   8.625  10.227
 5506W        W 5910   3.537   8.555   7.708
 5507W        W 5911   1.282   9.612   8.179
 5508W        W 5912   2.381   8.994  10.260
 5509W        W 5913   2.272   8.622   9.804
 5510W        W 5914   0.832   8.994   9.833
 5511W        W 5915   3.042  10.882   9.662
 5512W        W 5916   2.833   7.516  10.656
 5513W        W 5917   0.497   7.666  10.243
 5514W        W 5918   0.836   8.689   9.296
 5515W        W 5919   1.205   8.503   7.418
 5516W        W 5920   0.008  10.262   9.963
 5517W        W 5921   1.593   8.971   9.406
 5518W        W 5922   1.416   7.996   7.511
 5519W        W 5923   0.551   8.812   8.292
 5520W        W 5924   0.322  10.664   9.729
 5521W        W 5925   3.117   8.890   7.837
 5522W        W 5926   3.212   7.806  10.523
 5523W        W 5927   2.648  10.015   8.486
 5524W        W 5928   0.246   8.939  10.663
 5525W        W 5929   3.212   7.403   7.959
 5526W        W 5930   2.732   9.878   7.970
 5527W        W 5931   1.634   8.936   8.055
 5528W        W 5932   2.821   7.740   7.578
 5529W        W 5933   2.886   8.347   9.764
 5530W        W 5934   0.595   8.940   8.971
 5531W        W 5935   0.889   9.879   8.620
 5532W        W 5936   2.652   8.499   8.585
 5533W        W 5937   1.675   7.878   9.281
 5534W        W 5938   3.637   9.789   9.792
 5535W        W 5939   3.555   7.776   9.353
 5536W        W 5940   0.094  10.606   8.729
 5537W        W 5941   0.603   9.793   8.265
 5538W        W 5942   0.518   7.410  10.818
 5539W        W 5943   1.637  10.263  10.920
 5540W        W 5944   3.392   9.231   8.710
 5541W        W 5945   2.746   9.408   7.590
 5542W        W 5946   2.041  10.929   9.802
 5543W        W 5947   2.898   9.651  10.839
 5544W        W 5948   1.713   7.361   8.119
 5545W        W 5949   2.426   8.230   8.978
 5546W        W 5950   0.112   9.817   9.310
 5547W        W 5951   1.365   7.779   7.951
 5548W        W 5952   1.169   9.263  10.800
 5549W        W 5953   2.163   8.244   8.514
 5550W        W 5954   2.368   9.654   9.636
 5551W        W 5955   0.522  10.259  10.071
 5552W        W 5956   1.113  10.242  10.794
 5553W        W 5957   0.964   8.039   7.808
 5554W        W 5958   2.481   8.181   8.133
 5555W        W 5959   2.439  10.289  10.370
 5556W        W 5960   1.124   8.881   8.969
 5557W        W 5961   0.779  10.579   9.834
 5558W        W 5962   3.524  10.696   7.435
 5559W        W 5963   0.387   9.368  10.431
 5560W        W 5964   2.382   9.630   9.119
 5561W        W 5965   0.818   9.279   8.361
 5562W        W 5966   1.189  10.286   9.756
 5563W        W 5967   1.567   7.705   8.797
 5564W        W 5968   0.178   9.689   7.727
 5565W        W 5969   1.697   8.640   7.597
 5566W        W 5970   0.343   9.189   8.616
 5567W        W 5971   1.633   7.831  10.080
 5568W        W 5972   3.305   7.540   7.507
 5569W        W 5973   3.398   9.286  10.606
 5570W        W 5974   2.052  10.543  10.758
 5571W        W 5975   3.610   9.637  10.280
 5572W        W 5976   3.018  10.435  10.891
 5573W        W 5977   0.757  10.891   9.369
 5574W        W 5978   3.616   9.513   8.243
 5575W        W 5979   2.146   8.780   8.756
 5576W        W 5980   1.913   7.392   8.646
 5577W        W 5981   0.972  10.376   8.483
 5578W        W 5982   1.471   8.117   9.708
 5579W        W 5983   1.171   7.486   9.177
 5580W        W 5984   0.234  10.308   7.725
 5581W        W 5985   2.050   9.672   8.443
 5582W        W 5986   0.925  10.467  10.322
 5583W        W 5987   0.402   9.290   8.018
 5584W        W 5988   0.287   7.833   9.017
 5585W        W 5989   1.835   9.798   9.074
 5586W        W 5990   0.087   7.652   8.094
 5587W        W 5991   2.751   8.858  10.021
 5588W        W 5992   2.628   8.244   7.593
 5589W        W 5993   3.145   9.916   9.241
 5590W        W 5994   1.806  10.400   9.072
 5591W        W 5995   1.218  10.504   7.983
 5592W        W 5996   2.500   7.407   7.413
 5593W        W 5997   0.300  10.667   9.154
 5594W        W 5998   2.497   8.425  10.789
 5595W        W 5999   0.480   7.955  10.788
 5596W        W 6000   0.211   8.555   8.121
 5597W        W 6001   0.902   8.544   7.846
 5598W        W 6002   2.665   8.871  10.663
 5599W        W 6003   1.008   9.152   9.372
 5600W        W 6004   2.482   7.438   8.492
 5601W        W 6005   1.613  10.869   8.995
 5602W        W 6006   2.827  10.331   9.932
 5603W        W 6007   2.411  10.480   9.043
 5604W        W 6008   2.430   9.460   8.637
 5605W        W 6009   1.892   7.685   7.708
 5606W        W 6010   3.573   7.313   8.430
 5607W        W 6011   1.261   8.948   7.593
 5608W        W 6012   3.427   8.285   8.583
 5609W        W 6013   2.119   9.455   7.460
 5610W        W 6014   3.055   9.655  10.208
 5611W        W 6015   2.709  10.356   7.675
 5612W        W 6016   1.324   8.031  10.581
 5613W        W 6017   1.144   8.615   9.822
 5614W        W 6018   3.236  10.110  10.099
 5615W        W 6019   2.336   8.060  10.476
 5616W        W 6020   0.180   8.531  10.253
 5617W        W 6021   1.940   9.008   9.979
 5618W        W 6022   0.297   9.766   8.636
 5619W        W 6023   0.444   9.063   9.526
 5620W        W 6024   2.761   9.349   9.876
 5621W        W 6025   2.533  10.729  10.687
 5622W        W 6026   2.429   8.468  10.240
 5623W        W 6027   2.706  10.522   8.645
 5624W        W 6028   1.708  10.242   9.968
 5625W        W 6029   1.193  10.597   9.237
 5626W        W 6030   2.998   9.768   9.656
 5627W        W 6031   2.048   9.840  10.793
 5628W        W 6032   0.653   9.793   9.132
 5629W        W 6033   2.999   9.552   8.777
 5630W        W 6034   2.640  10.618   9.528
 5631W        W 6035   0.618  10.347   9.398
 5632W        W 6036   1.639   8.399  10.608
 5633W        W 6037   2.090  10.565   8.119
 5634W        W 6038   1.398   9.820  10.757
 5635W        W 6039   1.524  10.058   8.134
 5636W        W 6040   0.745   8.798   7.393
 5637W        W 6041   0.084  10.884  14.292
 5638W        W 6042   0.460   9.777  13.815
 5639W        W 6043   3.165   9.507  11.585
 5640W        W 6044   3.295  10.592  13.612
 5641W        W 6045   1.213  10.583  11.138
 5642W        W 6046   1.296   8.735  12.121
 5643W        W 6047   0.811   8.583  12.285
 5644W        W 6048   1.802   9.398  11.719
 5645W        W 6049   1.477  10.490  14.074
 5646W        W 6050   0.126   8.051  14.037
 5647W        W 6051   0.888   7.331  13.839
 5648W        W 6052   2.582   7.719  12.726
 5649W        W 6053   2.231   8.590  11.296
 5650W        W 6054   2.801   8.024  14.387
 5651W        W 6055   0.167   7.816  13.512
 5652W        W 6056   0.266  10.435  14.533
 5653W        W 6057   1.788   9.825  11.265
 5654W        W 6058   0.220   8.608  12.958
 5655W        W 6059   1.113   8.499  14.195
 5656W        W 6060   3.572   8.358  12.694
 5657W        W 6061   3.336   9.401  13.553
 5658W        W 6062   1.644   8.734  12.580
 5659W        W 6063   2.190  10.073  12.949
 5660W        W 6064   0.690   9.507  13.181
 5661W        W 6065   0.049   9.035  12.752
 5662W        W 6066   1.085   9.007  13.944
 5663W        W 6067   3.356   8.790  14.198
 5664W        W 6068   0.972  10.234  12.643
 5665W        W 6069   2.093   9.923  13.777
 5666W        W 6070   1.313   8.563  13.002
 5667W        W 6071   1.605   9.347  12.645
 5668W        W 6072   2.602  10.120  14.493
 5669W        W 6073   1.681   9.440  14.503
 5670W        W 6074   1.662   9.156  13.981
 5671W        W 6075   0.071   8.547  14.503
 5672W        W 6076   2.903  10.082  14.102
 5673W        W 6077   0.484   7.664  12.100
 5674W        W 6078   1.011   9.922  13.099
 5675W        W 6079   3.474   9.705  12.389
 5676W        W 6080   2.887   8.105  12.956
 5677W        W 6081   3.172   8.058  11.051
 5678W        W 6082   3.637   8.859  13.357
 5679W        W 6083   1.604  10.566  13.110
 5680W        W 6084   3.378  10.032  11.548
 5681W        W 6085   0.507  10.818  11.302
 5682W        W 6086   0.900  10.864  11.978
 5683W        W 6087   0.697   7.618  13.404
 5684W        W 6088   3.320   8.636  13.679
 5685W        W 6089   2.725   9.058  12.138
 5686W        W 6090   2.691   8.746  11.165
 5687W        W 6091   1.899   9.890  13.305
 5688W        W 6092   1.705   8.220  12.504
 5689W        W 6093   2.305  10.307  13.498
 5690W        W 6094   3.176   9.098  11.920
 5691W        W 6095   2.078   7.756  11.936
 5692W        W 6096   0.735  10.450  11.619
 5693W        W 6097   0.106   7.949  12.218
 5694W        W 6098   2.892   8.556  12.692
 5695W        W 6099   0.350  10.173  12.607
 5696W        W 6100   1.691  10.523  11.477
 5697W        W 6101   3.083   8.549  10.941
 5698W        W 6102   0.106  10.307  13.105
 5699W        W 6103   0.897   9.879  13.585
 5700W        W 6104   1.270   9.239  12.204
 5701W        W 6105   1.292   7.644  13.297
 5702W        W 6106   3.521   7.406  12.594
 5703W        W 6107   0.740   9.278  11.062
 5704W        W 6108   0.395   8.311  11.241
 5705W        W 6109   0.457  10.267  12.035
 5706W        W 6110   1.588   9.750  12.283
 5707W        W 6111   2.920  10.609  13.997
 5708W        W 6112   1.846   8.251  11.681
 5709W        W 6113   3.229  10.649  12.453
 5710W        W 6114   2.906   8.502  14.051
 5711W        W 6115   3.619  10.158  12.185
 5712W        W 6116   2.246   9.450  13.669
 5713W        W 6117   0.012   9.001  11.875
 5714W        W 6118   1.123   9.416  13.448
 5715W        W 6119   2.327   8.680  11.826
 5716W        W 6120   2.204   9.170  11.930
 5717W        W 6121   0.547   8.590  13.404
 5718W        W 6122   0.532   8.466  14.326
 5719W        W 6123   0.422   7.383  12.485
 5720W        W 6124   2.190   7.730  13.046
 5721W        W 6125   1.838   7.915  14.209
 5722W        W 6126   2.193   8.064  11.387
 5723W        W 6127   3.376  10.457  14.141
 5724W        W 6128   2.343   7.538  14.180
 5725W        W 6129   3.362   9.839  14.302
 5726W        W 6130   2.792   8.006  13.898
 5727W        W 6131   2.592   7.944  12.168
 5728W        W 6132   2.985   9.078  14.572
 5729W        W 6133   0.725  10.654  12.558
 5730W        W 6134   1.383   8.371  11.544
 5731W        W 6135   0.952   7.655  14.208
 5732W        W 6136   3.004   8.139  11.889
 5733W        W 6137   3.371   8.621  11.834
 5734W        W 6138   1.114  10.838  14.305
 5735W        W 6139   1.040   7.374  11.540
 5736W        W 6140   3.361   7.908  12.575
 5737W        W 6141   3.511  10.157  11.020
 5738W        W 6142   0.418   9.360  12.722
 5739W        W 6143   2.335   7.947  10.952
 5740W        W 6144   3.469  10.279  12.672
 5741W        W 6145   3.508   7.473  13.422
 5742W        W 6146   1.953   8.685  13.976
 5743W        W 6147   2.046  10.024  11.679
 5744W        W 6148   2.446   9.318  14.419
 5745W        W 6149   2.120   7.295  12.728
 5746W        W 6150   0.732   8.198  12.791
 5747W        W 6151   0.286   9.398  13.565
 5748W        W 6152   2.145  10.591  12.271
 5749W        W 6153   3.339   8.188  13.143
 5750W        W 6154   1.976  10.535  13.910
 5751W        W 6155   3.319   9.594  11.115
 5752W        W 6156   1.754   9.077  12.176
 5753W        W 6157   3.606   7.588  13.917
 5754W        W 6158   1.755   9.423  13.511
 5755W        W 6159   1.972   8.309  12.956
 5756W        W 6160   2.824   8.607  11.794
 5757W        W 6161   3.111   8.340  11.436
 5758W        W 6162   2.920  10.380  11.825
 5759W        W 6163   2.754   9.983  12.621
 5760W        W 6164   2.650   9.062  11.599
 5761W        W 6165   2.083   9.272  12.585
 5762W        W 6166   2.964   9.060  12.652
 5763W        W 6167   0.339   8.075  13.076
 5764W        W 6168   3.117   9.127  13.903
 5765W        W 6169   3.468  10.745  13.049
 5766W        W 6170   1.398  10.189  12.451
 5767W        W 6171   2.405  10.722  13.775
 5768W        W 6172   2.399   8.052  13.539
 5769W        W 6173   1.606  10.760  13.600
 5770W        W 6174   3.303   7.714  12.066
 5771W        W 6175   3.094   9.033  13.367
 5772W        W 6176   0.077   8.354  13.405
 5773W        W 6177   2.937   8.149  12.423
 5774W        W 6178   3.348   8.300  14.200
 5775W        W 6179   2.233   9.999  12.418
 5776W        W 6180   1.489  10.590  12.031
 5777W        W 6181   0.604   7.770  11.289
 5778W        W 6182   1.708   7.424  13.099
 5779W        W 6183   0.736  10.544  10.947
 5780W        W 6184   1.110   9.010  11.698
 5781W        W 6185   1.764   9.639  14.011
 5782W        W 6186   1.594   7.997  12.001
 5783W        W 6187   2.950   7.594  12.429
 5784W        W 6188   2.670  10.876  12.757
 5785W        W 6189   2.082  10.524  13.097
 5786W        W 6190   1.478   9.561  13.058
 5787W        W 6191   3.248  10.284  13.184
 5788W        W 6192   0.942   7.787  11.953
 5789W        W 6193   1.464  10.084  12.913
 5790W        W 6194   0.947   8.015  10.978
 5791W        W 6195   1.748   8.624  13.372
 5792W        W 6196   2.596   7.490  13.242
 5793W        W 6197   0.016   9.333  13.127
 5794W        W 6198   1.720   9.151  11.285
 5795W        W 6199   0.988   7.466  11.055
 5796W        W 6200   1.726   8.547  12.106
 5797W        W 6201   2.696   7.523  13.805
 5798W        W 6202   1.284   9.535  13.914
 5799W        W 6203   2.088   9.317  14.131
 5800W        W 6204   2.705   9.347  14.024
 5801W        W 6205   1.989   7.487  14.529
 5802W        W 6206   1.211   8.103  12.922
 5803W        W 6207   0.637   8.059  12.320
 5804W        W 6208   0.423  10.771  11.996
 5805W        W 6209   1.755  10.101  14.121
 5806W        W 6210   0.790   9.586  11.480
 5807W        W 6211   2.470   8.971  12.701
 5808W        W 6212   2.750   8.770  13.100
 5809W        W 6213   1.955   9.444  13.034
 5810W        W 6214   2.425   9.818  11.166
 5811W        W 6215   2.097   7.839  12.494
 5812W        W 6216   3.576   8.117  11.762
 5813W        W 6217   0.070  10.706  13.793
 5814W        W 6218   0.487   9.932  13.325
 5815W        W 6219   0.054  10.778  11.557
 5816W        W 6220   1.953   8.048  13.363
 5817W        W 6221   1.316  10.071  11.212
 5818W        W 6222   3.221  10.453  11.398
 5819W        W 6223   2.196   9.106  11.412
 5820W        W 6224   1.039   8.297  11.929
 5821W        W 6225   1.871   8.207  10.981
 5822W        W 6226   2.455   9.772  14.159
 5823W        W 6227   2.808   7.678  11.776
 5824W        W 6228   0.138   7.526  11.224
 5825W        W 6229   1.424   9.845  13.514
 5826W        W 6230   1.223   9.761  12.606
 5827W        W 6231   0.965   9.713  11.004
 5828W        W 6232   0.206   9.954  11.772
 5829W        W 6233   0.710   9.024  14.214
 5830W        W 6234   1.414   7.584  14.400
 5831W        W 6235   2.123   7.726  13.756
 5832W        W 6236   1.318   7.494  12.037
 5833W        W 6237   2.377   7.571  11.542
 5834W        W 6238   0.322   7.503  13.119
 5835W        W 6239   0.370   8.466  12.489
 5836W        W 6240   3.059   7.574  12.895
 5837W        W 6241   0.481   8.072  11.709
 5838W        W 6242   3.052   7.760  13.325
 5839W        W 6243   3.448   8.963  11.010
 5840W        W 6244   0.740   7.721  12.829
 5841W        W 6245   1.854   8.293  13.769
 5842W        W 6246   0.002   7.983  11.247
 5843W        W 6247   0.788   9.372  13.808
 5844W        W 6248   2.146   8.770  12.987
 5845W        W 6249   2.013  10.849  11.283
 5846W        W 6250   0.159   9.356  10.980
 5847W        W 6251   0.894   9.767  14.106
 5848W        W 6252   0.415   8.934  13.737
 5849W        W 6253   1.406   9.039  13.531
 5850W        W 6254   3.174   7.398  13.793
 5851W        W 6255   3.572   9.008  13.784
 5852W        W 6256   3.560   9.208  11.470
 5853W        W 6257   2.423   9.540  11.569
 5854W        W 6258   2.897  10.840  11.264
 5855W        W 6259   2.074   8.830  14.406
 5856W        W 6260   0.404   9.797  14.446
 5857W        W 6261   3.610   7.719  14.398
 5858W        W 6262   3.328   8.647  13.019
 5859W        W 6263   1.636  10.777  14.496
 5860W        W 6264   1.491   7.406  11.223
 5861W        W 6265   3.030  10.005  11.166
 5862W        W 6266   0.799   8.098  14.052
 5863W        W 6267   1.233  10.092  13.914
 5864W        W 6268   3.359   8.083  13.712
 5865W        W 6269   2.570  10.742  11.680
 5866W        W 6270   2.809   9.361  13.047
 5867W        W 6271   1.059   7.777  13.714
 5868W        W 6272   1.528   8.846  14.471
 5869W        W 6273   1.031  10.025  11.665
 5870W        W 6274   2.786   9.523  11.929
 5871W        W 6275   0.554   8.149  13.653
 5872W        W 6276   1.883  10.211  12.117
 5873W        W 6277   3.633   8.771  12.298
 5874W        W 6278   1.855   7.404  14.017
 5875W        W 6279   2.635  10.109  13.096
 5876W        W 6280   2.938  10.453  12.804
 5877W        W 6281   2.157  10.255  11.232
 5878W        W 6282   0.167  10.147  14.074
 5879W        W 6283   0.910   8.139  13.312
 5880W        W 6284   0.880   7.487  12.422
 5881W        W 6285   2.501   8.329  13.114
 5882W        W 6286   1.299   9.500  11.314
 5883W        W 6287   3.297   9.442  12.813
 5884W        W 6288   0.624  10.200  14.236
 5885W        W 6289   3.011  10.882  12.033
 5886W        W 6290   1.110   7.902  12.478
 5887W        W 6291   0.879   9.395  12.568
 5888W        W 6292   1.192  10.806  13.318
 5889W        W 6293   3.259  10.902  14.350
 5890W        W 6294   2.418   9.090  13.283
 5891W        W 6295   0.267   8.888  11.198
 5892W        W 6296   3.401  10.546  11.895
 5893W        W 6297   3.238   7.870  11.514
 5894W        W 6298   1.377   7.389  13.917
 5895W        W 6299   3.083  10.191  12.375
 5896W        W 6300   3.112   8.747  12.280
 5897W        W 6301   1.229   8.420  12.496
 5898W        W 6302   1.474   8.682  13.820
 5899W        W 6303   2.585   9.835  13.683
 5900W        W 6304   1.235   8.289  13.795
 5901W        W 6305   1.214  10.755  12.411
 5902W        W 6306   0.531  10.714  14.045
 5903W        W 6307   0.643  10.075  11.175
 5904W        W 6308   3.160   9.833  11.985
 5905W        W 6309   0.764   8.625  13.871
 5906W        W 6310   3.537   8.555  11.352
 5907W        W 6311   1.282   9.612  11.823
 5908W        W 6312   2.381   8.994  13.904
 5909W        W 6313   2.272   8.622  13.448
 5910W        W 6314   0.832   8.994  13.477
 5911W        W 6315   3.042  10.882  13.306
 5912W        W 6316   2.833   7.516  14.300
 5913W        W 6317   0.497   7.666  13.887
 5914W        W 6318   0.836   8.689  12.940
 5915W        W 6319   1.205   8.503  11.062
 5916W        W 6320   0.008  10.262  13.607
 5917W        W 6321   1.593   8.971  13.050
 5918W        W 6322   1.416   7.996  11.155
 5919W        W 6323   0.551   8.812  11.936
 5920W        W 6324   0.322  10.664  13.373
 5921W        W 6325   3.117   8.890  11.481
 5922W        W 6326   3.212   7.806  14.167
 5923W        W 6327   2.648  10.015  12.130
 5924W        W 6328   0.246   8.939  14.307
 5925W        W 6329   3.212   7.403  11.603
 5926W        W 6330   2.732   9.878  11.614
 5927W        W 6331   1.634   8.936  11.699
 5928W        W 6332   2.821   7.740  11.222
 5929W        W 6333   2.886   8.347  13.408
 5930W        W 6334   0.595   8.940  12.615
 5931W        W 6335   0.889   9.879  12.264
 5932W        W 6336   2.652   8.499  12.229
 5933W        W 6337   1.675   7.878  12.925
 5934W        W 6338   3.637   9.789  13.436
 5935W        W 6339   3.555   7.776  12.997
 5936W        W 6340   0.094  10.606  12.373
 5937W        W 6341   0.603   9.793  11.909
 5938W        W 6342   0.518   7.410  14.462
 5939W        W 6343   1.637  10.263  14.564
 5940W        W 6344   3.392   9.231  12.354
 5941W        W 6345   2.746   9.408  11.234
 5942W        W 6346   2.041  10.929  13.446
 5943W        W 6347   2.898   9.651  14.483
 5944W        W 6348   1.713   7.361  11.763
 5945W        W 6349   2.426   8.230  12.622
 5946W        W 6350   0.112   9.817  12.954
 5947W        W 6351   1.365   7.779  11.595
 5948W        W 6352   1.169   9.263  14.444
 5949W        W 6353   2.163   8.244  12.158
 5950W        W 6354   2.368   9.654  13.280
 5951W        W 6355   0.522  10.259  13.715
 5952W        W 6356   1.113  10.242  14.438
 5953W        W 6357   0.964   8.039  11.452
 5954W        W 6358   2.481   8.181  11.777
 5955W        W 6359   2.439  10.289  14.014
 5956W        W 6360   1.124   8.881  12.613
 5957W        W 6361   0.779  10.579  13.478
 5958W        W 6362   3.524  10.696  11.079
 5959W        W 6363   0.387   9.368  14.075
 5960W        W 6364   2.382   9.630  12.763
 5961W        W 6365   0.818   9.279  12.005
 5962W        W 6366   1.189  10.286  13.400
 5963W        W 6367   1.567   7.705  12.441
 5964W        W 6368   0.178   9.689  11.371
 5965W        W 6369   1.697   8.640  11.241
 5966W        W 6370   0.343   9.189  12.260
 5967W        W 6371   1.633   7.831  13.724
 5968W        W 6372   3.305   7.540  11.151
 5969W        W 6373   3.398   9.286  14.250
 5970W        W 6374   2.052  10.543  14.402
 5971W        W 6375   3.610   9.637  13.924
 5972W        W 6376   3.018  10.435  14.535
 5973W        W 6377   0.757  10.891  13.013
 5974W        W 6378   3.616   9.513  11.887
 5975W        W 6379   2.146   8.780  12.400
 5976W        W 6380   1.913   7.392  12.290
 5977W        W 6381   0.972  10.376  12.127
 5978W        W 6382   1.471   8.117  13.352
 5979W        W 6383   1.171   7.486  12.821
 5980W        W 6384   0.234  10.308  11.369
 5981W        W 6385   2.050   9.672  12.087
 5982W        W 6386   0.925  10.467  13.966
 5983W        W 6387   0.402   9.290  11.662
 5984W        W 6388   0.287   7.833  12.661
 5985W        W 6389   1.835   9.798  12.718
 5986W        W 6390   0.087   7.652  11.738
 5987W        W 6391   2.751   8.858  13.665
 5988W        W 6392   2.628   8.244  11.237
 5989W        W 6393   3.145   9.916  12.885
 5990W        W 6394   1.806  10.400  12.716
 5991W        W 6395   1.218  10.504  11.627
 5992W        W 6396   2.500   7.407  11.057
 5993W        W 6397   0.300  10.667  12.798
 5994W        W 6398   2.497   8.425  14.433
 5995W        W 6399   0.480   7.955  14.432
 5996W        W 6400   0.211   8.555  11.765
 5997W        W 6401   0.902   8.544  11.490
 5998W        W 6402   2.665   8.871  14.307
 5999W        W 6403   1.008   9.152  13.016
 6000W        W 6404   2.482   7.438  12.136
 6001W        W 6405   1.613  10.869  12.639
 6002W        W 6406   2.827  10.331  13.576
 6003W        W 6407   2.411  10.480  12.687
 6004W        W 6408   2.430   9.460  12.281
 6005W        W 6409   1.892   7.685  11.352
 6006W        W 6410   3.573   7.313  12.074
 6007W        W 6411   1.261   8.948  11.237
 6008W        W 6412   3.427   8.285  12.227
 6009W        W 6413   2.119   9.455  11.104
 6010W        W 6414   3.055   9.655  13.852
 6011W        W 6415   2.709  10.356  11.319
 6012W        W 6416   1.324   8.031  14.225
 6013W        W 6417   1.144   8.615  13.466
 6014W        W 6418   3.236  10.110  13.743
 6015W        W 6419   2.336   8.060  14.120
 6016W        W 6420   0.180   8.531  13.897
 6017W        W 6421   1.940   9.008  13.623
 6018W        W 6422   0.297   9.766  12.280
 6019W        W 6423   0.444   9.063  13.170
 6020W        W 6424   2.761   9.349  13.520
 6021W        W 6425   2.533  10.729  14.331
 6022W        W 6426   2.429   8.468  13.884
 6023W        W 6427   2.706  10.522  12.289
 6024W        W 6428   1.708  10.242  13.612
 6025W        W 6429   1.193  10.597  12.881
 6026W        W 6430   2.998   9.768  13.300
 6027W        W 6431   2.048   9.840  14.437
 6028W        W 6432   0.653   9.793  12.776
 6029W        W 6433   2.999   9.552  12.421
 6030W        W 6434   2.640  10.618  13.172
 6031W        W 6435   0.618  10.347  13.042
 6032W        W 6436   1.639   8.399  14.252
 6033W        W 6437   2.090  10.565  11.763
 6034W        W 6438   1.398   9.820  14.401
 6035W        W 6439   1.524  10.058  11.778
 6036W        W 6440   0.745   8.798  11.037
 6037W        W 6441   0.084  10.884  17.936
 6038W        W 6442   0.460   9.777  17.459
 6039W        W 6443   3.165   9.507  15.229
 6040W        W 6444   3.295  10.592  17.256
 6041W        W 6445   1.213  10.583  14.782
 6042W        W 6446   1.296   8.735  15.765
 6043W        W 6447   0.811   8.583  15.929
 6044W        W 6448   1.802   9.398  15.363
 6045W        W 6449   1.477  10.490  17.718
 6046W        W 6450   0.126   8.051  17.681
 6047W        W 6451   0.888   7.331  17.483
 6048W        W 6452   2.582   7.719  16.370
 6049W        W 6453   2.231   8.590  14.940
 6050W        W 6454   2.801   8.024  18.031
 6051W        W 6455   0.167   7.816  17.156
 6052W        W 6456   0.266  10.435  18.177
 6053W        W 6457   1.788   9.825  14.909
 6054W        W 6458   0.220   8.608  16.602
 6055W        W 6459   1.113   8.499  17.839
 6056W        W 6460   3.572   8.358  16.338
 6057W        W 6461   3.336   9.401  17.197
 6058W        W 6462   1.644   8.734  16.224
 6059W        W 6463   2.190  10.073  16.593
 6060W        W 6464   0.690   9.507  16.825
 6061W        W 6465   0.049   9.035  16.396
 6062W        W 6466   1.085   9.007  17.588
 6063W        W 6467   3.356   8.790  17.842
 6064W        W 6468   0.972  10.234  16.287
 6065W        W 6469   2.093   9.923  17.421
 6066W        W 6470   1.313   8.563  16.646
 6067W        W 6471   1.605   9.347  16.289
 6068W        W 6472   2.602  10.120  18.137
 6069W        W 6473   1.681   9.440  18.147
 6070W        W 6474   1.662   9.156  17.625
 6071W        W 6475   0.071   8.547  18.147
 6072W        W 6476   2.903  10.082  17.746
 6073W        W 6477   0.484   7.664  15.744
 6074W        W 6478   1.011   9.922  16.743
 6075W        W 6479   3.474   9.705  16.033
 6076W        W 6480   2.887   8.105  16.600
 6077W        W 6481   3.172   8.058  14.695
 6078W        W 6482   3.637   8.859  17.001
 6079W        W 6483   1.604  10.566  16.754
 6080W        W 6484   3.378  10.032  15.192
 6081W        W 6485   0.507  10.818  14.946
 6082W        W 6486   0.900  10.864  15.622
 6083W        W 6487   0.697   7.618  17.048
 6084W        W 6488   3.320   8.636  17.323
 6085W        W 6489   2.725   9.058  15.782
 6086W        W 6490   2.691   8.746  14.809
 6087W        W 6491   1.899   9.890  16.949
 6088W        W 6492   1.705   8.220  16.148
 6089W        W 6493   2.305  10.307  17.142
 6090W        W 6494   3.176   9.098  15.564
 6091W        W 6495   2.078   7.756  15.580
 6092W        W 6496   0.735  10.450  15.263
 6093W        W 6497   0.106   7.949  15.862
 6094W        W 6498   2.892   8.556  16.336
 6095W        W 6499   0.350  10.173  16.251
 6096W        W 6500   1.691  10.523  15.121
 6097W        W 6501   3.083   8.549  14.585
 6098W        W 6502   0.106  10.307  16.749
 6099W        W 6503   0.897   9.879  17.229
 6100W        W 6504   1.270   9.239  15.848
 6101W        W 6505   1.292   7.644  16.941
 6102W        W 6506   3.521   7.406  16.238
 6103W        W 6507   0.740   9.278  14.706
 6104W        W 6508   0.395   8.311  14.885
 6105W        W 6509   0.457  10.267  15.679
 6106W        W 6510   1.588   9.750  15.927
 6107W        W 6511   2.920  10.609  17.641
 6108W        W 6512   1.846   8.251  15.325
 6109W        W 6513   3.229  10.649  16.097
 6110W        W 6514   2.906   8.502  17.695
 6111W        W 6515   3.619  10.158  15.829
 6112W        W 6516   2.246   9.450  17.313
 6113W        W 6517   0.012   9.001  15.519
 6114W        W 6518   1.123   9.416  17.092
 6115W        W 6519   2.327   8.680  15.470
 6116W        W 6520   2.204   9.170  15.574
 6117W        W 6521   0.547   8.590  17.048
 6118W        W 6522   0.532   8.466  17.970
 6119W        W 6523   0.422   7.383  16.129
 6120W        W 6524   2.190   7.730  16.690
 6121W        W 6525   1.838   7.915  17.853
 6122W        W 6526   2.193   8.064  15.031
 6123W        W 6527   3.376  10.457  17.785
 6124W        W 6528   2.343   7.538  17.824
 6125W        W 6529   3.362   9.839  17.946
 6126W        W 6530   2.792   8.006  17.542
 6127W        W 6531   2.592   7.944  15.812
 6128W        W 6532   2.985   9.078  18.216
 6129W        W 6533   0.725  10.654  16.202
 6130W        W 6534   1.383   8.371  15.188
 6131W        W 6535   0.952   7.655  17.852
 6132W        W 6536   3.004   8.139  15.533
 6133W        W 6537   3.371   8.621  15.478
 6134W        W 6538   1.114  10.838  17.949
 6135W        W 6539   1.040   7.374  15.184
 6136W        W 6540   3.361   7.908  16.219
 6137W        W 6541   3.511  10.157  14.664
 6138W        W 6542   0.418   9.360  16.366
 6139W        W 6543   2.335   7.947  14.596
 6140W        W 6544   3.469  10.279  16.316
 6141W        W 6545   3.508   7.473  17.066
 6142W        W 6546   1.953   8.685  17.620
 6143W        W 6547   2.046  10.024  15.323
 6144W        W 6548   2.446   9.318  18.063
 6145W        W 6549   2.120   7.295  16.372
 6146W        W 6550   0.732   8.198  16.435
 6147W        W 6551   0.286   9.398  17.209
 6148W        W 6552   2.145  10.591  15.915
 6149W        W 6553   3.339   8.188  16.787
 6150W        W 6554   1.976  10.535  17.554
 6151W        W 6555   3.319   9.594  14.759
 6152W        W 6556   1.754   9.077  15.820
 6153W        W 6557   3.606   7.588  17.561
 6154W        W 6558   1.755   9.423  17.155
 6155W        W 6559   1.972   8.309  16.600
 6156W        W 6560   2.824   8.607  15.438
 6157W        W 6561   3.111   8.340  15.080
 6158W        W 6562   2.920  10.380  15.469
 6159W        W 6563   2.754   9.983  16.265
 6160W        W 6564   2.650   9.062  15.243
 6161W        W 6565   2.083   9.272  16.229
 6162W        W 6566   2.964   9.060  16.296
 6163W        W 6567   0.339   8.075  16.720
 6164W        W 6568   3.117   9.127  17.547
 6165W        W 6569   3.468  10.745  16.693
 6166W        W 6570   1.398  10.189  16.095
 6167W        W 6571   2.405  10.722  17.419
 6168W        W 6572   2.399   8.052  17.183
 6169W        W 6573   1.606  10.760  17.244
 6170W        W 6574   3.303   7.714  15.710
 6171W        W 6575   3.094   9.033  17.011
 6172W        W 6576   0.077   8.354  17.049
 6173W        W 6577   2.937   8.149  16.067
 6174W        W 6578   3.348   8.300  17.844
 6175W        W 6579   2.233   9.999  16.062
 6176W        W 6580   1.489  10.590  15.675
 6177W        W 6581   0.604   7.770  14.933
 6178W        W 6582   1.708   7.424  16.743
 6179W        W 6583   0.736  10.544  14.591
 6180W        W 6584   1.110   9.010  15.342
 6181W        W 6585   1.764   9.639  17.655
 6182W        W 6586   1.594   7.997  15.645
 6183W        W 6587   2.950   7.594  16.073
 6184W        W 6588   2.670  10.876  16.401
 6185W        W 6589   2.082  10.524  16.741
 6186W        W 6590   1.478   9.561  16.702
 6187W        W 6591   3.248  10.284  16.828
 6188W        W 6592   0.942   7.787  15.597
 6189W        W 6593   1.464  10.084  16.557
 6190W        W 6594   0.947   8.015  14.622
 6191W        W 6595   1.748   8.624  17.016
 6192W        W 6596   2.596   7.490  16.886
 6193W        W 6597   0.016   9.333  16.771
 6194W        W 6598   1.720   9.151  14.929
 6195W        W 6599   0.988   7.466  14.699
 6196W        W 6600   1.726   8.547  15.750
 6197W        W 6601   2.696   7.523  17.449
 6198W        W 6602   1.284   9.535  17.558
 6199W        W 6603   2.088   9.317  17.775
 6200W        W 6604   2.705   9.347  17.668
 6201W        W 6605   1.989   7.487  18.173
 6202W        W 6606   1.211   8.103  16.566
 6203W        W 6607   0.637   8.059  15.964
 6204W        W 6608   0.423  10.771  15.640
 6205W        W 6609   1.755  10.101  17.765
 6206W        W 6610   0.790   9.586  15.124
 6207W        W 6611   2.470   8.971  16.345
 6208W        W 6612   2.750   8.770  16.744
 6209W        W 6613   1.955   9.444  16.678
 6210W        W 6614   2.425   9.818  14.810
 6211W        W 6615   2.097   7.839  16.138
 6212W        W 6616   3.576   8.117  15.406
 6213W        W 6617   0.070  10.706  17.437
 6214W        W 6618   0.487   9.932  16.969
 6215W        W 6619   0.054  10.778  15.201
 6216W        W 6620   1.953   8.048  17.007
 6217W        W 6621   1.316  10.071  14.856
 6218W        W 6622   3.221  10.453  15.042
 6219W        W 6623   1.039   8.297  15.573
 6220W        W 6624   1.871   8.207  14.625
 6221W        W 6625   2.455   9.772  17.803
 6222W        W 6626   2.808   7.678  15.420
 6223W        W 6627   0.138   7.526  14.868
 6224W        W 6628   1.424   9.845  17.158
 6225W        W 6629   1.223   9.761  16.250
 6226W        W 6630   0.965   9.713  14.648
 6227W        W 6631   0.206   9.954  15.416
 6228W        W 6632   0.710   9.024  17.858
 6229W        W 6633   1.414   7.584  18.044
 6230W        W 6634   2.123   7.726  17.400
 6231W        W 6635   1.318   7.494  15.681
 6232W        W 6636   2.377   7.571  15.186
 6233W        W 6637   0.322   7.503  16.763
 6234W        W 6638   0.370   8.466  16.133
 6235W        W 6639   3.059   7.574  16.539
 6236W        W 6640   0.481   8.072  15.353
 6237W        W 6641   3.052   7.760  16.969
 6238W        W 6642   3.448   8.963  14.654
 6239W        W 6643   0.740   7.721  16.473
 6240W        W 6644   1.854   8.293  17.413
 6241W        W 6645   0.002   7.983  14.891
 6242W        W 6646   0.788   9.372  17.452
 6243W        W 6647   2.146   8.770  16.631
 6244W        W 6648   2.013  10.849  14.927
 6245W        W 6649   0.159   9.356  14.624
 6246W        W 6650   0.894   9.767  17.750
 6247W        W 6651   0.415   8.934  17.381
 6248W        W 6652   1.406   9.039  17.175
 6249W        W 6653   3.174   7.398  17.437
 6250W        W 6654   3.572   9.008  17.428
 6251W        W 6655   3.560   9.208  15.114
 6252W        W 6656   2.423   9.540  15.213
 6253W        W 6657   2.897  10.840  14.908
 6254W        W 6658   2.074   8.830  18.050
 6255W        W 6659   0.404   9.797  18.090
 6256W        W 6660   3.610   7.719  18.042
 6257W        W 6661   3.328   8.647  16.663
 6258W        W 6662   1.636  10.777  18.140
 6259W        W 6663   1.491   7.406  14.867
 6260W        W 6664   3.030  10.005  14.810
 6261W        W 6665   0.799   8.098  17.696
 6262W        W 6666   1.233  10.092  17.558
 6263W        W 6667   3.359   8.083  17.356
 6264W        W 6668   2.570  10.742  15.324
 6265W        W 6669   2.809   9.361  16.691
 6266W        W 6670   1.059   7.777  17.358
 6267W        W 6671   1.528   8.846  18.115
 6268W        W 6672   1.031  10.025  15.309
 6269W        W 6673   2.786   9.523  15.573
 6270W        W 6674   0.554   8.149  17.297
 6271W        W 6675   1.883  10.211  15.761
 6272W        W 6676   3.633   8.771  15.942
 6273W        W 6677   1.855   7.404  17.661
 6274W        W 6678   2.635  10.109  16.740
 6275W        W 6679   2.938  10.453  16.448
 6276W        W 6680   2.157  10.255  14.876
 6277W        W 6681   0.167  10.147  17.718
 6278W        W 6682   0.910   8.139  16.956
 6279W        W 6683   0.880   7.487  16.066
 6280W        W 6684   2.501   8.329  16.758
 6281W        W 6685   1.299   9.500  14.958
 6282W        W 6686   3.297   9.442  16.457
 6283W        W 6687   0.624  10.200  17.880
 6284W        W 6688   3.011  10.882  15.677
 6285W        W 6689   1.110   7.902  16.122
 6286W        W 6690   0.879   9.395  16.212
 6287W        W 6691   1.192  10.806  16.962
 6288W        W 6692   3.259  10.902  17.994
 6289W        W 6693   2.418   9.090  16.927
 6290W        W 6694   0.267   8.888  14.842
 6291W        W 6695   3.401  10.546  15.539
 6292W        W 6696   3.238   7.870  15.158
 6293W        W 6697   1.377   7.389  17.561
 6294W        W 6698   3.083  10.191  16.019
 6295W        W 6699   3.112   8.747  15.924
 6296W        W 6700   1.229   8.420  16.140
 6297W        W 6701   1.474   8.682  17.464
 6298W        W 6702   2.585   9.835  17.327
 6299W        W 6703   1.235   8.289  17.439
 6300W        W 6704   1.214  10.755  16.055
 6301W        W 6705   0.531  10.714  17.689
 6302W        W 6706   0.643  10.075  14.819
 6303W        W 6707   3.160   9.833  15.629
 6304W        W 6708   0.764   8.625  17.515
 6305W        W 6709   3.537   8.555  14.996
 6306W        W 6710   1.282   9.612  15.467
 6307W        W 6711   2.381   8.994  17.548
 6308W        W 6712   2.272   8.622  17.092
 6309W        W 6713   0.832   8.994  17.121
 6310W        W 6714   3.042  10.882  16.950
 6311W        W 6715   2.833   7.516  17.944
 6312W        W 6716   0.497   7.666  17.531
 6313W        W 6717   0.836   8.689  16.584
 6314W        W 6718   1.205   8.503  14.706
 6315W        W 6719   0.008  10.262  17.251
 6316W        W 6720   1.593   8.971  16.694
 6317W        W 6721   1.416   7.996  14.799
 6318W        W 6722   0.551   8.812  15.580
 6319W        W 6723   0.322  10.664  17.017
 6320W        W 6724   3.117   8.890  15.125
 6321W        W 6725   3.212   7.806  17.811
 6322W        W 6726   2.648  10.015  15.774
 6323W        W 6727   0.246   8.939  17.951
 6324W        W 6728   3.212   7.403  15.247
 6325W        W 6729   2.732   9.878  15.258
 6326W        W 6730   1.634   8.936  15.343
 6327W        W 6731   2.821   7.740  14.866
 6328W        W 6732   2.886   8.347  17.052
 6329W        W 6733   0.595   8.940  16.259
 6330W        W 6734   0.889   9.879  15.908
 6331W        W 6735   2.652   8.499  15.873
 6332W        W 6736   1.675   7.878  16.569
 6333W        W 6737   3.637   9.789  17.080
 6334W        W 6738   3.555   7.776  16.641
 6335W        W 6739   0.094  10.606  16.017
 6336W        W 6740   0.603   9.793  15.553
 6337W        W 6741   0.518   7.410  18.106
 6338W        W 6742   1.637  10.263  18.208
 6339W        W 6743   3.392   9.231  15.998
 6340W        W 6744   2.746   9.408  14.878
 6341W        W 6745   2.041  10.929  17.090
 6342W        W 6746   2.898   9.651  18.127
 6343W        W 6747   1.713   7.361  15.407
 6344W        W 6748   2.426   8.230  16.266
 6345W        W 6749   0.112   9.817  16.598
 6346W        W 6750   1.365   7.779  15.239
 6347W        W 6751   1.169   9.263  18.088
 6348W        W 6752   2.163   8.244  15.802
 6349W        W 6753   2.368   9.654  16.924
 6350W        W 6754   0.522  10.259  17.359
 6351W        W 6755   1.113  10.242  18.082
 6352W        W 6756   0.964   8.039  15.096
 6353W        W 6757   2.481   8.181  15.421
 6354W        W 6758   2.439  10.289  17.658
 6355W        W 6759   1.124   8.881  16.257
 6356W        W 6760   0.779  10.579  17.122
 6357W        W 6761   3.524  10.696  14.723
 6358W        W 6762   0.387   9.368  17.719
 6359W        W 6763   2.382   9.630  16.407
 6360W        W 6764   0.818   9.279  15.649
 6361W        W 6765   1.189  10.286  17.044
 6362W        W 6766   1.567   7.705  16.085
 6363W        W 6767   0.178   9.689  15.015
 6364W        W 6768   1.697   8.640  14.885
 6365W        W 6769   0.343   9.189  15.904
 6366W        W 6770   1.633   7.831  17.368
 6367W        W 6771   3.305   7.540  14.795
 6368W        W 6772   3.398   9.286  17.894
 6369W        W 6773   2.052  10.543  18.046
 6370W        W 6774   3.610   9.637  17.568
 6371W        W 6775   3.018  10.435  18.179
 6372W        W 6776   0.757  10.891  16.657
 6373W        W 6777   3.616   9.513  15.531
 6374W        W 6778   2.146   8.780  16.044
 6375W        W 6779   1.913   7.392  15.934
 6376W        W 6780   0.972  10.376  15.771
 6377W        W 6781   1.471   8.117  16.996
 6378W        W 6782   1.171   7.486  16.465
 6379W        W 6783   0.234  10.308  15.013
 6380W        W 6784   2.050   9.672  15.731
 6381W        W 6785   0.925  10.467  17.610
 6382W        W 6786   0.402   9.290  15.306
 6383W        W 6787   0.287   7.833  16.305
 6384W        W 6788   1.835   9.798  16.362
 6385W        W 6789   0.087   7.652  15.382
 6386W        W 6790   2.751   8.858  17.309
 6387W        W 6791   2.628   8.244  14.881
 6388W        W 6792   3.145   9.916  16.529
 6389W        W 6793   1.806  10.400  16.360
 6390W        W 6794   1.218  10.504  15.271
 6391W        W 6795   2.500   7.407  14.701
 6392W        W 6796   0.300  10.667  16.442
 6393W        W 6797   2.497   8.425  18.077
 6394W        W 6798   0.480   7.955  18.076
 6395W        W 6799   0.211   8.555  15.409
 6396W        W 6800   0.902   8.544  15.134
 6397W        W 6801   2.665   8.871  17.951
 6398W        W 6802   1.008   9.152  16.660
 6399W        W 6803   2.482   7.438  15.780
 6400W        W 6804   1.613  10.869  16.283
 6401W        W 6805   2.827  10.331  17.220
 6402W        W 6806   2.411  10.480  16.331
 6403W        W 6807   2.430   9.460  15.925
 6404W        W 6808   1.892   7.685  14.996
 6405W        W 6809   3.573   7.313  15.718
 6406W        W 6810   1.261   8.948  14.881
 6407W        W 6811   3.427   8.285  15.871
 6408W        W 6812   2.119   9.455  14.748
 6409W        W 6813   3.055   9.655  17.496
 6410W        W 6814   2.709  10.356  14.963
 6411W        W 6815   1.324   8.031  17.869
 6412W        W 6816   1.144   8.615  17.110
 6413W        W 6817   3.236  10.110  17.387
 6414W        W 6818   2.336   8.060  17.764
 6415W        W 6819   0.180   8.531  17.541
 6416W        W 6820   1.940   9.008  17.267
 6417W        W 6821   0.297   9.766  15.924
 6418W        W 6822   0.444   9.063  16.814
 6419W        W 6823   2.761   9.349  17.164
 6420W        W 6824   2.533  10.729  17.975
 6421W        W 6825   2.429   8.468  17.528
 6422W        W 6826   2.706  10.522  15.933
 6423W        W 6827   1.708  10.242  17.256
 6424W        W 6828   1.193  10.597  16.525
 6425W        W 6829   2.998   9.768  16.944
 6426W        W 6830   2.048   9.840  18.081
 6427W        W 6831   0.653   9.793  16.420
 6428W        W 6832   2.999   9.552  16.065
 6429W        W 6833   2.640  10.618  16.816
 6430W        W 6834   0.618  10.347  16.686
 6431W        W 6835   1.639   8.399  17.896
 6432W        W 6836   2.090  10.565  15.407
 6433W        W 6837   1.398   9.820  18.045
 6434W        W 6838   1.524  10.058  15.422
 6435W        W 6839   0.745   8.798  14.681
 6436W        W 6840   3.165   9.507  18.873
 6437W        W 6841   1.213  10.583  18.426
 6438W        W 6842   1.296   8.735  19.409
 6439W        W 6843   0.811   8.583  19.573
 6440W        W 6844   1.802   9.398  19.007
 6441W        W 6845   2.231   8.590  18.584
 6442W        W 6846   1.788   9.825  18.553
 6443W        W 6847   3.572   8.358  19.982
 6444W        W 6848   1.644   8.734  19.868
 6445W        W 6849   1.605   9.347  19.933
 6446W        W 6850   0.484   7.664  19.388
 6447W        W 6851   3.474   9.705  19.677
 6448W        W 6852   3.172   8.058  18.339
 6449W        W 6853   3.378  10.032  18.836
 6450W        W 6854   0.507  10.818  18.590
 6451W        W 6855   0.900  10.864  19.266
 6452W        W 6856   2.725   9.058  19.426
 6453W        W 6857   2.691   8.746  18.453
 6454W        W 6858   3.176   9.098  19.208
 6455W        W 6859   2.078   7.756  19.224
 6456W        W 6860   0.735  10.450  18.907
 6457W        W 6861   0.106   7.949  19.506
 6458W        W 6862   0.350  10.173  19.895
 6459W        W 6863   1.691  10.523  18.765
 6460W        W 6864   3.083   8.549  18.229
 6461W        W 6865   1.270   9.239  19.492
 6462W        W 6866   3.521   7.406  19.882
 6463W        W 6867   0.740   9.278  18.350
 6464W        W 6868   0.395   8.311  18.529
 6465W        W 6869   0.457  10.267  19.323
 6466W        W 6870   1.588   9.750  19.571
 6467W        W 6871   1.846   8.251  18.969
 6468W        W 6872   3.229  10.649  19.741
 6469W        W 6873   3.619  10.158  19.473
 6470W        W 6874   0.012   9.001  19.163
 6471W        W 6875   2.327   8.680  19.114
 6472W        W 6876   2.204   9.170  19.218
 6473W        W 6877   0.422   7.383  19.773
 6474W        W 6878   2.193   8.064  18.675
 6475W        W 6879   2.592   7.944  19.456
 6476W        W 6880   1.383   8.371  18.832
 6477W        W 6881   3.004   8.139  19.177
 6478W        W 6882   3.371   8.621  19.122
 6479W        W 6883   1.040   7.374  18.828
 6480W        W 6884   3.511  10.157  18.308
 6481W        W 6885   2.335   7.947  18.240
 6482W        W 6886   2.046  10.024  18.967
 6483W        W 6887   2.145  10.591  19.559
 6484W        W 6888   3.319   9.594  18.403
 6485W        W 6889   1.754   9.077  19.464
 6486W        W 6890   2.824   8.607  19.082
 6487W        W 6891   3.111   8.340  18.724
 6488W        W 6892   2.920  10.380  19.113
 6489W        W 6893   2.754   9.983  19.909
 6490W        W 6894   2.650   9.062  18.887
 6491W        W 6895   2.964   9.060  19.940
 6492W        W 6896   1.398  10.189  19.739
 6493W        W 6897   3.303   7.714  19.354
 6494W        W 6898   2.937   8.149  19.711
 6495W        W 6899   2.233   9.999  19.706
 6496W        W 6900   1.489  10.590  19.319
 6497W        W 6901   0.604   7.770  18.577
 6498W        W 6902   0.736  10.544  18.235
 6499W        W 6903   1.110   9.010  18.986
 6500W        W 6904   1.594   7.997  19.289
 6501W        W 6905   2.950   7.594  19.717
 6502W        W 6906   0.942   7.787  19.241
 6503W        W 6907   0.947   8.015  18.266
 6504W        W 6908   1.720   9.151  18.573
 6505W        W 6909   0.988   7.466  18.343
 6506W        W 6910   1.726   8.547  19.394
 6507W        W 6911   0.637   8.059  19.608
 6508W        W 6912   0.423  10.771  19.284
 6509W        W 6913   0.790   9.586  18.768
 6510W        W 6914   2.425   9.818  18.454
 6511W        W 6915   3.576   8.117  19.050
 6512W        W 6916   0.054  10.778  18.845
 6513W        W 6917   1.316  10.071  18.500
 6514W        W 6918   3.221  10.453  18.686
 6515W        W 6919   2.196   9.106  18.700
 6516W        W 6920   1.039   8.297  19.217
 6517W        W 6921   1.871   8.207  18.269
 6518W        W 6922   2.808   7.678  19.064
 6519W        W 6923   0.138   7.526  18.512
 6520W        W 6924   0.965   9.713  18.292
 6521W        W 6925   0.206   9.954  19.060
 6522W        W 6926   1.318   7.494  19.325
 6523W        W 6927   2.377   7.571  18.830
 6524W        W 6928   0.370   8.466  19.777
 6525W        W 6929   0.481   8.072  18.997
 6526W        W 6930   3.448   8.963  18.298
 6527W        W 6931   0.002   7.983  18.535
 6528W        W 6932   2.013  10.849  18.571
 6529W        W 6933   0.159   9.356  18.268
 6530W        W 6934   3.560   9.208  18.758
 6531W        W 6935   2.423   9.540  18.857
 6532W        W 6936   2.897  10.840  18.552
 6533W        W 6937   1.491   7.406  18.511
 6534W        W 6938   3.030  10.005  18.454
 6535W        W 6939   2.570  10.742  18.968
 6536W        W 6940   1.031  10.025  18.953
 6537W        W 6941   2.786   9.523  19.217
 6538W        W 6942   1.883  10.211  19.405
 6539W        W 6943   3.633   8.771  19.586
 6540W        W 6944   2.157  10.255  18.520
 6541W        W 6945   0.880   7.487  19.710
 6542W        W 6946   1.299   9.500  18.602
 6543W        W 6947   3.011  10.882  19.321
 6544W        W 6948   0.267   8.888  18.486
 6545W        W 6949   3.401  10.546  19.183
 6546W        W 6950   3.238   7.870  18.802
 6547W        W 6951   3.083  10.191  19.663
 6548W        W 6952   3.112   8.747  19.568
 6549W        W 6953   1.214  10.755  19.699
 6550W        W 6954   0.643  10.075  18.463
 6551W        W 6955   3.160   9.833  19.273
 6552W        W 6956   3.537   8.555  18.640
 6553W        W 6957   1.282   9.612  19.111
 6554W        W 6958   1.205   8.503  18.350
 6555W        W 6959   1.416   7.996  18.443
 6556W        W 6960   0.551   8.812  19.224
 6557W        W 6961   3.117   8.890  18.769
 6558W        W 6962   2.648  10.015  19.418
 6559W        W 6963   3.212   7.403  18.891
 6560W        W 6964   2.732   9.878  18.902
 6561W        W 6965   1.634   8.936  18.987
 6562W        W 6966   2.821   7.740  18.510
 6563W        W 6967   0.889   9.879  19.552
 6564W        W 6968   2.652   8.499  19.517
 6565W        W 6969   0.094  10.606  19.661
 6566W        W 6970   0.603   9.793  19.197
 6567W        W 6971   3.392   9.231  19.642
 6568W        W 6972   2.746   9.408  18.522
 6569W        W 6973   1.713   7.361  19.051
 6570W        W 6974   1.365   7.779  18.883
 6571W        W 6975   2.163   8.244  19.446
 6572W        W 6976   0.964   8.039  18.740
 6573W        W 6977   2.481   8.181  19.065
 6574W        W 6978   1.124   8.881  19.901
 6575W        W 6979   3.524  10.696  18.367
 6576W        W 6980   0.818   9.279  19.293
 6577W        W 6981   1.567   7.705  19.729
 6578W        W 6982   0.178   9.689  18.659
 6579W        W 6983   1.697   8.640  18.529
 6580W        W 6984   0.343   9.189  19.548
 6581W        W 6985   3.305   7.540  18.439
 6582W        W 6986   3.616   9.513  19.175
 6583W        W 6987   2.146   8.780  19.688
 6584W        W 6988   1.913   7.392  19.578
 6585W        W 6989   0.972  10.376  19.415
 6586W        W 6990   0.234  10.308  18.657
 6587W        W 6991   2.050   9.672  19.375
 6588W        W 6992   0.402   9.290  18.950
 6589W        W 6993   0.287   7.833  19.949
 6590W        W 6994   0.087   7.652  19.026
 6591W        W 6995   2.628   8.244  18.525
 6592W        W 6996   1.806  10.400  20.004
 6593W        W 6997   1.218  10.504  18.915
 6594W        W 6998   2.500   7.407  18.345
 6595W        W 6999   0.211   8.555  19.053
 6596W        W 7000   0.902   8.544  18.778
 6597W        W 7001   2.482   7.438  19.424
 6598W        W 7002   1.613  10.869  19.927
 6599W        W 7003   2.411  10.480  19.975
 6600W        W 7004   2.430   9.460  19.569
 6601W        W 7005   1.892   7.685  18.640
 6602W        W 7006   3.573   7.313  19.362
 6603W        W 7007   1.261   8.948  18.525
 6604W        W 7008   3.427   8.285  19.515
 6605W        W 7009   2.119   9.455  18.392
 6606W        W 7010   2.709  10.356  18.607
 6607W        W 7011   0.297   9.766  19.568
 6608W        W 7012   2.706  10.522  19.577
 6609W        W 7013   2.999   9.552  19.709
 6610W        W 7014   2.090  10.565  19.051
 6611W        W 7015   1.524  10.058  19.066
 6612W        W 7016   0.745   8.798  18.325
 6613W        W 7017   0.084  14.528   3.359
 6614W        W 7018   0.460  13.421   2.882
 6615W        W 7019   3.165  13.151   0.652
 6616W        W 7020   3.295  14.236   2.679
 6617W        W 7021   1.213  14.227   0.205
 6618W        W 7022   1.296  12.379   1.188
 6619W        W 7023   0.811  12.227   1.352
 6620W        W 7024   1.802  13.042   0.786
 6621W        W 7025   1.477  14.134   3.141
 6622W        W 7026   0.126  11.695   3.104
 6623W        W 7027   0.888  10.975   2.906
 6624W        W 7028   2.582  11.363   1.793
 6625W        W 7029   2.231  12.234   0.363
 6626W        W 7030   2.801  11.668   3.454
 6627W        W 7031   0.167  11.460   2.579
 6628W        W 7032   0.266  14.079   3.600
 6629W        W 7033   1.788  13.469   0.332
 6630W        W 7034   0.220  12.252   2.025
 6631W        W 7035   1.113  12.143   3.262
 6632W        W 7036   3.572  12.002   1.761
 6633W        W 7037   3.336  13.045   2.620
 6634W        W 7038   1.644  12.378   1.647
 6635W        W 7039   2.190  13.717   2.016
 6636W        W 7040   0.690  13.151   2.248
 6637W        W 7041   0.049  12.679   1.819
 6638W        W 7042   1.085  12.651   3.011
 6639W        W 7043   3.356  12.434   3.265
 6640W        W 7044   0.972  13.878   1.710
 6641W        W 7045   2.093  13.567   2.844
 6642W        W 7046   1.313  12.207   2.069
 6643W        W 7047   1.605  12.991   1.712
 6644W        W 7048   2.602  13.764   3.560
 6645W        W 7049   1.681  13.084   3.570
 6646W        W 7050   1.662  12.800   3.048
 6647W        W 7051   0.071  12.191   3.570
 6648W        W 7052   2.903  13.726   3.169
 6649W        W 7053   0.484  11.308   1.167
 6650W        W 7054   1.011  13.566   2.166
 6651W        W 7055   3.474  13.349   1.456
 6652W        W 7056   2.887  11.749   2.023
 6653W        W 7057   3.172  11.702   0.118
 6654W        W 7058   3.637  12.503   2.424
 6655W        W 7059   3.378  13.676   0.615
 6656W        W 7060   0.507  14.462   0.369
 6657W        W 7061   0.900  14.508   1.045
 6658W        W 7062   0.697  11.262   2.471
 6659W        W 7063   3.320  12.280   2.746
 6660W        W 7064   2.725  12.702   1.205
 6661W        W 7065   2.691  12.390   0.232
 6662W        W 7066   1.899  13.534   2.372
 6663W        W 7067   1.705  11.864   1.571
 6664W        W 7068   2.305  13.951   2.565
 6665W        W 7069   3.176  12.742   0.987
 6666W        W 7070   2.078  11.400   1.003
 6667W        W 7071   0.735  14.094   0.686
 6668W        W 7072   0.106  11.593   1.285
 6669W        W 7073   2.892  12.200   1.759
 6670W        W 7074   0.350  13.817   1.674
 6671W        W 7075   1.691  14.167   0.544
 6672W        W 7076   3.083  12.193   0.008
 6673W        W 7077   0.106  13.951   2.172
 6674W        W 7078   0.897  13.523   2.652
 6675W        W 7079   1.270  12.883   1.271
 6676W        W 7080   1.292  11.288   2.364
 6677W        W 7081   3.521  11.050   1.661
 6678W        W 7082   0.740  12.922   0.129
 6679W        W 7083   0.395  11.955   0.308
 6680W        W 7084   0.457  13.911   1.102
 6681W        W 7085   1.588  13.394   1.350
 6682W        W 7086   2.920  14.253   3.064
 6683W        W 7087   1.846  11.895   0.748
 6684W        W 7088   3.229  14.293   1.520
 6685W        W 7089   2.906  12.146   3.118
 6686W        W 7090   3.619  13.802   1.252
 6687W        W 7091   2.246  13.094   2.736
 6688W        W 7092   0.012  12.645   0.942
 6689W        W 7093   1.123  13.060   2.515
 6690W        W 7094   2.327  12.324   0.893
 6691W        W 7095   2.204  12.814   0.997
 6692W        W 7096   0.547  12.234   2.471
 6693W        W 7097   0.532  12.110   3.393
 6694W        W 7098   0.422  11.027   1.552
 6695W        W 7099   2.190  11.374   2.113
 6696W        W 7100   1.838  11.559   3.276
 6697W        W 7101   2.193  11.708   0.454
 6698W        W 7102   3.376  14.101   3.208
 6699W        W 7103   2.343  11.182   3.247
 6700W        W 7104   3.362  13.483   3.369
 6701W        W 7105   2.792  11.650   2.965
 6702W        W 7106   2.592  11.588   1.235
 6703W        W 7107   2.985  12.722   3.639
 6704W        W 7108   0.725  14.298   1.625
 6705W        W 7109   1.383  12.015   0.611
 6706W        W 7110   0.952  11.299   3.275
 6707W        W 7111   3.004  11.783   0.956
 6708W        W 7112   3.371  12.265   0.901
 6709W        W 7113   1.114  14.482   3.372
 6710W        W 7114   1.040  11.018   0.607
 6711W        W 7115   3.361  11.552   1.642
 6712W        W 7116   3.511  13.801   0.087
 6713W        W 7117   0.418  13.004   1.789
 6714W        W 7118   2.335  11.591   0.019
 6715W        W 7119   3.469  13.923   1.739
 6716W        W 7120   3.508  11.117   2.489
 6717W        W 7121   1.953  12.329   3.043
 6718W        W 7122   2.046  13.668   0.746
 6719W        W 7123   2.446  12.962   3.486
 6720W        W 7124   2.120  10.939   1.795
 6721W        W 7125   0.732  11.842   1.858
 6722W        W 7126   0.286  13.042   2.632
 6723W        W 7127   2.145  14.235   1.338
 6724W        W 7128   3.339  11.832   2.210
 6725W        W 7129   1.976  14.179   2.977
 6726W        W 7130   3.319  13.238   0.182
 6727W        W 7131   1.754  12.721   1.243
 6728W        W 7132   3.606  11.232   2.984
 6729W        W 7133   1.755  13.067   2.578
 6730W        W 7134   1.972  11.953   2.023
 6731W        W 7135   2.824  12.251   0.861
 6732W        W 7136   3.111  11.984   0.503
 6733W        W 7137   2.920  14.024   0.892
 6734W        W 7138   2.754  13.627   1.688
 6735W        W 7139   2.650  12.706   0.666
 6736W        W 7140   2.083  12.916   1.652
 6737W        W 7141   2.964  12.704   1.719
 6738W        W 7142   0.339  11.719   2.143
 6739W        W 7143   3.117  12.771   2.970
 6740W        W 7144   3.468  14.389   2.116
 6741W        W 7145   1.398  13.833   1.518
 6742W        W 7146   2.405  14.366   2.842
 6743W        W 7147   2.399  11.696   2.606
 6744W        W 7148   1.606  14.404   2.667
 6745W        W 7149   3.303  11.358   1.133
 6746W        W 7150   3.094  12.677   2.434
 6747W        W 7151   0.077  11.998   2.472
 6748W        W 7152   2.937  11.793   1.490
 6749W        W 7153   3.348  11.944   3.267
 6750W        W 7154   2.233  13.643   1.485
 6751W        W 7155   1.489  14.234   1.098
 6752W        W 7156   0.604  11.414   0.356
 6753W        W 7157   1.708  11.068   2.166
 6754W        W 7158   0.736  14.188   0.014
 6755W        W 7159   1.110  12.654   0.765
 6756W        W 7160   1.764  13.283   3.078
 6757W        W 7161   1.594  11.641   1.068
 6758W        W 7162   2.950  11.238   1.496
 6759W        W 7163   2.670  14.520   1.824
 6760W        W 7164   2.082  14.168   2.164
 6761W        W 7165   1.478  13.205   2.125
 6762W        W 7166   3.248  13.928   2.251
 6763W        W 7167   0.942  11.431   1.020
 6764W        W 7168   1.464  13.728   1.980
 6765W        W 7169   0.947  11.659   0.045
 6766W        W 7170   1.748  12.268   2.439
 6767W        W 7171   2.596  11.134   2.309
 6768W        W 7172   0.016  12.977   2.194
 6769W        W 7173   1.720  12.795   0.352
 6770W        W 7174   0.988  11.110   0.122
 6771W        W 7175   1.726  12.191   1.173
 6772W        W 7176   2.696  11.167   2.872
 6773W        W 7177   1.284  13.179   2.981
 6774W        W 7178   2.088  12.961   3.198
 6775W        W 7179   2.705  12.991   3.091
 6776W        W 7180   1.989  11.131   3.596
 6777W        W 7181   1.211  11.747   1.989
 6778W        W 7182   0.637  11.703   1.387
 6779W        W 7183   0.423  14.415   1.063
 6780W        W 7184   1.755  13.745   3.188
 6781W        W 7185   0.790  13.230   0.547
 6782W        W 7186   2.470  12.615   1.768
 6783W        W 7187   2.750  12.414   2.167
 6784W        W 7188   1.955  13.088   2.101
 6785W        W 7189   2.425  13.462   0.233
 6786W        W 7190   2.097  11.483   1.561
 6787W        W 7191   3.576  11.761   0.829
 6788W        W 7192   0.070  14.350   2.860
 6789W        W 7193   0.487  13.576   2.392
 6790W        W 7194   0.054  14.422   0.624
 6791W        W 7195   1.953  11.692   2.430
 6792W        W 7196   1.316  13.715   0.279
 6793W        W 7197   3.221  14.097   0.465
 6794W        W 7198   2.196  12.750   0.479
 6795W        W 7199   1.039  11.941   0.996
 6796W        W 7200   1.871  11.851   0.048
 6797W        W 7201   2.455  13.416   3.226
 6798W        W 7202   2.808  11.322   0.843
 6799W        W 7203   0.138  11.170   0.291
 6800W        W 7204   1.424  13.489   2.581
 6801W        W 7205   1.223  13.405   1.673
 6802W        W 7206   0.965  13.357   0.071
 6803W        W 7207   0.206  13.598   0.839
 6804W        W 7208   0.710  12.668   3.281
 6805W        W 7209   1.414  11.228   3.467
 6806W        W 7210   2.123  11.370   2.823
 6807W        W 7211   1.318  11.138   1.104
 6808W        W 7212   2.377  11.215   0.609
 6809W        W 7213   0.322  11.147   2.186
 6810W        W 7214   0.370  12.110   1.556
 6811W        W 7215   3.059  11.218   1.962
 6812W        W 7216   0.481  11.716   0.776
 6813W        W 7217   3.052  11.404   2.392
 6814W        W 7218   3.448  12.607   0.077
 6815W        W 7219   0.740  11.365   1.896
 6816W        W 7220   1.854  11.937   2.836
 6817W        W 7221   0.002  11.627   0.314
 6818W        W 7222   0.788  13.016   2.875
 6819W        W 7223   2.146  12.414   2.054
 6820W        W 7224   2.013  14.493   0.350
 6821W        W 7225   0.159  13.000   0.047
 6822W        W 7226   0.894  13.411   3.173
 6823W        W 7227   0.415  12.578   2.804
 6824W        W 7228   1.406  12.683   2.598
 6825W        W 7229   3.174  11.042   2.860
 6826W        W 7230   3.572  12.652   2.851
 6827W        W 7231   3.560  12.852   0.537
 6828W        W 7232   2.423  13.184   0.636
 6829W        W 7233   2.897  14.484   0.331
 6830W        W 7234   2.074  12.474   3.473
 6831W        W 7235   0.404  13.441   3.513
 6832W        W 7236   3.610  11.363   3.465
 6833W        W 7237   3.328  12.291   2.086
 6834W        W 7238   1.636  14.421   3.563
 6835W        W 7239   1.491  11.050   0.290
 6836W        W 7240   3.030  13.649   0.233
 6837W        W 7241   0.799  11.742   3.119
 6838W        W 7242   1.233  13.736   2.981
 6839W        W 7243   3.359  11.727   2.779
 6840W        W 7244   2.570  14.386   0.747
 6841W        W 7245   2.809  13.005   2.114
 6842W        W 7246   1.059  11.421   2.781
 6843W        W 7247   1.528  12.490   3.538
 6844W        W 7248   1.031  13.669   0.732
 6845W        W 7249   2.786  13.167   0.996
 6846W        W 7250   0.554  11.793   2.720
 6847W        W 7251   1.883  13.855   1.184
 6848W        W 7252   3.633  12.415   1.365
 6849W        W 7253   1.855  11.048   3.084
 6850W        W 7254   2.635  13.753   2.163
 6851W        W 7255   2.938  14.097   1.871
 6852W        W 7256   2.157  13.899   0.299
 6853W        W 7257   0.167  13.791   3.141
 6854W        W 7258   0.910  11.783   2.379
 6855W        W 7259   0.880  11.131   1.489
 6856W        W 7260   2.501  11.973   2.181
 6857W        W 7261   1.299  13.144   0.381
 6858W        W 7262   3.297  13.086   1.880
 6859W        W 7263   0.624  13.844   3.303
 6860W        W 7264   3.011  14.526   1.100
 6861W        W 7265   1.110  11.546   1.545
 6862W        W 7266   0.879  13.039   1.635
 6863W        W 7267   1.192  14.450   2.385
 6864W        W 7268   3.259  14.546   3.417
 6865W        W 7269   2.418  12.734   2.350
 6866W        W 7270   0.267  12.532   0.265
 6867W        W 7271   3.401  14.190   0.962
 6868W        W 7272   3.238  11.514   0.581
 6869W        W 7273   1.377  11.033   2.984
 6870W        W 7274   3.083  13.835   1.442
 6871W        W 7275   3.112  12.391   1.347
 6872W        W 7276   1.229  12.064   1.563
 6873W        W 7277   1.474  12.326   2.887
 6874W        W 7278   2.585  13.479   2.750
 6875W        W 7279   1.235  11.933   2.862
 6876W        W 7280   1.214  14.399   1.478
 6877W        W 7281   0.531  14.358   3.112
 6878W        W 7282   0.643  13.719   0.242
 6879W        W 7283   3.160  13.477   1.052
 6880W        W 7284   0.764  12.269   2.938
 6881W        W 7285   3.537  12.199   0.419
 6882W        W 7286   1.282  13.256   0.890
 6883W        W 7287   2.381  12.638   2.971
 6884W        W 7288   2.272  12.266   2.515
 6885W        W 7289   0.832  12.638   2.544
 6886W        W 7290   3.042  14.526   2.373
 6887W        W 7291   2.833  11.160   3.367
 6888W        W 7292   0.497  11.310   2.954
 6889W        W 7293   0.836  12.333   2.007
 6890W        W 7294   1.205  12.147   0.129
 6891W        W 7295   0.008  13.906   2.674
 6892W        W 7296   1.593  12.615   2.117
 6893W        W 7297   1.416  11.640   0.222
 6894W        W 7298   0.551  12.456   1.003
 6895W        W 7299   0.322  14.308   2.440
 6896W        W 7300   3.117  12.534   0.548
 6897W        W 7301   3.212  11.450   3.234
 6898W        W 7302   2.648  13.659   1.197
 6899W        W 7303   0.246  12.583   3.374
 6900W        W 7304   3.212  11.047   0.670
 6901W        W 7305   2.732  13.522   0.681
 6902W        W 7306   1.634  12.580   0.766
 6903W        W 7307   2.821  11.384   0.289
 6904W        W 7308   2.886  11.991   2.475
 6905W        W 7309   0.595  12.584   1.682
 6906W        W 7310   0.889  13.523   1.331
 6907W        W 7311   2.652  12.143   1.296
 6908W        W 7312   1.675  11.522   1.992
 6909W        W 7313   3.637  13.433   2.503
 6910W        W 7314   3.555  11.420   2.064
 6911W        W 7315   0.094  14.250   1.440
 6912W        W 7316   0.603  13.437   0.976
 6913W        W 7317   0.518  11.054   3.529
 6914W        W 7318   1.637  13.907   3.631
 6915W        W 7319   3.392  12.875   1.421
 6916W        W 7320   2.746  13.052   0.301
 6917W        W 7321   2.041  14.573   2.513
 6918W        W 7322   2.898  13.295   3.550
 6919W        W 7323   1.713  11.005   0.830
 6920W        W 7324   2.426  11.874   1.689
 6921W        W 7325   0.112  13.461   2.021
 6922W        W 7326   1.365  11.423   0.662
 6923W        W 7327   1.169  12.907   3.511
 6924W        W 7328   2.163  11.888   1.225
 6925W        W 7329   2.368  13.298   2.347
 6926W        W 7330   0.522  13.903   2.782
 6927W        W 7331   1.113  13.886   3.505
 6928W        W 7332   0.964  11.683   0.519
 6929W        W 7333   2.481  11.825   0.844
 6930W        W 7334   2.439  13.933   3.081
 6931W        W 7335   1.124  12.525   1.680
 6932W        W 7336   0.779  14.223   2.545
 6933W        W 7337   3.524  14.340   0.146
 6934W        W 7338   0.387  13.012   3.142
 6935W        W 7339   2.382  13.274   1.830
 6936W        W 7340   0.818  12.923   1.072
 6937W        W 7341   1.189  13.930   2.467
 6938W        W 7342   1.567  11.349   1.508
 6939W        W 7343   0.178  13.333   0.438
 6940W        W 7344   1.697  12.284   0.308
 6941W        W 7345   0.343  12.833   1.327
 6942W        W 7346   1.633  11.475   2.791
 6943W        W 7347   3.305  11.184   0.218
 6944W        W 7348   3.398  12.930   3.317
 6945W        W 7349   2.052  14.187   3.469
 6946W        W 7350   3.610  13.281   2.991
 6947W        W 7351   3.018  14.079   3.602
 6948W        W 7352   0.757  14.535   2.080
 6949W        W 7353   3.616  13.157   0.954
 6950W        W 7354   2.146  12.424   1.467
 6951W        W 7355   1.913  11.036   1.357
 6952W        W 7356   0.972  14.020   1.194
 6953W        W 7357   1.471  11.761   2.419
 6954W        W 7358   1.171  11.130   1.888
 6955W        W 7359   0.234  13.952   0.436
 6956W        W 7360   2.050  13.316   1.154
 6957W        W 7361   0.925  14.111   3.033
 6958W        W 7362   0.402  12.934   0.729
 6959W        W 7363   0.287  11.477   1.728
 6960W        W 7364   1.835  13.442   1.785
 6961W        W 7365   0.087  11.296   0.805
 6962W        W 7366   2.751  12.502   2.732
 6963W        W 7367   2.628  11.888   0.304
 6964W        W 7368   3.145  13.560   1.952
 6965W        W 7369   1.806  14.044   1.783
 6966W        W 7370   1.218  14.148   0.694
 6967W        W 7371   2.500  11.051   0.124
 6968W        W 7372   0.300  14.311   1.865
 6969W        W 7373   2.497  12.069   3.500
 6970W        W 7374   0.480  11.599   3.499
 6971W        W 7375   0.211  12.199   0.832
 6972W        W 7376   0.902  12.188   0.557
 6973W        W 7377   2.665  12.515   3.374
 6974W        W 7378   1.008  12.796   2.083
 6975W        W 7379   2.482  11.082   1.203
 6976W        W 7380   1.613  14.513   1.706
 6977W        W 7381   2.827  13.975   2.643
 6978W        W 7382   2.411  14.124   1.754
 6979W        W 7383   2.430  13.104   1.348
 6980W        W 7384   1.892  11.329   0.419
 6981W        W 7385   3.573  10.957   1.141
 6982W        W 7386   1.261  12.592   0.304
 6983W        W 7387   3.427  11.929   1.294
 6984W        W 7388   2.119  13.099   0.171
 6985W        W 7389   3.055  13.299   2.919
 6986W        W 7390   2.709  14.000   0.386
 6987W        W 7391   1.324  11.675   3.292
 6988W        W 7392   1.144  12.259   2.533
 6989W        W 7393   3.236  13.754   2.810
 6990W        W 7394   2.336  11.704   3.187
 6991W        W 7395   0.180  12.175   2.964
 6992W        W 7396   1.940  12.652   2.690
 6993W        W 7397   0.297  13.410   1.347
 6994W        W 7398   0.444  12.707   2.237
 6995W        W 7399   2.761  12.993   2.587
 6996W        W 7400   2.533  14.373   3.398
 6997W        W 7401   2.429  12.112   2.951
 6998W        W 7402   2.706  14.166   1.356
 6999W        W 7403   1.708  13.886   2.679
 7000W        W 7404   1.193  14.241   1.948
 7001W        W 7405   2.998  13.412   2.367
 7002W        W 7406   2.048  13.484   3.504
 7003W        W 7407   0.653  13.437   1.843
 7004W        W 7408   2.999  13.196   1.488
 7005W        W 7409   2.640  14.262   2.239
 7006W        W 7410   0.618  13.991   2.109
 7007W        W 7411   1.639  12.043   3.319
 7008W        W 7412   2.090  14.209   0.830
 7009W        W 7413   1.398  13.464   3.468
 7010W        W 7414   1.524  13.702   0.845
 7011W        W 7415   0.745  12.442   0.104
 7012W        W 7416   0.084  14.528   7.003
 7013W        W 7417   0.460  13.421   6.526
 7014W        W 7418   3.165  13.151   4.296
 7015W        W 7419   3.295  14.236   6.323
 7016W        W 7420   1.213  14.227   3.849
 7017W        W 7421   1.296  12.379   4.832
 7018W        W 7422   0.811  12.227   4.996
 7019W        W 7423   1.802  13.042   4.430
 7020W        W 7424   1.477  14.134   6.785
 7021W        W 7425   0.126  11.695   6.748
 7022W        W 7426   0.888  10.975   6.550
 7023W        W 7427   2.582  11.363   5.437
 7024W        W 7428   2.231  12.234   4.007
 7025W        W 7429   2.801  11.668   7.098
 7026W        W 7430   0.167  11.460   6.223
 7027W        W 7431   0.266  14.079   7.244
 7028W        W 7432   1.788  13.469   3.976
 7029W        W 7433   0.220  12.252   5.669
 7030W        W 7434   1.113  12.143   6.906
 7031W        W 7435   3.572  12.002   5.405
 7032W        W 7436   3.336  13.045   6.264
 7033W        W 7437   1.644  12.378   5.291
 7034W        W 7438   2.190  13.717   5.660
 7035W        W 7439   0.690  13.151   5.892
 7036W        W 7440   0.049  12.679   5.463
 7037W        W 7441   1.085  12.651   6.655
 7038W        W 7442   3.356  12.434   6.909
 7039W        W 7443   0.972  13.878   5.354
 7040W        W 7444   2.093  13.567   6.488
 7041W        W 7445   1.313  12.207   5.713
 7042W        W 7446   1.605  12.991   5.356
 7043W        W 7447   2.602  13.764   7.204
 7044W        W 7448   1.681  13.084   7.214
 7045W        W 7449   1.662  12.800   6.692
 7046W        W 7450   0.071  12.191   7.214
 7047W        W 7451   2.903  13.726   6.813
 7048W        W 7452   0.484  11.308   4.811
 7049W        W 7453   1.011  13.566   5.810
 7050W        W 7454   3.474  13.349   5.100
 7051W        W 7455   2.887  11.749   5.667
 7052W        W 7456   3.172  11.702   3.762
 7053W        W 7457   3.637  12.503   6.068
 7054W        W 7458   1.604  14.210   5.821
 7055W        W 7459   3.378  13.676   4.259
 7056W        W 7460   0.507  14.462   4.013
 7057W        W 7461   0.900  14.508   4.689
 7058W        W 7462   0.697  11.262   6.115
 7059W        W 7463   3.320  12.280   6.390
 7060W        W 7464   2.725  12.702   4.849
 7061W        W 7465   2.691  12.390   3.876
 7062W        W 7466   1.899  13.534   6.016
 7063W        W 7467   1.705  11.864   5.215
 7064W        W 7468   2.305  13.951   6.209
 7065W        W 7469   3.176  12.742   4.631
 7066W        W 7470   2.078  11.400   4.647
 7067W        W 7471   0.735  14.094   4.330
 7068W        W 7472   0.106  11.593   4.929
 7069W        W 7473   2.892  12.200   5.403
 7070W        W 7474   0.350  13.817   5.318
 7071W        W 7475   1.691  14.167   4.188
 7072W        W 7476   3.083  12.193   3.652
 7073W        W 7477   0.106  13.951   5.816
 7074W        W 7478   0.897  13.523   6.296
 7075W        W 7479   1.270  12.883   4.915
 7076W        W 7480   1.292  11.288   6.008
 7077W        W 7481   3.521  11.050   5.305
 7078W        W 7482   0.740  12.922   3.773
 7079W        W 7483   0.395  11.955   3.952
 7080W        W 7484   0.457  13.911   4.746
 7081W        W 7485   1.588  13.394   4.994
 7082W        W 7486   2.920  14.253   6.708
 7083W        W 7487   1.846  11.895   4.392
 7084W        W 7488   3.229  14.293   5.164
 7085W        W 7489   2.906  12.146   6.762
 7086W        W 7490   3.619  13.802   4.896
 7087W        W 7491   2.246  13.094   6.380
 7088W        W 7492   0.012  12.645   4.586
 7089W        W 7493   1.123  13.060   6.159
 7090W        W 7494   2.327  12.324   4.537
 7091W        W 7495   2.204  12.814   4.641
 7092W        W 7496   0.547  12.234   6.115
 7093W        W 7497   0.532  12.110   7.037
 7094W        W 7498   0.422  11.027   5.196
 7095W        W 7499   2.190  11.374   5.757
 7096W        W 7500   1.838  11.559   6.920
 7097W        W 7501   2.193  11.708   4.098
 7098W        W 7502   3.376  14.101   6.852
 7099W        W 7503   2.343  11.182   6.891
 7100W        W 7504   3.362  13.483   7.013
 7101W        W 7505   2.792  11.650   6.609
 7102W        W 7506   2.592  11.588   4.879
 7103W        W 7507   2.985  12.722   7.283
 7104W        W 7508   0.725  14.298   5.269
 7105W        W 7509   1.383  12.015   4.255
 7106W        W 7510   0.952  11.299   6.919
 7107W        W 7511   3.004  11.783   4.600
 7108W        W 7512   3.371  12.265   4.545
 7109W        W 7513   1.114  14.482   7.016
 7110W        W 7514   1.040  11.018   4.251
 7111W        W 7515   3.361  11.552   5.286
 7112W        W 7516   3.511  13.801   3.731
 7113W        W 7517   0.418  13.004   5.433
 7114W        W 7518   2.335  11.591   3.663
 7115W        W 7519   3.469  13.923   5.383
 7116W        W 7520   3.508  11.117   6.133
 7117W        W 7521   1.953  12.329   6.687
 7118W        W 7522   2.046  13.668   4.390
 7119W        W 7523   2.446  12.962   7.130
 7120W        W 7524   2.120  10.939   5.439
 7121W        W 7525   0.732  11.842   5.502
 7122W        W 7526   0.286  13.042   6.276
 7123W        W 7527   2.145  14.235   4.982
 7124W        W 7528   3.339  11.832   5.854
 7125W        W 7529   1.976  14.179   6.621
 7126W        W 7530   3.319  13.238   3.826
 7127W        W 7531   1.754  12.721   4.887
 7128W        W 7532   3.606  11.232   6.628
 7129W        W 7533   1.755  13.067   6.222
 7130W        W 7534   1.972  11.953   5.667
 7131W        W 7535   2.824  12.251   4.505
 7132W        W 7536   3.111  11.984   4.147
 7133W        W 7537   2.920  14.024   4.536
 7134W        W 7538   2.754  13.627   5.332
 7135W        W 7539   2.650  12.706   4.310
 7136W        W 7540   2.083  12.916   5.296
 7137W        W 7541   2.964  12.704   5.363
 7138W        W 7542   0.339  11.719   5.787
 7139W        W 7543   3.117  12.771   6.614
 7140W        W 7544   3.468  14.389   5.760
 7141W        W 7545   1.398  13.833   5.162
 7142W        W 7546   2.405  14.366   6.486
 7143W        W 7547   2.399  11.696   6.250
 7144W        W 7548   1.606  14.404   6.311
 7145W        W 7549   3.303  11.358   4.777
 7146W        W 7550   3.094  12.677   6.078
 7147W        W 7551   0.077  11.998   6.116
 7148W        W 7552   2.937  11.793   5.134
 7149W        W 7553   3.348  11.944   6.911
 7150W        W 7554   2.233  13.643   5.129
 7151W        W 7555   1.489  14.234   4.742
 7152W        W 7556   0.604  11.414   4.000
 7153W        W 7557   1.708  11.068   5.810
 7154W        W 7558   0.736  14.188   3.658
 7155W        W 7559   1.110  12.654   4.409
 7156W        W 7560   1.764  13.283   6.722
 7157W        W 7561   1.594  11.641   4.712
 7158W        W 7562   2.950  11.238   5.140
 7159W        W 7563   2.670  14.520   5.468
 7160W        W 7564   2.082  14.168   5.808
 7161W        W 7565   1.478  13.205   5.769
 7162W        W 7566   3.248  13.928   5.895
 7163W        W 7567   0.942  11.431   4.664
 7164W        W 7568   1.464  13.728   5.624
 7165W        W 7569   0.947  11.659   3.689
 7166W        W 7570   1.748  12.268   6.083
 7167W        W 7571   2.596  11.134   5.953
 7168W        W 7572   0.016  12.977   5.838
 7169W        W 7573   1.720  12.795   3.996
 7170W        W 7574   0.988  11.110   3.766
 7171W        W 7575   1.726  12.191   4.817
 7172W        W 7576   2.696  11.167   6.516
 7173W        W 7577   1.284  13.179   6.625
 7174W        W 7578   2.088  12.961   6.842
 7175W        W 7579   2.705  12.991   6.735
 7176W        W 7580   1.989  11.131   7.240
 7177W        W 7581   1.211  11.747   5.633
 7178W        W 7582   0.637  11.703   5.031
 7179W        W 7583   0.423  14.415   4.707
 7180W        W 7584   1.755  13.745   6.832
 7181W        W 7585   0.790  13.230   4.191
 7182W        W 7586   2.470  12.615   5.412
 7183W        W 7587   2.750  12.414   5.811
 7184W        W 7588   1.955  13.088   5.745
 7185W        W 7589   2.425  13.462   3.877
 7186W        W 7590   2.097  11.483   5.205
 7187W        W 7591   3.576  11.761   4.473
 7188W        W 7592   0.070  14.350   6.504
 7189W        W 7593   0.487  13.576   6.036
 7190W        W 7594   0.054  14.422   4.268
 7191W        W 7595   1.953  11.692   6.074
 7192W        W 7596   1.316  13.715   3.923
 7193W        W 7597   3.221  14.097   4.109
 7194W        W 7598   2.196  12.750   4.123
 7195W        W 7599   1.039  11.941   4.640
 7196W        W 7600   1.871  11.851   3.692
 7197W        W 7601   2.455  13.416   6.870
 7198W        W 7602   2.808  11.322   4.487
 7199W        W 7603   0.138  11.170   3.935
 7200W        W 7604   1.424  13.489   6.225
 7201W        W 7605   1.223  13.405   5.317
 7202W        W 7606   0.965  13.357   3.715
 7203W        W 7607   0.206  13.598   4.483
 7204W        W 7608   0.710  12.668   6.925
 7205W        W 7609   1.414  11.228   7.111
 7206W        W 7610   2.123  11.370   6.467
 7207W        W 7611   1.318  11.138   4.748
 7208W        W 7612   2.377  11.215   4.253
 7209W        W 7613   0.322  11.147   5.830
 7210W        W 7614   0.370  12.110   5.200
 7211W        W 7615   3.059  11.218   5.606
 7212W        W 7616   0.481  11.716   4.420
 7213W        W 7617   3.052  11.404   6.036
 7214W        W 7618   3.448  12.607   3.721
 7215W        W 7619   0.740  11.365   5.540
 7216W        W 7620   1.854  11.937   6.480
 7217W        W 7621   0.002  11.627   3.958
 7218W        W 7622   0.788  13.016   6.519
 7219W        W 7623   2.146  12.414   5.698
 7220W        W 7624   2.013  14.493   3.994
 7221W        W 7625   0.159  13.000   3.691
 7222W        W 7626   0.894  13.411   6.817
 7223W        W 7627   0.415  12.578   6.448
 7224W        W 7628   1.406  12.683   6.242
 7225W        W 7629   3.174  11.042   6.504
 7226W        W 7630   3.572  12.652   6.495
 7227W        W 7631   3.560  12.852   4.181
 7228W        W 7632   2.423  13.184   4.280
 7229W        W 7633   2.897  14.484   3.975
 7230W        W 7634   2.074  12.474   7.117
 7231W        W 7635   0.404  13.441   7.157
 7232W        W 7636   3.610  11.363   7.109
 7233W        W 7637   3.328  12.291   5.730
 7234W        W 7638   1.636  14.421   7.207
 7235W        W 7639   1.491  11.050   3.934
 7236W        W 7640   3.030  13.649   3.877
 7237W        W 7641   0.799  11.742   6.763
 7238W        W 7642   1.233  13.736   6.625
 7239W        W 7643   3.359  11.727   6.423
 7240W        W 7644   2.570  14.386   4.391
 7241W        W 7645   2.809  13.005   5.758
 7242W        W 7646   1.059  11.421   6.425
 7243W        W 7647   1.528  12.490   7.182
 7244W        W 7648   1.031  13.669   4.376
 7245W        W 7649   2.786  13.167   4.640
 7246W        W 7650   0.554  11.793   6.364
 7247W        W 7651   1.883  13.855   4.828
 7248W        W 7652   3.633  12.415   5.009
 7249W        W 7653   1.855  11.048   6.728
 7250W        W 7654   2.635  13.753   5.807
 7251W        W 7655   2.938  14.097   5.515
 7252W        W 7656   2.157  13.899   3.943
 7253W        W 7657   0.167  13.791   6.785
 7254W        W 7658   0.910  11.783   6.023
 7255W        W 7659   0.880  11.131   5.133
 7256W        W 7660   2.501  11.973   5.825
 7257W        W 7661   1.299  13.144   4.025
 7258W        W 7662   3.297  13.086   5.524
 7259W        W 7663   0.624  13.844   6.947
 7260W        W 7664   3.011  14.526   4.744
 7261W        W 7665   1.110  11.546   5.189
 7262W        W 7666   0.879  13.039   5.279
 7263W        W 7667   1.192  14.450   6.029
 7264W        W 7668   3.259  14.546   7.061
 7265W        W 7669   2.418  12.734   5.994
 7266W        W 7670   0.267  12.532   3.909
 7267W        W 7671   3.401  14.190   4.606
 7268W        W 7672   3.238  11.514   4.225
 7269W        W 7673   1.377  11.033   6.628
 7270W        W 7674   3.083  13.835   5.086
 7271W        W 7675   3.112  12.391   4.991
 7272W        W 7676   1.229  12.064   5.207
 7273W        W 7677   1.474  12.326   6.531
 7274W        W 7678   2.585  13.479   6.394
 7275W        W 7679   1.235  11.933   6.506
 7276W        W 7680   1.214  14.399   5.122
 7277W        W 7681   0.531  14.358   6.756
 7278W        W 7682   0.643  13.719   3.886
 7279W        W 7683   3.160  13.477   4.696
 7280W        W 7684   0.764  12.269   6.582
 7281W        W 7685   3.537  12.199   4.063
 7282W        W 7686   1.282  13.256   4.534
 7283W        W 7687   2.381  12.638   6.615
 7284W        W 7688   2.272  12.266   6.159
 7285W        W 7689   0.832  12.638   6.188
 7286W        W 7690   3.042  14.526   6.017
 7287W        W 7691   2.833  11.160   7.011
 7288W        W 7692   0.497  11.310   6.598
 7289W        W 7693   0.836  12.333   5.651
 7290W        W 7694   1.205  12.147   3.773
 7291W        W 7695   0.008  13.906   6.318
 7292W        W 7696   1.593  12.615   5.761
 7293W        W 7697   1.416  11.640   3.866
 7294W        W 7698   0.551  12.456   4.647
 7295W        W 7699   0.322  14.308   6.084
 7296W        W 7700   3.117  12.534   4.192
 7297W        W 7701   3.212  11.450   6.878
 7298W        W 7702   2.648  13.659   4.841
 7299W        W 7703   0.246  12.583   7.018
 7300W        W 7704   3.212  11.047   4.314
 7301W        W 7705   2.732  13.522   4.325
 7302W        W 7706   1.634  12.580   4.410
 7303W        W 7707   2.821  11.384   3.933
 7304W        W 7708   2.886  11.991   6.119
 7305W        W 7709   0.595  12.584   5.326
 7306W        W 7710   0.889  13.523   4.975
 7307W        W 7711   2.652  12.143   4.940
 7308W        W 7712   1.675  11.522   5.636
 7309W        W 7713   3.637  13.433   6.147
 7310W        W 7714   3.555  11.420   5.708
 7311W        W 7715   0.094  14.250   5.084
 7312W        W 7716   0.603  13.437   4.620
 7313W        W 7717   0.518  11.054   7.173
 7314W        W 7718   1.637  13.907   7.275
 7315W        W 7719   3.392  12.875   5.065
 7316W        W 7720   2.746  13.052   3.945
 7317W        W 7721   2.041  14.573   6.157
 7318W        W 7722   2.898  13.295   7.194
 7319W        W 7723   1.713  11.005   4.474
 7320W        W 7724   2.426  11.874   5.333
 7321W        W 7725   0.112  13.461   5.665
 7322W        W 7726   1.365  11.423   4.306
 7323W        W 7727   1.169  12.907   7.155
 7324W        W 7728   2.163  11.888   4.869
 7325W        W 7729   2.368  13.298   5.991
 7326W        W 7730   0.522  13.903   6.426
 7327W        W 7731   1.113  13.886   7.149
 7328W        W 7732   0.964  11.683   4.163
 7329W        W 7733   2.481  11.825   4.488
 7330W        W 7734   2.439  13.933   6.725
 7331W        W 7735   1.124  12.525   5.324
 7332W        W 7736   0.779  14.223   6.189
 7333W        W 7737   3.524  14.340   3.790
 7334W        W 7738   0.387  13.012   6.786
 7335W        W 7739   2.382  13.274   5.474
 7336W        W 7740   0.818  12.923   4.716
 7337W        W 7741   1.189  13.930   6.111
 7338W        W 7742   1.567  11.349   5.152
 7339W        W 7743   0.178  13.333   4.082
 7340W        W 7744   1.697  12.284   3.952
 7341W        W 7745   0.343  12.833   4.971
 7342W        W 7746   1.633  11.475   6.435
 7343W        W 7747   3.305  11.184   3.862
 7344W        W 7748   3.398  12.930   6.961
 7345W        W 7749   2.052  14.187   7.113
 7346W        W 7750   3.610  13.281   6.635
 7347W        W 7751   3.018  14.079   7.246
 7348W        W 7752   0.757  14.535   5.724
 7349W        W 7753   3.616  13.157   4.598
 7350W        W 7754   2.146  12.424   5.111
 7351W        W 7755   1.913  11.036   5.001
 7352W        W 7756   0.972  14.020   4.838
 7353W        W 7757   1.471  11.761   6.063
 7354W        W 7758   1.171  11.130   5.532
 7355W        W 7759   0.234  13.952   4.080
 7356W        W 7760   2.050  13.316   4.798
 7357W        W 7761   0.925  14.111   6.677
 7358W        W 7762   0.402  12.934   4.373
 7359W        W 7763   0.287  11.477   5.372
 7360W        W 7764   1.835  13.442   5.429
 7361W        W 7765   0.087  11.296   4.449
 7362W        W 7766   2.751  12.502   6.376
 7363W        W 7767   2.628  11.888   3.948
 7364W        W 7768   3.145  13.560   5.596
 7365W        W 7769   1.806  14.044   5.427
 7366W        W 7770   1.218  14.148   4.338
 7367W        W 7771   2.500  11.051   3.768
 7368W        W 7772   0.300  14.311   5.509
 7369W        W 7773   2.497  12.069   7.144
 7370W        W 7774   0.480  11.599   7.143
 7371W        W 7775   0.211  12.199   4.476
 7372W        W 7776   0.902  12.188   4.201
 7373W        W 7777   2.665  12.515   7.018
 7374W        W 7778   1.008  12.796   5.727
 7375W        W 7779   2.482  11.082   4.847
 7376W        W 7780   1.613  14.513   5.350
 7377W        W 7781   2.827  13.975   6.287
 7378W        W 7782   2.411  14.124   5.398
 7379W        W 7783   2.430  13.104   4.992
 7380W        W 7784   1.892  11.329   4.063
 7381W        W 7785   3.573  10.957   4.785
 7382W        W 7786   1.261  12.592   3.948
 7383W        W 7787   3.427  11.929   4.938
 7384W        W 7788   2.119  13.099   3.815
 7385W        W 7789   3.055  13.299   6.563
 7386W        W 7790   2.709  14.000   4.030
 7387W        W 7791   1.324  11.675   6.936
 7388W        W 7792   1.144  12.259   6.177
 7389W        W 7793   3.236  13.754   6.454
 7390W        W 7794   2.336  11.704   6.831
 7391W        W 7795   0.180  12.175   6.608
 7392W        W 7796   1.940  12.652   6.334
 7393W        W 7797   0.297  13.410   4.991
 7394W        W 7798   0.444  12.707   5.881
 7395W        W 7799   2.761  12.993   6.231
 7396W        W 7800   2.533  14.373   7.042
 7397W        W 7801   2.429  12.112   6.595
 7398W        W 7802   2.706  14.166   5.000
 7399W        W 7803   1.708  13.886   6.323
 7400W        W 7804   1.193  14.241   5.592
 7401W        W 7805   2.998  13.412   6.011
 7402W        W 7806   2.048  13.484   7.148
 7403W        W 7807   0.653  13.437   5.487
 7404W        W 7808   2.999  13.196   5.132
 7405W        W 7809   2.640  14.262   5.883
 7406W        W 7810   0.618  13.991   5.753
 7407W        W 7811   1.639  12.043   6.963
 7408W        W 7812   2.090  14.209   4.474
 7409W        W 7813   1.398  13.464   7.112
 7410W        W 7814   1.524  13.702   4.489
 7411W        W 7815   0.745  12.442   3.748
 7412W        W 7816   0.084  14.528  10.648
 7413W        W 7817   0.460  13.421  10.171
 7414W        W 7818   3.165  13.151   7.941
 7415W        W 7819   3.295  14.236   9.968
 7416W        W 7820   1.213  14.227   7.494
 7417W        W 7821   1.296  12.379   8.477
 7418W        W 7822   0.811  12.227   8.641
 7419W        W 7823   1.802  13.042   8.075
 7420W        W 7824   1.477  14.134  10.430
 7421W        W 7825   0.126  11.695  10.393
 7422W        W 7826   0.888  10.975  10.195
 7423W        W 7827   2.582  11.363   9.082
 7424W        W 7828   2.231  12.234   7.652
 7425W        W 7829   2.801  11.668  10.743
 7426W        W 7830   0.167  11.460   9.868
 7427W        W 7831   0.266  14.079  10.889
 7428W        W 7832   1.788  13.469   7.621
 7429W        W 7833   0.220  12.252   9.314
 7430W        W 7834   1.113  12.143  10.551
 7431W        W 7835   3.572  12.002   9.050
 7432W        W 7836   3.336  13.045   9.909
 7433W        W 7837   1.644  12.378   8.936
 7434W        W 7838   2.190  13.717   9.305
 7435W        W 7839   0.690  13.151   9.537
 7436W        W 7840   0.049  12.679   9.108
 7437W        W 7841   1.085  12.651  10.300
 7438W        W 7842   3.356  12.434  10.554
 7439W        W 7843   0.972  13.878   8.999
 7440W        W 7844   2.093  13.567  10.133
 7441W        W 7845   1.313  12.207   9.358
 7442W        W 7846   1.605  12.991   9.001
 7443W        W 7847   2.602  13.764  10.849
 7444W        W 7848   1.681  13.084  10.859
 7445W        W 7849   1.662  12.800  10.337
 7446W        W 7850   0.071  12.191  10.859
 7447W        W 7851   2.903  13.726  10.458
 7448W        W 7852   0.484  11.308   8.456
 7449W        W 7853   1.011  13.566   9.455
 7450W        W 7854   3.474  13.349   8.745
 7451W        W 7855   2.887  11.749   9.312
 7452W        W 7856   3.172  11.702   7.407
 7453W        W 7857   3.637  12.503   9.713
 7454W        W 7858   1.604  14.210   9.466
 7455W        W 7859   3.378  13.676   7.904
 7456W        W 7860   0.507  14.462   7.658
 7457W        W 7861   0.900  14.508   8.334
 7458W        W 7862   0.697  11.262   9.760
 7459W        W 7863   3.320  12.280  10.035
 7460W        W 7864   2.725  12.702   8.494
 7461W        W 7865   2.691  12.390   7.521
 7462W        W 7866   1.899  13.534   9.661
 7463W        W 7867   1.705  11.864   8.860
 7464W        W 7868   2.305  13.951   9.854
 7465W        W 7869   3.176  12.742   8.276
 7466W        W 7870   2.078  11.400   8.292
 7467W        W 7871   0.735  14.094   7.975
 7468W        W 7872   0.106  11.593   8.574
 7469W        W 7873   2.892  12.200   9.048
 7470W        W 7874   0.350  13.817   8.963
 7471W        W 7875   1.691  14.167   7.833
 7472W        W 7876   3.083  12.193   7.297
 7473W        W 7877   0.106  13.951   9.461
 7474W        W 7878   0.897  13.523   9.941
 7475W        W 7879   1.270  12.883   8.560
 7476W        W 7880   1.292  11.288   9.653
 7477W        W 7881   3.521  11.050   8.950
 7478W        W 7882   0.740  12.922   7.418
 7479W        W 7883   0.395  11.955   7.597
 7480W        W 7884   0.457  13.911   8.391
 7481W        W 7885   1.588  13.394   8.639
 7482W        W 7886   2.920  14.253  10.353
 7483W        W 7887   1.846  11.895   8.037
 7484W        W 7888   3.229  14.293   8.809
 7485W        W 7889   2.906  12.146  10.407
 7486W        W 7890   3.619  13.802   8.541
 7487W        W 7891   2.246  13.094  10.025
 7488W        W 7892   0.012  12.645   8.231
 7489W        W 7893   1.123  13.060   9.804
 7490W        W 7894   2.327  12.324   8.182
 7491W        W 7895   2.204  12.814   8.286
 7492W        W 7896   0.547  12.234   9.760
 7493W        W 7897   0.532  12.110  10.682
 7494W        W 7898   0.422  11.027   8.841
 7495W        W 7899   2.190  11.374   9.402
 7496W        W 7900   1.838  11.559  10.565
 7497W        W 7901   2.193  11.708   7.743
 7498W        W 7902   3.376  14.101  10.497
 7499W        W 7903   2.343  11.182  10.536
 7500W        W 7904   3.362  13.483  10.658
 7501W        W 7905   2.792  11.650  10.254
 7502W        W 7906   2.592  11.588   8.524
 7503W        W 7907   2.985  12.722  10.928
 7504W        W 7908   0.725  14.298   8.914
 7505W        W 7909   1.383  12.015   7.900
 7506W        W 7910   0.952  11.299  10.564
 7507W        W 7911   3.004  11.783   8.245
 7508W        W 7912   3.371  12.265   8.190
 7509W        W 7913   1.114  14.482  10.661
 7510W        W 7914   1.040  11.018   7.896
 7511W        W 7915   3.361  11.552   8.931
 7512W        W 7916   3.511  13.801   7.376
 7513W        W 7917   0.418  13.004   9.078
 7514W        W 7918   2.335  11.591   7.308
 7515W        W 7919   3.469  13.923   9.028
 7516W        W 7920   3.508  11.117   9.778
 7517W        W 7921   1.953  12.329  10.332
 7518W        W 7922   2.046  13.668   8.035
 7519W        W 7923   2.446  12.962  10.775
 7520W        W 7924   2.120  10.939   9.084
 7521W        W 7925   0.732  11.842   9.147
 7522W        W 7926   0.286  13.042   9.921
 7523W        W 7927   2.145  14.235   8.627
 7524W        W 7928   3.339  11.832   9.499
 7525W        W 7929   1.976  14.179  10.266
 7526W        W 7930   3.319  13.238   7.471
 7527W        W 7931   1.754  12.721   8.532
 7528W        W 7932   3.606  11.232  10.273
 7529W        W 7933   1.755  13.067   9.867
 7530W        W 7934   1.972  11.953   9.312
 7531W        W 7935   2.824  12.251   8.150
 7532W        W 7936   3.111  11.984   7.792
 7533W        W 7937   2.920  14.024   8.181
 7534W        W 7938   2.754  13.627   8.977
 7535W        W 7939   2.650  12.706   7.955
 7536W        W 7940   2.083  12.916   8.941
 7537W        W 7941   2.964  12.704   9.008
 7538W        W 7942   0.339  11.719   9.432
 7539W        W 7943   3.117  12.771  10.259
 7540W        W 7944   3.468  14.389   9.405
 7541W        W 7945   1.398  13.833   8.807
 7542W        W 7946   2.405  14.366  10.131
 7543W        W 7947   2.399  11.696   9.895
 7544W        W 7948   1.606  14.404   9.956
 7545W        W 7949   3.303  11.358   8.422
 7546W        W 7950   3.094  12.677   9.723
 7547W        W 7951   0.077  11.998   9.761
 7548W        W 7952   2.937  11.793   8.779
 7549W        W 7953   3.348  11.944  10.556
 7550W        W 7954   2.233  13.643   8.774
 7551W        W 7955   1.489  14.234   8.387
 7552W        W 7956   0.604  11.414   7.645
 7553W        W 7957   1.708  11.068   9.455
 7554W        W 7958   0.736  14.188   7.303
 7555W        W 7959   1.110  12.654   8.054
 7556W        W 7960   1.764  13.283  10.367
 7557W        W 7961   1.594  11.641   8.357
 7558W        W 7962   2.950  11.238   8.785
 7559W        W 7963   2.670  14.520   9.113
 7560W        W 7964   2.082  14.168   9.453
 7561W        W 7965   1.478  13.205   9.414
 7562W        W 7966   3.248  13.928   9.540
 7563W        W 7967   0.942  11.431   8.309
 7564W        W 7968   1.464  13.728   9.269
 7565W        W 7969   0.947  11.659   7.334
 7566W        W 7970   1.748  12.268   9.728
 7567W        W 7971   2.596  11.134   9.598
 7568W        W 7972   0.016  12.977   9.483
 7569W        W 7973   1.720  12.795   7.641
 7570W        W 7974   0.988  11.110   7.411
 7571W        W 7975   1.726  12.191   8.462
 7572W        W 7976   2.696  11.167  10.161
 7573W        W 7977   1.284  13.179  10.270
 7574W        W 7978   2.088  12.961  10.487
 7575W        W 7979   2.705  12.991  10.380
 7576W        W 7980   1.989  11.131  10.885
 7577W        W 7981   1.211  11.747   9.278
 7578W        W 7982   0.637  11.703   8.676
 7579W        W 7983   0.423  14.415   8.352
 7580W        W 7984   1.755  13.745  10.477
 7581W        W 7985   0.790  13.230   7.836
 7582W        W 7986   2.470  12.615   9.057
 7583W        W 7987   2.750  12.414   9.456
 7584W        W 7988   1.955  13.088   9.390
 7585W        W 7989   2.425  13.462   7.522
 7586W        W 7990   2.097  11.483   8.850
 7587W        W 7991   3.576  11.761   8.118
 7588W        W 7992   0.070  14.350  10.149
 7589W        W 7993   0.487  13.576   9.681
 7590W        W 7994   0.054  14.422   7.913
 7591W        W 7995   1.953  11.692   9.719
 7592W        W 7996   1.316  13.715   7.568
 7593W        W 7997   3.221  14.097   7.754
 7594W        W 7998   2.196  12.750   7.768
 7595W        W 7999   1.039  11.941   8.285
 7596W        W 8000   1.871  11.851   7.337
 7597W        W 8001   2.455  13.416  10.515
 7598W        W 8002   2.808  11.322   8.132
 7599W        W 8003   0.138  11.170   7.580
 7600W        W 8004   1.424  13.489   9.870
 7601W        W 8005   1.223  13.405   8.962
 7602W        W 8006   0.965  13.357   7.360
 7603W        W 8007   0.206  13.598   8.128
 7604W        W 8008   0.710  12.668  10.570
 7605W        W 8009   1.414  11.228  10.756
 7606W        W 8010   2.123  11.370  10.112
 7607W        W 8011   1.318  11.138   8.393
 7608W        W 8012   2.377  11.215   7.898
 7609W        W 8013   0.322  11.147   9.475
 7610W        W 8014   0.370  12.110   8.845
 7611W        W 8015   3.059  11.218   9.251
 7612W        W 8016   0.481  11.716   8.065
 7613W        W 8017   3.052  11.404   9.681
 7614W        W 8018   3.448  12.607   7.366
 7615W        W 8019   0.740  11.365   9.185
 7616W        W 8020   1.854  11.937  10.125
 7617W        W 8021   0.002  11.627   7.603
 7618W        W 8022   0.788  13.016  10.164
 7619W        W 8023   2.146  12.414   9.343
 7620W        W 8024   2.013  14.493   7.639
 7621W        W 8025   0.159  13.000   7.336
 7622W        W 8026   0.894  13.411  10.462
 7623W        W 8027   0.415  12.578  10.093
 7624W        W 8028   1.406  12.683   9.887
 7625W        W 8029   3.174  11.042  10.149
 7626W        W 8030   3.572  12.652  10.140
 7627W        W 8031   3.560  12.852   7.826
 7628W        W 8032   2.423  13.184   7.925
 7629W        W 8033   2.897  14.484   7.620
 7630W        W 8034   2.074  12.474  10.762
 7631W        W 8035   0.404  13.441  10.802
 7632W        W 8036   3.610  11.363  10.754
 7633W        W 8037   3.328  12.291   9.375
 7634W        W 8038   1.636  14.421  10.852
 7635W        W 8039   1.491  11.050   7.579
 7636W        W 8040   3.030  13.649   7.522
 7637W        W 8041   0.799  11.742  10.408
 7638W        W 8042   1.233  13.736  10.270
 7639W        W 8043   3.359  11.727  10.068
 7640W        W 8044   2.570  14.386   8.036
 7641W        W 8045   2.809  13.005   9.403
 7642W        W 8046   1.059  11.421  10.070
 7643W        W 8047   1.528  12.490  10.827
 7644W        W 8048   1.031  13.669   8.021
 7645W        W 8049   2.786  13.167   8.285
 7646W        W 8050   0.554  11.793  10.009
 7647W        W 8051   1.883  13.855   8.473
 7648W        W 8052   3.633  12.415   8.654
 7649W        W 8053   1.855  11.048  10.373
 7650W        W 8054   2.635  13.753   9.452
 7651W        W 8055   2.938  14.097   9.160
 7652W        W 8056   2.157  13.899   7.588
 7653W        W 8057   0.167  13.791  10.430
 7654W        W 8058   0.910  11.783   9.668
 7655W        W 8059   0.880  11.131   8.778
 7656W        W 8060   2.501  11.973   9.470
 7657W        W 8061   1.299  13.144   7.670
 7658W        W 8062   3.297  13.086   9.169
 7659W        W 8063   0.624  13.844  10.592
 7660W        W 8064   3.011  14.526   8.389
 7661W        W 8065   1.110  11.546   8.834
 7662W        W 8066   0.879  13.039   8.924
 7663W        W 8067   1.192  14.450   9.674
 7664W        W 8068   3.259  14.546  10.706
 7665W        W 8069   2.418  12.734   9.639
 7666W        W 8070   0.267  12.532   7.554
 7667W        W 8071   3.401  14.190   8.251
 7668W        W 8072   3.238  11.514   7.870
 7669W        W 8073   1.377  11.033  10.273
 7670W        W 8074   3.083  13.835   8.731
 7671W        W 8075   3.112  12.391   8.636
 7672W        W 8076   1.229  12.064   8.852
 7673W        W 8077   1.474  12.326  10.176
 7674W        W 8078   2.585  13.479  10.039
 7675W        W 8079   1.235  11.933  10.151
 7676W        W 8080   1.214  14.399   8.767
 7677W        W 8081   0.531  14.358  10.401
 7678W        W 8082   0.643  13.719   7.531
 7679W        W 8083   3.160  13.477   8.341
 7680W        W 8084   0.764  12.269  10.227
 7681W        W 8085   3.537  12.199   7.708
 7682W        W 8086   1.282  13.256   8.179
 7683W        W 8087   2.381  12.638  10.260
 7684W        W 8088   2.272  12.266   9.804
 7685W        W 8089   0.832  12.638   9.833
 7686W        W 8090   3.042  14.526   9.662
 7687W        W 8091   2.833  11.160  10.656
 7688W        W 8092   0.497  11.310  10.243
 7689W        W 8093   0.836  12.333   9.296
 7690W        W 8094   1.205  12.147   7.418
 7691W        W 8095   0.008  13.906   9.963
 7692W        W 8096   1.593  12.615   9.406
 7693W        W 8097   1.416  11.640   7.511
 7694W        W 8098   0.551  12.456   8.292
 7695W        W 8099   0.322  14.308   9.729
 7696W        W 8100   3.117  12.534   7.837
 7697W        W 8101   3.212  11.450  10.523
 7698W        W 8102   2.648  13.659   8.486
 7699W        W 8103   0.246  12.583  10.663
 7700W        W 8104   3.212  11.047   7.959
 7701W        W 8105   2.732  13.522   7.970
 7702W        W 8106   1.634  12.580   8.055
 7703W        W 8107   2.821  11.384   7.578
 7704W        W 8108   2.886  11.991   9.764
 7705W        W 8109   0.595  12.584   8.971
 7706W        W 8110   0.889  13.523   8.620
 7707W        W 8111   2.652  12.143   8.585
 7708W        W 8112   1.675  11.522   9.281
 7709W        W 8113   3.637  13.433   9.792
 7710W        W 8114   3.555  11.420   9.353
 7711W        W 8115   0.094  14.250   8.729
 7712W        W 8116   0.603  13.437   8.265
 7713W        W 8117   0.518  11.054  10.818
 7714W        W 8118   1.637  13.907  10.920
 7715W        W 8119   3.392  12.875   8.710
 7716W        W 8120   2.746  13.052   7.590
 7717W        W 8121   2.041  14.573   9.802
 7718W        W 8122   2.898  13.295  10.839
 7719W        W 8123   1.713  11.005   8.119
 7720W        W 8124   2.426  11.874   8.978
 7721W        W 8125   0.112  13.461   9.310
 7722W        W 8126   1.365  11.423   7.951
 7723W        W 8127   1.169  12.907  10.800
 7724W        W 8128   2.163  11.888   8.514
 7725W        W 8129   2.368  13.298   9.636
 7726W        W 8130   0.522  13.903  10.071
 7727W        W 8131   1.113  13.886  10.794
 7728W        W 8132   0.964  11.683   7.808
 7729W        W 8133   2.481  11.825   8.133
 7730W        W 8134   2.439  13.933  10.370
 7731W        W 8135   1.124  12.525   8.969
 7732W        W 8136   0.779  14.223   9.834
 7733W        W 8137   3.524  14.340   7.435
 7734W        W 8138   0.387  13.012  10.431
 7735W        W 8139   2.382  13.274   9.119
 7736W        W 8140   0.818  12.923   8.361
 7737W        W 8141   1.189  13.930   9.756
 7738W        W 8142   1.567  11.349   8.797
 7739W        W 8143   0.178  13.333   7.727
 7740W        W 8144   1.697  12.284   7.597
 7741W        W 8145   0.343  12.833   8.616
 7742W        W 8146   1.633  11.475  10.080
 7743W        W 8147   3.305  11.184   7.507
 7744W        W 8148   3.398  12.930  10.606
 7745W        W 8149   2.052  14.187  10.758
 7746W        W 8150   3.610  13.281  10.280
 7747W        W 8151   3.018  14.079  10.891
 7748W        W 8152   0.757  14.535   9.369
 7749W        W 8153   3.616  13.157   8.243
 7750W        W 8154   2.146  12.424   8.756
 7751W        W 8155   1.913  11.036   8.646
 7752W        W 8156   0.972  14.020   8.483
 7753W        W 8157   1.471  11.761   9.708
 7754W        W 8158   1.171  11.130   9.177
 7755W        W 8159   0.234  13.952   7.725
 7756W        W 8160   2.050  13.316   8.443
 7757W        W 8161   0.925  14.111  10.322
 7758W        W 8162   0.402  12.934   8.018
 7759W        W 8163   0.287  11.477   9.017
 7760W        W 8164   1.835  13.442   9.074
 7761W        W 8165   0.087  11.296   8.094
 7762W        W 8166   2.751  12.502  10.021
 7763W        W 8167   2.628  11.888   7.593
 7764W        W 8168   3.145  13.560   9.241
 7765W        W 8169   1.806  14.044   9.072
 7766W        W 8170   1.218  14.148   7.983
 7767W        W 8171   2.500  11.051   7.413
 7768W        W 8172   0.300  14.311   9.154
 7769W        W 8173   2.497  12.069  10.789
 7770W        W 8174   0.480  11.599  10.788
 7771W        W 8175   0.211  12.199   8.121
 7772W        W 8176   0.902  12.188   7.846
 7773W        W 8177   2.665  12.515  10.663
 7774W        W 8178   1.008  12.796   9.372
 7775W        W 8179   2.482  11.082   8.492
 7776W        W 8180   1.613  14.513   8.995
 7777W        W 8181   2.827  13.975   9.932
 7778W        W 8182   2.411  14.124   9.043
 7779W        W 8183   2.430  13.104   8.637
 7780W        W 8184   1.892  11.329   7.708
 7781W        W 8185   3.573  10.957   8.430
 7782W        W 8186   1.261  12.592   7.593
 7783W        W 8187   3.427  11.929   8.583
 7784W        W 8188   2.119  13.099   7.460
 7785W        W 8189   3.055  13.299  10.208
 7786W        W 8190   2.709  14.000   7.675
 7787W        W 8191   1.324  11.675  10.581
 7788W        W 8192   1.144  12.259   9.822
 7789W        W 8193   3.236  13.754  10.099
 7790W        W 8194   2.336  11.704  10.476
 7791W        W 8195   0.180  12.175  10.253
 7792W        W 8196   1.940  12.652   9.979
 7793W        W 8197   0.297  13.410   8.636
 7794W        W 8198   0.444  12.707   9.526
 7795W        W 8199   2.761  12.993   9.876
 7796W        W 8200   2.533  14.373  10.687
 7797W        W 8201   2.429  12.112  10.240
 7798W        W 8202   2.706  14.166   8.645
 7799W        W 8203   1.708  13.886   9.968
 7800W        W 8204   1.193  14.241   9.237
 7801W        W 8205   2.998  13.412   9.656
 7802W        W 8206   2.048  13.484  10.793
 7803W        W 8207   0.653  13.437   9.132
 7804W        W 8208   2.999  13.196   8.777
 7805W        W 8209   2.640  14.262   9.528
 7806W        W 8210   0.618  13.991   9.398
 7807W        W 8211   1.639  12.043  10.608
 7808W        W 8212   2.090  14.209   8.119
 7809W        W 8213   1.398  13.464  10.757
 7810W        W 8214   1.524  13.702   8.134
 7811W        W 8215   0.745  12.442   7.393
 7812W        W 8216   0.084  14.528  14.292
 7813W        W 8217   0.460  13.421  13.815
 7814W        W 8218   3.165  13.151  11.585
 7815W        W 8219   3.295  14.236  13.612
 7816W        W 8220   1.213  14.227  11.138
 7817W        W 8221   1.296  12.379  12.121
 7818W        W 8222   0.811  12.227  12.285
 7819W        W 8223   1.802  13.042  11.719
 7820W        W 8224   1.477  14.134  14.074
 7821W        W 8225   0.126  11.695  14.037
 7822W        W 8226   0.888  10.975  13.839
 7823W        W 8227   2.582  11.363  12.726
 7824W        W 8228   2.231  12.234  11.296
 7825W        W 8229   2.801  11.668  14.387
 7826W        W 8230   0.167  11.460  13.512
 7827W        W 8231   0.266  14.079  14.533
 7828W        W 8232   1.788  13.469  11.265
 7829W        W 8233   0.220  12.252  12.958
 7830W        W 8234   1.113  12.143  14.195
 7831W        W 8235   3.572  12.002  12.694
 7832W        W 8236   3.336  13.045  13.553
 7833W        W 8237   1.644  12.378  12.580
 7834W        W 8238   2.190  13.717  12.949
 7835W        W 8239   0.690  13.151  13.181
 7836W        W 8240   0.049  12.679  12.752
 7837W        W 8241   1.085  12.651  13.944
 7838W        W 8242   3.356  12.434  14.198
 7839W        W 8243   0.972  13.878  12.643
 7840W        W 8244   2.093  13.567  13.777
 7841W        W 8245   1.313  12.207  13.002
 7842W        W 8246   1.605  12.991  12.645
 7843W        W 8247   2.602  13.764  14.493
 7844W        W 8248   1.681  13.084  14.503
 7845W        W 8249   1.662  12.800  13.981
 7846W        W 8250   0.071  12.191  14.503
 7847W        W 8251   2.903  13.726  14.102
 7848W        W 8252   0.484  11.308  12.100
 7849W        W 8253   1.011  13.566  13.099
 7850W        W 8254   3.474  13.349  12.389
 7851W        W 8255   2.887  11.749  12.956
 7852W        W 8256   3.172  11.702  11.051
 7853W        W 8257   3.637  12.503  13.357
 7854W        W 8258   1.604  14.210  13.110
 7855W        W 8259   3.378  13.676  11.548
 7856W        W 8260   0.507  14.462  11.302
 7857W        W 8261   0.900  14.508  11.978
 7858W        W 8262   0.697  11.262  13.404
 7859W        W 8263   3.320  12.280  13.679
 7860W        W 8264   2.725  12.702  12.138
 7861W        W 8265   2.691  12.390  11.165
 7862W        W 8266   1.899  13.534  13.305
 7863W        W 8267   1.705  11.864  12.504
 7864W        W 8268   2.305  13.951  13.498
 7865W        W 8269   3.176  12.742  11.920
 7866W        W 8270   2.078  11.400  11.936
 7867W        W 8271   0.735  14.094  11.619
 7868W        W 8272   0.106  11.593  12.218
 7869W        W 8273   2.892  12.200  12.692
 7870W        W 8274   0.350  13.817  12.607
 7871W        W 8275   1.691  14.167  11.477
 7872W        W 8276   3.083  12.193  10.941
 7873W        W 8277   0.106  13.951  13.105
 7874W        W 8278   0.897  13.523  13.585
 7875W        W 8279   1.270  12.883  12.204
 7876W        W 8280   1.292  11.288  13.297
 7877W        W 8281   3.521  11.050  12.594
 7878W        W 8282   0.740  12.922  11.062
 7879W        W 8283   0.395  11.955  11.241
 7880W        W 8284   0.457  13.911  12.035
 7881W        W 8285   1.588  13.394  12.283
 7882W        W 8286   2.920  14.253  13.997
 7883W        W 8287   1.846  11.895  11.681
 7884W        W 8288   3.229  14.293  12.453
 7885W        W 8289   2.906  12.146  14.051
 7886W        W 8290   3.619  13.802  12.185
 7887W        W 8291   2.246  13.094  13.669
 7888W        W 8292   0.012  12.645  11.875
 7889W        W 8293   1.123  13.060  13.448
 7890W        W 8294   2.327  12.324  11.826
 7891W        W 8295   2.204  12.814  11.930
 7892W        W 8296   0.547  12.234  13.404
 7893W        W 8297   0.532  12.110  14.326
 7894W        W 8298   0.422  11.027  12.485
 7895W        W 8299   2.190  11.374  13.046
 7896W        W 8300   1.838  11.559  14.209
 7897W        W 8301   2.193  11.708  11.387
 7898W        W 8302   3.376  14.101  14.141
 7899W        W 8303   2.343  11.182  14.180
 7900W        W 8304   3.362  13.483  14.302
 7901W        W 8305   2.792  11.650  13.898
 7902W        W 8306   2.592  11.588  12.168
 7903W        W 8307   2.985  12.722  14.572
 7904W        W 8308   0.725  14.298  12.558
 7905W        W 8309   1.383  12.015  11.544
 7906W        W 8310   0.952  11.299  14.208
 7907W        W 8311   3.004  11.783  11.889
 7908W        W 8312   3.371  12.265  11.834
 7909W        W 8313   1.114  14.482  14.305
 7910W        W 8314   1.040  11.018  11.540
 7911W        W 8315   3.361  11.552  12.575
 7912W        W 8316   3.511  13.801  11.020
 7913W        W 8317   0.418  13.004  12.722
 7914W        W 8318   2.335  11.591  10.952
 7915W        W 8319   3.469  13.923  12.672
 7916W        W 8320   3.508  11.117  13.422
 7917W        W 8321   1.953  12.329  13.976
 7918W        W 8322   2.046  13.668  11.679
 7919W        W 8323   2.446  12.962  14.419
 7920W        W 8324   2.120  10.939  12.728
 7921W        W 8325   0.732  11.842  12.791
 7922W        W 8326   0.286  13.042  13.565
 7923W        W 8327   2.145  14.235  12.271
 7924W        W 8328   3.339  11.832  13.143
 7925W        W 8329   1.976  14.179  13.910
 7926W        W 8330   3.319  13.238  11.115
 7927W        W 8331   1.754  12.721  12.176
 7928W        W 8332   3.606  11.232  13.917
 7929W        W 8333   1.755  13.067  13.511
 7930W        W 8334   1.972  11.953  12.956
 7931W        W 8335   2.824  12.251  11.794
 7932W        W 8336   3.111  11.984  11.436
 7933W        W 8337   2.920  14.024  11.825
 7934W        W 8338   2.754  13.627  12.621
 7935W        W 8339   2.650  12.706  11.599
 7936W        W 8340   2.083  12.916  12.585
 7937W        W 8341   2.964  12.704  12.652
 7938W        W 8342   0.339  11.719  13.076
 7939W        W 8343   3.117  12.771  13.903
 7940W        W 8344   3.468  14.389  13.049
 7941W        W 8345   1.398  13.833  12.451
 7942W        W 8346   2.405  14.366  13.775
 7943W        W 8347   2.399  11.696  13.539
 7944W        W 8348   1.606  14.404  13.600
 7945W        W 8349   3.303  11.358  12.066
 7946W        W 8350   3.094  12.677  13.367
 7947W        W 8351   0.077  11.998  13.405
 7948W        W 8352   2.937  11.793  12.423
 7949W        W 8353   3.348  11.944  14.200
 7950W        W 8354   2.233  13.643  12.418
 7951W        W 8355   1.489  14.234  12.031
 7952W        W 8356   0.604  11.414  11.289
 7953W        W 8357   1.708  11.068  13.099
 7954W        W 8358   0.736  14.188  10.947
 7955W        W 8359   1.110  12.654  11.698
 7956W        W 8360   1.764  13.283  14.011
 7957W        W 8361   1.594  11.641  12.001
 7958W        W 8362   2.950  11.238  12.429
 7959W        W 8363   2.670  14.520  12.757
 7960W        W 8364   2.082  14.168  13.097
 7961W        W 8365   1.478  13.205  13.058
 7962W        W 8366   3.248  13.928  13.184
 7963W        W 8367   0.942  11.431  11.953
 7964W        W 8368   1.464  13.728  12.913
 7965W        W 8369   0.947  11.659  10.978
 7966W        W 8370   1.748  12.268  13.372
 7967W        W 8371   2.596  11.134  13.242
 7968W        W 8372   0.016  12.977  13.127
 7969W        W 8373   1.720  12.795  11.285
 7970W        W 8374   0.988  11.110  11.055
 7971W        W 8375   1.726  12.191  12.106
 7972W        W 8376   2.696  11.167  13.805
 7973W        W 8377   1.284  13.179  13.914
 7974W        W 8378   2.088  12.961  14.131
 7975W        W 8379   2.705  12.991  14.024
 7976W        W 8380   1.989  11.131  14.529
 7977W        W 8381   1.211  11.747  12.922
 7978W        W 8382   0.637  11.703  12.320
 7979W        W 8383   0.423  14.415  11.996
 7980W        W 8384   1.755  13.745  14.121
 7981W        W 8385   0.790  13.230  11.480
 7982W        W 8386   2.470  12.615  12.701
 7983W        W 8387   2.750  12.414  13.100
 7984W        W 8388   1.955  13.088  13.034
 7985W        W 8389   2.425  13.462  11.166
 7986W        W 8390   2.097  11.483  12.494
 7987W        W 8391   3.576  11.761  11.762
 7988W        W 8392   0.070  14.350  13.793
 7989W        W 8393   0.487  13.576  13.325
 7990W        W 8394   0.054  14.422  11.557
 7991W        W 8395   1.953  11.692  13.363
 7992W        W 8396   1.316  13.715  11.212
 7993W        W 8397   3.221  14.097  11.398
 7994W        W 8398   2.196  12.750  11.412
 7995W        W 8399   1.039  11.941  11.929
 7996W        W 8400   1.871  11.851  10.981
 7997W        W 8401   2.455  13.416  14.159
 7998W        W 8402   2.808  11.322  11.776
 7999W        W 8403   0.138  11.170  11.224
 8000W        W 8404   1.424  13.489  13.514
 8001W        W 8405   1.223  13.405  12.606
 8002W        W 8406   0.965  13.357  11.004
 8003W        W 8407   0.206  13.598  11.772
 8004W        W 8408   0.710  12.668  14.214
 8005W        W 8409   1.414  11.228  14.400
 8006W        W 8410   2.123  11.370  13.756
 8007W        W 8411   1.318  11.138  12.037
 8008W        W 8412   2.377  11.215  11.542
 8009W        W 8413   0.322  11.147  13.119
 8010W        W 8414   0.370  12.110  12.489
 8011W        W 8415   3.059  11.218  12.895
 8012W        W 8416   0.481  11.716  11.709
 8013W        W 8417   3.052  11.404  13.325
 8014W        W 8418   3.448  12.607  11.010
 8015W        W 8419   0.740  11.365  12.829
 8016W        W 8420   1.854  11.937  13.769
 8017W        W 8421   0.002  11.627  11.247
 8018W        W 8422   0.788  13.016  13.808
 8019W        W 8423   2.146  12.414  12.987
 8020W        W 8424   2.013  14.493  11.283
 8021W        W 8425   0.159  13.000  10.980
 8022W        W 8426   0.894  13.411  14.106
 8023W        W 8427   0.415  12.578  13.737
 8024W        W 8428   1.406  12.683  13.531
 8025W        W 8429   3.174  11.042  13.793
 8026W        W 8430   3.572  12.652  13.784
 8027W        W 8431   3.560  12.852  11.470
 8028W        W 8432   2.423  13.184  11.569
 8029W        W 8433   2.897  14.484  11.264
 8030W        W 8434   2.074  12.474  14.406
 8031W        W 8435   0.404  13.441  14.446
 8032W        W 8436   3.610  11.363  14.398
 8033W        W 8437   3.328  12.291  13.019
 8034W        W 8438   1.636  14.421  14.496
 8035W        W 8439   1.491  11.050  11.223
 8036W        W 8440   3.030  13.649  11.166
 8037W        W 8441   0.799  11.742  14.052
 8038W        W 8442   1.233  13.736  13.914
 8039W        W 8443   3.359  11.727  13.712
 8040W        W 8444   2.570  14.386  11.680
 8041W        W 8445   2.809  13.005  13.047
 8042W        W 8446   1.059  11.421  13.714
 8043W        W 8447   1.528  12.490  14.471
 8044W        W 8448   1.031  13.669  11.665
 8045W        W 8449   2.786  13.167  11.929
 8046W        W 8450   0.554  11.793  13.653
 8047W        W 8451   1.883  13.855  12.117
 8048W        W 8452   3.633  12.415  12.298
 8049W        W 8453   1.855  11.048  14.017
 8050W        W 8454   2.635  13.753  13.096
 8051W        W 8455   2.938  14.097  12.804
 8052W        W 8456   2.157  13.899  11.232
 8053W        W 8457   0.167  13.791  14.074
 8054W        W 8458   0.910  11.783  13.312
 8055W        W 8459   0.880  11.131  12.422
 8056W        W 8460   2.501  11.973  13.114
 8057W        W 8461   1.299  13.144  11.314
 8058W        W 8462   3.297  13.086  12.813
 8059W        W 8463   0.624  13.844  14.236
 8060W        W 8464   3.011  14.526  12.033
 8061W        W 8465   1.110  11.546  12.478
 8062W        W 8466   0.879  13.039  12.568
 8063W        W 8467   1.192  14.450  13.318
 8064W        W 8468   3.259  14.546  14.350
 8065W        W 8469   2.418  12.734  13.283
 8066W        W 8470   0.267  12.532  11.198
 8067W        W 8471   3.401  14.190  11.895
 8068W        W 8472   3.238  11.514  11.514
 8069W        W 8473   1.377  11.033  13.917
 8070W        W 8474   3.083  13.835  12.375
 8071W        W 8475   3.112  12.391  12.280
 8072W        W 8476   1.229  12.064  12.496
 8073W        W 8477   1.474  12.326  13.820
 8074W        W 8478   2.585  13.479  13.683
 8075W        W 8479   1.235  11.933  13.795
 8076W        W 8480   1.214  14.399  12.411
 8077W        W 8481   0.531  14.358  14.045
 8078W        W 8482   0.643  13.719  11.175
 8079W        W 8483   3.160  13.477  11.985
 8080W        W 8484   0.764  12.269  13.871
 8081W        W 8485   3.537  12.199  11.352
 8082W        W 8486   1.282  13.256  11.823
 8083W        W 8487   2.381  12.638  13.904
 8084W        W 8488   2.272  12.266  13.448
 8085W        W 8489   0.832  12.638  13.477
 8086W        W 8490   3.042  14.526  13.306
 8087W        W 8491   2.833  11.160  14.300
 8088W        W 8492   0.497  11.310  13.887
 8089W        W 8493   0.836  12.333  12.940
 8090W        W 8494   1.205  12.147  11.062
 8091W        W 8495   0.008  13.906  13.607
 8092W        W 8496   1.593  12.615  13.050
 8093W        W 8497   1.416  11.640  11.155
 8094W        W 8498   0.551  12.456  11.936
 8095W        W 8499   0.322  14.308  13.373
 8096W        W 8500   3.117  12.534  11.481
 8097W        W 8501   3.212  11.450  14.167
 8098W        W 8502   2.648  13.659  12.130
 8099W        W 8503   0.246  12.583  14.307
 8100W        W 8504   3.212  11.047  11.603
 8101W        W 8505   2.732  13.522  11.614
 8102W        W 8506   1.634  12.580  11.699
 8103W        W 8507   2.821  11.384  11.222
 8104W        W 8508   2.886  11.991  13.408
 8105W        W 8509   0.595  12.584  12.615
 8106W        W 8510   0.889  13.523  12.264
 8107W        W 8511   2.652  12.143  12.229
 8108W        W 8512   1.675  11.522  12.925
 8109W        W 8513   3.637  13.433  13.436
 8110W        W 8514   3.555  11.420  12.997
 8111W        W 8515   0.094  14.250  12.373
 8112W        W 8516   0.603  13.437  11.909
 8113W        W 8517   0.518  11.054  14.462
 8114W        W 8518   1.637  13.907  14.564
 8115W        W 8519   3.392  12.875  12.354
 8116W        W 8520   2.746  13.052  11.234
 8117W        W 8521   2.041  14.573  13.446
 8118W        W 8522   2.898  13.295  14.483
 8119W        W 8523   1.713  11.005  11.763
 8120W        W 8524   2.426  11.874  12.622
 8121W        W 8525   0.112  13.461  12.954
 8122W        W 8526   1.365  11.423  11.595
 8123W        W 8527   1.169  12.907  14.444
 8124W        W 8528   2.163  11.888  12.158
 8125W        W 8529   2.368  13.298  13.280
 8126W        W 8530   0.522  13.903  13.715
 8127W        W 8531   1.113  13.886  14.438
 8128W        W 8532   0.964  11.683  11.452
 8129W        W 8533   2.481  11.825  11.777
 8130W        W 8534   2.439  13.933  14.014
 8131W        W 8535   1.124  12.525  12.613
 8132W        W 8536   0.779  14.223  13.478
 8133W        W 8537   3.524  14.340  11.079
 8134W        W 8538   0.387  13.012  14.075
 8135W        W 8539   2.382  13.274  12.763
 8136W        W 8540   0.818  12.923  12.005
 8137W        W 8541   1.189  13.930  13.400
 8138W        W 8542   1.567  11.349  12.441
 8139W        W 8543   0.178  13.333  11.371
 8140W        W 8544   1.697  12.284  11.241
 8141W        W 8545   0.343  12.833  12.260
 8142W        W 8546   1.633  11.475  13.724
 8143W        W 8547   3.305  11.184  11.151
 8144W        W 8548   3.398  12.930  14.250
 8145W        W 8549   2.052  14.187  14.402
 8146W        W 8550   3.610  13.281  13.924
 8147W        W 8551   3.018  14.079  14.535
 8148W        W 8552   0.757  14.535  13.013
 8149W        W 8553   3.616  13.157  11.887
 8150W        W 8554   2.146  12.424  12.400
 8151W        W 8555   1.913  11.036  12.290
 8152W        W 8556   0.972  14.020  12.127
 8153W        W 8557   1.471  11.761  13.352
 8154W        W 8558   1.171  11.130  12.821
 8155W        W 8559   0.234  13.952  11.369
 8156W        W 8560   2.050  13.316  12.087
 8157W        W 8561   0.925  14.111  13.966
 8158W        W 8562   0.402  12.934  11.662
 8159W        W 8563   0.287  11.477  12.661
 8160W        W 8564   1.835  13.442  12.718
 8161W        W 8565   0.087  11.296  11.738
 8162W        W 8566   2.751  12.502  13.665
 8163W        W 8567   2.628  11.888  11.237
 8164W        W 8568   3.145  13.560  12.885
 8165W        W 8569   1.806  14.044  12.716
 8166W        W 8570   1.218  14.148  11.627
 8167W        W 8571   2.500  11.051  11.057
 8168W        W 8572   0.300  14.311  12.798
 8169W        W 8573   2.497  12.069  14.433
 8170W        W 8574   0.480  11.599  14.432
 8171W        W 8575   0.211  12.199  11.765
 8172W        W 8576   0.902  12.188  11.490
 8173W        W 8577   2.665  12.515  14.307
 8174W        W 8578   1.008  12.796  13.016
 8175W        W 8579   2.482  11.082  12.136
 8176W        W 8580   1.613  14.513  12.639
 8177W        W 8581   2.827  13.975  13.576
 8178W        W 8582   2.411  14.124  12.687
 8179W        W 8583   2.430  13.104  12.281
 8180W        W 8584   1.892  11.329  11.352
 8181W        W 8585   3.573  10.957  12.074
 8182W        W 8586   1.261  12.592  11.237
 8183W        W 8587   3.427  11.929  12.227
 8184W        W 8588   2.119  13.099  11.104
 8185W        W 8589   3.055  13.299  13.852
 8186W        W 8590   2.709  14.000  11.319
 8187W        W 8591   1.324  11.675  14.225
 8188W        W 8592   1.144  12.259  13.466
 8189W        W 8593   3.236  13.754  13.743
 8190W        W 8594   2.336  11.704  14.120
 8191W        W 8595   0.180  12.175  13.897
 8192W        W 8596   1.940  12.652  13.623
 8193W        W 8597   0.297  13.410  12.280
 8194W        W 8598   0.444  12.707  13.170
 8195W        W 8599   2.761  12.993  13.520
 8196W        W 8600   2.533  14.373  14.331
 8197W        W 8601   2.429  12.112  13.884
 8198W        W 8602   2.706  14.166  12.289
 8199W        W 8603   1.708  13.886  13.612
 8200W        W 8604   1.193  14.241  12.881
 8201W        W 8605   2.998  13.412  13.300
 8202W        W 8606   2.048  13.484  14.437
 8203W        W 8607   0.653  13.437  12.776
 8204W        W 8608   2.999  13.196  12.421
 8205W        W 8609   2.640  14.262  13.172
 8206W        W 8610   0.618  13.991  13.042
 8207W        W 8611   1.639  12.043  14.252
 8208W        W 8612   2.090  14.209  11.763
 8209W        W 8613   1.398  13.464  14.401
 8210W        W 8614   1.524  13.702  11.778
 8211W        W 8615   0.745  12.442  11.037
 8212W        W 8616   0.084  14.528  17.936
 8213W        W 8617   0.460  13.421  17.459
 8214W        W 8618   3.165  13.151  15.229
 8215W        W 8619   3.295  14.236  17.256
 8216W        W 8620   1.213  14.227  14.782
 8217W        W 8621   1.296  12.379  15.765
 8218W        W 8622   0.811  12.227  15.929
 8219W        W 8623   1.802  13.042  15.363
 8220W        W 8624   1.477  14.134  17.718
 8221W        W 8625   0.126  11.695  17.681
 8222W        W 8626   0.888  10.975  17.483
 8223W        W 8627   2.582  11.363  16.370
 8224W        W 8628   2.231  12.234  14.940
 8225W        W 8629   2.801  11.668  18.031
 8226W        W 8630   0.167  11.460  17.156
 8227W        W 8631   0.266  14.079  18.177
 8228W        W 8632   1.788  13.469  14.909
 8229W        W 8633   0.220  12.252  16.602
 8230W        W 8634   1.113  12.143  17.839
 8231W        W 8635   3.572  12.002  16.338
 8232W        W 8636   3.336  13.045  17.197
 8233W        W 8637   1.644  12.378  16.224
 8234W        W 8638   2.190  13.717  16.593
 8235W        W 8639   0.690  13.151  16.825
 8236W        W 8640   0.049  12.679  16.396
 8237W        W 8641   1.085  12.651  17.588
 8238W        W 8642   3.356  12.434  17.842
 8239W        W 8643   0.972  13.878  16.287
 8240W        W 8644   2.093  13.567  17.421
 8241W        W 8645   1.313  12.207  16.646
 8242W        W 8646   1.605  12.991  16.289
 8243W        W 8647   2.602  13.764  18.137
 8244W        W 8648   1.681  13.084  18.147
 8245W        W 8649   1.662  12.800  17.625
 8246W        W 8650   0.071  12.191  18.147
 8247W        W 8651   2.903  13.726  17.746
 8248W        W 8652   0.484  11.308  15.744
 8249W        W 8653   1.011  13.566  16.743
 8250W        W 8654   3.474  13.349  16.033
 8251W        W 8655   2.887  11.749  16.600
 8252W        W 8656   3.172  11.702  14.695
 8253W        W 8657   3.637  12.503  17.001
 8254W        W 8658   1.604  14.210  16.754
 8255W        W 8659   3.378  13.676  15.192
 8256W        W 8660   0.507  14.462  14.946
 8257W        W 8661   0.900  14.508  15.622
 8258W        W 8662   0.697  11.262  17.048
 8259W        W 8663   3.320  12.280  17.323
 8260W        W 8664   2.725  12.702  15.782
 8261W        W 8665   2.691  12.390  14.809
 8262W        W 8666   1.899  13.534  16.949
 8263W        W 8667   1.705  11.864  16.148
 8264W        W 8668   2.305  13.951  17.142
 8265W        W 8669   3.176  12.742  15.564
 8266W        W 8670   2.078  11.400  15.580
 8267W        W 8671   0.735  14.094  15.263
 8268W        W 8672   0.106  11.593  15.862
 8269W        W 8673   2.892  12.200  16.336
 8270W        W 8674   0.350  13.817  16.251
 8271W        W 8675   1.691  14.167  15.121
 8272W        W 8676   3.083  12.193  14.585
 8273W        W 8677   0.106  13.951  16.749
 8274W        W 8678   0.897  13.523  17.229
 8275W        W 8679   1.270  12.883  15.848
 8276W        W 8680   1.292  11.288  16.941
 8277W        W 8681   3.521  11.050  16.238
 8278W        W 8682   0.740  12.922  14.706
 8279W        W 8683   0.395  11.955  14.885
 8280W        W 8684   0.457  13.911  15.679
 8281W        W 8685   1.588  13.394  15.927
 8282W        W 8686   2.920  14.253  17.641
 8283W        W 8687   1.846  11.895  15.325
 8284W        W 8688   3.229  14.293  16.097
 8285W        W 8689   2.906  12.146  17.695
 8286W        W 8690   3.619  13.802  15.829
 8287W        W 8691   2.246  13.094  17.313
 8288W        W 8692   0.012  12.645  15.519
 8289W        W 8693   1.123  13.060  17.092
 8290W        W 8694   2.327  12.324  15.470
 8291W        W 8695   2.204  12.814  15.574
 8292W        W 8696   0.547  12.234  17.048
 8293W        W 8697   0.532  12.110  17.970
 8294W        W 8698   0.422  11.027  16.129
 8295W        W 8699   2.190  11.374  16.690
 8296W        W 8700   1.838  11.559  17.853
 8297W        W 8701   2.193  11.708  15.031
 8298W        W 8702   3.376  14.101  17.785
 8299W        W 8703   2.343  11.182  17.824
 8300W        W 8704   3.362  13.483  17.946
 8301W        W 8705   2.792  11.650  17.542
 8302W        W 8706   2.592  11.588  15.812
 8303W        W 8707   2.985  12.722  18.216
 8304W        W 8708   0.725  14.298  16.202
 8305W        W 8709   1.383  12.015  15.188
 8306W        W 8710   0.952  11.299  17.852
 8307W        W 8711   3.004  11.783  15.533
 8308W        W 8712   3.371  12.265  15.478
 8309W        W 8713   1.114  14.482  17.949
 8310W        W 8714   1.040  11.018  15.184
 8311W        W 8715   3.361  11.552  16.219
 8312W        W 8716   3.511  13.801  14.664
 8313W        W 8717   0.418  13.004  16.366
 8314W        W 8718   2.335  11.591  14.596
 8315W        W 8719   3.469  13.923  16.316
 8316W        W 8720   3.508  11.117  17.066
 8317W        W 8721   1.953  12.329  17.620
 8318W        W 8722   2.046  13.668  15.323
 8319W        W 8723   2.446  12.962  18.063
 8320W        W 8724   2.120  10.939  16.372
 8321W        W 8725   0.732  11.842  16.435
 8322W        W 8726   0.286  13.042  17.209
 8323W        W 8727   2.145  14.235  15.915
 8324W        W 8728   3.339  11.832  16.787
 8325W        W 8729   1.976  14.179  17.554
 8326W        W 8730   3.319  13.238  14.759
 8327W        W 8731   1.754  12.721  15.820
 8328W        W 8732   3.606  11.232  17.561
 8329W        W 8733   1.755  13.067  17.155
 8330W        W 8734   1.972  11.953  16.600
 8331W        W 8735   2.824  12.251  15.438
 8332W        W 8736   3.111  11.984  15.080
 8333W        W 8737   2.920  14.024  15.469
 8334W        W 8738   2.754  13.627  16.265
 8335W        W 8739   2.650  12.706  15.243
 8336W        W 8740   2.083  12.916  16.229
 8337W        W 8741   2.964  12.704  16.296
 8338W        W 8742   0.339  11.719  16.720
 8339W        W 8743   3.117  12.771  17.547
 8340W        W 8744   3.468  14.389  16.693
 8341W        W 8745   1.398  13.833  16.095
 8342W        W 8746   2.405  14.366  17.419
 8343W        W 8747   2.399  11.696  17.183
 8344W        W 8748   1.606  14.404  17.244
 8345W        W 8749   3.303  11.358  15.710
 8346W        W 8750   3.094  12.677  17.011
 8347W        W 8751   0.077  11.998  17.049
 8348W        W 8752   2.937  11.793  16.067
 8349W        W 8753   3.348  11.944  17.844
 8350W        W 8754   2.233  13.643  16.062
 8351W        W 8755   1.489  14.234  15.675
 8352W        W 8756   0.604  11.414  14.933
 8353W        W 8757   1.708  11.068  16.743
 8354W        W 8758   0.736  14.188  14.591
 8355W        W 8759   1.110  12.654  15.342
 8356W        W 8760   1.764  13.283  17.655
 8357W        W 8761   1.594  11.641  15.645
 8358W        W 8762   2.950  11.238  16.073
 8359W        W 8763   2.670  14.520  16.401
 8360W        W 8764   2.082  14.168  16.741
 8361W        W 8765   1.478  13.205  16.702
 8362W        W 8766   3.248  13.928  16.828
 8363W        W 8767   0.942  11.431  15.597
 8364W        W 8768   1.464  13.728  16.557
 8365W        W 8769   0.947  11.659  14.622
 8366W        W 8770   1.748  12.268  17.016
 8367W        W 8771   2.596  11.134  16.886
 8368W        W 8772   0.016  12.977  16.771
 8369W        W 8773   1.720  12.795  14.929
 8370W        W 8774   0.988  11.110  14.699
 8371W        W 8775   1.726  12.191  15.750
 8372W        W 8776   2.696  11.167  17.449
 8373W        W 8777   1.284  13.179  17.558
 8374W        W 8778   2.088  12.961  17.775
 8375W        W 8779   2.705  12.991  17.668
 8376W        W 8780   1.989  11.131  18.173
 8377W        W 8781   1.211  11.747  16.566
 8378W        W 8782   0.637  11.703  15.964
 8379W        W 8783   0.423  14.415  15.640
 8380W        W 8784   1.755  13.745  17.765
 8381W        W 8785   0.790  13.230  15.124
 8382W        W 8786   2.470  12.615  16.345
 8383W        W 8787   2.750  12.414  16.744
 8384W        W 8788   1.955  13.088  16.678
 8385W        W 8789   2.425  13.462  14.810
 8386W        W 8790   2.097  11.483  16.138
 8387W        W 8791   3.576  11.761  15.406
 8388W        W 8792   0.070  14.350  17.437
 8389W        W 8793   0.487  13.576  16.969
 8390W        W 8794   0.054  14.422  15.201
 8391W        W 8795   1.953  11.692  17.007
 8392W        W 8796   1.316  13.715  14.856
 8393W        W 8797   3.221  14.097  15.042
 8394W        W 8798   2.196  12.750  15.056
 8395W        W 8799   1.039  11.941  15.573
 8396W        W 8800   1.871  11.851  14.625
 8397W        W 8801   2.455  13.416  17.803
 8398W        W 8802   2.808  11.322  15.420
 8399W        W 8803   0.138  11.170  14.868
 8400W        W 8804   1.424  13.489  17.158
 8401W        W 8805   1.223  13.405  16.250
 8402W        W 8806   0.965  13.357  14.648
 8403W        W 8807   0.206  13.598  15.416
 8404W        W 8808   0.710  12.668  17.858
 8405W        W 8809   1.414  11.228  18.044
 8406W        W 8810   2.123  11.370  17.400
 8407W        W 8811   1.318  11.138  15.681
 8408W        W 8812   2.377  11.215  15.186
 8409W        W 8813   0.322  11.147  16.763
 8410W        W 8814   0.370  12.110  16.133
 8411W        W 8815   3.059  11.218  16.539
 8412W        W 8816   0.481  11.716  15.353
 8413W        W 8817   3.052  11.404  16.969
 8414W        W 8818   3.448  12.607  14.654
 8415W        W 8819   0.740  11.365  16.473
 8416W        W 8820   1.854  11.937  17.413
 8417W        W 8821   0.002  11.627  14.891
 8418W        W 8822   0.788  13.016  17.452
 8419W        W 8823   2.146  12.414  16.631
 8420W        W 8824   2.013  14.493  14.927
 8421W        W 8825   0.159  13.000  14.624
 8422W        W 8826   0.894  13.411  17.750
 8423W        W 8827   0.415  12.578  17.381
 8424W        W 8828   1.406  12.683  17.175
 8425W        W 8829   3.174  11.042  17.437
 8426W        W 8830   3.572  12.652  17.428
 8427W        W 8831   3.560  12.852  15.114
 8428W        W 8832   2.423  13.184  15.213
 8429W        W 8833   2.897  14.484  14.908
 8430W        W 8834   2.074  12.474  18.050
 8431W        W 8835   0.404  13.441  18.090
 8432W        W 8836   3.610  11.363  18.042
 8433W        W 8837   3.328  12.291  16.663
 8434W        W 8838   1.636  14.421  18.140
 8435W        W 8839   1.491  11.050  14.867
 8436W        W 8840   3.030  13.649  14.810
 8437W        W 8841   0.799  11.742  17.696
 8438W        W 8842   1.233  13.736  17.558
 8439W        W 8843   3.359  11.727  17.356
 8440W        W 8844   2.570  14.386  15.324
 8441W        W 8845   2.809  13.005  16.691
 8442W        W 8846   1.059  11.421  17.358
 8443W        W 8847   1.528  12.490  18.115
 8444W        W 8848   1.031  13.669  15.309
 8445W        W 8849   2.786  13.167  15.573
 8446W        W 8850   0.554  11.793  17.297
 8447W        W 8851   1.883  13.855  15.761
 8448W        W 8852   3.633  12.415  15.942
 8449W        W 8853   1.855  11.048  17.661
 8450W        W 8854   2.635  13.753  16.740
 8451W        W 8855   2.938  14.097  16.448
 8452W        W 8856   2.157  13.899  14.876
 8453W        W 8857   0.167  13.791  17.718
 8454W        W 8858   0.910  11.783  16.956
 8455W        W 8859   0.880  11.131  16.066
 8456W        W 8860   2.501  11.973  16.758
 8457W        W 8861   1.299  13.144  14.958
 8458W        W 8862   3.297  13.086  16.457
 8459W        W 8863   0.624  13.844  17.880
 8460W        W 8864   3.011  14.526  15.677
 8461W        W 8865   1.110  11.546  16.122
 8462W        W 8866   0.879  13.039  16.212
 8463W        W 8867   1.192  14.450  16.962
 8464W        W 8868   3.259  14.546  17.994
 8465W        W 8869   2.418  12.734  16.927
 8466W        W 8870   0.267  12.532  14.842
 8467W        W 8871   3.401  14.190  15.539
 8468W        W 8872   3.238  11.514  15.158
 8469W        W 8873   1.377  11.033  17.561
 8470W        W 8874   3.083  13.835  16.019
 8471W        W 8875   3.112  12.391  15.924
 8472W        W 8876   1.229  12.064  16.140
 8473W        W 8877   1.474  12.326  17.464
 8474W        W 8878   2.585  13.479  17.327
 8475W        W 8879   1.235  11.933  17.439
 8476W        W 8880   1.214  14.399  16.055
 8477W        W 8881   0.531  14.358  17.689
 8478W        W 8882   0.643  13.719  14.819
 8479W        W 8883   3.160  13.477  15.629
 8480W        W 8884   0.764  12.269  17.515
 8481W        W 8885   3.537  12.199  14.996
 8482W        W 8886   1.282  13.256  15.467
 8483W        W 8887   2.381  12.638  17.548
[truncated: 2,509,007 more chars]
