# Supplementary material for: Closing the Gap between Experiment and Simulation—A Holistic Study on the Complexation of Small Interfering RNAs with Polyethylenimine
Source: Mol Pharm. Author manuscript; Available in PMC 2024 Oct 29. (PMC7616749; doi:10.1021/acs.molpharmaceut.3c00747)
Supplement: Supplementary code [file EMS199501-supplement-Supplementary_code.zip › closingthegap-main/Part 3: Complexation of siRNA with PEI/pH 5.5/0/Nucleic_B+Nucleic_A.itp]

; MARTINI (martini3) Coarse Grained topology file for "Nucleic_B+Nucleic_A"
; Created by py version 2.2 
; Using the following options:  -f egfp_sirna_meth.pdb -x RNA_CG.pdb -o top.top -type ds-stiff
; #####################################################################################################
; This topology is based on development beta of Martini DNA and should NOT be used for production runs.
; #####################################################################################################
; Sequence:
; CGGUGGUGCAGAUGAACUUCAGGGUCA
; Secondary Structure:
; CCCCCCCCCCCCCCCCCCCCCCCCCCC

[ moleculetype ]
; Name         Exclusions
Nucleic_B+Nucleic_A   1

[ atoms ]
    1   SN1     1     C   BB2     2  0.0000 45.0000 ; C
    2   SN1     1     C   BB3     3  0.0000 45.0000 ; C
    3   SN1     1     C   SC1     4  0.0000 45.0000 ; C
    4  TP1a     1     C   SC2     5  0.0000 45.0000 ; C
    5  TN5a     1     C   SC3     6  0.0000  0.0000 ; C
    6  TP1d     1     C   SC4     7  0.0000 45.0000 ; C
    7    Q1     2     G   BB1     8 -1.0000 72.0000 ; C
    8   SN1     2     G   BB2     9  0.0000 45.0000 ; C
    9   SN1     2     G   BB3    10  0.0000 45.0000 ; C
   10   SN1     2     G   SC1    11  0.0000 45.0000 ; C
   11  TP1d     2     G   SC2    12  0.0000 45.0000 ; C
   12  TP1d     2     G   SC3    13  0.0000  0.0000 ; C
   13  TP1a     2     G   SC4    14  0.0000 45.0000 ; C
   14  TN5a     2     G   SC5    15  0.0000  0.0000 ; C
   15  TN3a     2     G   SC6    16  0.0000  0.0000 ; C
   16    Q1     3     G   BB1    17 -1.0000 72.0000 ; C
   17   SN1     3     G   BB2    18  0.0000 45.0000 ; C
   18   SN1     3     G   BB3    19  0.0000 45.0000 ; C
   19   SN1     3     G   SC1    20  0.0000 45.0000 ; C
   20  TP1d     3     G   SC2    21  0.0000 45.0000 ; C
   21  TP1d     3     G   SC3    22  0.0000  0.0000 ; C
   22  TP1a     3     G   SC4    23  0.0000 45.0000 ; C
   23  TN5a     3     G   SC5    24  0.0000  0.0000 ; C
   24  TN3a     3     G   SC6    25  0.0000  0.0000 ; C
   25    Q1     4     U   BB1    26 -1.0000 72.0000 ; C
   26   SN1     4     U   BB2    27  0.0000 45.0000 ; C
   27   SN1     4     U   BB3    28  0.0000 45.0000 ; C
   28   SN1     4     U   SC1    29  0.0000 45.0000 ; C
   29  TP1a     4     U   SC2    30  0.0000 45.0000 ; C
   30  TN5d     4     U   SC3    31  0.0000  0.0000 ; C
   31  TP1a     4     U   SC4    32  0.0000 45.0000 ; C
   32   TC5     4     U   SC5    33  0.0000  0.0000 ; C
   33    Q1     5     G   BB1    34 -1.0000 72.0000 ; C
   34   SN1     5     G   BB2    35  0.0000 45.0000 ; C
   35   SN1     5     G   BB3    36  0.0000 45.0000 ; C
   36   SN1     5     G   SC1    37  0.0000 45.0000 ; C
   37  TP1d     5     G   SC2    38  0.0000 45.0000 ; C
   38  TP1d     5     G   SC3    39  0.0000  0.0000 ; C
   39  TP1a     5     G   SC4    40  0.0000 45.0000 ; C
   40  TN5a     5     G   SC5    41  0.0000  0.0000 ; C
   41  TN3a     5     G   SC6    42  0.0000  0.0000 ; C
   42    Q1     6     G   BB1    43 -1.0000 72.0000 ; C
   43   SN1     6     G   BB2    44  0.0000 45.0000 ; C
   44   SN1     6     G   BB3    45  0.0000 45.0000 ; C
   45   SN1     6     G   SC1    46  0.0000 45.0000 ; C
   46  TP1d     6     G   SC2    47  0.0000 45.0000 ; C
   47  TP1d     6     G   SC3    48  0.0000  0.0000 ; C
   48  TP1a     6     G   SC4    49  0.0000 45.0000 ; C
   49  TN5a     6     G   SC5    50  0.0000  0.0000 ; C
   50  TN3a     6     G   SC6    51  0.0000  0.0000 ; C
   51    Q1     7     U   BB1    52 -1.0000 72.0000 ; C
   52   SN1     7     U   BB2    53  0.0000 45.0000 ; C
   53   SN1     7     U   BB3    54  0.0000 45.0000 ; C
   54   SN1     7     U   SC1    55  0.0000 45.0000 ; C
   55  TP1a     7     U   SC2    56  0.0000 45.0000 ; C
   56  TN5d     7     U   SC3    57  0.0000  0.0000 ; C
   57  TP1a     7     U   SC4    58  0.0000 45.0000 ; C
   58   TC5     7     U   SC5    59  0.0000  0.0000 ; C
   59    Q1     8     G   BB1    60 -1.0000 72.0000 ; C
   60   SN1     8     G   BB2    61  0.0000 45.0000 ; C
   61   SN1     8     G   BB3    62  0.0000 45.0000 ; C
   62   SN1     8     G   SC1    63  0.0000 45.0000 ; C
   63  TP1d     8     G   SC2    64  0.0000 45.0000 ; C
   64  TP1d     8     G   SC3    65  0.0000  0.0000 ; C
   65  TP1a     8     G   SC4    66  0.0000 45.0000 ; C
   66  TN5a     8     G   SC5    67  0.0000  0.0000 ; C
   67  TN3a     8     G   SC6    68  0.0000  0.0000 ; C
   68    Q1     9     C   BB1    69 -1.0000 72.0000 ; C
   69   SN1     9     C   BB2    70  0.0000 45.0000 ; C
   70   SN1     9     C   BB3    71  0.0000 45.0000 ; C
   71   SN1     9     C   SC1    72  0.0000 45.0000 ; C
   72  TP1a     9     C   SC2    73  0.0000 45.0000 ; C
   73  TN5a     9     C   SC3    74  0.0000  0.0000 ; C
   74  TP1d     9     C   SC4    75  0.0000 45.0000 ; C
   75    Q1    10     A   BB1    76 -1.0000 72.0000 ; C
   76   SN1    10     A   BB2    77  0.0000 45.0000 ; C
   77   SN1    10     A   BB3    78  0.0000 45.0000 ; C
   78   SN1    10     A   SC1    79  0.0000 45.0000 ; C
   79  TN3a    10     A   SC2    80  0.0000 45.0000 ; C
   80  TN5a    10     A   SC3    81  0.0000  0.0000 ; C
   81  TP1d    10     A   SC4    82  0.0000 45.0000 ; C
   82  TN3a    10     A   SC5    83  0.0000 45.0000 ; C
   83   TC6    10     A   SC6    84  0.0000  0.0000 ; C
   84    Q1    11     G   BB1    85 -1.0000 72.0000 ; C
   85   SN1    11     G   BB2    86  0.0000 45.0000 ; C
   86   SN1    11     G   BB3    87  0.0000 45.0000 ; C
   87   SN1    11     G   SC1    88  0.0000 45.0000 ; C
   88  TP1d    11     G   SC2    89  0.0000 45.0000 ; C
   89  TP1d    11     G   SC3    90  0.0000  0.0000 ; C
   90  TP1a    11     G   SC4    91  0.0000 45.0000 ; C
   91  TN5a    11     G   SC5    92  0.0000  0.0000 ; C
   92  TN3a    11     G   SC6    93  0.0000  0.0000 ; C
   93    Q1    12     A   BB1    94 -1.0000 72.0000 ; C
   94   SN1    12     A   BB2    95  0.0000 45.0000 ; C
   95   SN1    12     A   BB3    96  0.0000 45.0000 ; C
   96   SN1    12     A   SC1    97  0.0000 45.0000 ; C
   97  TN3a    12     A   SC2    98  0.0000 45.0000 ; C
   98  TN5a    12     A   SC3    99  0.0000  0.0000 ; C
   99  TP1d    12     A   SC4   100  0.0000 45.0000 ; C
  100  TN3a    12     A   SC5   101  0.0000 45.0000 ; C
  101   TC6    12     A   SC6   102  0.0000  0.0000 ; C
  102    Q1    13     U   BB1   103 -1.0000 72.0000 ; C
  103   SN1    13     U   BB2   104  0.0000 45.0000 ; C
  104   SN1    13     U   BB3   105  0.0000 45.0000 ; C
  105   SN1    13     U   SC1   106  0.0000 45.0000 ; C
  106  TP1a    13     U   SC2   107  0.0000 45.0000 ; C
  107  TN5d    13     U   SC3   108  0.0000  0.0000 ; C
  108  TP1a    13     U   SC4   109  0.0000 45.0000 ; C
  109   TC5    13     U   SC5   110  0.0000  0.0000 ; C
  110    Q1    14     G   BB1   111 -1.0000 72.0000 ; C
  111   SN1    14     G   BB2   112  0.0000 45.0000 ; C
  112   SN1    14     G   BB3   113  0.0000 45.0000 ; C
  113   SN1    14     G   SC1   114  0.0000 45.0000 ; C
  114  TP1d    14     G   SC2   115  0.0000 45.0000 ; C
  115  TP1d    14     G   SC3   116  0.0000  0.0000 ; C
  116  TP1a    14     G   SC4   117  0.0000 45.0000 ; C
  117  TN5a    14     G   SC5   118  0.0000  0.0000 ; C
  118  TN3a    14     G   SC6   119  0.0000  0.0000 ; C
  119    Q1    15     A   BB1   120 -1.0000 72.0000 ; C
  120   SN1    15     A   BB2   121  0.0000 45.0000 ; C
  121   SN1    15     A   BB3   122  0.0000 45.0000 ; C
  122   SN1    15     A   SC1   123  0.0000 45.0000 ; C
  123  TN3a    15     A   SC2   124  0.0000 45.0000 ; C
  124  TN5a    15     A   SC3   125  0.0000  0.0000 ; C
  125  TP1d    15     A   SC4   126  0.0000 45.0000 ; C
  126  TN3a    15     A   SC5   127  0.0000 45.0000 ; C
  127   TC6    15     A   SC6   128  0.0000  0.0000 ; C
  128    Q1    16     A   BB1   129 -1.0000 72.0000 ; C
  129   SN1    16     A   BB2   130  0.0000 45.0000 ; C
  130   SN1    16     A   BB3   131  0.0000 45.0000 ; C
  131   SN1    16     A   SC1   132  0.0000 45.0000 ; C
  132  TN3a    16     A   SC2   133  0.0000 45.0000 ; C
  133  TN5a    16     A   SC3   134  0.0000  0.0000 ; C
  134  TP1d    16     A   SC4   135  0.0000 45.0000 ; C
  135  TN3a    16     A   SC5   136  0.0000 45.0000 ; C
  136   TC6    16     A   SC6   137  0.0000  0.0000 ; C
  137    Q1    17     C   BB1   138 -1.0000 72.0000 ; C
  138   SN1    17     C   BB2   139  0.0000 45.0000 ; C
  139   SN1    17     C   BB3   140  0.0000 45.0000 ; C
  140   SN1    17     C   SC1   141  0.0000 45.0000 ; C
  141  TP1a    17     C   SC2   142  0.0000 45.0000 ; C
  142  TN5a    17     C   SC3   143  0.0000  0.0000 ; C
  143  TP1d    17     C   SC4   144  0.0000 45.0000 ; C
  144    Q1    18     U   BB1   145 -1.0000 72.0000 ; C
  145   SN1    18     U   BB2   146  0.0000 45.0000 ; C
  146   SN1    18     U   BB3   147  0.0000 45.0000 ; C
  147   SN1    18     U   SC1   148  0.0000 45.0000 ; C
  148  TP1a    18     U   SC2   149  0.0000 45.0000 ; C
  149  TN5d    18     U   SC3   150  0.0000  0.0000 ; C
  150  TP1a    18     U   SC4   151  0.0000 45.0000 ; C
  151   TC5    18     U   SC5   152  0.0000  0.0000 ; C
  152    Q1    19     U   BB1   153 -1.0000 72.0000 ; C
  153   SN1    19     U   BB2   154  0.0000 45.0000 ; C
  154   SN1    19     U   BB3   155  0.0000 45.0000 ; C
  155   SN1    19     U   SC1   156  0.0000 45.0000 ; C
  156  TP1a    19     U   SC2   157  0.0000 45.0000 ; C
  157  TN5d    19     U   SC3   158  0.0000  0.0000 ; C
  158  TP1a    19     U   SC4   159  0.0000 45.0000 ; C
  159   TC5    19     U   SC5   160  0.0000  0.0000 ; C
  160    Q1    20     C   BB1   161 -1.0000 72.0000 ; C
  161   SN1    20     C   BB2   162  0.0000 45.0000 ; C
  162   SN1    20     C   BB3   163  0.0000 45.0000 ; C
  163   SN1    20     C   SC1   164  0.0000 45.0000 ; C
  164  TP1a    20     C   SC2   165  0.0000 45.0000 ; C
  165  TN5a    20     C   SC3   166  0.0000  0.0000 ; C
  166  TP1d    20     C   SC4   167  0.0000 45.0000 ; C
  167    Q1    21     A   BB1   168 -1.0000 72.0000 ; C
  168   SN1    21     A   BB2   169  0.0000 45.0000 ; C
  169   SN1    21     A   BB3   170  0.0000 45.0000 ; C
  170   SN1    21     A   SC1   171  0.0000 45.0000 ; C
  171  TN3a    21     A   SC2   172  0.0000 45.0000 ; C
  172  TN5a    21     A   SC3   173  0.0000  0.0000 ; C
  173  TP1d    21     A   SC4   174  0.0000 45.0000 ; C
  174  TN3a    21     A   SC5   175  0.0000 45.0000 ; C
  175   TC6    21     A   SC6   176  0.0000  0.0000 ; C
  176    Q1    22     G   BB1   177 -1.0000 72.0000 ; C
  177   SN1    22     G   BB2   178  0.0000 45.0000 ; C
  178   SN1    22     G   BB3   179  0.0000 45.0000 ; C
  179   SN1    22     G   SC1   180  0.0000 45.0000 ; C
  180  TP1d    22     G   SC2   181  0.0000 45.0000 ; C
  181  TP1d    22     G   SC3   182  0.0000  0.0000 ; C
  182  TP1a    22     G   SC4   183  0.0000 45.0000 ; C
  183  TN5a    22     G   SC5   184  0.0000  0.0000 ; C
  184  TN3a    22     G   SC6   185  0.0000  0.0000 ; C
  185    Q1    23     G   BB1   186 -1.0000 72.0000 ; C
  186   SN1    23     G   BB2   187  0.0000 45.0000 ; C
  187   SN1    23     G   BB3   188  0.0000 45.0000 ; C
  188   SN1    23     G   SC1   189  0.0000 45.0000 ; C
  189  TP1d    23     G   SC2   190  0.0000 45.0000 ; C
  190  TP1d    23     G   SC3   191  0.0000  0.0000 ; C
  191  TP1a    23     G   SC4   192  0.0000 45.0000 ; C
  192  TN5a    23     G   SC5   193  0.0000  0.0000 ; C
  193  TN3a    23     G   SC6   194  0.0000  0.0000 ; C
  194    Q1    24     G   BB1   195 -1.0000 72.0000 ; C
  195   SN1    24     G   BB2   196  0.0000 45.0000 ; C
  196   SN1    24     G   BB3   197  0.0000 45.0000 ; C
  197   SN1    24     G   SC1   198  0.0000 45.0000 ; C
  198  TP1d    24     G   SC2   199  0.0000 45.0000 ; C
  199  TP1d    24     G   SC3   200  0.0000  0.0000 ; C
  200  TP1a    24     G   SC4   201  0.0000 45.0000 ; C
  201  TN5a    24     G   SC5   202  0.0000  0.0000 ; C
  202  TN3a    24     G   SC6   203  0.0000  0.0000 ; C
  203    Q1    25     U   BB1   204 -1.0000 72.0000 ; C
  204   SN1    25     U   BB2   205  0.0000 45.0000 ; C
  205   SN1    25     U   BB3   206  0.0000 45.0000 ; C
  206   SN1    25     U   SC1   207  0.0000 45.0000 ; C
  207  TP1a    25     U   SC2   208  0.0000 45.0000 ; C
  208  TN5d    25     U   SC3   209  0.0000  0.0000 ; C
  209  TP1a    25     U   SC4   210  0.0000 45.0000 ; C
  210   TC5    25     U   SC5   211  0.0000  0.0000 ; C
  211    Q1    26     C   BB1   212 -1.0000 72.0000 ; C
  212   SN1    26     C   BB2   213  0.0000 45.0000 ; C
  213   SN1    26     C   BB3   214  0.0000 45.0000 ; C
  214   SN1    26     C   SC1   215  0.0000 45.0000 ; C
  215  TP1a    26     C   SC2   216  0.0000 45.0000 ; C
  216  TN5a    26     C   SC3   217  0.0000  0.0000 ; C
  217  TP1d    26     C   SC4   218  0.0000 45.0000 ; C
  218    Q1    27     A   BB1   219 -1.0000 72.0000 ; C
  219   SN1    27     A   BB2   220  0.0000 45.0000 ; C
  220   SN1    27     A   BB3   221  0.0000 45.0000 ; C
  221   SN1    27     A   SC1   222  0.0000 45.0000 ; C
  222  TN3a    27     A   SC2   223  0.0000 45.0000 ; C
  223  TN5a    27     A   SC3   224  0.0000  0.0000 ; C
  224  TP1d    27     A   SC4   225  0.0000 45.0000 ; C
  225  TN3a    27     A   SC5   226  0.0000 45.0000 ; C
  226   TC6    27     A   SC6   227  0.0000  0.0000 ; C
  227   SN1    28     A   BB2   229  0.0000 45.0000 ; C
  228   SN1    28     A   BB3   230  0.0000 45.0000 ; C
  229   SN1    28     A   SC1   231  0.0000 45.0000 ; C
  230  TN3a    28     A   SC2   232  0.0000 45.0000 ; C
  231  TN5a    28     A   SC3   233  0.0000  0.0000 ; C
  232  TP1d    28     A   SC4   234  0.0000 45.0000 ; C
  233  TN3a    28     A   SC5   235  0.0000 45.0000 ; C
  234   TC6    28     A   SC6   236  0.0000  0.0000 ; C
  235    Q1    29     C   BB1   237 -1.0000 72.0000 ; C
  236   SN1    29     C   BB2   238  0.0000 45.0000 ; C
  237   SN1    29     C   BB3   239  0.0000 45.0000 ; C
  238   SN1    29     C   SC1   240  0.0000 45.0000 ; C
  239  TP1a    29     C   SC2   241  0.0000 45.0000 ; C
  240  TN5a    29     C   SC3   242  0.0000  0.0000 ; C
  241  TP1d    29     C   SC4   243  0.0000 45.0000 ; C
  242    Q1    30     C   BB1   244 -1.0000 72.0000 ; C
  243   SN1    30     C   BB2   245  0.0000 45.0000 ; C
  244   SN1    30     C   BB3   246  0.0000 45.0000 ; C
  245   SN1    30     C   SC1   247  0.0000 45.0000 ; C
  246  TP1a    30     C   SC2   248  0.0000 45.0000 ; C
  247  TN5a    30     C   SC3   249  0.0000  0.0000 ; C
  248  TP1d    30     C   SC4   250  0.0000 45.0000 ; C
  249    Q1    31     C   BB1   251 -1.0000 72.0000 ; C
  250   SN1    31     C   BB2   252  0.0000 45.0000 ; C
  251   SN1    31     C   BB3   253  0.0000 45.0000 ; C
  252   SN1    31     C   SC1   254  0.0000 45.0000 ; C
  253  TP1a    31     C   SC2   255  0.0000 45.0000 ; C
  254  TN5a    31     C   SC3   256  0.0000  0.0000 ; C
  255  TP1d    31     C   SC4   257  0.0000 45.0000 ; C
  256    Q1    32     U   BB1   258 -1.0000 72.0000 ; C
  257   SN1    32     U   BB2   259  0.0000 45.0000 ; C
  258   SN1    32     U   BB3   260  0.0000 45.0000 ; C
  259   SN1    32     U   SC1   261  0.0000 45.0000 ; C
  260  TP1a    32     U   SC2   262  0.0000 45.0000 ; C
  261  TN5d    32     U   SC3   263  0.0000  0.0000 ; C
  262  TP1a    32     U   SC4   264  0.0000 45.0000 ; C
  263   TC5    32     U   SC5   265  0.0000  0.0000 ; C
  264    Q1    33     G   BB1   266 -1.0000 72.0000 ; C
  265   SN1    33     G   BB2   267  0.0000 45.0000 ; C
  266   SN1    33     G   BB3   268  0.0000 45.0000 ; C
  267   SN1    33     G   SC1   269  0.0000 45.0000 ; C
  268  TP1d    33     G   SC2   270  0.0000 45.0000 ; C
  269  TP1d    33     G   SC3   271  0.0000  0.0000 ; C
  270  TP1a    33     G   SC4   272  0.0000 45.0000 ; C
  271  TN5a    33     G   SC5   273  0.0000  0.0000 ; C
  272  TN3a    33     G   SC6   274  0.0000  0.0000 ; C
  273    Q1    34     A   BB1   275 -1.0000 72.0000 ; C
  274   SN1    34     A   BB2   276  0.0000 45.0000 ; C
  275   SN1    34     A   BB3   277  0.0000 45.0000 ; C
  276   SN1    34     A   SC1   278  0.0000 45.0000 ; C
  277  TN3a    34     A   SC2   279  0.0000 45.0000 ; C
  278  TN5a    34     A   SC3   280  0.0000  0.0000 ; C
  279  TP1d    34     A   SC4   281  0.0000 45.0000 ; C
  280  TN3a    34     A   SC5   282  0.0000 45.0000 ; C
  281   TC6    34     A   SC6   283  0.0000  0.0000 ; C
  282    Q1    35     A   BB1   284 -1.0000 72.0000 ; C
  283   SN1    35     A   BB2   285  0.0000 45.0000 ; C
  284   SN1    35     A   BB3   286  0.0000 45.0000 ; C
  285   SN1    35     A   SC1   287  0.0000 45.0000 ; C
  286  TN3a    35     A   SC2   288  0.0000 45.0000 ; C
  287  TN5a    35     A   SC3   289  0.0000  0.0000 ; C
  288  TP1d    35     A   SC4   290  0.0000 45.0000 ; C
  289  TN3a    35     A   SC5   291  0.0000 45.0000 ; C
  290   TC6    35     A   SC6   292  0.0000  0.0000 ; C
  291    Q1    36     G   BB1   293 -1.0000 72.0000 ; C
  292   SN1    36     G   BB2   294  0.0000 45.0000 ; C
  293   SN1    36     G   BB3   295  0.0000 45.0000 ; C
  294   SN1    36     G   SC1   296  0.0000 45.0000 ; C
  295  TP1d    36     G   SC2   297  0.0000 45.0000 ; C
  296  TP1d    36     G   SC3   298  0.0000  0.0000 ; C
  297  TP1a    36     G   SC4   299  0.0000 45.0000 ; C
  298  TN5a    36     G   SC5   300  0.0000  0.0000 ; C
  299  TN3a    36     G   SC6   301  0.0000  0.0000 ; C
  300    Q1    37     U   BB1   302 -1.0000 72.0000 ; C
  301   SN1    37     U   BB2   303  0.0000 45.0000 ; C
  302   SN1    37     U   BB3   304  0.0000 45.0000 ; C
  303   SN1    37     U   SC1   305  0.0000 45.0000 ; C
  304  TP1a    37     U   SC2   306  0.0000 45.0000 ; C
  305  TN5d    37     U   SC3   307  0.0000  0.0000 ; C
  306  TP1a    37     U   SC4   308  0.0000 45.0000 ; C
  307   TC5    37     U   SC5   309  0.0000  0.0000 ; C
  308    Q1    38     U   BB1   310 -1.0000 72.0000 ; C
  309   SN1    38     U   BB2   311  0.0000 45.0000 ; C
  310   SN1    38     U   BB3   312  0.0000 45.0000 ; C
  311   SN1    38     U   SC1   313  0.0000 45.0000 ; C
  312  TP1a    38     U   SC2   314  0.0000 45.0000 ; C
  313  TN5d    38     U   SC3   315  0.0000  0.0000 ; C
  314  TP1a    38     U   SC4   316  0.0000 45.0000 ; C
  315   TC5    38     U   SC5   317  0.0000  0.0000 ; C
  316    Q1    39     C   BB1   318 -1.0000 72.0000 ; C
  317   SN1    39     C   BB2   319  0.0000 45.0000 ; C
  318   SN1    39     C   BB3   320  0.0000 45.0000 ; C
  319   SN1    39     C   SC1   321  0.0000 45.0000 ; C
  320  TP1a    39     C   SC2   322  0.0000 45.0000 ; C
  321  TN5a    39     C   SC3   323  0.0000  0.0000 ; C
  322  TP1d    39     C   SC4   324  0.0000 45.0000 ; C
  323    Q1    40     A   BB1   325 -1.0000 72.0000 ; C
  324   SN1    40     A   BB2   326  0.0000 45.0000 ; C
  325   SN1    40     A   BB3   327  0.0000 45.0000 ; C
  326   SN1    40     A   SC1   328  0.0000 45.0000 ; C
  327  TN3a    40     A   SC2   329  0.0000 45.0000 ; C
  328  TN5a    40     A   SC3   330  0.0000  0.0000 ; C
  329  TP1d    40     A   SC4   331  0.0000 45.0000 ; C
  330  TN3a    40     A   SC5   332  0.0000 45.0000 ; C
  331   TC6    40     A   SC6   333  0.0000  0.0000 ; C
  332    Q1    41     U   BB1   334 -1.0000 72.0000 ; C
  333   SN1    41     U   BB2   335  0.0000 45.0000 ; C
  334   SN1    41     U   BB3   336  0.0000 45.0000 ; C
  335   SN1    41     U   SC1   337  0.0000 45.0000 ; C
  336  TP1a    41     U   SC2   338  0.0000 45.0000 ; C
  337  TN5d    41     U   SC3   339  0.0000  0.0000 ; C
  338  TP1a    41     U   SC4   340  0.0000 45.0000 ; C
  339   TC5    41     U   SC5   341  0.0000  0.0000 ; C
  340    Q1    42     C   BB1   342 -1.0000 72.0000 ; C
  341   SN1    42     C   BB2   343  0.0000 45.0000 ; C
  342   SN1    42     C   BB3   344  0.0000 45.0000 ; C
  343   SN1    42     C   SC1   345  0.0000 45.0000 ; C
  344  TP1a    42     C   SC2   346  0.0000 45.0000 ; C
  345  TN5a    42     C   SC3   347  0.0000  0.0000 ; C
  346  TP1d    42     C   SC4   348  0.0000 45.0000 ; C
  347    Q1    43     U   BB1   349 -1.0000 72.0000 ; C
  348   SN1    43     U   BB2   350  0.0000 45.0000 ; C
  349   SN1    43     U   BB3   351  0.0000 45.0000 ; C
  350   SN1    43     U   SC1   352  0.0000 45.0000 ; C
  351  TP1a    43     U   SC2   353  0.0000 45.0000 ; C
  352  TN5d    43     U   SC3   354  0.0000  0.0000 ; C
  353  TP1a    43     U   SC4   355  0.0000 45.0000 ; C
  354   TC5    43     U   SC5   356  0.0000  0.0000 ; C
  355    Q1    44     G   BB1   357 -1.0000 72.0000 ; C
  356   SN1    44     G   BB2   358  0.0000 45.0000 ; C
  357   SN1    44     G   BB3   359  0.0000 45.0000 ; C
  358   SN1    44     G   SC1   360  0.0000 45.0000 ; C
  359  TP1d    44     G   SC2   361  0.0000 45.0000 ; C
  360  TP1d    44     G   SC3   362  0.0000  0.0000 ; C
  361  TP1a    44     G   SC4   363  0.0000 45.0000 ; C
  362  TN5a    44     G   SC5   364  0.0000  0.0000 ; C
  363  TN3a    44     G   SC6   365  0.0000  0.0000 ; C
  364    Q1    45     C   BB1   366 -1.0000 72.0000 ; C
  365   SN1    45     C   BB2   367  0.0000 45.0000 ; C
  366   SN1    45     C   BB3   368  0.0000 45.0000 ; C
  367   SN1    45     C   SC1   369  0.0000 45.0000 ; C
  368  TP1a    45     C   SC2   370  0.0000 45.0000 ; C
  369  TN5a    45     C   SC3   371  0.0000  0.0000 ; C
  370  TP1d    45     C   SC4   372  0.0000 45.0000 ; C
  371    Q1    46     A   BB1   373 -1.0000 72.0000 ; C
  372   SN1    46     A   BB2   374  0.0000 45.0000 ; C
  373   SN1    46     A   BB3   375  0.0000 45.0000 ; C
  374   SN1    46     A   SC1   376  0.0000 45.0000 ; C
  375  TN3a    46     A   SC2   377  0.0000 45.0000 ; C
  376  TN5a    46     A   SC3   378  0.0000  0.0000 ; C
  377  TP1d    46     A   SC4   379  0.0000 45.0000 ; C
  378  TN3a    46     A   SC5   380  0.0000 45.0000 ; C
  379   TC6    46     A   SC6   381  0.0000  0.0000 ; C
  380    Q1    47     C   BB1   382 -1.0000 72.0000 ; C
  381   SN1    47     C   BB2   383  0.0000 45.0000 ; C
  382   SN1    47     C   BB3   384  0.0000 45.0000 ; C
  383   SN1    47     C   SC1   385  0.0000 45.0000 ; C
  384  TP1a    47     C   SC2   386  0.0000 45.0000 ; C
  385  TN5a    47     C   SC3   387  0.0000  0.0000 ; C
  386  TP1d    47     C   SC4   388  0.0000 45.0000 ; C
  387    Q1    48     C   BB1   389 -1.0000 72.0000 ; C
  388   SN1    48     C   BB2   390  0.0000 45.0000 ; C
  389   SN1    48     C   BB3   391  0.0000 45.0000 ; C
  390   SN1    48     C   SC1   392  0.0000 45.0000 ; C
  391  TP1a    48     C   SC2   393  0.0000 45.0000 ; C
  392  TN5a    48     C   SC3   394  0.0000  0.0000 ; C
  393  TP1d    48     C   SC4   395  0.0000 45.0000 ; C
  394    Q1    49     A   BB1   396 -1.0000 72.0000 ; C
  395   SN1    49     A   BB2   397  0.0000 45.0000 ; C
  396   SN1    49     A   BB3   398  0.0000 45.0000 ; C
  397   SN1    49     A   SC1   399  0.0000 45.0000 ; C
  398  TN3a    49     A   SC2   400  0.0000 45.0000 ; C
  399  TN5a    49     A   SC3   401  0.0000  0.0000 ; C
  400  TP1d    49     A   SC4   402  0.0000 45.0000 ; C
  401  TN3a    49     A   SC5   403  0.0000 45.0000 ; C
  402   TC6    49     A   SC6   404  0.0000  0.0000 ; C
  403    Q1    50     C   BB1   405 -1.0000 72.0000 ; C
  404   SN1    50     C   BB2   406  0.0000 45.0000 ; C
  405   SN1    50     C   BB3   407  0.0000 45.0000 ; C
  406   SN1    50     C   SC1   408  0.0000 45.0000 ; C
  407  TP1a    50     C   SC2   409  0.0000 45.0000 ; C
  408  TN5a    50     C   SC3   410  0.0000  0.0000 ; C
  409  TP1d    50     C   SC4   411  0.0000 45.0000 ; C
  410    Q1    51     C   BB1   412 -1.0000 72.0000 ; C
  411   SN1    51     C   BB2   413  0.0000 45.0000 ; C
  412   SN1    51     C   BB3   414  0.0000 45.0000 ; C
  413   SN1    51     C   SC1   415  0.0000 45.0000 ; C
  414  TP1a    51     C   SC2   416  0.0000 45.0000 ; C
  415  TN5a    51     C   SC3   417  0.0000  0.0000 ; C
  416  TP1d    51     C   SC4   418  0.0000 45.0000 ; C
  417    Q1    52     G   BB1   419 -1.0000 72.0000 ; C
  418   SN1    52     G   BB2   420  0.0000 45.0000 ; C
  419   SN1    52     G   BB3   421  0.0000 45.0000 ; C
  420   SN1    52     G   SC1   422  0.0000 45.0000 ; C
  421  TP1d    52     G   SC2   423  0.0000 45.0000 ; C
  422  TP1d    52     G   SC3   424  0.0000  0.0000 ; C
  423  TP1a    52     G   SC4   425  0.0000 45.0000 ; C
  424  TN5a    52     G   SC5   426  0.0000  0.0000 ; C
  425  TN3a    52     G   SC6   427  0.0000  0.0000 ; C

[ virtual_sitesn ]
; Backbone virtual sites.
    5  2    4     6 ; C
   12  2   11    13 ; G
   14  2   10    11 ; G
   15  2   10    10    11    13    13 ; G
   21  2   20    22 ; G
   23  2   19    20 ; G
   24  2   19    19    20    22    22 ; G
   30  2   29    31 ; U
   32  2   28    31 ; U
   38  2   37    39 ; G
   40  2   36    37 ; G
   41  2   36    36    37    39    39 ; G
   47  2   46    48 ; G
   49  2   45    46 ; G
   50  2   45    45    46    48    48 ; G
   56  2   55    57 ; U
   58  2   54    57 ; U
   64  2   63    65 ; G
   66  2   62    63 ; G
   67  2   62    62    63    65    65 ; G
   73  2   72    74 ; C
   80  2   82    79    81 ; A
   83  2   79    82 ; A
   89  2   88    90 ; G
   91  2   87    88 ; G
   92  2   87    87    88    90    90 ; G
   98  2  100    97    99 ; A
  101  2   97   100 ; A
  107  2  106   108 ; U
  109  2  105   108 ; U
  115  2  114   116 ; G
  117  2  113   114 ; G
  118  2  113   113   114   116   116 ; G
  124  2  126   123   125 ; A
  127  2  123   126 ; A
  133  2  135   132   134 ; A
  136  2  132   135 ; A
  142  2  141   143 ; C
  149  2  148   150 ; U
  151  2  147   150 ; U
  157  2  156   158 ; U
  159  2  155   158 ; U
  165  2  164   166 ; C
  172  2  174   171   173 ; A
  175  2  171   174 ; A
  181  2  180   182 ; G
  183  2  179   180 ; G
  184  2  179   179   180   182   182 ; G
  190  2  189   191 ; G
  192  2  188   189 ; G
  193  2  188   188   189   191   191 ; G
  199  2  198   200 ; G
  201  2  197   198 ; G
  202  2  197   197   198   200   200 ; G
  208  2  207   209 ; U
  210  2  206   209 ; U
  216  2  215   217 ; C
  223  2  225   222   224 ; A
  226  2  222   225 ; A
  231  2  233   230   232 ; A
  234  2  230   233 ; A
  240  2  239   241 ; C
  247  2  246   248 ; C
  254  2  253   255 ; C
  261  2  260   262 ; U
  263  2  259   262 ; U
  269  2  268   270 ; G
  271  2  267   268 ; G
  272  2  267   267   268   270   270 ; G
  278  2  280   277   279 ; A
  281  2  277   280 ; A
  287  2  289   286   288 ; A
  290  2  286   289 ; A
  296  2  295   297 ; G
  298  2  294   295 ; G
  299  2  294   294   295   297   297 ; G
  305  2  304   306 ; U
  307  2  303   306 ; U
  313  2  312   314 ; U
  315  2  311   314 ; U
  321  2  320   322 ; C
  328  2  330   327   329 ; A
  331  2  327   330 ; A
  337  2  336   338 ; U
  339  2  335   338 ; U
  345  2  344   346 ; C
  352  2  351   353 ; U
  354  2  350   353 ; U
  360  2  359   361 ; G
  362  2  358   359 ; G
  363  2  358   358   359   361   361 ; G
  369  2  368   370 ; C
  376  2  378   375   377 ; A
  379  2  375   378 ; A
  385  2  384   386 ; C
  392  2  391   393 ; C
  399  2  401   398   400 ; A
  402  2  398   401 ; A
  408  2  407   409 ; C
  415  2  414   416 ; C
  422  2  421   423 ; G
  424  2  420   421 ; G
  425  2  420   420   421   423   423 ; G

[ bonds ]
; Backbone bonds
    1     2      1   0.20200 40000 ; C(C)-C(C)
    2     7      1   0.35400 10000 ; C(C)-G(C)
    7     8      1   0.36300 20000 ; G(C)-G(C)
    8     9      1   0.20200 40000 ; G(C)-G(C)
    9    16      1   0.35400 10000 ; G(C)-G(C)
   16    17      1   0.36300 20000 ; G(C)-G(C)
   17    18      1   0.20200 40000 ; G(C)-G(C)
   18    25      1   0.35400 10000 ; G(C)-U(C)
   25    26      1   0.36300 20000 ; U(C)-U(C)
   26    27      1   0.20200 40000 ; U(C)-U(C)
   27    33      1   0.35400 10000 ; U(C)-G(C)
   33    34      1   0.36300 20000 ; G(C)-G(C)
   34    35      1   0.20200 40000 ; G(C)-G(C)
   35    42      1   0.35400 10000 ; G(C)-G(C)
   42    43      1   0.36300 20000 ; G(C)-G(C)
   43    44      1   0.20200 40000 ; G(C)-G(C)
   44    51      1   0.35400 10000 ; G(C)-U(C)
   51    52      1   0.36300 20000 ; U(C)-U(C)
   52    53      1   0.20200 40000 ; U(C)-U(C)
   53    59      1   0.35400 10000 ; U(C)-G(C)
   59    60      1   0.36300 20000 ; G(C)-G(C)
   60    61      1   0.20200 40000 ; G(C)-G(C)
   61    68      1   0.35400 10000 ; G(C)-C(C)
   68    69      1   0.36300 20000 ; C(C)-C(C)
   69    70      1   0.20200 40000 ; C(C)-C(C)
   70    75      1   0.35400 10000 ; C(C)-A(C)
   75    76      1   0.36300 20000 ; A(C)-A(C)
   76    77      1   0.20200 40000 ; A(C)-A(C)
   77    84      1   0.35400 10000 ; A(C)-G(C)
   84    85      1   0.36300 20000 ; G(C)-G(C)
   85    86      1   0.20200 40000 ; G(C)-G(C)
   86    93      1   0.35400 10000 ; G(C)-A(C)
   93    94      1   0.36300 20000 ; A(C)-A(C)
   94    95      1   0.20200 40000 ; A(C)-A(C)
   95   102      1   0.35400 10000 ; A(C)-U(C)
  102   103      1   0.36300 20000 ; U(C)-U(C)
  103   104      1   0.20200 40000 ; U(C)-U(C)
  104   110      1   0.35400 10000 ; U(C)-G(C)
  110   111      1   0.36300 20000 ; G(C)-G(C)
  111   112      1   0.20200 40000 ; G(C)-G(C)
  112   119      1   0.35400 10000 ; G(C)-A(C)
  119   120      1   0.36300 20000 ; A(C)-A(C)
  120   121      1   0.20200 40000 ; A(C)-A(C)
  121   128      1   0.35400 10000 ; A(C)-A(C)
  128   129      1   0.36300 20000 ; A(C)-A(C)
  129   130      1   0.20200 40000 ; A(C)-A(C)
  130   137      1   0.35400 10000 ; A(C)-C(C)
  137   138      1   0.36300 20000 ; C(C)-C(C)
  138   139      1   0.20200 40000 ; C(C)-C(C)
  139   144      1   0.35400 10000 ; C(C)-U(C)
  144   145      1   0.36300 20000 ; U(C)-U(C)
  145   146      1   0.20200 40000 ; U(C)-U(C)
  146   152      1   0.35400 10000 ; U(C)-U(C)
  152   153      1   0.36300 20000 ; U(C)-U(C)
  153   154      1   0.20200 40000 ; U(C)-U(C)
  154   160      1   0.35400 10000 ; U(C)-C(C)
  160   161      1   0.36300 20000 ; C(C)-C(C)
  161   162      1   0.20200 40000 ; C(C)-C(C)
  162   167      1   0.35400 10000 ; C(C)-A(C)
  167   168      1   0.36300 20000 ; A(C)-A(C)
  168   169      1   0.20200 40000 ; A(C)-A(C)
  169   176      1   0.35400 10000 ; A(C)-G(C)
  176   177      1   0.36300 20000 ; G(C)-G(C)
  177   178      1   0.20200 40000 ; G(C)-G(C)
  178   185      1   0.35400 10000 ; G(C)-G(C)
  185   186      1   0.36300 20000 ; G(C)-G(C)
  186   187      1   0.20200 40000 ; G(C)-G(C)
  187   194      1   0.35400 10000 ; G(C)-G(C)
  194   195      1   0.36300 20000 ; G(C)-G(C)
  195   196      1   0.20200 40000 ; G(C)-G(C)
  196   203      1   0.35400 10000 ; G(C)-U(C)
  203   204      1   0.36300 20000 ; U(C)-U(C)
  204   205      1   0.20200 40000 ; U(C)-U(C)
  205   211      1   0.35400 10000 ; U(C)-C(C)
  211   212      1   0.36300 20000 ; C(C)-C(C)
  212   213      1   0.20200 40000 ; C(C)-C(C)
  213   218      1   0.35400 10000 ; C(C)-A(C)
  218   219      1   0.36300 20000 ; A(C)-A(C)
  219   220      1   0.20200 40000 ; A(C)-A(C)
  227   228      1   0.20200 40000 ; A(C)-A(C)
  228   235      1   0.35400 10000 ; A(C)-C(C)
  235   236      1   0.36300 20000 ; C(C)-C(C)
  236   237      1   0.20200 40000 ; C(C)-C(C)
  237   242      1   0.35400 10000 ; C(C)-C(C)
  242   243      1   0.36300 20000 ; C(C)-C(C)
  243   244      1   0.20200 40000 ; C(C)-C(C)
  244   249      1   0.35400 10000 ; C(C)-C(C)
  249   250      1   0.36300 20000 ; C(C)-C(C)
  250   251      1   0.20200 40000 ; C(C)-C(C)
  251   256      1   0.35400 10000 ; C(C)-U(C)
  256   257      1   0.36300 20000 ; U(C)-U(C)
  257   258      1   0.20200 40000 ; U(C)-U(C)
  258   264      1   0.35400 10000 ; U(C)-G(C)
  264   265      1   0.36300 20000 ; G(C)-G(C)
  265   266      1   0.20200 40000 ; G(C)-G(C)
  266   273      1   0.35400 10000 ; G(C)-A(C)
  273   274      1   0.36300 20000 ; A(C)-A(C)
  274   275      1   0.20200 40000 ; A(C)-A(C)
  275   282      1   0.35400 10000 ; A(C)-A(C)
  282   283      1   0.36300 20000 ; A(C)-A(C)
  283   284      1   0.20200 40000 ; A(C)-A(C)
  284   291      1   0.35400 10000 ; A(C)-G(C)
  291   292      1   0.36300 20000 ; G(C)-G(C)
  292   293      1   0.20200 40000 ; G(C)-G(C)
  293   300      1   0.35400 10000 ; G(C)-U(C)
  300   301      1   0.36300 20000 ; U(C)-U(C)
  301   302      1   0.20200 40000 ; U(C)-U(C)
  302   308      1   0.35400 10000 ; U(C)-U(C)
  308   309      1   0.36300 20000 ; U(C)-U(C)
  309   310      1   0.20200 40000 ; U(C)-U(C)
  310   316      1   0.35400 10000 ; U(C)-C(C)
  316   317      1   0.36300 20000 ; C(C)-C(C)
  317   318      1   0.20200 40000 ; C(C)-C(C)
  318   323      1   0.35400 10000 ; C(C)-A(C)
  323   324      1   0.36300 20000 ; A(C)-A(C)
  324   325      1   0.20200 40000 ; A(C)-A(C)
  325   332      1   0.35400 10000 ; A(C)-U(C)
  332   333      1   0.36300 20000 ; U(C)-U(C)
  333   334      1   0.20200 40000 ; U(C)-U(C)
  334   340      1   0.35400 10000 ; U(C)-C(C)
  340   341      1   0.36300 20000 ; C(C)-C(C)
  341   342      1   0.20200 40000 ; C(C)-C(C)
  342   347      1   0.35400 10000 ; C(C)-U(C)
  347   348      1   0.36300 20000 ; U(C)-U(C)
  348   349      1   0.20200 40000 ; U(C)-U(C)
  349   355      1   0.35400 10000 ; U(C)-G(C)
  355   356      1   0.36300 20000 ; G(C)-G(C)
  356   357      1   0.20200 40000 ; G(C)-G(C)
  357   364      1   0.35400 10000 ; G(C)-C(C)
  364   365      1   0.36300 20000 ; C(C)-C(C)
  365   366      1   0.20200 40000 ; C(C)-C(C)
  366   371      1   0.35400 10000 ; C(C)-A(C)
  371   372      1   0.36300 20000 ; A(C)-A(C)
  372   373      1   0.20200 40000 ; A(C)-A(C)
  373   380      1   0.35400 10000 ; A(C)-C(C)
  380   381      1   0.36300 20000 ; C(C)-C(C)
  381   382      1   0.20200 40000 ; C(C)-C(C)
  382   387      1   0.35400 10000 ; C(C)-C(C)
  387   388      1   0.36300 20000 ; C(C)-C(C)
  388   389      1   0.20200 40000 ; C(C)-C(C)
  389   394      1   0.35400 10000 ; C(C)-A(C)
  394   395      1   0.36300 20000 ; A(C)-A(C)
  395   396      1   0.20200 40000 ; A(C)-A(C)
  396   403      1   0.35400 10000 ; A(C)-C(C)
  403   404      1   0.36300 20000 ; C(C)-C(C)
  404   405      1   0.20200 40000 ; C(C)-C(C)
  405   410      1   0.35400 10000 ; C(C)-C(C)
  410   411      1   0.36300 20000 ; C(C)-C(C)
  411   412      1   0.20200 40000 ; C(C)-C(C)
  412   417      1   0.35400 10000 ; C(C)-G(C)
  417   418      1   0.36300 20000 ; G(C)-G(C)
  418   419      1   0.20200 40000 ; G(C)-G(C)
#ifdef RUBBER_BANDS
#ifndef RUBBER_FC
#define RUBBER_FC 500.000000
#endif
    1     2      6   0.24605 RUBBER_FC*1.000000
    1     3      6   0.35706 RUBBER_FC*1.000000
    1     4      6   0.60691 RUBBER_FC*1.000000
    1     5      6   0.51752 RUBBER_FC*1.000000
    1     6      6   0.42287 RUBBER_FC*1.000000
    1     7      6   0.42754 RUBBER_FC*1.000000
    1     8      6   0.54557 RUBBER_FC*1.000000
    1     9      6   0.73909 RUBBER_FC*1.000000
    1    10      6   0.63687 RUBBER_FC*1.000000
    1    11      6   0.63950 RUBBER_FC*1.000000
    1    12      6   0.78912 RUBBER_FC*1.000000
    1    13      6   0.86229 RUBBER_FC*1.000000
    1    14      6   0.93355 RUBBER_FC*1.000000
    1    15      6   0.80628 RUBBER_FC*1.000000
    1    16      6   0.95893 RUBBER_FC*1.000000
    1   422      6   0.86473 RUBBER_FC*1.000000
    1   423      6   0.76509 RUBBER_FC*1.000000
    1   424      6   0.74709 RUBBER_FC*1.000000
    1   425      6   0.92236 RUBBER_FC*1.000000
    2     3      6   0.33445 RUBBER_FC*1.000000
    2     4      6   0.59286 RUBBER_FC*1.000000
    2     5      6   0.49190 RUBBER_FC*1.000000
    2     6      6   0.38304 RUBBER_FC*1.000000
    2     7      6   0.25649 RUBBER_FC*1.000000
    2     8      6   0.41798 RUBBER_FC*1.000000
    2     9      6   0.55001 RUBBER_FC*1.000000
    2    10      6   0.45581 RUBBER_FC*1.000000
    2    11      6   0.46441 RUBBER_FC*1.000000
    2    12      6   0.65550 RUBBER_FC*1.000000
    2    13      6   0.73712 RUBBER_FC*1.000000
    2    14      6   0.81511 RUBBER_FC*1.000000
    2    15      6   0.66718 RUBBER_FC*1.000000
    2    16      6   0.78644 RUBBER_FC*1.000000
    2    17      6   0.90973 RUBBER_FC*1.000000
    2    19      6   0.86952 RUBBER_FC*1.000000
    2    20      6   0.79520 RUBBER_FC*1.000000
    2    21      6   0.84569 RUBBER_FC*1.000000
    2    22      6   0.96754 RUBBER_FC*1.000000
    2   414      6   0.97489 RUBBER_FC*1.000000
    2   415      6   0.99105 RUBBER_FC*1.000000
    2   422      6   0.84633 RUBBER_FC*1.000000
    2   423      6   0.73836 RUBBER_FC*1.000000
    2   424      6   0.71223 RUBBER_FC*1.000000
    2   425      6   0.89113 RUBBER_FC*1.000000
    3     4      6   0.26973 RUBBER_FC*1.000000
    3     5      6   0.22905 RUBBER_FC*1.000000
    3     6      6   0.26302 RUBBER_FC*1.000000
    3     7      6   0.58474 RUBBER_FC*1.000000
    3     8      6   0.59657 RUBBER_FC*1.000000
    3     9      6   0.72051 RUBBER_FC*1.000000
    3    10      6   0.47924 RUBBER_FC*1.000000
    3    11      6   0.40210 RUBBER_FC*1.000000
    3    12      6   0.47430 RUBBER_FC*1.000000
    3    13      6   0.58269 RUBBER_FC*1.000000
    3    14      6   0.70085 RUBBER_FC*1.000000
    3    15      6   0.61591 RUBBER_FC*1.000000
    3    16      6   0.97344 RUBBER_FC*1.000000
    3    17      6   0.97379 RUBBER_FC*1.000000
    3    19      6   0.88753 RUBBER_FC*1.000000
    3    20      6   0.80313 RUBBER_FC*1.000000
    3    21      6   0.77585 RUBBER_FC*1.000000
    3    22      6   0.86693 RUBBER_FC*1.000000
    3    23      6   0.97876 RUBBER_FC*1.000000
    3    24      6   0.95433 RUBBER_FC*1.000000
    3   407      6   0.87160 RUBBER_FC*1.000000
    3   408      6   0.94179 RUBBER_FC*1.000000
    3   413      6   0.95862 RUBBER_FC*1.000000
    3   414      6   0.72721 RUBBER_FC*1.000000
    3   415      6   0.77224 RUBBER_FC*1.000000
    3   416      6   0.89769 RUBBER_FC*1.000000
    3   420      6   0.87635 RUBBER_FC*1.000000
    3   421      6   0.79099 RUBBER_FC*1.000000
    3   422      6   0.57059 RUBBER_FC*1.000000
    3   423      6   0.51582 RUBBER_FC*1.000000
    3   424      6   0.56786 RUBBER_FC*1.000000
    3   425      6   0.72574 RUBBER_FC*1.000000
    4     5      6   0.17911 RUBBER_FC*1.000000
    4     6      6   0.35729 RUBBER_FC*1.000000
    4     7      6   0.83000 RUBBER_FC*1.000000
    4     8      6   0.75894 RUBBER_FC*1.000000
    4     9      6   0.85389 RUBBER_FC*1.000000
    4    10      6   0.55943 RUBBER_FC*1.000000
    4    11      6   0.44812 RUBBER_FC*1.000000
    4    12      6   0.37571 RUBBER_FC*1.000000
    4    13      6   0.47721 RUBBER_FC*1.000000
    4    14      6   0.61381 RUBBER_FC*1.000000
    4    15      6   0.60155 RUBBER_FC*1.000000
    4    19      6   0.89007 RUBBER_FC*1.000000
    4    20      6   0.81064 RUBBER_FC*1.000000
    4    21      6   0.72925 RUBBER_FC*1.000000
    4    22      6   0.77612 RUBBER_FC*1.000000
    4    23      6   0.86553 RUBBER_FC*1.000000
    4    24      6   0.88677 RUBBER_FC*1.000000
    4   406      6   0.87180 RUBBER_FC*1.000000
    4   407      6   0.74369 RUBBER_FC*1.000000
    4   408      6   0.79051 RUBBER_FC*1.000000
    4   409      6   0.88719 RUBBER_FC*1.000000
    4   412      6   0.97831 RUBBER_FC*1.000000
    4   413      6   0.72875 RUBBER_FC*1.000000
    4   414      6   0.51170 RUBBER_FC*1.000000
    4   415      6   0.57537 RUBBER_FC*1.000000
    4   416      6   0.71302 RUBBER_FC*1.000000
    4   419      6   0.98560 RUBBER_FC*1.000000
    4   420      6   0.69104 RUBBER_FC*1.000000
    4   421      6   0.57519 RUBBER_FC*1.000000
    4   422      6   0.34147 RUBBER_FC*1.000000
    4   423      6   0.36575 RUBBER_FC*1.000000
    4   424      6   0.49682 RUBBER_FC*1.000000
    4   425      6   0.60404 RUBBER_FC*1.000000
    5     6      6   0.18366 RUBBER_FC*1.000000
    5     7      6   0.70907 RUBBER_FC*1.000000
    5     8      6   0.59177 RUBBER_FC*1.000000
    5     9      6   0.70435 RUBBER_FC*1.000000
    5    10      6   0.42904 RUBBER_FC*1.000000
    5    11      6   0.35908 RUBBER_FC*1.000000
    5    12      6   0.36031 RUBBER_FC*1.000000
    5    13      6   0.41589 RUBBER_FC*1.000000
    5    14      6   0.51806 RUBBER_FC*1.000000
    5    15      6   0.47362 RUBBER_FC*1.000000
    5    16      6   0.94148 RUBBER_FC*1.000000
    5    17      6   0.85843 RUBBER_FC*1.000000
    5    19      6   0.78614 RUBBER_FC*1.000000
    5    20      6   0.72643 RUBBER_FC*1.000000
    5    21      6   0.69662 RUBBER_FC*1.000000
    5    22      6   0.74189 RUBBER_FC*1.000000
    5    23      6   0.82196 RUBBER_FC*1.000000
    5    24      6   0.80954 RUBBER_FC*1.000000
    5   406      6   0.94177 RUBBER_FC*1.000000
    5   407      6   0.79029 RUBBER_FC*1.000000
    5   408      6   0.82000 RUBBER_FC*1.000000
    5   409      6   0.91219 RUBBER_FC*1.000000
    5   412      6   0.99268 RUBBER_FC*1.000000
    5   413      6   0.77142 RUBBER_FC*1.000000
    5   414      6   0.57233 RUBBER_FC*1.000000
    5   415      6   0.58507 RUBBER_FC*1.000000
    5   416      6   0.69204 RUBBER_FC*1.000000
    5   418      6   0.94190 RUBBER_FC*1.000000
    5   419      6   0.91794 RUBBER_FC*1.000000
    5   420      6   0.64738 RUBBER_FC*1.000000
    5   421      6   0.56737 RUBBER_FC*1.000000
    5   422      6   0.35848 RUBBER_FC*1.000000
    5   423      6   0.28690 RUBBER_FC*1.000000
    5   424      6   0.36112 RUBBER_FC*1.000000
    5   425      6   0.50409 RUBBER_FC*1.000000
    6     7      6   0.56685 RUBBER_FC*1.000000
    6     8      6   0.41771 RUBBER_FC*1.000000
    6     9      6   0.56384 RUBBER_FC*1.000000
    6    10      6   0.34317 RUBBER_FC*1.000000
    6    11      6   0.34196 RUBBER_FC*1.000000
    6    12      6   0.44326 RUBBER_FC*1.000000
    6    13      6   0.46399 RUBBER_FC*1.000000
    6    14      6   0.52138 RUBBER_FC*1.000000
    6    15      6   0.42361 RUBBER_FC*1.000000
    6    16      6   0.79522 RUBBER_FC*1.000000
    6    17      6   0.75324 RUBBER_FC*1.000000
    6    18      6   0.94272 RUBBER_FC*1.000000
    6    19      6   0.73491 RUBBER_FC*1.000000
    6    20      6   0.69336 RUBBER_FC*1.000000
    6    21      6   0.72269 RUBBER_FC*1.000000
    6    22      6   0.77796 RUBBER_FC*1.000000
    6    23      6   0.85497 RUBBER_FC*1.000000
    6    24      6   0.80307 RUBBER_FC*1.000000
    6   407      6   0.88680 RUBBER_FC*1.000000
    6   408      6   0.91205 RUBBER_FC*1.000000
    6   413      6   0.89520 RUBBER_FC*1.000000
    6   414      6   0.70833 RUBBER_FC*1.000000
    6   415      6   0.68977 RUBBER_FC*1.000000
    6   416      6   0.76889 RUBBER_FC*1.000000
    6   418      6   0.97451 RUBBER_FC*1.000000
    6   419      6   0.94474 RUBBER_FC*1.000000
    6   420      6   0.71271 RUBBER_FC*1.000000
    6   421      6   0.66972 RUBBER_FC*1.000000
    6   422      6   0.49680 RUBBER_FC*1.000000
    6   423      6   0.36420 RUBBER_FC*1.000000
    6   424      6   0.34220 RUBBER_FC*1.000000
    6   425      6   0.51845 RUBBER_FC*1.000000
    7     8      6   0.36931 RUBBER_FC*1.000000
    7     9      6   0.46191 RUBBER_FC*1.000000
    7    10      6   0.52497 RUBBER_FC*1.000000
    7    11      6   0.59080 RUBBER_FC*1.000000
    7    12      6   0.81641 RUBBER_FC*1.000000
    7    13      6   0.87050 RUBBER_FC*1.000000
    7    14      6   0.91482 RUBBER_FC*1.000000
    7    15      6   0.74225 RUBBER_FC*1.000000
    7    16      6   0.64765 RUBBER_FC*1.000000
    7    17      6   0.86844 RUBBER_FC*1.000000
    7    19      6   0.86921 RUBBER_FC*1.000000
    7    20      6   0.81394 RUBBER_FC*1.000000
    7    21      6   0.92052 RUBBER_FC*1.000000
    7   423      6   0.91552 RUBBER_FC*1.000000
    7   424      6   0.84872 RUBBER_FC*1.000000
    8     9      6   0.24607 RUBBER_FC*1.000000
    8    10      6   0.34463 RUBBER_FC*1.000000
    8    11      6   0.48118 RUBBER_FC*1.000000
    8    12      6   0.68756 RUBBER_FC*1.000000
    8    13      6   0.66207 RUBBER_FC*1.000000
    8    14      6   0.64183 RUBBER_FC*1.000000
    8    15      6   0.47041 RUBBER_FC*1.000000
    8    16      6   0.42872 RUBBER_FC*1.000000
    8    17      6   0.54620 RUBBER_FC*1.000000
    8    18      6   0.74044 RUBBER_FC*1.000000
    8    19      6   0.63887 RUBBER_FC*1.000000
    8    20      6   0.64199 RUBBER_FC*1.000000
    8    21      6   0.79155 RUBBER_FC*1.000000
    8    22      6   0.86425 RUBBER_FC*1.000000
    8    23      6   0.93512 RUBBER_FC*1.000000
    8    24      6   0.80790 RUBBER_FC*1.000000
    8    29      6   0.98379 RUBBER_FC*1.000000
    8   414      6   0.99939 RUBBER_FC*1.000000
    8   415      6   0.94075 RUBBER_FC*1.000000
    8   416      6   0.97592 RUBBER_FC*1.000000
    8   420      6   0.96060 RUBBER_FC*1.000000
    8   421      6   0.97316 RUBBER_FC*1.000000
    8   422      6   0.85702 RUBBER_FC*1.000000
    8   423      6   0.68974 RUBBER_FC*1.000000
    8   424      6   0.56883 RUBBER_FC*1.000000
    8   425      6   0.72793 RUBBER_FC*1.000000
    9    10      6   0.31311 RUBBER_FC*1.000000
    9    11      6   0.46257 RUBBER_FC*1.000000
    9    12      6   0.66968 RUBBER_FC*1.000000
    9    13      6   0.63520 RUBBER_FC*1.000000
    9    14      6   0.60687 RUBBER_FC*1.000000
    9    15      6   0.43111 RUBBER_FC*1.000000
    9    16      6   0.25864 RUBBER_FC*1.000000
    9    17      6   0.41979 RUBBER_FC*1.000000
    9    18      6   0.55254 RUBBER_FC*1.000000
    9    19      6   0.45741 RUBBER_FC*1.000000
    9    20      6   0.46549 RUBBER_FC*1.000000
    9    21      6   0.65588 RUBBER_FC*1.000000
    9    22      6   0.73773 RUBBER_FC*1.000000
    9    23      6   0.81599 RUBBER_FC*1.000000
    9    24      6   0.66841 RUBBER_FC*1.000000
    9    25      6   0.83352 RUBBER_FC*1.000000
    9    26      6   0.91492 RUBBER_FC*1.000000
    9    28      6   0.82458 RUBBER_FC*1.000000
    9    29      6   0.77377 RUBBER_FC*1.000000
    9    30      6   0.87741 RUBBER_FC*1.000000
    9    31      6   0.98788 RUBBER_FC*1.000000
    9    32      6   0.84878 RUBBER_FC*1.000000
    9   399      6   0.96565 RUBBER_FC*1.000000
    9   407      6   0.97484 RUBBER_FC*1.000000
    9   408      6   0.99132 RUBBER_FC*1.000000
    9   414      6   0.98145 RUBBER_FC*1.000000
    9   415      6   0.91612 RUBBER_FC*1.000000
    9   416      6   0.94554 RUBBER_FC*1.000000
    9   422      6   0.92872 RUBBER_FC*1.000000
    9   423      6   0.77372 RUBBER_FC*1.000000
    9   424      6   0.66170 RUBBER_FC*1.000000
    9   425      6   0.79520 RUBBER_FC*1.000000
   10    11      6   0.15943 RUBBER_FC*1.000000
   10    12      6   0.36394 RUBBER_FC*1.000000
   10    13      6   0.36190 RUBBER_FC*1.000000
   10    14      6   0.40332 RUBBER_FC*1.000000
   10    15      6   0.23919 RUBBER_FC*1.000000
   10    16      6   0.55378 RUBBER_FC*1.000000
   10    17      6   0.52804 RUBBER_FC*1.000000
   10    18      6   0.66249 RUBBER_FC*1.000000
   10    19      6   0.42812 RUBBER_FC*1.000000
   10    20      6   0.37212 RUBBER_FC*1.000000
   10    21      6   0.46244 RUBBER_FC*1.000000
   10    22      6   0.54836 RUBBER_FC*1.000000
   10    23      6   0.65073 RUBBER_FC*1.000000
   10    24      6   0.55852 RUBBER_FC*1.000000
   10    25      6   0.96061 RUBBER_FC*1.000000
   10    26      6   0.90948 RUBBER_FC*1.000000
   10    28      6   0.81931 RUBBER_FC*1.000000
   10    29      6   0.73347 RUBBER_FC*1.000000
   10    30      6   0.80258 RUBBER_FC*1.000000
   10    31      6   0.90096 RUBBER_FC*1.000000
   10    32      6   0.80173 RUBBER_FC*1.000000
   10   398      6   0.96128 RUBBER_FC*1.000000
   10   399      6   0.82803 RUBBER_FC*1.000000
   10   400      6   0.87880 RUBBER_FC*1.000000
   10   402      6   0.95149 RUBBER_FC*1.000000
   10   406      6   0.94780 RUBBER_FC*1.000000
   10   407      6   0.72715 RUBBER_FC*1.000000
   10   408      6   0.75343 RUBBER_FC*1.000000
   10   409      6   0.86611 RUBBER_FC*1.000000
   10   413      6   0.87693 RUBBER_FC*1.000000
   10   414      6   0.68825 RUBBER_FC*1.000000
   10   415      6   0.64810 RUBBER_FC*1.000000
   10   416      6   0.71676 RUBBER_FC*1.000000
   10   418      6   0.96355 RUBBER_FC*1.000000
   10   420      6   0.79503 RUBBER_FC*1.000000
   10   421      6   0.77639 RUBBER_FC*1.000000
   10   422      6   0.64566 RUBBER_FC*1.000000
   10   423      6   0.51626 RUBBER_FC*1.000000
   10   424      6   0.46173 RUBBER_FC*1.000000
   10   425      6   0.60442 RUBBER_FC*1.000000
   11    12      6   0.23423 RUBBER_FC*1.000000
   11    13      6   0.30589 RUBBER_FC*1.000000
   11    14      6   0.41727 RUBBER_FC*1.000000
   11    15      6   0.30480 RUBBER_FC*1.000000
   11    16      6   0.70530 RUBBER_FC*1.000000
   11    17      6   0.66033 RUBBER_FC*1.000000
   11    18      6   0.77195 RUBBER_FC*1.000000
   11    19      6   0.49687 RUBBER_FC*1.000000
   11    20      6   0.40124 RUBBER_FC*1.000000
   11    21      6   0.40347 RUBBER_FC*1.000000
   11    22      6   0.50656 RUBBER_FC*1.000000
   11    23      6   0.63290 RUBBER_FC*1.000000
   11    24      6   0.58257 RUBBER_FC*1.000000
   11    26      6   0.97192 RUBBER_FC*1.000000
   11    28      6   0.86102 RUBBER_FC*1.000000
   11    29      6   0.74276 RUBBER_FC*1.000000
   11    30      6   0.80227 RUBBER_FC*1.000000
   11    31      6   0.90156 RUBBER_FC*1.000000
   11    32      6   0.81927 RUBBER_FC*1.000000
   11   397      6   0.96249 RUBBER_FC*1.000000
   11   398      6   0.86919 RUBBER_FC*1.000000
   11   399      6   0.76844 RUBBER_FC*1.000000
   11   400      6   0.82501 RUBBER_FC*1.000000
   11   401      6   0.92969 RUBBER_FC*1.000000
   11   402      6   0.86880 RUBBER_FC*1.000000
   11   406      6   0.83431 RUBBER_FC*1.000000
   11   407      6   0.61111 RUBBER_FC*1.000000
   11   408      6   0.66002 RUBBER_FC*1.000000
   11   409      6   0.78892 RUBBER_FC*1.000000
   11   413      6   0.79375 RUBBER_FC*1.000000
   11   414      6   0.57477 RUBBER_FC*1.000000
   11   415      6   0.57111 RUBBER_FC*1.000000
   11   416      6   0.67650 RUBBER_FC*1.000000
   11   418      6   0.97825 RUBBER_FC*1.000000
   11   420      6   0.77913 RUBBER_FC*1.000000
   11   421      6   0.73005 RUBBER_FC*1.000000
   11   422      6   0.57113 RUBBER_FC*1.000000
   11   423      6   0.48116 RUBBER_FC*1.000000
   11   424      6   0.48557 RUBBER_FC*1.000000
   11   425      6   0.62030 RUBBER_FC*1.000000
   12    13      6   0.18536 RUBBER_FC*1.000000
   12    14      6   0.36386 RUBBER_FC*1.000000
   12    15      6   0.36196 RUBBER_FC*1.000000
   12    16      6   0.89184 RUBBER_FC*1.000000
   12    17      6   0.76240 RUBBER_FC*1.000000
   12    18      6   0.85249 RUBBER_FC*1.000000
   12    19      6   0.55776 RUBBER_FC*1.000000
   12    20      6   0.46303 RUBBER_FC*1.000000
   12    21      6   0.35695 RUBBER_FC*1.000000
   12    22      6   0.40834 RUBBER_FC*1.000000
   12    23      6   0.52531 RUBBER_FC*1.000000
   12    24      6   0.54398 RUBBER_FC*1.000000
   12    26      6   0.94901 RUBBER_FC*1.000000
   12    28      6   0.85731 RUBBER_FC*1.000000
   12    29      6   0.74690 RUBBER_FC*1.000000
   12    30      6   0.75873 RUBBER_FC*1.000000
   12    31      6   0.82766 RUBBER_FC*1.000000
   12    32      6   0.79285 RUBBER_FC*1.000000
   12   396      6   0.96417 RUBBER_FC*1.000000
   12   397      6   0.82643 RUBBER_FC*1.000000
   12   398      6   0.76561 RUBBER_FC*1.000000
   12   399      6   0.70268 RUBBER_FC*1.000000
   12   400      6   0.72609 RUBBER_FC*1.000000
   12   401      6   0.79058 RUBBER_FC*1.000000
   12   402      6   0.75238 RUBBER_FC*1.000000
   12   404      6   0.96396 RUBBER_FC*1.000000
   12   405      6   0.85591 RUBBER_FC*1.000000
   12   406      6   0.62969 RUBBER_FC*1.000000
   12   407      6   0.44481 RUBBER_FC*1.000000
   12   408      6   0.47865 RUBBER_FC*1.000000
   12   409      6   0.59907 RUBBER_FC*1.000000
   12   411      6   0.87135 RUBBER_FC*1.000000
   12   412      6   0.85377 RUBBER_FC*1.000000
   12   413      6   0.57493 RUBBER_FC*1.000000
   12   414      6   0.34162 RUBBER_FC*1.000000
   12   415      6   0.36519 RUBBER_FC*1.000000
   12   416      6   0.50651 RUBBER_FC*1.000000
   12   418      6   0.86473 RUBBER_FC*1.000000
   12   419      6   0.93630 RUBBER_FC*1.000000
   12   420      6   0.65131 RUBBER_FC*1.000000
   12   421      6   0.57378 RUBBER_FC*1.000000
   12   422      6   0.41998 RUBBER_FC*1.000000
   12   423      6   0.39912 RUBBER_FC*1.000000
   12   424      6   0.47689 RUBBER_FC*1.000000
   12   425      6   0.55922 RUBBER_FC*1.000000
   13    14      6   0.18153 RUBBER_FC*1.000000
   13    15      6   0.23870 RUBBER_FC*1.000000
   13    16      6   0.82486 RUBBER_FC*1.000000
   13    17      6   0.63001 RUBBER_FC*1.000000
   13    18      6   0.72872 RUBBER_FC*1.000000
   13    19      6   0.46149 RUBBER_FC*1.000000
   13    20      6   0.41731 RUBBER_FC*1.000000
   13    21      6   0.36681 RUBBER_FC*1.000000
   13    22      6   0.34409 RUBBER_FC*1.000000
   13    23      6   0.40623 RUBBER_FC*1.000000
   13    24      6   0.41124 RUBBER_FC*1.000000
   13    25      6   0.98716 RUBBER_FC*1.000000
   13    26      6   0.79203 RUBBER_FC*1.000000
   13    27      6   0.96513 RUBBER_FC*1.000000
   13    28      6   0.75437 RUBBER_FC*1.000000
   13    29      6   0.70256 RUBBER_FC*1.000000
   13    30      6   0.68874 RUBBER_FC*1.000000
   13    31      6   0.72983 RUBBER_FC*1.000000
   13    32      6   0.70777 RUBBER_FC*1.000000
   13   397      6   0.87818 RUBBER_FC*1.000000
   13   398      6   0.82179 RUBBER_FC*1.000000
   13   399      6   0.72296 RUBBER_FC*1.000000
   13   400      6   0.71025 RUBBER_FC*1.000000
   13   401      6   0.78161 RUBBER_FC*1.000000
   13   402      6   0.78116 RUBBER_FC*1.000000
   13   404      6   0.95551 RUBBER_FC*1.000000
   13   405      6   0.84227 RUBBER_FC*1.000000
   13   406      6   0.65931 RUBBER_FC*1.000000
   13   407      6   0.51030 RUBBER_FC*1.000000
   13   408      6   0.47838 RUBBER_FC*1.000000
   13   409      6   0.55269 RUBBER_FC*1.000000
   13   410      6   0.97817 RUBBER_FC*1.000000
   13   411      6   0.76940 RUBBER_FC*1.000000
   13   412      6   0.74358 RUBBER_FC*1.000000
   13   413      6   0.51590 RUBBER_FC*1.000000
   13   414      6   0.35915 RUBBER_FC*1.000000
   13   415      6   0.28684 RUBBER_FC*1.000000
   13   416      6   0.37074 RUBBER_FC*1.000000
   13   417      6   0.91815 RUBBER_FC*1.000000
   13   418      6   0.69623 RUBBER_FC*1.000000
   13   419      6   0.77998 RUBBER_FC*1.000000
   13   420      6   0.51914 RUBBER_FC*1.000000
   13   421      6   0.47983 RUBBER_FC*1.000000
   13   422      6   0.39368 RUBBER_FC*1.000000
   13   423      6   0.33240 RUBBER_FC*1.000000
   13   424      6   0.37007 RUBBER_FC*1.000000
   13   425      6   0.41918 RUBBER_FC*1.000000
   14    15      6   0.18070 RUBBER_FC*1.000000
   14    16      6   0.75202 RUBBER_FC*1.000000
   14    17      6   0.49561 RUBBER_FC*1.000000
   14    18      6   0.60968 RUBBER_FC*1.000000
   14    19      6   0.40053 RUBBER_FC*1.000000
   14    20      6   0.42338 RUBBER_FC*1.000000
   14    21      6   0.45017 RUBBER_FC*1.000000
   14    22      6   0.37948 RUBBER_FC*1.000000
   14    23      6   0.37072 RUBBER_FC*1.000000
   14    24      6   0.33210 RUBBER_FC*1.000000
   14    25      6   0.84256 RUBBER_FC*1.000000
   14    26      6   0.65422 RUBBER_FC*1.000000
   14    27      6   0.85332 RUBBER_FC*1.000000
   14    28      6   0.68224 RUBBER_FC*1.000000
   14    29      6   0.69644 RUBBER_FC*1.000000
   14    30      6   0.66698 RUBBER_FC*1.000000
   14    31      6   0.68260 RUBBER_FC*1.000000
   14    32      6   0.66418 RUBBER_FC*1.000000
   14    34      6   0.98320 RUBBER_FC*1.000000
   14   397      6   0.97887 RUBBER_FC*1.000000
   14   398      6   0.92122 RUBBER_FC*1.000000
   14   399      6   0.78982 RUBBER_FC*1.000000
   14   400      6   0.75314 RUBBER_FC*1.000000
   14   401      6   0.83601 RUBBER_FC*1.000000
   14   402      6   0.86262 RUBBER_FC*1.000000
   14   405      6   0.90932 RUBBER_FC*1.000000
   14   406      6   0.76467 RUBBER_FC*1.000000
   14   407      6   0.63980 RUBBER_FC*1.000000
   14   408      6   0.56887 RUBBER_FC*1.000000
   14   409      6   0.60038 RUBBER_FC*1.000000
   14   411      6   0.74826 RUBBER_FC*1.000000
   14   412      6   0.71427 RUBBER_FC*1.000000
   14   413      6   0.56364 RUBBER_FC*1.000000
   14   414      6   0.48700 RUBBER_FC*1.000000
   14   415      6   0.35431 RUBBER_FC*1.000000
   14   416      6   0.34217 RUBBER_FC*1.000000
   14   417      6   0.84875 RUBBER_FC*1.000000
   14   418      6   0.57257 RUBBER_FC*1.000000
   14   419      6   0.66539 RUBBER_FC*1.000000
   14   420      6   0.45971 RUBBER_FC*1.000000
   14   421      6   0.47922 RUBBER_FC*1.000000
   14   422      6   0.46714 RUBBER_FC*1.000000
   14   423      6   0.36346 RUBBER_FC*1.000000
   14   424      6   0.32557 RUBBER_FC*1.000000
   14   425      6   0.33564 RUBBER_FC*1.000000
   15    16      6   0.60040 RUBBER_FC*1.000000
   15    17      6   0.41500 RUBBER_FC*1.000000
   15    18      6   0.55882 RUBBER_FC*1.000000
   15    19      6   0.34195 RUBBER_FC*1.000000
   15    20      6   0.35314 RUBBER_FC*1.000000
   15    21      6   0.44292 RUBBER_FC*1.000000
   15    22      6   0.44100 RUBBER_FC*1.000000
   15    23      6   0.48275 RUBBER_FC*1.000000
   15    24      6   0.39124 RUBBER_FC*1.000000
   15    25      6   0.82780 RUBBER_FC*1.000000
   15    26      6   0.72022 RUBBER_FC*1.000000
   15    27      6   0.91459 RUBBER_FC*1.000000
   15    28      6   0.70314 RUBBER_FC*1.000000
   15    29      6   0.68705 RUBBER_FC*1.000000
   15    30      6   0.70489 RUBBER_FC*1.000000
   15    31      6   0.75980 RUBBER_FC*1.000000
   15    32      6   0.69539 RUBBER_FC*1.000000
   15   398      6   0.95462 RUBBER_FC*1.000000
   15   399      6   0.80879 RUBBER_FC*1.000000
   15   400      6   0.80922 RUBBER_FC*1.000000
   15   401      6   0.91929 RUBBER_FC*1.000000
   15   402      6   0.91392 RUBBER_FC*1.000000
   15   406      6   0.87005 RUBBER_FC*1.000000
   15   407      6   0.69650 RUBBER_FC*1.000000
   15   408      6   0.66472 RUBBER_FC*1.000000
   15   409      6   0.73259 RUBBER_FC*1.000000
   15   411      6   0.92382 RUBBER_FC*1.000000
   15   412      6   0.89358 RUBBER_FC*1.000000
   15   413      6   0.72332 RUBBER_FC*1.000000
   15   414      6   0.59703 RUBBER_FC*1.000000
   15   415      6   0.50048 RUBBER_FC*1.000000
   15   416      6   0.51964 RUBBER_FC*1.000000
   15   418      6   0.73026 RUBBER_FC*1.000000
   15   419      6   0.79789 RUBBER_FC*1.000000
   15   420      6   0.60231 RUBBER_FC*1.000000
   15   421      6   0.61478 RUBBER_FC*1.000000
   15   422      6   0.55027 RUBBER_FC*1.000000
   15   423      6   0.41246 RUBBER_FC*1.000000
   15   424      6   0.33450 RUBBER_FC*1.000000
   15   425      6   0.42329 RUBBER_FC*1.000000
   16    17      6   0.36917 RUBBER_FC*1.000000
   16    18      6   0.46182 RUBBER_FC*1.000000
   16    19      6   0.52478 RUBBER_FC*1.000000
   16    20      6   0.59062 RUBBER_FC*1.000000
   16    21      6   0.81622 RUBBER_FC*1.000000
   16    22      6   0.87031 RUBBER_FC*1.000000
   16    23      6   0.91467 RUBBER_FC*1.000000
   16    24      6   0.74211 RUBBER_FC*1.000000
   16    25      6   0.68349 RUBBER_FC*1.000000
   16    26      6   0.87162 RUBBER_FC*1.000000
   16    28      6   0.80811 RUBBER_FC*1.000000
   16    29      6   0.81575 RUBBER_FC*1.000000
   16    30      6   0.92036 RUBBER_FC*1.000000
   16    32      6   0.86890 RUBBER_FC*1.000000
   16   423      6   0.96687 RUBBER_FC*1.000000
   16   424      6   0.82944 RUBBER_FC*1.000000
   16   425      6   0.93390 RUBBER_FC*1.000000
   17    18      6   0.24609 RUBBER_FC*1.000000
   17    19      6   0.34462 RUBBER_FC*1.000000
   17    20      6   0.48117 RUBBER_FC*1.000000
   17    21      6   0.68756 RUBBER_FC*1.000000
   17    22      6   0.66205 RUBBER_FC*1.000000
   17    23      6   0.64184 RUBBER_FC*1.000000
   17    24      6   0.47042 RUBBER_FC*1.000000
   17    25      6   0.46907 RUBBER_FC*1.000000
   17    26      6   0.54917 RUBBER_FC*1.000000
   17    27      6   0.74276 RUBBER_FC*1.000000
   17    28      6   0.59679 RUBBER_FC*1.000000
   17    29      6   0.69364 RUBBER_FC*1.000000
   17    30      6   0.72598 RUBBER_FC*1.000000
   17    31      6   0.76878 RUBBER_FC*1.000000
   17    32      6   0.66690 RUBBER_FC*1.000000
   17    33      6   0.96052 RUBBER_FC*1.000000
   17    37      6   0.99686 RUBBER_FC*1.000000
   17   399      6   0.96013 RUBBER_FC*1.000000
   17   400      6   0.94901 RUBBER_FC*1.000000
   17   407      6   0.99941 RUBBER_FC*1.000000
   17   408      6   0.94081 RUBBER_FC*1.000000
   17   409      6   0.97587 RUBBER_FC*1.000000
   17   414      6   0.96737 RUBBER_FC*1.000000
   17   415      6   0.83729 RUBBER_FC*1.000000
   17   416      6   0.78381 RUBBER_FC*1.000000
   17   418      6   0.83175 RUBBER_FC*1.000000
   17   419      6   0.91788 RUBBER_FC*1.000000
   17   420      6   0.85454 RUBBER_FC*1.000000
   17   421      6   0.92935 RUBBER_FC*1.000000
   17   422      6   0.92990 RUBBER_FC*1.000000
   17   423      6   0.77587 RUBBER_FC*1.000000
   17   424      6   0.63547 RUBBER_FC*1.000000
   17   425      6   0.67740 RUBBER_FC*1.000000
   18    19      6   0.31314 RUBBER_FC*1.000000
   18    20      6   0.46256 RUBBER_FC*1.000000
   18    21      6   0.66966 RUBBER_FC*1.000000
   18    22      6   0.63520 RUBBER_FC*1.000000
   18    23      6   0.60688 RUBBER_FC*1.000000
   18    24      6   0.43112 RUBBER_FC*1.000000
   18    25      6   0.31058 RUBBER_FC*1.000000
   18    26      6   0.42316 RUBBER_FC*1.000000
   18    27      6   0.55529 RUBBER_FC*1.000000
   18    28      6   0.39961 RUBBER_FC*1.000000
   18    29      6   0.53629 RUBBER_FC*1.000000
   18    30      6   0.57213 RUBBER_FC*1.000000
   18    31      6   0.62125 RUBBER_FC*1.000000
   18    32      6   0.49638 RUBBER_FC*1.000000
   18    33      6   0.78940 RUBBER_FC*1.000000
   18    34      6   0.91234 RUBBER_FC*1.000000
   18    36      6   0.86750 RUBBER_FC*1.000000
   18    37      6   0.79107 RUBBER_FC*1.000000
   18    38      6   0.83947 RUBBER_FC*1.000000
   18    39      6   0.96272 RUBBER_FC*1.000000
   18   399      6   0.85051 RUBBER_FC*1.000000
   18   400      6   0.83377 RUBBER_FC*1.000000
   18   401      6   0.99131 RUBBER_FC*1.000000
   18   407      6   0.98147 RUBBER_FC*1.000000
   18   408      6   0.91621 RUBBER_FC*1.000000
   18   409      6   0.94548 RUBBER_FC*1.000000
   18   415      6   0.90271 RUBBER_FC*1.000000
   18   416      6   0.84528 RUBBER_FC*1.000000
   18   418      6   0.91666 RUBBER_FC*1.000000
   18   420      6   0.99262 RUBBER_FC*1.000000
   18   423      6   0.94432 RUBBER_FC*1.000000
   18   424      6   0.83017 RUBBER_FC*1.000000
   18   425      6   0.85302 RUBBER_FC*1.000000
   19    20      6   0.15941 RUBBER_FC*1.000000
   19    21      6   0.36392 RUBBER_FC*1.000000
   19    22      6   0.36190 RUBBER_FC*1.000000
   19    23      6   0.40336 RUBBER_FC*1.000000
   19    24      6   0.23923 RUBBER_FC*1.000000
   19    25      6   0.60669 RUBBER_FC*1.000000
   19    26      6   0.53117 RUBBER_FC*1.000000
   19    27      6   0.66532 RUBBER_FC*1.000000
   19    28      6   0.39675 RUBBER_FC*1.000000
   19    29      6   0.38621 RUBBER_FC*1.000000
   19    30      6   0.43736 RUBBER_FC*1.000000
   19    31      6   0.53098 RUBBER_FC*1.000000
   19    32      6   0.40633 RUBBER_FC*1.000000
   19    33      6   0.91305 RUBBER_FC*1.000000
   19    34      6   0.90891 RUBBER_FC*1.000000
   19    36      6   0.83837 RUBBER_FC*1.000000
   19    37      6   0.76298 RUBBER_FC*1.000000
   19    38      6   0.75238 RUBBER_FC*1.000000
   19    39      6   0.83748 RUBBER_FC*1.000000
   19    40      6   0.94281 RUBBER_FC*1.000000
   19    41      6   0.90945 RUBBER_FC*1.000000
   19   391      6   0.87136 RUBBER_FC*1.000000
   19   392      6   0.93110 RUBBER_FC*1.000000
   19   397      6   0.92580 RUBBER_FC*1.000000
   19   398      6   0.82014 RUBBER_FC*1.000000
   19   399      6   0.61820 RUBBER_FC*1.000000
   19   400      6   0.62408 RUBBER_FC*1.000000
   19   401      6   0.77899 RUBBER_FC*1.000000
   19   402      6   0.77037 RUBBER_FC*1.000000
   19   406      6   0.87697 RUBBER_FC*1.000000
   19   407      6   0.68827 RUBBER_FC*1.000000
   19   408      6   0.64818 RUBBER_FC*1.000000
   19   409      6   0.71672 RUBBER_FC*1.000000
   19   411      6   0.96335 RUBBER_FC*1.000000
   19   413      6   0.85263 RUBBER_FC*1.000000
   19   414      6   0.75474 RUBBER_FC*1.000000
   19   415      6   0.65782 RUBBER_FC*1.000000
   19   416      6   0.65331 RUBBER_FC*1.000000
   19   418      6   0.85879 RUBBER_FC*1.000000
   19   419      6   0.99720 RUBBER_FC*1.000000
   19   420      6   0.84712 RUBBER_FC*1.000000
   19   421      6   0.87504 RUBBER_FC*1.000000
   19   422      6   0.84328 RUBBER_FC*1.000000
   19   423      6   0.73595 RUBBER_FC*1.000000
   19   424      6   0.66637 RUBBER_FC*1.000000
   19   425      6   0.71316 RUBBER_FC*1.000000
   20    21      6   0.23423 RUBBER_FC*1.000000
   20    22      6   0.30591 RUBBER_FC*1.000000
   20    23      6   0.41731 RUBBER_FC*1.000000
   20    24      6   0.30483 RUBBER_FC*1.000000
   20    25      6   0.75856 RUBBER_FC*1.000000
   20    26      6   0.66322 RUBBER_FC*1.000000
   20    27      6   0.77475 RUBBER_FC*1.000000
   20    28      6   0.47433 RUBBER_FC*1.000000
   20    29      6   0.36247 RUBBER_FC*1.000000
   20    30      6   0.44223 RUBBER_FC*1.000000
   20    31      6   0.56758 RUBBER_FC*1.000000
   20    32      6   0.44187 RUBBER_FC*1.000000
   20    34      6   0.97190 RUBBER_FC*1.000000
   20    36      6   0.86943 RUBBER_FC*1.000000
   20    37      6   0.78716 RUBBER_FC*1.000000
   20    38      6   0.73262 RUBBER_FC*1.000000
   20    39      6   0.80194 RUBBER_FC*1.000000
   20    40      6   0.90336 RUBBER_FC*1.000000
   20    41      6   0.90078 RUBBER_FC*1.000000
   20   390      6   0.95063 RUBBER_FC*1.000000
   20   391      6   0.79193 RUBBER_FC*1.000000
   20   392      6   0.85027 RUBBER_FC*1.000000
   20   393      6   0.96030 RUBBER_FC*1.000000
   20   397      6   0.82237 RUBBER_FC*1.000000
   20   398      6   0.70759 RUBBER_FC*1.000000
   20   399      6   0.52085 RUBBER_FC*1.000000
   20   400      6   0.56156 RUBBER_FC*1.000000
   20   401      6   0.71698 RUBBER_FC*1.000000
   20   402      6   0.67640 RUBBER_FC*1.000000
   20   406      6   0.79379 RUBBER_FC*1.000000
   20   407      6   0.57479 RUBBER_FC*1.000000
   20   408      6   0.57122 RUBBER_FC*1.000000
   20   409      6   0.67648 RUBBER_FC*1.000000
   20   411      6   0.97833 RUBBER_FC*1.000000
   20   413      6   0.82577 RUBBER_FC*1.000000
   20   414      6   0.68612 RUBBER_FC*1.000000
   20   415      6   0.62485 RUBBER_FC*1.000000
   20   416      6   0.66421 RUBBER_FC*1.000000
   20   418      6   0.93597 RUBBER_FC*1.000000
   20   420      6   0.87801 RUBBER_FC*1.000000
   20   421      6   0.87695 RUBBER_FC*1.000000
   20   422      6   0.80980 RUBBER_FC*1.000000
   20   423      6   0.72086 RUBBER_FC*1.000000
   20   424      6   0.68243 RUBBER_FC*1.000000
   20   425      6   0.74924 RUBBER_FC*1.000000
   21    22      6   0.18541 RUBBER_FC*1.000000
   21    23      6   0.36391 RUBBER_FC*1.000000
   21    24      6   0.36199 RUBBER_FC*1.000000
   21    25      6   0.94386 RUBBER_FC*1.000000
   21    26      6   0.76462 RUBBER_FC*1.000000
   21    27      6   0.85489 RUBBER_FC*1.000000
   21    28      6   0.56483 RUBBER_FC*1.000000
   21    29      6   0.40010 RUBBER_FC*1.000000
   21    30      6   0.43573 RUBBER_FC*1.000000
   21    31      6   0.55178 RUBBER_FC*1.000000
   21    32      6   0.48005 RUBBER_FC*1.000000
   21    34      6   0.95041 RUBBER_FC*1.000000
   21    36      6   0.84590 RUBBER_FC*1.000000
   21    37      6   0.78350 RUBBER_FC*1.000000
   21    38      6   0.70499 RUBBER_FC*1.000000
   21    39      6   0.72089 RUBBER_FC*1.000000
   21    40      6   0.78676 RUBBER_FC*1.000000
   21    41      6   0.81594 RUBBER_FC*1.000000
   21   389      6   0.96077 RUBBER_FC*1.000000
   21   390      6   0.82533 RUBBER_FC*1.000000
   21   391      6   0.72066 RUBBER_FC*1.000000
   21   392      6   0.73782 RUBBER_FC*1.000000
   21   393      6   0.81216 RUBBER_FC*1.000000
   21   395      6   0.96087 RUBBER_FC*1.000000
   21   396      6   0.85236 RUBBER_FC*1.000000
   21   397      6   0.61825 RUBBER_FC*1.000000
   21   398      6   0.51763 RUBBER_FC*1.000000
   21   399      6   0.37988 RUBBER_FC*1.000000
   21   400      6   0.42357 RUBBER_FC*1.000000
   21   401      6   0.54750 RUBBER_FC*1.000000
   21   402      6   0.49206 RUBBER_FC*1.000000
   21   404      6   0.87139 RUBBER_FC*1.000000
   21   405      6   0.85382 RUBBER_FC*1.000000
   21   406      6   0.57500 RUBBER_FC*1.000000
   21   407      6   0.34166 RUBBER_FC*1.000000
   21   408      6   0.36532 RUBBER_FC*1.000000
   21   409      6   0.50653 RUBBER_FC*1.000000
   21   411      6   0.86515 RUBBER_FC*1.000000
   21   412      6   0.93870 RUBBER_FC*1.000000
   21   413      6   0.68051 RUBBER_FC*1.000000
   21   414      6   0.51677 RUBBER_FC*1.000000
   21   415      6   0.50122 RUBBER_FC*1.000000
   21   416      6   0.58776 RUBBER_FC*1.000000
   21   418      6   0.93932 RUBBER_FC*1.000000
   21   420      6   0.84919 RUBBER_FC*1.000000
   21   421      6   0.81271 RUBBER_FC*1.000000
   21   422      6   0.73138 RUBBER_FC*1.000000
   21   423      6   0.69576 RUBBER_FC*1.000000
   21   424      6   0.71727 RUBBER_FC*1.000000
   21   425      6   0.76894 RUBBER_FC*1.000000
   22    23      6   0.18153 RUBBER_FC*1.000000
   22    24      6   0.23869 RUBBER_FC*1.000000
   22    25      6   0.87360 RUBBER_FC*1.000000
   22    26      6   0.63171 RUBBER_FC*1.000000
   22    27      6   0.73072 RUBBER_FC*1.000000
   22    28      6   0.48848 RUBBER_FC*1.000000
   22    29      6   0.40644 RUBBER_FC*1.000000
   22    30      6   0.36229 RUBBER_FC*1.000000
   22    31      6   0.42170 RUBBER_FC*1.000000
   22    32      6   0.40380 RUBBER_FC*1.000000
   22    33      6   0.94270 RUBBER_FC*1.000000
   22    34      6   0.79401 RUBBER_FC*1.000000
   22    35      6   0.96531 RUBBER_FC*1.000000
   22    36      6   0.74141 RUBBER_FC*1.000000
   22    37      6   0.70808 RUBBER_FC*1.000000
   22    38      6   0.68221 RUBBER_FC*1.000000
   22    39      6   0.68349 RUBBER_FC*1.000000
   22    40      6   0.72828 RUBBER_FC*1.000000
   22    41      6   0.72534 RUBBER_FC*1.000000
   22   390      6   0.89359 RUBBER_FC*1.000000
   22   391      6   0.77418 RUBBER_FC*1.000000
   22   392      6   0.76568 RUBBER_FC*1.000000
   22   393      6   0.82680 RUBBER_FC*1.000000
   22   395      6   0.95249 RUBBER_FC*1.000000
   22   396      6   0.83852 RUBBER_FC*1.000000
   22   397      6   0.62463 RUBBER_FC*1.000000
   22   398      6   0.55788 RUBBER_FC*1.000000
   22   399      6   0.41747 RUBBER_FC*1.000000
   22   400      6   0.37741 RUBBER_FC*1.000000
   22   401      6   0.47901 RUBBER_FC*1.000000
   22   402      6   0.49097 RUBBER_FC*1.000000
   22   403      6   0.97763 RUBBER_FC*1.000000
   22   404      6   0.76940 RUBBER_FC*1.000000
   22   405      6   0.74357 RUBBER_FC*1.000000
   22   406      6   0.51593 RUBBER_FC*1.000000
   22   407      6   0.35919 RUBBER_FC*1.000000
   22   408      6   0.28693 RUBBER_FC*1.000000
   22   409      6   0.37070 RUBBER_FC*1.000000
   22   410      6   0.91696 RUBBER_FC*1.000000
   22   411      6   0.69635 RUBBER_FC*1.000000
   22   412      6   0.78169 RUBBER_FC*1.000000
   22   413      6   0.55833 RUBBER_FC*1.000000
   22   414      6   0.46392 RUBBER_FC*1.000000
   22   415      6   0.39985 RUBBER_FC*1.000000
   22   416      6   0.44432 RUBBER_FC*1.000000
   22   417      6   0.97223 RUBBER_FC*1.000000
   22   418      6   0.78452 RUBBER_FC*1.000000
   22   419      6   0.95186 RUBBER_FC*1.000000
   22   420      6   0.73970 RUBBER_FC*1.000000
   22   421      6   0.72105 RUBBER_FC*1.000000
   22   422      6   0.69257 RUBBER_FC*1.000000
   22   423      6   0.66621 RUBBER_FC*1.000000
   22   424      6   0.68689 RUBBER_FC*1.000000
   22   425      6   0.69482 RUBBER_FC*1.000000
   23    24      6   0.18069 RUBBER_FC*1.000000
   23    25      6   0.79538 RUBBER_FC*1.000000
   23    26      6   0.49664 RUBBER_FC*1.000000
   23    27      6   0.61112 RUBBER_FC*1.000000
   23    28      6   0.44394 RUBBER_FC*1.000000
   23    29      6   0.46758 RUBBER_FC*1.000000
   23    30      6   0.36103 RUBBER_FC*1.000000
   23    31      6   0.33768 RUBBER_FC*1.000000
   23    32      6   0.38163 RUBBER_FC*1.000000
   23    33      6   0.80167 RUBBER_FC*1.000000
   23    34      6   0.65652 RUBBER_FC*1.000000
   23    35      6   0.85418 RUBBER_FC*1.000000
   23    36      6   0.67280 RUBBER_FC*1.000000
   23    37      6   0.66986 RUBBER_FC*1.000000
   23    38      6   0.70504 RUBBER_FC*1.000000
   23    39      6   0.70374 RUBBER_FC*1.000000
   23    40      6   0.73376 RUBBER_FC*1.000000
   23    41      6   0.68921 RUBBER_FC*1.000000
   23    43      6   0.98151 RUBBER_FC*1.000000
   23   391      6   0.86690 RUBBER_FC*1.000000
   23   392      6   0.84606 RUBBER_FC*1.000000
   23   393      6   0.90143 RUBBER_FC*1.000000
   23   396      6   0.90552 RUBBER_FC*1.000000
   23   397      6   0.71414 RUBBER_FC*1.000000
   23   398      6   0.67295 RUBBER_FC*1.000000
   23   399      6   0.53131 RUBBER_FC*1.000000
   23   400      6   0.43357 RUBBER_FC*1.000000
   23   401      6   0.50841 RUBBER_FC*1.000000
   23   402      6   0.58027 RUBBER_FC*1.000000
   23   404      6   0.74824 RUBBER_FC*1.000000
   23   405      6   0.71426 RUBBER_FC*1.000000
   23   406      6   0.56367 RUBBER_FC*1.000000
   23   407      6   0.48705 RUBBER_FC*1.000000
   23   408      6   0.35437 RUBBER_FC*1.000000
   23   409      6   0.34211 RUBBER_FC*1.000000
   23   410      6   0.84751 RUBBER_FC*1.000000
   23   411      6   0.57227 RUBBER_FC*1.000000
   23   412      6   0.66605 RUBBER_FC*1.000000
   23   413      6   0.51382 RUBBER_FC*1.000000
   23   414      6   0.50992 RUBBER_FC*1.000000
   23   415      6   0.39247 RUBBER_FC*1.000000
   23   416      6   0.35860 RUBBER_FC*1.000000
   23   417      6   0.83262 RUBBER_FC*1.000000
   23   418      6   0.64229 RUBBER_FC*1.000000
   23   419      6   0.83563 RUBBER_FC*1.000000
   23   420      6   0.66666 RUBBER_FC*1.000000
   23   421      6   0.67885 RUBBER_FC*1.000000
   23   422      6   0.71052 RUBBER_FC*1.000000
   23   423      6   0.68309 RUBBER_FC*1.000000
   23   424      6   0.68965 RUBBER_FC*1.000000
   23   425      6   0.65358 RUBBER_FC*1.000000
   24    25      6   0.64744 RUBBER_FC*1.000000
   24    26      6   0.41708 RUBBER_FC*1.000000
   24    27      6   0.56088 RUBBER_FC*1.000000
   24    28      6   0.35570 RUBBER_FC*1.000000
   24    29      6   0.40867 RUBBER_FC*1.000000
   24    30      6   0.35213 RUBBER_FC*1.000000
   24    31      6   0.37191 RUBBER_FC*1.000000
   24    32      6   0.33601 RUBBER_FC*1.000000
   24    33      6   0.78341 RUBBER_FC*1.000000
   24    34      6   0.72086 RUBBER_FC*1.000000
   24    35      6   0.91356 RUBBER_FC*1.000000
   24    36      6   0.71126 RUBBER_FC*1.000000
   24    37      6   0.67814 RUBBER_FC*1.000000
   24    38      6   0.71153 RUBBER_FC*1.000000
   24    39      6   0.75568 RUBBER_FC*1.000000
   24    40      6   0.82374 RUBBER_FC*1.000000
   24    41      6   0.77134 RUBBER_FC*1.000000
   24   391      6   0.87929 RUBBER_FC*1.000000
   24   392      6   0.89465 RUBBER_FC*1.000000
   24   393      6   0.98133 RUBBER_FC*1.000000
   24   397      6   0.82954 RUBBER_FC*1.000000
   24   398      6   0.75875 RUBBER_FC*1.000000
   24   399      6   0.57780 RUBBER_FC*1.000000
   24   400      6   0.51739 RUBBER_FC*1.000000
   24   401      6   0.63641 RUBBER_FC*1.000000
   24   402      6   0.67938 RUBBER_FC*1.000000
   24   404      6   0.92380 RUBBER_FC*1.000000
   24   405      6   0.89356 RUBBER_FC*1.000000
   24   406      6   0.72334 RUBBER_FC*1.000000
   24   407      6   0.59706 RUBBER_FC*1.000000
   24   408      6   0.50054 RUBBER_FC*1.000000
   24   409      6   0.51957 RUBBER_FC*1.000000
   24   411      6   0.72987 RUBBER_FC*1.000000
   24   412      6   0.79832 RUBBER_FC*1.000000
   24   413      6   0.66336 RUBBER_FC*1.000000
   24   414      6   0.62688 RUBBER_FC*1.000000
   24   415      6   0.50371 RUBBER_FC*1.000000
   24   416      6   0.46432 RUBBER_FC*1.000000
   24   417      6   0.93572 RUBBER_FC*1.000000
   24   418      6   0.68206 RUBBER_FC*1.000000
   24   419      6   0.85730 RUBBER_FC*1.000000
   24   420      6   0.71206 RUBBER_FC*1.000000
   24   421      6   0.74471 RUBBER_FC*1.000000
   24   422      6   0.76138 RUBBER_FC*1.000000
   24   423      6   0.68967 RUBBER_FC*1.000000
   24   424      6   0.65204 RUBBER_FC*1.000000
   24   425      6   0.64152 RUBBER_FC*1.000000
   25    26      6   0.39158 RUBBER_FC*1.000000
   25    27      6   0.47424 RUBBER_FC*1.000000
   25    28      6   0.51528 RUBBER_FC*1.000000
   25    29      6   0.74108 RUBBER_FC*1.000000
   25    30      6   0.73390 RUBBER_FC*1.000000
   25    31      6   0.72385 RUBBER_FC*1.000000
   25    32      6   0.64391 RUBBER_FC*1.000000
   25    33      6   0.63954 RUBBER_FC*1.000000
   25    34      6   0.88047 RUBBER_FC*1.000000
   25    36      6   0.88671 RUBBER_FC*1.000000
   25    37      6   0.83398 RUBBER_FC*1.000000
   25    38      6   0.94807 RUBBER_FC*1.000000
   25   418      6   0.97787 RUBBER_FC*1.000000
   26    27      6   0.24603 RUBBER_FC*1.000000
   26    28      6   0.35660 RUBBER_FC*1.000000
   26    29      6   0.61312 RUBBER_FC*1.000000
   26    30      6   0.51426 RUBBER_FC*1.000000
   26    31      6   0.42419 RUBBER_FC*1.000000
   26    32      6   0.44304 RUBBER_FC*1.000000
   26    33      6   0.42762 RUBBER_FC*1.000000
   26    34      6   0.54476 RUBBER_FC*1.000000
   26    35      6   0.73822 RUBBER_FC*1.000000
   26    36      6   0.63543 RUBBER_FC*1.000000
   26    37      6   0.63789 RUBBER_FC*1.000000
   26    38      6   0.78740 RUBBER_FC*1.000000
   26    39      6   0.86044 RUBBER_FC*1.000000
   26    40      6   0.93178 RUBBER_FC*1.000000
   26    41      6   0.80466 RUBBER_FC*1.000000
   26    42      6   0.95824 RUBBER_FC*1.000000
   26    46      6   0.99890 RUBBER_FC*1.000000
   26   399      6   0.86396 RUBBER_FC*1.000000
   26   400      6   0.76082 RUBBER_FC*1.000000
   26   401      6   0.86162 RUBBER_FC*1.000000
   26   402      6   0.95632 RUBBER_FC*1.000000
   26   407      6   0.96868 RUBBER_FC*1.000000
   26   408      6   0.83819 RUBBER_FC*1.000000
   26   409      6   0.78385 RUBBER_FC*1.000000
   26   411      6   0.82889 RUBBER_FC*1.000000
   26   412      6   0.91453 RUBBER_FC*1.000000
   26   413      6   0.92327 RUBBER_FC*1.000000
   26   414      6   0.98163 RUBBER_FC*1.000000
   26   415      6   0.82841 RUBBER_FC*1.000000
   26   416      6   0.70878 RUBBER_FC*1.000000
   26   417      6   0.95707 RUBBER_FC*1.000000
   26   418      6   0.69582 RUBBER_FC*1.000000
   26   419      6   0.89730 RUBBER_FC*1.000000
   26   420      6   0.89574 RUBBER_FC*1.000000
   26   421      6   0.98667 RUBBER_FC*1.000000
   26   423      6   0.99538 RUBBER_FC*1.000000
   26   424      6   0.91816 RUBBER_FC*1.000000
   26   425      6   0.85690 RUBBER_FC*1.000000
   27    28      6   0.33407 RUBBER_FC*1.000000
   27    29      6   0.59957 RUBBER_FC*1.000000
   27    30      6   0.48893 RUBBER_FC*1.000000
   27    31      6   0.38454 RUBBER_FC*1.000000
   27    32      6   0.41827 RUBBER_FC*1.000000
   27    33      6   0.25657 RUBBER_FC*1.000000
   27    34      6   0.41629 RUBBER_FC*1.000000
   27    35      6   0.54839 RUBBER_FC*1.000000
   27    36      6   0.45382 RUBBER_FC*1.000000
   27    37      6   0.46262 RUBBER_FC*1.000000
   27    38      6   0.65389 RUBBER_FC*1.000000
   27    39      6   0.73517 RUBBER_FC*1.000000
   27    40      6   0.81302 RUBBER_FC*1.000000
   27    41      6   0.66509 RUBBER_FC*1.000000
   27    42      6   0.78498 RUBBER_FC*1.000000
   27    43      6   0.90772 RUBBER_FC*1.000000
   27    45      6   0.86769 RUBBER_FC*1.000000
   27    46      6   0.79344 RUBBER_FC*1.000000
   27    47      6   0.84415 RUBBER_FC*1.000000
   27    48      6   0.96579 RUBBER_FC*1.000000
   27   391      6   0.97336 RUBBER_FC*1.000000
   27   392      6   0.98926 RUBBER_FC*1.000000
   27   399      6   0.84539 RUBBER_FC*1.000000
   27   400      6   0.73419 RUBBER_FC*1.000000
   27   401      6   0.83025 RUBBER_FC*1.000000
   27   402      6   0.93193 RUBBER_FC*1.000000
   27   408      6   0.90412 RUBBER_FC*1.000000
   27   409      6   0.84592 RUBBER_FC*1.000000
   27   411      6   0.91413 RUBBER_FC*1.000000
   27   415      6   0.98128 RUBBER_FC*1.000000
   27   416      6   0.87632 RUBBER_FC*1.000000
   27   418      6   0.89652 RUBBER_FC*1.000000
   28    29      6   0.27613 RUBBER_FC*1.000000
   28    30      6   0.22403 RUBBER_FC*1.000000
   28    31      6   0.26400 RUBBER_FC*1.000000
   28    32      6   0.13228 RUBBER_FC*1.000000
   28    33      6   0.58469 RUBBER_FC*1.000000
   28    34      6   0.59537 RUBBER_FC*1.000000
   28    35      6   0.71905 RUBBER_FC*1.000000
   28    36      6   0.47731 RUBBER_FC*1.000000
   28    37      6   0.40008 RUBBER_FC*1.000000
   28    38      6   0.47224 RUBBER_FC*1.000000
   28    39      6   0.58027 RUBBER_FC*1.000000
   28    40      6   0.69841 RUBBER_FC*1.000000
   28    41      6   0.61360 RUBBER_FC*1.000000
   28    42      6   0.97195 RUBBER_FC*1.000000
   28    43      6   0.97167 RUBBER_FC*1.000000
   28    45      6   0.88546 RUBBER_FC*1.000000
   28    46      6   0.80111 RUBBER_FC*1.000000
   28    47      6   0.77398 RUBBER_FC*1.000000
   28    48      6   0.86481 RUBBER_FC*1.000000
   28    49      6   0.97643 RUBBER_FC*1.000000
   28    50      6   0.95197 RUBBER_FC*1.000000
   28   384      6   0.87004 RUBBER_FC*1.000000
   28   385      6   0.93991 RUBBER_FC*1.000000
   28   390      6   0.95664 RUBBER_FC*1.000000
   28   391      6   0.72535 RUBBER_FC*1.000000
   28   392      6   0.77005 RUBBER_FC*1.000000
   28   393      6   0.89540 RUBBER_FC*1.000000
   28   397      6   0.87459 RUBBER_FC*1.000000
   28   398      6   0.78927 RUBBER_FC*1.000000
   28   399      6   0.57119 RUBBER_FC*1.000000
   28   400      6   0.51107 RUBBER_FC*1.000000
   28   401      6   0.66100 RUBBER_FC*1.000000
   28   402      6   0.70541 RUBBER_FC*1.000000
   28   406      6   0.90712 RUBBER_FC*1.000000
   28   407      6   0.79033 RUBBER_FC*1.000000
   28   408      6   0.70537 RUBBER_FC*1.000000
   28   409      6   0.71407 RUBBER_FC*1.000000
   28   411      6   0.92539 RUBBER_FC*1.000000
   28   413      6   0.95249 RUBBER_FC*1.000000
   28   414      6   0.93674 RUBBER_FC*1.000000
   28   415      6   0.83111 RUBBER_FC*1.000000
   28   416      6   0.78277 RUBBER_FC*1.000000
   28   418      6   0.93690 RUBBER_FC*1.000000
   28   424      6   0.99104 RUBBER_FC*1.000000
   28   425      6   0.98095 RUBBER_FC*1.000000
   29    30      6   0.18402 RUBBER_FC*1.000000
   29    31      6   0.36514 RUBBER_FC*1.000000
   29    32      6   0.19733 RUBBER_FC*1.000000
   29    33      6   0.83758 RUBBER_FC*1.000000
   29    34      6   0.76631 RUBBER_FC*1.000000
   29    35      6   0.86006 RUBBER_FC*1.000000
   29    36      6   0.56473 RUBBER_FC*1.000000
   29    37      6   0.45228 RUBBER_FC*1.000000
   29    38      6   0.37570 RUBBER_FC*1.000000
   29    39      6   0.47746 RUBBER_FC*1.000000
   29    40      6   0.61497 RUBBER_FC*1.000000
   29    41      6   0.60494 RUBBER_FC*1.000000
   29    45      6   0.89264 RUBBER_FC*1.000000
   29    46      6   0.81285 RUBBER_FC*1.000000
   29    47      6   0.72940 RUBBER_FC*1.000000
   29    48      6   0.77531 RUBBER_FC*1.000000
   29    49      6   0.86431 RUBBER_FC*1.000000
   29    50      6   0.88725 RUBBER_FC*1.000000
   29   383      6   0.86638 RUBBER_FC*1.000000
   29   384      6   0.74022 RUBBER_FC*1.000000
   29   385      6   0.78686 RUBBER_FC*1.000000
   29   386      6   0.88301 RUBBER_FC*1.000000
   29   389      6   0.97359 RUBBER_FC*1.000000
   29   390      6   0.72331 RUBBER_FC*1.000000
   29   391      6   0.50633 RUBBER_FC*1.000000
   29   392      6   0.57162 RUBBER_FC*1.000000
   29   393      6   0.71020 RUBBER_FC*1.000000
   29   396      6   0.98602 RUBBER_FC*1.000000
   29   397      6   0.69025 RUBBER_FC*1.000000
   29   398      6   0.57325 RUBBER_FC*1.000000
   29   399      6   0.34269 RUBBER_FC*1.000000
   29   400      6   0.36440 RUBBER_FC*1.000000
   29   401      6   0.54842 RUBBER_FC*1.000000
   29   402      6   0.52115 RUBBER_FC*1.000000
   29   404      6   0.97761 RUBBER_FC*1.000000
   29   406      6   0.79540 RUBBER_FC*1.000000
   29   407      6   0.62565 RUBBER_FC*1.000000
   29   408      6   0.59936 RUBBER_FC*1.000000
   29   409      6   0.67346 RUBBER_FC*1.000000
   29   411      6   0.99218 RUBBER_FC*1.000000
   29   413      6   0.94306 RUBBER_FC*1.000000
   29   414      6   0.86135 RUBBER_FC*1.000000
   29   415      6   0.80455 RUBBER_FC*1.000000
   29   416      6   0.81845 RUBBER_FC*1.000000
   30    31      6   0.18451 RUBBER_FC*1.000000
   30    32      6   0.09175 RUBBER_FC*1.000000
   30    33      6   0.70806 RUBBER_FC*1.000000
   30    34      6   0.59275 RUBBER_FC*1.000000
   30    35      6   0.70520 RUBBER_FC*1.000000
   30    36      6   0.42971 RUBBER_FC*1.000000
   30    37      6   0.35884 RUBBER_FC*1.000000
   30    38      6   0.36035 RUBBER_FC*1.000000
   30    39      6   0.41729 RUBBER_FC*1.000000
   30    40      6   0.52036 RUBBER_FC*1.000000
   30    41      6   0.47563 RUBBER_FC*1.000000
   30    42      6   0.94271 RUBBER_FC*1.000000
   30    43      6   0.86056 RUBBER_FC*1.000000
   30    45      6   0.78752 RUBBER_FC*1.000000
   30    46      6   0.72712 RUBBER_FC*1.000000
   30    47      6   0.69684 RUBBER_FC*1.000000
   30    48      6   0.74280 RUBBER_FC*1.000000
   30    49      6   0.82340 RUBBER_FC*1.000000
   30    50      6   0.81114 RUBBER_FC*1.000000
   30   383      6   0.94168 RUBBER_FC*1.000000
   30   384      6   0.78992 RUBBER_FC*1.000000
   30   385      6   0.82031 RUBBER_FC*1.000000
   30   386      6   0.91303 RUBBER_FC*1.000000
   30   389      6   0.99469 RUBBER_FC*1.000000
   30   390      6   0.77269 RUBBER_FC*1.000000
   30   391      6   0.57278 RUBBER_FC*1.000000
   30   392      6   0.58642 RUBBER_FC*1.000000
   30   393      6   0.69410 RUBBER_FC*1.000000
   30   395      6   0.94586 RUBBER_FC*1.000000
   30   396      6   0.92230 RUBBER_FC*1.000000
   30   397      6   0.65058 RUBBER_FC*1.000000
   30   398      6   0.56979 RUBBER_FC*1.000000
   30   399      6   0.36153 RUBBER_FC*1.000000
   30   400      6   0.28728 RUBBER_FC*1.000000
   30   401      6   0.44539 RUBBER_FC*1.000000
   30   402      6   0.48169 RUBBER_FC*1.000000
   30   404      6   0.84655 RUBBER_FC*1.000000
   30   405      6   0.91236 RUBBER_FC*1.000000
   30   406      6   0.71046 RUBBER_FC*1.000000
   30   407      6   0.59752 RUBBER_FC*1.000000
   30   408      6   0.52250 RUBBER_FC*1.000000
   30   409      6   0.55071 RUBBER_FC*1.000000
   30   411      6   0.83520 RUBBER_FC*1.000000
   30   412      6   0.98707 RUBBER_FC*1.000000
   30   413      6   0.83528 RUBBER_FC*1.000000
   30   414      6   0.80284 RUBBER_FC*1.000000
   30   415      6   0.72952 RUBBER_FC*1.000000
   30   416      6   0.71806 RUBBER_FC*1.000000
   30   418      6   0.95919 RUBBER_FC*1.000000
   30   424      6   0.99011 RUBBER_FC*1.000000
   30   425      6   0.98370 RUBBER_FC*1.000000
   31    32      6   0.19146 RUBBER_FC*1.000000
   31    33      6   0.56920 RUBBER_FC*1.000000
   31    34      6   0.41797 RUBBER_FC*1.000000
   31    35      6   0.56383 RUBBER_FC*1.000000
   31    36      6   0.34301 RUBBER_FC*1.000000
   31    37      6   0.34223 RUBBER_FC*1.000000
   31    38      6   0.44258 RUBBER_FC*1.000000
   31    39      6   0.46194 RUBBER_FC*1.000000
   31    40      6   0.51864 RUBBER_FC*1.000000
   31    41      6   0.42142 RUBBER_FC*1.000000
   31    42      6   0.79471 RUBBER_FC*1.000000
   31    43      6   0.75119 RUBBER_FC*1.000000
   31    44      6   0.94092 RUBBER_FC*1.000000
   31    45      6   0.73353 RUBBER_FC*1.000000
   31    46      6   0.69247 RUBBER_FC*1.000000
   31    47      6   0.72205 RUBBER_FC*1.000000
   31    48      6   0.77652 RUBBER_FC*1.000000
   31    49      6   0.85282 RUBBER_FC*1.000000
   31    50      6   0.80094 RUBBER_FC*1.000000
   31   384      6   0.88629 RUBBER_FC*1.000000
   31   385      6   0.91081 RUBBER_FC*1.000000
   31   390      6   0.89300 RUBBER_FC*1.000000
   31   391      6   0.70688 RUBBER_FC*1.000000
   31   392      6   0.68754 RUBBER_FC*1.000000
   31   393      6   0.76611 RUBBER_FC*1.000000
   31   395      6   0.97176 RUBBER_FC*1.000000
   31   396      6   0.94223 RUBBER_FC*1.000000
   31   397      6   0.70910 RUBBER_FC*1.000000
   31   398      6   0.66590 RUBBER_FC*1.000000
   31   399      6   0.49370 RUBBER_FC*1.000000
   31   400      6   0.35893 RUBBER_FC*1.000000
   31   401      6   0.45417 RUBBER_FC*1.000000
   31   402      6   0.55516 RUBBER_FC*1.000000
   31   404      6   0.78352 RUBBER_FC*1.000000
   31   405      6   0.84636 RUBBER_FC*1.000000
   31   406      6   0.71059 RUBBER_FC*1.000000
   31   407      6   0.66234 RUBBER_FC*1.000000
   31   408      6   0.54200 RUBBER_FC*1.000000
   31   409      6   0.50652 RUBBER_FC*1.000000
   31   410      6   0.97759 RUBBER_FC*1.000000
   31   411      6   0.71046 RUBBER_FC*1.000000
   31   412      6   0.87803 RUBBER_FC*1.000000
   31   413      6   0.78135 RUBBER_FC*1.000000
   31   414      6   0.80996 RUBBER_FC*1.000000
   31   415      6   0.71386 RUBBER_FC*1.000000
   31   416      6   0.66376 RUBBER_FC*1.000000
   31   418      6   0.85576 RUBBER_FC*1.000000
   31   420      6   0.97110 RUBBER_FC*1.000000
   31   421      6   0.99993 RUBBER_FC*1.000000
   31   425      6   0.96602 RUBBER_FC*1.000000
   32    33      6   0.65139 RUBBER_FC*1.000000
   32    34      6   0.58391 RUBBER_FC*1.000000
   32    35      6   0.70266 RUBBER_FC*1.000000
   32    36      6   0.43639 RUBBER_FC*1.000000
   32    37      6   0.35995 RUBBER_FC*1.000000
   32    38      6   0.39476 RUBBER_FC*1.000000
   32    39      6   0.47815 RUBBER_FC*1.000000
   32    40      6   0.58963 RUBBER_FC*1.000000
   32    41      6   0.52524 RUBBER_FC*1.000000
   32    42      6   0.94877 RUBBER_FC*1.000000
   32    43      6   0.90130 RUBBER_FC*1.000000
   32    45      6   0.82189 RUBBER_FC*1.000000
   32    46      6   0.75041 RUBBER_FC*1.000000
   32    47      6   0.72109 RUBBER_FC*1.000000
   32    48      6   0.78740 RUBBER_FC*1.000000
   32    49      6   0.88246 RUBBER_FC*1.000000
   32    50      6   0.86471 RUBBER_FC*1.000000
   32   383      6   0.98240 RUBBER_FC*1.000000
   32   384      6   0.81614 RUBBER_FC*1.000000
   32   385      6   0.86418 RUBBER_FC*1.000000
   32   386      6   0.97005 RUBBER_FC*1.000000
   32   390      6   0.84554 RUBBER_FC*1.000000
   32   391      6   0.62994 RUBBER_FC*1.000000
   32   392      6   0.65851 RUBBER_FC*1.000000
   32   393      6   0.77501 RUBBER_FC*1.000000
   32   397      6   0.74232 RUBBER_FC*1.000000
   32   398      6   0.65923 RUBBER_FC*1.000000
   32   399      6   0.44557 RUBBER_FC*1.000000
   32   400      6   0.37892 RUBBER_FC*1.000000
   32   401      6   0.53297 RUBBER_FC*1.000000
   32   402      6   0.57327 RUBBER_FC*1.000000
   32   404      6   0.92118 RUBBER_FC*1.000000
   32   405      6   0.97892 RUBBER_FC*1.000000
   32   406      6   0.78933 RUBBER_FC*1.000000
   32   407      6   0.67411 RUBBER_FC*1.000000
   32   408      6   0.59406 RUBBER_FC*1.000000
   32   409      6   0.61317 RUBBER_FC*1.000000
   32   411      6   0.86658 RUBBER_FC*1.000000
   32   413      6   0.87844 RUBBER_FC*1.000000
   32   414      6   0.85316 RUBBER_FC*1.000000
   32   415      6   0.76493 RUBBER_FC*1.000000
   32   416      6   0.73721 RUBBER_FC*1.000000
   32   418      6   0.94394 RUBBER_FC*1.000000
   32   424      6   0.98431 RUBBER_FC*1.000000
   32   425      6   0.97642 RUBBER_FC*1.000000
   33    34      6   0.36915 RUBBER_FC*1.000000
   33    35      6   0.46179 RUBBER_FC*1.000000
   33    36      6   0.52477 RUBBER_FC*1.000000
   33    37      6   0.59061 RUBBER_FC*1.000000
   33    38      6   0.81624 RUBBER_FC*1.000000
   33    39      6   0.87029 RUBBER_FC*1.000000
   33    40      6   0.91462 RUBBER_FC*1.000000
   33    41      6   0.74207 RUBBER_FC*1.000000
   33    42      6   0.64758 RUBBER_FC*1.000000
   33    43      6   0.86825 RUBBER_FC*1.000000
   33    45      6   0.86911 RUBBER_FC*1.000000
   33    46      6   0.81376 RUBBER_FC*1.000000
   33    47      6   0.92039 RUBBER_FC*1.000000
   33   400      6   0.91327 RUBBER_FC*1.000000
   33   401      6   0.97191 RUBBER_FC*1.000000
   33   409      6   0.98207 RUBBER_FC*1.000000
   33   411      6   0.96032 RUBBER_FC*1.000000
   33   418      6   0.96423 RUBBER_FC*1.000000
   34    35      6   0.24604 RUBBER_FC*1.000000
   34    36      6   0.34462 RUBBER_FC*1.000000
   34    37      6   0.48117 RUBBER_FC*1.000000
   34    38      6   0.68755 RUBBER_FC*1.000000
   34    39      6   0.66205 RUBBER_FC*1.000000
   34    40      6   0.64181 RUBBER_FC*1.000000
   34    41      6   0.47038 RUBBER_FC*1.000000
   34    42      6   0.42867 RUBBER_FC*1.000000
   34    43      6   0.54613 RUBBER_FC*1.000000
   34    44      6   0.74037 RUBBER_FC*1.000000
   34    45      6   0.63886 RUBBER_FC*1.000000
   34    46      6   0.64191 RUBBER_FC*1.000000
   34    47      6   0.79153 RUBBER_FC*1.000000
   34    48      6   0.86423 RUBBER_FC*1.000000
   34    49      6   0.93506 RUBBER_FC*1.000000
   34    50      6   0.80782 RUBBER_FC*1.000000
   34    55      6   0.98373 RUBBER_FC*1.000000
   34   391      6   0.99941 RUBBER_FC*1.000000
   34   392      6   0.94074 RUBBER_FC*1.000000
   34   393      6   0.97590 RUBBER_FC*1.000000
   34   397      6   0.95952 RUBBER_FC*1.000000
   34   398      6   0.97121 RUBBER_FC*1.000000
   34   399      6   0.85429 RUBBER_FC*1.000000
   34   400      6   0.68838 RUBBER_FC*1.000000
   34   401      6   0.68651 RUBBER_FC*1.000000
   34   402      6   0.84717 RUBBER_FC*1.000000
   34   404      6   0.83493 RUBBER_FC*1.000000
   34   405      6   0.92105 RUBBER_FC*1.000000
   34   406      6   0.92818 RUBBER_FC*1.000000
   34   407      6   0.98505 RUBBER_FC*1.000000
   34   408      6   0.83234 RUBBER_FC*1.000000
   34   409      6   0.71365 RUBBER_FC*1.000000
   34   410      6   0.96336 RUBBER_FC*1.000000
   34   411      6   0.70011 RUBBER_FC*1.000000
   34   412      6   0.90025 RUBBER_FC*1.000000
   34   413      6   0.93946 RUBBER_FC*1.000000
   34   415      6   0.95948 RUBBER_FC*1.000000
   34   416      6   0.85614 RUBBER_FC*1.000000
   34   417      6   0.96628 RUBBER_FC*1.000000
   34   418      6   0.90552 RUBBER_FC*1.000000
   35    36      6   0.31310 RUBBER_FC*1.000000
   35    37      6   0.46259 RUBBER_FC*1.000000
   35    38      6   0.66965 RUBBER_FC*1.000000
   35    39      6   0.63522 RUBBER_FC*1.000000
   35    40      6   0.60686 RUBBER_FC*1.000000
   35    41      6   0.43110 RUBBER_FC*1.000000
   35    42      6   0.25864 RUBBER_FC*1.000000
   35    43      6   0.41974 RUBBER_FC*1.000000
   35    44      6   0.55251 RUBBER_FC*1.000000
   35    45      6   0.45743 RUBBER_FC*1.000000
   35    46      6   0.46544 RUBBER_FC*1.000000
   35    47      6   0.65586 RUBBER_FC*1.000000
   35    48      6   0.73770 RUBBER_FC*1.000000
   35    49      6   0.81595 RUBBER_FC*1.000000
   35    50      6   0.66836 RUBBER_FC*1.000000
   35    51      6   0.83350 RUBBER_FC*1.000000
   35    52      6   0.91485 RUBBER_FC*1.000000
   35    54      6   0.82456 RUBBER_FC*1.000000
   35    55      6   0.77373 RUBBER_FC*1.000000
   35    56      6   0.87739 RUBBER_FC*1.000000
   35    57      6   0.98793 RUBBER_FC*1.000000
   35    58      6   0.84877 RUBBER_FC*1.000000
   35   376      6   0.96564 RUBBER_FC*1.000000
   35   384      6   0.97482 RUBBER_FC*1.000000
   35   385      6   0.99125 RUBBER_FC*1.000000
   35   391      6   0.98146 RUBBER_FC*1.000000
   35   392      6   0.91614 RUBBER_FC*1.000000
   35   393      6   0.94552 RUBBER_FC*1.000000
   35   399      6   0.92575 RUBBER_FC*1.000000
   35   400      6   0.77268 RUBBER_FC*1.000000
   35   401      6   0.76110 RUBBER_FC*1.000000
   35   402      6   0.90994 RUBBER_FC*1.000000
   35   404      6   0.92100 RUBBER_FC*1.000000
   35   408      6   0.98395 RUBBER_FC*1.000000
   35   409      6   0.88040 RUBBER_FC*1.000000
   35   411      6   0.90139 RUBBER_FC*1.000000
   36    37      6   0.15944 RUBBER_FC*1.000000
   36    38      6   0.36393 RUBBER_FC*1.000000
   36    39      6   0.36192 RUBBER_FC*1.000000
   36    40      6   0.40334 RUBBER_FC*1.000000
   36    41      6   0.23925 RUBBER_FC*1.000000
   36    42      6   0.55376 RUBBER_FC*1.000000
   36    43      6   0.52802 RUBBER_FC*1.000000
   36    44      6   0.66247 RUBBER_FC*1.000000
   36    45      6   0.42816 RUBBER_FC*1.000000
   36    46      6   0.37204 RUBBER_FC*1.000000
   36    47      6   0.46243 RUBBER_FC*1.000000
   36    48      6   0.54835 RUBBER_FC*1.000000
   36    49      6   0.65070 RUBBER_FC*1.000000
   36    50      6   0.55847 RUBBER_FC*1.000000
   36    51      6   0.96061 RUBBER_FC*1.000000
   36    52      6   0.90943 RUBBER_FC*1.000000
   36    54      6   0.81929 RUBBER_FC*1.000000
   36    55      6   0.73345 RUBBER_FC*1.000000
   36    56      6   0.80256 RUBBER_FC*1.000000
   36    57      6   0.90103 RUBBER_FC*1.000000
   36    58      6   0.80173 RUBBER_FC*1.000000
   36   375      6   0.96128 RUBBER_FC*1.000000
   36   376      6   0.82802 RUBBER_FC*1.000000
   36   377      6   0.87880 RUBBER_FC*1.000000
   36   379      6   0.95147 RUBBER_FC*1.000000
   36   383      6   0.94777 RUBBER_FC*1.000000
   36   384      6   0.72715 RUBBER_FC*1.000000
   36   385      6   0.75339 RUBBER_FC*1.000000
   36   386      6   0.86614 RUBBER_FC*1.000000
   36   390      6   0.87698 RUBBER_FC*1.000000
   36   391      6   0.68829 RUBBER_FC*1.000000
   36   392      6   0.64813 RUBBER_FC*1.000000
   36   393      6   0.71678 RUBBER_FC*1.000000
   36   395      6   0.96450 RUBBER_FC*1.000000
   36   397      6   0.79464 RUBBER_FC*1.000000
   36   398      6   0.77513 RUBBER_FC*1.000000
   36   399      6   0.64377 RUBBER_FC*1.000000
   36   400      6   0.51493 RUBBER_FC*1.000000
   36   401      6   0.55825 RUBBER_FC*1.000000
   36   402      6   0.66872 RUBBER_FC*1.000000
   36   404      6   0.86178 RUBBER_FC*1.000000
   36   405      6   0.99993 RUBBER_FC*1.000000
   36   406      6   0.90211 RUBBER_FC*1.000000
   36   407      6   0.89959 RUBBER_FC*1.000000
   36   408      6   0.79393 RUBBER_FC*1.000000
   36   409      6   0.74221 RUBBER_FC*1.000000
   36   411      6   0.90088 RUBBER_FC*1.000000
   36   416      6   0.97274 RUBBER_FC*1.000000
   37    38      6   0.23423 RUBBER_FC*1.000000
   37    39      6   0.30589 RUBBER_FC*1.000000
   37    40      6   0.41728 RUBBER_FC*1.000000
   37    41      6   0.30487 RUBBER_FC*1.000000
   37    42      6   0.70532 RUBBER_FC*1.000000
   37    43      6   0.66033 RUBBER_FC*1.000000
   37    44      6   0.77199 RUBBER_FC*1.000000
   37    45      6   0.49696 RUBBER_FC*1.000000
   37    46      6   0.40124 RUBBER_FC*1.000000
   37    47      6   0.40353 RUBBER_FC*1.000000
   37    48      6   0.50660 RUBBER_FC*1.000000
   37    49      6   0.63290 RUBBER_FC*1.000000
   37    50      6   0.58256 RUBBER_FC*1.000000
   37    52      6   0.97191 RUBBER_FC*1.000000
   37    54      6   0.86106 RUBBER_FC*1.000000
   37    55      6   0.74282 RUBBER_FC*1.000000
   37    56      6   0.80232 RUBBER_FC*1.000000
   37    57      6   0.90168 RUBBER_FC*1.000000
   37    58      6   0.81933 RUBBER_FC*1.000000
   37   374      6   0.96251 RUBBER_FC*1.000000
   37   375      6   0.86925 RUBBER_FC*1.000000
   37   376      6   0.76849 RUBBER_FC*1.000000
   37   377      6   0.82508 RUBBER_FC*1.000000
   37   378      6   0.92970 RUBBER_FC*1.000000
   37   379      6   0.86884 RUBBER_FC*1.000000
   37   383      6   0.83431 RUBBER_FC*1.000000
   37   384      6   0.61115 RUBBER_FC*1.000000
   37   385      6   0.66003 RUBBER_FC*1.000000
   37   386      6   0.78897 RUBBER_FC*1.000000
   37   390      6   0.79378 RUBBER_FC*1.000000
   37   391      6   0.57479 RUBBER_FC*1.000000
   37   392      6   0.57113 RUBBER_FC*1.000000
   37   393      6   0.67653 RUBBER_FC*1.000000
   37   395      6   0.97947 RUBBER_FC*1.000000
   37   397      6   0.77920 RUBBER_FC*1.000000
   37   398      6   0.72946 RUBBER_FC*1.000000
   37   399      6   0.57068 RUBBER_FC*1.000000
   37   400      6   0.47951 RUBBER_FC*1.000000
   37   401      6   0.56937 RUBBER_FC*1.000000
   37   402      6   0.63820 RUBBER_FC*1.000000
   37   404      6   0.93818 RUBBER_FC*1.000000
   37   406      6   0.92563 RUBBER_FC*1.000000
   37   407      6   0.87734 RUBBER_FC*1.000000
   37   408      6   0.79549 RUBBER_FC*1.000000
   37   409      6   0.77919 RUBBER_FC*1.000000
   37   411      6   0.99204 RUBBER_FC*1.000000
   38    39      6   0.18531 RUBBER_FC*1.000000
   38    40      6   0.36382 RUBBER_FC*1.000000
   38    41      6   0.36198 RUBBER_FC*1.000000
   38    42      6   0.89180 RUBBER_FC*1.000000
   38    43      6   0.76234 RUBBER_FC*1.000000
   38    44      6   0.85244 RUBBER_FC*1.000000
   38    45      6   0.55776 RUBBER_FC*1.000000
   38    46      6   0.46295 RUBBER_FC*1.000000
   38    47      6   0.35693 RUBBER_FC*1.000000
   38    48      6   0.40833 RUBBER_FC*1.000000
   38    49      6   0.52524 RUBBER_FC*1.000000
   38    50      6   0.54389 RUBBER_FC*1.000000
   38    52      6   0.94892 RUBBER_FC*1.000000
   38    54      6   0.85725 RUBBER_FC*1.000000
   38    55      6   0.74688 RUBBER_FC*1.000000
   38    56      6   0.75869 RUBBER_FC*1.000000
   38    57      6   0.82770 RUBBER_FC*1.000000
   38    58      6   0.79283 RUBBER_FC*1.000000
   38   373      6   0.96419 RUBBER_FC*1.000000
   38   374      6   0.82640 RUBBER_FC*1.000000
   38   375      6   0.76561 RUBBER_FC*1.000000
   38   376      6   0.70265 RUBBER_FC*1.000000
   38   377      6   0.72609 RUBBER_FC*1.000000
   38   378      6   0.79052 RUBBER_FC*1.000000
   38   379      6   0.75235 RUBBER_FC*1.000000
   38   381      6   0.96393 RUBBER_FC*1.000000
   38   382      6   0.85593 RUBBER_FC*1.000000
   38   383      6   0.62965 RUBBER_FC*1.000000
   38   384      6   0.44480 RUBBER_FC*1.000000
   38   385      6   0.47863 RUBBER_FC*1.000000
   38   386      6   0.59907 RUBBER_FC*1.000000
   38   388      6   0.87136 RUBBER_FC*1.000000
   38   389      6   0.85378 RUBBER_FC*1.000000
   38   390      6   0.57496 RUBBER_FC*1.000000
   38   391      6   0.34164 RUBBER_FC*1.000000
   38   392      6   0.36520 RUBBER_FC*1.000000
   38   393      6   0.50652 RUBBER_FC*1.000000
   38   395      6   0.86626 RUBBER_FC*1.000000
   38   396      6   0.93788 RUBBER_FC*1.000000
   38   397      6   0.65202 RUBBER_FC*1.000000
   38   398      6   0.57400 RUBBER_FC*1.000000
   38   399      6   0.42052 RUBBER_FC*1.000000
   38   400      6   0.39803 RUBBER_FC*1.000000
   38   401      6   0.51456 RUBBER_FC*1.000000
   38   402      6   0.51402 RUBBER_FC*1.000000
   38   404      6   0.94069 RUBBER_FC*1.000000
   38   406      6   0.87803 RUBBER_FC*1.000000
   38   407      6   0.78910 RUBBER_FC*1.000000
   38   408      6   0.75441 RUBBER_FC*1.000000
   38   409      6   0.78865 RUBBER_FC*1.000000
   39    40      6   0.18154 RUBBER_FC*1.000000
   39    41      6   0.23875 RUBBER_FC*1.000000
   39    42      6   0.82488 RUBBER_FC*1.000000
   39    43      6   0.63003 RUBBER_FC*1.000000
   39    44      6   0.72877 RUBBER_FC*1.000000
   39    45      6   0.46159 RUBBER_FC*1.000000
   39    46      6   0.41734 RUBBER_FC*1.000000
   39    47      6   0.36689 RUBBER_FC*1.000000
   39    48      6   0.34421 RUBBER_FC*1.000000
   39    49      6   0.40626 RUBBER_FC*1.000000
   39    50      6   0.41126 RUBBER_FC*1.000000
   39    51      6   0.98723 RUBBER_FC*1.000000
   39    52      6   0.79203 RUBBER_FC*1.000000
   39    53      6   0.96519 RUBBER_FC*1.000000
   39    54      6   0.75443 RUBBER_FC*1.000000
   39    55      6   0.70266 RUBBER_FC*1.000000
   39    56      6   0.68880 RUBBER_FC*1.000000
   39    57      6   0.72998 RUBBER_FC*1.000000
   39    58      6   0.70787 RUBBER_FC*1.000000
   39   374      6   0.87823 RUBBER_FC*1.000000
   39   375      6   0.82186 RUBBER_FC*1.000000
   39   376      6   0.72304 RUBBER_FC*1.000000
   39   377      6   0.71033 RUBBER_FC*1.000000
   39   378      6   0.78164 RUBBER_FC*1.000000
   39   379      6   0.78121 RUBBER_FC*1.000000
   39   381      6   0.95552 RUBBER_FC*1.000000
   39   382      6   0.84230 RUBBER_FC*1.000000
   39   383      6   0.65931 RUBBER_FC*1.000000
   39   384      6   0.51032 RUBBER_FC*1.000000
   39   385      6   0.47838 RUBBER_FC*1.000000
   39   386      6   0.55275 RUBBER_FC*1.000000
   39   387      6   0.97820 RUBBER_FC*1.000000
   39   388      6   0.76943 RUBBER_FC*1.000000
   39   389      6   0.74358 RUBBER_FC*1.000000
   39   390      6   0.51592 RUBBER_FC*1.000000
   39   391      6   0.35915 RUBBER_FC*1.000000
   39   392      6   0.28685 RUBBER_FC*1.000000
   39   393      6   0.37076 RUBBER_FC*1.000000
   39   394      6   0.91744 RUBBER_FC*1.000000
   39   395      6   0.69767 RUBBER_FC*1.000000
   39   396      6   0.78153 RUBBER_FC*1.000000
   39   397      6   0.51938 RUBBER_FC*1.000000
   39   398      6   0.47896 RUBBER_FC*1.000000
   39   399      6   0.39103 RUBBER_FC*1.000000
   39   400      6   0.33220 RUBBER_FC*1.000000
   39   401      6   0.38610 RUBBER_FC*1.000000
   39   402      6   0.40703 RUBBER_FC*1.000000
   39   403      6   0.97384 RUBBER_FC*1.000000
   39   404      6   0.78640 RUBBER_FC*1.000000
   39   405      6   0.95367 RUBBER_FC*1.000000
   39   406      6   0.76433 RUBBER_FC*1.000000
   39   407      6   0.72121 RUBBER_FC*1.000000
   39   408      6   0.68269 RUBBER_FC*1.000000
   39   409      6   0.70380 RUBBER_FC*1.000000
   40    41      6   0.18069 RUBBER_FC*1.000000
   40    42      6   0.75200 RUBBER_FC*1.000000
   40    43      6   0.49559 RUBBER_FC*1.000000
   40    44      6   0.60964 RUBBER_FC*1.000000
   40    45      6   0.40053 RUBBER_FC*1.000000
   40    46      6   0.42333 RUBBER_FC*1.000000
   40    47      6   0.45015 RUBBER_FC*1.000000
   40    48      6   0.37951 RUBBER_FC*1.000000
   40    49      6   0.37065 RUBBER_FC*1.000000
   40    50      6   0.33202 RUBBER_FC*1.000000
   40    51      6   0.84256 RUBBER_FC*1.000000
   40    52      6   0.65415 RUBBER_FC*1.000000
   40    53      6   0.85329 RUBBER_FC*1.000000
   40    54      6   0.68220 RUBBER_FC*1.000000
   40    55      6   0.69643 RUBBER_FC*1.000000
   40    56      6   0.66693 RUBBER_FC*1.000000
   40    57      6   0.68265 RUBBER_FC*1.000000
   40    58      6   0.66417 RUBBER_FC*1.000000
   40    60      6   0.98317 RUBBER_FC*1.000000
   40   374      6   0.97885 RUBBER_FC*1.000000
   40   375      6   0.92121 RUBBER_FC*1.000000
   40   376      6   0.78980 RUBBER_FC*1.000000
   40   377      6   0.75310 RUBBER_FC*1.000000
   40   378      6   0.83597 RUBBER_FC*1.000000
   40   379      6   0.86259 RUBBER_FC*1.000000
   40   382      6   0.90933 RUBBER_FC*1.000000
   40   383      6   0.76463 RUBBER_FC*1.000000
   40   384      6   0.63976 RUBBER_FC*1.000000
   40   385      6   0.56879 RUBBER_FC*1.000000
   40   386      6   0.60040 RUBBER_FC*1.000000
   40   388      6   0.74828 RUBBER_FC*1.000000
   40   389      6   0.71428 RUBBER_FC*1.000000
   40   390      6   0.56367 RUBBER_FC*1.000000
   40   391      6   0.48702 RUBBER_FC*1.000000
   40   392      6   0.35433 RUBBER_FC*1.000000
   40   393      6   0.34217 RUBBER_FC*1.000000
   40   394      6   0.84810 RUBBER_FC*1.000000
   40   395      6   0.57372 RUBBER_FC*1.000000
   40   396      6   0.66688 RUBBER_FC*1.000000
   40   397      6   0.45921 RUBBER_FC*1.000000
   40   398      6   0.47718 RUBBER_FC*1.000000
   40   399      6   0.46223 RUBBER_FC*1.000000
   40   400      6   0.36424 RUBBER_FC*1.000000
   40   401      6   0.32260 RUBBER_FC*1.000000
   40   402      6   0.39202 RUBBER_FC*1.000000
   40   403      6   0.83534 RUBBER_FC*1.000000
   40   404      6   0.64503 RUBBER_FC*1.000000
   40   405      6   0.83837 RUBBER_FC*1.000000
   40   406      6   0.69018 RUBBER_FC*1.000000
   40   407      6   0.71077 RUBBER_FC*1.000000
   40   408      6   0.65890 RUBBER_FC*1.000000
   40   409      6   0.65213 RUBBER_FC*1.000000
   40   411      6   0.92296 RUBBER_FC*1.000000
   40   413      6   0.99444 RUBBER_FC*1.000000
   40   415      6   0.99192 RUBBER_FC*1.000000
   41    42      6   0.60036 RUBBER_FC*1.000000
   41    43      6   0.41493 RUBBER_FC*1.000000
   41    44      6   0.55876 RUBBER_FC*1.000000
   41    45      6   0.34197 RUBBER_FC*1.000000
   41    46      6   0.35311 RUBBER_FC*1.000000
   41    47      6   0.44296 RUBBER_FC*1.000000
   41    48      6   0.44104 RUBBER_FC*1.000000
   41    49      6   0.48271 RUBBER_FC*1.000000
   41    50      6   0.39117 RUBBER_FC*1.000000
   41    51      6   0.82777 RUBBER_FC*1.000000
   41    52      6   0.72013 RUBBER_FC*1.000000
   41    53      6   0.91454 RUBBER_FC*1.000000
   41    54      6   0.70311 RUBBER_FC*1.000000
   41    55      6   0.68706 RUBBER_FC*1.000000
   41    56      6   0.70487 RUBBER_FC*1.000000
   41    57      6   0.75986 RUBBER_FC*1.000000
   41    58      6   0.69540 RUBBER_FC*1.000000
   41   375      6   0.95466 RUBBER_FC*1.000000
   41   376      6   0.80881 RUBBER_FC*1.000000
   41   377      6   0.80922 RUBBER_FC*1.000000
   41   378      6   0.91928 RUBBER_FC*1.000000
   41   379      6   0.91394 RUBBER_FC*1.000000
   41   383      6   0.87006 RUBBER_FC*1.000000
   41   384      6   0.69653 RUBBER_FC*1.000000
   41   385      6   0.66469 RUBBER_FC*1.000000
   41   386      6   0.73264 RUBBER_FC*1.000000
   41   388      6   0.92384 RUBBER_FC*1.000000
   41   389      6   0.89358 RUBBER_FC*1.000000
   41   390      6   0.72337 RUBBER_FC*1.000000
   41   391      6   0.59708 RUBBER_FC*1.000000
   41   392      6   0.50051 RUBBER_FC*1.000000
   41   393      6   0.51963 RUBBER_FC*1.000000
   41   395      6   0.73113 RUBBER_FC*1.000000
   41   396      6   0.79918 RUBBER_FC*1.000000
   41   397      6   0.60160 RUBBER_FC*1.000000
   41   398      6   0.61282 RUBBER_FC*1.000000
   41   399      6   0.54624 RUBBER_FC*1.000000
   41   400      6   0.41223 RUBBER_FC*1.000000
   41   401      6   0.39321 RUBBER_FC*1.000000
   41   402      6   0.50840 RUBBER_FC*1.000000
   41   403      6   0.93862 RUBBER_FC*1.000000
   41   404      6   0.68530 RUBBER_FC*1.000000
   41   405      6   0.86036 RUBBER_FC*1.000000
   41   406      6   0.75419 RUBBER_FC*1.000000
   41   407      6   0.78365 RUBBER_FC*1.000000
   41   408      6   0.69544 RUBBER_FC*1.000000
   41   409      6   0.65292 RUBBER_FC*1.000000
   41   411      6   0.86176 RUBBER_FC*1.000000
   41   413      6   0.98424 RUBBER_FC*1.000000
   41   415      6   0.98507 RUBBER_FC*1.000000
   41   416      6   0.96711 RUBBER_FC*1.000000
   42    43      6   0.36913 RUBBER_FC*1.000000
   42    44      6   0.46179 RUBBER_FC*1.000000
   42    45      6   0.52477 RUBBER_FC*1.000000
   42    46      6   0.59060 RUBBER_FC*1.000000
   42    47      6   0.81620 RUBBER_FC*1.000000
   42    48      6   0.87029 RUBBER_FC*1.000000
   42    49      6   0.91463 RUBBER_FC*1.000000
   42    50      6   0.74207 RUBBER_FC*1.000000
   42    51      6   0.68346 RUBBER_FC*1.000000
   42    52      6   0.87155 RUBBER_FC*1.000000
   42    54      6   0.80809 RUBBER_FC*1.000000
   42    55      6   0.81571 RUBBER_FC*1.000000
   42    56      6   0.92034 RUBBER_FC*1.000000
   42    58      6   0.86889 RUBBER_FC*1.000000
   42   400      6   0.96627 RUBBER_FC*1.000000
   42   401      6   0.91351 RUBBER_FC*1.000000
   42   404      6   0.96436 RUBBER_FC*1.000000
   42   411      6   0.96898 RUBBER_FC*1.000000
   43    44      6   0.24603 RUBBER_FC*1.000000
   43    45      6   0.34458 RUBBER_FC*1.000000
   43    46      6   0.48114 RUBBER_FC*1.000000
   43    47      6   0.68752 RUBBER_FC*1.000000
   43    48      6   0.66204 RUBBER_FC*1.000000
   43    49      6   0.64182 RUBBER_FC*1.000000
   43    50      6   0.47039 RUBBER_FC*1.000000
   43    51      6   0.46909 RUBBER_FC*1.000000
   43    52      6   0.54914 RUBBER_FC*1.000000
   43    53      6   0.74275 RUBBER_FC*1.000000
   43    54      6   0.59678 RUBBER_FC*1.000000
   43    55      6   0.69361 RUBBER_FC*1.000000
   43    56      6   0.72594 RUBBER_FC*1.000000
   43    57      6   0.76881 RUBBER_FC*1.000000
   43    58      6   0.66689 RUBBER_FC*1.000000
   43    59      6   0.96055 RUBBER_FC*1.000000
   43    63      6   0.99685 RUBBER_FC*1.000000
   43   376      6   0.96011 RUBBER_FC*1.000000
   43   377      6   0.94894 RUBBER_FC*1.000000
   43   384      6   0.99937 RUBBER_FC*1.000000
   43   385      6   0.94072 RUBBER_FC*1.000000
   43   386      6   0.97590 RUBBER_FC*1.000000
   43   391      6   0.96738 RUBBER_FC*1.000000
   43   392      6   0.83731 RUBBER_FC*1.000000
   43   393      6   0.78378 RUBBER_FC*1.000000
   43   395      6   0.83185 RUBBER_FC*1.000000
   43   396      6   0.91873 RUBBER_FC*1.000000
   43   397      6   0.85295 RUBBER_FC*1.000000
   43   398      6   0.92646 RUBBER_FC*1.000000
   43   399      6   0.92458 RUBBER_FC*1.000000
   43   400      6   0.77618 RUBBER_FC*1.000000
   43   401      6   0.67666 RUBBER_FC*1.000000
   43   402      6   0.82487 RUBBER_FC*1.000000
   43   403      6   0.96476 RUBBER_FC*1.000000
   43   404      6   0.70278 RUBBER_FC*1.000000
   43   405      6   0.90354 RUBBER_FC*1.000000
   43   406      6   0.93946 RUBBER_FC*1.000000
   43   408      6   0.95832 RUBBER_FC*1.000000
   43   409      6   0.85628 RUBBER_FC*1.000000
   43   410      6   0.97126 RUBBER_FC*1.000000
   43   411      6   0.90743 RUBBER_FC*1.000000
   44    45      6   0.31312 RUBBER_FC*1.000000
   44    46      6   0.46261 RUBBER_FC*1.000000
   44    47      6   0.66966 RUBBER_FC*1.000000
   44    48      6   0.63520 RUBBER_FC*1.000000
   44    49      6   0.60689 RUBBER_FC*1.000000
   44    50      6   0.43113 RUBBER_FC*1.000000
   44    51      6   0.31057 RUBBER_FC*1.000000
   44    52      6   0.42312 RUBBER_FC*1.000000
   44    53      6   0.55528 RUBBER_FC*1.000000
   44    54      6   0.39966 RUBBER_FC*1.000000
   44    55      6   0.53631 RUBBER_FC*1.000000
   44    56      6   0.57215 RUBBER_FC*1.000000
   44    57      6   0.62130 RUBBER_FC*1.000000
   44    58      6   0.49642 RUBBER_FC*1.000000
   44    59      6   0.78942 RUBBER_FC*1.000000
   44    60      6   0.91232 RUBBER_FC*1.000000
   44    62      6   0.86751 RUBBER_FC*1.000000
   44    63      6   0.79112 RUBBER_FC*1.000000
   44    64      6   0.83946 RUBBER_FC*1.000000
   44    65      6   0.96277 RUBBER_FC*1.000000
   44   376      6   0.85055 RUBBER_FC*1.000000
   44   377      6   0.83373 RUBBER_FC*1.000000
   44   378      6   0.99134 RUBBER_FC*1.000000
   44   384      6   0.98146 RUBBER_FC*1.000000
   44   385      6   0.91613 RUBBER_FC*1.000000
   44   386      6   0.94553 RUBBER_FC*1.000000
   44   392      6   0.90274 RUBBER_FC*1.000000
   44   393      6   0.84523 RUBBER_FC*1.000000
   44   395      6   0.91689 RUBBER_FC*1.000000
   44   397      6   0.99123 RUBBER_FC*1.000000
   44   400      6   0.94473 RUBBER_FC*1.000000
   44   401      6   0.85622 RUBBER_FC*1.000000
   44   402      6   0.97584 RUBBER_FC*1.000000
   44   404      6   0.90289 RUBBER_FC*1.000000
   45    46      6   0.15946 RUBBER_FC*1.000000
   45    47      6   0.36392 RUBBER_FC*1.000000
   45    48      6   0.36189 RUBBER_FC*1.000000
   45    49      6   0.40334 RUBBER_FC*1.000000
   45    50      6   0.23921 RUBBER_FC*1.000000
   45    51      6   0.60666 RUBBER_FC*1.000000
   45    52      6   0.53108 RUBBER_FC*1.000000
   45    53      6   0.66526 RUBBER_FC*1.000000
   45    54      6   0.39670 RUBBER_FC*1.000000
   45    55      6   0.38618 RUBBER_FC*1.000000
   45    56      6   0.43732 RUBBER_FC*1.000000
   45    57      6   0.53101 RUBBER_FC*1.000000
   45    58      6   0.40631 RUBBER_FC*1.000000
   45    59      6   0.91302 RUBBER_FC*1.000000
   45    60      6   0.90885 RUBBER_FC*1.000000
   45    62      6   0.83831 RUBBER_FC*1.000000
   45    63      6   0.76296 RUBBER_FC*1.000000
   45    64      6   0.75231 RUBBER_FC*1.000000
   45    65      6   0.83749 RUBBER_FC*1.000000
   45    66      6   0.94280 RUBBER_FC*1.000000
   45    67      6   0.90943 RUBBER_FC*1.000000
   45   368      6   0.87131 RUBBER_FC*1.000000
   45   369      6   0.93117 RUBBER_FC*1.000000
   45   374      6   0.92581 RUBBER_FC*1.000000
   45   375      6   0.82016 RUBBER_FC*1.000000
   45   376      6   0.61820 RUBBER_FC*1.000000
   45   377      6   0.62403 RUBBER_FC*1.000000
   45   378      6   0.77897 RUBBER_FC*1.000000
   45   379      6   0.77037 RUBBER_FC*1.000000
   45   383      6   0.87696 RUBBER_FC*1.000000
   45   384      6   0.68826 RUBBER_FC*1.000000
   45   385      6   0.64812 RUBBER_FC*1.000000
   45   386      6   0.71677 RUBBER_FC*1.000000
   45   388      6   0.96335 RUBBER_FC*1.000000
   45   390      6   0.85267 RUBBER_FC*1.000000
   45   391      6   0.75478 RUBBER_FC*1.000000
   45   392      6   0.65789 RUBBER_FC*1.000000
   45   393      6   0.65329 RUBBER_FC*1.000000
   45   395      6   0.85968 RUBBER_FC*1.000000
   45   396      6   0.99849 RUBBER_FC*1.000000
   45   397      6   0.84642 RUBBER_FC*1.000000
   45   398      6   0.87315 RUBBER_FC*1.000000
   45   399      6   0.83959 RUBBER_FC*1.000000
   45   400      6   0.73603 RUBBER_FC*1.000000
   45   401      6   0.70062 RUBBER_FC*1.000000
   45   402      6   0.79250 RUBBER_FC*1.000000
   45   404      6   0.90490 RUBBER_FC*1.000000
   45   409      6   0.97483 RUBBER_FC*1.000000
   46    47      6   0.23420 RUBBER_FC*1.000000
   46    48      6   0.30588 RUBBER_FC*1.000000
   46    49      6   0.41732 RUBBER_FC*1.000000
   46    50      6   0.30484 RUBBER_FC*1.000000
   46    51      6   0.75860 RUBBER_FC*1.000000
   46    52      6   0.66319 RUBBER_FC*1.000000
   46    53      6   0.77478 RUBBER_FC*1.000000
   46    54      6   0.47437 RUBBER_FC*1.000000
   46    55      6   0.36252 RUBBER_FC*1.000000
   46    56      6   0.44228 RUBBER_FC*1.000000
   46    57      6   0.56769 RUBBER_FC*1.000000
   46    58      6   0.44194 RUBBER_FC*1.000000
   46    60      6   0.97191 RUBBER_FC*1.000000
   46    62      6   0.86946 RUBBER_FC*1.000000
   46    63      6   0.78723 RUBBER_FC*1.000000
   46    64      6   0.73264 RUBBER_FC*1.000000
   46    65      6   0.80202 RUBBER_FC*1.000000
   46    66      6   0.90340 RUBBER_FC*1.000000
   46    67      6   0.90082 RUBBER_FC*1.000000
   46   367      6   0.95066 RUBBER_FC*1.000000
   46   368      6   0.79193 RUBBER_FC*1.000000
   46   369      6   0.85038 RUBBER_FC*1.000000
   46   370      6   0.96032 RUBBER_FC*1.000000
   46   374      6   0.82240 RUBBER_FC*1.000000
   46   375      6   0.70763 RUBBER_FC*1.000000
   46   376      6   0.52088 RUBBER_FC*1.000000
   46   377      6   0.56158 RUBBER_FC*1.000000
   46   378      6   0.71699 RUBBER_FC*1.000000
   46   379      6   0.67642 RUBBER_FC*1.000000
   46   383      6   0.79378 RUBBER_FC*1.000000
   46   384      6   0.57477 RUBBER_FC*1.000000
   46   385      6   0.57116 RUBBER_FC*1.000000
   46   386      6   0.67653 RUBBER_FC*1.000000
   46   388      6   0.97835 RUBBER_FC*1.000000
   46   390      6   0.82577 RUBBER_FC*1.000000
   46   391      6   0.68611 RUBBER_FC*1.000000
   46   392      6   0.62487 RUBBER_FC*1.000000
   46   393      6   0.66418 RUBBER_FC*1.000000
   46   395      6   0.93712 RUBBER_FC*1.000000
   46   397      6   0.87766 RUBBER_FC*1.000000
   46   398      6   0.87559 RUBBER_FC*1.000000
   46   399      6   0.80725 RUBBER_FC*1.000000
   46   400      6   0.72046 RUBBER_FC*1.000000
   46   401      6   0.72603 RUBBER_FC*1.000000
   46   402      6   0.79926 RUBBER_FC*1.000000
   46   404      6   0.99713 RUBBER_FC*1.000000
   47    48      6   0.18536 RUBBER_FC*1.000000
   47    49      6   0.36390 RUBBER_FC*1.000000
   47    50      6   0.36197 RUBBER_FC*1.000000
   47    51      6   0.94385 RUBBER_FC*1.000000
   47    52      6   0.76455 RUBBER_FC*1.000000
   47    53      6   0.85486 RUBBER_FC*1.000000
   47    54      6   0.56479 RUBBER_FC*1.000000
   47    55      6   0.40009 RUBBER_FC*1.000000
   47    56      6   0.43572 RUBBER_FC*1.000000
   47    57      6   0.55184 RUBBER_FC*1.000000
   47    58      6   0.48005 RUBBER_FC*1.000000
   47    60      6   0.95038 RUBBER_FC*1.000000
   47    62      6   0.84587 RUBBER_FC*1.000000
   47    63      6   0.78350 RUBBER_FC*1.000000
   47    64      6   0.70494 RUBBER_FC*1.000000
   47    65      6   0.72093 RUBBER_FC*1.000000
   47    66      6   0.78676 RUBBER_FC*1.000000
   47    67      6   0.81593 RUBBER_FC*1.000000
   47   366      6   0.96080 RUBBER_FC*1.000000
   47   367      6   0.82531 RUBBER_FC*1.000000
   47   368      6   0.72059 RUBBER_FC*1.000000
   47   369      6   0.73788 RUBBER_FC*1.000000
   47   370      6   0.81213 RUBBER_FC*1.000000
   47   372      6   0.96088 RUBBER_FC*1.000000
   47   373      6   0.85239 RUBBER_FC*1.000000
   47   374      6   0.61826 RUBBER_FC*1.000000
   47   375      6   0.51765 RUBBER_FC*1.000000
   47   376      6   0.37987 RUBBER_FC*1.000000
   47   377      6   0.42358 RUBBER_FC*1.000000
   47   378      6   0.54747 RUBBER_FC*1.000000
   47   379      6   0.49205 RUBBER_FC*1.000000
   47   381      6   0.87138 RUBBER_FC*1.000000
   47   382      6   0.85385 RUBBER_FC*1.000000
   47   383      6   0.57499 RUBBER_FC*1.000000
   47   384      6   0.34166 RUBBER_FC*1.000000
   47   385      6   0.36529 RUBBER_FC*1.000000
   47   386      6   0.50657 RUBBER_FC*1.000000
   47   388      6   0.86516 RUBBER_FC*1.000000
   47   389      6   0.93872 RUBBER_FC*1.000000
   47   390      6   0.68054 RUBBER_FC*1.000000
   47   391      6   0.51680 RUBBER_FC*1.000000
   47   392      6   0.50129 RUBBER_FC*1.000000
   47   393      6   0.58777 RUBBER_FC*1.000000
   47   395      6   0.94089 RUBBER_FC*1.000000
   47   397      6   0.84954 RUBBER_FC*1.000000
   47   398      6   0.81230 RUBBER_FC*1.000000
   47   399      6   0.73041 RUBBER_FC*1.000000
   47   400      6   0.69539 RUBBER_FC*1.000000
   47   401      6   0.74288 RUBBER_FC*1.000000
   47   402      6   0.76207 RUBBER_FC*1.000000
   48    49      6   0.18158 RUBBER_FC*1.000000
   48    50      6   0.23871 RUBBER_FC*1.000000
   48    51      6   0.87361 RUBBER_FC*1.000000
   48    52      6   0.63167 RUBBER_FC*1.000000
   48    53      6   0.73071 RUBBER_FC*1.000000
   48    54      6   0.48843 RUBBER_FC*1.000000
   48    55      6   0.40641 RUBBER_FC*1.000000
   48    56      6   0.36223 RUBBER_FC*1.000000
   48    57      6   0.42177 RUBBER_FC*1.000000
   48    58      6   0.40378 RUBBER_FC*1.000000
   48    59      6   0.94272 RUBBER_FC*1.000000
   48    60      6   0.79400 RUBBER_FC*1.000000
   48    61      6   0.96532 RUBBER_FC*1.000000
   48    62      6   0.74137 RUBBER_FC*1.000000
   48    63      6   0.70806 RUBBER_FC*1.000000
   48    64      6   0.68213 RUBBER_FC*1.000000
   48    65      6   0.68349 RUBBER_FC*1.000000
   48    66      6   0.72825 RUBBER_FC*1.000000
   48    67      6   0.72532 RUBBER_FC*1.000000
   48   367      6   0.89351 RUBBER_FC*1.000000
   48   368      6   0.77405 RUBBER_FC*1.000000
   48   369      6   0.76568 RUBBER_FC*1.000000
   48   370      6   0.82673 RUBBER_FC*1.000000
   48   372      6   0.95247 RUBBER_FC*1.000000
   48   373      6   0.83853 RUBBER_FC*1.000000
   48   374      6   0.62461 RUBBER_FC*1.000000
   48   375      6   0.55784 RUBBER_FC*1.000000
   48   376      6   0.41741 RUBBER_FC*1.000000
   48   377      6   0.37735 RUBBER_FC*1.000000
   48   378      6   0.47896 RUBBER_FC*1.000000
   48   379      6   0.49092 RUBBER_FC*1.000000
   48   380      6   0.97761 RUBBER_FC*1.000000
   48   381      6   0.76941 RUBBER_FC*1.000000
   48   382      6   0.74362 RUBBER_FC*1.000000
   48   383      6   0.51593 RUBBER_FC*1.000000
   48   384      6   0.35914 RUBBER_FC*1.000000
   48   385      6   0.28686 RUBBER_FC*1.000000
   48   386      6   0.37078 RUBBER_FC*1.000000
   48   387      6   0.91702 RUBBER_FC*1.000000
   48   388      6   0.69642 RUBBER_FC*1.000000
   48   389      6   0.78177 RUBBER_FC*1.000000
   48   390      6   0.55841 RUBBER_FC*1.000000
   48   391      6   0.46398 RUBBER_FC*1.000000
   48   392      6   0.39998 RUBBER_FC*1.000000
   48   393      6   0.44438 RUBBER_FC*1.000000
   48   394      6   0.97170 RUBBER_FC*1.000000
   48   395      6   0.78621 RUBBER_FC*1.000000
   48   396      6   0.95353 RUBBER_FC*1.000000
   48   397      6   0.74008 RUBBER_FC*1.000000
   48   398      6   0.72045 RUBBER_FC*1.000000
   48   399      6   0.69051 RUBBER_FC*1.000000
   48   400      6   0.66656 RUBBER_FC*1.000000
   48   401      6   0.68254 RUBBER_FC*1.000000
   48   402      6   0.68481 RUBBER_FC*1.000000
   49    50      6   0.18070 RUBBER_FC*1.000000
   49    51      6   0.79541 RUBBER_FC*1.000000
   49    52      6   0.49661 RUBBER_FC*1.000000
   49    53      6   0.61115 RUBBER_FC*1.000000
   49    54      6   0.44396 RUBBER_FC*1.000000
   49    55      6   0.46764 RUBBER_FC*1.000000
   49    56      6   0.36103 RUBBER_FC*1.000000
   49    57      6   0.33780 RUBBER_FC*1.000000
   49    58      6   0.38168 RUBBER_FC*1.000000
   49    59      6   0.80172 RUBBER_FC*1.000000
   49    60      6   0.65655 RUBBER_FC*1.000000
   49    61      6   0.85423 RUBBER_FC*1.000000
   49    62      6   0.67284 RUBBER_FC*1.000000
   49    63      6   0.66992 RUBBER_FC*1.000000
   49    64      6   0.70505 RUBBER_FC*1.000000
   49    65      6   0.70382 RUBBER_FC*1.000000
   49    66      6   0.73381 RUBBER_FC*1.000000
   49    67      6   0.68927 RUBBER_FC*1.000000
   49    69      6   0.98240 RUBBER_FC*1.000000
   49   368      6   0.86688 RUBBER_FC*1.000000
   49   369      6   0.84615 RUBBER_FC*1.000000
   49   370      6   0.90145 RUBBER_FC*1.000000
   49   373      6   0.90556 RUBBER_FC*1.000000
   49   374      6   0.71418 RUBBER_FC*1.000000
   49   375      6   0.67299 RUBBER_FC*1.000000
   49   376      6   0.53134 RUBBER_FC*1.000000
   49   377      6   0.43356 RUBBER_FC*1.000000
   49   378      6   0.50843 RUBBER_FC*1.000000
   49   379      6   0.58029 RUBBER_FC*1.000000
   49   381      6   0.74824 RUBBER_FC*1.000000
   49   382      6   0.71427 RUBBER_FC*1.000000
   49   383      6   0.56365 RUBBER_FC*1.000000
   49   384      6   0.48701 RUBBER_FC*1.000000
   49   385      6   0.35428 RUBBER_FC*1.000000
   49   386      6   0.34216 RUBBER_FC*1.000000
   49   387      6   0.84750 RUBBER_FC*1.000000
   49   388      6   0.57228 RUBBER_FC*1.000000
   49   389      6   0.66603 RUBBER_FC*1.000000
   49   390      6   0.51380 RUBBER_FC*1.000000
   49   391      6   0.50990 RUBBER_FC*1.000000
   49   392      6   0.39248 RUBBER_FC*1.000000
   49   393      6   0.35853 RUBBER_FC*1.000000
   49   394      6   0.83206 RUBBER_FC*1.000000
   49   395      6   0.64383 RUBBER_FC*1.000000
   49   396      6   0.83713 RUBBER_FC*1.000000
   49   397      6   0.66670 RUBBER_FC*1.000000
   49   398      6   0.67765 RUBBER_FC*1.000000
   49   399      6   0.70706 RUBBER_FC*1.000000
   49   400      6   0.68399 RUBBER_FC*1.000000
   49   401      6   0.65776 RUBBER_FC*1.000000
   49   402      6   0.65371 RUBBER_FC*1.000000
   49   404      6   0.92611 RUBBER_FC*1.000000
   49   406      6   0.99418 RUBBER_FC*1.000000
   49   408      6   0.99080 RUBBER_FC*1.000000
   50    51      6   0.64747 RUBBER_FC*1.000000
   50    52      6   0.41706 RUBBER_FC*1.000000
   50    53      6   0.56092 RUBBER_FC*1.000000
   50    54      6   0.35574 RUBBER_FC*1.000000
   50    55      6   0.40873 RUBBER_FC*1.000000
   50    56      6   0.35214 RUBBER_FC*1.000000
   50    57      6   0.37203 RUBBER_FC*1.000000
   50    58      6   0.33608 RUBBER_FC*1.000000
   50    59      6   0.78347 RUBBER_FC*1.000000
   50    60      6   0.72089 RUBBER_FC*1.000000
   50    61      6   0.91362 RUBBER_FC*1.000000
   50    62      6   0.71130 RUBBER_FC*1.000000
   50    63      6   0.67821 RUBBER_FC*1.000000
   50    64      6   0.71154 RUBBER_FC*1.000000
   50    65      6   0.75576 RUBBER_FC*1.000000
   50    66      6   0.82379 RUBBER_FC*1.000000
   50    67      6   0.77140 RUBBER_FC*1.000000
   50   368      6   0.87928 RUBBER_FC*1.000000
   50   369      6   0.89475 RUBBER_FC*1.000000
   50   370      6   0.98135 RUBBER_FC*1.000000
   50   374      6   0.82957 RUBBER_FC*1.000000
   50   375      6   0.75879 RUBBER_FC*1.000000
   50   376      6   0.57783 RUBBER_FC*1.000000
   50   377      6   0.51736 RUBBER_FC*1.000000
   50   378      6   0.63643 RUBBER_FC*1.000000
   50   379      6   0.67940 RUBBER_FC*1.000000
   50   381      6   0.92380 RUBBER_FC*1.000000
   50   382      6   0.89357 RUBBER_FC*1.000000
   50   383      6   0.72333 RUBBER_FC*1.000000
   50   384      6   0.59702 RUBBER_FC*1.000000
   50   385      6   0.50045 RUBBER_FC*1.000000
   50   386      6   0.51962 RUBBER_FC*1.000000
   50   388      6   0.72989 RUBBER_FC*1.000000
   50   389      6   0.79830 RUBBER_FC*1.000000
   50   390      6   0.66336 RUBBER_FC*1.000000
   50   391      6   0.62686 RUBBER_FC*1.000000
   50   392      6   0.50372 RUBBER_FC*1.000000
   50   393      6   0.46426 RUBBER_FC*1.000000
   50   394      6   0.93517 RUBBER_FC*1.000000
   50   395      6   0.68321 RUBBER_FC*1.000000
   50   396      6   0.85866 RUBBER_FC*1.000000
   50   397      6   0.71155 RUBBER_FC*1.000000
   50   398      6   0.74288 RUBBER_FC*1.000000
   50   399      6   0.75723 RUBBER_FC*1.000000
   50   400      6   0.69034 RUBBER_FC*1.000000
   50   401      6   0.64304 RUBBER_FC*1.000000
   50   402      6   0.68974 RUBBER_FC*1.000000
   50   404      6   0.86494 RUBBER_FC*1.000000
   50   406      6   0.98415 RUBBER_FC*1.000000
   50   408      6   0.98411 RUBBER_FC*1.000000
   50   409      6   0.96773 RUBBER_FC*1.000000
   51    52      6   0.39160 RUBBER_FC*1.000000
   51    53      6   0.47424 RUBBER_FC*1.000000
   51    54      6   0.51532 RUBBER_FC*1.000000
   51    55      6   0.74107 RUBBER_FC*1.000000
   51    56      6   0.73388 RUBBER_FC*1.000000
   51    57      6   0.72386 RUBBER_FC*1.000000
   51    58      6   0.64392 RUBBER_FC*1.000000
   51    59      6   0.63956 RUBBER_FC*1.000000
   51    60      6   0.88046 RUBBER_FC*1.000000
   51    62      6   0.88670 RUBBER_FC*1.000000
   51    63      6   0.83399 RUBBER_FC*1.000000
   51    64      6   0.94803 RUBBER_FC*1.000000
   51   395      6   0.97767 RUBBER_FC*1.000000
   51   404      6   0.98368 RUBBER_FC*1.000000
   52    53      6   0.24605 RUBBER_FC*1.000000
   52    54      6   0.35657 RUBBER_FC*1.000000
   52    55      6   0.61308 RUBBER_FC*1.000000
   52    56      6   0.51417 RUBBER_FC*1.000000
   52    57      6   0.42415 RUBBER_FC*1.000000
   52    58      6   0.44300 RUBBER_FC*1.000000
   52    59      6   0.42768 RUBBER_FC*1.000000
   52    60      6   0.54476 RUBBER_FC*1.000000
   52    61      6   0.73825 RUBBER_FC*1.000000
   52    62      6   0.63542 RUBBER_FC*1.000000
   52    63      6   0.63788 RUBBER_FC*1.000000
   52    64      6   0.78733 RUBBER_FC*1.000000
   52    65      6   0.86041 RUBBER_FC*1.000000
   52    66      6   0.93178 RUBBER_FC*1.000000
   52    67      6   0.80467 RUBBER_FC*1.000000
   52    68      6   0.95777 RUBBER_FC*1.000000
   52    72      6   0.98357 RUBBER_FC*1.000000
   52   376      6   0.86392 RUBBER_FC*1.000000
   52   377      6   0.76068 RUBBER_FC*1.000000
   52   378      6   0.86159 RUBBER_FC*1.000000
   52   379      6   0.95628 RUBBER_FC*1.000000
   52   384      6   0.96859 RUBBER_FC*1.000000
   52   385      6   0.83805 RUBBER_FC*1.000000
   52   386      6   0.78385 RUBBER_FC*1.000000
   52   388      6   0.82888 RUBBER_FC*1.000000
   52   389      6   0.91449 RUBBER_FC*1.000000
   52   390      6   0.92325 RUBBER_FC*1.000000
   52   391      6   0.98160 RUBBER_FC*1.000000
   52   392      6   0.82840 RUBBER_FC*1.000000
   52   393      6   0.70869 RUBBER_FC*1.000000
   52   394      6   0.95676 RUBBER_FC*1.000000
   52   395      6   0.69608 RUBBER_FC*1.000000
   52   396      6   0.89815 RUBBER_FC*1.000000
   52   397      6   0.89455 RUBBER_FC*1.000000
   52   398      6   0.98408 RUBBER_FC*1.000000
   52   400      6   0.99670 RUBBER_FC*1.000000
   52   401      6   0.88415 RUBBER_FC*1.000000
   52   402      6   0.94324 RUBBER_FC*1.000000
   52   403      6   0.96777 RUBBER_FC*1.000000
   52   404      6   0.90700 RUBBER_FC*1.000000
   53    54      6   0.33407 RUBBER_FC*1.000000
   53    55      6   0.59956 RUBBER_FC*1.000000
   53    56      6   0.48888 RUBBER_FC*1.000000
   53    57      6   0.38449 RUBBER_FC*1.000000
   53    58      6   0.41824 RUBBER_FC*1.000000
   53    59      6   0.25661 RUBBER_FC*1.000000
   53    60      6   0.41629 RUBBER_FC*1.000000
   53    61      6   0.54842 RUBBER_FC*1.000000
   53    62      6   0.45382 RUBBER_FC*1.000000
   53    63      6   0.46261 RUBBER_FC*1.000000
   53    64      6   0.65384 RUBBER_FC*1.000000
   53    65      6   0.73514 RUBBER_FC*1.000000
   53    66      6   0.81304 RUBBER_FC*1.000000
   53    67      6   0.66512 RUBBER_FC*1.000000
   53    68      6   0.78439 RUBBER_FC*1.000000
   53    69      6   0.90978 RUBBER_FC*1.000000
   53    71      6   0.82051 RUBBER_FC*1.000000
   53    72      6   0.77455 RUBBER_FC*1.000000
   53    73      6   0.87746 RUBBER_FC*1.000000
   53    74      6   0.98367 RUBBER_FC*1.000000
   53   360      6   0.96125 RUBBER_FC*1.000000
   53   368      6   0.97333 RUBBER_FC*1.000000
   53   369      6   0.98929 RUBBER_FC*1.000000
   53   376      6   0.84537 RUBBER_FC*1.000000
   53   377      6   0.73407 RUBBER_FC*1.000000
   53   378      6   0.83026 RUBBER_FC*1.000000
   53   379      6   0.93193 RUBBER_FC*1.000000
   53   385      6   0.90403 RUBBER_FC*1.000000
   53   386      6   0.84597 RUBBER_FC*1.000000
   53   388      6   0.91414 RUBBER_FC*1.000000
   53   392      6   0.98132 RUBBER_FC*1.000000
   53   393      6   0.87628 RUBBER_FC*1.000000
   53   395      6   0.89696 RUBBER_FC*1.000000
   54    55      6   0.27611 RUBBER_FC*1.000000
   54    56      6   0.22398 RUBBER_FC*1.000000
   54    57      6   0.26399 RUBBER_FC*1.000000
   54    58      6   0.13224 RUBBER_FC*1.000000
   54    59      6   0.58472 RUBBER_FC*1.000000
   54    60      6   0.59533 RUBBER_FC*1.000000
   54    61      6   0.71905 RUBBER_FC*1.000000
   54    62      6   0.47728 RUBBER_FC*1.000000
   54    63      6   0.40009 RUBBER_FC*1.000000
   54    64      6   0.47218 RUBBER_FC*1.000000
   54    65      6   0.58025 RUBBER_FC*1.000000
   54    66      6   0.69840 RUBBER_FC*1.000000
   54    67      6   0.61359 RUBBER_FC*1.000000
   54    68      6   0.97076 RUBBER_FC*1.000000
   54    69      6   0.97313 RUBBER_FC*1.000000
   54    71      6   0.86273 RUBBER_FC*1.000000
   54    72      6   0.75793 RUBBER_FC*1.000000
   54    73      6   0.83570 RUBBER_FC*1.000000
   54    74      6   0.94270 RUBBER_FC*1.000000
   54   359      6   0.95296 RUBBER_FC*1.000000
   54   360      6   0.82731 RUBBER_FC*1.000000
   54   361      6   0.89629 RUBBER_FC*1.000000
   54   367      6   0.95662 RUBBER_FC*1.000000
   54   368      6   0.72532 RUBBER_FC*1.000000
   54   369      6   0.77009 RUBBER_FC*1.000000
   54   370      6   0.89537 RUBBER_FC*1.000000
   54   374      6   0.87459 RUBBER_FC*1.000000
   54   375      6   0.78926 RUBBER_FC*1.000000
   54   376      6   0.57117 RUBBER_FC*1.000000
   54   377      6   0.51095 RUBBER_FC*1.000000
   54   378      6   0.66098 RUBBER_FC*1.000000
   54   379      6   0.70539 RUBBER_FC*1.000000
   54   383      6   0.90709 RUBBER_FC*1.000000
   54   384      6   0.79027 RUBBER_FC*1.000000
   54   385      6   0.70526 RUBBER_FC*1.000000
   54   386      6   0.71409 RUBBER_FC*1.000000
   54   388      6   0.92537 RUBBER_FC*1.000000
   54   390      6   0.95248 RUBBER_FC*1.000000
   54   391      6   0.93673 RUBBER_FC*1.000000
   54   392      6   0.83114 RUBBER_FC*1.000000
   54   393      6   0.78271 RUBBER_FC*1.000000
   54   395      6   0.93778 RUBBER_FC*1.000000
   54   401      6   0.98716 RUBBER_FC*1.000000
   55    56      6   0.18410 RUBBER_FC*1.000000
   55    57      6   0.36522 RUBBER_FC*1.000000
   55    58      6   0.19736 RUBBER_FC*1.000000
   55    59      6   0.83760 RUBBER_FC*1.000000
   55    60      6   0.76630 RUBBER_FC*1.000000
   55    61      6   0.86009 RUBBER_FC*1.000000
   55    62      6   0.56473 RUBBER_FC*1.000000
   55    63      6   0.45232 RUBBER_FC*1.000000
   55    64      6   0.37567 RUBBER_FC*1.000000
   55    65      6   0.47751 RUBBER_FC*1.000000
   55    66      6   0.61500 RUBBER_FC*1.000000
   55    67      6   0.60496 RUBBER_FC*1.000000
   55    71      6   0.89262 RUBBER_FC*1.000000
   55    72      6   0.76038 RUBBER_FC*1.000000
   55    73      6   0.80071 RUBBER_FC*1.000000
   55    74      6   0.89433 RUBBER_FC*1.000000
   55   358      6   0.87186 RUBBER_FC*1.000000
   55   359      6   0.79241 RUBBER_FC*1.000000
   55   360      6   0.72295 RUBBER_FC*1.000000
   55   361      6   0.77792 RUBBER_FC*1.000000
   55   362      6   0.87137 RUBBER_FC*1.000000
   55   363      6   0.88216 RUBBER_FC*1.000000
   55   366      6   0.97364 RUBBER_FC*1.000000
   55   367      6   0.72333 RUBBER_FC*1.000000
   55   368      6   0.50631 RUBBER_FC*1.000000
   55   369      6   0.57171 RUBBER_FC*1.000000
   55   370      6   0.71022 RUBBER_FC*1.000000
   55   373      6   0.98607 RUBBER_FC*1.000000
   55   374      6   0.69031 RUBBER_FC*1.000000
   55   375      6   0.57330 RUBBER_FC*1.000000
   55   376      6   0.34272 RUBBER_FC*1.000000
   55   377      6   0.36439 RUBBER_FC*1.000000
   55   378      6   0.54847 RUBBER_FC*1.000000
   55   379      6   0.52119 RUBBER_FC*1.000000
   55   381      6   0.97766 RUBBER_FC*1.000000
   55   383      6   0.79544 RUBBER_FC*1.000000
   55   384      6   0.62566 RUBBER_FC*1.000000
   55   385      6   0.59933 RUBBER_FC*1.000000
   55   386      6   0.67355 RUBBER_FC*1.000000
   55   388      6   0.99222 RUBBER_FC*1.000000
   55   390      6   0.94310 RUBBER_FC*1.000000
   55   391      6   0.86140 RUBBER_FC*1.000000
   55   392      6   0.80464 RUBBER_FC*1.000000
   55   393      6   0.81845 RUBBER_FC*1.000000
   56    57      6   0.18451 RUBBER_FC*1.000000
   56    58      6   0.09174 RUBBER_FC*1.000000
   56    59      6   0.70803 RUBBER_FC*1.000000
   56    60      6   0.59268 RUBBER_FC*1.000000
   56    61      6   0.70518 RUBBER_FC*1.000000
   56    62      6   0.42968 RUBBER_FC*1.000000
   56    63      6   0.35886 RUBBER_FC*1.000000
   56    64      6   0.36035 RUBBER_FC*1.000000
   56    65      6   0.41734 RUBBER_FC*1.000000
   56    66      6   0.52039 RUBBER_FC*1.000000
   56    67      6   0.47564 RUBBER_FC*1.000000
   56    68      6   0.94122 RUBBER_FC*1.000000
   56    69      6   0.86158 RUBBER_FC*1.000000
   56    71      6   0.78342 RUBBER_FC*1.000000
   56    72      6   0.69982 RUBBER_FC*1.000000
   56    73      6   0.73149 RUBBER_FC*1.000000
   56    74      6   0.80907 RUBBER_FC*1.000000
   56   358      6   0.93501 RUBBER_FC*1.000000
   56   359      6   0.85299 RUBBER_FC*1.000000
   56   360      6   0.74017 RUBBER_FC*1.000000
   56   361      6   0.77031 RUBBER_FC*1.000000
   56   362      6   0.85247 RUBBER_FC*1.000000
   56   363      6   0.90045 RUBBER_FC*1.000000
   56   366      6   0.99477 RUBBER_FC*1.000000
   56   367      6   0.77274 RUBBER_FC*1.000000
   56   368      6   0.57279 RUBBER_FC*1.000000
   56   369      6   0.58652 RUBBER_FC*1.000000
   56   370      6   0.69414 RUBBER_FC*1.000000
   56   372      6   0.94589 RUBBER_FC*1.000000
   56   373      6   0.92233 RUBBER_FC*1.000000
   56   374      6   0.65064 RUBBER_FC*1.000000
   56   375      6   0.56984 RUBBER_FC*1.000000
   56   376      6   0.36157 RUBBER_FC*1.000000
   56   377      6   0.28721 RUBBER_FC*1.000000
   56   378      6   0.44541 RUBBER_FC*1.000000
   56   379      6   0.48172 RUBBER_FC*1.000000
   56   381      6   0.84654 RUBBER_FC*1.000000
   56   382      6   0.91235 RUBBER_FC*1.000000
   56   383      6   0.71046 RUBBER_FC*1.000000
   56   384      6   0.59749 RUBBER_FC*1.000000
   56   385      6   0.52242 RUBBER_FC*1.000000
   56   386      6   0.55074 RUBBER_FC*1.000000
   56   388      6   0.83515 RUBBER_FC*1.000000
   56   389      6   0.98702 RUBBER_FC*1.000000
   56   390      6   0.83525 RUBBER_FC*1.000000
   56   391      6   0.80284 RUBBER_FC*1.000000
   56   392      6   0.72955 RUBBER_FC*1.000000
   56   393      6   0.71799 RUBBER_FC*1.000000
   56   395      6   0.96045 RUBBER_FC*1.000000
   56   401      6   0.98316 RUBBER_FC*1.000000
   57    58      6   0.19149 RUBBER_FC*1.000000
   57    59      6   0.56915 RUBBER_FC*1.000000
   57    60      6   0.41788 RUBBER_FC*1.000000
   57    61      6   0.56376 RUBBER_FC*1.000000
   57    62      6   0.34293 RUBBER_FC*1.000000
   57    63      6   0.34217 RUBBER_FC*1.000000
   57    64      6   0.44253 RUBBER_FC*1.000000
   57    65      6   0.46193 RUBBER_FC*1.000000
   57    66      6   0.51864 RUBBER_FC*1.000000
   57    67      6   0.42140 RUBBER_FC*1.000000
   57    68      6   0.79336 RUBBER_FC*1.000000
   57    69      6   0.75243 RUBBER_FC*1.000000
   57    70      6   0.94250 RUBBER_FC*1.000000
   57    71      6   0.71960 RUBBER_FC*1.000000
   57    72      6   0.69094 RUBBER_FC*1.000000
   57    73      6   0.72298 RUBBER_FC*1.000000
   57    74      6   0.78684 RUBBER_FC*1.000000
   57   359      6   0.96071 RUBBER_FC*1.000000
   57   360      6   0.81218 RUBBER_FC*1.000000
   57   361      6   0.82753 RUBBER_FC*1.000000
   57   362      6   0.90280 RUBBER_FC*1.000000
   57   363      6   0.98259 RUBBER_FC*1.000000
   57   367      6   0.89301 RUBBER_FC*1.000000
   57   368      6   0.70685 RUBBER_FC*1.000000
   57   369      6   0.68759 RUBBER_FC*1.000000
   57   370      6   0.76611 RUBBER_FC*1.000000
   57   372      6   0.97178 RUBBER_FC*1.000000
   57   373      6   0.94228 RUBBER_FC*1.000000
   57   374      6   0.70917 RUBBER_FC*1.000000
   57   375      6   0.66595 RUBBER_FC*1.000000
   57   376      6   0.49375 RUBBER_FC*1.000000
   57   377      6   0.35887 RUBBER_FC*1.000000
   57   378      6   0.45422 RUBBER_FC*1.000000
   57   379      6   0.55521 RUBBER_FC*1.000000
   57   381      6   0.78355 RUBBER_FC*1.000000
   57   382      6   0.84640 RUBBER_FC*1.000000
   57   383      6   0.71065 RUBBER_FC*1.000000
   57   384      6   0.66236 RUBBER_FC*1.000000
   57   385      6   0.54198 RUBBER_FC*1.000000
   57   386      6   0.50661 RUBBER_FC*1.000000
   57   387      6   0.97760 RUBBER_FC*1.000000
   57   388      6   0.71047 RUBBER_FC*1.000000
   57   389      6   0.87806 RUBBER_FC*1.000000
   57   390      6   0.78141 RUBBER_FC*1.000000
   57   391      6   0.81004 RUBBER_FC*1.000000
   57   392      6   0.71399 RUBBER_FC*1.000000
   57   393      6   0.66378 RUBBER_FC*1.000000
   57   395      6   0.85706 RUBBER_FC*1.000000
   57   397      6   0.97105 RUBBER_FC*1.000000
   57   398      6   0.99877 RUBBER_FC*1.000000
   57   401      6   0.97667 RUBBER_FC*1.000000
   57   402      6   0.98194 RUBBER_FC*1.000000
   58    59      6   0.65139 RUBBER_FC*1.000000
   58    60      6   0.58387 RUBBER_FC*1.000000
   58    61      6   0.70265 RUBBER_FC*1.000000
   58    62      6   0.43636 RUBBER_FC*1.000000
   58    63      6   0.35995 RUBBER_FC*1.000000
   58    64      6   0.39470 RUBBER_FC*1.000000
   58    65      6   0.47815 RUBBER_FC*1.000000
   58    66      6   0.58964 RUBBER_FC*1.000000
   58    67      6   0.52523 RUBBER_FC*1.000000
   58    68      6   0.94741 RUBBER_FC*1.000000
   58    69      6   0.90253 RUBBER_FC*1.000000
   58    71      6   0.80958 RUBBER_FC*1.000000
   58    72      6   0.71584 RUBBER_FC*1.000000
   58    73      6   0.76810 RUBBER_FC*1.000000
   58    74      6   0.85940 RUBBER_FC*1.000000
   58   358      6   0.98144 RUBBER_FC*1.000000
   58   359      6   0.88830 RUBBER_FC*1.000000
   58   360      6   0.76910 RUBBER_FC*1.000000
   58   361      6   0.81680 RUBBER_FC*1.000000
   58   362      6   0.91264 RUBBER_FC*1.000000
   58   363      6   0.95916 RUBBER_FC*1.000000
   58   367      6   0.84554 RUBBER_FC*1.000000
   58   368      6   0.62991 RUBBER_FC*1.000000
   58   369      6   0.65857 RUBBER_FC*1.000000
   58   370      6   0.77500 RUBBER_FC*1.000000
   58   374      6   0.74236 RUBBER_FC*1.000000
   58   375      6   0.65925 RUBBER_FC*1.000000
   58   376      6   0.44558 RUBBER_FC*1.000000
   58   377      6   0.37883 RUBBER_FC*1.000000
   58   378      6   0.53298 RUBBER_FC*1.000000
   58   379      6   0.57328 RUBBER_FC*1.000000
   58   381      6   0.92119 RUBBER_FC*1.000000
   58   382      6   0.97894 RUBBER_FC*1.000000
   58   383      6   0.78934 RUBBER_FC*1.000000
   58   384      6   0.67409 RUBBER_FC*1.000000
   58   385      6   0.59398 RUBBER_FC*1.000000
   58   386      6   0.61323 RUBBER_FC*1.000000
   58   388      6   0.86658 RUBBER_FC*1.000000
   58   390      6   0.87846 RUBBER_FC*1.000000
   58   391      6   0.85319 RUBBER_FC*1.000000
   58   392      6   0.76500 RUBBER_FC*1.000000
   58   393      6   0.73718 RUBBER_FC*1.000000
   58   395      6   0.94509 RUBBER_FC*1.000000
   58   401      6   0.97867 RUBBER_FC*1.000000
   59    60      6   0.36914 RUBBER_FC*1.000000
   59    61      6   0.46180 RUBBER_FC*1.000000
   59    62      6   0.52478 RUBBER_FC*1.000000
   59    63      6   0.59059 RUBBER_FC*1.000000
   59    64      6   0.81620 RUBBER_FC*1.000000
   59    65      6   0.87026 RUBBER_FC*1.000000
   59    66      6   0.91464 RUBBER_FC*1.000000
   59    67      6   0.74211 RUBBER_FC*1.000000
   59    68      6   0.64755 RUBBER_FC*1.000000
   59    69      6   0.87058 RUBBER_FC*1.000000
   59    71      6   0.80804 RUBBER_FC*1.000000
   59    72      6   0.81933 RUBBER_FC*1.000000
   59    73      6   0.92503 RUBBER_FC*1.000000
   59   377      6   0.91316 RUBBER_FC*1.000000
   59   378      6   0.97194 RUBBER_FC*1.000000
   59   386      6   0.98211 RUBBER_FC*1.000000
   59   388      6   0.96033 RUBBER_FC*1.000000
   59   395      6   0.96444 RUBBER_FC*1.000000
   60    61      6   0.24605 RUBBER_FC*1.000000
   60    62      6   0.34461 RUBBER_FC*1.000000
   60    63      6   0.48111 RUBBER_FC*1.000000
   60    64      6   0.68749 RUBBER_FC*1.000000
   60    65      6   0.66198 RUBBER_FC*1.000000
   60    66      6   0.64181 RUBBER_FC*1.000000
   60    67      6   0.47039 RUBBER_FC*1.000000
   60    68      6   0.42804 RUBBER_FC*1.000000
   60    69      6   0.54821 RUBBER_FC*1.000000
   60    70      6   0.74227 RUBBER_FC*1.000000
   60    71      6   0.59736 RUBBER_FC*1.000000
   60    72      6   0.69421 RUBBER_FC*1.000000
   60    73      6   0.73087 RUBBER_FC*1.000000
   60    74      6   0.76811 RUBBER_FC*1.000000
   60    75      6   0.95941 RUBBER_FC*1.000000
   60    79      6   0.99835 RUBBER_FC*1.000000
   60   360      6   0.95986 RUBBER_FC*1.000000
   60   361      6   0.95417 RUBBER_FC*1.000000
   60   368      6   0.99934 RUBBER_FC*1.000000
   60   369      6   0.94072 RUBBER_FC*1.000000
   60   370      6   0.97587 RUBBER_FC*1.000000
   60   374      6   0.95954 RUBBER_FC*1.000000
   60   375      6   0.97119 RUBBER_FC*1.000000
   60   376      6   0.85426 RUBBER_FC*1.000000
   60   377      6   0.68826 RUBBER_FC*1.000000
   60   378      6   0.68652 RUBBER_FC*1.000000
   60   379      6   0.84715 RUBBER_FC*1.000000
   60   381      6   0.83495 RUBBER_FC*1.000000
   60   382      6   0.92106 RUBBER_FC*1.000000
   60   383      6   0.92818 RUBBER_FC*1.000000
   60   384      6   0.98499 RUBBER_FC*1.000000
   60   385      6   0.83226 RUBBER_FC*1.000000
   60   386      6   0.71367 RUBBER_FC*1.000000
   60   387      6   0.96336 RUBBER_FC*1.000000
   60   388      6   0.70012 RUBBER_FC*1.000000
   60   389      6   0.90025 RUBBER_FC*1.000000
   60   390      6   0.93946 RUBBER_FC*1.000000
   60   392      6   0.95953 RUBBER_FC*1.000000
   60   393      6   0.85610 RUBBER_FC*1.000000
   60   394      6   0.96622 RUBBER_FC*1.000000
   60   395      6   0.90645 RUBBER_FC*1.000000
   61    62      6   0.31312 RUBBER_FC*1.000000
   61    63      6   0.46257 RUBBER_FC*1.000000
   61    64      6   0.66964 RUBBER_FC*1.000000
   61    65      6   0.63516 RUBBER_FC*1.000000
   61    66      6   0.60687 RUBBER_FC*1.000000
   61    67      6   0.43113 RUBBER_FC*1.000000
   61    68      6   0.25741 RUBBER_FC*1.000000
   61    69      6   0.42215 RUBBER_FC*1.000000
   61    70      6   0.55481 RUBBER_FC*1.000000
   61    71      6   0.40008 RUBBER_FC*1.000000
   61    72      6   0.53613 RUBBER_FC*1.000000
   61    73      6   0.57780 RUBBER_FC*1.000000
   61    74      6   0.62028 RUBBER_FC*1.000000
   61    75      6   0.78851 RUBBER_FC*1.000000
   61    76      6   0.91648 RUBBER_FC*1.000000
   61    78      6   0.87047 RUBBER_FC*1.000000
   61    79      6   0.79345 RUBBER_FC*1.000000
   61    80      6   0.84118 RUBBER_FC*1.000000
   61    81      6   0.96555 RUBBER_FC*1.000000
   61    83      6   0.87457 RUBBER_FC*1.000000
   61   360      6   0.84987 RUBBER_FC*1.000000
   61   361      6   0.83922 RUBBER_FC*1.000000
   61   362      6   0.90906 RUBBER_FC*1.000000
   61   368      6   0.98144 RUBBER_FC*1.000000
   61   369      6   0.91612 RUBBER_FC*1.000000
   61   370      6   0.94551 RUBBER_FC*1.000000
   61   376      6   0.92575 RUBBER_FC*1.000000
   61   377      6   0.77258 RUBBER_FC*1.000000
   61   378      6   0.76113 RUBBER_FC*1.000000
   61   379      6   0.90995 RUBBER_FC*1.000000
   61   381      6   0.92103 RUBBER_FC*1.000000
   61   385      6   0.98390 RUBBER_FC*1.000000
   61   386      6   0.88043 RUBBER_FC*1.000000
   61   388      6   0.90139 RUBBER_FC*1.000000
   62    63      6   0.15939 RUBBER_FC*1.000000
   62    64      6   0.36389 RUBBER_FC*1.000000
   62    65      6   0.36186 RUBBER_FC*1.000000
   62    66      6   0.40335 RUBBER_FC*1.000000
   62    67      6   0.23927 RUBBER_FC*1.000000
   62    68      6   0.55216 RUBBER_FC*1.000000
   62    69      6   0.52973 RUBBER_FC*1.000000
   62    70      6   0.66458 RUBBER_FC*1.000000
   62    71      6   0.39676 RUBBER_FC*1.000000
   62    72      6   0.38749 RUBBER_FC*1.000000
   62    73      6   0.44118 RUBBER_FC*1.000000
   62    74      6   0.53039 RUBBER_FC*1.000000
   62    75      6   0.91114 RUBBER_FC*1.000000
   62    76      6   0.91224 RUBBER_FC*1.000000
   62    78      6   0.84008 RUBBER_FC*1.000000
   62    79      6   0.76361 RUBBER_FC*1.000000
   62    80      6   0.75272 RUBBER_FC*1.000000
   62    81      6   0.83902 RUBBER_FC*1.000000
   62    82      6   0.90316 RUBBER_FC*1.000000
   62    83      6   0.80240 RUBBER_FC*1.000000
   62   351      6   0.86649 RUBBER_FC*1.000000
   62   352      6   0.93281 RUBBER_FC*1.000000
   62   354      6   0.97897 RUBBER_FC*1.000000
   62   358      6   0.92804 RUBBER_FC*1.000000
   62   359      6   0.82250 RUBBER_FC*1.000000
   62   360      6   0.61782 RUBBER_FC*1.000000
   62   361      6   0.62892 RUBBER_FC*1.000000
   62   362      6   0.72195 RUBBER_FC*1.000000
   62   363      6   0.83536 RUBBER_FC*1.000000
   62   367      6   0.87696 RUBBER_FC*1.000000
   62   368      6   0.68824 RUBBER_FC*1.000000
   62   369      6   0.64812 RUBBER_FC*1.000000
   62   370      6   0.71677 RUBBER_FC*1.000000
   62   372      6   0.96451 RUBBER_FC*1.000000
   62   374      6   0.79468 RUBBER_FC*1.000000
   62   375      6   0.77512 RUBBER_FC*1.000000
   62   376      6   0.64375 RUBBER_FC*1.000000
   62   377      6   0.51481 RUBBER_FC*1.000000
   62   378      6   0.55828 RUBBER_FC*1.000000
   62   379      6   0.66871 RUBBER_FC*1.000000
   62   381      6   0.86181 RUBBER_FC*1.000000
   62   382      6   0.99994 RUBBER_FC*1.000000
   62   383      6   0.90212 RUBBER_FC*1.000000
   62   384      6   0.89954 RUBBER_FC*1.000000
   62   385      6   0.79386 RUBBER_FC*1.000000
   62   386      6   0.74224 RUBBER_FC*1.000000
   62   388      6   0.90088 RUBBER_FC*1.000000
   62   393      6   0.97270 RUBBER_FC*1.000000
   63    64      6   0.23422 RUBBER_FC*1.000000
   63    65      6   0.30586 RUBBER_FC*1.000000
   63    66      6   0.41730 RUBBER_FC*1.000000
   63    67      6   0.30486 RUBBER_FC*1.000000
   63    68      6   0.70366 RUBBER_FC*1.000000
   63    69      6   0.66176 RUBBER_FC*1.000000
   63    70      6   0.77401 RUBBER_FC*1.000000
   63    71      6   0.47404 RUBBER_FC*1.000000
   63    72      6   0.36565 RUBBER_FC*1.000000
   63    73      6   0.44450 RUBBER_FC*1.000000
   63    74      6   0.56721 RUBBER_FC*1.000000
   63    76      6   0.97484 RUBBER_FC*1.000000
   63    78      6   0.87074 RUBBER_FC*1.000000
   63    79      6   0.78739 RUBBER_FC*1.000000
   63    80      6   0.73306 RUBBER_FC*1.000000
   63    81      6   0.80276 RUBBER_FC*1.000000
   63    82      6   0.88452 RUBBER_FC*1.000000
   63    83      6   0.80476 RUBBER_FC*1.000000
   63   350      6   0.95058 RUBBER_FC*1.000000
   63   351      6   0.78734 RUBBER_FC*1.000000
   63   352      6   0.85141 RUBBER_FC*1.000000
   63   353      6   0.96190 RUBBER_FC*1.000000
   63   354      6   0.88637 RUBBER_FC*1.000000
   63   358      6   0.82434 RUBBER_FC*1.000000
   63   359      6   0.70964 RUBBER_FC*1.000000
   63   360      6   0.52003 RUBBER_FC*1.000000
   63   361      6   0.56565 RUBBER_FC*1.000000
   63   362      6   0.68390 RUBBER_FC*1.000000
   63   363      6   0.76729 RUBBER_FC*1.000000
   63   367      6   0.79380 RUBBER_FC*1.000000
   63   368      6   0.57479 RUBBER_FC*1.000000
   63   369      6   0.57117 RUBBER_FC*1.000000
   63   370      6   0.67654 RUBBER_FC*1.000000
   63   372      6   0.97947 RUBBER_FC*1.000000
   63   374      6   0.77926 RUBBER_FC*1.000000
   63   375      6   0.72948 RUBBER_FC*1.000000
   63   376      6   0.57069 RUBBER_FC*1.000000
   63   377      6   0.47943 RUBBER_FC*1.000000
   63   378      6   0.56940 RUBBER_FC*1.000000
   63   379      6   0.63822 RUBBER_FC*1.000000
   63   381      6   0.93819 RUBBER_FC*1.000000
   63   383      6   0.92565 RUBBER_FC*1.000000
   63   384      6   0.87732 RUBBER_FC*1.000000
   63   385      6   0.79543 RUBBER_FC*1.000000
   63   386      6   0.77923 RUBBER_FC*1.000000
   63   388      6   0.99203 RUBBER_FC*1.000000
   64    65      6   0.18532 RUBBER_FC*1.000000
   64    66      6   0.36386 RUBBER_FC*1.000000
   64    67      6   0.36196 RUBBER_FC*1.000000
   64    68      6   0.88996 RUBBER_FC*1.000000
   64    69      6   0.76317 RUBBER_FC*1.000000
   64    70      6   0.85407 RUBBER_FC*1.000000
   64    71      6   0.56445 RUBBER_FC*1.000000
   64    72      6   0.40208 RUBBER_FC*1.000000
   64    73      6   0.43487 RUBBER_FC*1.000000
   64    74      6   0.55186 RUBBER_FC*1.000000
   64    76      6   0.95241 RUBBER_FC*1.000000
   64    78      6   0.84598 RUBBER_FC*1.000000
   64    79      6   0.78210 RUBBER_FC*1.000000
   64    80      6   0.70339 RUBBER_FC*1.000000
   64    81      6   0.72054 RUBBER_FC*1.000000
   64    82      6   0.79265 RUBBER_FC*1.000000
   64    83      6   0.76205 RUBBER_FC*1.000000
   64   349      6   0.96240 RUBBER_FC*1.000000
   64   350      6   0.82436 RUBBER_FC*1.000000
   64   351      6   0.71719 RUBBER_FC*1.000000
   64   352      6   0.73819 RUBBER_FC*1.000000
   64   353      6   0.81343 RUBBER_FC*1.000000
   64   354      6   0.76667 RUBBER_FC*1.000000
   64   356      6   0.96283 RUBBER_FC*1.000000
   64   357      6   0.85366 RUBBER_FC*1.000000
   64   358      6   0.62025 RUBBER_FC*1.000000
   64   359      6   0.52004 RUBBER_FC*1.000000
   64   360      6   0.38061 RUBBER_FC*1.000000
   64   361      6   0.42612 RUBBER_FC*1.000000
   64   362      6   0.54389 RUBBER_FC*1.000000
   64   363      6   0.58662 RUBBER_FC*1.000000
   64   365      6   0.87137 RUBBER_FC*1.000000
   64   366      6   0.85384 RUBBER_FC*1.000000
   64   367      6   0.57500 RUBBER_FC*1.000000
   64   368      6   0.34167 RUBBER_FC*1.000000
   64   369      6   0.36527 RUBBER_FC*1.000000
   64   370      6   0.50656 RUBBER_FC*1.000000
   64   372      6   0.86629 RUBBER_FC*1.000000
   64   373      6   0.93790 RUBBER_FC*1.000000
   64   374      6   0.65208 RUBBER_FC*1.000000
   64   375      6   0.57402 RUBBER_FC*1.000000
   64   376      6   0.42051 RUBBER_FC*1.000000
   64   377      6   0.39796 RUBBER_FC*1.000000
   64   378      6   0.51459 RUBBER_FC*1.000000
   64   379      6   0.51404 RUBBER_FC*1.000000
   64   381      6   0.94071 RUBBER_FC*1.000000
   64   383      6   0.87805 RUBBER_FC*1.000000
   64   384      6   0.78907 RUBBER_FC*1.000000
   64   385      6   0.75435 RUBBER_FC*1.000000
   64   386      6   0.78867 RUBBER_FC*1.000000
   65    66      6   0.18155 RUBBER_FC*1.000000
   65    67      6   0.23868 RUBBER_FC*1.000000
   65    68      6   0.82287 RUBBER_FC*1.000000
   65    69      6   0.63038 RUBBER_FC*1.000000
   65    70      6   0.72994 RUBBER_FC*1.000000
   65    71      6   0.48851 RUBBER_FC*1.000000
   65    72      6   0.40517 RUBBER_FC*1.000000
   65    73      6   0.36140 RUBBER_FC*1.000000
   65    74      6   0.42210 RUBBER_FC*1.000000
   65    75      6   0.93994 RUBBER_FC*1.000000
   65    76      6   0.79595 RUBBER_FC*1.000000
   65    77      6   0.96699 RUBBER_FC*1.000000
   65    78      6   0.74116 RUBBER_FC*1.000000
   65    79      6   0.70595 RUBBER_FC*1.000000
   65    80      6   0.67886 RUBBER_FC*1.000000
   65    81      6   0.68371 RUBBER_FC*1.000000
   65    82      6   0.71462 RUBBER_FC*1.000000
   65    83      6   0.68815 RUBBER_FC*1.000000
   65   350      6   0.89212 RUBBER_FC*1.000000
   65   351      6   0.77100 RUBBER_FC*1.000000
   65   352      6   0.76674 RUBBER_FC*1.000000
   65   353      6   0.82713 RUBBER_FC*1.000000
   65   354      6   0.81294 RUBBER_FC*1.000000
   65   356      6   0.95457 RUBBER_FC*1.000000
   65   357      6   0.84016 RUBBER_FC*1.000000
   65   358      6   0.62743 RUBBER_FC*1.000000
   65   359      6   0.56135 RUBBER_FC*1.000000
   65   360      6   0.42038 RUBBER_FC*1.000000
   65   361      6   0.38099 RUBBER_FC*1.000000
   65   362      6   0.44310 RUBBER_FC*1.000000
   65   363      6   0.52531 RUBBER_FC*1.000000
   65   364      6   0.97771 RUBBER_FC*1.000000
   65   365      6   0.76944 RUBBER_FC*1.000000
   65   366      6   0.74366 RUBBER_FC*1.000000
   65   367      6   0.51597 RUBBER_FC*1.000000
   65   368      6   0.35915 RUBBER_FC*1.000000
   65   369      6   0.28690 RUBBER_FC*1.000000
   65   370      6   0.37081 RUBBER_FC*1.000000
   65   371      6   0.91747 RUBBER_FC*1.000000
   65   372      6   0.69771 RUBBER_FC*1.000000
   65   373      6   0.78159 RUBBER_FC*1.000000
   65   374      6   0.51949 RUBBER_FC*1.000000
   65   375      6   0.47903 RUBBER_FC*1.000000
   65   376      6   0.39109 RUBBER_FC*1.000000
   65   377      6   0.33221 RUBBER_FC*1.000000
   65   378      6   0.38618 RUBBER_FC*1.000000
   65   379      6   0.40711 RUBBER_FC*1.000000
   65   380      6   0.97389 RUBBER_FC*1.000000
   65   381      6   0.78645 RUBBER_FC*1.000000
   65   382      6   0.95373 RUBBER_FC*1.000000
   65   383      6   0.76441 RUBBER_FC*1.000000
   65   384      6   0.72124 RUBBER_FC*1.000000
   65   385      6   0.68271 RUBBER_FC*1.000000
   65   386      6   0.70387 RUBBER_FC*1.000000
   66    67      6   0.18067 RUBBER_FC*1.000000
   66    68      6   0.75001 RUBBER_FC*1.000000
   66    69      6   0.49549 RUBBER_FC*1.000000
   66    70      6   0.61042 RUBBER_FC*1.000000
   66    71      6   0.44454 RUBBER_FC*1.000000
   66    72      6   0.46398 RUBBER_FC*1.000000
   66    73      6   0.36104 RUBBER_FC*1.000000
   66    74      6   0.33833 RUBBER_FC*1.000000
   66    75      6   0.79881 RUBBER_FC*1.000000
   66    76      6   0.65855 RUBBER_FC*1.000000
   66    77      6   0.85595 RUBBER_FC*1.000000
   66    78      6   0.67247 RUBBER_FC*1.000000
   66    79      6   0.66741 RUBBER_FC*1.000000
   66    80      6   0.70066 RUBBER_FC*1.000000
   66    81      6   0.70478 RUBBER_FC*1.000000
   66    82      6   0.69452 RUBBER_FC*1.000000
   66    83      6   0.66188 RUBBER_FC*1.000000
   66    85      6   0.98797 RUBBER_FC*1.000000
   66   351      6   0.86391 RUBBER_FC*1.000000
   66   352      6   0.84784 RUBBER_FC*1.000000
   66   353      6   0.90105 RUBBER_FC*1.000000
   66   354      6   0.90788 RUBBER_FC*1.000000
   66   357      6   0.90735 RUBBER_FC*1.000000
   66   358      6   0.71736 RUBBER_FC*1.000000
   66   359      6   0.67689 RUBBER_FC*1.000000
   66   360      6   0.53506 RUBBER_FC*1.000000
   66   361      6   0.43784 RUBBER_FC*1.000000
   66   362      6   0.43471 RUBBER_FC*1.000000
   66   363      6   0.55943 RUBBER_FC*1.000000
   66   365      6   0.74822 RUBBER_FC*1.000000
   66   366      6   0.71429 RUBBER_FC*1.000000
   66   367      6   0.56364 RUBBER_FC*1.000000
   66   368      6   0.48696 RUBBER_FC*1.000000
   66   369      6   0.35428 RUBBER_FC*1.000000
   66   370      6   0.34214 RUBBER_FC*1.000000
   66   371      6   0.84806 RUBBER_FC*1.000000
   66   372      6   0.57371 RUBBER_FC*1.000000
   66   373      6   0.66687 RUBBER_FC*1.000000
   66   374      6   0.45924 RUBBER_FC*1.000000
   66   375      6   0.47716 RUBBER_FC*1.000000
   66   376      6   0.46222 RUBBER_FC*1.000000
   66   377      6   0.36421 RUBBER_FC*1.000000
   66   378      6   0.32264 RUBBER_FC*1.000000
   66   379      6   0.39202 RUBBER_FC*1.000000
   66   380      6   0.83533 RUBBER_FC*1.000000
   66   381      6   0.64505 RUBBER_FC*1.000000
   66   382      6   0.83838 RUBBER_FC*1.000000
   66   383      6   0.69020 RUBBER_FC*1.000000
   66   384      6   0.71074 RUBBER_FC*1.000000
   66   385      6   0.65887 RUBBER_FC*1.000000
   66   386      6   0.65216 RUBBER_FC*1.000000
   66   388      6   0.92295 RUBBER_FC*1.000000
   66   390      6   0.99443 RUBBER_FC*1.000000
   66   392      6   0.99198 RUBBER_FC*1.000000
   67    68      6   0.59845 RUBBER_FC*1.000000
   67    69      6   0.41570 RUBBER_FC*1.000000
   67    70      6   0.56015 RUBBER_FC*1.000000
   67    71      6   0.35637 RUBBER_FC*1.000000
   67    72      6   0.40623 RUBBER_FC*1.000000
   67    73      6   0.35485 RUBBER_FC*1.000000
   67    74      6   0.37186 RUBBER_FC*1.000000
   67    75      6   0.78098 RUBBER_FC*1.000000
   67    76      6   0.72377 RUBBER_FC*1.000000
   67    77      6   0.91562 RUBBER_FC*1.000000
   67    78      6   0.71211 RUBBER_FC*1.000000
   67    79      6   0.67724 RUBBER_FC*1.000000
   67    80      6   0.70916 RUBBER_FC*1.000000
   67    81      6   0.75733 RUBBER_FC*1.000000
   67    82      6   0.77535 RUBBER_FC*1.000000
   67    83      6   0.70086 RUBBER_FC*1.000000
   67   351      6   0.87541 RUBBER_FC*1.000000
   67   352      6   0.89670 RUBBER_FC*1.000000
   67   353      6   0.98159 RUBBER_FC*1.000000
   67   354      6   0.95525 RUBBER_FC*1.000000
   67   358      6   0.83244 RUBBER_FC*1.000000
   67   359      6   0.76215 RUBBER_FC*1.000000
   67   360      6   0.57986 RUBBER_FC*1.000000
   67   361      6   0.52246 RUBBER_FC*1.000000
   67   362      6   0.56093 RUBBER_FC*1.000000
   67   363      6   0.69314 RUBBER_FC*1.000000
   67   365      6   0.92377 RUBBER_FC*1.000000
   67   366      6   0.89358 RUBBER_FC*1.000000
   67   367      6   0.72332 RUBBER_FC*1.000000
   67   368      6   0.59700 RUBBER_FC*1.000000
   67   369      6   0.50045 RUBBER_FC*1.000000
   67   370      6   0.51960 RUBBER_FC*1.000000
   67   372      6   0.73112 RUBBER_FC*1.000000
   67   373      6   0.79918 RUBBER_FC*1.000000
   67   374      6   0.60162 RUBBER_FC*1.000000
   67   375      6   0.61279 RUBBER_FC*1.000000
   67   376      6   0.54622 RUBBER_FC*1.000000
   67   377      6   0.41216 RUBBER_FC*1.000000
   67   378      6   0.39325 RUBBER_FC*1.000000
   67   379      6   0.50839 RUBBER_FC*1.000000
   67   380      6   0.93863 RUBBER_FC*1.000000
   67   381      6   0.68534 RUBBER_FC*1.000000
   67   382      6   0.86040 RUBBER_FC*1.000000
   67   383      6   0.75422 RUBBER_FC*1.000000
   67   384      6   0.78362 RUBBER_FC*1.000000
   67   385      6   0.69541 RUBBER_FC*1.000000
   67   386      6   0.65296 RUBBER_FC*1.000000
   67   388      6   0.86177 RUBBER_FC*1.000000
   67   390      6   0.98425 RUBBER_FC*1.000000
   67   392      6   0.98515 RUBBER_FC*1.000000
   67   393      6   0.96711 RUBBER_FC*1.000000
   68    69      6   0.36959 RUBBER_FC*1.000000
   68    70      6   0.46216 RUBBER_FC*1.000000
   68    71      6   0.47349 RUBBER_FC*1.000000
   68    72      6   0.69015 RUBBER_FC*1.000000
   68    73      6   0.69479 RUBBER_FC*1.000000
   68    74      6   0.68528 RUBBER_FC*1.000000
   68    75      6   0.64599 RUBBER_FC*1.000000
   68    76      6   0.87052 RUBBER_FC*1.000000
   68    78      6   0.86642 RUBBER_FC*1.000000
   68    79      6   0.80915 RUBBER_FC*1.000000
   68    80      6   0.91349 RUBBER_FC*1.000000
   68    83      6   0.91264 RUBBER_FC*1.000000
   68   361      6   0.97728 RUBBER_FC*1.000000
   68   377      6   0.96448 RUBBER_FC*1.000000
   68   378      6   0.91183 RUBBER_FC*1.000000
   68   381      6   0.96316 RUBBER_FC*1.000000
   68   388      6   0.96855 RUBBER_FC*1.000000
   69    70      6   0.24607 RUBBER_FC*1.000000
   69    71      6   0.35703 RUBBER_FC*1.000000
   69    72      6   0.60690 RUBBER_FC*1.000000
   69    73      6   0.51752 RUBBER_FC*1.000000
   69    74      6   0.42282 RUBBER_FC*1.000000
   69    75      6   0.42701 RUBBER_FC*1.000000
   69    76      6   0.54920 RUBBER_FC*1.000000
   69    77      6   0.74098 RUBBER_FC*1.000000
   69    78      6   0.63730 RUBBER_FC*1.000000
   69    79      6   0.63787 RUBBER_FC*1.000000
   69    80      6   0.78446 RUBBER_FC*1.000000
   69    81      6   0.86305 RUBBER_FC*1.000000
   69    82      6   0.83478 RUBBER_FC*1.000000
   69    83      6   0.71514 RUBBER_FC*1.000000
   69    84      6   0.96036 RUBBER_FC*1.000000
   69    88      6   0.99365 RUBBER_FC*1.000000
   69   360      6   0.86472 RUBBER_FC*1.000000
   69   361      6   0.76512 RUBBER_FC*1.000000
   69   362      6   0.74708 RUBBER_FC*1.000000
   69   363      6   0.92233 RUBBER_FC*1.000000
   69   368      6   0.96738 RUBBER_FC*1.000000
   69   369      6   0.83697 RUBBER_FC*1.000000
   69   370      6   0.78298 RUBBER_FC*1.000000
   69   372      6   0.83018 RUBBER_FC*1.000000
   69   373      6   0.91728 RUBBER_FC*1.000000
   69   374      6   0.85215 RUBBER_FC*1.000000
   69   375      6   0.92594 RUBBER_FC*1.000000
   69   376      6   0.92467 RUBBER_FC*1.000000
   69   377      6   0.77637 RUBBER_FC*1.000000
   69   378      6   0.67648 RUBBER_FC*1.000000
   69   379      6   0.82452 RUBBER_FC*1.000000
   69   380      6   0.96313 RUBBER_FC*1.000000
   69   381      6   0.70175 RUBBER_FC*1.000000
   69   382      6   0.90284 RUBBER_FC*1.000000
   69   383      6   0.93891 RUBBER_FC*1.000000
   69   385      6   0.95826 RUBBER_FC*1.000000
   69   386      6   0.85636 RUBBER_FC*1.000000
   69   387      6   0.97068 RUBBER_FC*1.000000
   69   388      6   0.90778 RUBBER_FC*1.000000
   70    71      6   0.33444 RUBBER_FC*1.000000
   70    72      6   0.59285 RUBBER_FC*1.000000
   70    73      6   0.49195 RUBBER_FC*1.000000
   70    74      6   0.38302 RUBBER_FC*1.000000
   70    75      6   0.25574 RUBBER_FC*1.000000
   70    76      6   0.42076 RUBBER_FC*1.000000
   70    77      6   0.55105 RUBBER_FC*1.000000
   70    78      6   0.45650 RUBBER_FC*1.000000
   70    79      6   0.46344 RUBBER_FC*1.000000
   70    80      6   0.65136 RUBBER_FC*1.000000
   70    81      6   0.73869 RUBBER_FC*1.000000
   70    82      6   0.70128 RUBBER_FC*1.000000
   70    83      6   0.56081 RUBBER_FC*1.000000
   70    84      6   0.78594 RUBBER_FC*1.000000
   70    85      6   0.90985 RUBBER_FC*1.000000
   70    87      6   0.86450 RUBBER_FC*1.000000
   70    88      6   0.78794 RUBBER_FC*1.000000
   70    89      6   0.83694 RUBBER_FC*1.000000
   70    90      6   0.96067 RUBBER_FC*1.000000
   70   351      6   0.96948 RUBBER_FC*1.000000
   70   352      6   0.99258 RUBBER_FC*1.000000
   70   360      6   0.84635 RUBBER_FC*1.000000
   70   361      6   0.73843 RUBBER_FC*1.000000
   70   362      6   0.71228 RUBBER_FC*1.000000
   70   363      6   0.89115 RUBBER_FC*1.000000
   70   369      6   0.90328 RUBBER_FC*1.000000
   70   370      6   0.84531 RUBBER_FC*1.000000
   70   372      6   0.91590 RUBBER_FC*1.000000
   70   374      6   0.99119 RUBBER_FC*1.000000
   70   377      6   0.94557 RUBBER_FC*1.000000
   70   378      6   0.85671 RUBBER_FC*1.000000
   70   379      6   0.97623 RUBBER_FC*1.000000
   70   381      6   0.90235 RUBBER_FC*1.000000
   71    72      6   0.26976 RUBBER_FC*1.000000
   71    73      6   0.22909 RUBBER_FC*1.000000
   71    74      6   0.26304 RUBBER_FC*1.000000
   71    75      6   0.58392 RUBBER_FC*1.000000
   71    76      6   0.59991 RUBBER_FC*1.000000
   71    77      6   0.72171 RUBBER_FC*1.000000
   71    78      6   0.47996 RUBBER_FC*1.000000
   71    79      6   0.40109 RUBBER_FC*1.000000
   71    80      6   0.47085 RUBBER_FC*1.000000
   71    81      6   0.58260 RUBBER_FC*1.000000
   71    82      6   0.62084 RUBBER_FC*1.000000
   71    83      6   0.47556 RUBBER_FC*1.000000
   71    84      6   0.97388 RUBBER_FC*1.000000
   71    85      6   0.97518 RUBBER_FC*1.000000
   71    87      6   0.88258 RUBBER_FC*1.000000
   71    88      6   0.79525 RUBBER_FC*1.000000
   71    89      6   0.76488 RUBBER_FC*1.000000
   71    90      6   0.85844 RUBBER_FC*1.000000
   71    91      6   0.97286 RUBBER_FC*1.000000
   71    92      6   0.94955 RUBBER_FC*1.000000
   71   344      6   0.85846 RUBBER_FC*1.000000
   71   345      6   0.93136 RUBBER_FC*1.000000
   71   350      6   0.95548 RUBBER_FC*1.000000
   71   351      6   0.71976 RUBBER_FC*1.000000
   71   352      6   0.77219 RUBBER_FC*1.000000
   71   353      6   0.89484 RUBBER_FC*1.000000
   71   354      6   0.84473 RUBBER_FC*1.000000
   71   358      6   0.87638 RUBBER_FC*1.000000
   71   359      6   0.79104 RUBBER_FC*1.000000
   71   360      6   0.57063 RUBBER_FC*1.000000
   71   361      6   0.51590 RUBBER_FC*1.000000
   71   362      6   0.56792 RUBBER_FC*1.000000
   71   363      6   0.72578 RUBBER_FC*1.000000
   71   367      6   0.90709 RUBBER_FC*1.000000
   71   368      6   0.79000 RUBBER_FC*1.000000
   71   369      6   0.70526 RUBBER_FC*1.000000
   71   370      6   0.71443 RUBBER_FC*1.000000
   71   372      6   0.92838 RUBBER_FC*1.000000
   71   374      6   0.89841 RUBBER_FC*1.000000
   71   375      6   0.91912 RUBBER_FC*1.000000
   71   376      6   0.86861 RUBBER_FC*1.000000
   71   377      6   0.75956 RUBBER_FC*1.000000
   71   378      6   0.73464 RUBBER_FC*1.000000
   71   379      6   0.83338 RUBBER_FC*1.000000
   71   381      6   0.94310 RUBBER_FC*1.000000
   71   386      6   0.99266 RUBBER_FC*1.000000
   72    73      6   0.17903 RUBBER_FC*1.000000
   72    74      6   0.35730 RUBBER_FC*1.000000
   72    75      6   0.82915 RUBBER_FC*1.000000
   72    76      6   0.76194 RUBBER_FC*1.000000
   72    77      6   0.85499 RUBBER_FC*1.000000
   72    78      6   0.55989 RUBBER_FC*1.000000
   72    79      6   0.44721 RUBBER_FC*1.000000
   72    80      6   0.37354 RUBBER_FC*1.000000
   72    81      6   0.47531 RUBBER_FC*1.000000
   72    82      6   0.57920 RUBBER_FC*1.000000
   72    83      6   0.46864 RUBBER_FC*1.000000
   72    87      6   0.88574 RUBBER_FC*1.000000
   72    88      6   0.80347 RUBBER_FC*1.000000
   72    89      6   0.71819 RUBBER_FC*1.000000
   72    90      6   0.76725 RUBBER_FC*1.000000
   72    91      6   0.85944 RUBBER_FC*1.000000
   72    92      6   0.88222 RUBBER_FC*1.000000
   72   343      6   0.85852 RUBBER_FC*1.000000
   72   344      6   0.72878 RUBBER_FC*1.000000
   72   345      6   0.77860 RUBBER_FC*1.000000
   72   346      6   0.87767 RUBBER_FC*1.000000
   72   349      6   0.97654 RUBBER_FC*1.000000
   72   350      6   0.72509 RUBBER_FC*1.000000
   72   351      6   0.50296 RUBBER_FC*1.000000
   72   352      6   0.57371 RUBBER_FC*1.000000
   72   353      6   0.71056 RUBBER_FC*1.000000
   72   354      6   0.63031 RUBBER_FC*1.000000
   72   357      6   0.98560 RUBBER_FC*1.000000
   72   358      6   0.69102 RUBBER_FC*1.000000
   72   359      6   0.57519 RUBBER_FC*1.000000
   72   360      6   0.34146 RUBBER_FC*1.000000
   72   361      6   0.36575 RUBBER_FC*1.000000
   72   362      6   0.49681 RUBBER_FC*1.000000
   72   363      6   0.60402 RUBBER_FC*1.000000
   72   365      6   0.97356 RUBBER_FC*1.000000
   72   367      6   0.79335 RUBBER_FC*1.000000
   72   368      6   0.62565 RUBBER_FC*1.000000
   72   369      6   0.59736 RUBBER_FC*1.000000
   72   370      6   0.66990 RUBBER_FC*1.000000
   72   372      6   0.98923 RUBBER_FC*1.000000
   72   374      6   0.90084 RUBBER_FC*1.000000
   72   375      6   0.87599 RUBBER_FC*1.000000
   72   376      6   0.78595 RUBBER_FC*1.000000
   72   377      6   0.72121 RUBBER_FC*1.000000
   72   378      6   0.75791 RUBBER_FC*1.000000
   72   379      6   0.80857 RUBBER_FC*1.000000
   73    74      6   0.18374 RUBBER_FC*1.000000
   73    75      6   0.70827 RUBBER_FC*1.000000
   73    76      6   0.59493 RUBBER_FC*1.000000
   73    77      6   0.70600 RUBBER_FC*1.000000
   73    78      6   0.42936 RUBBER_FC*1.000000
   73    79      6   0.35704 RUBBER_FC*1.000000
   73    80      6   0.35519 RUBBER_FC*1.000000
   73    81      6   0.41503 RUBBER_FC*1.000000
   73    82      6   0.46429 RUBBER_FC*1.000000
   73    83      6   0.36735 RUBBER_FC*1.000000
   73    84      6   0.94331 RUBBER_FC*1.000000
   73    85      6   0.86128 RUBBER_FC*1.000000
   73    87      6   0.78297 RUBBER_FC*1.000000
   73    88      6   0.72043 RUBBER_FC*1.000000
   73    89      6   0.68718 RUBBER_FC*1.000000
   73    90      6   0.73449 RUBBER_FC*1.000000
   73    91      6   0.81712 RUBBER_FC*1.000000
   73    92      6   0.80614 RUBBER_FC*1.000000
   73   343      6   0.93105 RUBBER_FC*1.000000
   73   344      6   0.77822 RUBBER_FC*1.000000
   73   345      6   0.81028 RUBBER_FC*1.000000
   73   346      6   0.90443 RUBBER_FC*1.000000
   73   349      6   0.99060 RUBBER_FC*1.000000
   73   350      6   0.76777 RUBBER_FC*1.000000
   73   351      6   0.56602 RUBBER_FC*1.000000
   73   352      6   0.58474 RUBBER_FC*1.000000
   73   353      6   0.68907 RUBBER_FC*1.000000
   73   354      6   0.65654 RUBBER_FC*1.000000
   73   356      6   0.94191 RUBBER_FC*1.000000
   73   357      6   0.91796 RUBBER_FC*1.000000
   73   358      6   0.64736 RUBBER_FC*1.000000
   73   359      6   0.56737 RUBBER_FC*1.000000
   73   360      6   0.35846 RUBBER_FC*1.000000
   73   361      6   0.28695 RUBBER_FC*1.000000
   73   362      6   0.36116 RUBBER_FC*1.000000
   73   363      6   0.50409 RUBBER_FC*1.000000
   73   365      6   0.84154 RUBBER_FC*1.000000
   73   366      6   0.90820 RUBBER_FC*1.000000
   73   367      6   0.70588 RUBBER_FC*1.000000
   73   368      6   0.59362 RUBBER_FC*1.000000
   73   369      6   0.51864 RUBBER_FC*1.000000
   73   370      6   0.54721 RUBBER_FC*1.000000
   73   372      6   0.83547 RUBBER_FC*1.000000
   73   373      6   0.98743 RUBBER_FC*1.000000
   73   374      6   0.79322 RUBBER_FC*1.000000
   73   375      6   0.79169 RUBBER_FC*1.000000
   73   376      6   0.74775 RUBBER_FC*1.000000
   73   377      6   0.68106 RUBBER_FC*1.000000
   73   378      6   0.68056 RUBBER_FC*1.000000
   73   379      6   0.72962 RUBBER_FC*1.000000
   73   381      6   0.96456 RUBBER_FC*1.000000
   73   386      6   0.99230 RUBBER_FC*1.000000
   74    75      6   0.56599 RUBBER_FC*1.000000
   74    76      6   0.42105 RUBBER_FC*1.000000
   74    77      6   0.56595 RUBBER_FC*1.000000
   74    78      6   0.34318 RUBBER_FC*1.000000
   74    79      6   0.33896 RUBBER_FC*1.000000
   74    80      6   0.43683 RUBBER_FC*1.000000
   74    81      6   0.46453 RUBBER_FC*1.000000
   74    82      6   0.43885 RUBBER_FC*1.000000
   74    83      6   0.35495 RUBBER_FC*1.000000
   74    84      6   0.79765 RUBBER_FC*1.000000
   74    85      6   0.75658 RUBBER_FC*1.000000
   74    86      6   0.94370 RUBBER_FC*1.000000
   74    87      6   0.73253 RUBBER_FC*1.000000
   74    88      6   0.68827 RUBBER_FC*1.000000
   74    89      6   0.71485 RUBBER_FC*1.000000
   74    90      6   0.77198 RUBBER_FC*1.000000
   74    91      6   0.85119 RUBBER_FC*1.000000
   74    92      6   0.80053 RUBBER_FC*1.000000
   74   344      6   0.87718 RUBBER_FC*1.000000
   74   345      6   0.90433 RUBBER_FC*1.000000
   74   346      6   0.99985 RUBBER_FC*1.000000
   74   350      6   0.89186 RUBBER_FC*1.000000
   74   351      6   0.70378 RUBBER_FC*1.000000
   74   352      6   0.69067 RUBBER_FC*1.000000
   74   353      6   0.76562 RUBBER_FC*1.000000
   74   354      6   0.77152 RUBBER_FC*1.000000
   74   356      6   0.97454 RUBBER_FC*1.000000
   74   357      6   0.94479 RUBBER_FC*1.000000
   74   358      6   0.71273 RUBBER_FC*1.000000
   74   359      6   0.66978 RUBBER_FC*1.000000
   74   360      6   0.49685 RUBBER_FC*1.000000
   74   361      6   0.36429 RUBBER_FC*1.000000
   74   362      6   0.34226 RUBBER_FC*1.000000
   74   363      6   0.51848 RUBBER_FC*1.000000
   74   365      6   0.78485 RUBBER_FC*1.000000
   74   366      6   0.84776 RUBBER_FC*1.000000
   74   367      6   0.71173 RUBBER_FC*1.000000
   74   368      6   0.66301 RUBBER_FC*1.000000
   74   369      6   0.54284 RUBBER_FC*1.000000
   74   370      6   0.50781 RUBBER_FC*1.000000
   74   371      6   0.97954 RUBBER_FC*1.000000
   74   372      6   0.71424 RUBBER_FC*1.000000
   74   373      6   0.88154 RUBBER_FC*1.000000
   74   374      6   0.73823 RUBBER_FC*1.000000
   74   375      6   0.77201 RUBBER_FC*1.000000
   74   376      6   0.77806 RUBBER_FC*1.000000
   74   377      6   0.69976 RUBBER_FC*1.000000
   74   378      6   0.65044 RUBBER_FC*1.000000
   74   379      6   0.71105 RUBBER_FC*1.000000
   74   381      6   0.86097 RUBBER_FC*1.000000
   74   383      6   0.99249 RUBBER_FC*1.000000
   74   385      6   0.99015 RUBBER_FC*1.000000
   74   386      6   0.96400 RUBBER_FC*1.000000
   75    76      6   0.36972 RUBBER_FC*1.000000
   75    77      6   0.46221 RUBBER_FC*1.000000
   75    78      6   0.52470 RUBBER_FC*1.000000
   75    79      6   0.58921 RUBBER_FC*1.000000
   75    80      6   0.81134 RUBBER_FC*1.000000
   75    81      6   0.87216 RUBBER_FC*1.000000
   75    82      6   0.79049 RUBBER_FC*1.000000
   75    83      6   0.67611 RUBBER_FC*1.000000
   75    84      6   0.64612 RUBBER_FC*1.000000
   75    85      6   0.86696 RUBBER_FC*1.000000
   75    87      6   0.86434 RUBBER_FC*1.000000
   75    88      6   0.80775 RUBBER_FC*1.000000
   75    89      6   0.91383 RUBBER_FC*1.000000
   75   361      6   0.91476 RUBBER_FC*1.000000
   75   362      6   0.84799 RUBBER_FC*1.000000
   75   370      6   0.97883 RUBBER_FC*1.000000
   75   372      6   0.95934 RUBBER_FC*1.000000
   75   381      6   0.96840 RUBBER_FC*1.000000
   76    77      6   0.24610 RUBBER_FC*1.000000
   76    78      6   0.34446 RUBBER_FC*1.000000
   76    79      6   0.47978 RUBBER_FC*1.000000
   76    80      6   0.68265 RUBBER_FC*1.000000
   76    81      6   0.66564 RUBBER_FC*1.000000
   76    82      6   0.52871 RUBBER_FC*1.000000
   76    83      6   0.49620 RUBBER_FC*1.000000
   76    84      6   0.42790 RUBBER_FC*1.000000
   76    85      6   0.54561 RUBBER_FC*1.000000
   76    86      6   0.73903 RUBBER_FC*1.000000
   76    87      6   0.63626 RUBBER_FC*1.000000
   76    88      6   0.63863 RUBBER_FC*1.000000
   76    89      6   0.78809 RUBBER_FC*1.000000
   76    90      6   0.86130 RUBBER_FC*1.000000
   76    91      6   0.93276 RUBBER_FC*1.000000
   76    92      6   0.80561 RUBBER_FC*1.000000
   76    93      6   0.95852 RUBBER_FC*1.000000
   76    97      6   0.99859 RUBBER_FC*1.000000
   76   351      6   0.99939 RUBBER_FC*1.000000
   76   352      6   0.94480 RUBBER_FC*1.000000
   76   353      6   0.97320 RUBBER_FC*1.000000
   76   358      6   0.96208 RUBBER_FC*1.000000
   76   359      6   0.97504 RUBBER_FC*1.000000
   76   360      6   0.85942 RUBBER_FC*1.000000
   76   361      6   0.69212 RUBBER_FC*1.000000
   76   362      6   0.57083 RUBBER_FC*1.000000
   76   363      6   0.72946 RUBBER_FC*1.000000
   76   365      6   0.83262 RUBBER_FC*1.000000
   76   366      6   0.91925 RUBBER_FC*1.000000
   76   367      6   0.92753 RUBBER_FC*1.000000
   76   368      6   0.98549 RUBBER_FC*1.000000
   76   369      6   0.83264 RUBBER_FC*1.000000
   76   370      6   0.71352 RUBBER_FC*1.000000
   76   371      6   0.96164 RUBBER_FC*1.000000
   76   372      6   0.70165 RUBBER_FC*1.000000
   76   373      6   0.90380 RUBBER_FC*1.000000
   76   374      6   0.90016 RUBBER_FC*1.000000
   76   375      6   0.98942 RUBBER_FC*1.000000
   76   378      6   0.88938 RUBBER_FC*1.000000
   76   379      6   0.94857 RUBBER_FC*1.000000
   76   380      6   0.97311 RUBBER_FC*1.000000
   76   381      6   0.91215 RUBBER_FC*1.000000
   77    78      6   0.31295 RUBBER_FC*1.000000
   77    79      6   0.46113 RUBBER_FC*1.000000
   77    80      6   0.66471 RUBBER_FC*1.000000
   77    81      6   0.63908 RUBBER_FC*1.000000
   77    82      6   0.49267 RUBBER_FC*1.000000
   77    83      6   0.46981 RUBBER_FC*1.000000
   77    84      6   0.25706 RUBBER_FC*1.000000
   77    85      6   0.41727 RUBBER_FC*1.000000
   77    86      6   0.54930 RUBBER_FC*1.000000
   77    87      6   0.45448 RUBBER_FC*1.000000
   77    88      6   0.46300 RUBBER_FC*1.000000
   77    89      6   0.65408 RUBBER_FC*1.000000
   77    90      6   0.73560 RUBBER_FC*1.000000
   77    91      6   0.81366 RUBBER_FC*1.000000
   77    92      6   0.66580 RUBBER_FC*1.000000
   77    93      6   0.78533 RUBBER_FC*1.000000
   77    94      6   0.91228 RUBBER_FC*1.000000
   77    96      6   0.86907 RUBBER_FC*1.000000
   77    97      6   0.79343 RUBBER_FC*1.000000
   77    98      6   0.84235 RUBBER_FC*1.000000
   77    99      6   0.96560 RUBBER_FC*1.000000
   77   101      6   0.87407 RUBBER_FC*1.000000
   77   344      6   0.97346 RUBBER_FC*1.000000
   77   345      6   0.98964 RUBBER_FC*1.000000
   77   351      6   0.98202 RUBBER_FC*1.000000
   77   352      6   0.92055 RUBBER_FC*1.000000
   77   353      6   0.94305 RUBBER_FC*1.000000
   77   360      6   0.93020 RUBBER_FC*1.000000
   77   361      6   0.77564 RUBBER_FC*1.000000
   77   362      6   0.66412 RUBBER_FC*1.000000
   77   363      6   0.79742 RUBBER_FC*1.000000
   77   365      6   0.92075 RUBBER_FC*1.000000
   77   369      6   0.98488 RUBBER_FC*1.000000
   77   370      6   0.88132 RUBBER_FC*1.000000
   77   372      6   0.90484 RUBBER_FC*1.000000
   78    79      6   0.15824 RUBBER_FC*1.000000
   78    80      6   0.35907 RUBBER_FC*1.000000
   78    81      6   0.36477 RUBBER_FC*1.000000
   78    82      6   0.27811 RUBBER_FC*1.000000
   78    83      6   0.17105 RUBBER_FC*1.000000
   78    84      6   0.55253 RUBBER_FC*1.000000
   78    85      6   0.52539 RUBBER_FC*1.000000
   78    86      6   0.65851 RUBBER_FC*1.000000
   78    87      6   0.42321 RUBBER_FC*1.000000
   78    88      6   0.36682 RUBBER_FC*1.000000
   78    89      6   0.45794 RUBBER_FC*1.000000
   78    90      6   0.54381 RUBBER_FC*1.000000
   78    91      6   0.64638 RUBBER_FC*1.000000
   78    92      6   0.55385 RUBBER_FC*1.000000
   78    93      6   0.90691 RUBBER_FC*1.000000
   78    94      6   0.90629 RUBBER_FC*1.000000
   78    96      6   0.83643 RUBBER_FC*1.000000
   78    97      6   0.76138 RUBBER_FC*1.000000
   78    98      6   0.75193 RUBBER_FC*1.000000
   78    99      6   0.83691 RUBBER_FC*1.000000
   78   100      6   0.89940 RUBBER_FC*1.000000
   78   101      6   0.79963 RUBBER_FC*1.000000
   78   336      6   0.86751 RUBBER_FC*1.000000
   78   337      6   0.93211 RUBBER_FC*1.000000
   78   339      6   0.97871 RUBBER_FC*1.000000
   78   343      6   0.94470 RUBBER_FC*1.000000
   78   344      6   0.72390 RUBBER_FC*1.000000
   78   345      6   0.74985 RUBBER_FC*1.000000
   78   346      6   0.86249 RUBBER_FC*1.000000
   78   350      6   0.87529 RUBBER_FC*1.000000
   78   351      6   0.68757 RUBBER_FC*1.000000
   78   352      6   0.65136 RUBBER_FC*1.000000
   78   353      6   0.71321 RUBBER_FC*1.000000
   78   354      6   0.74307 RUBBER_FC*1.000000
   78   356      6   0.96269 RUBBER_FC*1.000000
   78   358      6   0.79438 RUBBER_FC*1.000000
   78   359      6   0.77598 RUBBER_FC*1.000000
   78   360      6   0.64555 RUBBER_FC*1.000000
   78   361      6   0.51595 RUBBER_FC*1.000000
   78   362      6   0.46102 RUBBER_FC*1.000000
   78   363      6   0.60364 RUBBER_FC*1.000000
   78   365      6   0.85777 RUBBER_FC*1.000000
   78   366      6   0.99639 RUBBER_FC*1.000000
   78   367      6   0.89932 RUBBER_FC*1.000000
   78   368      6   0.89789 RUBBER_FC*1.000000
   78   369      6   0.79193 RUBBER_FC*1.000000
   78   370      6   0.73984 RUBBER_FC*1.000000
   78   372      6   0.90108 RUBBER_FC*1.000000
   78   378      6   0.97599 RUBBER_FC*1.000000
   79    80      6   0.23069 RUBBER_FC*1.000000
   79    81      6   0.30720 RUBBER_FC*1.000000
   79    82      6   0.31144 RUBBER_FC*1.000000
   79    83      6   0.12724 RUBBER_FC*1.000000
   79    84      6   0.70272 RUBBER_FC*1.000000
   79    85      6   0.65668 RUBBER_FC*1.000000
   79    86      6   0.76664 RUBBER_FC*1.000000
   79    87      6   0.49068 RUBBER_FC*1.000000
   79    88      6   0.39427 RUBBER_FC*1.000000
   79    89      6   0.39692 RUBBER_FC*1.000000
   79    90      6   0.50046 RUBBER_FC*1.000000
   79    91      6   0.62734 RUBBER_FC*1.000000
   79    92      6   0.57663 RUBBER_FC*1.000000
   79    94      6   0.96759 RUBBER_FC*1.000000
   79    96      6   0.86531 RUBBER_FC*1.000000
   79    97      6   0.78319 RUBBER_FC*1.000000
   79    98      6   0.73040 RUBBER_FC*1.000000
   79    99      6   0.79897 RUBBER_FC*1.000000
   79   100      6   0.87913 RUBBER_FC*1.000000
   79   101      6   0.80014 RUBBER_FC*1.000000
   79   335      6   0.95009 RUBBER_FC*1.000000
   79   336      6   0.78721 RUBBER_FC*1.000000
   79   337      6   0.84951 RUBBER_FC*1.000000
   79   338      6   0.95901 RUBBER_FC*1.000000
   79   339      6   0.88511 RUBBER_FC*1.000000
   79   343      6   0.83074 RUBBER_FC*1.000000
   79   344      6   0.60693 RUBBER_FC*1.000000
   79   345      6   0.65550 RUBBER_FC*1.000000
   79   346      6   0.78452 RUBBER_FC*1.000000
   79   350      6   0.79220 RUBBER_FC*1.000000
   79   351      6   0.57293 RUBBER_FC*1.000000
   79   352      6   0.57361 RUBBER_FC*1.000000
   79   353      6   0.67281 RUBBER_FC*1.000000
   79   354      6   0.66263 RUBBER_FC*1.000000
   79   356      6   0.97640 RUBBER_FC*1.000000
   79   358      6   0.77702 RUBBER_FC*1.000000
   79   359      6   0.72829 RUBBER_FC*1.000000
   79   360      6   0.56955 RUBBER_FC*1.000000
   79   361      6   0.47875 RUBBER_FC*1.000000
   79   362      6   0.48246 RUBBER_FC*1.000000
   79   363      6   0.61756 RUBBER_FC*1.000000
   79   365      6   0.93244 RUBBER_FC*1.000000
   79   367      6   0.92096 RUBBER_FC*1.000000
   79   368      6   0.87391 RUBBER_FC*1.000000
   79   369      6   0.79150 RUBBER_FC*1.000000
   79   370      6   0.77471 RUBBER_FC*1.000000
   79   372      6   0.99013 RUBBER_FC*1.000000
   79   378      6   0.98603 RUBBER_FC*1.000000
   80    81      6   0.18100 RUBBER_FC*1.000000
   80    82      6   0.32130 RUBBER_FC*1.000000
   80    83      6   0.20291 RUBBER_FC*1.000000
   80    84      6   0.88627 RUBBER_FC*1.000000
   80    85      6   0.75627 RUBBER_FC*1.000000
   80    86      6   0.84514 RUBBER_FC*1.000000
   80    87      6   0.55006 RUBBER_FC*1.000000
   80    88      6   0.45511 RUBBER_FC*1.000000
   80    89      6   0.34959 RUBBER_FC*1.000000
   80    90      6   0.40126 RUBBER_FC*1.000000
   80    91      6   0.51896 RUBBER_FC*1.000000
   80    92      6   0.53666 RUBBER_FC*1.000000
   80    94      6   0.94370 RUBBER_FC*1.000000
   80    96      6   0.83916 RUBBER_FC*1.000000
   80    97      6   0.77648 RUBBER_FC*1.000000
   80    98      6   0.69998 RUBBER_FC*1.000000
   80    99      6   0.71645 RUBBER_FC*1.000000
   80   100      6   0.78672 RUBBER_FC*1.000000
   80   101      6   0.75640 RUBBER_FC*1.000000
   80   334      6   0.96375 RUBBER_FC*1.000000
   80   335      6   0.82577 RUBBER_FC*1.000000
   80   336      6   0.71780 RUBBER_FC*1.000000
   80   337      6   0.73729 RUBBER_FC*1.000000
   80   338      6   0.81189 RUBBER_FC*1.000000
   80   339      6   0.76683 RUBBER_FC*1.000000
   80   341      6   0.96235 RUBBER_FC*1.000000
   80   342      6   0.85582 RUBBER_FC*1.000000
   80   343      6   0.62848 RUBBER_FC*1.000000
   80   344      6   0.44213 RUBBER_FC*1.000000
   80   345      6   0.47518 RUBBER_FC*1.000000
   80   346      6   0.59583 RUBBER_FC*1.000000
   80   348      6   0.87067 RUBBER_FC*1.000000
   80   349      6   0.85293 RUBBER_FC*1.000000
   80   350      6   0.57561 RUBBER_FC*1.000000
   80   351      6   0.34267 RUBBER_FC*1.000000
   80   352      6   0.36812 RUBBER_FC*1.000000
   80   353      6   0.50346 RUBBER_FC*1.000000
   80   354      6   0.45106 RUBBER_FC*1.000000
   80   356      6   0.86186 RUBBER_FC*1.000000
   80   357      6   0.93231 RUBBER_FC*1.000000
   80   358      6   0.64782 RUBBER_FC*1.000000
   80   359      6   0.57119 RUBBER_FC*1.000000
   80   360      6   0.41722 RUBBER_FC*1.000000
   80   361      6   0.39373 RUBBER_FC*1.000000
   80   362      6   0.47020 RUBBER_FC*1.000000
   80   363      6   0.55366 RUBBER_FC*1.000000
   80   365      6   0.93242 RUBBER_FC*1.000000
   80   367      6   0.87156 RUBBER_FC*1.000000
   80   368      6   0.78473 RUBBER_FC*1.000000
   80   369      6   0.74875 RUBBER_FC*1.000000
   80   370      6   0.78191 RUBBER_FC*1.000000
   81    82      6   0.18622 RUBBER_FC*1.000000
   81    83      6   0.19980 RUBBER_FC*1.000000
   81    84      6   0.82904 RUBBER_FC*1.000000
   81    85      6   0.63321 RUBBER_FC*1.000000
   81    86      6   0.73021 RUBBER_FC*1.000000
   81    87      6   0.46241 RUBBER_FC*1.000000
   81    88      6   0.41764 RUBBER_FC*1.000000
   81    89      6   0.36421 RUBBER_FC*1.000000
   81    90      6   0.33994 RUBBER_FC*1.000000
   81    91      6   0.40215 RUBBER_FC*1.000000
   81    92      6   0.40947 RUBBER_FC*1.000000
   81    93      6   0.94020 RUBBER_FC*1.000000
   81    94      6   0.79272 RUBBER_FC*1.000000
   81    95      6   0.96390 RUBBER_FC*1.000000
   81    96      6   0.73947 RUBBER_FC*1.000000
   81    97      6   0.70596 RUBBER_FC*1.000000
   81    98      6   0.67943 RUBBER_FC*1.000000
   81    99      6   0.68179 RUBBER_FC*1.000000
   81   100      6   0.71086 RUBBER_FC*1.000000
   81   101      6   0.68675 RUBBER_FC*1.000000
   81   335      6   0.89097 RUBBER_FC*1.000000
   81   336      6   0.77190 RUBBER_FC*1.000000
   81   337      6   0.76522 RUBBER_FC*1.000000
   81   338      6   0.82364 RUBBER_FC*1.000000
   81   339      6   0.81162 RUBBER_FC*1.000000
   81   341      6   0.94936 RUBBER_FC*1.000000
   81   342      6   0.83633 RUBBER_FC*1.000000
   81   343      6   0.65327 RUBBER_FC*1.000000
   81   344      6   0.50513 RUBBER_FC*1.000000
   81   345      6   0.47250 RUBBER_FC*1.000000
   81   346      6   0.54661 RUBBER_FC*1.000000
   81   348      6   0.76524 RUBBER_FC*1.000000
   81   349      6   0.73948 RUBBER_FC*1.000000
   81   350      6   0.51121 RUBBER_FC*1.000000
   81   351      6   0.35764 RUBBER_FC*1.000000
   81   352      6   0.28720 RUBBER_FC*1.000000
   81   353      6   0.36564 RUBBER_FC*1.000000
   81   354      6   0.37897 RUBBER_FC*1.000000
   81   355      6   0.91565 RUBBER_FC*1.000000
   81   356      6   0.69498 RUBBER_FC*1.000000
   81   357      6   0.77848 RUBBER_FC*1.000000
   81   358      6   0.51674 RUBBER_FC*1.000000
   81   359      6   0.47665 RUBBER_FC*1.000000
   81   360      6   0.39035 RUBBER_FC*1.000000
   81   361      6   0.33035 RUBBER_FC*1.000000
   81   362      6   0.36973 RUBBER_FC*1.000000
   81   363      6   0.41802 RUBBER_FC*1.000000
   81   364      6   0.97053 RUBBER_FC*1.000000
   81   365      6   0.78444 RUBBER_FC*1.000000
   81   366      6   0.95211 RUBBER_FC*1.000000
   81   367      6   0.76220 RUBBER_FC*1.000000
   81   368      6   0.71919 RUBBER_FC*1.000000
   81   369      6   0.68134 RUBBER_FC*1.000000
   81   370      6   0.70317 RUBBER_FC*1.000000
   82    83      6   0.18723 RUBBER_FC*1.000000
   82    84      6   0.66149 RUBBER_FC*1.000000
   82    85      6   0.45696 RUBBER_FC*1.000000
   82    86      6   0.58685 RUBBER_FC*1.000000
   82    87      6   0.35788 RUBBER_FC*1.000000
   82    88      6   0.36220 RUBBER_FC*1.000000
   82    89      6   0.42024 RUBBER_FC*1.000000
   82    90      6   0.40157 RUBBER_FC*1.000000
   82    91      6   0.43808 RUBBER_FC*1.000000
   82    92      6   0.36735 RUBBER_FC*1.000000
   82    93      6   0.80155 RUBBER_FC*1.000000
   82    94      6   0.71168 RUBBER_FC*1.000000
   82    95      6   0.90354 RUBBER_FC*1.000000
   82    96      6   0.70043 RUBBER_FC*1.000000
   82    97      6   0.67247 RUBBER_FC*1.000000
   82    98      6   0.69752 RUBBER_FC*1.000000
   82    99      6   0.73010 RUBBER_FC*1.000000
   82   100      6   0.74301 RUBBER_FC*1.000000
   82   101      6   0.68384 RUBBER_FC*1.000000
   82   336      6   0.85542 RUBBER_FC*1.000000
   82   337      6   0.86463 RUBBER_FC*1.000000
   82   338      6   0.93950 RUBBER_FC*1.000000
   82   339      6   0.92243 RUBBER_FC*1.000000
   82   342      6   0.99255 RUBBER_FC*1.000000
   82   343      6   0.81417 RUBBER_FC*1.000000
   82   344      6   0.65186 RUBBER_FC*1.000000
   82   345      6   0.61225 RUBBER_FC*1.000000
   82   346      6   0.67470 RUBBER_FC*1.000000
   82   348      6   0.86339 RUBBER_FC*1.000000
   82   349      6   0.83297 RUBBER_FC*1.000000
   82   350      6   0.65856 RUBBER_FC*1.000000
   82   351      6   0.54092 RUBBER_FC*1.000000
   82   352      6   0.44157 RUBBER_FC*1.000000
   82   353      6   0.45580 RUBBER_FC*1.000000
   82   354      6   0.52986 RUBBER_FC*1.000000
   82   355      6   0.97214 RUBBER_FC*1.000000
   82   356      6   0.68998 RUBBER_FC*1.000000
   82   357      6   0.76488 RUBBER_FC*1.000000
   82   358      6   0.55669 RUBBER_FC*1.000000
   82   359      6   0.56380 RUBBER_FC*1.000000
   82   360      6   0.50509 RUBBER_FC*1.000000
   82   361      6   0.37972 RUBBER_FC*1.000000
   82   362      6   0.32304 RUBBER_FC*1.000000
   82   363      6   0.39464 RUBBER_FC*1.000000
   82   364      6   0.91672 RUBBER_FC*1.000000
   82   365      6   0.68366 RUBBER_FC*1.000000
   82   366      6   0.86286 RUBBER_FC*1.000000
   82   367      6   0.73601 RUBBER_FC*1.000000
   82   368      6   0.75475 RUBBER_FC*1.000000
   82   369      6   0.67938 RUBBER_FC*1.000000
   82   370      6   0.65253 RUBBER_FC*1.000000
   82   372      6   0.89177 RUBBER_FC*1.000000
   82   374      6   0.97809 RUBBER_FC*1.000000
   82   375      6   0.98848 RUBBER_FC*1.000000
   82   378      6   0.98928 RUBBER_FC*1.000000
   82   379      6   0.97898 RUBBER_FC*1.000000
   83    84      6   0.68941 RUBBER_FC*1.000000
   83    85      6   0.57873 RUBBER_FC*1.000000
   83    86      6   0.69435 RUBBER_FC*1.000000
   83    87      6   0.42229 RUBBER_FC*1.000000
   83    88      6   0.35431 RUBBER_FC*1.000000
   83    89      6   0.36813 RUBBER_FC*1.000000
   83    90      6   0.42673 RUBBER_FC*1.000000
   83    91      6   0.52836 RUBBER_FC*1.000000
   83    92      6   0.47695 RUBBER_FC*1.000000
   83    93      6   0.93231 RUBBER_FC*1.000000
   83    94      6   0.86202 RUBBER_FC*1.000000
   83    96      6   0.78789 RUBBER_FC*1.000000
   83    97      6   0.72491 RUBBER_FC*1.000000
   83    98      6   0.69688 RUBBER_FC*1.000000
   83    99      6   0.74860 RUBBER_FC*1.000000
   83   100      6   0.80518 RUBBER_FC*1.000000
   83   101      6   0.73645 RUBBER_FC*1.000000
   83   335      6   0.95046 RUBBER_FC*1.000000
   83   336      6   0.79130 RUBBER_FC*1.000000
   83   337      6   0.82961 RUBBER_FC*1.000000
   83   338      6   0.92431 RUBBER_FC*1.000000
   83   339      6   0.87411 RUBBER_FC*1.000000
   83   343      6   0.79063 RUBBER_FC*1.000000
   83   344      6   0.58913 RUBBER_FC*1.000000
   83   345      6   0.60260 RUBBER_FC*1.000000
   83   346      6   0.70953 RUBBER_FC*1.000000
   83   348      6   0.96041 RUBBER_FC*1.000000
   83   349      6   0.93701 RUBBER_FC*1.000000
   83   350      6   0.70659 RUBBER_FC*1.000000
   83   351      6   0.51796 RUBBER_FC*1.000000
   83   352      6   0.48319 RUBBER_FC*1.000000
   83   353      6   0.56083 RUBBER_FC*1.000000
   83   354      6   0.57462 RUBBER_FC*1.000000
   83   356      6   0.85208 RUBBER_FC*1.000000
   83   357      6   0.91472 RUBBER_FC*1.000000
   83   358      6   0.66973 RUBBER_FC*1.000000
   83   359      6   0.63565 RUBBER_FC*1.000000
   83   360      6   0.50755 RUBBER_FC*1.000000
   83   361      6   0.40486 RUBBER_FC*1.000000
   83   362      6   0.39643 RUBBER_FC*1.000000
   83   363      6   0.51257 RUBBER_FC*1.000000
   83   365      6   0.83142 RUBBER_FC*1.000000
   83   366      6   0.98212 RUBBER_FC*1.000000
   83   367      6   0.83519 RUBBER_FC*1.000000
   83   368      6   0.80614 RUBBER_FC*1.000000
   83   369      6   0.72919 RUBBER_FC*1.000000
   83   370      6   0.71371 RUBBER_FC*1.000000
   83   372      6   0.94993 RUBBER_FC*1.000000
   83   378      6   0.97753 RUBBER_FC*1.000000
   83   379      6   0.99991 RUBBER_FC*1.000000
   84    85      6   0.36912 RUBBER_FC*1.000000
   84    86      6   0.46175 RUBBER_FC*1.000000
   84    87      6   0.52471 RUBBER_FC*1.000000
   84    88      6   0.59054 RUBBER_FC*1.000000
   84    89      6   0.81616 RUBBER_FC*1.000000
   84    90      6   0.87023 RUBBER_FC*1.000000
   84    91      6   0.91461 RUBBER_FC*1.000000
   84    92      6   0.74204 RUBBER_FC*1.000000
   84    93      6   0.64714 RUBBER_FC*1.000000
   84    94      6   0.87137 RUBBER_FC*1.000000
   84    96      6   0.86984 RUBBER_FC*1.000000
   84    97      6   0.81353 RUBBER_FC*1.000000
   84    98      6   0.91823 RUBBER_FC*1.000000
   84   101      6   0.91658 RUBBER_FC*1.000000
   84   361      6   0.97026 RUBBER_FC*1.000000
   84   362      6   0.83403 RUBBER_FC*1.000000
   84   363      6   0.93888 RUBBER_FC*1.000000
   84   365      6   0.96914 RUBBER_FC*1.000000
   84   372      6   0.97640 RUBBER_FC*1.000000
   85    86      6   0.24608 RUBBER_FC*1.000000
   85    87      6   0.34461 RUBBER_FC*1.000000
   85    88      6   0.48118 RUBBER_FC*1.000000
   85    89      6   0.68753 RUBBER_FC*1.000000
   85    90      6   0.66202 RUBBER_FC*1.000000
   85    91      6   0.64184 RUBBER_FC*1.000000
   85    92      6   0.47037 RUBBER_FC*1.000000
   85    93      6   0.42819 RUBBER_FC*1.000000
   85    94      6   0.54974 RUBBER_FC*1.000000
   85    95      6   0.74227 RUBBER_FC*1.000000
   85    96      6   0.63926 RUBBER_FC*1.000000
   85    97      6   0.64032 RUBBER_FC*1.000000
   85    98      6   0.78685 RUBBER_FC*1.000000
   85    99      6   0.86507 RUBBER_FC*1.000000
   85   100      6   0.83635 RUBBER_FC*1.000000
   85   101      6   0.71724 RUBBER_FC*1.000000
   85   106      6   0.97479 RUBBER_FC*1.000000
   85   344      6   0.99938 RUBBER_FC*1.000000
   85   345      6   0.94080 RUBBER_FC*1.000000
   85   346      6   0.97586 RUBBER_FC*1.000000
   85   351      6   0.97157 RUBBER_FC*1.000000
   85   352      6   0.84271 RUBBER_FC*1.000000
   85   353      6   0.78311 RUBBER_FC*1.000000
   85   354      6   0.91813 RUBBER_FC*1.000000
   85   356      6   0.83785 RUBBER_FC*1.000000
   85   357      6   0.92630 RUBBER_FC*1.000000
   85   358      6   0.86081 RUBBER_FC*1.000000
   85   359      6   0.93443 RUBBER_FC*1.000000
   85   360      6   0.93378 RUBBER_FC*1.000000
   85   361      6   0.78071 RUBBER_FC*1.000000
   85   362      6   0.64189 RUBBER_FC*1.000000
   85   363      6   0.68454 RUBBER_FC*1.000000
   85   364      6   0.97177 RUBBER_FC*1.000000
   85   365      6   0.71087 RUBBER_FC*1.000000
   85   366      6   0.91183 RUBBER_FC*1.000000
   85   367      6   0.94733 RUBBER_FC*1.000000
   85   369      6   0.96566 RUBBER_FC*1.000000
   85   370      6   0.86409 RUBBER_FC*1.000000
   85   371      6   0.97949 RUBBER_FC*1.000000
   85   372      6   0.91796 RUBBER_FC*1.000000
   86    87      6   0.31310 RUBBER_FC*1.000000
   86    88      6   0.46261 RUBBER_FC*1.000000
   86    89      6   0.66964 RUBBER_FC*1.000000
   86    90      6   0.63520 RUBBER_FC*1.000000
   86    91      6   0.60690 RUBBER_FC*1.000000
   86    92      6   0.43113 RUBBER_FC*1.000000
   86    93      6   0.25790 RUBBER_FC*1.000000
   86    94      6   0.42246 RUBBER_FC*1.000000
   86    95      6   0.55351 RUBBER_FC*1.000000
   86    96      6   0.45805 RUBBER_FC*1.000000
   86    97      6   0.46450 RUBBER_FC*1.000000
   86    98      6   0.65173 RUBBER_FC*1.000000
   86    99      6   0.73933 RUBBER_FC*1.000000
   86   100      6   0.70224 RUBBER_FC*1.000000
   86   101      6   0.56177 RUBBER_FC*1.000000
   86   102      6   0.83330 RUBBER_FC*1.000000
   86   103      6   0.91503 RUBBER_FC*1.000000
   86   105      6   0.81903 RUBBER_FC*1.000000
   86   106      6   0.76480 RUBBER_FC*1.000000
   86   107      6   0.87078 RUBBER_FC*1.000000
   86   108      6   0.98337 RUBBER_FC*1.000000
   86   109      6   0.84251 RUBBER_FC*1.000000
   86   328      6   0.95668 RUBBER_FC*1.000000
   86   336      6   0.96941 RUBBER_FC*1.000000
   86   337      6   0.99276 RUBBER_FC*1.000000
   86   344      6   0.98146 RUBBER_FC*1.000000
   86   345      6   0.91619 RUBBER_FC*1.000000
   86   346      6   0.94550 RUBBER_FC*1.000000
   86   352      6   0.90697 RUBBER_FC*1.000000
   86   353      6   0.84488 RUBBER_FC*1.000000
   86   354      6   0.97427 RUBBER_FC*1.000000
   86   356      6   0.92510 RUBBER_FC*1.000000
   86   358      6   0.99876 RUBBER_FC*1.000000
   86   361      6   0.94736 RUBBER_FC*1.000000
   86   362      6   0.83533 RUBBER_FC*1.000000
   86   363      6   0.85970 RUBBER_FC*1.000000
   86   365      6   0.91301 RUBBER_FC*1.000000
   87    88      6   0.15947 RUBBER_FC*1.000000
   87    89      6   0.36392 RUBBER_FC*1.000000
   87    90      6   0.36191 RUBBER_FC*1.000000
   87    91      6   0.40339 RUBBER_FC*1.000000
   87    92      6   0.23929 RUBBER_FC*1.000000
   87    93      6   0.55298 RUBBER_FC*1.000000
   87    94      6   0.53143 RUBBER_FC*1.000000
   87    95      6   0.66395 RUBBER_FC*1.000000
   87    96      6   0.42867 RUBBER_FC*1.000000
   87    97      6   0.37043 RUBBER_FC*1.000000
   87    98      6   0.45791 RUBBER_FC*1.000000
   87    99      6   0.54855 RUBBER_FC*1.000000
   87   100      6   0.56741 RUBBER_FC*1.000000
   87   101      6   0.43423 RUBBER_FC*1.000000
   87   102      6   0.96193 RUBBER_FC*1.000000
   87   103      6   0.91140 RUBBER_FC*1.000000
   87   105      6   0.81453 RUBBER_FC*1.000000
   87   106      6   0.72382 RUBBER_FC*1.000000
   87   107      6   0.79574 RUBBER_FC*1.000000
   87   108      6   0.89697 RUBBER_FC*1.000000
   87   109      6   0.79567 RUBBER_FC*1.000000
   87   327      6   0.95019 RUBBER_FC*1.000000
   87   328      6   0.81681 RUBBER_FC*1.000000
   87   329      6   0.87035 RUBBER_FC*1.000000
   87   330      6   0.99495 RUBBER_FC*1.000000
   87   331      6   0.94181 RUBBER_FC*1.000000
   87   335      6   0.94450 RUBBER_FC*1.000000
   87   336      6   0.72050 RUBBER_FC*1.000000
   87   337      6   0.75362 RUBBER_FC*1.000000
   87   338      6   0.86310 RUBBER_FC*1.000000
   87   339      6   0.82969 RUBBER_FC*1.000000
   87   343      6   0.87696 RUBBER_FC*1.000000
   87   344      6   0.68828 RUBBER_FC*1.000000
   87   345      6   0.64820 RUBBER_FC*1.000000
   87   346      6   0.71676 RUBBER_FC*1.000000
   87   348      6   0.96503 RUBBER_FC*1.000000
   87   350      6   0.85246 RUBBER_FC*1.000000
   87   351      6   0.75624 RUBBER_FC*1.000000
   87   352      6   0.66187 RUBBER_FC*1.000000
   87   353      6   0.65270 RUBBER_FC*1.000000
   87   354      6   0.73780 RUBBER_FC*1.000000
   87   356      6   0.86492 RUBBER_FC*1.000000
   87   358      6   0.85027 RUBBER_FC*1.000000
   87   359      6   0.87629 RUBBER_FC*1.000000
   87   360      6   0.84213 RUBBER_FC*1.000000
   87   361      6   0.73584 RUBBER_FC*1.000000
   87   362      6   0.66809 RUBBER_FC*1.000000
   87   363      6   0.71643 RUBBER_FC*1.000000
   87   365      6   0.90901 RUBBER_FC*1.000000
   87   370      6   0.97678 RUBBER_FC*1.000000
   88    89      6   0.23422 RUBBER_FC*1.000000
   88    90      6   0.30593 RUBBER_FC*1.000000
   88    91      6   0.41737 RUBBER_FC*1.000000
   88    92      6   0.30496 RUBBER_FC*1.000000
   88    93      6   0.70454 RUBBER_FC*1.000000
   88    94      6   0.66357 RUBBER_FC*1.000000
   88    95      6   0.77325 RUBBER_FC*1.000000
   88    96      6   0.49749 RUBBER_FC*1.000000
   88    97      6   0.40010 RUBBER_FC*1.000000
   88    98      6   0.40019 RUBBER_FC*1.000000
   88    99      6   0.50573 RUBBER_FC*1.000000
   88   100      6   0.57391 RUBBER_FC*1.000000
   88   101      6   0.44551 RUBBER_FC*1.000000
   88   103      6   0.97389 RUBBER_FC*1.000000
   88   105      6   0.85615 RUBBER_FC*1.000000
   88   106      6   0.73272 RUBBER_FC*1.000000
   88   107      6   0.79504 RUBBER_FC*1.000000
   88   108      6   0.89732 RUBBER_FC*1.000000
   88   109      6   0.81298 RUBBER_FC*1.000000
   88   326      6   0.95144 RUBBER_FC*1.000000
   88   327      6   0.85639 RUBBER_FC*1.000000
   88   328      6   0.75578 RUBBER_FC*1.000000
   88   329      6   0.81558 RUBBER_FC*1.000000
   88   330      6   0.92162 RUBBER_FC*1.000000
   88   331      6   0.85774 RUBBER_FC*1.000000
   88   335      6   0.83083 RUBBER_FC*1.000000
   88   336      6   0.60325 RUBBER_FC*1.000000
   88   337      6   0.65927 RUBBER_FC*1.000000
   88   338      6   0.78622 RUBBER_FC*1.000000
   88   339      6   0.72594 RUBBER_FC*1.000000
   88   343      6   0.79379 RUBBER_FC*1.000000
   88   344      6   0.57478 RUBBER_FC*1.000000
   88   345      6   0.57123 RUBBER_FC*1.000000
   88   346      6   0.67653 RUBBER_FC*1.000000
   88   348      6   0.98027 RUBBER_FC*1.000000
   88   350      6   0.82545 RUBBER_FC*1.000000
   88   351      6   0.68566 RUBBER_FC*1.000000
   88   352      6   0.62829 RUBBER_FC*1.000000
   88   353      6   0.66348 RUBBER_FC*1.000000
   88   354      6   0.70716 RUBBER_FC*1.000000
   88   356      6   0.94084 RUBBER_FC*1.000000
   88   358      6   0.87913 RUBBER_FC*1.000000
   88   359      6   0.87616 RUBBER_FC*1.000000
   88   360      6   0.80629 RUBBER_FC*1.000000
   88   361      6   0.71831 RUBBER_FC*1.000000
   88   362      6   0.68170 RUBBER_FC*1.000000
   88   363      6   0.75020 RUBBER_FC*1.000000
   88   365      6   0.99854 RUBBER_FC*1.000000
   89    90      6   0.18536 RUBBER_FC*1.000000
   89    91      6   0.36388 RUBBER_FC*1.000000
   89    92      6   0.36203 RUBBER_FC*1.000000
   89    93      6   0.89100 RUBBER_FC*1.000000
   89    94      6   0.76520 RUBBER_FC*1.000000
   89    95      6   0.85382 RUBBER_FC*1.000000
   89    96      6   0.55795 RUBBER_FC*1.000000
   89    97      6   0.46154 RUBBER_FC*1.000000
   89    98      6   0.35380 RUBBER_FC*1.000000
   89    99      6   0.40594 RUBBER_FC*1.000000
   89   100      6   0.51321 RUBBER_FC*1.000000
   89   101      6   0.44466 RUBBER_FC*1.000000
   89   103      6   0.95191 RUBBER_FC*1.000000
   89   105      6   0.85396 RUBBER_FC*1.000000
   89   106      6   0.73872 RUBBER_FC*1.000000
   89   107      6   0.75282 RUBBER_FC*1.000000
   89   108      6   0.82461 RUBBER_FC*1.000000
   89   109      6   0.78802 RUBBER_FC*1.000000
   89   325      6   0.95509 RUBBER_FC*1.000000
   89   326      6   0.81510 RUBBER_FC*1.000000
   89   327      6   0.75275 RUBBER_FC*1.000000
   89   328      6   0.69069 RUBBER_FC*1.000000
   89   329      6   0.71715 RUBBER_FC*1.000000
   89   330      6   0.78270 RUBBER_FC*1.000000
   89   331      6   0.74130 RUBBER_FC*1.000000
   89   333      6   0.96060 RUBBER_FC*1.000000
   89   334      6   0.85393 RUBBER_FC*1.000000
   89   335      6   0.62556 RUBBER_FC*1.000000
   89   336      6   0.43738 RUBBER_FC*1.000000
   89   337      6   0.47669 RUBBER_FC*1.000000
   89   338      6   0.59659 RUBBER_FC*1.000000
   89   339      6   0.53120 RUBBER_FC*1.000000
   89   341      6   0.87138 RUBBER_FC*1.000000
   89   342      6   0.85381 RUBBER_FC*1.000000
   89   343      6   0.57497 RUBBER_FC*1.000000
   89   344      6   0.34164 RUBBER_FC*1.000000
   89   345      6   0.36530 RUBBER_FC*1.000000
   89   346      6   0.50652 RUBBER_FC*1.000000
   89   348      6   0.86734 RUBBER_FC*1.000000
   89   349      6   0.93951 RUBBER_FC*1.000000
   89   350      6   0.67985 RUBBER_FC*1.000000
   89   351      6   0.51381 RUBBER_FC*1.000000
   89   352      6   0.50274 RUBBER_FC*1.000000
   89   353      6   0.58706 RUBBER_FC*1.000000
   89   354      6   0.57126 RUBBER_FC*1.000000
   89   356      6   0.94280 RUBBER_FC*1.000000
   89   358      6   0.84773 RUBBER_FC*1.000000
   89   359      6   0.80906 RUBBER_FC*1.000000
   89   360      6   0.72438 RUBBER_FC*1.000000
   89   361      6   0.68994 RUBBER_FC*1.000000
   89   362      6   0.71363 RUBBER_FC*1.000000
   89   363      6   0.76708 RUBBER_FC*1.000000
   90    91      6   0.18154 RUBBER_FC*1.000000
   90    92      6   0.23875 RUBBER_FC*1.000000
   90    93      6   0.82408 RUBBER_FC*1.000000
   90    94      6   0.63269 RUBBER_FC*1.000000
   90    95      6   0.73061 RUBBER_FC*1.000000
   90    96      6   0.46137 RUBBER_FC*1.000000
   90    97      6   0.41476 RUBBER_FC*1.000000
   90    98      6   0.36100 RUBBER_FC*1.000000
   90    99      6   0.34265 RUBBER_FC*1.000000
   90   100      6   0.38863 RUBBER_FC*1.000000
   90   101      6   0.36635 RUBBER_FC*1.000000
   90   102      6   0.99043 RUBBER_FC*1.000000
   90   103      6   0.79628 RUBBER_FC*1.000000
   90   104      6   0.96719 RUBBER_FC*1.000000
   90   105      6   0.75284 RUBBER_FC*1.000000
   90   106      6   0.69654 RUBBER_FC*1.000000
   90   107      6   0.68476 RUBBER_FC*1.000000
   90   108      6   0.72855 RUBBER_FC*1.000000
   90   109      6   0.70481 RUBBER_FC*1.000000
   90   326      6   0.86961 RUBBER_FC*1.000000
   90   327      6   0.81212 RUBBER_FC*1.000000
   90   328      6   0.71393 RUBBER_FC*1.000000
   90   329      6   0.70361 RUBBER_FC*1.000000
   90   330      6   0.77583 RUBBER_FC*1.000000
   90   331      6   0.77283 RUBBER_FC*1.000000
   90   333      6   0.95266 RUBBER_FC*1.000000
   90   334      6   0.83994 RUBBER_FC*1.000000
   90   335      6   0.65528 RUBBER_FC*1.000000
   90   336      6   0.50619 RUBBER_FC*1.000000
   90   337      6   0.47798 RUBBER_FC*1.000000
   90   338      6   0.54969 RUBBER_FC*1.000000
   90   339      6   0.54646 RUBBER_FC*1.000000
   90   340      6   0.97802 RUBBER_FC*1.000000
   90   341      6   0.76943 RUBBER_FC*1.000000
   90   342      6   0.74358 RUBBER_FC*1.000000
   90   343      6   0.51591 RUBBER_FC*1.000000
   90   344      6   0.35918 RUBBER_FC*1.000000
   90   345      6   0.28693 RUBBER_FC*1.000000
   90   346      6   0.37073 RUBBER_FC*1.000000
   90   347      6   0.96544 RUBBER_FC*1.000000
   90   348      6   0.69859 RUBBER_FC*1.000000
   90   349      6   0.78300 RUBBER_FC*1.000000
   90   350      6   0.55762 RUBBER_FC*1.000000
   90   351      6   0.46345 RUBBER_FC*1.000000
   90   352      6   0.40095 RUBBER_FC*1.000000
   90   353      6   0.44392 RUBBER_FC*1.000000
   90   354      6   0.45845 RUBBER_FC*1.000000
   90   355      6   0.97516 RUBBER_FC*1.000000
   90   356      6   0.78892 RUBBER_FC*1.000000
   90   357      6   0.95449 RUBBER_FC*1.000000
   90   358      6   0.73927 RUBBER_FC*1.000000
   90   359      6   0.71834 RUBBER_FC*1.000000
   90   360      6   0.68675 RUBBER_FC*1.000000
   90   361      6   0.66162 RUBBER_FC*1.000000
   90   362      6   0.68436 RUBBER_FC*1.000000
   90   363      6   0.69401 RUBBER_FC*1.000000
   91    92      6   0.18071 RUBBER_FC*1.000000
   91    93      6   0.75132 RUBBER_FC*1.000000
   91    94      6   0.49808 RUBBER_FC*1.000000
   91    95      6   0.61213 RUBBER_FC*1.000000
   91    96      6   0.39996 RUBBER_FC*1.000000
   91    97      6   0.42002 RUBBER_FC*1.000000
   91    98      6   0.44308 RUBBER_FC*1.000000
   91    99      6   0.37954 RUBBER_FC*1.000000
   91   100      6   0.33225 RUBBER_FC*1.000000
   91   101      6   0.35716 RUBBER_FC*1.000000
   91   102      6   0.84709 RUBBER_FC*1.000000
   91   103      6   0.65987 RUBBER_FC*1.000000
   91   104      6   0.85732 RUBBER_FC*1.000000
   91   105      6   0.68240 RUBBER_FC*1.000000
   91   106      6   0.69239 RUBBER_FC*1.000000
   91   107      6   0.66480 RUBBER_FC*1.000000
   91   108      6   0.68292 RUBBER_FC*1.000000
   91   109      6   0.66295 RUBBER_FC*1.000000
   91   111      6   0.98682 RUBBER_FC*1.000000
   91   326      6   0.97260 RUBBER_FC*1.000000
   91   327      6   0.91416 RUBBER_FC*1.000000
   91   328      6   0.78338 RUBBER_FC*1.000000
   91   329      6   0.74863 RUBBER_FC*1.000000
   91   330      6   0.83211 RUBBER_FC*1.000000
   91   331      6   0.85667 RUBBER_FC*1.000000
   91   334      6   0.90675 RUBBER_FC*1.000000
   91   335      6   0.76095 RUBBER_FC*1.000000
   91   336      6   0.63778 RUBBER_FC*1.000000
   91   337      6   0.56983 RUBBER_FC*1.000000
   91   338      6   0.59704 RUBBER_FC*1.000000
   91   339      6   0.64565 RUBBER_FC*1.000000
   91   341      6   0.74823 RUBBER_FC*1.000000
   91   342      6   0.71423 RUBBER_FC*1.000000
   91   343      6   0.56362 RUBBER_FC*1.000000
   91   344      6   0.48702 RUBBER_FC*1.000000
   91   345      6   0.35435 RUBBER_FC*1.000000
   91   346      6   0.34211 RUBBER_FC*1.000000
   91   347      6   0.89079 RUBBER_FC*1.000000
   91   348      6   0.57433 RUBBER_FC*1.000000
   91   349      6   0.66803 RUBBER_FC*1.000000
   91   350      6   0.51316 RUBBER_FC*1.000000
   91   351      6   0.51240 RUBBER_FC*1.000000
   91   352      6   0.39348 RUBBER_FC*1.000000
   91   353      6   0.35862 RUBBER_FC*1.000000
   91   354      6   0.43277 RUBBER_FC*1.000000
   91   355      6   0.83681 RUBBER_FC*1.000000
   91   356      6   0.64830 RUBBER_FC*1.000000
   91   357      6   0.84041 RUBBER_FC*1.000000
   91   358      6   0.66815 RUBBER_FC*1.000000
   91   359      6   0.67806 RUBBER_FC*1.000000
   91   360      6   0.70698 RUBBER_FC*1.000000
   91   361      6   0.68065 RUBBER_FC*1.000000
   91   362      6   0.68898 RUBBER_FC*1.000000
   91   363      6   0.65462 RUBBER_FC*1.000000
   91   365      6   0.92879 RUBBER_FC*1.000000
   91   367      6   0.99611 RUBBER_FC*1.000000
   91   369      6   0.99151 RUBBER_FC*1.000000
   92    93      6   0.59963 RUBBER_FC*1.000000
   92    94      6   0.41815 RUBBER_FC*1.000000
   92    95      6   0.56108 RUBBER_FC*1.000000
   92    96      6   0.34181 RUBBER_FC*1.000000
   92    97      6   0.34993 RUBBER_FC*1.000000
   92    98      6   0.43618 RUBBER_FC*1.000000
   92    99      6   0.44164 RUBBER_FC*1.000000
   92   100      6   0.40565 RUBBER_FC*1.000000
   92   101      6   0.34536 RUBBER_FC*1.000000
   92   102      6   0.83112 RUBBER_FC*1.000000
   92   103      6   0.72417 RUBBER_FC*1.000000
   92   104      6   0.91638 RUBBER_FC*1.000000
   92   105      6   0.70115 RUBBER_FC*1.000000
   92   106      6   0.68069 RUBBER_FC*1.000000
   92   107      6   0.70071 RUBBER_FC*1.000000
   92   108      6   0.75818 RUBBER_FC*1.000000
   92   109      6   0.69205 RUBBER_FC*1.000000
   92   327      6   0.94629 RUBBER_FC*1.000000
   92   328      6   0.80066 RUBBER_FC*1.000000
   92   329      6   0.80322 RUBBER_FC*1.000000
   92   330      6   0.91421 RUBBER_FC*1.000000
   92   331      6   0.90674 RUBBER_FC*1.000000
   92   335      6   0.86663 RUBBER_FC*1.000000
   92   336      6   0.69263 RUBBER_FC*1.000000
   92   337      6   0.66572 RUBBER_FC*1.000000
   92   338      6   0.72934 RUBBER_FC*1.000000
   92   339      6   0.74643 RUBBER_FC*1.000000
   92   341      6   0.92382 RUBBER_FC*1.000000
   92   342      6   0.89355 RUBBER_FC*1.000000
   92   343      6   0.72334 RUBBER_FC*1.000000
   92   344      6   0.59710 RUBBER_FC*1.000000
   92   345      6   0.50056 RUBBER_FC*1.000000
   92   346      6   0.51960 RUBBER_FC*1.000000
   92   348      6   0.73156 RUBBER_FC*1.000000
   92   349      6   0.80018 RUBBER_FC*1.000000
   92   350      6   0.66298 RUBBER_FC*1.000000
   92   351      6   0.62960 RUBBER_FC*1.000000
   92   352      6   0.50663 RUBBER_FC*1.000000
   92   353      6   0.46396 RUBBER_FC*1.000000
   92   354      6   0.56538 RUBBER_FC*1.000000
   92   355      6   0.94033 RUBBER_FC*1.000000
   92   356      6   0.68883 RUBBER_FC*1.000000
   92   357      6   0.86360 RUBBER_FC*1.000000
   92   358      6   0.71515 RUBBER_FC*1.000000
   92   359      6   0.74564 RUBBER_FC*1.000000
   92   360      6   0.75971 RUBBER_FC*1.000000
   92   361      6   0.68902 RUBBER_FC*1.000000
   92   362      6   0.65315 RUBBER_FC*1.000000
   92   363      6   0.64443 RUBBER_FC*1.000000
   92   365      6   0.86928 RUBBER_FC*1.000000
   92   367      6   0.98769 RUBBER_FC*1.000000
   92   369      6   0.98639 RUBBER_FC*1.000000
   92   370      6   0.97021 RUBBER_FC*1.000000
   93    94      6   0.36955 RUBBER_FC*1.000000
   93    95      6   0.46210 RUBBER_FC*1.000000
   93    96      6   0.52452 RUBBER_FC*1.000000
   93    97      6   0.58908 RUBBER_FC*1.000000
   93    98      6   0.81119 RUBBER_FC*1.000000
   93    99      6   0.87208 RUBBER_FC*1.000000
   93   100      6   0.79032 RUBBER_FC*1.000000
   93   101      6   0.67596 RUBBER_FC*1.000000
   93   102      6   0.68225 RUBBER_FC*1.000000
   93   103      6   0.87019 RUBBER_FC*1.000000
   93   105      6   0.80291 RUBBER_FC*1.000000
   93   106      6   0.80880 RUBBER_FC*1.000000
   93   107      6   0.91471 RUBBER_FC*1.000000
   93   109      6   0.86338 RUBBER_FC*1.000000
   93   353      6   0.97790 RUBBER_FC*1.000000
   93   356      6   0.96887 RUBBER_FC*1.000000
   93   365      6   0.98212 RUBBER_FC*1.000000
   94    95      6   0.24606 RUBBER_FC*1.000000
   94    96      6   0.34443 RUBBER_FC*1.000000
   94    97      6   0.47975 RUBBER_FC*1.000000
   94    98      6   0.68264 RUBBER_FC*1.000000
   94    99      6   0.66568 RUBBER_FC*1.000000
   94   100      6   0.52873 RUBBER_FC*1.000000
   94   101      6   0.49619 RUBBER_FC*1.000000
   94   102      6   0.46859 RUBBER_FC*1.000000
   94   103      6   0.54867 RUBBER_FC*1.000000
   94   104      6   0.74143 RUBBER_FC*1.000000
   94   105      6   0.59399 RUBBER_FC*1.000000
   94   106      6   0.69004 RUBBER_FC*1.000000
   94   107      6   0.72303 RUBBER_FC*1.000000
   94   108      6   0.76652 RUBBER_FC*1.000000
   94   109      6   0.66396 RUBBER_FC*1.000000
   94   110      6   0.95984 RUBBER_FC*1.000000
   94   114      6   0.99401 RUBBER_FC*1.000000
   94   328      6   0.95680 RUBBER_FC*1.000000
   94   329      6   0.94609 RUBBER_FC*1.000000
   94   336      6   0.99940 RUBBER_FC*1.000000
   94   337      6   0.94484 RUBBER_FC*1.000000
   94   338      6   0.97325 RUBBER_FC*1.000000
   94   344      6   0.96960 RUBBER_FC*1.000000
   94   345      6   0.83932 RUBBER_FC*1.000000
   94   346      6   0.78530 RUBBER_FC*1.000000
   94   348      6   0.83236 RUBBER_FC*1.000000
   94   349      6   0.92038 RUBBER_FC*1.000000
   94   350      6   0.92527 RUBBER_FC*1.000000
   94   351      6   0.98809 RUBBER_FC*1.000000
   94   352      6   0.83301 RUBBER_FC*1.000000
   94   353      6   0.71161 RUBBER_FC*1.000000
   94   354      6   0.86530 RUBBER_FC*1.000000
   94   355      6   0.96799 RUBBER_FC*1.000000
   94   356      6   0.71030 RUBBER_FC*1.000000
   94   357      6   0.91340 RUBBER_FC*1.000000
   94   358      6   0.90589 RUBBER_FC*1.000000
   94   359      6   0.99394 RUBBER_FC*1.000000
   94   362      6   0.92540 RUBBER_FC*1.000000
   94   363      6   0.86664 RUBBER_FC*1.000000
   94   364      6   0.98497 RUBBER_FC*1.000000
   94   365      6   0.92211 RUBBER_FC*1.000000
   95    96      6   0.31298 RUBBER_FC*1.000000
   95    97      6   0.46117 RUBBER_FC*1.000000
   95    98      6   0.66475 RUBBER_FC*1.000000
   95    99      6   0.63914 RUBBER_FC*1.000000
   95   100      6   0.49270 RUBBER_FC*1.000000
   95   101      6   0.46985 RUBBER_FC*1.000000
   95   102      6   0.30913 RUBBER_FC*1.000000
   95   103      6   0.42066 RUBBER_FC*1.000000
   95   104      6   0.55210 RUBBER_FC*1.000000
   95   105      6   0.39673 RUBBER_FC*1.000000
   95   106      6   0.53449 RUBBER_FC*1.000000
   95   107      6   0.56984 RUBBER_FC*1.000000
   95   108      6   0.61858 RUBBER_FC*1.000000
   95   109      6   0.49386 RUBBER_FC*1.000000
   95   110      6   0.78637 RUBBER_FC*1.000000
   95   111      6   0.90932 RUBBER_FC*1.000000
   95   113      6   0.86438 RUBBER_FC*1.000000
   95   114      6   0.78800 RUBBER_FC*1.000000
   95   115      6   0.83682 RUBBER_FC*1.000000
   95   116      6   0.96021 RUBBER_FC*1.000000
   95   328      6   0.84903 RUBBER_FC*1.000000
   95   329      6   0.83186 RUBBER_FC*1.000000
   95   330      6   0.98940 RUBBER_FC*1.000000
   95   336      6   0.98205 RUBBER_FC*1.000000
   95   337      6   0.92062 RUBBER_FC*1.000000
   95   338      6   0.94310 RUBBER_FC*1.000000
   95   345      6   0.90456 RUBBER_FC*1.000000
   95   346      6   0.84741 RUBBER_FC*1.000000
   95   348      6   0.91970 RUBBER_FC*1.000000
   95   352      6   0.98435 RUBBER_FC*1.000000
   95   353      6   0.87942 RUBBER_FC*1.000000
   95   356      6   0.91246 RUBBER_FC*1.000000
   96    97      6   0.15822 RUBBER_FC*1.000000
   96    98      6   0.35908 RUBBER_FC*1.000000
   96    99      6   0.36484 RUBBER_FC*1.000000
   96   100      6   0.27811 RUBBER_FC*1.000000
   96   101      6   0.17107 RUBBER_FC*1.000000
   96   102      6   0.60551 RUBBER_FC*1.000000
   96   103      6   0.52853 RUBBER_FC*1.000000
   96   104      6   0.66135 RUBBER_FC*1.000000
   96   105      6   0.39184 RUBBER_FC*1.000000
   96   106      6   0.38140 RUBBER_FC*1.000000
   96   107      6   0.43231 RUBBER_FC*1.000000
   96   108      6   0.52624 RUBBER_FC*1.000000
   96   109      6   0.40114 RUBBER_FC*1.000000
   96   110      6   0.90928 RUBBER_FC*1.000000
   96   111      6   0.90463 RUBBER_FC*1.000000
   96   113      6   0.83327 RUBBER_FC*1.000000
   96   114      6   0.75773 RUBBER_FC*1.000000
   96   115      6   0.74724 RUBBER_FC*1.000000
   96   116      6   0.83258 RUBBER_FC*1.000000
   96   117      6   0.93803 RUBBER_FC*1.000000
   96   118      6   0.90452 RUBBER_FC*1.000000
   96   320      6   0.86714 RUBBER_FC*1.000000
   96   321      6   0.92678 RUBBER_FC*1.000000
   96   326      6   0.92259 RUBBER_FC*1.000000
   96   327      6   0.81693 RUBBER_FC*1.000000
   96   328      6   0.61446 RUBBER_FC*1.000000
   96   329      6   0.61989 RUBBER_FC*1.000000
   96   330      6   0.77515 RUBBER_FC*1.000000
   96   331      6   0.76682 RUBBER_FC*1.000000
   96   335      6   0.87532 RUBBER_FC*1.000000
   96   336      6   0.68758 RUBBER_FC*1.000000
   96   337      6   0.65142 RUBBER_FC*1.000000
   96   338      6   0.71325 RUBBER_FC*1.000000
   96   339      6   0.74311 RUBBER_FC*1.000000
   96   341      6   0.96252 RUBBER_FC*1.000000
   96   343      6   0.85209 RUBBER_FC*1.000000
   96   344      6   0.75458 RUBBER_FC*1.000000
   96   345      6   0.65744 RUBBER_FC*1.000000
   96   346      6   0.65254 RUBBER_FC*1.000000
   96   348      6   0.85890 RUBBER_FC*1.000000
   96   349      6   0.99823 RUBBER_FC*1.000000
   96   350      6   0.89796 RUBBER_FC*1.000000
   96   351      6   0.89903 RUBBER_FC*1.000000
   96   352      6   0.79307 RUBBER_FC*1.000000
   96   353      6   0.73963 RUBBER_FC*1.000000
   96   354      6   0.83052 RUBBER_FC*1.000000
   96   356      6   0.90893 RUBBER_FC*1.000000
   96   362      6   0.99069 RUBBER_FC*1.000000
   96   363      6   0.97188 RUBBER_FC*1.000000
   97    98      6   0.23067 RUBBER_FC*1.000000
   97    99      6   0.30724 RUBBER_FC*1.000000
   97   100      6   0.31135 RUBBER_FC*1.000000
   97   101      6   0.12720 RUBBER_FC*1.000000
   97   102      6   0.75604 RUBBER_FC*1.000000
   97   103      6   0.65956 RUBBER_FC*1.000000
   97   104      6   0.76943 RUBBER_FC*1.000000
   97   105      6   0.46814 RUBBER_FC*1.000000
   97   106      6   0.35548 RUBBER_FC*1.000000
   97   107      6   0.43547 RUBBER_FC*1.000000
   97   108      6   0.56152 RUBBER_FC*1.000000
   97   109      6   0.43515 RUBBER_FC*1.000000
   97   111      6   0.96632 RUBBER_FC*1.000000
   97   113      6   0.86270 RUBBER_FC*1.000000
   97   114      6   0.78015 RUBBER_FC*1.000000
   97   115      6   0.72562 RUBBER_FC*1.000000
   97   116      6   0.79536 RUBBER_FC*1.000000
   97   117      6   0.89712 RUBBER_FC*1.000000
   97   118      6   0.89431 RUBBER_FC*1.000000
   97   319      6   0.94588 RUBBER_FC*1.000000
   97   320      6   0.78617 RUBBER_FC*1.000000
   97   321      6   0.84452 RUBBER_FC*1.000000
   97   322      6   0.95492 RUBBER_FC*1.000000
   97   326      6   0.81857 RUBBER_FC*1.000000
   97   327      6   0.70365 RUBBER_FC*1.000000
   97   328      6   0.51572 RUBBER_FC*1.000000
   97   329      6   0.55598 RUBBER_FC*1.000000
   97   330      6   0.71213 RUBBER_FC*1.000000
   97   331      6   0.67191 RUBBER_FC*1.000000
   97   335      6   0.79218 RUBBER_FC*1.000000
   97   336      6   0.57290 RUBBER_FC*1.000000
   97   337      6   0.57363 RUBBER_FC*1.000000
   97   338      6   0.67278 RUBBER_FC*1.000000
   97   339      6   0.66262 RUBBER_FC*1.000000
   97   341      6   0.97643 RUBBER_FC*1.000000
   97   343      6   0.82381 RUBBER_FC*1.000000
   97   344      6   0.68460 RUBBER_FC*1.000000
   97   345      6   0.62271 RUBBER_FC*1.000000
   97   346      6   0.66153 RUBBER_FC*1.000000
   97   348      6   0.93444 RUBBER_FC*1.000000
   97   350      6   0.92059 RUBBER_FC*1.000000
   97   351      6   0.87475 RUBBER_FC*1.000000
   97   352      6   0.79395 RUBBER_FC*1.000000
   97   353      6   0.77551 RUBBER_FC*1.000000
   97   354      6   0.84105 RUBBER_FC*1.000000
   97   356      6   0.99798 RUBBER_FC*1.000000
   97   362      6   0.98435 RUBBER_FC*1.000000
   97   363      6   0.99248 RUBBER_FC*1.000000
   98    99      6   0.18109 RUBBER_FC*1.000000
   98   100      6   0.32125 RUBBER_FC*1.000000
   98   101      6   0.20290 RUBBER_FC*1.000000
   98   102      6   0.93832 RUBBER_FC*1.000000
   98   103      6   0.75850 RUBBER_FC*1.000000
   98   104      6   0.84754 RUBBER_FC*1.000000
   98   105      6   0.55719 RUBBER_FC*1.000000
   98   106      6   0.39256 RUBBER_FC*1.000000
   98   107      6   0.42772 RUBBER_FC*1.000000
   98   108      6   0.54429 RUBBER_FC*1.000000
   98   109      6   0.47208 RUBBER_FC*1.000000
   98   111      6   0.94351 RUBBER_FC*1.000000
   98   113      6   0.83821 RUBBER_FC*1.000000
   98   114      6   0.77558 RUBBER_FC*1.000000
   98   115      6   0.69763 RUBBER_FC*1.000000
   98   116      6   0.71427 RUBBER_FC*1.000000
   98   117      6   0.78075 RUBBER_FC*1.000000
   98   118      6   0.80914 RUBBER_FC*1.000000
   98   318      6   0.95977 RUBBER_FC*1.000000
   98   319      6   0.82230 RUBBER_FC*1.000000
   98   320      6   0.71565 RUBBER_FC*1.000000
   98   321      6   0.73301 RUBBER_FC*1.000000
   98   322      6   0.80817 RUBBER_FC*1.000000
   98   324      6   0.95924 RUBBER_FC*1.000000
   98   325      6   0.85224 RUBBER_FC*1.000000
   98   326      6   0.61651 RUBBER_FC*1.000000
   98   327      6   0.51559 RUBBER_FC*1.000000
   98   328      6   0.37506 RUBBER_FC*1.000000
   98   329      6   0.41763 RUBBER_FC*1.000000
   98   330      6   0.54311 RUBBER_FC*1.000000
   98   331      6   0.48872 RUBBER_FC*1.000000
   98   333      6   0.87068 RUBBER_FC*1.000000
   98   334      6   0.85291 RUBBER_FC*1.000000
   98   335      6   0.57563 RUBBER_FC*1.000000
   98   336      6   0.34268 RUBBER_FC*1.000000
   98   337      6   0.36818 RUBBER_FC*1.000000
   98   338      6   0.50347 RUBBER_FC*1.000000
   98   339      6   0.45109 RUBBER_FC*1.000000
   98   341      6   0.86225 RUBBER_FC*1.000000
   98   342      6   0.93464 RUBBER_FC*1.000000
   98   343      6   0.67767 RUBBER_FC*1.000000
   98   344      6   0.51480 RUBBER_FC*1.000000
   98   345      6   0.49724 RUBBER_FC*1.000000
   98   346      6   0.58262 RUBBER_FC*1.000000
   98   348      6   0.93550 RUBBER_FC*1.000000
   98   350      6   0.87209 RUBBER_FC*1.000000
   98   351      6   0.78441 RUBBER_FC*1.000000
   98   352      6   0.75138 RUBBER_FC*1.000000
   98   353      6   0.78379 RUBBER_FC*1.000000
   98   354      6   0.79544 RUBBER_FC*1.000000
   99   100      6   0.18616 RUBBER_FC*1.000000
   99   101      6   0.19986 RUBBER_FC*1.000000
   99   102      6   0.87781 RUBBER_FC*1.000000
   99   103      6   0.63489 RUBBER_FC*1.000000
   99   104      6   0.73216 RUBBER_FC*1.000000
   99   105      6   0.48984 RUBBER_FC*1.000000
   99   106      6   0.40589 RUBBER_FC*1.000000
   99   107      6   0.36099 RUBBER_FC*1.000000
   99   108      6   0.42062 RUBBER_FC*1.000000
   99   109      6   0.40380 RUBBER_FC*1.000000
   99   110      6   0.94366 RUBBER_FC*1.000000
   99   111      6   0.79282 RUBBER_FC*1.000000
   99   112      6   0.96329 RUBBER_FC*1.000000
   99   113      6   0.73908 RUBBER_FC*1.000000
   99   114      6   0.70596 RUBBER_FC*1.000000
   99   115      6   0.67917 RUBBER_FC*1.000000
   99   116      6   0.67930 RUBBER_FC*1.000000
   99   117      6   0.72329 RUBBER_FC*1.000000
   99   118      6   0.72131 RUBBER_FC*1.000000
   99   319      6   0.88864 RUBBER_FC*1.000000
   99   320      6   0.77019 RUBBER_FC*1.000000
   99   321      6   0.76077 RUBBER_FC*1.000000
   99   322      6   0.82116 RUBBER_FC*1.000000
   99   324      6   0.94627 RUBBER_FC*1.000000
   99   325      6   0.83254 RUBBER_FC*1.000000
   99   326      6   0.61850 RUBBER_FC*1.000000
   99   327      6   0.55207 RUBBER_FC*1.000000
   99   328      6   0.41261 RUBBER_FC*1.000000
   99   329      6   0.37210 RUBBER_FC*1.000000
   99   330      6   0.47319 RUBBER_FC*1.000000
   99   331      6   0.48496 RUBBER_FC*1.000000
   99   333      6   0.76518 RUBBER_FC*1.000000
   99   334      6   0.73938 RUBBER_FC*1.000000
   99   335      6   0.51117 RUBBER_FC*1.000000
   99   336      6   0.35763 RUBBER_FC*1.000000
   99   337      6   0.28719 RUBBER_FC*1.000000
   99   338      6   0.36556 RUBBER_FC*1.000000
   99   339      6   0.37894 RUBBER_FC*1.000000
   99   340      6   0.91441 RUBBER_FC*1.000000
   99   341      6   0.69506 RUBBER_FC*1.000000
   99   342      6   0.78013 RUBBER_FC*1.000000
   99   343      6   0.55560 RUBBER_FC*1.000000
   99   344      6   0.46043 RUBBER_FC*1.000000
   99   345      6   0.39720 RUBBER_FC*1.000000
   99   346      6   0.44290 RUBBER_FC*1.000000
   99   348      6   0.78713 RUBBER_FC*1.000000
   99   349      6   0.95447 RUBBER_FC*1.000000
   99   350      6   0.76165 RUBBER_FC*1.000000
   99   351      6   0.71818 RUBBER_FC*1.000000
   99   352      6   0.68169 RUBBER_FC*1.000000
   99   353      6   0.70442 RUBBER_FC*1.000000
   99   354      6   0.70702 RUBBER_FC*1.000000
  100   101      6   0.18718 RUBBER_FC*1.000000
  100   102      6   0.70823 RUBBER_FC*1.000000
  100   103      6   0.45885 RUBBER_FC*1.000000
  100   104      6   0.58887 RUBBER_FC*1.000000
  100   105      6   0.38144 RUBBER_FC*1.000000
  100   106      6   0.40669 RUBBER_FC*1.000000
  100   107      6   0.33851 RUBBER_FC*1.000000
  100   108      6   0.35703 RUBBER_FC*1.000000
  100   109      6   0.33931 RUBBER_FC*1.000000
  100   110      6   0.80485 RUBBER_FC*1.000000
  100   111      6   0.71121 RUBBER_FC*1.000000
  100   112      6   0.90263 RUBBER_FC*1.000000
  100   113      6   0.69916 RUBBER_FC*1.000000
  100   114      6   0.67149 RUBBER_FC*1.000000
  100   115      6   0.69678 RUBBER_FC*1.000000
  100   116      6   0.72645 RUBBER_FC*1.000000
  100   117      6   0.78462 RUBBER_FC*1.000000
  100   118      6   0.74020 RUBBER_FC*1.000000
  100   320      6   0.85455 RUBBER_FC*1.000000
  100   321      6   0.85961 RUBBER_FC*1.000000
  100   322      6   0.93733 RUBBER_FC*1.000000
  100   325      6   0.98874 RUBBER_FC*1.000000
  100   326      6   0.77234 RUBBER_FC*1.000000
  100   327      6   0.70720 RUBBER_FC*1.000000
  100   328      6   0.53678 RUBBER_FC*1.000000
  100   329      6   0.47045 RUBBER_FC*1.000000
  100   330      6   0.58121 RUBBER_FC*1.000000
  100   331      6   0.62617 RUBBER_FC*1.000000
  100   333      6   0.86342 RUBBER_FC*1.000000
  100   334      6   0.83295 RUBBER_FC*1.000000
  100   335      6   0.65856 RUBBER_FC*1.000000
  100   336      6   0.54088 RUBBER_FC*1.000000
  100   337      6   0.44158 RUBBER_FC*1.000000
  100   338      6   0.45582 RUBBER_FC*1.000000
  100   339      6   0.52985 RUBBER_FC*1.000000
  100   340      6   0.97092 RUBBER_FC*1.000000
  100   341      6   0.68973 RUBBER_FC*1.000000
  100   342      6   0.76552 RUBBER_FC*1.000000
  100   343      6   0.61432 RUBBER_FC*1.000000
  100   344      6   0.57585 RUBBER_FC*1.000000
  100   345      6   0.45921 RUBBER_FC*1.000000
  100   346      6   0.43136 RUBBER_FC*1.000000
  100   347      6   0.95707 RUBBER_FC*1.000000
  100   348      6   0.68522 RUBBER_FC*1.000000
  100   349      6   0.86444 RUBBER_FC*1.000000
  100   350      6   0.73406 RUBBER_FC*1.000000
  100   351      6   0.75433 RUBBER_FC*1.000000
  100   352      6   0.67815 RUBBER_FC*1.000000
  100   353      6   0.65246 RUBBER_FC*1.000000
  100   354      6   0.69300 RUBBER_FC*1.000000
  100   356      6   0.89754 RUBBER_FC*1.000000
  100   358      6   0.97908 RUBBER_FC*1.000000
  100   359      6   0.98741 RUBBER_FC*1.000000
  100   363      6   0.98429 RUBBER_FC*1.000000
  101   102      6   0.74132 RUBBER_FC*1.000000
  101   103      6   0.58130 RUBBER_FC*1.000000
  101   104      6   0.69690 RUBBER_FC*1.000000
  101   105      6   0.41762 RUBBER_FC*1.000000
  101   106      6   0.34366 RUBBER_FC*1.000000
  101   107      6   0.36710 RUBBER_FC*1.000000
  101   108      6   0.46527 RUBBER_FC*1.000000
  101   109      6   0.37247 RUBBER_FC*1.000000
  101   110      6   0.93524 RUBBER_FC*1.000000
  101   111      6   0.86112 RUBBER_FC*1.000000
  101   113      6   0.78587 RUBBER_FC*1.000000
  101   114      6   0.72276 RUBBER_FC*1.000000
  101   115      6   0.69376 RUBBER_FC*1.000000
  101   116      6   0.74504 RUBBER_FC*1.000000
  101   117      6   0.82959 RUBBER_FC*1.000000
  101   118      6   0.81506 RUBBER_FC*1.000000
  101   319      6   0.94700 RUBBER_FC*1.000000
  101   320      6   0.79022 RUBBER_FC*1.000000
  101   321      6   0.82459 RUBBER_FC*1.000000
  101   322      6   0.92094 RUBBER_FC*1.000000
  101   326      6   0.76681 RUBBER_FC*1.000000
  101   327      6   0.66991 RUBBER_FC*1.000000
  101   328      6   0.48613 RUBBER_FC*1.000000
  101   329      6   0.48670 RUBBER_FC*1.000000
  101   330      6   0.62960 RUBBER_FC*1.000000
  101   331      6   0.61835 RUBBER_FC*1.000000
  101   333      6   0.96042 RUBBER_FC*1.000000
  101   334      6   0.93698 RUBBER_FC*1.000000
  101   335      6   0.70660 RUBBER_FC*1.000000
  101   336      6   0.51795 RUBBER_FC*1.000000
  101   337      6   0.48323 RUBBER_FC*1.000000
  101   338      6   0.56084 RUBBER_FC*1.000000
  101   339      6   0.57463 RUBBER_FC*1.000000
  101   341      6   0.85207 RUBBER_FC*1.000000
  101   342      6   0.91609 RUBBER_FC*1.000000
  101   343      6   0.71917 RUBBER_FC*1.000000
  101   344      6   0.60909 RUBBER_FC*1.000000
  101   345      6   0.53026 RUBBER_FC*1.000000
  101   346      6   0.55397 RUBBER_FC*1.000000
  101   348      6   0.83343 RUBBER_FC*1.000000
  101   349      6   0.98439 RUBBER_FC*1.000000
  101   350      6   0.83439 RUBBER_FC*1.000000
  101   351      6   0.80646 RUBBER_FC*1.000000
  101   352      6   0.73043 RUBBER_FC*1.000000
  101   353      6   0.71435 RUBBER_FC*1.000000
  101   354      6   0.76694 RUBBER_FC*1.000000
  101   356      6   0.95703 RUBBER_FC*1.000000
  101   362      6   0.98697 RUBBER_FC*1.000000
  101   363      6   0.98061 RUBBER_FC*1.000000
  102   103      6   0.39158 RUBBER_FC*1.000000
  102   104      6   0.47426 RUBBER_FC*1.000000
  102   105      6   0.51535 RUBBER_FC*1.000000
  102   106      6   0.74112 RUBBER_FC*1.000000
  102   107      6   0.73395 RUBBER_FC*1.000000
  102   108      6   0.72384 RUBBER_FC*1.000000
  102   109      6   0.64395 RUBBER_FC*1.000000
  102   110      6   0.63955 RUBBER_FC*1.000000
  102   111      6   0.88044 RUBBER_FC*1.000000
  102   113      6   0.88673 RUBBER_FC*1.000000
  102   114      6   0.83398 RUBBER_FC*1.000000
  102   115      6   0.94805 RUBBER_FC*1.000000
  102   348      6   0.98595 RUBBER_FC*1.000000
  102   356      6   0.99928 RUBBER_FC*1.000000
  103   104      6   0.24605 RUBBER_FC*1.000000
  103   105      6   0.35664 RUBBER_FC*1.000000
  103   106      6   0.61316 RUBBER_FC*1.000000
  103   107      6   0.51431 RUBBER_FC*1.000000
  103   108      6   0.42417 RUBBER_FC*1.000000
  103   109      6   0.44307 RUBBER_FC*1.000000
  103   110      6   0.42763 RUBBER_FC*1.000000
  103   111      6   0.54472 RUBBER_FC*1.000000
  103   112      6   0.73822 RUBBER_FC*1.000000
  103   113      6   0.63544 RUBBER_FC*1.000000
  103   114      6   0.63788 RUBBER_FC*1.000000
  103   115      6   0.78738 RUBBER_FC*1.000000
  103   116      6   0.86047 RUBBER_FC*1.000000
  103   117      6   0.93178 RUBBER_FC*1.000000
  103   118      6   0.80471 RUBBER_FC*1.000000
  103   119      6   0.95773 RUBBER_FC*1.000000
  103   123      6   0.99783 RUBBER_FC*1.000000
  103   328      6   0.86398 RUBBER_FC*1.000000
  103   329      6   0.76081 RUBBER_FC*1.000000
  103   330      6   0.86166 RUBBER_FC*1.000000
  103   331      6   0.95633 RUBBER_FC*1.000000
  103   336      6   0.97286 RUBBER_FC*1.000000
  103   337      6   0.84359 RUBBER_FC*1.000000
  103   338      6   0.78325 RUBBER_FC*1.000000
  103   339      6   0.91879 RUBBER_FC*1.000000
  103   341      6   0.83502 RUBBER_FC*1.000000
  103   342      6   0.92296 RUBBER_FC*1.000000
  103   343      6   0.92923 RUBBER_FC*1.000000
  103   344      6   0.98601 RUBBER_FC*1.000000
  103   345      6   0.83390 RUBBER_FC*1.000000
  103   346      6   0.71596 RUBBER_FC*1.000000
  103   347      6   0.98674 RUBBER_FC*1.000000
  103   348      6   0.70723 RUBBER_FC*1.000000
  103   349      6   0.90985 RUBBER_FC*1.000000
  103   350      6   0.94258 RUBBER_FC*1.000000
  103   352      6   0.96217 RUBBER_FC*1.000000
  103   353      6   0.86220 RUBBER_FC*1.000000
  103   354      6   0.94804 RUBBER_FC*1.000000
  103   355      6   0.98124 RUBBER_FC*1.000000
  103   356      6   0.92284 RUBBER_FC*1.000000
  104   105      6   0.33407 RUBBER_FC*1.000000
  104   106      6   0.59958 RUBBER_FC*1.000000
  104   107      6   0.48895 RUBBER_FC*1.000000
  104   108      6   0.38451 RUBBER_FC*1.000000
  104   109      6   0.41827 RUBBER_FC*1.000000
  104   110      6   0.25659 RUBBER_FC*1.000000
  104   111      6   0.41626 RUBBER_FC*1.000000
  104   112      6   0.54838 RUBBER_FC*1.000000
  104   113      6   0.45381 RUBBER_FC*1.000000
  104   114      6   0.46258 RUBBER_FC*1.000000
  104   115      6   0.65385 RUBBER_FC*1.000000
  104   116      6   0.73515 RUBBER_FC*1.000000
  104   117      6   0.81300 RUBBER_FC*1.000000
  104   118      6   0.66513 RUBBER_FC*1.000000
  104   119      6   0.78439 RUBBER_FC*1.000000
  104   120      6   0.91132 RUBBER_FC*1.000000
  104   122      6   0.86838 RUBBER_FC*1.000000
  104   123      6   0.79285 RUBBER_FC*1.000000
  104   124      6   0.84202 RUBBER_FC*1.000000
  104   125      6   0.96507 RUBBER_FC*1.000000
  104   127      6   0.87350 RUBBER_FC*1.000000
  104   320      6   0.97335 RUBBER_FC*1.000000
  104   321      6   0.98928 RUBBER_FC*1.000000
  104   328      6   0.84540 RUBBER_FC*1.000000
  104   329      6   0.73417 RUBBER_FC*1.000000
  104   330      6   0.83028 RUBBER_FC*1.000000
  104   331      6   0.93194 RUBBER_FC*1.000000
  104   337      6   0.90834 RUBBER_FC*1.000000
  104   338      6   0.84561 RUBBER_FC*1.000000
  104   339      6   0.97542 RUBBER_FC*1.000000
  104   341      6   0.92264 RUBBER_FC*1.000000
  104   345      6   0.98558 RUBBER_FC*1.000000
  104   346      6   0.88327 RUBBER_FC*1.000000
  104   348      6   0.90996 RUBBER_FC*1.000000
  105   106      6   0.27613 RUBBER_FC*1.000000
  105   107      6   0.22401 RUBBER_FC*1.000000
  105   108      6   0.26395 RUBBER_FC*1.000000
  105   109      6   0.13225 RUBBER_FC*1.000000
  105   110      6   0.58470 RUBBER_FC*1.000000
  105   111      6   0.59532 RUBBER_FC*1.000000
  105   112      6   0.71900 RUBBER_FC*1.000000
  105   113      6   0.47728 RUBBER_FC*1.000000
  105   114      6   0.40003 RUBBER_FC*1.000000
  105   115      6   0.47216 RUBBER_FC*1.000000
  105   116      6   0.58025 RUBBER_FC*1.000000
  105   117      6   0.69836 RUBBER_FC*1.000000
  105   118      6   0.61360 RUBBER_FC*1.000000
  105   119      6   0.97120 RUBBER_FC*1.000000
  105   120      6   0.97539 RUBBER_FC*1.000000
  105   122      6   0.88586 RUBBER_FC*1.000000
  105   123      6   0.79989 RUBBER_FC*1.000000
  105   124      6   0.77161 RUBBER_FC*1.000000
  105   125      6   0.86292 RUBBER_FC*1.000000
  105   126      6   0.93974 RUBBER_FC*1.000000
  105   127      6   0.83780 RUBBER_FC*1.000000
  105   312      6   0.86040 RUBBER_FC*1.000000
  105   313      6   0.93722 RUBBER_FC*1.000000
  105   315      6   0.97790 RUBBER_FC*1.000000
  105   319      6   0.95659 RUBBER_FC*1.000000
  105   320      6   0.72532 RUBBER_FC*1.000000
  105   321      6   0.77003 RUBBER_FC*1.000000
  105   322      6   0.89532 RUBBER_FC*1.000000
  105   326      6   0.87457 RUBBER_FC*1.000000
  105   327      6   0.78923 RUBBER_FC*1.000000
  105   328      6   0.57118 RUBBER_FC*1.000000
  105   329      6   0.51103 RUBBER_FC*1.000000
  105   330      6   0.66099 RUBBER_FC*1.000000
  105   331      6   0.70539 RUBBER_FC*1.000000
  105   335      6   0.90688 RUBBER_FC*1.000000
  105   336      6   0.79110 RUBBER_FC*1.000000
  105   337      6   0.70939 RUBBER_FC*1.000000
  105   338      6   0.71339 RUBBER_FC*1.000000
  105   339      6   0.78865 RUBBER_FC*1.000000
  105   341      6   0.93112 RUBBER_FC*1.000000
  105   343      6   0.95493 RUBBER_FC*1.000000
  105   344      6   0.93629 RUBBER_FC*1.000000
  105   345      6   0.83206 RUBBER_FC*1.000000
  105   346      6   0.78588 RUBBER_FC*1.000000
  105   348      6   0.94455 RUBBER_FC*1.000000
  105   353      6   0.99184 RUBBER_FC*1.000000
  106   107      6   0.18403 RUBBER_FC*1.000000
  106   108      6   0.36517 RUBBER_FC*1.000000
  106   109      6   0.19735 RUBBER_FC*1.000000
  106   110      6   0.83761 RUBBER_FC*1.000000
  106   111      6   0.76632 RUBBER_FC*1.000000
  106   112      6   0.86006 RUBBER_FC*1.000000
  106   113      6   0.56474 RUBBER_FC*1.000000
  106   114      6   0.45228 RUBBER_FC*1.000000
  106   115      6   0.37563 RUBBER_FC*1.000000
  106   116      6   0.47751 RUBBER_FC*1.000000
  106   117      6   0.61498 RUBBER_FC*1.000000
  106   118      6   0.60498 RUBBER_FC*1.000000
  106   122      6   0.89280 RUBBER_FC*1.000000
  106   123      6   0.81122 RUBBER_FC*1.000000
  106   124      6   0.72676 RUBBER_FC*1.000000
  106   125      6   0.77265 RUBBER_FC*1.000000
  106   126      6   0.86208 RUBBER_FC*1.000000
  106   127      6   0.80737 RUBBER_FC*1.000000
  106   311      6   0.86131 RUBBER_FC*1.000000
  106   312      6   0.73172 RUBBER_FC*1.000000
  106   313      6   0.78332 RUBBER_FC*1.000000
  106   314      6   0.88097 RUBBER_FC*1.000000
  106   315      6   0.80854 RUBBER_FC*1.000000
  106   318      6   0.97356 RUBBER_FC*1.000000
  106   319      6   0.72328 RUBBER_FC*1.000000
  106   320      6   0.50629 RUBBER_FC*1.000000
  106   321      6   0.57161 RUBBER_FC*1.000000
  106   322      6   0.71015 RUBBER_FC*1.000000
  106   325      6   0.98604 RUBBER_FC*1.000000
  106   326      6   0.69026 RUBBER_FC*1.000000
  106   327      6   0.57324 RUBBER_FC*1.000000
  106   328      6   0.34271 RUBBER_FC*1.000000
  106   329      6   0.36441 RUBBER_FC*1.000000
  106   330      6   0.54845 RUBBER_FC*1.000000
  106   331      6   0.52117 RUBBER_FC*1.000000
  106   333      6   0.97974 RUBBER_FC*1.000000
  106   335      6   0.79495 RUBBER_FC*1.000000
  106   336      6   0.62332 RUBBER_FC*1.000000
  106   337      6   0.60194 RUBBER_FC*1.000000
  106   338      6   0.67274 RUBBER_FC*1.000000
  106   339      6   0.67863 RUBBER_FC*1.000000
  106   341      6   0.99611 RUBBER_FC*1.000000
  106   343      6   0.94235 RUBBER_FC*1.000000
  106   344      6   0.85713 RUBBER_FC*1.000000
  106   345      6   0.80178 RUBBER_FC*1.000000
  106   346      6   0.81796 RUBBER_FC*1.000000
  107   108      6   0.18454 RUBBER_FC*1.000000
  107   109      6   0.09176 RUBBER_FC*1.000000
  107   110      6   0.70809 RUBBER_FC*1.000000
  107   111      6   0.59276 RUBBER_FC*1.000000
  107   112      6   0.70518 RUBBER_FC*1.000000
  107   113      6   0.42970 RUBBER_FC*1.000000
  107   114      6   0.35880 RUBBER_FC*1.000000
  107   115      6   0.36028 RUBBER_FC*1.000000
  107   116      6   0.41731 RUBBER_FC*1.000000
  107   117      6   0.52033 RUBBER_FC*1.000000
  107   118      6   0.47565 RUBBER_FC*1.000000
  107   119      6   0.94197 RUBBER_FC*1.000000
  107   120      6   0.86427 RUBBER_FC*1.000000
  107   122      6   0.78765 RUBBER_FC*1.000000
  107   123      6   0.72512 RUBBER_FC*1.000000
  107   124      6   0.69295 RUBBER_FC*1.000000
  107   125      6   0.74088 RUBBER_FC*1.000000
  107   126      6   0.79817 RUBBER_FC*1.000000
  107   127      6   0.73331 RUBBER_FC*1.000000
  107   311      6   0.93678 RUBBER_FC*1.000000
  107   312      6   0.78182 RUBBER_FC*1.000000
  107   313      6   0.81786 RUBBER_FC*1.000000
  107   314      6   0.91045 RUBBER_FC*1.000000
  107   315      6   0.86140 RUBBER_FC*1.000000
  107   318      6   0.99466 RUBBER_FC*1.000000
  107   319      6   0.77264 RUBBER_FC*1.000000
  107   320      6   0.57273 RUBBER_FC*1.000000
  107   321      6   0.58639 RUBBER_FC*1.000000
  107   322      6   0.69403 RUBBER_FC*1.000000
  107   324      6   0.94584 RUBBER_FC*1.000000
  107   325      6   0.92230 RUBBER_FC*1.000000
  107   326      6   0.65058 RUBBER_FC*1.000000
  107   327      6   0.56975 RUBBER_FC*1.000000
  107   328      6   0.36152 RUBBER_FC*1.000000
  107   329      6   0.28725 RUBBER_FC*1.000000
  107   330      6   0.44541 RUBBER_FC*1.000000
  107   331      6   0.48168 RUBBER_FC*1.000000
  107   333      6   0.84855 RUBBER_FC*1.000000
  107   334      6   0.91368 RUBBER_FC*1.000000
  107   335      6   0.71004 RUBBER_FC*1.000000
  107   336      6   0.59759 RUBBER_FC*1.000000
  107   337      6   0.52540 RUBBER_FC*1.000000
  107   338      6   0.55016 RUBBER_FC*1.000000
  107   339      6   0.59782 RUBBER_FC*1.000000
  107   341      6   0.84035 RUBBER_FC*1.000000
  107   342      6   0.99105 RUBBER_FC*1.000000
  107   343      6   0.83613 RUBBER_FC*1.000000
  107   344      6   0.80025 RUBBER_FC*1.000000
  107   345      6   0.72840 RUBBER_FC*1.000000
  107   346      6   0.71928 RUBBER_FC*1.000000
  107   348      6   0.96534 RUBBER_FC*1.000000
  107   353      6   0.98993 RUBBER_FC*1.000000
  108   109      6   0.19146 RUBBER_FC*1.000000
  108   110      6   0.56919 RUBBER_FC*1.000000
  108   111      6   0.41796 RUBBER_FC*1.000000
  108   112      6   0.56383 RUBBER_FC*1.000000
  108   113      6   0.34302 RUBBER_FC*1.000000
  108   114      6   0.34221 RUBBER_FC*1.000000
  108   115      6   0.44259 RUBBER_FC*1.000000
  108   116      6   0.46199 RUBBER_FC*1.000000
  108   117      6   0.51865 RUBBER_FC*1.000000
  108   118      6   0.42148 RUBBER_FC*1.000000
  108   119      6   0.79402 RUBBER_FC*1.000000
  108   120      6   0.75513 RUBBER_FC*1.000000
  108   121      6   0.94322 RUBBER_FC*1.000000
  108   122      6   0.73375 RUBBER_FC*1.000000
  108   123      6   0.69040 RUBBER_FC*1.000000
  108   124      6   0.71754 RUBBER_FC*1.000000
  108   125      6   0.77549 RUBBER_FC*1.000000
  108   126      6   0.80201 RUBBER_FC*1.000000
  108   127      6   0.71956 RUBBER_FC*1.000000
  108   312      6   0.87852 RUBBER_FC*1.000000
  108   313      6   0.90937 RUBBER_FC*1.000000
  108   315      6   0.96635 RUBBER_FC*1.000000
  108   319      6   0.89300 RUBBER_FC*1.000000
  108   320      6   0.70689 RUBBER_FC*1.000000
  108   321      6   0.68758 RUBBER_FC*1.000000
  108   322      6   0.76610 RUBBER_FC*1.000000
  108   324      6   0.97178 RUBBER_FC*1.000000
  108   325      6   0.94228 RUBBER_FC*1.000000
  108   326      6   0.70915 RUBBER_FC*1.000000
  108   327      6   0.66590 RUBBER_FC*1.000000
  108   328      6   0.49374 RUBBER_FC*1.000000
  108   329      6   0.35894 RUBBER_FC*1.000000
  108   330      6   0.45423 RUBBER_FC*1.000000
  108   331      6   0.55520 RUBBER_FC*1.000000
  108   333      6   0.78527 RUBBER_FC*1.000000
  108   334      6   0.84824 RUBBER_FC*1.000000
  108   335      6   0.71033 RUBBER_FC*1.000000
  108   336      6   0.66488 RUBBER_FC*1.000000
  108   337      6   0.54531 RUBBER_FC*1.000000
  108   338      6   0.50622 RUBBER_FC*1.000000
  108   339      6   0.60851 RUBBER_FC*1.000000
  108   340      6   0.98234 RUBBER_FC*1.000000
  108   341      6   0.71739 RUBBER_FC*1.000000
  108   342      6   0.88467 RUBBER_FC*1.000000
  108   343      6   0.78447 RUBBER_FC*1.000000
  108   344      6   0.80977 RUBBER_FC*1.000000
  108   345      6   0.71517 RUBBER_FC*1.000000
  108   346      6   0.66749 RUBBER_FC*1.000000
  108   348      6   0.86478 RUBBER_FC*1.000000
  108   350      6   0.99236 RUBBER_FC*1.000000
  108   352      6   0.98915 RUBBER_FC*1.000000
  108   353      6   0.96558 RUBBER_FC*1.000000
  108   354      6   0.98440 RUBBER_FC*1.000000
  109   110      6   0.65140 RUBBER_FC*1.000000
  109   111      6   0.58390 RUBBER_FC*1.000000
  109   112      6   0.70264 RUBBER_FC*1.000000
  109   113      6   0.43639 RUBBER_FC*1.000000
  109   114      6   0.35992 RUBBER_FC*1.000000
  109   115      6   0.39470 RUBBER_FC*1.000000
  109   116      6   0.47817 RUBBER_FC*1.000000
  109   117      6   0.58961 RUBBER_FC*1.000000
  109   118      6   0.52527 RUBBER_FC*1.000000
  109   119      6   0.94803 RUBBER_FC*1.000000
  109   120      6   0.90505 RUBBER_FC*1.000000
  109   122      6   0.82215 RUBBER_FC*1.000000
  109   123      6   0.74875 RUBBER_FC*1.000000
  109   124      6   0.71785 RUBBER_FC*1.000000
  109   125      6   0.78549 RUBBER_FC*1.000000
  109   126      6   0.85200 RUBBER_FC*1.000000
  109   127      6   0.77011 RUBBER_FC*1.000000
  109   311      6   0.97768 RUBBER_FC*1.000000
  109   312      6   0.80732 RUBBER_FC*1.000000
  109   313      6   0.86163 RUBBER_FC*1.000000
  109   314      6   0.96757 RUBBER_FC*1.000000
  109   315      6   0.90411 RUBBER_FC*1.000000
  109   319      6   0.84551 RUBBER_FC*1.000000
  109   320      6   0.62991 RUBBER_FC*1.000000
  109   321      6   0.65851 RUBBER_FC*1.000000
  109   322      6   0.77495 RUBBER_FC*1.000000
  109   326      6   0.74233 RUBBER_FC*1.000000
  109   327      6   0.65920 RUBBER_FC*1.000000
  109   328      6   0.44558 RUBBER_FC*1.000000
  109   329      6   0.37890 RUBBER_FC*1.000000
  109   330      6   0.53299 RUBBER_FC*1.000000
  109   331      6   0.57327 RUBBER_FC*1.000000
  109   333      6   0.92305 RUBBER_FC*1.000000
  109   334      6   0.98026 RUBBER_FC*1.000000
  109   335      6   0.78901 RUBBER_FC*1.000000
  109   336      6   0.67453 RUBBER_FC*1.000000
  109   337      6   0.59753 RUBBER_FC*1.000000
  109   338      6   0.61256 RUBBER_FC*1.000000
  109   339      6   0.67359 RUBBER_FC*1.000000
  109   341      6   0.87202 RUBBER_FC*1.000000
  109   343      6   0.88000 RUBBER_FC*1.000000
  109   344      6   0.85152 RUBBER_FC*1.000000
  109   345      6   0.76472 RUBBER_FC*1.000000
  109   346      6   0.73925 RUBBER_FC*1.000000
  109   348      6   0.95072 RUBBER_FC*1.000000
  109   353      6   0.98462 RUBBER_FC*1.000000
  110   111      6   0.36911 RUBBER_FC*1.000000
  110   112      6   0.46178 RUBBER_FC*1.000000
  110   113      6   0.52476 RUBBER_FC*1.000000
  110   114      6   0.59059 RUBBER_FC*1.000000
  110   115      6   0.81623 RUBBER_FC*1.000000
  110   116      6   0.87027 RUBBER_FC*1.000000
  110   117      6   0.91460 RUBBER_FC*1.000000
  110   118      6   0.74211 RUBBER_FC*1.000000
  110   119      6   0.64715 RUBBER_FC*1.000000
  110   120      6   0.87137 RUBBER_FC*1.000000
  110   122      6   0.86992 RUBBER_FC*1.000000
  110   123      6   0.81360 RUBBER_FC*1.000000
  110   124      6   0.91835 RUBBER_FC*1.000000
  110   127      6   0.91664 RUBBER_FC*1.000000
  110   329      6   0.91327 RUBBER_FC*1.000000
  110   330      6   0.97195 RUBBER_FC*1.000000
  110   338      6   0.98205 RUBBER_FC*1.000000
  110   341      6   0.97057 RUBBER_FC*1.000000
  110   348      6   0.98102 RUBBER_FC*1.000000
  111   112      6   0.24609 RUBBER_FC*1.000000
  111   113      6   0.34463 RUBBER_FC*1.000000
  111   114      6   0.48115 RUBBER_FC*1.000000
  111   115      6   0.68757 RUBBER_FC*1.000000
  111   116      6   0.66204 RUBBER_FC*1.000000
  111   117      6   0.64181 RUBBER_FC*1.000000
  111   118      6   0.47043 RUBBER_FC*1.000000
  111   119      6   0.42819 RUBBER_FC*1.000000
  111   120      6   0.54974 RUBBER_FC*1.000000
  111   121      6   0.74229 RUBBER_FC*1.000000
  111   122      6   0.63932 RUBBER_FC*1.000000
  111   123      6   0.64037 RUBBER_FC*1.000000
  111   124      6   0.78692 RUBBER_FC*1.000000
  111   125      6   0.86503 RUBBER_FC*1.000000
  111   126      6   0.83638 RUBBER_FC*1.000000
  111   127      6   0.71729 RUBBER_FC*1.000000
  111   128      6   0.96073 RUBBER_FC*1.000000
  111   132      6   0.99493 RUBBER_FC*1.000000
  111   320      6   0.99942 RUBBER_FC*1.000000
  111   321      6   0.94079 RUBBER_FC*1.000000
  111   322      6   0.97590 RUBBER_FC*1.000000
  111   326      6   0.95956 RUBBER_FC*1.000000
  111   327      6   0.97120 RUBBER_FC*1.000000
  111   328      6   0.85431 RUBBER_FC*1.000000
  111   329      6   0.68838 RUBBER_FC*1.000000
  111   330      6   0.68656 RUBBER_FC*1.000000
  111   331      6   0.84719 RUBBER_FC*1.000000
  111   333      6   0.83631 RUBBER_FC*1.000000
  111   334      6   0.92429 RUBBER_FC*1.000000
  111   335      6   0.92792 RUBBER_FC*1.000000
  111   336      6   0.98944 RUBBER_FC*1.000000
  111   337      6   0.83476 RUBBER_FC*1.000000
  111   338      6   0.71404 RUBBER_FC*1.000000
  111   339      6   0.86743 RUBBER_FC*1.000000
  111   340      6   0.97151 RUBBER_FC*1.000000
  111   341      6   0.71160 RUBBER_FC*1.000000
  111   342      6   0.91337 RUBBER_FC*1.000000
  111   343      6   0.94628 RUBBER_FC*1.000000
  111   345      6   0.96406 RUBBER_FC*1.000000
  111   346      6   0.86375 RUBBER_FC*1.000000
  111   347      6   0.99973 RUBBER_FC*1.000000
  111   348      6   0.92122 RUBBER_FC*1.000000
  112   113      6   0.31306 RUBBER_FC*1.000000
  112   114      6   0.46255 RUBBER_FC*1.000000
  112   115      6   0.66965 RUBBER_FC*1.000000
  112   116      6   0.63515 RUBBER_FC*1.000000
  112   117      6   0.60682 RUBBER_FC*1.000000
  112   118      6   0.43110 RUBBER_FC*1.000000
  112   119      6   0.25791 RUBBER_FC*1.000000
  112   120      6   0.42244 RUBBER_FC*1.000000
  112   121      6   0.55350 RUBBER_FC*1.000000
  112   122      6   0.45806 RUBBER_FC*1.000000
  112   123      6   0.46451 RUBBER_FC*1.000000
  112   124      6   0.65175 RUBBER_FC*1.000000
  112   125      6   0.73923 RUBBER_FC*1.000000
  112   126      6   0.70221 RUBBER_FC*1.000000
  112   127      6   0.56177 RUBBER_FC*1.000000
  112   128      6   0.78788 RUBBER_FC*1.000000
  112   129      6   0.91535 RUBBER_FC*1.000000
  112   131      6   0.86718 RUBBER_FC*1.000000
  112   132      6   0.78941 RUBBER_FC*1.000000
  112   133      6   0.83630 RUBBER_FC*1.000000
  112   134      6   0.96122 RUBBER_FC*1.000000
  112   136      6   0.87059 RUBBER_FC*1.000000
  112   312      6   0.96941 RUBBER_FC*1.000000
  112   313      6   0.99273 RUBBER_FC*1.000000
  112   320      6   0.98145 RUBBER_FC*1.000000
  112   321      6   0.91615 RUBBER_FC*1.000000
  112   322      6   0.94548 RUBBER_FC*1.000000
  112   328      6   0.92577 RUBBER_FC*1.000000
  112   329      6   0.77268 RUBBER_FC*1.000000
  112   330      6   0.76114 RUBBER_FC*1.000000
  112   331      6   0.90996 RUBBER_FC*1.000000
  112   333      6   0.92304 RUBBER_FC*1.000000
  112   337      6   0.98519 RUBBER_FC*1.000000
  112   338      6   0.88096 RUBBER_FC*1.000000
  112   341      6   0.91321 RUBBER_FC*1.000000
  113   114      6   0.15944 RUBBER_FC*1.000000
  113   115      6   0.36396 RUBBER_FC*1.000000
  113   116      6   0.36189 RUBBER_FC*1.000000
  113   117      6   0.40333 RUBBER_FC*1.000000
  113   118      6   0.23929 RUBBER_FC*1.000000
  113   119      6   0.55294 RUBBER_FC*1.000000
  113   120      6   0.53136 RUBBER_FC*1.000000
  113   121      6   0.66389 RUBBER_FC*1.000000
  113   122      6   0.42869 RUBBER_FC*1.000000
  113   123      6   0.37042 RUBBER_FC*1.000000
  113   124      6   0.45794 RUBBER_FC*1.000000
  113   125      6   0.54846 RUBBER_FC*1.000000
  113   126      6   0.56739 RUBBER_FC*1.000000
  113   127      6   0.43423 RUBBER_FC*1.000000
  113   128      6   0.91165 RUBBER_FC*1.000000
  113   129      6   0.91238 RUBBER_FC*1.000000
  113   131      6   0.83715 RUBBER_FC*1.000000
  113   132      6   0.75954 RUBBER_FC*1.000000
  113   133      6   0.74693 RUBBER_FC*1.000000
  113   134      6   0.83395 RUBBER_FC*1.000000
  113   135      6   0.89944 RUBBER_FC*1.000000
  113   136      6   0.79823 RUBBER_FC*1.000000
  113   304      6   0.85948 RUBBER_FC*1.000000
  113   305      6   0.92669 RUBBER_FC*1.000000
  113   307      6   0.97267 RUBBER_FC*1.000000
  113   311      6   0.94448 RUBBER_FC*1.000000
  113   312      6   0.72052 RUBBER_FC*1.000000
  113   313      6   0.75363 RUBBER_FC*1.000000
  113   314      6   0.86308 RUBBER_FC*1.000000
  113   315      6   0.82968 RUBBER_FC*1.000000
  113   319      6   0.87696 RUBBER_FC*1.000000
  113   320      6   0.68830 RUBBER_FC*1.000000
  113   321      6   0.64817 RUBBER_FC*1.000000
  113   322      6   0.71676 RUBBER_FC*1.000000
  113   324      6   0.96452 RUBBER_FC*1.000000
  113   326      6   0.79467 RUBBER_FC*1.000000
  113   327      6   0.77512 RUBBER_FC*1.000000
  113   328      6   0.64382 RUBBER_FC*1.000000
  113   329      6   0.51496 RUBBER_FC*1.000000
  113   330      6   0.55830 RUBBER_FC*1.000000
  113   331      6   0.66875 RUBBER_FC*1.000000
  113   333      6   0.86433 RUBBER_FC*1.000000
  113   335      6   0.90133 RUBBER_FC*1.000000
  113   336      6   0.90054 RUBBER_FC*1.000000
  113   337      6   0.79512 RUBBER_FC*1.000000
  113   338      6   0.74244 RUBBER_FC*1.000000
  113   339      6   0.83314 RUBBER_FC*1.000000
  113   341      6   0.91062 RUBBER_FC*1.000000
  113   346      6   0.97725 RUBBER_FC*1.000000
  114   115      6   0.23425 RUBBER_FC*1.000000
  114   116      6   0.30587 RUBBER_FC*1.000000
  114   117      6   0.41730 RUBBER_FC*1.000000
  114   118      6   0.30491 RUBBER_FC*1.000000
  114   119      6   0.70449 RUBBER_FC*1.000000
  114   120      6   0.66348 RUBBER_FC*1.000000
  114   121      6   0.77319 RUBBER_FC*1.000000
  114   122      6   0.49751 RUBBER_FC*1.000000
  114   123      6   0.40012 RUBBER_FC*1.000000
  114   124      6   0.40026 RUBBER_FC*1.000000
  114   125      6   0.50566 RUBBER_FC*1.000000
  114   126      6   0.57391 RUBBER_FC*1.000000
  114   127      6   0.44553 RUBBER_FC*1.000000
  114   129      6   0.97498 RUBBER_FC*1.000000
  114   131      6   0.86754 RUBBER_FC*1.000000
  114   132      6   0.78294 RUBBER_FC*1.000000
  114   133      6   0.72652 RUBBER_FC*1.000000
  114   134      6   0.79697 RUBBER_FC*1.000000
  114   135      6   0.88033 RUBBER_FC*1.000000
  114   136      6   0.80014 RUBBER_FC*1.000000
  114   303      6   0.94284 RUBBER_FC*1.000000
  114   304      6   0.77900 RUBBER_FC*1.000000
  114   305      6   0.84416 RUBBER_FC*1.000000
  114   306      6   0.95567 RUBBER_FC*1.000000
  114   307      6   0.87888 RUBBER_FC*1.000000
  114   311      6   0.83084 RUBBER_FC*1.000000
  114   312      6   0.60330 RUBBER_FC*1.000000
  114   313      6   0.65931 RUBBER_FC*1.000000
  114   314      6   0.78622 RUBBER_FC*1.000000
  114   315      6   0.72595 RUBBER_FC*1.000000
  114   319      6   0.79377 RUBBER_FC*1.000000
  114   320      6   0.57481 RUBBER_FC*1.000000
  114   321      6   0.57119 RUBBER_FC*1.000000
  114   322      6   0.67651 RUBBER_FC*1.000000
  114   324      6   0.97949 RUBBER_FC*1.000000
  114   326      6   0.77923 RUBBER_FC*1.000000
  114   327      6   0.72945 RUBBER_FC*1.000000
  114   328      6   0.57073 RUBBER_FC*1.000000
  114   329      6   0.47954 RUBBER_FC*1.000000
  114   330      6   0.56940 RUBBER_FC*1.000000
  114   331      6   0.63823 RUBBER_FC*1.000000
  114   333      6   0.94087 RUBBER_FC*1.000000
  114   335      6   0.92479 RUBBER_FC*1.000000
  114   336      6   0.87683 RUBBER_FC*1.000000
  114   337      6   0.79675 RUBBER_FC*1.000000
  114   338      6   0.77918 RUBBER_FC*1.000000
  114   339      6   0.84445 RUBBER_FC*1.000000
  115   116      6   0.18537 RUBBER_FC*1.000000
  115   117      6   0.36392 RUBBER_FC*1.000000
  115   118      6   0.36206 RUBBER_FC*1.000000
  115   119      6   0.89101 RUBBER_FC*1.000000
  115   120      6   0.76518 RUBBER_FC*1.000000
  115   121      6   0.85382 RUBBER_FC*1.000000
  115   122      6   0.55802 RUBBER_FC*1.000000
  115   123      6   0.46157 RUBBER_FC*1.000000
  115   124      6   0.35383 RUBBER_FC*1.000000
  115   125      6   0.40591 RUBBER_FC*1.000000
  115   126      6   0.51326 RUBBER_FC*1.000000
  115   127      6   0.44471 RUBBER_FC*1.000000
  115   129      6   0.95342 RUBBER_FC*1.000000
  115   131      6   0.84380 RUBBER_FC*1.000000
  115   132      6   0.77880 RUBBER_FC*1.000000
  115   133      6   0.69785 RUBBER_FC*1.000000
  115   134      6   0.71533 RUBBER_FC*1.000000
  115   135      6   0.78914 RUBBER_FC*1.000000
  115   136      6   0.75838 RUBBER_FC*1.000000
  115   302      6   0.95574 RUBBER_FC*1.000000
  115   303      6   0.81643 RUBBER_FC*1.000000
  115   304      6   0.70921 RUBBER_FC*1.000000
  115   305      6   0.73096 RUBBER_FC*1.000000
  115   306      6   0.80710 RUBBER_FC*1.000000
  115   307      6   0.75910 RUBBER_FC*1.000000
  115   309      6   0.96060 RUBBER_FC*1.000000
  115   310      6   0.85397 RUBBER_FC*1.000000
  115   311      6   0.62554 RUBBER_FC*1.000000
  115   312      6   0.43737 RUBBER_FC*1.000000
  115   313      6   0.47674 RUBBER_FC*1.000000
  115   314      6   0.59658 RUBBER_FC*1.000000
  115   315      6   0.53119 RUBBER_FC*1.000000
  115   317      6   0.87139 RUBBER_FC*1.000000
  115   318      6   0.85381 RUBBER_FC*1.000000
  115   319      6   0.57495 RUBBER_FC*1.000000
  115   320      6   0.34166 RUBBER_FC*1.000000
  115   321      6   0.36527 RUBBER_FC*1.000000
  115   322      6   0.50652 RUBBER_FC*1.000000
  115   324      6   0.86633 RUBBER_FC*1.000000
  115   325      6   0.93794 RUBBER_FC*1.000000
  115   326      6   0.65207 RUBBER_FC*1.000000
  115   327      6   0.57401 RUBBER_FC*1.000000
  115   328      6   0.42057 RUBBER_FC*1.000000
  115   329      6   0.39808 RUBBER_FC*1.000000
  115   330      6   0.51462 RUBBER_FC*1.000000
  115   331      6   0.51407 RUBBER_FC*1.000000
  115   333      6   0.94377 RUBBER_FC*1.000000
  115   335      6   0.87700 RUBBER_FC*1.000000
  115   336      6   0.78601 RUBBER_FC*1.000000
  115   337      6   0.75454 RUBBER_FC*1.000000
  115   338      6   0.78856 RUBBER_FC*1.000000
  115   339      6   0.79935 RUBBER_FC*1.000000
  116   117      6   0.18157 RUBBER_FC*1.000000
  116   118      6   0.23873 RUBBER_FC*1.000000
  116   119      6   0.82403 RUBBER_FC*1.000000
  116   120      6   0.63261 RUBBER_FC*1.000000
  116   121      6   0.73053 RUBBER_FC*1.000000
  116   122      6   0.46134 RUBBER_FC*1.000000
  116   123      6   0.41469 RUBBER_FC*1.000000
  116   124      6   0.36089 RUBBER_FC*1.000000
  116   125      6   0.34257 RUBBER_FC*1.000000
  116   126      6   0.38859 RUBBER_FC*1.000000
  116   127      6   0.36629 RUBBER_FC*1.000000
  116   128      6   0.94209 RUBBER_FC*1.000000
  116   129      6   0.79801 RUBBER_FC*1.000000
  116   130      6   0.96779 RUBBER_FC*1.000000
  116   131      6   0.74046 RUBBER_FC*1.000000
  116   132      6   0.70426 RUBBER_FC*1.000000
  116   133      6   0.67525 RUBBER_FC*1.000000
  116   134      6   0.68024 RUBBER_FC*1.000000
  116   135      6   0.71257 RUBBER_FC*1.000000
  116   136      6   0.68608 RUBBER_FC*1.000000
  116   303      6   0.88646 RUBBER_FC*1.000000
  116   304      6   0.76553 RUBBER_FC*1.000000
  116   305      6   0.76167 RUBBER_FC*1.000000
  116   306      6   0.82260 RUBBER_FC*1.000000
  116   307      6   0.80760 RUBBER_FC*1.000000
  116   309      6   0.95263 RUBBER_FC*1.000000
  116   310      6   0.83998 RUBBER_FC*1.000000
  116   311      6   0.65523 RUBBER_FC*1.000000
  116   312      6   0.50615 RUBBER_FC*1.000000
  116   313      6   0.47797 RUBBER_FC*1.000000
  116   314      6   0.54964 RUBBER_FC*1.000000
  116   315      6   0.54642 RUBBER_FC*1.000000
  116   316      6   0.97803 RUBBER_FC*1.000000
  116   317      6   0.76945 RUBBER_FC*1.000000
  116   318      6   0.74363 RUBBER_FC*1.000000
  116   319      6   0.51593 RUBBER_FC*1.000000
  116   320      6   0.35919 RUBBER_FC*1.000000
  116   321      6   0.28693 RUBBER_FC*1.000000
  116   322      6   0.37076 RUBBER_FC*1.000000
  116   323      6   0.91749 RUBBER_FC*1.000000
  116   324      6   0.69773 RUBBER_FC*1.000000
  116   325      6   0.78162 RUBBER_FC*1.000000
  116   326      6   0.51947 RUBBER_FC*1.000000
  116   327      6   0.47904 RUBBER_FC*1.000000
  116   328      6   0.39117 RUBBER_FC*1.000000
  116   329      6   0.33233 RUBBER_FC*1.000000
  116   330      6   0.38620 RUBBER_FC*1.000000
  116   331      6   0.40715 RUBBER_FC*1.000000
  116   333      6   0.78972 RUBBER_FC*1.000000
  116   334      6   0.95600 RUBBER_FC*1.000000
  116   335      6   0.76316 RUBBER_FC*1.000000
  116   336      6   0.71860 RUBBER_FC*1.000000
  116   337      6   0.68163 RUBBER_FC*1.000000
  116   338      6   0.70404 RUBBER_FC*1.000000
  116   339      6   0.70760 RUBBER_FC*1.000000
  117   118      6   0.18064 RUBBER_FC*1.000000
  117   119      6   0.75124 RUBBER_FC*1.000000
  117   120      6   0.49797 RUBBER_FC*1.000000
  117   121      6   0.61206 RUBBER_FC*1.000000
  117   122      6   0.39995 RUBBER_FC*1.000000
  117   123      6   0.42000 RUBBER_FC*1.000000
  117   124      6   0.44306 RUBBER_FC*1.000000
  117   125      6   0.37959 RUBBER_FC*1.000000
  117   126      6   0.33227 RUBBER_FC*1.000000
  117   127      6   0.35717 RUBBER_FC*1.000000
  117   128      6   0.80219 RUBBER_FC*1.000000
  117   129      6   0.66187 RUBBER_FC*1.000000
  117   130      6   0.85839 RUBBER_FC*1.000000
  117   131      6   0.67342 RUBBER_FC*1.000000
  117   132      6   0.66745 RUBBER_FC*1.000000
  117   133      6   0.69898 RUBBER_FC*1.000000
  117   134      6   0.70313 RUBBER_FC*1.000000
  117   135      6   0.69407 RUBBER_FC*1.000000
  117   136      6   0.66153 RUBBER_FC*1.000000
  117   138      6   0.99020 RUBBER_FC*1.000000
  117   303      6   0.99923 RUBBER_FC*1.000000
  117   304      6   0.86056 RUBBER_FC*1.000000
  117   305      6   0.84478 RUBBER_FC*1.000000
  117   306      6   0.89826 RUBBER_FC*1.000000
  117   307      6   0.90453 RUBBER_FC*1.000000
  117   310      6   0.90685 RUBBER_FC*1.000000
  117   311      6   0.76099 RUBBER_FC*1.000000
  117   312      6   0.63784 RUBBER_FC*1.000000
  117   313      6   0.56991 RUBBER_FC*1.000000
  117   314      6   0.59706 RUBBER_FC*1.000000
  117   315      6   0.64569 RUBBER_FC*1.000000
  117   317      6   0.74830 RUBBER_FC*1.000000
  117   318      6   0.71430 RUBBER_FC*1.000000
  117   319      6   0.56368 RUBBER_FC*1.000000
  117   320      6   0.48706 RUBBER_FC*1.000000
  117   321      6   0.35439 RUBBER_FC*1.000000
  117   322      6   0.34218 RUBBER_FC*1.000000
  117   323      6   0.84811 RUBBER_FC*1.000000
  117   324      6   0.57374 RUBBER_FC*1.000000
  117   325      6   0.66689 RUBBER_FC*1.000000
  117   326      6   0.45923 RUBBER_FC*1.000000
  117   327      6   0.47718 RUBBER_FC*1.000000
  117   328      6   0.46228 RUBBER_FC*1.000000
  117   329      6   0.36427 RUBBER_FC*1.000000
  117   330      6   0.32260 RUBBER_FC*1.000000
  117   331      6   0.39204 RUBBER_FC*1.000000
  117   332      6   0.87894 RUBBER_FC*1.000000
  117   333      6   0.64845 RUBBER_FC*1.000000
  117   334      6   0.84101 RUBBER_FC*1.000000
  117   335      6   0.68878 RUBBER_FC*1.000000
  117   336      6   0.70924 RUBBER_FC*1.000000
  117   337      6   0.65670 RUBBER_FC*1.000000
  117   338      6   0.65261 RUBBER_FC*1.000000
  117   339      6   0.66092 RUBBER_FC*1.000000
  117   341      6   0.93010 RUBBER_FC*1.000000
  117   343      6   0.99438 RUBBER_FC*1.000000
  117   344      6   0.99794 RUBBER_FC*1.000000
  117   345      6   0.98923 RUBBER_FC*1.000000
  118   119      6   0.59959 RUBBER_FC*1.000000
  118   120      6   0.41807 RUBBER_FC*1.000000
  118   121      6   0.56100 RUBBER_FC*1.000000
  118   122      6   0.34178 RUBBER_FC*1.000000
  118   123      6   0.34987 RUBBER_FC*1.000000
  118   124      6   0.43613 RUBBER_FC*1.000000
  118   125      6   0.44155 RUBBER_FC*1.000000
  118   126      6   0.40559 RUBBER_FC*1.000000
  118   127      6   0.34531 RUBBER_FC*1.000000
  118   128      6   0.78331 RUBBER_FC*1.000000
  118   129      6   0.72562 RUBBER_FC*1.000000
  118   130      6   0.91649 RUBBER_FC*1.000000
  118   131      6   0.71139 RUBBER_FC*1.000000
  118   132      6   0.67560 RUBBER_FC*1.000000
  118   133      6   0.70590 RUBBER_FC*1.000000
  118   134      6   0.75431 RUBBER_FC*1.000000
  118   135      6   0.77349 RUBBER_FC*1.000000
  118   136      6   0.69891 RUBBER_FC*1.000000
  118   304      6   0.87083 RUBBER_FC*1.000000
  118   305      6   0.89257 RUBBER_FC*1.000000
  118   306      6   0.97792 RUBBER_FC*1.000000
  118   307      6   0.95090 RUBBER_FC*1.000000
  118   311      6   0.86658 RUBBER_FC*1.000000
  118   312      6   0.69262 RUBBER_FC*1.000000
  118   313      6   0.66570 RUBBER_FC*1.000000
  118   314      6   0.72927 RUBBER_FC*1.000000
  118   315      6   0.74638 RUBBER_FC*1.000000
  118   317      6   0.92381 RUBBER_FC*1.000000
  118   318      6   0.89356 RUBBER_FC*1.000000
  118   319      6   0.72333 RUBBER_FC*1.000000
  118   320      6   0.59709 RUBBER_FC*1.000000
  118   321      6   0.50053 RUBBER_FC*1.000000
  118   322      6   0.51959 RUBBER_FC*1.000000
  118   324      6   0.73111 RUBBER_FC*1.000000
  118   325      6   0.79918 RUBBER_FC*1.000000
  118   326      6   0.60161 RUBBER_FC*1.000000
  118   327      6   0.61281 RUBBER_FC*1.000000
  118   328      6   0.54629 RUBBER_FC*1.000000
  118   329      6   0.41228 RUBBER_FC*1.000000
  118   330      6   0.39325 RUBBER_FC*1.000000
  118   331      6   0.50842 RUBBER_FC*1.000000
  118   332      6   0.97863 RUBBER_FC*1.000000
  118   333      6   0.68834 RUBBER_FC*1.000000
  118   334      6   0.86340 RUBBER_FC*1.000000
  118   335      6   0.75310 RUBBER_FC*1.000000
  118   336      6   0.78390 RUBBER_FC*1.000000
  118   337      6   0.69475 RUBBER_FC*1.000000
  118   338      6   0.65343 RUBBER_FC*1.000000
  118   339      6   0.71084 RUBBER_FC*1.000000
  118   341      6   0.87057 RUBBER_FC*1.000000
  118   343      6   0.98620 RUBBER_FC*1.000000
  118   345      6   0.98439 RUBBER_FC*1.000000
  118   346      6   0.96984 RUBBER_FC*1.000000
  119   120      6   0.36955 RUBBER_FC*1.000000
  119   121      6   0.46209 RUBBER_FC*1.000000
  119   122      6   0.52452 RUBBER_FC*1.000000
  119   123      6   0.58909 RUBBER_FC*1.000000
  119   124      6   0.81121 RUBBER_FC*1.000000
  119   125      6   0.87200 RUBBER_FC*1.000000
  119   126      6   0.79028 RUBBER_FC*1.000000
  119   127      6   0.67595 RUBBER_FC*1.000000
  119   128      6   0.64566 RUBBER_FC*1.000000
  119   129      6   0.86995 RUBBER_FC*1.000000
  119   131      6   0.86503 RUBBER_FC*1.000000
  119   132      6   0.80754 RUBBER_FC*1.000000
  119   133      6   0.91165 RUBBER_FC*1.000000
  119   136      6   0.91106 RUBBER_FC*1.000000
  119   329      6   0.96557 RUBBER_FC*1.000000
  119   330      6   0.91290 RUBBER_FC*1.000000
  119   333      6   0.96577 RUBBER_FC*1.000000
  119   341      6   0.98107 RUBBER_FC*1.000000
  120   121      6   0.24608 RUBBER_FC*1.000000
  120   122      6   0.34441 RUBBER_FC*1.000000
  120   123      6   0.47973 RUBBER_FC*1.000000
  120   124      6   0.68260 RUBBER_FC*1.000000
  120   125      6   0.66562 RUBBER_FC*1.000000
  120   126      6   0.52867 RUBBER_FC*1.000000
  120   127      6   0.49616 RUBBER_FC*1.000000
  120   128      6   0.42744 RUBBER_FC*1.000000
  120   129      6   0.54922 RUBBER_FC*1.000000
  120   130      6   0.74089 RUBBER_FC*1.000000
  120   131      6   0.63665 RUBBER_FC*1.000000
  120   132      6   0.63708 RUBBER_FC*1.000000
  120   133      6   0.78342 RUBBER_FC*1.000000
  120   134      6   0.86205 RUBBER_FC*1.000000
  120   135      6   0.83400 RUBBER_FC*1.000000
  120   136      6   0.71429 RUBBER_FC*1.000000
  120   137      6   0.95996 RUBBER_FC*1.000000
  120   141      6   0.97540 RUBBER_FC*1.000000
  120   312      6   0.99939 RUBBER_FC*1.000000
  120   313      6   0.94479 RUBBER_FC*1.000000
  120   314      6   0.97318 RUBBER_FC*1.000000
  120   320      6   0.96954 RUBBER_FC*1.000000
  120   321      6   0.83927 RUBBER_FC*1.000000
  120   322      6   0.78525 RUBBER_FC*1.000000
  120   324      6   0.83262 RUBBER_FC*1.000000
  120   325      6   0.92020 RUBBER_FC*1.000000
  120   326      6   0.85520 RUBBER_FC*1.000000
  120   327      6   0.92895 RUBBER_FC*1.000000
  120   328      6   0.92767 RUBBER_FC*1.000000
  120   329      6   0.77953 RUBBER_FC*1.000000
  120   330      6   0.67976 RUBBER_FC*1.000000
  120   331      6   0.82766 RUBBER_FC*1.000000
  120   332      6   0.98688 RUBBER_FC*1.000000
  120   333      6   0.70727 RUBBER_FC*1.000000
  120   334      6   0.90999 RUBBER_FC*1.000000
  120   335      6   0.94125 RUBBER_FC*1.000000
  120   337      6   0.96024 RUBBER_FC*1.000000
  120   338      6   0.86074 RUBBER_FC*1.000000
  120   339      6   0.94632 RUBBER_FC*1.000000
  120   340      6   0.98198 RUBBER_FC*1.000000
  120   341      6   0.92114 RUBBER_FC*1.000000
  121   122      6   0.31292 RUBBER_FC*1.000000
  121   123      6   0.46113 RUBBER_FC*1.000000
  121   124      6   0.66471 RUBBER_FC*1.000000
  121   125      6   0.63908 RUBBER_FC*1.000000
  121   126      6   0.49264 RUBBER_FC*1.000000
  121   127      6   0.46980 RUBBER_FC*1.000000
  121   128      6   0.25634 RUBBER_FC*1.000000
  121   129      6   0.41992 RUBBER_FC*1.000000
  121   130      6   0.55027 RUBBER_FC*1.000000
  121   131      6   0.45513 RUBBER_FC*1.000000
  121   132      6   0.46213 RUBBER_FC*1.000000
  121   133      6   0.64999 RUBBER_FC*1.000000
  121   134      6   0.73716 RUBBER_FC*1.000000
  121   135      6   0.69978 RUBBER_FC*1.000000
  121   136      6   0.55936 RUBBER_FC*1.000000
  121   137      6   0.78475 RUBBER_FC*1.000000
  121   138      6   0.91076 RUBBER_FC*1.000000
  121   140      6   0.81566 RUBBER_FC*1.000000
  121   141      6   0.76619 RUBBER_FC*1.000000
  121   142      6   0.87136 RUBBER_FC*1.000000
  121   143      6   0.97983 RUBBER_FC*1.000000
  121   296      6   0.95254 RUBBER_FC*1.000000
  121   304      6   0.96809 RUBBER_FC*1.000000
  121   305      6   0.99114 RUBBER_FC*1.000000
  121   312      6   0.98205 RUBBER_FC*1.000000
  121   313      6   0.92055 RUBBER_FC*1.000000
  121   314      6   0.94304 RUBBER_FC*1.000000
  121   321      6   0.90454 RUBBER_FC*1.000000
  121   322      6   0.84735 RUBBER_FC*1.000000
  121   324      6   0.91993 RUBBER_FC*1.000000
  121   326      6   0.99433 RUBBER_FC*1.000000
  121   329      6   0.94749 RUBBER_FC*1.000000
  121   330      6   0.85941 RUBBER_FC*1.000000
  121   331      6   0.97877 RUBBER_FC*1.000000
  121   333      6   0.90953 RUBBER_FC*1.000000
  122   123      6   0.15824 RUBBER_FC*1.000000
  122   124      6   0.35909 RUBBER_FC*1.000000
  122   125      6   0.36479 RUBBER_FC*1.000000
  122   126      6   0.27809 RUBBER_FC*1.000000
  122   127      6   0.17108 RUBBER_FC*1.000000
  122   128      6   0.55173 RUBBER_FC*1.000000
  122   129      6   0.52874 RUBBER_FC*1.000000
  122   130      6   0.65992 RUBBER_FC*1.000000
  122   131      6   0.42372 RUBBER_FC*1.000000
  122   132      6   0.36524 RUBBER_FC*1.000000
  122   133      6   0.45341 RUBBER_FC*1.000000
  122   134      6   0.54396 RUBBER_FC*1.000000
  122   135      6   0.56279 RUBBER_FC*1.000000
  122   136      6   0.42913 RUBBER_FC*1.000000
  122   137      6   0.90735 RUBBER_FC*1.000000
  122   138      6   0.90573 RUBBER_FC*1.000000
  122   140      6   0.80935 RUBBER_FC*1.000000
  122   141      6   0.72214 RUBBER_FC*1.000000
  122   142      6   0.79239 RUBBER_FC*1.000000
  122   143      6   0.89176 RUBBER_FC*1.000000
  122   295      6   0.94795 RUBBER_FC*1.000000
  122   296      6   0.81159 RUBBER_FC*1.000000
  122   297      6   0.86875 RUBBER_FC*1.000000
  122   298      6   0.97395 RUBBER_FC*1.000000
  122   303      6   0.94143 RUBBER_FC*1.000000
  122   304      6   0.71730 RUBBER_FC*1.000000
  122   305      6   0.75008 RUBBER_FC*1.000000
  122   306      6   0.85950 RUBBER_FC*1.000000
  122   307      6   0.82635 RUBBER_FC*1.000000
  122   311      6   0.87530 RUBBER_FC*1.000000
  122   312      6   0.68763 RUBBER_FC*1.000000
  122   313      6   0.65139 RUBBER_FC*1.000000
  122   314      6   0.71323 RUBBER_FC*1.000000
  122   315      6   0.74310 RUBBER_FC*1.000000
  122   317      6   0.96252 RUBBER_FC*1.000000
  122   319      6   0.85207 RUBBER_FC*1.000000
  122   320      6   0.75459 RUBBER_FC*1.000000
  122   321      6   0.65747 RUBBER_FC*1.000000
  122   322      6   0.65253 RUBBER_FC*1.000000
  122   324      6   0.85863 RUBBER_FC*1.000000
  122   325      6   0.99753 RUBBER_FC*1.000000
  122   326      6   0.84567 RUBBER_FC*1.000000
  122   327      6   0.87254 RUBBER_FC*1.000000
  122   328      6   0.83933 RUBBER_FC*1.000000
  122   329      6   0.73577 RUBBER_FC*1.000000
  122   330      6   0.70011 RUBBER_FC*1.000000
  122   331      6   0.79196 RUBBER_FC*1.000000
  122   333      6   0.90731 RUBBER_FC*1.000000
  122   338      6   0.97510 RUBBER_FC*1.000000
  123   124      6   0.23068 RUBBER_FC*1.000000
  123   125      6   0.30713 RUBBER_FC*1.000000
  123   126      6   0.31132 RUBBER_FC*1.000000
  123   127      6   0.12719 RUBBER_FC*1.000000
  123   128      6   0.70192 RUBBER_FC*1.000000
  123   129      6   0.65980 RUBBER_FC*1.000000
  123   130      6   0.76780 RUBBER_FC*1.000000
  123   131      6   0.49118 RUBBER_FC*1.000000
  123   132      6   0.39317 RUBBER_FC*1.000000
  123   133      6   0.39355 RUBBER_FC*1.000000
  123   134      6   0.49951 RUBBER_FC*1.000000
  123   135      6   0.56787 RUBBER_FC*1.000000
  123   136      6   0.43869 RUBBER_FC*1.000000
  123   138      6   0.96680 RUBBER_FC*1.000000
  123   140      6   0.84916 RUBBER_FC*1.000000
  123   141      6   0.72902 RUBBER_FC*1.000000
  123   142      6   0.78874 RUBBER_FC*1.000000
  123   143      6   0.89068 RUBBER_FC*1.000000
  123   294      6   0.94806 RUBBER_FC*1.000000
  123   295      6   0.85274 RUBBER_FC*1.000000
  123   296      6   0.74921 RUBBER_FC*1.000000
  123   297      6   0.81150 RUBBER_FC*1.000000
  123   298      6   0.91591 RUBBER_FC*1.000000
  123   299      6   0.94677 RUBBER_FC*1.000000
  123   303      6   0.82725 RUBBER_FC*1.000000
  123   304      6   0.59909 RUBBER_FC*1.000000
  123   305      6   0.65473 RUBBER_FC*1.000000
  123   306      6   0.78177 RUBBER_FC*1.000000
  123   307      6   0.72181 RUBBER_FC*1.000000
  123   311      6   0.79214 RUBBER_FC*1.000000
  123   312      6   0.57292 RUBBER_FC*1.000000
  123   313      6   0.57357 RUBBER_FC*1.000000
  123   314      6   0.67275 RUBBER_FC*1.000000
  123   315      6   0.66259 RUBBER_FC*1.000000
  123   317      6   0.97642 RUBBER_FC*1.000000
  123   319      6   0.82376 RUBBER_FC*1.000000
  123   320      6   0.68459 RUBBER_FC*1.000000
  123   321      6   0.62270 RUBBER_FC*1.000000
  123   322      6   0.66150 RUBBER_FC*1.000000
  123   324      6   0.93393 RUBBER_FC*1.000000
  123   326      6   0.87445 RUBBER_FC*1.000000
  123   327      6   0.87264 RUBBER_FC*1.000000
  123   328      6   0.80473 RUBBER_FC*1.000000
  123   329      6   0.71764 RUBBER_FC*1.000000
  123   330      6   0.72276 RUBBER_FC*1.000000
  123   331      6   0.79620 RUBBER_FC*1.000000
  123   333      6   0.99686 RUBBER_FC*1.000000
  124   125      6   0.18089 RUBBER_FC*1.000000
  124   126      6   0.32120 RUBBER_FC*1.000000
  124   127      6   0.20289 RUBBER_FC*1.000000
  124   128      6   0.88545 RUBBER_FC*1.000000
  124   129      6   0.75904 RUBBER_FC*1.000000
  124   130      6   0.84643 RUBBER_FC*1.000000
  124   131      6   0.55021 RUBBER_FC*1.000000
  124   132      6   0.45369 RUBBER_FC*1.000000
  124   133      6   0.34637 RUBBER_FC*1.000000
  124   134      6   0.39883 RUBBER_FC*1.000000
  124   135      6   0.50600 RUBBER_FC*1.000000
  124   136      6   0.43664 RUBBER_FC*1.000000
  124   138      6   0.94363 RUBBER_FC*1.000000
  124   140      6   0.84607 RUBBER_FC*1.000000
  124   141      6   0.73267 RUBBER_FC*1.000000
  124   142      6   0.74469 RUBBER_FC*1.000000
  124   143      6   0.81789 RUBBER_FC*1.000000
  124   293      6   0.95554 RUBBER_FC*1.000000
  124   294      6   0.81381 RUBBER_FC*1.000000
  124   295      6   0.75109 RUBBER_FC*1.000000
  124   296      6   0.68631 RUBBER_FC*1.000000
  124   297      6   0.71275 RUBBER_FC*1.000000
  124   298      6   0.78497 RUBBER_FC*1.000000
  124   299      6   0.80077 RUBBER_FC*1.000000
  124   301      6   0.95894 RUBBER_FC*1.000000
  124   302      6   0.85383 RUBBER_FC*1.000000
  124   303      6   0.62439 RUBBER_FC*1.000000
  124   304      6   0.43476 RUBBER_FC*1.000000
  124   305      6   0.47325 RUBBER_FC*1.000000
  124   306      6   0.59333 RUBBER_FC*1.000000
  124   307      6   0.52881 RUBBER_FC*1.000000
  124   309      6   0.87059 RUBBER_FC*1.000000
  124   310      6   0.85289 RUBBER_FC*1.000000
  124   311      6   0.57555 RUBBER_FC*1.000000
  124   312      6   0.34268 RUBBER_FC*1.000000
  124   313      6   0.36808 RUBBER_FC*1.000000
  124   314      6   0.50339 RUBBER_FC*1.000000
  124   315      6   0.45102 RUBBER_FC*1.000000
  124   317      6   0.86217 RUBBER_FC*1.000000
  124   318      6   0.93458 RUBBER_FC*1.000000
  124   319      6   0.67757 RUBBER_FC*1.000000
  124   320      6   0.51476 RUBBER_FC*1.000000
  124   321      6   0.49720 RUBBER_FC*1.000000
  124   322      6   0.58252 RUBBER_FC*1.000000
  124   324      6   0.93460 RUBBER_FC*1.000000
  124   326      6   0.84345 RUBBER_FC*1.000000
  124   327      6   0.80696 RUBBER_FC*1.000000
  124   328      6   0.72587 RUBBER_FC*1.000000
  124   329      6   0.68987 RUBBER_FC*1.000000
  124   330      6   0.73633 RUBBER_FC*1.000000
  124   331      6   0.75626 RUBBER_FC*1.000000
  125   126      6   0.18622 RUBBER_FC*1.000000
  125   127      6   0.19979 RUBBER_FC*1.000000
  125   128      6   0.82827 RUBBER_FC*1.000000
  125   129      6   0.63589 RUBBER_FC*1.000000
  125   130      6   0.73204 RUBBER_FC*1.000000
  125   131      6   0.46221 RUBBER_FC*1.000000
  125   132      6   0.41510 RUBBER_FC*1.000000
  125   133      6   0.35833 RUBBER_FC*1.000000
  125   134      6   0.33837 RUBBER_FC*1.000000
  125   135      6   0.38605 RUBBER_FC*1.000000
  125   136      6   0.36523 RUBBER_FC*1.000000
  125   137      6   0.94215 RUBBER_FC*1.000000
  125   138      6   0.79386 RUBBER_FC*1.000000
  125   139      6   0.96444 RUBBER_FC*1.000000
  125   140      6   0.75137 RUBBER_FC*1.000000
  125   141      6   0.69489 RUBBER_FC*1.000000
  125   142      6   0.68183 RUBBER_FC*1.000000
  125   143      6   0.72523 RUBBER_FC*1.000000
  125   294      6   0.86679 RUBBER_FC*1.000000
  125   295      6   0.81051 RUBBER_FC*1.000000
  125   296      6   0.71219 RUBBER_FC*1.000000
  125   297      6   0.70160 RUBBER_FC*1.000000
  125   298      6   0.74947 RUBBER_FC*1.000000
  125   299      6   0.80253 RUBBER_FC*1.000000
  125   301      6   0.94641 RUBBER_FC*1.000000
  125   302      6   0.83400 RUBBER_FC*1.000000
  125   303      6   0.64919 RUBBER_FC*1.000000
  125   304      6   0.50100 RUBBER_FC*1.000000
  125   305      6   0.47199 RUBBER_FC*1.000000
  125   306      6   0.54359 RUBBER_FC*1.000000
  125   307      6   0.54037 RUBBER_FC*1.000000
  125   309      6   0.76521 RUBBER_FC*1.000000
  125   310      6   0.73950 RUBBER_FC*1.000000
  125   311      6   0.51119 RUBBER_FC*1.000000
  125   312      6   0.35765 RUBBER_FC*1.000000
  125   313      6   0.28721 RUBBER_FC*1.000000
  125   314      6   0.36565 RUBBER_FC*1.000000
  125   315      6   0.37897 RUBBER_FC*1.000000
  125   316      6   0.91451 RUBBER_FC*1.000000
  125   317      6   0.69519 RUBBER_FC*1.000000
  125   318      6   0.78026 RUBBER_FC*1.000000
  125   319      6   0.55565 RUBBER_FC*1.000000
  125   320      6   0.46046 RUBBER_FC*1.000000
  125   321      6   0.39730 RUBBER_FC*1.000000
  125   322      6   0.44295 RUBBER_FC*1.000000
  125   323      6   0.97087 RUBBER_FC*1.000000
  125   324      6   0.78636 RUBBER_FC*1.000000
  125   325      6   0.95333 RUBBER_FC*1.000000
  125   326      6   0.73893 RUBBER_FC*1.000000
  125   327      6   0.71855 RUBBER_FC*1.000000
  125   328      6   0.68815 RUBBER_FC*1.000000
  125   329      6   0.66498 RUBBER_FC*1.000000
  125   330      6   0.68180 RUBBER_FC*1.000000
  125   331      6   0.68326 RUBBER_FC*1.000000
  126   127      6   0.18716 RUBBER_FC*1.000000
  126   128      6   0.66075 RUBBER_FC*1.000000
  126   129      6   0.45996 RUBBER_FC*1.000000
  126   130      6   0.58911 RUBBER_FC*1.000000
  126   131      6   0.35757 RUBBER_FC*1.000000
  126   132      6   0.35893 RUBBER_FC*1.000000
  126   133      6   0.41327 RUBBER_FC*1.000000
  126   134      6   0.40178 RUBBER_FC*1.000000
  126   135      6   0.37396 RUBBER_FC*1.000000
  126   136      6   0.33364 RUBBER_FC*1.000000
  126   137      6   0.80400 RUBBER_FC*1.000000
  126   138      6   0.71310 RUBBER_FC*1.000000
  126   139      6   0.90464 RUBBER_FC*1.000000
  126   140      6   0.69651 RUBBER_FC*1.000000
  126   141      6   0.67673 RUBBER_FC*1.000000
  126   142      6   0.68368 RUBBER_FC*1.000000
  126   143      6   0.73055 RUBBER_FC*1.000000
  126   294      6   0.99170 RUBBER_FC*1.000000
  126   295      6   0.91701 RUBBER_FC*1.000000
  126   296      6   0.77799 RUBBER_FC*1.000000
  126   297      6   0.77378 RUBBER_FC*1.000000
  126   298      6   0.83262 RUBBER_FC*1.000000
  126   299      6   0.91339 RUBBER_FC*1.000000
  126   302      6   0.99020 RUBBER_FC*1.000000
  126   303      6   0.81058 RUBBER_FC*1.000000
  126   304      6   0.64822 RUBBER_FC*1.000000
  126   305      6   0.61303 RUBBER_FC*1.000000
  126   306      6   0.67143 RUBBER_FC*1.000000
  126   307      6   0.69200 RUBBER_FC*1.000000
  126   309      6   0.86338 RUBBER_FC*1.000000
  126   310      6   0.83301 RUBBER_FC*1.000000
  126   311      6   0.65856 RUBBER_FC*1.000000
  126   312      6   0.54094 RUBBER_FC*1.000000
  126   313      6   0.44158 RUBBER_FC*1.000000
  126   314      6   0.45581 RUBBER_FC*1.000000
  126   315      6   0.52986 RUBBER_FC*1.000000
  126   316      6   0.97094 RUBBER_FC*1.000000
  126   317      6   0.68976 RUBBER_FC*1.000000
  126   318      6   0.76556 RUBBER_FC*1.000000
  126   319      6   0.61430 RUBBER_FC*1.000000
  126   320      6   0.57584 RUBBER_FC*1.000000
  126   321      6   0.45926 RUBBER_FC*1.000000
  126   322      6   0.43134 RUBBER_FC*1.000000
  126   323      6   0.91626 RUBBER_FC*1.000000
  126   324      6   0.68465 RUBBER_FC*1.000000
  126   325      6   0.86354 RUBBER_FC*1.000000
  126   326      6   0.70061 RUBBER_FC*1.000000
  126   327      6   0.72093 RUBBER_FC*1.000000
  126   328      6   0.73204 RUBBER_FC*1.000000
  126   329      6   0.67887 RUBBER_FC*1.000000
  126   330      6   0.64447 RUBBER_FC*1.000000
  126   331      6   0.67526 RUBBER_FC*1.000000
  126   333      6   0.89691 RUBBER_FC*1.000000
  126   335      6   0.98965 RUBBER_FC*1.000000
  126   337      6   0.98147 RUBBER_FC*1.000000
  126   338      6   0.97958 RUBBER_FC*1.000000
  126   339      6   0.97863 RUBBER_FC*1.000000
  127   128      6   0.68862 RUBBER_FC*1.000000
  127   129      6   0.58185 RUBBER_FC*1.000000
  127   130      6   0.69590 RUBBER_FC*1.000000
  127   131      6   0.42253 RUBBER_FC*1.000000
  127   132      6   0.35224 RUBBER_FC*1.000000
  127   133      6   0.36294 RUBBER_FC*1.000000
  127   134      6   0.42602 RUBBER_FC*1.000000
  127   135      6   0.47008 RUBBER_FC*1.000000
  127   136      6   0.36844 RUBBER_FC*1.000000
  127   137      6   0.93327 RUBBER_FC*1.000000
  127   138      6   0.86201 RUBBER_FC*1.000000
  127   140      6   0.77804 RUBBER_FC*1.000000
  127   141      6   0.69163 RUBBER_FC*1.000000
  127   142      6   0.72876 RUBBER_FC*1.000000
  127   143      6   0.81053 RUBBER_FC*1.000000
  127   294      6   0.93913 RUBBER_FC*1.000000
  127   295      6   0.85354 RUBBER_FC*1.000000
  127   296      6   0.73713 RUBBER_FC*1.000000
  127   297      6   0.77159 RUBBER_FC*1.000000
  127   298      6   0.85796 RUBBER_FC*1.000000
  127   299      6   0.90668 RUBBER_FC*1.000000
  127   303      6   0.78701 RUBBER_FC*1.000000
  127   304      6   0.58286 RUBBER_FC*1.000000
  127   305      6   0.60234 RUBBER_FC*1.000000
  127   306      6   0.70657 RUBBER_FC*1.000000
  127   307      6   0.67500 RUBBER_FC*1.000000
  127   309      6   0.96037 RUBBER_FC*1.000000
  127   310      6   0.93701 RUBBER_FC*1.000000
  127   311      6   0.70658 RUBBER_FC*1.000000
  127   312      6   0.51800 RUBBER_FC*1.000000
  127   313      6   0.48320 RUBBER_FC*1.000000
  127   314      6   0.56082 RUBBER_FC*1.000000
  127   315      6   0.57462 RUBBER_FC*1.000000
  127   317      6   0.85207 RUBBER_FC*1.000000
  127   318      6   0.91610 RUBBER_FC*1.000000
  127   319      6   0.71914 RUBBER_FC*1.000000
  127   320      6   0.60910 RUBBER_FC*1.000000
  127   321      6   0.53028 RUBBER_FC*1.000000
  127   322      6   0.55395 RUBBER_FC*1.000000
  127   324      6   0.83286 RUBBER_FC*1.000000
  127   325      6   0.98341 RUBBER_FC*1.000000
  127   326      6   0.79367 RUBBER_FC*1.000000
  127   327      6   0.79580 RUBBER_FC*1.000000
  127   328      6   0.75343 RUBBER_FC*1.000000
  127   329      6   0.68184 RUBBER_FC*1.000000
  127   330      6   0.67675 RUBBER_FC*1.000000
  127   331      6   0.73120 RUBBER_FC*1.000000
  127   333      6   0.95618 RUBBER_FC*1.000000
  127   338      6   0.98578 RUBBER_FC*1.000000
  128   129      6   0.36949 RUBBER_FC*1.000000
  128   130      6   0.46201 RUBBER_FC*1.000000
  128   131      6   0.52445 RUBBER_FC*1.000000
  128   132      6   0.58905 RUBBER_FC*1.000000
  128   133      6   0.81119 RUBBER_FC*1.000000
  128   134      6   0.87193 RUBBER_FC*1.000000
  128   135      6   0.79026 RUBBER_FC*1.000000
  128   136      6   0.67590 RUBBER_FC*1.000000
  128   137      6   0.64598 RUBBER_FC*1.000000
  128   138      6   0.86907 RUBBER_FC*1.000000
  128   140      6   0.80277 RUBBER_FC*1.000000
  128   141      6   0.81237 RUBBER_FC*1.000000
  128   142      6   0.91926 RUBBER_FC*1.000000
  128   322      6   0.98294 RUBBER_FC*1.000000
  128   324      6   0.96666 RUBBER_FC*1.000000
  128   333      6   0.97900 RUBBER_FC*1.000000
  129   130      6   0.24605 RUBBER_FC*1.000000
  129   131      6   0.34439 RUBBER_FC*1.000000
  129   132      6   0.47976 RUBBER_FC*1.000000
  129   133      6   0.68267 RUBBER_FC*1.000000
  129   134      6   0.66561 RUBBER_FC*1.000000
  129   135      6   0.52873 RUBBER_FC*1.000000
  129   136      6   0.49619 RUBBER_FC*1.000000
  129   137      6   0.42724 RUBBER_FC*1.000000
  129   138      6   0.54768 RUBBER_FC*1.000000
  129   139      6   0.74096 RUBBER_FC*1.000000
  129   140      6   0.59458 RUBBER_FC*1.000000
  129   141      6   0.69064 RUBBER_FC*1.000000
  129   142      6   0.72787 RUBBER_FC*1.000000
  129   143      6   0.76588 RUBBER_FC*1.000000
  129   144      6   0.99992 RUBBER_FC*1.000000
  129   148      6   0.97622 RUBBER_FC*1.000000
  129   296      6   0.95657 RUBBER_FC*1.000000
  129   297      6   0.95126 RUBBER_FC*1.000000
  129   304      6   0.99939 RUBBER_FC*1.000000
  129   305      6   0.94485 RUBBER_FC*1.000000
  129   306      6   0.97322 RUBBER_FC*1.000000
  129   312      6   0.97380 RUBBER_FC*1.000000
  129   313      6   0.84468 RUBBER_FC*1.000000
  129   314      6   0.78463 RUBBER_FC*1.000000
  129   315      6   0.91994 RUBBER_FC*1.000000
  129   317      6   0.83723 RUBBER_FC*1.000000
  129   318      6   0.92564 RUBBER_FC*1.000000
  129   319      6   0.93145 RUBBER_FC*1.000000
  129   320      6   0.98788 RUBBER_FC*1.000000
  129   321      6   0.83607 RUBBER_FC*1.000000
  129   322      6   0.71840 RUBBER_FC*1.000000
  129   323      6   0.96965 RUBBER_FC*1.000000
  129   324      6   0.71054 RUBBER_FC*1.000000
  129   325      6   0.91288 RUBBER_FC*1.000000
  129   326      6   0.90730 RUBBER_FC*1.000000
  129   327      6   0.99564 RUBBER_FC*1.000000
  129   330      6   0.89515 RUBBER_FC*1.000000
  129   331      6   0.95454 RUBBER_FC*1.000000
  129   332      6   0.99992 RUBBER_FC*1.000000
  129   333      6   0.92326 RUBBER_FC*1.000000
  130   131      6   0.31293 RUBBER_FC*1.000000
  130   132      6   0.46113 RUBBER_FC*1.000000
  130   133      6   0.66477 RUBBER_FC*1.000000
  130   134      6   0.63906 RUBBER_FC*1.000000
  130   135      6   0.49267 RUBBER_FC*1.000000
  130   136      6   0.46982 RUBBER_FC*1.000000
  130   137      6   0.25583 RUBBER_FC*1.000000
  130   138      6   0.41965 RUBBER_FC*1.000000
  130   139      6   0.55166 RUBBER_FC*1.000000
  130   140      6   0.39719 RUBBER_FC*1.000000
  130   141      6   0.53425 RUBBER_FC*1.000000
  130   142      6   0.57541 RUBBER_FC*1.000000
  130   143      6   0.61761 RUBBER_FC*1.000000
  130   144      6   0.83074 RUBBER_FC*1.000000
  130   145      6   0.91313 RUBBER_FC*1.000000
  130   147      6   0.81915 RUBBER_FC*1.000000
  130   148      6   0.76666 RUBBER_FC*1.000000
  130   149      6   0.87189 RUBBER_FC*1.000000
  130   150      6   0.98374 RUBBER_FC*1.000000
  130   151      6   0.84326 RUBBER_FC*1.000000
  130   287      6   0.95956 RUBBER_FC*1.000000
  130   296      6   0.84837 RUBBER_FC*1.000000
  130   297      6   0.83728 RUBBER_FC*1.000000
  130   298      6   0.90690 RUBBER_FC*1.000000
  130   304      6   0.98204 RUBBER_FC*1.000000
  130   305      6   0.92062 RUBBER_FC*1.000000
  130   306      6   0.94306 RUBBER_FC*1.000000
  130   313      6   0.90873 RUBBER_FC*1.000000
  130   314      6   0.84700 RUBBER_FC*1.000000
  130   315      6   0.97601 RUBBER_FC*1.000000
  130   317      6   0.92623 RUBBER_FC*1.000000
  130   321      6   0.98736 RUBBER_FC*1.000000
  130   322      6   0.88573 RUBBER_FC*1.000000
  130   324      6   0.91422 RUBBER_FC*1.000000
  131   132      6   0.15825 RUBBER_FC*1.000000
  131   133      6   0.35915 RUBBER_FC*1.000000
  131   134      6   0.36478 RUBBER_FC*1.000000
  131   135      6   0.27812 RUBBER_FC*1.000000
  131   136      6   0.17109 RUBBER_FC*1.000000
  131   137      6   0.55088 RUBBER_FC*1.000000
  131   138      6   0.52706 RUBBER_FC*1.000000
  131   139      6   0.66062 RUBBER_FC*1.000000
  131   140      6   0.39188 RUBBER_FC*1.000000
  131   141      6   0.38271 RUBBER_FC*1.000000
  131   142      6   0.43613 RUBBER_FC*1.000000
  131   143      6   0.52567 RUBBER_FC*1.000000
  131   144      6   0.95744 RUBBER_FC*1.000000
  131   145      6   0.90695 RUBBER_FC*1.000000
  131   147      6   0.81234 RUBBER_FC*1.000000
  131   148      6   0.72388 RUBBER_FC*1.000000
  131   149      6   0.79484 RUBBER_FC*1.000000
  131   150      6   0.89513 RUBBER_FC*1.000000
  131   151      6   0.79425 RUBBER_FC*1.000000
  131   286      6   0.95292 RUBBER_FC*1.000000
  131   287      6   0.81880 RUBBER_FC*1.000000
  131   288      6   0.87106 RUBBER_FC*1.000000
  131   289      6   0.99561 RUBBER_FC*1.000000
  131   290      6   0.94369 RUBBER_FC*1.000000
  131   294      6   0.92487 RUBBER_FC*1.000000
  131   295      6   0.81935 RUBBER_FC*1.000000
  131   296      6   0.61418 RUBBER_FC*1.000000
  131   297      6   0.62479 RUBBER_FC*1.000000
  131   298      6   0.71786 RUBBER_FC*1.000000
  131   299      6   0.83174 RUBBER_FC*1.000000
  131   303      6   0.87530 RUBBER_FC*1.000000
  131   304      6   0.68762 RUBBER_FC*1.000000
  131   305      6   0.65146 RUBBER_FC*1.000000
  131   306      6   0.71325 RUBBER_FC*1.000000
  131   307      6   0.74311 RUBBER_FC*1.000000
  131   309      6   0.96412 RUBBER_FC*1.000000
  131   311      6   0.85186 RUBBER_FC*1.000000
  131   312      6   0.75604 RUBBER_FC*1.000000
  131   313      6   0.66138 RUBBER_FC*1.000000
  131   314      6   0.65189 RUBBER_FC*1.000000
  131   315      6   0.73726 RUBBER_FC*1.000000
  131   317      6   0.86254 RUBBER_FC*1.000000
  131   319      6   0.90148 RUBBER_FC*1.000000
  131   320      6   0.89774 RUBBER_FC*1.000000
  131   321      6   0.79315 RUBBER_FC*1.000000
  131   322      6   0.74287 RUBBER_FC*1.000000
  131   324      6   0.90724 RUBBER_FC*1.000000
  131   330      6   0.97801 RUBBER_FC*1.000000
  132   133      6   0.23071 RUBBER_FC*1.000000
  132   134      6   0.30712 RUBBER_FC*1.000000
  132   135      6   0.31134 RUBBER_FC*1.000000
  132   136      6   0.12718 RUBBER_FC*1.000000
  132   137      6   0.70106 RUBBER_FC*1.000000
  132   138      6   0.65806 RUBBER_FC*1.000000
  132   139      6   0.76864 RUBBER_FC*1.000000
  132   140      6   0.46776 RUBBER_FC*1.000000
  132   141      6   0.35855 RUBBER_FC*1.000000
  132   142      6   0.43762 RUBBER_FC*1.000000
  132   143      6   0.56107 RUBBER_FC*1.000000
  132   145      6   0.96806 RUBBER_FC*1.000000
  132   147      6   0.85246 RUBBER_FC*1.000000
  132   148      6   0.73131 RUBBER_FC*1.000000
  132   149      6   0.79277 RUBBER_FC*1.000000
  132   150      6   0.89418 RUBBER_FC*1.000000
  132   151      6   0.81010 RUBBER_FC*1.000000
  132   285      6   0.95375 RUBBER_FC*1.000000
  132   286      6   0.85898 RUBBER_FC*1.000000
  132   287      6   0.75706 RUBBER_FC*1.000000
  132   288      6   0.81545 RUBBER_FC*1.000000
  132   289      6   0.92169 RUBBER_FC*1.000000
  132   290      6   0.85923 RUBBER_FC*1.000000
  132   294      6   0.82046 RUBBER_FC*1.000000
  132   295      6   0.70564 RUBBER_FC*1.000000
  132   296      6   0.51485 RUBBER_FC*1.000000
  132   297      6   0.56001 RUBBER_FC*1.000000
  132   298      6   0.67856 RUBBER_FC*1.000000
  132   299      6   0.76265 RUBBER_FC*1.000000
  132   303      6   0.79213 RUBBER_FC*1.000000
  132   304      6   0.57290 RUBBER_FC*1.000000
  132   305      6   0.57364 RUBBER_FC*1.000000
  132   306      6   0.67276 RUBBER_FC*1.000000
  132   307      6   0.66259 RUBBER_FC*1.000000
  132   309      6   0.97826 RUBBER_FC*1.000000
  132   311      6   0.82345 RUBBER_FC*1.000000
  132   312      6   0.68420 RUBBER_FC*1.000000
  132   313      6   0.62610 RUBBER_FC*1.000000
  132   314      6   0.66078 RUBBER_FC*1.000000
  132   315      6   0.70506 RUBBER_FC*1.000000
  132   317      6   0.93666 RUBBER_FC*1.000000
  132   319      6   0.92230 RUBBER_FC*1.000000
  132   320      6   0.87286 RUBBER_FC*1.000000
  132   321      6   0.79184 RUBBER_FC*1.000000
  132   322      6   0.77680 RUBBER_FC*1.000000
  132   324      6   0.99482 RUBBER_FC*1.000000
  132   330      6   0.98650 RUBBER_FC*1.000000
  133   134      6   0.18099 RUBBER_FC*1.000000
  133   135      6   0.32128 RUBBER_FC*1.000000
  133   136      6   0.20295 RUBBER_FC*1.000000
  133   137      6   0.88447 RUBBER_FC*1.000000
  133   138      6   0.75711 RUBBER_FC*1.000000
  133   139      6   0.84677 RUBBER_FC*1.000000
  133   140      6   0.55685 RUBBER_FC*1.000000
  133   141      6   0.39456 RUBBER_FC*1.000000
  133   142      6   0.42691 RUBBER_FC*1.000000
  133   143      6   0.54439 RUBBER_FC*1.000000
  133   145      6   0.94405 RUBBER_FC*1.000000
  133   147      6   0.84821 RUBBER_FC*1.000000
  133   148      6   0.73544 RUBBER_FC*1.000000
  133   149      6   0.74912 RUBBER_FC*1.000000
  133   150      6   0.82029 RUBBER_FC*1.000000
  133   151      6   0.78341 RUBBER_FC*1.000000
  133   284      6   0.96067 RUBBER_FC*1.000000
  133   285      6   0.81928 RUBBER_FC*1.000000
  133   286      6   0.75655 RUBBER_FC*1.000000
  133   287      6   0.69183 RUBBER_FC*1.000000
  133   288      6   0.71707 RUBBER_FC*1.000000
  133   289      6   0.78372 RUBBER_FC*1.000000
  133   290      6   0.74383 RUBBER_FC*1.000000
  133   292      6   0.96114 RUBBER_FC*1.000000
  133   293      6   0.85349 RUBBER_FC*1.000000
  133   294      6   0.61846 RUBBER_FC*1.000000
  133   295      6   0.51797 RUBBER_FC*1.000000
  133   296      6   0.37583 RUBBER_FC*1.000000
  133   297      6   0.42023 RUBBER_FC*1.000000
  133   298      6   0.53840 RUBBER_FC*1.000000
  133   299      6   0.58286 RUBBER_FC*1.000000
  133   301      6   0.87059 RUBBER_FC*1.000000
  133   302      6   0.85292 RUBBER_FC*1.000000
  133   303      6   0.57554 RUBBER_FC*1.000000
  133   304      6   0.34264 RUBBER_FC*1.000000
  133   305      6   0.36816 RUBBER_FC*1.000000
  133   306      6   0.50344 RUBBER_FC*1.000000
  133   307      6   0.45103 RUBBER_FC*1.000000
  133   309      6   0.86437 RUBBER_FC*1.000000
  133   310      6   0.93545 RUBBER_FC*1.000000
  133   311      6   0.67697 RUBBER_FC*1.000000
  133   312      6   0.51192 RUBBER_FC*1.000000
  133   313      6   0.49873 RUBBER_FC*1.000000
  133   314      6   0.58189 RUBBER_FC*1.000000
  133   315      6   0.56778 RUBBER_FC*1.000000
  133   317      6   0.93603 RUBBER_FC*1.000000
  133   319      6   0.87152 RUBBER_FC*1.000000
  133   320      6   0.78186 RUBBER_FC*1.000000
  133   321      6   0.74741 RUBBER_FC*1.000000
  133   322      6   0.78243 RUBBER_FC*1.000000
  134   135      6   0.18617 RUBBER_FC*1.000000
  134   136      6   0.19977 RUBBER_FC*1.000000
  134   137      6   0.82704 RUBBER_FC*1.000000
  134   138      6   0.63357 RUBBER_FC*1.000000
  134   139      6   0.73139 RUBBER_FC*1.000000
  134   140      6   0.48987 RUBBER_FC*1.000000
  134   141      6   0.40460 RUBBER_FC*1.000000
  134   142      6   0.36002 RUBBER_FC*1.000000
  134   143      6   0.42106 RUBBER_FC*1.000000
  134   144      6   0.98896 RUBBER_FC*1.000000
  134   145      6   0.79301 RUBBER_FC*1.000000
  134   146      6   0.96433 RUBBER_FC*1.000000
  134   147      6   0.75157 RUBBER_FC*1.000000
  134   148      6   0.69703 RUBBER_FC*1.000000
  134   149      6   0.68369 RUBBER_FC*1.000000
  134   150      6   0.72610 RUBBER_FC*1.000000
  134   151      6   0.70367 RUBBER_FC*1.000000
  134   285      6   0.86968 RUBBER_FC*1.000000
  134   286      6   0.81301 RUBBER_FC*1.000000
  134   287      6   0.71482 RUBBER_FC*1.000000
  134   288      6   0.70297 RUBBER_FC*1.000000
  134   289      6   0.77440 RUBBER_FC*1.000000
  134   290      6   0.77285 RUBBER_FC*1.000000
  134   292      6   0.94839 RUBBER_FC*1.000000
  134   293      6   0.83421 RUBBER_FC*1.000000
  134   294      6   0.62131 RUBBER_FC*1.000000
  134   295      6   0.55559 RUBBER_FC*1.000000
  134   296      6   0.41563 RUBBER_FC*1.000000
  134   297      6   0.37568 RUBBER_FC*1.000000
  134   298      6   0.43805 RUBBER_FC*1.000000
  134   299      6   0.51944 RUBBER_FC*1.000000
  134   301      6   0.76522 RUBBER_FC*1.000000
  134   302      6   0.73953 RUBBER_FC*1.000000
  134   303      6   0.51121 RUBBER_FC*1.000000
  134   304      6   0.35767 RUBBER_FC*1.000000
  134   305      6   0.28729 RUBBER_FC*1.000000
  134   306      6   0.36566 RUBBER_FC*1.000000
  134   307      6   0.37900 RUBBER_FC*1.000000
  134   308      6   0.96325 RUBBER_FC*1.000000
  134   309      6   0.69734 RUBBER_FC*1.000000
  134   310      6   0.78152 RUBBER_FC*1.000000
  134   311      6   0.55494 RUBBER_FC*1.000000
  134   312      6   0.45995 RUBBER_FC*1.000000
  134   313      6   0.39827 RUBBER_FC*1.000000
  134   314      6   0.44253 RUBBER_FC*1.000000
  134   315      6   0.45573 RUBBER_FC*1.000000
  134   316      6   0.97333 RUBBER_FC*1.000000
  134   317      6   0.78835 RUBBER_FC*1.000000
  134   318      6   0.95483 RUBBER_FC*1.000000
  134   319      6   0.76224 RUBBER_FC*1.000000
  134   320      6   0.71625 RUBBER_FC*1.000000
  134   321      6   0.67995 RUBBER_FC*1.000000
  134   322      6   0.70374 RUBBER_FC*1.000000
  135   136      6   0.18718 RUBBER_FC*1.000000
  135   137      6   0.65952 RUBBER_FC*1.000000
  135   138      6   0.45748 RUBBER_FC*1.000000
  135   139      6   0.58807 RUBBER_FC*1.000000
  135   140      6   0.38193 RUBBER_FC*1.000000
  135   141      6   0.40400 RUBBER_FC*1.000000
  135   142      6   0.34010 RUBBER_FC*1.000000
  135   143      6   0.35712 RUBBER_FC*1.000000
  135   144      6   0.84952 RUBBER_FC*1.000000
  135   145      6   0.71212 RUBBER_FC*1.000000
  135   146      6   0.90409 RUBBER_FC*1.000000
  135   147      6   0.69628 RUBBER_FC*1.000000
  135   148      6   0.67810 RUBBER_FC*1.000000
  135   149      6   0.68355 RUBBER_FC*1.000000
  135   150      6   0.73138 RUBBER_FC*1.000000
  135   151      6   0.67985 RUBBER_FC*1.000000
  135   285      6   0.99354 RUBBER_FC*1.000000
  135   286      6   0.91862 RUBBER_FC*1.000000
  135   287      6   0.78064 RUBBER_FC*1.000000
  135   288      6   0.77334 RUBBER_FC*1.000000
  135   289      6   0.87473 RUBBER_FC*1.000000
  135   290      6   0.87481 RUBBER_FC*1.000000
  135   293      6   0.99044 RUBBER_FC*1.000000
  135   294      6   0.77526 RUBBER_FC*1.000000
  135   295      6   0.71071 RUBBER_FC*1.000000
  135   296      6   0.53930 RUBBER_FC*1.000000
  135   297      6   0.47524 RUBBER_FC*1.000000
  135   298      6   0.50992 RUBBER_FC*1.000000
  135   299      6   0.63621 RUBBER_FC*1.000000
  135   301      6   0.86335 RUBBER_FC*1.000000
  135   302      6   0.83301 RUBBER_FC*1.000000
  135   303      6   0.65853 RUBBER_FC*1.000000
  135   304      6   0.54090 RUBBER_FC*1.000000
  135   305      6   0.44160 RUBBER_FC*1.000000
  135   306      6   0.45580 RUBBER_FC*1.000000
  135   307      6   0.52984 RUBBER_FC*1.000000
  135   309      6   0.69156 RUBBER_FC*1.000000
  135   310      6   0.76743 RUBBER_FC*1.000000
  135   311      6   0.61388 RUBBER_FC*1.000000
  135   312      6   0.57819 RUBBER_FC*1.000000
  135   313      6   0.46165 RUBBER_FC*1.000000
  135   314      6   0.43112 RUBBER_FC*1.000000
  135   315      6   0.51791 RUBBER_FC*1.000000
  135   316      6   0.92014 RUBBER_FC*1.000000
  135   317      6   0.68852 RUBBER_FC*1.000000
  135   318      6   0.86718 RUBBER_FC*1.000000
  135   319      6   0.73733 RUBBER_FC*1.000000
  135   320      6   0.75327 RUBBER_FC*1.000000
  135   321      6   0.67935 RUBBER_FC*1.000000
  135   322      6   0.65446 RUBBER_FC*1.000000
  135   324      6   0.89660 RUBBER_FC*1.000000
  135   326      6   0.98035 RUBBER_FC*1.000000
  135   327      6   0.98987 RUBBER_FC*1.000000
  135   330      6   0.98979 RUBBER_FC*1.000000
  135   331      6   0.97987 RUBBER_FC*1.000000
  136   137      6   0.68759 RUBBER_FC*1.000000
  136   138      6   0.57983 RUBBER_FC*1.000000
  136   139      6   0.69611 RUBBER_FC*1.000000
  136   140      6   0.41755 RUBBER_FC*1.000000
  136   141      6   0.34438 RUBBER_FC*1.000000
  136   142      6   0.36893 RUBBER_FC*1.000000
  136   143      6   0.46505 RUBBER_FC*1.000000
  136   144      6   0.98331 RUBBER_FC*1.000000
  136   145      6   0.86251 RUBBER_FC*1.000000
  136   147      6   0.78012 RUBBER_FC*1.000000
  136   148      6   0.69373 RUBBER_FC*1.000000
  136   149      6   0.73148 RUBBER_FC*1.000000
  136   150      6   0.81310 RUBBER_FC*1.000000
  136   151      6   0.74352 RUBBER_FC*1.000000
  136   285      6   0.94336 RUBBER_FC*1.000000
  136   286      6   0.85796 RUBBER_FC*1.000000
  136   287      6   0.74290 RUBBER_FC*1.000000
  136   288      6   0.77402 RUBBER_FC*1.000000
  136   289      6   0.87680 RUBBER_FC*1.000000
  136   290      6   0.83945 RUBBER_FC*1.000000
  136   294      6   0.76916 RUBBER_FC*1.000000
  136   295      6   0.67261 RUBBER_FC*1.000000
  136   296      6   0.48679 RUBBER_FC*1.000000
  136   297      6   0.49110 RUBBER_FC*1.000000
  136   298      6   0.58483 RUBBER_FC*1.000000
  136   299      6   0.68203 RUBBER_FC*1.000000
  136   301      6   0.96036 RUBBER_FC*1.000000
  136   302      6   0.93703 RUBBER_FC*1.000000
  136   303      6   0.70657 RUBBER_FC*1.000000
  136   304      6   0.51796 RUBBER_FC*1.000000
  136   305      6   0.48325 RUBBER_FC*1.000000
  136   306      6   0.56083 RUBBER_FC*1.000000
  136   307      6   0.57462 RUBBER_FC*1.000000
  136   309      6   0.85394 RUBBER_FC*1.000000
  136   310      6   0.91745 RUBBER_FC*1.000000
  136   311      6   0.71874 RUBBER_FC*1.000000
  136   312      6   0.60945 RUBBER_FC*1.000000
  136   313      6   0.53327 RUBBER_FC*1.000000
  136   314      6   0.55335 RUBBER_FC*1.000000
  136   315      6   0.60619 RUBBER_FC*1.000000
  136   317      6   0.83581 RUBBER_FC*1.000000
  136   318      6   0.98595 RUBBER_FC*1.000000
  136   319      6   0.83640 RUBBER_FC*1.000000
  136   320      6   0.80474 RUBBER_FC*1.000000
  136   321      6   0.72923 RUBBER_FC*1.000000
  136   322      6   0.71561 RUBBER_FC*1.000000
  136   324      6   0.95450 RUBBER_FC*1.000000
  136   330      6   0.97776 RUBBER_FC*1.000000
  137   138      6   0.36951 RUBBER_FC*1.000000
  137   139      6   0.46214 RUBBER_FC*1.000000
  137   140      6   0.47351 RUBBER_FC*1.000000
  137   141      6   0.69011 RUBBER_FC*1.000000
  137   142      6   0.69469 RUBBER_FC*1.000000
  137   143      6   0.68521 RUBBER_FC*1.000000
  137   144      6   0.68244 RUBBER_FC*1.000000
  137   145      6   0.87061 RUBBER_FC*1.000000
  137   147      6   0.80425 RUBBER_FC*1.000000
  137   148      6   0.81059 RUBBER_FC*1.000000
  137   149      6   0.91620 RUBBER_FC*1.000000
  137   151      6   0.86484 RUBBER_FC*1.000000
  137   297      6   0.97721 RUBBER_FC*1.000000
  137   314      6   0.98170 RUBBER_FC*1.000000
  137   317      6   0.97376 RUBBER_FC*1.000000
  137   324      6   0.98692 RUBBER_FC*1.000000
  138   139      6   0.24611 RUBBER_FC*1.000000
  138   140      6   0.35710 RUBBER_FC*1.000000
  138   141      6   0.60691 RUBBER_FC*1.000000
  138   142      6   0.51750 RUBBER_FC*1.000000
  138   143      6   0.42283 RUBBER_FC*1.000000
  138   144      6   0.46808 RUBBER_FC*1.000000
  138   145      6   0.54864 RUBBER_FC*1.000000
  138   146      6   0.74153 RUBBER_FC*1.000000
  138   147      6   0.59461 RUBBER_FC*1.000000
  138   148      6   0.69099 RUBBER_FC*1.000000
  138   149      6   0.72384 RUBBER_FC*1.000000
  138   150      6   0.76722 RUBBER_FC*1.000000
  138   151      6   0.66473 RUBBER_FC*1.000000
  138   156      6   0.97369 RUBBER_FC*1.000000
  138   287      6   0.95795 RUBBER_FC*1.000000
  138   288      6   0.94708 RUBBER_FC*1.000000
  138   296      6   0.86476 RUBBER_FC*1.000000
  138   297      6   0.76511 RUBBER_FC*1.000000
  138   298      6   0.74711 RUBBER_FC*1.000000
  138   299      6   0.92242 RUBBER_FC*1.000000
  138   304      6   0.97164 RUBBER_FC*1.000000
  138   305      6   0.84248 RUBBER_FC*1.000000
  138   306      6   0.78233 RUBBER_FC*1.000000
  138   307      6   0.91772 RUBBER_FC*1.000000
  138   309      6   0.83602 RUBBER_FC*1.000000
  138   310      6   0.92590 RUBBER_FC*1.000000
  138   311      6   0.92814 RUBBER_FC*1.000000
  138   312      6   0.98929 RUBBER_FC*1.000000
  138   313      6   0.83525 RUBBER_FC*1.000000
  138   314      6   0.71546 RUBBER_FC*1.000000
  138   315      6   0.86783 RUBBER_FC*1.000000
  138   316      6   0.97442 RUBBER_FC*1.000000
  138   317      6   0.71616 RUBBER_FC*1.000000
  138   318      6   0.91874 RUBBER_FC*1.000000
  138   319      6   0.94975 RUBBER_FC*1.000000
  138   321      6   0.96731 RUBBER_FC*1.000000
  138   322      6   0.86794 RUBBER_FC*1.000000
  138   323      6   0.98931 RUBBER_FC*1.000000
  138   324      6   0.92740 RUBBER_FC*1.000000
  139   140      6   0.33447 RUBBER_FC*1.000000
  139   141      6   0.59282 RUBBER_FC*1.000000
  139   142      6   0.49189 RUBBER_FC*1.000000
  139   143      6   0.38298 RUBBER_FC*1.000000
  139   144      6   0.30841 RUBBER_FC*1.000000
  139   145      6   0.42139 RUBBER_FC*1.000000
  139   146      6   0.55281 RUBBER_FC*1.000000
  139   147      6   0.39793 RUBBER_FC*1.000000
  139   148      6   0.53570 RUBBER_FC*1.000000
  139   149      6   0.57116 RUBBER_FC*1.000000
  139   150      6   0.61996 RUBBER_FC*1.000000
  139   151      6   0.49518 RUBBER_FC*1.000000
  139   152      6   0.83167 RUBBER_FC*1.000000
  139   153      6   0.91363 RUBBER_FC*1.000000
  139   155      6   0.81795 RUBBER_FC*1.000000
  139   156      6   0.76417 RUBBER_FC*1.000000
  139   157      6   0.87001 RUBBER_FC*1.000000
  139   158      6   0.98247 RUBBER_FC*1.000000
  139   159      6   0.84162 RUBBER_FC*1.000000
  139   278      6   0.95657 RUBBER_FC*1.000000
  139   287      6   0.85041 RUBBER_FC*1.000000
  139   288      6   0.83326 RUBBER_FC*1.000000
  139   289      6   0.99085 RUBBER_FC*1.000000
  139   296      6   0.84635 RUBBER_FC*1.000000
  139   297      6   0.73838 RUBBER_FC*1.000000
  139   298      6   0.71224 RUBBER_FC*1.000000
  139   299      6   0.89117 RUBBER_FC*1.000000
  139   305      6   0.90759 RUBBER_FC*1.000000
  139   306      6   0.84489 RUBBER_FC*1.000000
  139   307      6   0.97468 RUBBER_FC*1.000000
  139   309      6   0.92411 RUBBER_FC*1.000000
  139   313      6   0.98606 RUBBER_FC*1.000000
  139   314      6   0.88312 RUBBER_FC*1.000000
  139   317      6   0.91868 RUBBER_FC*1.000000
  140   141      6   0.26969 RUBBER_FC*1.000000
  140   142      6   0.22898 RUBBER_FC*1.000000
  140   143      6   0.26300 RUBBER_FC*1.000000
  140   144      6   0.63783 RUBBER_FC*1.000000
  140   145      6   0.59981 RUBBER_FC*1.000000
  140   146      6   0.72348 RUBBER_FC*1.000000
  140   147      6   0.44026 RUBBER_FC*1.000000
  140   148      6   0.39445 RUBBER_FC*1.000000
  140   149      6   0.47658 RUBBER_FC*1.000000
  140   150      6   0.58917 RUBBER_FC*1.000000
  140   151      6   0.44848 RUBBER_FC*1.000000
  140   153      6   0.97864 RUBBER_FC*1.000000
  140   155      6   0.86157 RUBBER_FC*1.000000
  140   156      6   0.74846 RUBBER_FC*1.000000
  140   157      6   0.83108 RUBBER_FC*1.000000
  140   158      6   0.94231 RUBBER_FC*1.000000
  140   159      6   0.83625 RUBBER_FC*1.000000
  140   277      6   0.94392 RUBBER_FC*1.000000
  140   278      6   0.82097 RUBBER_FC*1.000000
  140   279      6   0.88879 RUBBER_FC*1.000000
  140   281      6   0.94609 RUBBER_FC*1.000000
  140   285      6   0.94334 RUBBER_FC*1.000000
  140   286      6   0.82796 RUBBER_FC*1.000000
  140   287      6   0.62578 RUBBER_FC*1.000000
  140   288      6   0.65374 RUBBER_FC*1.000000
  140   289      6   0.81566 RUBBER_FC*1.000000
  140   290      6   0.78949 RUBBER_FC*1.000000
  140   294      6   0.87633 RUBBER_FC*1.000000
  140   295      6   0.79097 RUBBER_FC*1.000000
  140   296      6   0.57059 RUBBER_FC*1.000000
  140   297      6   0.51583 RUBBER_FC*1.000000
  140   298      6   0.56787 RUBBER_FC*1.000000
  140   299      6   0.72579 RUBBER_FC*1.000000
  140   303      6   0.90681 RUBBER_FC*1.000000
  140   304      6   0.79081 RUBBER_FC*1.000000
  140   305      6   0.70939 RUBBER_FC*1.000000
  140   306      6   0.71367 RUBBER_FC*1.000000
  140   307      6   0.78861 RUBBER_FC*1.000000
  140   309      6   0.93437 RUBBER_FC*1.000000
  140   311      6   0.95478 RUBBER_FC*1.000000
  140   312      6   0.93742 RUBBER_FC*1.000000
  140   313      6   0.83418 RUBBER_FC*1.000000
  140   314      6   0.78676 RUBBER_FC*1.000000
  140   315      6   0.87887 RUBBER_FC*1.000000
  140   317      6   0.95249 RUBBER_FC*1.000000
  140   322      6   0.99679 RUBBER_FC*1.000000
  141   142      6   0.17901 RUBBER_FC*1.000000
  141   143      6   0.35730 RUBBER_FC*1.000000
  141   144      6   0.88304 RUBBER_FC*1.000000
  141   145      6   0.76158 RUBBER_FC*1.000000
  141   146      6   0.85659 RUBBER_FC*1.000000
  141   147      6   0.54729 RUBBER_FC*1.000000
  141   148      6   0.37750 RUBBER_FC*1.000000
  141   149      6   0.46087 RUBBER_FC*1.000000
  141   150      6   0.59790 RUBBER_FC*1.000000
  141   151      6   0.48550 RUBBER_FC*1.000000
  141   155      6   0.88762 RUBBER_FC*1.000000
  141   156      6   0.74999 RUBBER_FC*1.000000
  141   157      6   0.79579 RUBBER_FC*1.000000
  141   158      6   0.89121 RUBBER_FC*1.000000
  141   159      6   0.82717 RUBBER_FC*1.000000
  141   276      6   0.86701 RUBBER_FC*1.000000
  141   277      6   0.78542 RUBBER_FC*1.000000
  141   278      6   0.71583 RUBBER_FC*1.000000
  141   279      6   0.77190 RUBBER_FC*1.000000
  141   280      6   0.85655 RUBBER_FC*1.000000
  141   281      6   0.79067 RUBBER_FC*1.000000
  141   284      6   0.97478 RUBBER_FC*1.000000
  141   285      6   0.72456 RUBBER_FC*1.000000
  141   286      6   0.60610 RUBBER_FC*1.000000
  141   287      6   0.44233 RUBBER_FC*1.000000
  141   288      6   0.50913 RUBBER_FC*1.000000
  141   289      6   0.65629 RUBBER_FC*1.000000
  141   290      6   0.59058 RUBBER_FC*1.000000
  141   293      6   0.98563 RUBBER_FC*1.000000
  141   294      6   0.69104 RUBBER_FC*1.000000
  141   295      6   0.57519 RUBBER_FC*1.000000
  141   296      6   0.34149 RUBBER_FC*1.000000
  141   297      6   0.36577 RUBBER_FC*1.000000
  141   298      6   0.49681 RUBBER_FC*1.000000
  141   299      6   0.60408 RUBBER_FC*1.000000
  141   301      6   0.97562 RUBBER_FC*1.000000
  141   303      6   0.79285 RUBBER_FC*1.000000
  141   304      6   0.62345 RUBBER_FC*1.000000
  141   305      6   0.60008 RUBBER_FC*1.000000
  141   306      6   0.66911 RUBBER_FC*1.000000
  141   307      6   0.67665 RUBBER_FC*1.000000
  141   309      6   0.99385 RUBBER_FC*1.000000
  141   311      6   0.93861 RUBBER_FC*1.000000
  141   312      6   0.85442 RUBBER_FC*1.000000
  141   313      6   0.80118 RUBBER_FC*1.000000
  141   314      6   0.81496 RUBBER_FC*1.000000
  141   315      6   0.85311 RUBBER_FC*1.000000
  142   143      6   0.18375 RUBBER_FC*1.000000
  142   144      6   0.76067 RUBBER_FC*1.000000
  142   145      6   0.59433 RUBBER_FC*1.000000
  142   146      6   0.70696 RUBBER_FC*1.000000
  142   147      6   0.42710 RUBBER_FC*1.000000
  142   148      6   0.34374 RUBBER_FC*1.000000
  142   149      6   0.36516 RUBBER_FC*1.000000
  142   150      6   0.46448 RUBBER_FC*1.000000
  142   151      6   0.37576 RUBBER_FC*1.000000
  142   152      6   0.99363 RUBBER_FC*1.000000
  142   153      6   0.86384 RUBBER_FC*1.000000
  142   155      6   0.78025 RUBBER_FC*1.000000
  142   156      6   0.69150 RUBBER_FC*1.000000
  142   157      6   0.72555 RUBBER_FC*1.000000
  142   158      6   0.80559 RUBBER_FC*1.000000
  142   159      6   0.74015 RUBBER_FC*1.000000
  142   276      6   0.92517 RUBBER_FC*1.000000
  142   277      6   0.84217 RUBBER_FC*1.000000
  142   278      6   0.73126 RUBBER_FC*1.000000
  142   279      6   0.76070 RUBBER_FC*1.000000
  142   280      6   0.86003 RUBBER_FC*1.000000
  142   281      6   0.82336 RUBBER_FC*1.000000
  142   284      6   0.98899 RUBBER_FC*1.000000
  142   285      6   0.74785 RUBBER_FC*1.000000
  142   286      6   0.65166 RUBBER_FC*1.000000
  142   287      6   0.47112 RUBBER_FC*1.000000
  142   288      6   0.47260 RUBBER_FC*1.000000
  142   289      6   0.61377 RUBBER_FC*1.000000
  142   290      6   0.60072 RUBBER_FC*1.000000
  142   292      6   0.94196 RUBBER_FC*1.000000
  142   293      6   0.91803 RUBBER_FC*1.000000
  142   294      6   0.64742 RUBBER_FC*1.000000
  142   295      6   0.56740 RUBBER_FC*1.000000
  142   296      6   0.35852 RUBBER_FC*1.000000
  142   297      6   0.28699 RUBBER_FC*1.000000
  142   298      6   0.36121 RUBBER_FC*1.000000
  142   299      6   0.50421 RUBBER_FC*1.000000
  142   301      6   0.84354 RUBBER_FC*1.000000
  142   302      6   0.90958 RUBBER_FC*1.000000
  142   303      6   0.70545 RUBBER_FC*1.000000
  142   304      6   0.59378 RUBBER_FC*1.000000
  142   305      6   0.52165 RUBBER_FC*1.000000
  142   306      6   0.54661 RUBBER_FC*1.000000
  142   307      6   0.59364 RUBBER_FC*1.000000
  142   309      6   0.84119 RUBBER_FC*1.000000
  142   310      6   0.99239 RUBBER_FC*1.000000
  142   311      6   0.83291 RUBBER_FC*1.000000
  142   312      6   0.79705 RUBBER_FC*1.000000
  142   313      6   0.72737 RUBBER_FC*1.000000
  142   314      6   0.71893 RUBBER_FC*1.000000
  142   315      6   0.76455 RUBBER_FC*1.000000
  142   317      6   0.97141 RUBBER_FC*1.000000
  142   322      6   0.99314 RUBBER_FC*1.000000
  143   144      6   0.61541 RUBBER_FC*1.000000
  143   145      6   0.42016 RUBBER_FC*1.000000
  143   146      6   0.56618 RUBBER_FC*1.000000
  143   147      6   0.34420 RUBBER_FC*1.000000
  143   148      6   0.39447 RUBBER_FC*1.000000
  143   149      6   0.36165 RUBBER_FC*1.000000
  143   150      6   0.39988 RUBBER_FC*1.000000
  143   151      6   0.33704 RUBBER_FC*1.000000
  143   152      6   0.84513 RUBBER_FC*1.000000
  143   153      6   0.75861 RUBBER_FC*1.000000
  143   154      6   0.94586 RUBBER_FC*1.000000
  143   155      6   0.71806 RUBBER_FC*1.000000
  143   156      6   0.68342 RUBBER_FC*1.000000
  143   157      6   0.71772 RUBBER_FC*1.000000
  143   158      6   0.78695 RUBBER_FC*1.000000
  143   159      6   0.70922 RUBBER_FC*1.000000
  143   277      6   0.95138 RUBBER_FC*1.000000
  143   278      6   0.80482 RUBBER_FC*1.000000
  143   279      6   0.81942 RUBBER_FC*1.000000
  143   280      6   0.93628 RUBBER_FC*1.000000
  143   281      6   0.91833 RUBBER_FC*1.000000
  143   285      6   0.85864 RUBBER_FC*1.000000
  143   286      6   0.77894 RUBBER_FC*1.000000
  143   287      6   0.58938 RUBBER_FC*1.000000
  143   288      6   0.54324 RUBBER_FC*1.000000
  143   289      6   0.67336 RUBBER_FC*1.000000
  143   290      6   0.70531 RUBBER_FC*1.000000
  143   292      6   0.97454 RUBBER_FC*1.000000
  143   293      6   0.94481 RUBBER_FC*1.000000
  143   294      6   0.71275 RUBBER_FC*1.000000
  143   295      6   0.66978 RUBBER_FC*1.000000
  143   296      6   0.49689 RUBBER_FC*1.000000
  143   297      6   0.36428 RUBBER_FC*1.000000
  143   298      6   0.34227 RUBBER_FC*1.000000
  143   299      6   0.51856 RUBBER_FC*1.000000
  143   301      6   0.78651 RUBBER_FC*1.000000
  143   302      6   0.84965 RUBBER_FC*1.000000
  143   303      6   0.71142 RUBBER_FC*1.000000
  143   304      6   0.66561 RUBBER_FC*1.000000
  143   305      6   0.54626 RUBBER_FC*1.000000
  143   306      6   0.50743 RUBBER_FC*1.000000
  143   307      6   0.60954 RUBBER_FC*1.000000
  143   309      6   0.72150 RUBBER_FC*1.000000
  143   310      6   0.88892 RUBBER_FC*1.000000
  143   311      6   0.78455 RUBBER_FC*1.000000
  143   312      6   0.81122 RUBBER_FC*1.000000
  143   313      6   0.71577 RUBBER_FC*1.000000
  143   314      6   0.66877 RUBBER_FC*1.000000
  143   315      6   0.73669 RUBBER_FC*1.000000
  143   317      6   0.87114 RUBBER_FC*1.000000
  143   319      6   0.99701 RUBBER_FC*1.000000
  143   321      6   0.99201 RUBBER_FC*1.000000
  143   322      6   0.96849 RUBBER_FC*1.000000
  144   145      6   0.39161 RUBBER_FC*1.000000
  144   146      6   0.47426 RUBBER_FC*1.000000
  144   147      6   0.51537 RUBBER_FC*1.000000
  144   148      6   0.74109 RUBBER_FC*1.000000
  144   149      6   0.73391 RUBBER_FC*1.000000
  144   150      6   0.72387 RUBBER_FC*1.000000
  144   151      6   0.64395 RUBBER_FC*1.000000
  144   152      6   0.67266 RUBBER_FC*1.000000
  144   153      6   0.88375 RUBBER_FC*1.000000
  144   155      6   0.82336 RUBBER_FC*1.000000
  144   156      6   0.83903 RUBBER_FC*1.000000
  144   157      6   0.94468 RUBBER_FC*1.000000
  144   159      6   0.88991 RUBBER_FC*1.000000
  144   297      6   0.96253 RUBBER_FC*1.000000
  144   298      6   0.89036 RUBBER_FC*1.000000
  144   309      6   0.98860 RUBBER_FC*1.000000
  145   146      6   0.24607 RUBBER_FC*1.000000
  145   147      6   0.35664 RUBBER_FC*1.000000
  145   148      6   0.61311 RUBBER_FC*1.000000
  145   149      6   0.51423 RUBBER_FC*1.000000
  145   150      6   0.42419 RUBBER_FC*1.000000
  145   151      6   0.44305 RUBBER_FC*1.000000
  145   152      6   0.46831 RUBBER_FC*1.000000
  145   153      6   0.54775 RUBBER_FC*1.000000
  145   154      6   0.74065 RUBBER_FC*1.000000
  145   155      6   0.59320 RUBBER_FC*1.000000
  145   156      6   0.68937 RUBBER_FC*1.000000
  145   157      6   0.72216 RUBBER_FC*1.000000
  145   158      6   0.76557 RUBBER_FC*1.000000
  145   159      6   0.66312 RUBBER_FC*1.000000
  145   160      6   0.95855 RUBBER_FC*1.000000
  145   164      6   0.97613 RUBBER_FC*1.000000
  145   278      6   0.95612 RUBBER_FC*1.000000
  145   279      6   0.94518 RUBBER_FC*1.000000
  145   287      6   0.86399 RUBBER_FC*1.000000
  145   288      6   0.76079 RUBBER_FC*1.000000
  145   289      6   0.86164 RUBBER_FC*1.000000
  145   290      6   0.95632 RUBBER_FC*1.000000
  145   294      6   0.96084 RUBBER_FC*1.000000
  145   295      6   0.97397 RUBBER_FC*1.000000
  145   296      6   0.85860 RUBBER_FC*1.000000
  145   297      6   0.69103 RUBBER_FC*1.000000
  145   298      6   0.56942 RUBBER_FC*1.000000
  145   299      6   0.72811 RUBBER_FC*1.000000
  145   301      6   0.83175 RUBBER_FC*1.000000
  145   302      6   0.91987 RUBBER_FC*1.000000
  145   303      6   0.92500 RUBBER_FC*1.000000
  145   304      6   0.98809 RUBBER_FC*1.000000
  145   305      6   0.83298 RUBBER_FC*1.000000
  145   306      6   0.71140 RUBBER_FC*1.000000
  145   307      6   0.86515 RUBBER_FC*1.000000
  145   308      6   0.98752 RUBBER_FC*1.000000
  145   309      6   0.70989 RUBBER_FC*1.000000
  145   310      6   0.91393 RUBBER_FC*1.000000
  145   311      6   0.94222 RUBBER_FC*1.000000
  145   313      6   0.96086 RUBBER_FC*1.000000
  145   314      6   0.86307 RUBBER_FC*1.000000
  145   315      6   0.94711 RUBBER_FC*1.000000
  145   316      6   0.98801 RUBBER_FC*1.000000
  145   317      6   0.92743 RUBBER_FC*1.000000
  146   147      6   0.33411 RUBBER_FC*1.000000
  146   148      6   0.59957 RUBBER_FC*1.000000
  146   149      6   0.48892 RUBBER_FC*1.000000
  146   150      6   0.38452 RUBBER_FC*1.000000
  146   151      6   0.41828 RUBBER_FC*1.000000
  146   152      6   0.30863 RUBBER_FC*1.000000
  146   153      6   0.41966 RUBBER_FC*1.000000
  146   154      6   0.55120 RUBBER_FC*1.000000
  146   155      6   0.39605 RUBBER_FC*1.000000
  146   156      6   0.53423 RUBBER_FC*1.000000
  146   157      6   0.56929 RUBBER_FC*1.000000
  146   158      6   0.61782 RUBBER_FC*1.000000
  146   159      6   0.49326 RUBBER_FC*1.000000
  146   160      6   0.78483 RUBBER_FC*1.000000
  146   161      6   0.91042 RUBBER_FC*1.000000
  146   163      6   0.81604 RUBBER_FC*1.000000
  146   164      6   0.76692 RUBBER_FC*1.000000
  146   165      6   0.87180 RUBBER_FC*1.000000
  146   166      6   0.97993 RUBBER_FC*1.000000
  146   269      6   0.95318 RUBBER_FC*1.000000
  146   278      6   0.84881 RUBBER_FC*1.000000
  146   279      6   0.83135 RUBBER_FC*1.000000
  146   280      6   0.98888 RUBBER_FC*1.000000
  146   287      6   0.84542 RUBBER_FC*1.000000
  146   288      6   0.73416 RUBBER_FC*1.000000
  146   289      6   0.83029 RUBBER_FC*1.000000
  146   290      6   0.93195 RUBBER_FC*1.000000
  146   296      6   0.93068 RUBBER_FC*1.000000
  146   297      6   0.77547 RUBBER_FC*1.000000
  146   298      6   0.66290 RUBBER_FC*1.000000
  146   299      6   0.79603 RUBBER_FC*1.000000
  146   301      6   0.91907 RUBBER_FC*1.000000
  146   305      6   0.98442 RUBBER_FC*1.000000
  146   306      6   0.87928 RUBBER_FC*1.000000
  146   309      6   0.91234 RUBBER_FC*1.000000
  147   148      6   0.27607 RUBBER_FC*1.000000
  147   149      6   0.22395 RUBBER_FC*1.000000
  147   150      6   0.26396 RUBBER_FC*1.000000
  147   151      6   0.13223 RUBBER_FC*1.000000
  147   152      6   0.63789 RUBBER_FC*1.000000
  147   153      6   0.59853 RUBBER_FC*1.000000
  147   154      6   0.72198 RUBBER_FC*1.000000
  147   155      6   0.43851 RUBBER_FC*1.000000
  147   156      6   0.39256 RUBBER_FC*1.000000
  147   157      6   0.47429 RUBBER_FC*1.000000
  147   158      6   0.58682 RUBBER_FC*1.000000
  147   159      6   0.44632 RUBBER_FC*1.000000
  147   160      6   0.97225 RUBBER_FC*1.000000
  147   161      6   0.97512 RUBBER_FC*1.000000
  147   163      6   0.85938 RUBBER_FC*1.000000
  147   164      6   0.75067 RUBBER_FC*1.000000
  147   165      6   0.83055 RUBBER_FC*1.000000
  147   166      6   0.93978 RUBBER_FC*1.000000
  147   268      6   0.94364 RUBBER_FC*1.000000
  147   269      6   0.81818 RUBBER_FC*1.000000
  147   270      6   0.88953 RUBBER_FC*1.000000
  147   276      6   0.94118 RUBBER_FC*1.000000
  147   277      6   0.82597 RUBBER_FC*1.000000
  147   278      6   0.62372 RUBBER_FC*1.000000
  147   279      6   0.65133 RUBBER_FC*1.000000
  147   280      6   0.81323 RUBBER_FC*1.000000
  147   281      6   0.78728 RUBBER_FC*1.000000
  147   285      6   0.87455 RUBBER_FC*1.000000
  147   286      6   0.78921 RUBBER_FC*1.000000
  147   287      6   0.57117 RUBBER_FC*1.000000
  147   288      6   0.51096 RUBBER_FC*1.000000
  147   289      6   0.66097 RUBBER_FC*1.000000
  147   290      6   0.70537 RUBBER_FC*1.000000
  147   294      6   0.85198 RUBBER_FC*1.000000
  147   295      6   0.82240 RUBBER_FC*1.000000
  147   296      6   0.67431 RUBBER_FC*1.000000
  147   297      6   0.55510 RUBBER_FC*1.000000
  147   298      6   0.51521 RUBBER_FC*1.000000
  147   299      6   0.66481 RUBBER_FC*1.000000
  147   301      6   0.92886 RUBBER_FC*1.000000
  147   303      6   0.95197 RUBBER_FC*1.000000
  147   304      6   0.93731 RUBBER_FC*1.000000
  147   305      6   0.83254 RUBBER_FC*1.000000
  147   306      6   0.78287 RUBBER_FC*1.000000
  147   307      6   0.87666 RUBBER_FC*1.000000
  147   309      6   0.94816 RUBBER_FC*1.000000
  147   314      6   0.99355 RUBBER_FC*1.000000
  148   149      6   0.18405 RUBBER_FC*1.000000
  148   150      6   0.36517 RUBBER_FC*1.000000
  148   151      6   0.19733 RUBBER_FC*1.000000
  148   152      6   0.89076 RUBBER_FC*1.000000
  148   153      6   0.76895 RUBBER_FC*1.000000
  148   154      6   0.86280 RUBBER_FC*1.000000
  148   155      6   0.55293 RUBBER_FC*1.000000
  148   156      6   0.37979 RUBBER_FC*1.000000
  148   157      6   0.46398 RUBBER_FC*1.000000
  148   158      6   0.60186 RUBBER_FC*1.000000
  148   159      6   0.48984 RUBBER_FC*1.000000
  148   163      6   0.89061 RUBBER_FC*1.000000
  148   164      6   0.75466 RUBBER_FC*1.000000
  148   165      6   0.79676 RUBBER_FC*1.000000
  148   166      6   0.89247 RUBBER_FC*1.000000
  148   267      6   0.86338 RUBBER_FC*1.000000
  148   268      6   0.78271 RUBBER_FC*1.000000
  148   269      6   0.71412 RUBBER_FC*1.000000
  148   270      6   0.77162 RUBBER_FC*1.000000
  148   271      6   0.86708 RUBBER_FC*1.000000
  148   272      6   0.87642 RUBBER_FC*1.000000
  148   275      6   0.97009 RUBBER_FC*1.000000
  148   276      6   0.71985 RUBBER_FC*1.000000
  148   277      6   0.60089 RUBBER_FC*1.000000
  148   278      6   0.43879 RUBBER_FC*1.000000
  148   279      6   0.50791 RUBBER_FC*1.000000
  148   280      6   0.65460 RUBBER_FC*1.000000
  148   281      6   0.58681 RUBBER_FC*1.000000
  148   284      6   0.98603 RUBBER_FC*1.000000
  148   285      6   0.69030 RUBBER_FC*1.000000
  148   286      6   0.57327 RUBBER_FC*1.000000
  148   287      6   0.34275 RUBBER_FC*1.000000
  148   288      6   0.36436 RUBBER_FC*1.000000
  148   289      6   0.54847 RUBBER_FC*1.000000
  148   290      6   0.52119 RUBBER_FC*1.000000
  148   292      6   0.97737 RUBBER_FC*1.000000
  148   294      6   0.75998 RUBBER_FC*1.000000
  148   295      6   0.68672 RUBBER_FC*1.000000
  148   296      6   0.51273 RUBBER_FC*1.000000
  148   297      6   0.46730 RUBBER_FC*1.000000
  148   298      6   0.52066 RUBBER_FC*1.000000
  148   299      6   0.63659 RUBBER_FC*1.000000
  148   301      6   0.99500 RUBBER_FC*1.000000
  148   303      6   0.94071 RUBBER_FC*1.000000
  148   304      6   0.85716 RUBBER_FC*1.000000
  148   305      6   0.80347 RUBBER_FC*1.000000
  148   306      6   0.81644 RUBBER_FC*1.000000
  148   307      6   0.85528 RUBBER_FC*1.000000
  149   150      6   0.18451 RUBBER_FC*1.000000
  149   151      6   0.09172 RUBBER_FC*1.000000
  149   152      6   0.75982 RUBBER_FC*1.000000
  149   153      6   0.59522 RUBBER_FC*1.000000
  149   154      6   0.70774 RUBBER_FC*1.000000
  149   155      6   0.42711 RUBBER_FC*1.000000
  149   156      6   0.34296 RUBBER_FC*1.000000
  149   157      6   0.36595 RUBBER_FC*1.000000
  149   158      6   0.46616 RUBBER_FC*1.000000
  149   159      6   0.37621 RUBBER_FC*1.000000
  149   160      6   0.94349 RUBBER_FC*1.000000
  149   161      6   0.86455 RUBBER_FC*1.000000
  149   163      6   0.78137 RUBBER_FC*1.000000
  149   164      6   0.69392 RUBBER_FC*1.000000
  149   165      6   0.72740 RUBBER_FC*1.000000
  149   166      6   0.80721 RUBBER_FC*1.000000
  149   267      6   0.92736 RUBBER_FC*1.000000
  149   268      6   0.84428 RUBBER_FC*1.000000
  149   269      6   0.73187 RUBBER_FC*1.000000
  149   270      6   0.76420 RUBBER_FC*1.000000
  149   271      6   0.84830 RUBBER_FC*1.000000
  149   272      6   0.89508 RUBBER_FC*1.000000
  149   275      6   0.99099 RUBBER_FC*1.000000
  149   276      6   0.74935 RUBBER_FC*1.000000
  149   277      6   0.65265 RUBBER_FC*1.000000
  149   278      6   0.47166 RUBBER_FC*1.000000
  149   279      6   0.47408 RUBBER_FC*1.000000
  149   280      6   0.61585 RUBBER_FC*1.000000
  149   281      6   0.60212 RUBBER_FC*1.000000
  149   283      6   0.94588 RUBBER_FC*1.000000
  149   284      6   0.92230 RUBBER_FC*1.000000
  149   285      6   0.65062 RUBBER_FC*1.000000
  149   286      6   0.56980 RUBBER_FC*1.000000
  149   287      6   0.36159 RUBBER_FC*1.000000
  149   288      6   0.28725 RUBBER_FC*1.000000
  149   289      6   0.44544 RUBBER_FC*1.000000
  149   290      6   0.48172 RUBBER_FC*1.000000
  149   292      6   0.84656 RUBBER_FC*1.000000
  149   293      6   0.91091 RUBBER_FC*1.000000
  149   294      6   0.66243 RUBBER_FC*1.000000
  149   295      6   0.62552 RUBBER_FC*1.000000
  149   296      6   0.49671 RUBBER_FC*1.000000
  149   297      6   0.39930 RUBBER_FC*1.000000
  149   298      6   0.39803 RUBBER_FC*1.000000
  149   299      6   0.51053 RUBBER_FC*1.000000
  149   301      6   0.83882 RUBBER_FC*1.000000
  149   302      6   0.98989 RUBBER_FC*1.000000
  149   303      6   0.83388 RUBBER_FC*1.000000
  149   304      6   0.80086 RUBBER_FC*1.000000
  149   305      6   0.72886 RUBBER_FC*1.000000
  149   306      6   0.71747 RUBBER_FC*1.000000
  149   307      6   0.76578 RUBBER_FC*1.000000
  149   309      6   0.96908 RUBBER_FC*1.000000
  149   314      6   0.99127 RUBBER_FC*1.000000
  150   151      6   0.19146 RUBBER_FC*1.000000
  150   152      6   0.61786 RUBBER_FC*1.000000
  150   153      6   0.42038 RUBBER_FC*1.000000
  150   154      6   0.56614 RUBBER_FC*1.000000
  150   155      6   0.34481 RUBBER_FC*1.000000
  150   156      6   0.39479 RUBBER_FC*1.000000
  150   157      6   0.36056 RUBBER_FC*1.000000
  150   158      6   0.39793 RUBBER_FC*1.000000
  150   159      6   0.33661 RUBBER_FC*1.000000
  150   160      6   0.79557 RUBBER_FC*1.000000
  150   161      6   0.75528 RUBBER_FC*1.000000
  150   162      6   0.94338 RUBBER_FC*1.000000
  150   163      6   0.71725 RUBBER_FC*1.000000
  150   164      6   0.68489 RUBBER_FC*1.000000
  150   165      6   0.71872 RUBBER_FC*1.000000
  150   166      6   0.78479 RUBBER_FC*1.000000
  150   268      6   0.95296 RUBBER_FC*1.000000
  150   269      6   0.80458 RUBBER_FC*1.000000
  150   270      6   0.82176 RUBBER_FC*1.000000
  150   271      6   0.89879 RUBBER_FC*1.000000
  150   272      6   0.97762 RUBBER_FC*1.000000
  150   276      6   0.85615 RUBBER_FC*1.000000
  150   277      6   0.77697 RUBBER_FC*1.000000
  150   278      6   0.58790 RUBBER_FC*1.000000
  150   279      6   0.54094 RUBBER_FC*1.000000
  150   280      6   0.67053 RUBBER_FC*1.000000
  150   281      6   0.70301 RUBBER_FC*1.000000
  150   283      6   0.97176 RUBBER_FC*1.000000
  150   284      6   0.94223 RUBBER_FC*1.000000
  150   285      6   0.70912 RUBBER_FC*1.000000
  150   286      6   0.66590 RUBBER_FC*1.000000
  150   287      6   0.49375 RUBBER_FC*1.000000
  150   288      6   0.35893 RUBBER_FC*1.000000
  150   289      6   0.45422 RUBBER_FC*1.000000
  150   290      6   0.55519 RUBBER_FC*1.000000
  150   292      6   0.78390 RUBBER_FC*1.000000
  150   293      6   0.84595 RUBBER_FC*1.000000
  150   294      6   0.64918 RUBBER_FC*1.000000
  150   295      6   0.65681 RUBBER_FC*1.000000
  150   296      6   0.57733 RUBBER_FC*1.000000
  150   297      6   0.43643 RUBBER_FC*1.000000
  150   298      6   0.35632 RUBBER_FC*1.000000
  150   299      6   0.46258 RUBBER_FC*1.000000
  150   301      6   0.71517 RUBBER_FC*1.000000
  150   302      6   0.88284 RUBBER_FC*1.000000
  150   303      6   0.78143 RUBBER_FC*1.000000
  150   304      6   0.81110 RUBBER_FC*1.000000
  150   305      6   0.71432 RUBBER_FC*1.000000
  150   306      6   0.66518 RUBBER_FC*1.000000
  150   307      6   0.73446 RUBBER_FC*1.000000
  150   309      6   0.86813 RUBBER_FC*1.000000
  150   311      6   0.99129 RUBBER_FC*1.000000
  150   313      6   0.98717 RUBBER_FC*1.000000
  150   314      6   0.96625 RUBBER_FC*1.000000
  150   315      6   0.98278 RUBBER_FC*1.000000
  151   152      6   0.70417 RUBBER_FC*1.000000
  151   153      6   0.58672 RUBBER_FC*1.000000
  151   154      6   0.70540 RUBBER_FC*1.000000
  151   155      6   0.41779 RUBBER_FC*1.000000
  151   156      6   0.34703 RUBBER_FC*1.000000
  151   157      6   0.39898 RUBBER_FC*1.000000
  151   158      6   0.50740 RUBBER_FC*1.000000
  151   159      6   0.39138 RUBBER_FC*1.000000
  151   160      6   0.94936 RUBBER_FC*1.000000
  151   161      6   0.90508 RUBBER_FC*1.000000
  151   163      6   0.80695 RUBBER_FC*1.000000
  151   164      6   0.70930 RUBBER_FC*1.000000
  151   165      6   0.76352 RUBBER_FC*1.000000
  151   166      6   0.85706 RUBBER_FC*1.000000
  151   267      6   0.97356 RUBBER_FC*1.000000
  151   268      6   0.87928 RUBBER_FC*1.000000
  151   269      6   0.76038 RUBBER_FC*1.000000
  151   270      6   0.81037 RUBBER_FC*1.000000
  151   271      6   0.90816 RUBBER_FC*1.000000
  151   272      6   0.95355 RUBBER_FC*1.000000
  151   276      6   0.82584 RUBBER_FC*1.000000
  151   277      6   0.72010 RUBBER_FC*1.000000
  151   278      6   0.52764 RUBBER_FC*1.000000
  151   279      6   0.54250 RUBBER_FC*1.000000
  151   280      6   0.69475 RUBBER_FC*1.000000
  151   281      6   0.67501 RUBBER_FC*1.000000
  151   285      6   0.74233 RUBBER_FC*1.000000
  151   286      6   0.65921 RUBBER_FC*1.000000
  151   287      6   0.44559 RUBBER_FC*1.000000
  151   288      6   0.37886 RUBBER_FC*1.000000
  151   289      6   0.53299 RUBBER_FC*1.000000
  151   290      6   0.57327 RUBBER_FC*1.000000
  151   292      6   0.92123 RUBBER_FC*1.000000
  151   293      6   0.97763 RUBBER_FC*1.000000
  151   294      6   0.73786 RUBBER_FC*1.000000
  151   295      6   0.70424 RUBBER_FC*1.000000
  151   296      6   0.56542 RUBBER_FC*1.000000
  151   297      6   0.45633 RUBBER_FC*1.000000
  151   298      6   0.43622 RUBBER_FC*1.000000
  151   299      6   0.56833 RUBBER_FC*1.000000
  151   301      6   0.87018 RUBBER_FC*1.000000
  151   303      6   0.87744 RUBBER_FC*1.000000
  151   304      6   0.85233 RUBBER_FC*1.000000
  151   305      6   0.76522 RUBBER_FC*1.000000
  151   306      6   0.73692 RUBBER_FC*1.000000
  151   307      6   0.80566 RUBBER_FC*1.000000
  151   309      6   0.95446 RUBBER_FC*1.000000
  151   314      6   0.98615 RUBBER_FC*1.000000
  152   153      6   0.39158 RUBBER_FC*1.000000
  152   154      6   0.47430 RUBBER_FC*1.000000
  152   155      6   0.51531 RUBBER_FC*1.000000
  152   156      6   0.74107 RUBBER_FC*1.000000
  152   157      6   0.73391 RUBBER_FC*1.000000
  152   158      6   0.72381 RUBBER_FC*1.000000
  152   159      6   0.64391 RUBBER_FC*1.000000
  152   160      6   0.63976 RUBBER_FC*1.000000
  152   161      6   0.88280 RUBBER_FC*1.000000
  152   163      6   0.82332 RUBBER_FC*1.000000
  152   164      6   0.84257 RUBBER_FC*1.000000
  152   165      6   0.94949 RUBBER_FC*1.000000
  152   288      6   0.96044 RUBBER_FC*1.000000
  152   298      6   0.87459 RUBBER_FC*1.000000
  152   299      6   0.97562 RUBBER_FC*1.000000
  152   301      6   0.98584 RUBBER_FC*1.000000
  152   309      6   0.99893 RUBBER_FC*1.000000
  153   154      6   0.24609 RUBBER_FC*1.000000
  153   155      6   0.35660 RUBBER_FC*1.000000
  153   156      6   0.61313 RUBBER_FC*1.000000
  153   157      6   0.51426 RUBBER_FC*1.000000
  153   158      6   0.42416 RUBBER_FC*1.000000
  153   159      6   0.44305 RUBBER_FC*1.000000
  153   160      6   0.42700 RUBBER_FC*1.000000
  153   161      6   0.54680 RUBBER_FC*1.000000
  153   162      6   0.74019 RUBBER_FC*1.000000
  153   163      6   0.59381 RUBBER_FC*1.000000
  153   164      6   0.69002 RUBBER_FC*1.000000
  153   165      6   0.72707 RUBBER_FC*1.000000
  153   166      6   0.76494 RUBBER_FC*1.000000
  153   167      6   0.95793 RUBBER_FC*1.000000
  153   171      6   0.99482 RUBBER_FC*1.000000
  153   269      6   0.95590 RUBBER_FC*1.000000
  153   270      6   0.95041 RUBBER_FC*1.000000
  153   278      6   0.86398 RUBBER_FC*1.000000
  153   279      6   0.76074 RUBBER_FC*1.000000
  153   280      6   0.86167 RUBBER_FC*1.000000
  153   281      6   0.95633 RUBBER_FC*1.000000
  153   285      6   0.95980 RUBBER_FC*1.000000
  153   286      6   0.97202 RUBBER_FC*1.000000
  153   287      6   0.85585 RUBBER_FC*1.000000
  153   288      6   0.68966 RUBBER_FC*1.000000
  153   289      6   0.68693 RUBBER_FC*1.000000
  153   290      6   0.84794 RUBBER_FC*1.000000
  153   292      6   0.83507 RUBBER_FC*1.000000
  153   293      6   0.92218 RUBBER_FC*1.000000
  153   294      6   0.85943 RUBBER_FC*1.000000
  153   295      6   0.93433 RUBBER_FC*1.000000
  153   296      6   0.93517 RUBBER_FC*1.000000
  153   297      6   0.78147 RUBBER_FC*1.000000
  153   298      6   0.64136 RUBBER_FC*1.000000
  153   299      6   0.68294 RUBBER_FC*1.000000
  153   300      6   0.98643 RUBBER_FC*1.000000
  153   301      6   0.70679 RUBBER_FC*1.000000
  153   302      6   0.90935 RUBBER_FC*1.000000
  153   303      6   0.94224 RUBBER_FC*1.000000
  153   305      6   0.96188 RUBBER_FC*1.000000
  153   306      6   0.86176 RUBBER_FC*1.000000
  153   307      6   0.94771 RUBBER_FC*1.000000
  153   308      6   0.99786 RUBBER_FC*1.000000
  153   309      6   0.92346 RUBBER_FC*1.000000
  154   155      6   0.33408 RUBBER_FC*1.000000
  154   156      6   0.59958 RUBBER_FC*1.000000
  154   157      6   0.48894 RUBBER_FC*1.000000
  154   158      6   0.38447 RUBBER_FC*1.000000
  154   159      6   0.41826 RUBBER_FC*1.000000
  154   160      6   0.25534 RUBBER_FC*1.000000
  154   161      6   0.41863 RUBBER_FC*1.000000
  154   162      6   0.55072 RUBBER_FC*1.000000
  154   163      6   0.39650 RUBBER_FC*1.000000
  154   164      6   0.53403 RUBBER_FC*1.000000
  154   165      6   0.57489 RUBBER_FC*1.000000
  154   166      6   0.61686 RUBBER_FC*1.000000
  154   167      6   0.78451 RUBBER_FC*1.000000
  154   168      6   0.91252 RUBBER_FC*1.000000
  154   170      6   0.86652 RUBBER_FC*1.000000
  154   171      6   0.78977 RUBBER_FC*1.000000
  154   172      6   0.83810 RUBBER_FC*1.000000
  154   173      6   0.96251 RUBBER_FC*1.000000
  154   175      6   0.87100 RUBBER_FC*1.000000
  154   269      6   0.84816 RUBBER_FC*1.000000
  154   270      6   0.83682 RUBBER_FC*1.000000
  154   271      6   0.90625 RUBBER_FC*1.000000
  154   278      6   0.84539 RUBBER_FC*1.000000
  154   279      6   0.73411 RUBBER_FC*1.000000
  154   280      6   0.83030 RUBBER_FC*1.000000
  154   281      6   0.93195 RUBBER_FC*1.000000
  154   287      6   0.92769 RUBBER_FC*1.000000
  154   288      6   0.77439 RUBBER_FC*1.000000
  154   289      6   0.76212 RUBBER_FC*1.000000
  154   290      6   0.91124 RUBBER_FC*1.000000
  154   292      6   0.92234 RUBBER_FC*1.000000
  154   294      6   0.99797 RUBBER_FC*1.000000
  154   297      6   0.94871 RUBBER_FC*1.000000
  154   298      6   0.83506 RUBBER_FC*1.000000
  154   299      6   0.85849 RUBBER_FC*1.000000
  154   301      6   0.90937 RUBBER_FC*1.000000
  155   156      6   0.27613 RUBBER_FC*1.000000
  155   157      6   0.22402 RUBBER_FC*1.000000
  155   158      6   0.26393 RUBBER_FC*1.000000
  155   159      6   0.13224 RUBBER_FC*1.000000
  155   160      6   0.58322 RUBBER_FC*1.000000
  155   161      6   0.59710 RUBBER_FC*1.000000
  155   162      6   0.72127 RUBBER_FC*1.000000
  155   163      6   0.43835 RUBBER_FC*1.000000
  155   164      6   0.39530 RUBBER_FC*1.000000
  155   165      6   0.47805 RUBBER_FC*1.000000
  155   166      6   0.58620 RUBBER_FC*1.000000
  155   167      6   0.97164 RUBBER_FC*1.000000
  155   168      6   0.97702 RUBBER_FC*1.000000
  155   170      6   0.88428 RUBBER_FC*1.000000
  155   171      6   0.79688 RUBBER_FC*1.000000
  155   172      6   0.76719 RUBBER_FC*1.000000
  155   173      6   0.86011 RUBBER_FC*1.000000
  155   174      6   0.93845 RUBBER_FC*1.000000
  155   175      6   0.83532 RUBBER_FC*1.000000
  155   260      6   0.85498 RUBBER_FC*1.000000
  155   261      6   0.93352 RUBBER_FC*1.000000
  155   263      6   0.97398 RUBBER_FC*1.000000
  155   267      6   0.94320 RUBBER_FC*1.000000
  155   268      6   0.82798 RUBBER_FC*1.000000
  155   269      6   0.62270 RUBBER_FC*1.000000
  155   270      6   0.65604 RUBBER_FC*1.000000
  155   271      6   0.76443 RUBBER_FC*1.000000
  155   272      6   0.86833 RUBBER_FC*1.000000
  155   276      6   0.87458 RUBBER_FC*1.000000
  155   277      6   0.78929 RUBBER_FC*1.000000
  155   278      6   0.57120 RUBBER_FC*1.000000
  155   279      6   0.51097 RUBBER_FC*1.000000
  155   280      6   0.66101 RUBBER_FC*1.000000
  155   281      6   0.70541 RUBBER_FC*1.000000
  155   285      6   0.85174 RUBBER_FC*1.000000
  155   286      6   0.82139 RUBBER_FC*1.000000
  155   287      6   0.67317 RUBBER_FC*1.000000
  155   288      6   0.55342 RUBBER_FC*1.000000
  155   289      6   0.61531 RUBBER_FC*1.000000
  155   290      6   0.71763 RUBBER_FC*1.000000
  155   292      6   0.93056 RUBBER_FC*1.000000
  155   294      6   0.90058 RUBBER_FC*1.000000
  155   295      6   0.92198 RUBBER_FC*1.000000
  155   296      6   0.87189 RUBBER_FC*1.000000
  155   297      6   0.75944 RUBBER_FC*1.000000
  155   298      6   0.68747 RUBBER_FC*1.000000
  155   299      6   0.75296 RUBBER_FC*1.000000
  155   301      6   0.94409 RUBBER_FC*1.000000
  155   306      6   0.99131 RUBBER_FC*1.000000
  156   157      6   0.18406 RUBBER_FC*1.000000
  156   158      6   0.36516 RUBBER_FC*1.000000
  156   159      6   0.19735 RUBBER_FC*1.000000
  156   160      6   0.83591 RUBBER_FC*1.000000
  156   161      6   0.76750 RUBBER_FC*1.000000
  156   162      6   0.86202 RUBBER_FC*1.000000
  156   163      6   0.55242 RUBBER_FC*1.000000
  156   164      6   0.38360 RUBBER_FC*1.000000
  156   165      6   0.46456 RUBBER_FC*1.000000
  156   166      6   0.60162 RUBBER_FC*1.000000
  156   170      6   0.89160 RUBBER_FC*1.000000
  156   171      6   0.80866 RUBBER_FC*1.000000
  156   172      6   0.72253 RUBBER_FC*1.000000
  156   173      6   0.76990 RUBBER_FC*1.000000
  156   174      6   0.86104 RUBBER_FC*1.000000
  156   175      6   0.80520 RUBBER_FC*1.000000
  156   259      6   0.85666 RUBBER_FC*1.000000
  156   260      6   0.72576 RUBBER_FC*1.000000
  156   261      6   0.77926 RUBBER_FC*1.000000
  156   262      6   0.87842 RUBBER_FC*1.000000
  156   263      6   0.80417 RUBBER_FC*1.000000
  156   266      6   0.97123 RUBBER_FC*1.000000
  156   267      6   0.72144 RUBBER_FC*1.000000
  156   268      6   0.60254 RUBBER_FC*1.000000
  156   269      6   0.43775 RUBBER_FC*1.000000
  156   270      6   0.51097 RUBBER_FC*1.000000
  156   271      6   0.64482 RUBBER_FC*1.000000
  156   272      6   0.69743 RUBBER_FC*1.000000
  156   275      6   0.98603 RUBBER_FC*1.000000
  156   276      6   0.69027 RUBBER_FC*1.000000
  156   277      6   0.57330 RUBBER_FC*1.000000
  156   278      6   0.34273 RUBBER_FC*1.000000
  156   279      6   0.36435 RUBBER_FC*1.000000
  156   280      6   0.54847 RUBBER_FC*1.000000
  156   281      6   0.52118 RUBBER_FC*1.000000
  156   283      6   0.97877 RUBBER_FC*1.000000
  156   285      6   0.76052 RUBBER_FC*1.000000
  156   286      6   0.68680 RUBBER_FC*1.000000
  156   287      6   0.51366 RUBBER_FC*1.000000
  156   288      6   0.46557 RUBBER_FC*1.000000
  156   289      6   0.58568 RUBBER_FC*1.000000
  156   290      6   0.61383 RUBBER_FC*1.000000
  156   292      6   0.99528 RUBBER_FC*1.000000
  156   294      6   0.90342 RUBBER_FC*1.000000
  156   295      6   0.87759 RUBBER_FC*1.000000
  156   296      6   0.78445 RUBBER_FC*1.000000
  156   297      6   0.71914 RUBBER_FC*1.000000
  156   298      6   0.71251 RUBBER_FC*1.000000
  156   299      6   0.78789 RUBBER_FC*1.000000
  157   158      6   0.18451 RUBBER_FC*1.000000
  157   159      6   0.09177 RUBBER_FC*1.000000
  157   160      6   0.70623 RUBBER_FC*1.000000
  157   161      6   0.59378 RUBBER_FC*1.000000
  157   162      6   0.70695 RUBBER_FC*1.000000
  157   163      6   0.42703 RUBBER_FC*1.000000
  157   164      6   0.34378 RUBBER_FC*1.000000
  157   165      6   0.36757 RUBBER_FC*1.000000
  157   166      6   0.46594 RUBBER_FC*1.000000
  157   167      6   0.94258 RUBBER_FC*1.000000
  157   168      6   0.86617 RUBBER_FC*1.000000
  157   170      6   0.78648 RUBBER_FC*1.000000
  157   171      6   0.72251 RUBBER_FC*1.000000
  157   172      6   0.68880 RUBBER_FC*1.000000
  157   173      6   0.73826 RUBBER_FC*1.000000
  157   174      6   0.79722 RUBBER_FC*1.000000
  157   175      6   0.73115 RUBBER_FC*1.000000
  157   259      6   0.93276 RUBBER_FC*1.000000
  157   260      6   0.77654 RUBBER_FC*1.000000
  157   261      6   0.81421 RUBBER_FC*1.000000
  157   262      6   0.90819 RUBBER_FC*1.000000
  157   263      6   0.85755 RUBBER_FC*1.000000
  157   266      6   0.99242 RUBBER_FC*1.000000
  157   267      6   0.75164 RUBBER_FC*1.000000
  157   268      6   0.65530 RUBBER_FC*1.000000
  157   269      6   0.47237 RUBBER_FC*1.000000
  157   270      6   0.47841 RUBBER_FC*1.000000
  157   271      6   0.57390 RUBBER_FC*1.000000
  157   272      6   0.66748 RUBBER_FC*1.000000
  157   274      6   0.94587 RUBBER_FC*1.000000
  157   275      6   0.92229 RUBBER_FC*1.000000
  157   276      6   0.65058 RUBBER_FC*1.000000
  157   277      6   0.56982 RUBBER_FC*1.000000
  157   278      6   0.36154 RUBBER_FC*1.000000
  157   279      6   0.28719 RUBBER_FC*1.000000
  157   280      6   0.44541 RUBBER_FC*1.000000
  157   281      6   0.48169 RUBBER_FC*1.000000
  157   283      6   0.84774 RUBBER_FC*1.000000
  157   284      6   0.91230 RUBBER_FC*1.000000
  157   285      6   0.66242 RUBBER_FC*1.000000
  157   286      6   0.62461 RUBBER_FC*1.000000
  157   287      6   0.49502 RUBBER_FC*1.000000
  157   288      6   0.39807 RUBBER_FC*1.000000
  157   289      6   0.46528 RUBBER_FC*1.000000
  157   290      6   0.53323 RUBBER_FC*1.000000
  157   292      6   0.83944 RUBBER_FC*1.000000
  157   293      6   0.98928 RUBBER_FC*1.000000
  157   294      6   0.79592 RUBBER_FC*1.000000
  157   295      6   0.79512 RUBBER_FC*1.000000
  157   296      6   0.75028 RUBBER_FC*1.000000
  157   297      6   0.67934 RUBBER_FC*1.000000
  157   298      6   0.65729 RUBBER_FC*1.000000
  157   299      6   0.69646 RUBBER_FC*1.000000
  157   301      6   0.96474 RUBBER_FC*1.000000
  157   306      6   0.98915 RUBBER_FC*1.000000
  158   159      6   0.19144 RUBBER_FC*1.000000
  158   160      6   0.56724 RUBBER_FC*1.000000
  158   161      6   0.41896 RUBBER_FC*1.000000
  158   162      6   0.56540 RUBBER_FC*1.000000
  158   163      6   0.34537 RUBBER_FC*1.000000
  158   164      6   0.39297 RUBBER_FC*1.000000
  158   165      6   0.36382 RUBBER_FC*1.000000
  158   166      6   0.39769 RUBBER_FC*1.000000
  158   167      6   0.79457 RUBBER_FC*1.000000
  158   168      6   0.75710 RUBBER_FC*1.000000
  158   169      6   0.94381 RUBBER_FC*1.000000
  158   170      6   0.73250 RUBBER_FC*1.000000
  158   171      6   0.68768 RUBBER_FC*1.000000
  158   172      6   0.71355 RUBBER_FC*1.000000
  158   173      6   0.77301 RUBBER_FC*1.000000
  158   174      6   0.80104 RUBBER_FC*1.000000
  158   175      6   0.71736 RUBBER_FC*1.000000
  158   260      6   0.87384 RUBBER_FC*1.000000
  158   261      6   0.90610 RUBBER_FC*1.000000
  158   262      6   0.99935 RUBBER_FC*1.000000
  158   263      6   0.96293 RUBBER_FC*1.000000
  158   267      6   0.85890 RUBBER_FC*1.000000
  158   268      6   0.78014 RUBBER_FC*1.000000
  158   269      6   0.58945 RUBBER_FC*1.000000
  158   270      6   0.54611 RUBBER_FC*1.000000
  158   271      6   0.59738 RUBBER_FC*1.000000
  158   272      6   0.72806 RUBBER_FC*1.000000
  158   274      6   0.97184 RUBBER_FC*1.000000
  158   275      6   0.94230 RUBBER_FC*1.000000
  158   276      6   0.70916 RUBBER_FC*1.000000
  158   277      6   0.66598 RUBBER_FC*1.000000
  158   278      6   0.49374 RUBBER_FC*1.000000
  158   279      6   0.35891 RUBBER_FC*1.000000
  158   280      6   0.45428 RUBBER_FC*1.000000
  158   281      6   0.55523 RUBBER_FC*1.000000
  158   283      6   0.78482 RUBBER_FC*1.000000
  158   284      6   0.84726 RUBBER_FC*1.000000
  158   285      6   0.64856 RUBBER_FC*1.000000
  158   286      6   0.65498 RUBBER_FC*1.000000
  158   287      6   0.57370 RUBBER_FC*1.000000
  158   288      6   0.43588 RUBBER_FC*1.000000
  158   289      6   0.42844 RUBBER_FC*1.000000
  158   290      6   0.54810 RUBBER_FC*1.000000
  158   291      6   0.98275 RUBBER_FC*1.000000
  158   292      6   0.71662 RUBBER_FC*1.000000
  158   293      6   0.88314 RUBBER_FC*1.000000
  158   294      6   0.74048 RUBBER_FC*1.000000
  158   295      6   0.77481 RUBBER_FC*1.000000
  158   296      6   0.78181 RUBBER_FC*1.000000
  158   297      6   0.69883 RUBBER_FC*1.000000
  158   298      6   0.65000 RUBBER_FC*1.000000
  158   299      6   0.65206 RUBBER_FC*1.000000
  158   301      6   0.86414 RUBBER_FC*1.000000
  158   303      6   0.99169 RUBBER_FC*1.000000
  158   305      6   0.98850 RUBBER_FC*1.000000
  158   306      6   0.96478 RUBBER_FC*1.000000
  158   307      6   0.98371 RUBBER_FC*1.000000
  159   160      6   0.64967 RUBBER_FC*1.000000
  159   161      6   0.58526 RUBBER_FC*1.000000
  159   162      6   0.70464 RUBBER_FC*1.000000
  159   163      6   0.41767 RUBBER_FC*1.000000
  159   164      6   0.34878 RUBBER_FC*1.000000
  159   165      6   0.40168 RUBBER_FC*1.000000
  159   166      6   0.50700 RUBBER_FC*1.000000
  159   167      6   0.94857 RUBBER_FC*1.000000
  159   168      6   0.90684 RUBBER_FC*1.000000
  159   170      6   0.82078 RUBBER_FC*1.000000
  159   171      6   0.74592 RUBBER_FC*1.000000
  159   172      6   0.71352 RUBBER_FC*1.000000
  159   173      6   0.78275 RUBBER_FC*1.000000
  159   174      6   0.85087 RUBBER_FC*1.000000
  159   175      6   0.76777 RUBBER_FC*1.000000
  159   259      6   0.97358 RUBBER_FC*1.000000
  159   260      6   0.80191 RUBBER_FC*1.000000
  159   261      6   0.85791 RUBBER_FC*1.000000
  159   262      6   0.96521 RUBBER_FC*1.000000
  159   263      6   0.90018 RUBBER_FC*1.000000
  159   267      6   0.82801 RUBBER_FC*1.000000
  159   268      6   0.72246 RUBBER_FC*1.000000
  159   269      6   0.52752 RUBBER_FC*1.000000
  159   270      6   0.54706 RUBBER_FC*1.000000
  159   271      6   0.64944 RUBBER_FC*1.000000
  159   272      6   0.74816 RUBBER_FC*1.000000
  159   276      6   0.74234 RUBBER_FC*1.000000
  159   277      6   0.65928 RUBBER_FC*1.000000
  159   278      6   0.44560 RUBBER_FC*1.000000
  159   279      6   0.37885 RUBBER_FC*1.000000
  159   280      6   0.53301 RUBBER_FC*1.000000
  159   281      6   0.57329 RUBBER_FC*1.000000
  159   283      6   0.92236 RUBBER_FC*1.000000
  159   284      6   0.97899 RUBBER_FC*1.000000
  159   285      6   0.73776 RUBBER_FC*1.000000
  159   286      6   0.70330 RUBBER_FC*1.000000
  159   287      6   0.56400 RUBBER_FC*1.000000
  159   288      6   0.45488 RUBBER_FC*1.000000
  159   289      6   0.52053 RUBBER_FC*1.000000
  159   290      6   0.60563 RUBBER_FC*1.000000
  159   292      6   0.87129 RUBBER_FC*1.000000
  159   294      6   0.83330 RUBBER_FC*1.000000
  159   295      6   0.84233 RUBBER_FC*1.000000
  159   296      6   0.79474 RUBBER_FC*1.000000
  159   297      6   0.70470 RUBBER_FC*1.000000
  159   298      6   0.66076 RUBBER_FC*1.000000
  159   299      6   0.71182 RUBBER_FC*1.000000
  159   301      6   0.95021 RUBBER_FC*1.000000
  159   306      6   0.98397 RUBBER_FC*1.000000
  160   161      6   0.36951 RUBBER_FC*1.000000
  160   162      6   0.46217 RUBBER_FC*1.000000
  160   163      6   0.47353 RUBBER_FC*1.000000
  160   164      6   0.69019 RUBBER_FC*1.000000
  160   165      6   0.69472 RUBBER_FC*1.000000
  160   166      6   0.68526 RUBBER_FC*1.000000
  160   167      6   0.64594 RUBBER_FC*1.000000
  160   168      6   0.87043 RUBBER_FC*1.000000
  160   170      6   0.86634 RUBBER_FC*1.000000
  160   171      6   0.80919 RUBBER_FC*1.000000
  160   172      6   0.91348 RUBBER_FC*1.000000
  160   175      6   0.91262 RUBBER_FC*1.000000
  160   270      6   0.97721 RUBBER_FC*1.000000
  160   279      6   0.91119 RUBBER_FC*1.000000
  160   280      6   0.96992 RUBBER_FC*1.000000
  160   288      6   0.96759 RUBBER_FC*1.000000
  160   289      6   0.91522 RUBBER_FC*1.000000
  160   292      6   0.96909 RUBBER_FC*1.000000
  160   301      6   0.97986 RUBBER_FC*1.000000
  161   162      6   0.24610 RUBBER_FC*1.000000
  161   163      6   0.35705 RUBBER_FC*1.000000
  161   164      6   0.60694 RUBBER_FC*1.000000
  161   165      6   0.51745 RUBBER_FC*1.000000
  161   166      6   0.42280 RUBBER_FC*1.000000
  161   167      6   0.42702 RUBBER_FC*1.000000
  161   168      6   0.54919 RUBBER_FC*1.000000
  161   169      6   0.74097 RUBBER_FC*1.000000
  161   170      6   0.63725 RUBBER_FC*1.000000
  161   171      6   0.63793 RUBBER_FC*1.000000
  161   172      6   0.78444 RUBBER_FC*1.000000
  161   173      6   0.86312 RUBBER_FC*1.000000
  161   174      6   0.83475 RUBBER_FC*1.000000
  161   175      6   0.71514 RUBBER_FC*1.000000
  161   176      6   0.96039 RUBBER_FC*1.000000
  161   180      6   0.99367 RUBBER_FC*1.000000
  161   269      6   0.86476 RUBBER_FC*1.000000
  161   270      6   0.76504 RUBBER_FC*1.000000
  161   271      6   0.74706 RUBBER_FC*1.000000
  161   272      6   0.92242 RUBBER_FC*1.000000
  161   276      6   0.95887 RUBBER_FC*1.000000
  161   277      6   0.97095 RUBBER_FC*1.000000
  161   278      6   0.85452 RUBBER_FC*1.000000
  161   279      6   0.68839 RUBBER_FC*1.000000
  161   280      6   0.68598 RUBBER_FC*1.000000
  161   281      6   0.84685 RUBBER_FC*1.000000
  161   283      6   0.83490 RUBBER_FC*1.000000
  161   284      6   0.92272 RUBBER_FC*1.000000
  161   285      6   0.85710 RUBBER_FC*1.000000
  161   286      6   0.93051 RUBBER_FC*1.000000
  161   287      6   0.92868 RUBBER_FC*1.000000
  161   288      6   0.78063 RUBBER_FC*1.000000
  161   289      6   0.68140 RUBBER_FC*1.000000
  161   290      6   0.82918 RUBBER_FC*1.000000
  161   291      6   0.96956 RUBBER_FC*1.000000
  161   292      6   0.70993 RUBBER_FC*1.000000
  161   293      6   0.91170 RUBBER_FC*1.000000
  161   294      6   0.90649 RUBBER_FC*1.000000
  161   295      6   0.99565 RUBBER_FC*1.000000
  161   298      6   0.92487 RUBBER_FC*1.000000
  161   299      6   0.86604 RUBBER_FC*1.000000
  161   300      6   0.99827 RUBBER_FC*1.000000
  161   301      6   0.92070 RUBBER_FC*1.000000
  162   163      6   0.33447 RUBBER_FC*1.000000
  162   164      6   0.59289 RUBBER_FC*1.000000
  162   165      6   0.49186 RUBBER_FC*1.000000
  162   166      6   0.38299 RUBBER_FC*1.000000
  162   167      6   0.25572 RUBBER_FC*1.000000
  162   168      6   0.42067 RUBBER_FC*1.000000
  162   169      6   0.55096 RUBBER_FC*1.000000
  162   170      6   0.45640 RUBBER_FC*1.000000
  162   171      6   0.46348 RUBBER_FC*1.000000
  162   172      6   0.65133 RUBBER_FC*1.000000
  162   173      6   0.73871 RUBBER_FC*1.000000
  162   174      6   0.70120 RUBBER_FC*1.000000
  162   175      6   0.56077 RUBBER_FC*1.000000
  162   176      6   0.78590 RUBBER_FC*1.000000
  162   177      6   0.90980 RUBBER_FC*1.000000
  162   179      6   0.86445 RUBBER_FC*1.000000
  162   180      6   0.78792 RUBBER_FC*1.000000
  162   181      6   0.83690 RUBBER_FC*1.000000
  162   182      6   0.96067 RUBBER_FC*1.000000
  162   260      6   0.96945 RUBBER_FC*1.000000
  162   261      6   0.99259 RUBBER_FC*1.000000
  162   269      6   0.84636 RUBBER_FC*1.000000
  162   270      6   0.73833 RUBBER_FC*1.000000
  162   271      6   0.71221 RUBBER_FC*1.000000
  162   272      6   0.89118 RUBBER_FC*1.000000
  162   278      6   0.92687 RUBBER_FC*1.000000
  162   279      6   0.77359 RUBBER_FC*1.000000
  162   280      6   0.76144 RUBBER_FC*1.000000
  162   281      6   0.91050 RUBBER_FC*1.000000
  162   283      6   0.92216 RUBBER_FC*1.000000
  162   285      6   0.99602 RUBBER_FC*1.000000
  162   288      6   0.94838 RUBBER_FC*1.000000
  162   289      6   0.86084 RUBBER_FC*1.000000
  162   290      6   0.98007 RUBBER_FC*1.000000
  162   292      6   0.91173 RUBBER_FC*1.000000
  163   164      6   0.26977 RUBBER_FC*1.000000
  163   165      6   0.22899 RUBBER_FC*1.000000
  163   166      6   0.26303 RUBBER_FC*1.000000
  163   167      6   0.58394 RUBBER_FC*1.000000
  163   168      6   0.59987 RUBBER_FC*1.000000
  163   169      6   0.72167 RUBBER_FC*1.000000
  163   170      6   0.47988 RUBBER_FC*1.000000
  163   171      6   0.40110 RUBBER_FC*1.000000
  163   172      6   0.47080 RUBBER_FC*1.000000
  163   173      6   0.58259 RUBBER_FC*1.000000
  163   174      6   0.62076 RUBBER_FC*1.000000
  163   175      6   0.47551 RUBBER_FC*1.000000
  163   176      6   0.97387 RUBBER_FC*1.000000
  163   177      6   0.97516 RUBBER_FC*1.000000
  163   179      6   0.88253 RUBBER_FC*1.000000
  163   180      6   0.79524 RUBBER_FC*1.000000
  163   181      6   0.76483 RUBBER_FC*1.000000
  163   182      6   0.85843 RUBBER_FC*1.000000
  163   183      6   0.97279 RUBBER_FC*1.000000
  163   184      6   0.94949 RUBBER_FC*1.000000
  163   253      6   0.85846 RUBBER_FC*1.000000
  163   254      6   0.93132 RUBBER_FC*1.000000
  163   259      6   0.95544 RUBBER_FC*1.000000
  163   260      6   0.71970 RUBBER_FC*1.000000
  163   261      6   0.77220 RUBBER_FC*1.000000
  163   262      6   0.89481 RUBBER_FC*1.000000
  163   263      6   0.84470 RUBBER_FC*1.000000
  163   267      6   0.87630 RUBBER_FC*1.000000
  163   268      6   0.79099 RUBBER_FC*1.000000
  163   269      6   0.57063 RUBBER_FC*1.000000
  163   270      6   0.51581 RUBBER_FC*1.000000
  163   271      6   0.56783 RUBBER_FC*1.000000
  163   272      6   0.72580 RUBBER_FC*1.000000
  163   276      6   0.85180 RUBBER_FC*1.000000
  163   277      6   0.82129 RUBBER_FC*1.000000
  163   278      6   0.67286 RUBBER_FC*1.000000
  163   279      6   0.55347 RUBBER_FC*1.000000
  163   280      6   0.61570 RUBBER_FC*1.000000
  163   281      6   0.71765 RUBBER_FC*1.000000
  163   283      6   0.93235 RUBBER_FC*1.000000
  163   285      6   0.90059 RUBBER_FC*1.000000
  163   286      6   0.92063 RUBBER_FC*1.000000
  163   287      6   0.86877 RUBBER_FC*1.000000
  163   288      6   0.75960 RUBBER_FC*1.000000
  163   289      6   0.73571 RUBBER_FC*1.000000
  163   290      6   0.83463 RUBBER_FC*1.000000
  163   292      6   0.94739 RUBBER_FC*1.000000
  163   298      6   0.99159 RUBBER_FC*1.000000
  163   299      6   0.98435 RUBBER_FC*1.000000
  164   165      6   0.17911 RUBBER_FC*1.000000
  164   166      6   0.35737 RUBBER_FC*1.000000
  164   167      6   0.82920 RUBBER_FC*1.000000
  164   168      6   0.76195 RUBBER_FC*1.000000
  164   169      6   0.85499 RUBBER_FC*1.000000
  164   170      6   0.55987 RUBBER_FC*1.000000
  164   171      6   0.44722 RUBBER_FC*1.000000
  164   172      6   0.37350 RUBBER_FC*1.000000
  164   173      6   0.47531 RUBBER_FC*1.000000
  164   174      6   0.57917 RUBBER_FC*1.000000
  164   175      6   0.46863 RUBBER_FC*1.000000
  164   179      6   0.88572 RUBBER_FC*1.000000
  164   180      6   0.80347 RUBBER_FC*1.000000
  164   181      6   0.71816 RUBBER_FC*1.000000
  164   182      6   0.76727 RUBBER_FC*1.000000
  164   183      6   0.85939 RUBBER_FC*1.000000
  164   184      6   0.88220 RUBBER_FC*1.000000
  164   252      6   0.85846 RUBBER_FC*1.000000
  164   253      6   0.72875 RUBBER_FC*1.000000
  164   254      6   0.77856 RUBBER_FC*1.000000
  164   255      6   0.87768 RUBBER_FC*1.000000
  164   258      6   0.97650 RUBBER_FC*1.000000
  164   259      6   0.72505 RUBBER_FC*1.000000
  164   260      6   0.50289 RUBBER_FC*1.000000
  164   261      6   0.57373 RUBBER_FC*1.000000
  164   262      6   0.71054 RUBBER_FC*1.000000
  164   263      6   0.63027 RUBBER_FC*1.000000
  164   266      6   0.98558 RUBBER_FC*1.000000
  164   267      6   0.69097 RUBBER_FC*1.000000
  164   268      6   0.57515 RUBBER_FC*1.000000
  164   269      6   0.34147 RUBBER_FC*1.000000
  164   270      6   0.36575 RUBBER_FC*1.000000
  164   271      6   0.49677 RUBBER_FC*1.000000
  164   272      6   0.60407 RUBBER_FC*1.000000
  164   274      6   0.97475 RUBBER_FC*1.000000
  164   276      6   0.75791 RUBBER_FC*1.000000
  164   277      6   0.68560 RUBBER_FC*1.000000
  164   278      6   0.51385 RUBBER_FC*1.000000
  164   279      6   0.46378 RUBBER_FC*1.000000
  164   280      6   0.58208 RUBBER_FC*1.000000
  164   281      6   0.61182 RUBBER_FC*1.000000
  164   283      6   0.99167 RUBBER_FC*1.000000
  164   285      6   0.90060 RUBBER_FC*1.000000
  164   286      6   0.87498 RUBBER_FC*1.000000
  164   287      6   0.78307 RUBBER_FC*1.000000
  164   288      6   0.71796 RUBBER_FC*1.000000
  164   289      6   0.75599 RUBBER_FC*1.000000
  164   290      6   0.80705 RUBBER_FC*1.000000
  164   298      6   0.99728 RUBBER_FC*1.000000
  165   166      6   0.18372 RUBBER_FC*1.000000
  165   167      6   0.70821 RUBBER_FC*1.000000
  165   168      6   0.59485 RUBBER_FC*1.000000
  165   169      6   0.70592 RUBBER_FC*1.000000
  165   170      6   0.42928 RUBBER_FC*1.000000
  165   171      6   0.35701 RUBBER_FC*1.000000
  165   172      6   0.35518 RUBBER_FC*1.000000
  165   173      6   0.41510 RUBBER_FC*1.000000
  165   174      6   0.46426 RUBBER_FC*1.000000
  165   175      6   0.36731 RUBBER_FC*1.000000
  165   176      6   0.94326 RUBBER_FC*1.000000
  165   177      6   0.86128 RUBBER_FC*1.000000
  165   179      6   0.78294 RUBBER_FC*1.000000
  165   180      6   0.72041 RUBBER_FC*1.000000
  165   181      6   0.68717 RUBBER_FC*1.000000
  165   182      6   0.73455 RUBBER_FC*1.000000
  165   183      6   0.81712 RUBBER_FC*1.000000
  165   184      6   0.80614 RUBBER_FC*1.000000
  165   252      6   0.93108 RUBBER_FC*1.000000
  165   253      6   0.77826 RUBBER_FC*1.000000
  165   254      6   0.81030 RUBBER_FC*1.000000
  165   255      6   0.90452 RUBBER_FC*1.000000
  165   258      6   0.99067 RUBBER_FC*1.000000
  165   259      6   0.76785 RUBBER_FC*1.000000
  165   260      6   0.56606 RUBBER_FC*1.000000
  165   261      6   0.58484 RUBBER_FC*1.000000
  165   262      6   0.68914 RUBBER_FC*1.000000
  165   263      6   0.65661 RUBBER_FC*1.000000
  165   265      6   0.94197 RUBBER_FC*1.000000
  165   266      6   0.91801 RUBBER_FC*1.000000
  165   267      6   0.64739 RUBBER_FC*1.000000
  165   268      6   0.56743 RUBBER_FC*1.000000
  165   269      6   0.35857 RUBBER_FC*1.000000
  165   270      6   0.28696 RUBBER_FC*1.000000
  165   271      6   0.36114 RUBBER_FC*1.000000
  165   272      6   0.50420 RUBBER_FC*1.000000
  165   274      6   0.84282 RUBBER_FC*1.000000
  165   275      6   0.90819 RUBBER_FC*1.000000
  165   276      6   0.65808 RUBBER_FC*1.000000
  165   277      6   0.62043 RUBBER_FC*1.000000
  165   278      6   0.49201 RUBBER_FC*1.000000
  165   279      6   0.39588 RUBBER_FC*1.000000
  165   280      6   0.46251 RUBBER_FC*1.000000
  165   281      6   0.52946 RUBBER_FC*1.000000
  165   283      6   0.83873 RUBBER_FC*1.000000
  165   284      6   0.98955 RUBBER_FC*1.000000
  165   285      6   0.79413 RUBBER_FC*1.000000
  165   286      6   0.79185 RUBBER_FC*1.000000
  165   287      6   0.74617 RUBBER_FC*1.000000
  165   288      6   0.67914 RUBBER_FC*1.000000
  165   289      6   0.67982 RUBBER_FC*1.000000
  165   290      6   0.72929 RUBBER_FC*1.000000
  165   292      6   0.96688 RUBBER_FC*1.000000
  165   298      6   0.98795 RUBBER_FC*1.000000
  165   299      6   0.98410 RUBBER_FC*1.000000
  166   167      6   0.56600 RUBBER_FC*1.000000
  166   168      6   0.42102 RUBBER_FC*1.000000
  166   169      6   0.56592 RUBBER_FC*1.000000
  166   170      6   0.34316 RUBBER_FC*1.000000
  166   171      6   0.33905 RUBBER_FC*1.000000
  166   172      6   0.43687 RUBBER_FC*1.000000
  166   173      6   0.46465 RUBBER_FC*1.000000
  166   174      6   0.43884 RUBBER_FC*1.000000
  166   175      6   0.35499 RUBBER_FC*1.000000
  166   176      6   0.79766 RUBBER_FC*1.000000
  166   177      6   0.75661 RUBBER_FC*1.000000
  166   178      6   0.94373 RUBBER_FC*1.000000
  166   179      6   0.73255 RUBBER_FC*1.000000
  166   180      6   0.68831 RUBBER_FC*1.000000
  166   181      6   0.71490 RUBBER_FC*1.000000
  166   182      6   0.77207 RUBBER_FC*1.000000
  166   183      6   0.85121 RUBBER_FC*1.000000
  166   184      6   0.80057 RUBBER_FC*1.000000
  166   253      6   0.87726 RUBBER_FC*1.000000
  166   254      6   0.90437 RUBBER_FC*1.000000
  166   255      6   0.99994 RUBBER_FC*1.000000
  166   259      6   0.89192 RUBBER_FC*1.000000
  166   260      6   0.70382 RUBBER_FC*1.000000
  166   261      6   0.69074 RUBBER_FC*1.000000
  166   262      6   0.76568 RUBBER_FC*1.000000
  166   263      6   0.77157 RUBBER_FC*1.000000
  166   265      6   0.97455 RUBBER_FC*1.000000
  166   266      6   0.94478 RUBBER_FC*1.000000
  166   267      6   0.71270 RUBBER_FC*1.000000
  166   268      6   0.66979 RUBBER_FC*1.000000
  166   269      6   0.49691 RUBBER_FC*1.000000
  166   270      6   0.36422 RUBBER_FC*1.000000
  166   271      6   0.34222 RUBBER_FC*1.000000
  166   272      6   0.51855 RUBBER_FC*1.000000
  166   274      6   0.78611 RUBBER_FC*1.000000
  166   275      6   0.84856 RUBBER_FC*1.000000
  166   276      6   0.64964 RUBBER_FC*1.000000
  166   277      6   0.65589 RUBBER_FC*1.000000
  166   278      6   0.57416 RUBBER_FC*1.000000
  166   279      6   0.43649 RUBBER_FC*1.000000
  166   280      6   0.42951 RUBBER_FC*1.000000
  166   281      6   0.54902 RUBBER_FC*1.000000
  166   282      6   0.98352 RUBBER_FC*1.000000
  166   283      6   0.71889 RUBBER_FC*1.000000
  166   284      6   0.88556 RUBBER_FC*1.000000
  166   285      6   0.74092 RUBBER_FC*1.000000
  166   286      6   0.77389 RUBBER_FC*1.000000
  166   287      6   0.77834 RUBBER_FC*1.000000
  166   288      6   0.69987 RUBBER_FC*1.000000
  166   289      6   0.65168 RUBBER_FC*1.000000
  166   290      6   0.71257 RUBBER_FC*1.000000
  166   292      6   0.86555 RUBBER_FC*1.000000
  166   294      6   0.97613 RUBBER_FC*1.000000
  166   299      6   0.96836 RUBBER_FC*1.000000
  167   168      6   0.36971 RUBBER_FC*1.000000
  167   169      6   0.46220 RUBBER_FC*1.000000
  167   170      6   0.52468 RUBBER_FC*1.000000
  167   171      6   0.58929 RUBBER_FC*1.000000
  167   172      6   0.81135 RUBBER_FC*1.000000
  167   173      6   0.87224 RUBBER_FC*1.000000
  167   174      6   0.79047 RUBBER_FC*1.000000
  167   175      6   0.67613 RUBBER_FC*1.000000
  167   176      6   0.64615 RUBBER_FC*1.000000
  167   177      6   0.86698 RUBBER_FC*1.000000
  167   179      6   0.86436 RUBBER_FC*1.000000
  167   180      6   0.80779 RUBBER_FC*1.000000
  167   181      6   0.91383 RUBBER_FC*1.000000
  167   270      6   0.91469 RUBBER_FC*1.000000
  167   271      6   0.84798 RUBBER_FC*1.000000
  167   279      6   0.96636 RUBBER_FC*1.000000
  167   280      6   0.91381 RUBBER_FC*1.000000
  167   283      6   0.96711 RUBBER_FC*1.000000
  167   292      6   0.98070 RUBBER_FC*1.000000
  168   169      6   0.24608 RUBBER_FC*1.000000
  168   170      6   0.34443 RUBBER_FC*1.000000
  168   171      6   0.47981 RUBBER_FC*1.000000
  168   172      6   0.68263 RUBBER_FC*1.000000
  168   173      6   0.66573 RUBBER_FC*1.000000
  168   174      6   0.52870 RUBBER_FC*1.000000
  168   175      6   0.49620 RUBBER_FC*1.000000
  168   176      6   0.42794 RUBBER_FC*1.000000
  168   177      6   0.54566 RUBBER_FC*1.000000
  168   178      6   0.73908 RUBBER_FC*1.000000
  168   179      6   0.63628 RUBBER_FC*1.000000
  168   180      6   0.63864 RUBBER_FC*1.000000
  168   181      6   0.78809 RUBBER_FC*1.000000
  168   182      6   0.86134 RUBBER_FC*1.000000
  168   183      6   0.93275 RUBBER_FC*1.000000
  168   184      6   0.80563 RUBBER_FC*1.000000
  168   185      6   0.95904 RUBBER_FC*1.000000
  168   189      6   0.99973 RUBBER_FC*1.000000
  168   260      6   0.99940 RUBBER_FC*1.000000
  168   261      6   0.94482 RUBBER_FC*1.000000
  168   262      6   0.97324 RUBBER_FC*1.000000
  168   267      6   0.96207 RUBBER_FC*1.000000
  168   268      6   0.97506 RUBBER_FC*1.000000
  168   269      6   0.85944 RUBBER_FC*1.000000
  168   270      6   0.69202 RUBBER_FC*1.000000
  168   271      6   0.57084 RUBBER_FC*1.000000
  168   272      6   0.72953 RUBBER_FC*1.000000
  168   274      6   0.83427 RUBBER_FC*1.000000
  168   275      6   0.92233 RUBBER_FC*1.000000
  168   276      6   0.85730 RUBBER_FC*1.000000
  168   277      6   0.93101 RUBBER_FC*1.000000
  168   278      6   0.92962 RUBBER_FC*1.000000
  168   279      6   0.78172 RUBBER_FC*1.000000
  168   280      6   0.68217 RUBBER_FC*1.000000
  168   281      6   0.82981 RUBBER_FC*1.000000
  168   282      6   0.96859 RUBBER_FC*1.000000
  168   283      6   0.71006 RUBBER_FC*1.000000
  168   284      6   0.91268 RUBBER_FC*1.000000
  168   285      6   0.90587 RUBBER_FC*1.000000
  168   286      6   0.99372 RUBBER_FC*1.000000
  168   289      6   0.89359 RUBBER_FC*1.000000
  168   290      6   0.95267 RUBBER_FC*1.000000
  168   291      6   0.98379 RUBBER_FC*1.000000
  168   292      6   0.92239 RUBBER_FC*1.000000
  169   170      6   0.31293 RUBBER_FC*1.000000
  169   171      6   0.46114 RUBBER_FC*1.000000
  169   172      6   0.66469 RUBBER_FC*1.000000
  169   173      6   0.63913 RUBBER_FC*1.000000
  169   174      6   0.49264 RUBBER_FC*1.000000
  169   175      6   0.46980 RUBBER_FC*1.000000
  169   176      6   0.25708 RUBBER_FC*1.000000
  169   177      6   0.41727 RUBBER_FC*1.000000
  169   178      6   0.54935 RUBBER_FC*1.000000
  169   179      6   0.45451 RUBBER_FC*1.000000
  169   180      6   0.46302 RUBBER_FC*1.000000
  169   181      6   0.65410 RUBBER_FC*1.000000
  169   182      6   0.73563 RUBBER_FC*1.000000
  169   183      6   0.81365 RUBBER_FC*1.000000
  169   184      6   0.66580 RUBBER_FC*1.000000
  169   185      6   0.78591 RUBBER_FC*1.000000
  169   186      6   0.90869 RUBBER_FC*1.000000
  169   188      6   0.86843 RUBBER_FC*1.000000
  169   189      6   0.79407 RUBBER_FC*1.000000
  169   190      6   0.84456 RUBBER_FC*1.000000
  169   191      6   0.96626 RUBBER_FC*1.000000
  169   253      6   0.97351 RUBBER_FC*1.000000
  169   254      6   0.98964 RUBBER_FC*1.000000
  169   260      6   0.98202 RUBBER_FC*1.000000
  169   261      6   0.92055 RUBBER_FC*1.000000
  169   262      6   0.94307 RUBBER_FC*1.000000
  169   269      6   0.93018 RUBBER_FC*1.000000
  169   270      6   0.77554 RUBBER_FC*1.000000
  169   271      6   0.66410 RUBBER_FC*1.000000
  169   272      6   0.79743 RUBBER_FC*1.000000
  169   274      6   0.92292 RUBBER_FC*1.000000
  169   276      6   0.99668 RUBBER_FC*1.000000
  169   279      6   0.94890 RUBBER_FC*1.000000
  169   280      6   0.86156 RUBBER_FC*1.000000
  169   281      6   0.98065 RUBBER_FC*1.000000
  169   283      6   0.91330 RUBBER_FC*1.000000
  170   171      6   0.15826 RUBBER_FC*1.000000
  170   172      6   0.35907 RUBBER_FC*1.000000
  170   173      6   0.36485 RUBBER_FC*1.000000
  170   174      6   0.27811 RUBBER_FC*1.000000
  170   175      6   0.17108 RUBBER_FC*1.000000
  170   176      6   0.55254 RUBBER_FC*1.000000
  170   177      6   0.52542 RUBBER_FC*1.000000
  170   178      6   0.65856 RUBBER_FC*1.000000
  170   179      6   0.42325 RUBBER_FC*1.000000
  170   180      6   0.36689 RUBBER_FC*1.000000
  170   181      6   0.45799 RUBBER_FC*1.000000
  170   182      6   0.54390 RUBBER_FC*1.000000
  170   183      6   0.64640 RUBBER_FC*1.000000
  170   184      6   0.55389 RUBBER_FC*1.000000
  170   185      6   0.90762 RUBBER_FC*1.000000
  170   186      6   0.90250 RUBBER_FC*1.000000
  170   188      6   0.83612 RUBBER_FC*1.000000
  170   189      6   0.76289 RUBBER_FC*1.000000
  170   190      6   0.75499 RUBBER_FC*1.000000
  170   191      6   0.83851 RUBBER_FC*1.000000
  170   192      6   0.94204 RUBBER_FC*1.000000
  170   193      6   0.90747 RUBBER_FC*1.000000
  170   246      6   0.87674 RUBBER_FC*1.000000
  170   247      6   0.93446 RUBBER_FC*1.000000
  170   252      6   0.94472 RUBBER_FC*1.000000
  170   253      6   0.72397 RUBBER_FC*1.000000
  170   254      6   0.74989 RUBBER_FC*1.000000
  170   255      6   0.86256 RUBBER_FC*1.000000
  170   259      6   0.87534 RUBBER_FC*1.000000
  170   260      6   0.68760 RUBBER_FC*1.000000
  170   261      6   0.65140 RUBBER_FC*1.000000
  170   262      6   0.71326 RUBBER_FC*1.000000
  170   263      6   0.74312 RUBBER_FC*1.000000
  170   265      6   0.96272 RUBBER_FC*1.000000
  170   267      6   0.79435 RUBBER_FC*1.000000
  170   268      6   0.77598 RUBBER_FC*1.000000
  170   269      6   0.64555 RUBBER_FC*1.000000
  170   270      6   0.51588 RUBBER_FC*1.000000
  170   271      6   0.46099 RUBBER_FC*1.000000
  170   272      6   0.60367 RUBBER_FC*1.000000
  170   274      6   0.85998 RUBBER_FC*1.000000
  170   275      6   0.99858 RUBBER_FC*1.000000
  170   276      6   0.84618 RUBBER_FC*1.000000
  170   277      6   0.87275 RUBBER_FC*1.000000
  170   278      6   0.83886 RUBBER_FC*1.000000
  170   279      6   0.73533 RUBBER_FC*1.000000
  170   280      6   0.70020 RUBBER_FC*1.000000
  170   281      6   0.79204 RUBBER_FC*1.000000
  170   283      6   0.90780 RUBBER_FC*1.000000
  170   289      6   0.97756 RUBBER_FC*1.000000
  171   172      6   0.23063 RUBBER_FC*1.000000
  171   173      6   0.30718 RUBBER_FC*1.000000
  171   174      6   0.31137 RUBBER_FC*1.000000
  171   175      6   0.12719 RUBBER_FC*1.000000
  171   176      6   0.70273 RUBBER_FC*1.000000
  171   177      6   0.65666 RUBBER_FC*1.000000
  171   178      6   0.76662 RUBBER_FC*1.000000
  171   179      6   0.49063 RUBBER_FC*1.000000
  171   180      6   0.39425 RUBBER_FC*1.000000
  171   181      6   0.39686 RUBBER_FC*1.000000
  171   182      6   0.50043 RUBBER_FC*1.000000
  171   183      6   0.62724 RUBBER_FC*1.000000
  171   184      6   0.57654 RUBBER_FC*1.000000
  171   186      6   0.96382 RUBBER_FC*1.000000
  171   188      6   0.86499 RUBBER_FC*1.000000
  171   189      6   0.78466 RUBBER_FC*1.000000
  171   190      6   0.73305 RUBBER_FC*1.000000
  171   191      6   0.80106 RUBBER_FC*1.000000
  171   192      6   0.90084 RUBBER_FC*1.000000
  171   193      6   0.89683 RUBBER_FC*1.000000
  171   245      6   0.95480 RUBBER_FC*1.000000
  171   246      6   0.79624 RUBBER_FC*1.000000
  171   247      6   0.85247 RUBBER_FC*1.000000
  171   248      6   0.96118 RUBBER_FC*1.000000
  171   252      6   0.83067 RUBBER_FC*1.000000
  171   253      6   0.60692 RUBBER_FC*1.000000
  171   254      6   0.65543 RUBBER_FC*1.000000
  171   255      6   0.78449 RUBBER_FC*1.000000
  171   259      6   0.79217 RUBBER_FC*1.000000
  171   260      6   0.57287 RUBBER_FC*1.000000
  171   261      6   0.57359 RUBBER_FC*1.000000
  171   262      6   0.67276 RUBBER_FC*1.000000
  171   263      6   0.66259 RUBBER_FC*1.000000
  171   265      6   0.97636 RUBBER_FC*1.000000
  171   267      6   0.77694 RUBBER_FC*1.000000
  171   268      6   0.72824 RUBBER_FC*1.000000
  171   269      6   0.56952 RUBBER_FC*1.000000
  171   270      6   0.47869 RUBBER_FC*1.000000
  171   271      6   0.48241 RUBBER_FC*1.000000
  171   272      6   0.61756 RUBBER_FC*1.000000
  171   274      6   0.93456 RUBBER_FC*1.000000
  171   276      6   0.87390 RUBBER_FC*1.000000
  171   277      6   0.87177 RUBBER_FC*1.000000
  171   278      6   0.80304 RUBBER_FC*1.000000
  171   279      6   0.71586 RUBBER_FC*1.000000
  171   280      6   0.72160 RUBBER_FC*1.000000
  171   281      6   0.79511 RUBBER_FC*1.000000
  171   283      6   0.99604 RUBBER_FC*1.000000
  171   289      6   0.98682 RUBBER_FC*1.000000
  172   173      6   0.18095 RUBBER_FC*1.000000
  172   174      6   0.32126 RUBBER_FC*1.000000
  172   175      6   0.20288 RUBBER_FC*1.000000
  172   176      6   0.88625 RUBBER_FC*1.000000
  172   177      6   0.75626 RUBBER_FC*1.000000
  172   178      6   0.84512 RUBBER_FC*1.000000
  172   179      6   0.55004 RUBBER_FC*1.000000
  172   180      6   0.45513 RUBBER_FC*1.000000
  172   181      6   0.34960 RUBBER_FC*1.000000
  172   182      6   0.40130 RUBBER_FC*1.000000
  172   183      6   0.51894 RUBBER_FC*1.000000
  172   184      6   0.53663 RUBBER_FC*1.000000
  172   186      6   0.94022 RUBBER_FC*1.000000
  172   188      6   0.83919 RUBBER_FC*1.000000
  172   189      6   0.77860 RUBBER_FC*1.000000
  172   190      6   0.70361 RUBBER_FC*1.000000
  172   191      6   0.71895 RUBBER_FC*1.000000
  172   192      6   0.78357 RUBBER_FC*1.000000
  172   193      6   0.81053 RUBBER_FC*1.000000
  172   244      6   0.96636 RUBBER_FC*1.000000
  172   245      6   0.83102 RUBBER_FC*1.000000
  172   246      6   0.72496 RUBBER_FC*1.000000
  172   247      6   0.74050 RUBBER_FC*1.000000
  172   248      6   0.81407 RUBBER_FC*1.000000
  172   250      6   0.96235 RUBBER_FC*1.000000
  172   251      6   0.85581 RUBBER_FC*1.000000
  172   252      6   0.62849 RUBBER_FC*1.000000
  172   253      6   0.44218 RUBBER_FC*1.000000
  172   254      6   0.47520 RUBBER_FC*1.000000
  172   255      6   0.59588 RUBBER_FC*1.000000
  172   257      6   0.87063 RUBBER_FC*1.000000
  172   258      6   0.85293 RUBBER_FC*1.000000
  172   259      6   0.57564 RUBBER_FC*1.000000
  172   260      6   0.34268 RUBBER_FC*1.000000
  172   261      6   0.36818 RUBBER_FC*1.000000
  172   262      6   0.50346 RUBBER_FC*1.000000
  172   263      6   0.45108 RUBBER_FC*1.000000
  172   265      6   0.86184 RUBBER_FC*1.000000
  172   266      6   0.93227 RUBBER_FC*1.000000
  172   267      6   0.64776 RUBBER_FC*1.000000
  172   268      6   0.57115 RUBBER_FC*1.000000
  172   269      6   0.41720 RUBBER_FC*1.000000
  172   270      6   0.39373 RUBBER_FC*1.000000
  172   271      6   0.47014 RUBBER_FC*1.000000
  172   272      6   0.55366 RUBBER_FC*1.000000
  172   274      6   0.93453 RUBBER_FC*1.000000
  172   276      6   0.84177 RUBBER_FC*1.000000
  172   277      6   0.80483 RUBBER_FC*1.000000
  172   278      6   0.72266 RUBBER_FC*1.000000
  172   279      6   0.68662 RUBBER_FC*1.000000
  172   280      6   0.73390 RUBBER_FC*1.000000
  172   281      6   0.75384 RUBBER_FC*1.000000
  173   174      6   0.18630 RUBBER_FC*1.000000
  173   175      6   0.19985 RUBBER_FC*1.000000
  173   176      6   0.82909 RUBBER_FC*1.000000
  173   177      6   0.63328 RUBBER_FC*1.000000
  173   178      6   0.73023 RUBBER_FC*1.000000
  173   179      6   0.46241 RUBBER_FC*1.000000
  173   180      6   0.41762 RUBBER_FC*1.000000
  173   181      6   0.36415 RUBBER_FC*1.000000
  173   182      6   0.33992 RUBBER_FC*1.000000
  173   183      6   0.40208 RUBBER_FC*1.000000
  173   184      6   0.40945 RUBBER_FC*1.000000
  173   185      6   0.94091 RUBBER_FC*1.000000
  173   186      6   0.78913 RUBBER_FC*1.000000
  173   187      6   0.96127 RUBBER_FC*1.000000
  173   188      6   0.73960 RUBBER_FC*1.000000
  173   189      6   0.70858 RUBBER_FC*1.000000
  173   190      6   0.68445 RUBBER_FC*1.000000
  173   191      6   0.68342 RUBBER_FC*1.000000
  173   192      6   0.72565 RUBBER_FC*1.000000
  173   193      6   0.72224 RUBBER_FC*1.000000
  173   245      6   0.89590 RUBBER_FC*1.000000
  173   246      6   0.77795 RUBBER_FC*1.000000
  173   247      6   0.76712 RUBBER_FC*1.000000
  173   248      6   0.82621 RUBBER_FC*1.000000
  173   250      6   0.94926 RUBBER_FC*1.000000
  173   251      6   0.83623 RUBBER_FC*1.000000
  173   252      6   0.65318 RUBBER_FC*1.000000
  173   253      6   0.50506 RUBBER_FC*1.000000
  173   254      6   0.47240 RUBBER_FC*1.000000
  173   255      6   0.54657 RUBBER_FC*1.000000
  173   257      6   0.76515 RUBBER_FC*1.000000
  173   258      6   0.73945 RUBBER_FC*1.000000
  173   259      6   0.51118 RUBBER_FC*1.000000
  173   260      6   0.35758 RUBBER_FC*1.000000
  173   261      6   0.28715 RUBBER_FC*1.000000
  173   262      6   0.36561 RUBBER_FC*1.000000
  173   263      6   0.37892 RUBBER_FC*1.000000
  173   264      6   0.91562 RUBBER_FC*1.000000
  173   265      6   0.69499 RUBBER_FC*1.000000
  173   266      6   0.77849 RUBBER_FC*1.000000
  173   267      6   0.51673 RUBBER_FC*1.000000
  173   268      6   0.47665 RUBBER_FC*1.000000
  173   269      6   0.39034 RUBBER_FC*1.000000
  173   270      6   0.33044 RUBBER_FC*1.000000
  173   271      6   0.36980 RUBBER_FC*1.000000
  173   272      6   0.41809 RUBBER_FC*1.000000
  173   273      6   0.97099 RUBBER_FC*1.000000
  173   274      6   0.78686 RUBBER_FC*1.000000
  173   275      6   0.95321 RUBBER_FC*1.000000
  173   276      6   0.73812 RUBBER_FC*1.000000
  173   277      6   0.71733 RUBBER_FC*1.000000
  173   278      6   0.68606 RUBBER_FC*1.000000
  173   279      6   0.66295 RUBBER_FC*1.000000
  173   280      6   0.68040 RUBBER_FC*1.000000
  173   281      6   0.68183 RUBBER_FC*1.000000
  174   175      6   0.18720 RUBBER_FC*1.000000
  174   176      6   0.66147 RUBBER_FC*1.000000
  174   177      6   0.45698 RUBBER_FC*1.000000
  174   178      6   0.58686 RUBBER_FC*1.000000
  174   179      6   0.35788 RUBBER_FC*1.000000
  174   180      6   0.36217 RUBBER_FC*1.000000
  174   181      6   0.42024 RUBBER_FC*1.000000
  174   182      6   0.40163 RUBBER_FC*1.000000
  174   183      6   0.43809 RUBBER_FC*1.000000
  174   184      6   0.36739 RUBBER_FC*1.000000
  174   185      6   0.80222 RUBBER_FC*1.000000
  174   186      6   0.70781 RUBBER_FC*1.000000
  174   187      6   0.90099 RUBBER_FC*1.000000
  174   188      6   0.70047 RUBBER_FC*1.000000
  174   189      6   0.67503 RUBBER_FC*1.000000
  174   190      6   0.70276 RUBBER_FC*1.000000
  174   191      6   0.73110 RUBBER_FC*1.000000
  174   192      6   0.78754 RUBBER_FC*1.000000
  174   193      6   0.74185 RUBBER_FC*1.000000
  174   246      6   0.86229 RUBBER_FC*1.000000
  174   247      6   0.86596 RUBBER_FC*1.000000
  174   248      6   0.94243 RUBBER_FC*1.000000
  174   251      6   0.99256 RUBBER_FC*1.000000
  174   252      6   0.81418 RUBBER_FC*1.000000
  174   253      6   0.65188 RUBBER_FC*1.000000
  174   254      6   0.61225 RUBBER_FC*1.000000
  174   255      6   0.67476 RUBBER_FC*1.000000
  174   257      6   0.86339 RUBBER_FC*1.000000
  174   258      6   0.83301 RUBBER_FC*1.000000
  174   259      6   0.65862 RUBBER_FC*1.000000
  174   260      6   0.54094 RUBBER_FC*1.000000
  174   261      6   0.44158 RUBBER_FC*1.000000
  174   262      6   0.45584 RUBBER_FC*1.000000
  174   263      6   0.52989 RUBBER_FC*1.000000
  174   264      6   0.97215 RUBBER_FC*1.000000
  174   265      6   0.69001 RUBBER_FC*1.000000
  174   266      6   0.76488 RUBBER_FC*1.000000
  174   267      6   0.55668 RUBBER_FC*1.000000
  174   268      6   0.56382 RUBBER_FC*1.000000
  174   269      6   0.50507 RUBBER_FC*1.000000
  174   270      6   0.37968 RUBBER_FC*1.000000
  174   271      6   0.32303 RUBBER_FC*1.000000
  174   272      6   0.39465 RUBBER_FC*1.000000
  174   273      6   0.91725 RUBBER_FC*1.000000
  174   274      6   0.68621 RUBBER_FC*1.000000
  174   275      6   0.86480 RUBBER_FC*1.000000
  174   276      6   0.70132 RUBBER_FC*1.000000
  174   277      6   0.72129 RUBBER_FC*1.000000
  174   278      6   0.73168 RUBBER_FC*1.000000
  174   279      6   0.67857 RUBBER_FC*1.000000
  174   280      6   0.64467 RUBBER_FC*1.000000
  174   281      6   0.67548 RUBBER_FC*1.000000
  174   283      6   0.89710 RUBBER_FC*1.000000
  174   285      6   0.97950 RUBBER_FC*1.000000
  174   286      6   0.98831 RUBBER_FC*1.000000
  174   289      6   0.98890 RUBBER_FC*1.000000
  174   290      6   0.97848 RUBBER_FC*1.000000
  175   176      6   0.68942 RUBBER_FC*1.000000
  175   177      6   0.57875 RUBBER_FC*1.000000
  175   178      6   0.69436 RUBBER_FC*1.000000
  175   179      6   0.42229 RUBBER_FC*1.000000
  175   180      6   0.35432 RUBBER_FC*1.000000
  175   181      6   0.36813 RUBBER_FC*1.000000
  175   182      6   0.42678 RUBBER_FC*1.000000
  175   183      6   0.52834 RUBBER_FC*1.000000
  175   184      6   0.47694 RUBBER_FC*1.000000
  175   185      6   0.93301 RUBBER_FC*1.000000
  175   186      6   0.85826 RUBBER_FC*1.000000
  175   188      6   0.78775 RUBBER_FC*1.000000
  175   189      6   0.72689 RUBBER_FC*1.000000
  175   190      6   0.70071 RUBBER_FC*1.000000
  175   191      6   0.75040 RUBBER_FC*1.000000
  175   192      6   0.83302 RUBBER_FC*1.000000
  175   193      6   0.81724 RUBBER_FC*1.000000
  175   245      6   0.95527 RUBBER_FC*1.000000
  175   246      6   0.79947 RUBBER_FC*1.000000
  175   247      6   0.83203 RUBBER_FC*1.000000
  175   248      6   0.92683 RUBBER_FC*1.000000
  175   252      6   0.79062 RUBBER_FC*1.000000
  175   253      6   0.58916 RUBBER_FC*1.000000
  175   254      6   0.60260 RUBBER_FC*1.000000
  175   255      6   0.70956 RUBBER_FC*1.000000
  175   257      6   0.96038 RUBBER_FC*1.000000
  175   258      6   0.93701 RUBBER_FC*1.000000
  175   259      6   0.70662 RUBBER_FC*1.000000
  175   260      6   0.51796 RUBBER_FC*1.000000
  175   261      6   0.48321 RUBBER_FC*1.000000
  175   262      6   0.56084 RUBBER_FC*1.000000
  175   263      6   0.57463 RUBBER_FC*1.000000
  175   265      6   0.85208 RUBBER_FC*1.000000
  175   266      6   0.91470 RUBBER_FC*1.000000
  175   267      6   0.66970 RUBBER_FC*1.000000
  175   268      6   0.63564 RUBBER_FC*1.000000
  175   269      6   0.50753 RUBBER_FC*1.000000
  175   270      6   0.40483 RUBBER_FC*1.000000
  175   271      6   0.39640 RUBBER_FC*1.000000
  175   272      6   0.51259 RUBBER_FC*1.000000
  175   274      6   0.83370 RUBBER_FC*1.000000
  175   275      6   0.98372 RUBBER_FC*1.000000
  175   276      6   0.79339 RUBBER_FC*1.000000
  175   277      6   0.79519 RUBBER_FC*1.000000
  175   278      6   0.75203 RUBBER_FC*1.000000
  175   279      6   0.68039 RUBBER_FC*1.000000
  175   280      6   0.67588 RUBBER_FC*1.000000
  175   281      6   0.73038 RUBBER_FC*1.000000
  175   283      6   0.95554 RUBBER_FC*1.000000
  175   288      6   0.99987 RUBBER_FC*1.000000
  175   289      6   0.97767 RUBBER_FC*1.000000
  175   290      6   0.99992 RUBBER_FC*1.000000
  176   177      6   0.36908 RUBBER_FC*1.000000
  176   178      6   0.46175 RUBBER_FC*1.000000
  176   179      6   0.52469 RUBBER_FC*1.000000
  176   180      6   0.59051 RUBBER_FC*1.000000
  176   181      6   0.81615 RUBBER_FC*1.000000
  176   182      6   0.87023 RUBBER_FC*1.000000
  176   183      6   0.91457 RUBBER_FC*1.000000
  176   184      6   0.74201 RUBBER_FC*1.000000
  176   185      6   0.64750 RUBBER_FC*1.000000
  176   186      6   0.86822 RUBBER_FC*1.000000
  176   188      6   0.86903 RUBBER_FC*1.000000
  176   189      6   0.81369 RUBBER_FC*1.000000
  176   190      6   0.92034 RUBBER_FC*1.000000
  176   270      6   0.97019 RUBBER_FC*1.000000
  176   271      6   0.83405 RUBBER_FC*1.000000
  176   272      6   0.93889 RUBBER_FC*1.000000
  176   274      6   0.97136 RUBBER_FC*1.000000
  176   283      6   0.98532 RUBBER_FC*1.000000
  177   178      6   0.24606 RUBBER_FC*1.000000
  177   179      6   0.34458 RUBBER_FC*1.000000
  177   180      6   0.48112 RUBBER_FC*1.000000
  177   181      6   0.68752 RUBBER_FC*1.000000
  177   182      6   0.66203 RUBBER_FC*1.000000
  177   183      6   0.64182 RUBBER_FC*1.000000
  177   184      6   0.47038 RUBBER_FC*1.000000
  177   185      6   0.42865 RUBBER_FC*1.000000
  177   186      6   0.54616 RUBBER_FC*1.000000
  177   187      6   0.74037 RUBBER_FC*1.000000
  177   188      6   0.63885 RUBBER_FC*1.000000
  177   189      6   0.64191 RUBBER_FC*1.000000
  177   190      6   0.79151 RUBBER_FC*1.000000
  177   191      6   0.86421 RUBBER_FC*1.000000
  177   192      6   0.93508 RUBBER_FC*1.000000
  177   193      6   0.80789 RUBBER_FC*1.000000
  177   194      6   0.95972 RUBBER_FC*1.000000
  177   253      6   0.99939 RUBBER_FC*1.000000
  177   254      6   0.94077 RUBBER_FC*1.000000
  177   255      6   0.97588 RUBBER_FC*1.000000
  177   260      6   0.97159 RUBBER_FC*1.000000
  177   261      6   0.84268 RUBBER_FC*1.000000
  177   262      6   0.78314 RUBBER_FC*1.000000
  177   263      6   0.91816 RUBBER_FC*1.000000
  177   265      6   0.83788 RUBBER_FC*1.000000
  177   266      6   0.92631 RUBBER_FC*1.000000
  177   267      6   0.86082 RUBBER_FC*1.000000
  177   268      6   0.93447 RUBBER_FC*1.000000
  177   269      6   0.93379 RUBBER_FC*1.000000
  177   270      6   0.78068 RUBBER_FC*1.000000
  177   271      6   0.64194 RUBBER_FC*1.000000
  177   272      6   0.68455 RUBBER_FC*1.000000
  177   273      6   0.97238 RUBBER_FC*1.000000
  177   274      6   0.71362 RUBBER_FC*1.000000
  177   275      6   0.91597 RUBBER_FC*1.000000
  177   276      6   0.90813 RUBBER_FC*1.000000
  177   277      6   0.99561 RUBBER_FC*1.000000
  177   280      6   0.89471 RUBBER_FC*1.000000
  177   281      6   0.95420 RUBBER_FC*1.000000
  177   282      6   0.98712 RUBBER_FC*1.000000
  177   283      6   0.92527 RUBBER_FC*1.000000
  178   179      6   0.31310 RUBBER_FC*1.000000
  178   180      6   0.46255 RUBBER_FC*1.000000
  178   181      6   0.66964 RUBBER_FC*1.000000
  178   182      6   0.63517 RUBBER_FC*1.000000
  178   183      6   0.60687 RUBBER_FC*1.000000
  178   184      6   0.43111 RUBBER_FC*1.000000
  178   185      6   0.25860 RUBBER_FC*1.000000
  178   186      6   0.41975 RUBBER_FC*1.000000
  178   187      6   0.55249 RUBBER_FC*1.000000
  178   188      6   0.45740 RUBBER_FC*1.000000
  178   189      6   0.46542 RUBBER_FC*1.000000
  178   190      6   0.65586 RUBBER_FC*1.000000
  178   191      6   0.73767 RUBBER_FC*1.000000
  178   192      6   0.81594 RUBBER_FC*1.000000
  178   193      6   0.66841 RUBBER_FC*1.000000
  178   194      6   0.78892 RUBBER_FC*1.000000
  178   195      6   0.91164 RUBBER_FC*1.000000
  178   197      6   0.87156 RUBBER_FC*1.000000
  178   198      6   0.79716 RUBBER_FC*1.000000
  178   199      6   0.84716 RUBBER_FC*1.000000
  178   200      6   0.96881 RUBBER_FC*1.000000
  178   246      6   0.97482 RUBBER_FC*1.000000
  178   247      6   0.99120 RUBBER_FC*1.000000
  178   253      6   0.98146 RUBBER_FC*1.000000
  178   254      6   0.91615 RUBBER_FC*1.000000
  178   255      6   0.94548 RUBBER_FC*1.000000
  178   261      6   0.90691 RUBBER_FC*1.000000
  178   262      6   0.84487 RUBBER_FC*1.000000
  178   263      6   0.97427 RUBBER_FC*1.000000
  178   265      6   0.92508 RUBBER_FC*1.000000
  178   267      6   0.99873 RUBBER_FC*1.000000
  178   270      6   0.94733 RUBBER_FC*1.000000
  178   271      6   0.83536 RUBBER_FC*1.000000
  178   272      6   0.85966 RUBBER_FC*1.000000
  178   274      6   0.91586 RUBBER_FC*1.000000
  179   180      6   0.15942 RUBBER_FC*1.000000
  179   181      6   0.36392 RUBBER_FC*1.000000
  179   182      6   0.36191 RUBBER_FC*1.000000
  179   183      6   0.40336 RUBBER_FC*1.000000
  179   184      6   0.23925 RUBBER_FC*1.000000
  179   185      6   0.55374 RUBBER_FC*1.000000
  179   186      6   0.52807 RUBBER_FC*1.000000
  179   187      6   0.66248 RUBBER_FC*1.000000
  179   188      6   0.42818 RUBBER_FC*1.000000
  179   189      6   0.37210 RUBBER_FC*1.000000
  179   190      6   0.46246 RUBBER_FC*1.000000
  179   191      6   0.54837 RUBBER_FC*1.000000
  179   192      6   0.65074 RUBBER_FC*1.000000
  179   193      6   0.55858 RUBBER_FC*1.000000
  179   194      6   0.91137 RUBBER_FC*1.000000
  179   195      6   0.90673 RUBBER_FC*1.000000
  179   197      6   0.84120 RUBBER_FC*1.000000
  179   198      6   0.76809 RUBBER_FC*1.000000
  179   199      6   0.76005 RUBBER_FC*1.000000
  179   200      6   0.84341 RUBBER_FC*1.000000
  179   201      6   0.94681 RUBBER_FC*1.000000
  179   202      6   0.91231 RUBBER_FC*1.000000
  179   239      6   0.88094 RUBBER_FC*1.000000
  179   240      6   0.93881 RUBBER_FC*1.000000
  179   245      6   0.94779 RUBBER_FC*1.000000
  179   246      6   0.72719 RUBBER_FC*1.000000
  179   247      6   0.75338 RUBBER_FC*1.000000
  179   248      6   0.86616 RUBBER_FC*1.000000
  179   252      6   0.87696 RUBBER_FC*1.000000
  179   253      6   0.68830 RUBBER_FC*1.000000
  179   254      6   0.64817 RUBBER_FC*1.000000
  179   255      6   0.71676 RUBBER_FC*1.000000
  179   257      6   0.96501 RUBBER_FC*1.000000
  179   259      6   0.85249 RUBBER_FC*1.000000
  179   260      6   0.75624 RUBBER_FC*1.000000
  179   261      6   0.66184 RUBBER_FC*1.000000
  179   262      6   0.65269 RUBBER_FC*1.000000
  179   263      6   0.73781 RUBBER_FC*1.000000
  179   265      6   0.86490 RUBBER_FC*1.000000
  179   267      6   0.85023 RUBBER_FC*1.000000
  179   268      6   0.87627 RUBBER_FC*1.000000
  179   269      6   0.84210 RUBBER_FC*1.000000
  179   270      6   0.73581 RUBBER_FC*1.000000
  179   271      6   0.66808 RUBBER_FC*1.000000
  179   272      6   0.71639 RUBBER_FC*1.000000
  179   274      6   0.91189 RUBBER_FC*1.000000
  179   280      6   0.97949 RUBBER_FC*1.000000
  180   181      6   0.23424 RUBBER_FC*1.000000
  180   182      6   0.30592 RUBBER_FC*1.000000
  180   183      6   0.41731 RUBBER_FC*1.000000
  180   184      6   0.30486 RUBBER_FC*1.000000
  180   185      6   0.70526 RUBBER_FC*1.000000
  180   186      6   0.66036 RUBBER_FC*1.000000
  180   187      6   0.77196 RUBBER_FC*1.000000
  180   188      6   0.49694 RUBBER_FC*1.000000
  180   189      6   0.40125 RUBBER_FC*1.000000
  180   190      6   0.40354 RUBBER_FC*1.000000
  180   191      6   0.50663 RUBBER_FC*1.000000
  180   192      6   0.63294 RUBBER_FC*1.000000
  180   193      6   0.58267 RUBBER_FC*1.000000
  180   195      6   0.96944 RUBBER_FC*1.000000
  180   197      6   0.87183 RUBBER_FC*1.000000
  180   198      6   0.79177 RUBBER_FC*1.000000
  180   199      6   0.74013 RUBBER_FC*1.000000
  180   200      6   0.80778 RUBBER_FC*1.000000
  180   201      6   0.90720 RUBBER_FC*1.000000
  180   202      6   0.90333 RUBBER_FC*1.000000
  180   238      6   0.95971 RUBBER_FC*1.000000
  180   239      6   0.80213 RUBBER_FC*1.000000
  180   240      6   0.85838 RUBBER_FC*1.000000
  180   241      6   0.96665 RUBBER_FC*1.000000
  180   245      6   0.83435 RUBBER_FC*1.000000
  180   246      6   0.61120 RUBBER_FC*1.000000
  180   247      6   0.66003 RUBBER_FC*1.000000
[truncated: 282,827 more chars]
