# Supplementary material for: Closing the Gap between Experiment and Simulation—A Holistic Study on the Complexation of Small Interfering RNAs with Polyethylenimine
Source: Mol Pharm. Author manuscript; Available in PMC 2024 Oct 29. (PMC7616749; doi:10.1021/acs.molpharmaceut.3c00747)
Supplement: Supplementary code [file EMS199501-supplement-Supplementary_code.zip › closingthegap-main/Part 3: Complexation of siRNA with PEI/pH 5.5/0/top.top]

#include "martini_v3.0.0.itp"
#include "martini_v3.0.0_ions_v1.itp" 
#include "water.itp"

#define RUBBER_BANDS
  
#include "Nucleic_B+Nucleic_A.itp"
#ifdef POSRNA
#include "posre.itp"
#endif
#include "filepH.itp"  
[ system ]
; name
Martini system from egfp_sirna_meth.pdb in water
    
[ molecules ]
; name        number
Nucleic_B+Nucleic_A 	 1
PEI                      1
NA                      32
W               64154
