# Supplementary material for: Closing the Gap between Experiment and Simulation—A Holistic Study on the Complexation of Small Interfering RNAs with Polyethylenimine
Source: Mol Pharm. Author manuscript; Available in PMC 2024 Oct 29. (PMC7616749; doi:10.1021/acs.molpharmaceut.3c00747)
Supplement: Supplementary code [file EMS199501-supplement-Supplementary_code.zip › closingthegap-main/Part 3: Complexation of siRNA with PEI/pH 5.5/1/solvated.gro]

Martini system from egfp_sirna_meth.pdb in water
64646
    1C      BB2    1  11.094  10.204  14.088
    1C      BB3    2  11.047  10.314  13.917
    1C      SC1    3  10.856  10.497  14.009
    1C      SC2    4  10.651  10.648  14.027
    1C      SC3    5  10.649  10.444  14.059
    1C      SC4    6  10.648  10.241  14.091
    2G      BB1    7  11.078  10.027  13.733
    2G      BB2    8  10.781   9.907  13.886
    2G      BB3    9  10.635   9.891  13.746
    2G      SC1   10  10.414  10.011  13.868
    2G      SC2   11  10.667  10.483  13.684
    2G      SC3   12  10.420  10.447  13.715
    2G      SC4   13  10.172  10.411  13.746
    2G      SC5   14  10.541  10.247  13.776
    2G      SC6   15  10.368  10.265  13.782
    3G      BB1   16  10.544   9.597  13.666
    3G      BB2   17  10.224   9.746  13.666
    3G      BB3   18  10.154   9.802  13.485
    3G      SC1   19  10.073  10.061  13.550
    3G      SC2   20  10.585  10.237  13.388
    3G      SC3   21  10.373  10.373  13.390
    3G      SC4   22  10.161  10.509  13.392
    3G      SC5   23  10.329  10.149  13.469
    3G      SC6   24  10.210  10.275  13.454
    4U      BB1   25   9.821   9.695  13.467
    4U      BB2   26   9.772  10.020  13.314
    4U      BB3   27   9.806   9.965  13.115
    4U      SC1   28  10.129   9.989  13.139
    4U      SC2   29  10.380  10.129  13.101
    4U      SC3   30  10.181  10.230  13.127
    4U      SC4   31   9.981  10.332  13.153
    4U      SC5   32  10.055  10.160  13.146
    5G      BB1   33   9.497  10.043  13.038
    5G      BB2   34   9.608  10.372  13.021
    5G      BB3   35   9.625  10.401  12.814
    5G      SC1   36   9.839  10.562  12.812
    5G      SC2   37  10.158  10.094  12.788
    5G      SC3   38  10.234  10.331  12.747
    5G      SC4   39  10.310  10.567  12.705
    5G      SC5   40   9.999  10.328  12.800
    5G      SC6   41  10.091  10.471  12.764
    6G      BB1   42   9.419  10.629  12.687
    6G      BB2   43   9.699  10.830  12.597
    6G      BB3   44   9.762  10.795  12.406
    6G      SC1   45  10.029  10.766  12.453
    6G      SC2   46   9.967  10.203  12.445
    6G      SC3   47  10.182  10.331  12.415
    6G      SC4   48  10.397  10.460  12.385
    6G      SC5   49   9.998  10.484  12.449
    6G      SC6   50  10.164  10.531  12.424
    7U      BB1   51   9.796  11.116  12.277
    7U      BB2   52  10.112  10.987  12.157
    7U      BB3   53  10.043  10.926  11.970
    7U      SC1   54   9.931  10.638  12.074
    7U      SC2   55   9.954  10.351  12.111
    7U      SC3   56  10.129  10.493  12.098
    7U      SC4   57  10.305  10.634  12.085
    7U      SC5   58  10.118  10.636  12.080
    8G      BB1   59  10.240  11.153  11.834
    8G      BB2   60  10.492  10.914  11.865
    8G      BB3   61  10.516  10.831  11.675
    8G      SC1   62  10.570  10.574  11.756
    8G      SC2   63  10.011  10.481  11.752
    8G      SC3   64  10.193  10.307  11.750
    8G      SC4   65  10.375  10.132  11.748
    8G      SC5   66  10.291  10.528  11.754
    8G      SC6   67  10.380  10.379  11.752
    9C      BB1   68  10.837  10.850  11.559
    9C      BB2   69  10.818  10.496  11.484
    9C      BB3   70  10.736  10.510  11.293
    9C      SC1   71  10.451  10.545  11.356
    9C      SC2   72  10.215  10.467  11.414
    9C      SC3   73  10.384  10.349  11.426
    9C      SC4   74  10.552  10.231  11.439
   10A      BB1   75  10.982  10.302  11.178
   10A      BB2   76  10.844   9.993  11.310
   10A      BB3   77  10.749   9.867  11.178
   10A      SC1   78  10.554  10.032  11.076
   10A      SC2   79  10.480  10.289  11.058
   10A      SC3   80  10.279  10.186  11.122
   10A      SC4   81  10.084  10.258  11.186
   10A      SC5   82  10.272  10.011  11.123
   10A      SC6   83  10.376  10.150  11.091
   11G      BB1   84  10.919   9.774  10.919
   11G      BB2   85  10.615   9.612  10.990
   11G      BB3   86  10.521   9.588  10.804
   11G      SC1   87  10.269   9.650  10.879
   11G      SC2   88  10.393  10.185  10.741
   11G      SC3   89  10.165  10.092  10.791
   11G      SC4   90   9.936   9.998  10.842
   11G      SC5   91  10.331   9.917  10.810
   11G      SC6   92  10.160   9.896  10.836
   12A      BB1   93  10.437   9.268  10.756
   12A      BB2   94  10.086   9.343  10.740
   12A      BB3   95  10.038   9.386  10.544
   12A      SC1   96  10.011   9.660  10.570
   12A      SC2   97  10.253   9.758  10.508
   12A      SC3   98  10.119   9.950  10.489
   12A      SC4   99  10.158  10.160  10.450
   12A      SC5  100   9.946   9.933  10.510
   12A      SC6  101  10.099   9.846  10.509
   13U      BB1  102   9.781   9.177  10.498
   13U      BB2  103   9.636   9.491  10.414
   13U      BB3  104   9.661   9.476  10.207
   13U      SC1  105   9.928   9.594  10.188
   13U      SC2  106  10.170   9.754  10.179
   13U      SC3  107   9.962   9.839  10.194
   13U      SC4  108   9.753   9.923  10.208
   13U      SC5  109   9.841   9.759  10.198
   14G      BB1  110   9.369   9.392  10.119
   14G      BB2  111   9.364   9.734  10.095
   14G      BB3  112   9.380   9.765   9.888
   14G      SC1  113   9.503   9.998   9.887
   14G      SC2  114  10.000   9.730   9.850
   14G      SC3  115   9.963   9.979   9.843
   14G      SC4  116   9.925  10.228   9.836
   14G      SC5  117   9.752   9.864   9.869
   14G      SC6  118   9.772  10.036   9.859
   15A      BB1  119   9.097   9.887   9.764
   15A      BB2  120   9.250  10.198   9.687
   15A      BB3  121   9.317  10.178   9.494
   15A      SC1  122   9.586  10.168   9.540
   15A      SC2  123   9.634   9.904   9.525
   15A      SC3  124   9.852   9.992   9.523
   15A      SC4  125  10.051   9.906   9.536
   15A      SC5  126   9.872  10.165   9.509
   15A      SC6  127   9.753  10.035   9.517
   16A      BB1  128   9.160  10.417   9.366
   16A      BB2  129   9.482  10.549   9.333
   16A      BB3  130   9.535  10.505   9.136
   16A      SC1  131   9.749  10.341   9.197
   16A      SC2  132   9.634  10.100   9.187
   16A      SC3  133   9.862  10.043   9.191
   16A      SC4  134   9.973   9.858   9.214
   16A      SC5  135   9.979  10.171   9.171
   16A      SC6  136   9.806  10.136   9.179
   17C      BB1  137   9.605  10.803   9.029
   17C      BB2  138   9.898  10.641   8.924
   17C      BB3  139   9.837  10.585   8.730
   17C      SC1  140   9.724  10.316   8.793
   17C      SC2  141   9.732  10.070   8.858
   17C      SC3  142   9.896  10.195   8.854
   17C      SC4  143  10.059  10.320   8.849
   18U      BB1  144  10.103  10.794   8.607
   18U      BB2  145  10.326  10.512   8.589
   18U      BB3  146  10.289  10.452   8.395
   18U      SC1  147  10.022  10.322   8.468
   18U      SC2  148   9.806  10.129   8.481
   18U      SC3  149  10.025  10.077   8.500
   18U      SC4  150  10.243  10.024   8.519
   18U      SC5  151  10.133  10.173   8.494
   19U      BB1  152  10.614  10.482   8.295
   19U      BB2  153  10.592  10.127   8.280
   19U      BB3  154  10.534  10.093   8.081
   19U      SC1  155  10.242  10.128   8.134
   19U      SC2  156   9.954  10.093   8.152
   19U      SC3  157  10.106   9.932   8.199
   19U      SC4  158  10.257   9.772   8.245
   19U      SC5  159  10.249   9.950   8.190
   20C      BB1  160  10.815   9.931   8.026
   20C      BB2  161  10.598   9.660   7.988
   20C      BB3  162  10.540   9.686   7.784
   20C      SC1  163  10.302   9.846   7.816
   20C      SC2  164  10.056   9.891   7.865
   20C      SC3  165  10.156   9.719   7.917
   20C      SC4  166  10.256   9.547   7.969
   21A      BB1  167  10.688   9.399   7.691
   21A      BB2  168  10.440   9.189   7.830
   21A      BB3  169  10.323   9.130   7.670
   21A      SC1  170  10.115   9.290   7.690
   21A      SC2  171  10.197   9.532   7.607
   21A      SC3  172   9.965   9.565   7.620
   21A      SC4  173   9.832   9.731   7.580
   21A      SC5  174   9.865   9.431   7.672
   21A      SC6  175  10.031   9.481   7.640
   22G      BB1  176  10.372   8.881   7.497
   22G      BB2  177  10.037   8.891   7.589
   22G      BB3  178   9.932   8.900   7.410
   22G      SC1  179   9.729   9.061   7.491
   22G      SC2  180  10.040   9.479   7.268
   22G      SC3  181   9.796   9.489   7.331
   22G      SC4  182   9.552   9.500   7.393
   22G      SC5  183   9.884   9.270   7.379
   22G      SC6  184   9.720   9.320   7.407
   23G      BB1  185   9.776   8.621   7.367
   23G      BB2  186   9.480   8.808   7.374
   23G      BB3  187   9.443   8.859   7.179
   23G      SC1  188   9.370   9.116   7.211
   23G      SC2  189   9.878   9.265   7.009
   23G      SC3  190   9.677   9.414   7.037
   23G      SC4  191   9.476   9.564   7.065
   23G      SC5  192   9.624   9.190   7.110
   23G      SC6  193   9.514   9.325   7.112
   24G      BB1  194   9.156   8.715   7.122
   24G      BB2  195   9.023   9.041   7.087
   24G      BB3  196   9.012   9.094   6.891
   24G      SC1  197   9.135   9.341   6.912
   24G      SC2  198   9.626   9.114   6.745
   24G      SC3  199   9.558   9.356   6.726
   24G      SC4  200   9.489   9.598   6.707
   24G      SC5  201   9.381   9.227   6.829
   24G      SC6  202   9.375   9.398   6.797
   25U      BB1  203   8.691   9.224   6.857
   25U      BB2  204   8.864   9.497   6.692
   25U      BB3  205   8.850   9.430   6.499
   25U      SC1  206   9.090   9.243   6.515
   25U      SC2  207   9.355   9.123   6.515
   25U      SC3  208   9.314   9.342   6.481
   25U      SC4  209   9.274   9.562   6.447
   25U      SC5  210   9.182   9.402   6.481
   26C      BB1  211   8.692   9.710   6.427
   26C      BB2  212   8.992   9.807   6.268
   26C      BB3  213   8.945   9.716   6.086
   26C      SC1  214   9.070   9.464   6.124
   26C      SC2  215   9.184   9.238   6.150
   26C      SC3  216   9.282   9.413   6.101
   26C      SC4  217   9.379   9.587   6.051
   27A      BB1  218   8.940  10.007   5.919
   27A      BB2  219   9.293   9.978   5.865
   27A      BB3  220   9.318   9.915   5.671
   27A      SC1  221   9.230   9.637   5.700
   27A      SC2  222   9.125   9.402   5.774
   27A      SC3  223   9.353   9.347   5.755
   27A      SC4  224   9.472   9.172   5.800
   27A      SC5  225   9.462   9.468   5.691
   27A      SC6  226   9.294   9.435   5.733
   28A      BB2  227  10.085   9.719   5.930
   28A      BB3  228  10.125   9.739   6.132
   28A      SC1  229   9.940   9.573   6.249
   28A      SC2  230   9.924   9.326   6.350
   28A      SC3  231   9.699   9.381   6.309
   28A      SC4  232   9.516   9.268   6.283
   28A      SC5  233   9.657   9.550   6.294
   28A      SC6  234   9.790   9.438   6.322
   29C      BB1  235  10.128  10.065   6.132
   29C      BB2  236   9.844  10.024   6.331
   29C      BB3  237   9.927  10.034   6.526
   29C      SC1  238   9.947   9.755   6.589
   29C      SC2  239   9.881   9.513   6.635
   29C      SC3  240   9.749   9.663   6.588
   29C      SC4  241   9.616   9.813   6.540
   30C      BB1  242   9.738  10.319   6.548
   30C      BB2  243   9.478  10.148   6.719
   30C      BB3  244   9.556  10.175   6.913
   30C      SC1  245   9.751   9.959   6.911
   30C      SC2  246   9.831   9.718   6.935
   30C      SC3  247   9.634   9.776   6.938
   30C      SC4  248   9.436   9.834   6.941
   31C      BB1  249   9.242  10.285   7.001
   31C      BB2  250   9.151   9.988   7.172
   31C      BB3  251   9.219  10.037   7.363
   31C      SC1  252   9.513   9.994   7.305
   31C      SC2  253   9.721   9.848   7.276
   31C      SC3  254   9.531   9.776   7.307
   31C      SC4  255   9.340   9.703   7.339
   32U      BB1  256   8.911   9.901   7.487
   32U      BB2  257   9.039   9.581   7.592
   32U      BB3  258   9.104   9.632   7.784
   32U      SC1  259   9.335   9.788   7.689
   32U      SC2  260   9.599   9.905   7.663
   32U      SC3  261   9.560   9.684   7.686
   32U      SC4  262   9.520   9.464   7.708
   32U      SC5  263   9.428   9.626   7.699
   33G      BB1  264   8.927   9.438   7.955
   33G      BB2  265   9.213   9.249   7.952
   33G      BB3  266   9.310   9.277   8.135
   33G      SC1  267   9.563   9.257   8.055
   33G      SC2  268   9.569   9.821   8.001
   33G      SC3  269   9.766   9.665   7.976
   33G      SC4  270   9.962   9.509   7.950
   33G      SC5  271   9.566   9.539   8.028
   33G      SC6  272   9.724   9.471   8.002
   34A      BB1  273   9.326   8.990   8.301
   34A      BB2  274   9.682   8.977   8.286
   34A      BB3  275   9.749   9.080   8.453
   34A      SC1  276   9.846   9.304   8.332
   34A      SC2  277   9.645   9.478   8.365
   34A      SC3  278   9.821   9.622   8.306
   34A      SC4  279   9.839   9.836   8.274
   34A      SC5  280   9.979   9.553   8.280
   34A      SC6  281   9.812   9.515   8.322
   35A      BB1  282   9.934   8.857   8.571
   35A      BB2  283  10.198   9.071   8.487
   35A      BB3  284  10.229   9.159   8.673
   35A      SC1  285  10.156   9.411   8.625
   35A      SC2  286   9.891   9.444   8.655
   35A      SC3  287   9.961   9.664   8.610
   35A      SC4  288   9.866   9.859   8.616
   35A      SC5  289  10.127   9.689   8.559
   35A      SC6  290  10.009   9.567   8.607
   36G      BB1  291  10.498   9.056   8.795
   36G      BB2  292  10.573   9.383   8.713
   36G      BB3  293  10.594   9.490   8.892
   36G      SC1  294  10.503   9.731   8.803
   36G      SC2  295   9.990   9.570   8.982
   36G      SC3  296  10.056   9.800   8.901
   36G      SC4  297  10.123  10.029   8.819
   36G      SC5  298  10.246   9.651   8.892
   36G      SC6  299  10.248   9.818   8.845
   37U      BB1  300  10.919   9.615   8.918
   37U      BB2  301  10.766   9.940   8.976
   37U      BB3  302  10.744   9.944   9.180
   37U      SC1  303  10.488   9.785   9.190
   37U      SC2  304  10.221   9.688   9.250
   37U      SC3  305  10.268   9.897   9.181
   37U      SC4  306  10.315  10.106   9.111
   37U      SC5  307  10.401   9.946   9.150
   38U      BB1  308  10.956  10.213   9.191
   38U      BB2  309  10.643  10.381   9.232
   38U      BB3  310  10.638  10.389   9.440
   38U      SC1  311  10.519  10.118   9.476
   38U      SC2  312  10.353   9.884   9.522
   38U      SC3  313  10.273  10.089   9.472
   38U      SC4  314  10.193  10.293   9.422
   38U      SC5  315  10.356  10.206   9.449
   39C      BB1  316  10.653  10.716   9.446
   39C      BB2  317  10.336  10.676   9.583
   39C      BB3  318  10.384  10.655   9.789
   39C      SC1  319  10.402  10.365   9.807
   39C      SC2  320  10.314  10.125   9.816
   39C      SC3  321  10.199  10.290   9.771
   39C      SC4  322  10.084  10.455   9.726
   40A      BB1  323  10.226  10.947   9.855
   40A      BB2  324   9.895  10.821   9.863
   40A      BB3  325   9.856  10.786  10.065
   40A      SC1  326   9.899  10.514  10.061
   40A      SC2  327  10.158  10.469  10.114
   40A      SC3  328  10.066  10.253  10.127
   40A      SC4  329  10.147  10.053  10.123
   40A      SC5  330   9.892  10.238  10.142
   40A      SC6  331  10.025  10.354  10.128
   41U      BB1  332   9.551  10.910  10.117
   41U      BB2  333   9.496  10.587  10.254
   41U      BB3  334   9.535  10.613  10.457
   41U      SC1  335   9.828  10.560  10.439
   41U      SC2  336  10.098  10.458  10.469
   41U      SC3  337   9.913  10.329  10.456
   41U      SC4  338   9.729  10.199  10.444
   41U      SC5  339   9.778  10.380  10.441
   42C      BB1  340   9.222  10.550  10.527
   42C      BB2  341   9.350  10.253  10.665
   42C      BB3  342   9.395  10.320  10.860
   42C      SC1  343   9.672  10.419  10.806
   42C      SC2  344   9.925  10.394  10.788
   42C      SC3  345   9.791  10.237  10.782
   42C      SC4  346   9.657  10.081  10.775
   43U      BB1  347   9.153  10.085  10.982
   43U      BB2  348   9.415   9.840  11.010
   43U      BB3  349   9.455   9.871  11.211
   43U      SC1  350   9.605  10.123  11.178
   43U      SC2  351   9.798  10.331  11.119
   43U      SC3  352   9.847  10.111  11.128
   43U      SC4  353   9.895   9.890  11.137
   43U      SC5  354   9.750  10.007  11.157
   44G      BB1  355   9.359   9.608  11.353
   44G      BB2  356   9.697   9.556  11.335
   44G      BB3  357   9.790   9.581  11.519
   44G      SC1  358  10.033   9.667  11.421
   44G      SC2  359   9.819  10.185  11.498
   44G      SC3  360  10.062  10.126  11.467
   44G      SC4  361  10.305  10.066  11.436
   44G      SC5  362   9.926   9.926  11.460
   44G      SC6  363  10.099   9.930  11.442
   45C      BB1  364   9.922   9.287  11.610
   45C      BB2  365  10.217   9.475  11.687
   45C      BB3  366  10.170   9.532  11.881
   45C      SC1  367  10.015   9.776  11.829
   45C      SC2  368   9.978  10.027  11.806
   45C      SC3  369  10.156   9.932  11.769
   45C      SC4  370  10.335   9.836  11.732
   46A      BB1  371  10.472   9.377  11.925
   46A      BB2  372  10.663   9.680  11.887
   46A      BB3  373  10.676   9.729  12.087
   46A      SC1  374  10.402   9.814  12.129
   46A      SC2  375  10.182   9.967  12.106
   46A      SC3  376  10.355  10.122  12.071
   46A      SC4  377  10.367  10.339  12.070
   46A      SC5  378  10.515  10.062  12.038
   46A      SC6  379  10.349  10.014  12.072
   47C      BB1  380  11.004   9.761  12.089
   47C      BB2  381  10.925  10.099  12.154
   47C      BB3  382  10.926  10.092  12.366
   47C      SC1  383  10.648  10.020  12.407
   47C      SC2  384  10.395  10.051  12.426
   47C      SC3  385  10.526  10.195  12.359
   47C      SC4  386  10.656  10.340  12.292
   48C      BB1  387  11.158  10.346  12.338
   48C      BB2  388  10.924  10.601  12.421
   48C      BB3  389  10.951  10.590  12.629
   48C      SC1  390  10.779  10.356  12.676
   48C      SC2  391  10.560  10.231  12.714
   48C      SC3  392  10.574  10.430  12.663
   48C      SC4  393  10.587  10.629  12.611
   49A      BB1  394  10.972  10.931  12.625
   49A      BB2  395  10.631  11.002  12.711
   49A      BB3  396  10.644  11.015  12.917
   49A      SC1  397  10.682  10.733  12.978
   49A      SC2  398  10.621  10.473  12.997
   49A      SC3  399  10.409  10.574  13.008
   49A      SC4  400  10.210  10.506  13.060
   49A      SC5  401  10.396  10.744  12.966
   49A      SC6  402  10.508  10.608  12.982
   50C      BB1  403  10.478  11.301  12.925
   50C      BB2  404  10.231  11.116  13.097
   50C      BB3  405  10.295  11.135  13.298
   50C      SC1  406  10.474  10.907  13.306
   50C      SC2  407  10.547  10.664  13.332
   50C      SC3  408  10.352  10.726  13.309
   50C      SC4  409  10.157  10.788  13.285
   51C      BB1  410   9.972  11.251  13.338
   51C      BB2  411   9.851  10.948  13.478
   51C      BB3  412   9.914  11.007  13.670
   51C      SC1  413  10.187  10.927  13.654
   51C      SC2  414  10.392  10.776  13.659
   51C      SC3  415  10.198  10.709  13.656
   51C      SC4  416  10.003  10.642  13.652
   52G      BB1  417   9.619  10.947  13.811
   52G      BB2  418   9.664  10.597  13.811
   52G      BB3  419   9.665  10.524  14.004
   52G      SC1  420   9.906  10.374  13.999
   52G      SC2  421  10.260  10.816  13.991
   52G      SC3  422  10.312  10.583  14.072
   52G      SC4  423  10.363  10.350  14.154
   52G      SC5  424  10.083  10.595  13.995
   52G      SC6  425  10.160  10.453  14.059
    1SQ4p    S1  426   9.946   6.410   0.073
    1SN3a    T1  427  10.095   6.406  19.723
    1SN3a    T2  428   9.608   6.412   0.248
    1SN4     S2  429  10.420   6.602  19.712
    1TQ5p    P1  430  10.083   6.132  19.548
    1SN3a    T3  431   9.558   6.088   0.453
    1SQ3p    T4  432   9.546   6.748   0.430
    1SN3a    T5  433  10.746   6.774  19.618
    1SN4     S3  434   9.403   5.812   0.243
    1TQ5p    P2  435   9.262   6.015   0.568
    1TQ5p    P3  436   9.377   6.743   0.708
    1TQ5p    P4  437   9.555   7.017   0.246
    1SN3a    T6  438  10.739   7.157  19.657
    1SN3a    T7  439  10.955   6.611  19.339
    1SN4     S4  440   9.299   5.470   0.160
    1TQ5p    P5  441  10.892   7.252  19.926
    1SN4     S5  442  11.075   7.306  19.561
    1TQ5p    P6  443  11.197   6.817  19.279
    1SN3a    T8  444  11.283   6.427  19.422
    1SQ3p    T9  445   9.305   5.093   0.113
    1SN3a   T10  446  11.339   7.571  19.497
    1SQ4p    S6  447  11.533   6.438  19.137
    1SQ4p    S7  448  11.183   6.100  19.587
    1SN3a   T11  449   9.352   5.006  19.738
    1TQ5p    P7  450   9.093   4.923   0.290
    1TQ5p    P8  451  11.371   7.806  19.720
    1TQ5p    P9  452  11.566   7.507  19.273
    1TQ5p   P10  453  11.784   6.350  19.093
    1TQ5p   P11  454  11.300   5.911  19.738
    1TQ5p   P12  455   9.469   5.235  19.537
    1TQ5p   P13  456   9.322   4.698  19.629
    1SQ4p    S1  457  18.789  18.339  14.995
    1SN3a    T1  458  18.701  18.396  15.360
    1SN3a    T2  459  19.056  18.431  14.740
    1SN4     S2  460  18.325  18.411  15.408
    1TQ5p    P1  461  18.873  18.246  15.592
    1SN3a    T3  462  19.248  18.116  14.622
    1SQ3p    T4  463  18.914  18.665  14.466
    1SN3a    T5  464  17.968  18.436  15.539
    1SN4     S3  465  19.544  18.040  14.847
    1TQ5p    P2  466  19.525  18.149  14.454
    1TQ5p    P3  467  19.032  18.635  14.164
    1TQ5p    P4  468  18.785  18.946  14.568
    1SN3a    T6  469  17.770  18.735  15.400
    1SN3a    T7  470  17.905  18.311  15.897
    1SN4     S4  471  19.820  17.841  14.985
    1TQ5p    P5  472  17.564  18.644  15.167
    1SN4     S5  473  17.418  18.738  15.541
    1TQ5p    P6  474  17.599  18.389  15.965
    1SN3a    T8  475  17.716  17.982  15.959
    1SQ3p    T9  476   0.015  17.549  15.129
    1SN3a   T10  477  17.063  18.856  15.602
    1SQ4p    S6  478  17.526  17.981  16.288
    1SQ4p    S7  479  17.953  17.702  15.865
    1SN3a   T11  480   0.061  17.595  15.512
    1TQ5p    P7  481   0.267  17.444  14.954
    1TQ5p    P8  482  16.889  18.950  15.343
    1TQ5p    P9  483  16.926  18.783  15.889
    1TQ5p   P10  484  17.365  17.812  16.421
    1TQ5p   P11  485  17.938  17.439  15.810
    1TQ5p   P12  486  19.862  17.802  15.670
    1TQ5p   P13  487   0.257  17.399  15.687
   53ION     NA  488   7.499  12.487  19.379
   54ION     NA  489  13.270  14.474   6.527
   55ION     NA  490   8.736  18.700  12.410
   56ION     NA  491  15.094  16.949   2.206
   57ION     NA  492  14.813  12.908  18.651
   58ION     NA  493  14.388  11.793  16.031
   59ION     NA  494   2.538  10.079   8.853
   60ION     NA  495   8.217  15.229   9.667
   61ION     NA  496   6.352   5.515   3.035
   62ION     NA  497   4.644  16.909   4.477
   63ION     NA  498   4.245   3.390  15.682
   64ION     NA  499   3.682   2.401  11.925
   65ION     NA  500  10.585   6.586  11.049
   66ION     NA  501  18.405  11.529  12.762
   67W        W  502   0.084   3.595   3.359
   68W        W  503   0.460   2.488   2.882
   69W        W  504   3.165   2.218   0.652
   70W        W  505   3.295   3.303   2.679
   71W        W  506   1.213   3.294   0.205
   72W        W  507   1.296   1.446   1.188
   73W        W  508   0.811   1.294   1.352
   74W        W  509   1.802   2.109   0.786
   75W        W  510   1.477   3.201   3.141
   76W        W  511   0.126   0.762   3.104
   77W        W  512   0.888   0.042   2.906
   78W        W  513   2.582   0.430   1.793
   79W        W  514   2.231   1.301   0.363
   80W        W  515   2.801   0.735   3.454
   81W        W  516   0.167   0.527   2.579
   82W        W  517   0.266   3.146   3.600
   83W        W  518   1.788   2.536   0.332
   84W        W  519   0.220   1.319   2.025
   85W        W  520   1.113   1.210   3.262
   86W        W  521   3.572   1.069   1.761
   87W        W  522   3.336   2.112   2.620
   88W        W  523   1.644   1.445   1.647
   89W        W  524   2.190   2.784   2.016
   90W        W  525   0.690   2.218   2.248
   91W        W  526   0.049   1.746   1.819
   92W        W  527   1.085   1.718   3.011
   93W        W  528   3.356   1.501   3.265
   94W        W  529   0.972   2.945   1.710
   95W        W  530   2.093   2.634   2.844
   96W        W  531   1.313   1.274   2.069
   97W        W  532   1.605   2.058   1.712
   98W        W  533   2.602   2.831   3.560
   99W        W  534   1.681   2.151   3.570
  100W        W  535   1.662   1.867   3.048
  101W        W  536   0.071   1.258   3.570
  102W        W  537   2.903   2.793   3.169
  103W        W  538   0.484   0.375   1.167
  104W        W  539   1.011   2.633   2.166
  105W        W  540   3.474   2.416   1.456
  106W        W  541   2.887   0.816   2.023
  107W        W  542   3.172   0.769   0.118
  108W        W  543   3.637   1.570   2.424
  109W        W  544   1.604   3.277   2.177
  110W        W  545   3.378   2.743   0.615
  111W        W  546   0.507   3.529   0.369
  112W        W  547   0.900   3.575   1.045
  113W        W  548   0.697   0.329   2.471
  114W        W  549   3.320   1.347   2.746
  115W        W  550   2.725   1.769   1.205
  116W        W  551   2.691   1.457   0.232
  117W        W  552   1.899   2.601   2.372
  118W        W  553   1.705   0.931   1.571
  119W        W  554   2.305   3.018   2.565
  120W        W  555   3.176   1.809   0.987
  121W        W  556   2.078   0.467   1.003
  122W        W  557   0.735   3.161   0.686
  123W        W  558   0.106   0.660   1.285
  124W        W  559   2.892   1.267   1.759
  125W        W  560   0.350   2.884   1.674
  126W        W  561   1.691   3.234   0.544
  127W        W  562   3.083   1.260   0.008
  128W        W  563   0.106   3.018   2.172
  129W        W  564   0.897   2.590   2.652
  130W        W  565   1.270   1.950   1.271
  131W        W  566   1.292   0.355   2.364
  132W        W  567   3.521   0.117   1.661
  133W        W  568   0.740   1.989   0.129
  134W        W  569   0.395   1.022   0.308
  135W        W  570   0.457   2.978   1.102
  136W        W  571   1.588   2.461   1.350
  137W        W  572   2.920   3.320   3.064
  138W        W  573   1.846   0.962   0.748
  139W        W  574   3.229   3.360   1.520
  140W        W  575   2.906   1.213   3.118
  141W        W  576   3.619   2.869   1.252
  142W        W  577   2.246   2.161   2.736
  143W        W  578   0.012   1.712   0.942
  144W        W  579   1.123   2.127   2.515
  145W        W  580   2.327   1.391   0.893
  146W        W  581   2.204   1.881   0.997
  147W        W  582   0.547   1.301   2.471
  148W        W  583   0.532   1.177   3.393
  149W        W  584   0.422   0.094   1.552
  150W        W  585   2.190   0.441   2.113
  151W        W  586   1.838   0.626   3.276
  152W        W  587   2.193   0.775   0.454
  153W        W  588   3.376   3.168   3.208
  154W        W  589   2.343   0.249   3.247
  155W        W  590   3.362   2.550   3.369
  156W        W  591   2.792   0.717   2.965
  157W        W  592   2.592   0.655   1.235
  158W        W  593   2.985   1.789   3.639
  159W        W  594   0.725   3.365   1.625
  160W        W  595   1.383   1.082   0.611
  161W        W  596   0.952   0.366   3.275
  162W        W  597   3.004   0.850   0.956
  163W        W  598   3.371   1.332   0.901
  164W        W  599   1.114   3.549   3.372
  165W        W  600   1.040   0.085   0.607
  166W        W  601   3.361   0.619   1.642
  167W        W  602   3.511   2.868   0.087
  168W        W  603   0.418   2.071   1.789
  169W        W  604   2.335   0.658   0.019
  170W        W  605   3.469   2.990   1.739
  171W        W  606   3.508   0.184   2.489
  172W        W  607   1.953   1.396   3.043
  173W        W  608   2.046   2.735   0.746
  174W        W  609   2.446   2.029   3.486
  175W        W  610   2.120   0.006   1.795
  176W        W  611   0.732   0.909   1.858
  177W        W  612   0.286   2.109   2.632
  178W        W  613   2.145   3.302   1.338
  179W        W  614   3.339   0.899   2.210
  180W        W  615   1.976   3.246   2.977
  181W        W  616   3.319   2.305   0.182
  182W        W  617   1.754   1.788   1.243
  183W        W  618   3.606   0.299   2.984
  184W        W  619   1.755   2.134   2.578
  185W        W  620   1.972   1.020   2.023
  186W        W  621   2.824   1.318   0.861
  187W        W  622   3.111   1.051   0.503
  188W        W  623   2.920   3.091   0.892
  189W        W  624   2.754   2.694   1.688
  190W        W  625   2.650   1.773   0.666
  191W        W  626   2.083   1.983   1.652
  192W        W  627   2.964   1.771   1.719
  193W        W  628   0.339   0.786   2.143
  194W        W  629   3.117   1.838   2.970
  195W        W  630   3.468   3.456   2.116
  196W        W  631   1.398   2.900   1.518
  197W        W  632   2.405   3.433   2.842
  198W        W  633   2.399   0.763   2.606
  199W        W  634   1.606   3.471   2.667
  200W        W  635   3.303   0.425   1.133
  201W        W  636   3.094   1.744   2.434
  202W        W  637   0.077   1.065   2.472
  203W        W  638   2.937   0.860   1.490
  204W        W  639   3.348   1.011   3.267
  205W        W  640   2.233   2.710   1.485
  206W        W  641   1.489   3.301   1.098
  207W        W  642   0.604   0.481   0.356
  208W        W  643   1.708   0.135   2.166
  209W        W  644   0.736   3.255   0.014
  210W        W  645   1.110   1.721   0.765
  211W        W  646   1.764   2.350   3.078
  212W        W  647   1.594   0.708   1.068
  213W        W  648   2.950   0.305   1.496
  214W        W  649   2.670   3.587   1.824
  215W        W  650   2.082   3.235   2.164
  216W        W  651   1.478   2.272   2.125
  217W        W  652   3.248   2.995   2.251
  218W        W  653   0.942   0.498   1.020
  219W        W  654   1.464   2.795   1.980
  220W        W  655   0.947   0.726   0.045
  221W        W  656   1.748   1.335   2.439
  222W        W  657   2.596   0.201   2.309
  223W        W  658   0.016   2.044   2.194
  224W        W  659   1.720   1.862   0.352
  225W        W  660   0.988   0.177   0.122
  226W        W  661   1.726   1.258   1.173
  227W        W  662   2.696   0.234   2.872
  228W        W  663   1.284   2.246   2.981
  229W        W  664   2.088   2.028   3.198
  230W        W  665   2.705   2.058   3.091
  231W        W  666   1.989   0.198   3.596
  232W        W  667   1.211   0.814   1.989
  233W        W  668   0.637   0.770   1.387
  234W        W  669   0.423   3.482   1.063
  235W        W  670   1.755   2.812   3.188
  236W        W  671   0.790   2.297   0.547
  237W        W  672   2.470   1.682   1.768
  238W        W  673   2.750   1.481   2.167
  239W        W  674   1.955   2.155   2.101
  240W        W  675   2.425   2.529   0.233
  241W        W  676   2.097   0.550   1.561
  242W        W  677   3.576   0.828   0.829
  243W        W  678   0.070   3.417   2.860
  244W        W  679   0.487   2.643   2.392
  245W        W  680   0.054   3.489   0.624
  246W        W  681   1.953   0.759   2.430
  247W        W  682   1.316   2.782   0.279
  248W        W  683   3.221   3.164   0.465
  249W        W  684   2.196   1.817   0.479
  250W        W  685   1.039   1.008   0.996
  251W        W  686   1.871   0.918   0.048
  252W        W  687   2.455   2.483   3.226
  253W        W  688   2.808   0.389   0.843
  254W        W  689   0.138   0.237   0.291
  255W        W  690   1.424   2.556   2.581
  256W        W  691   1.223   2.472   1.673
  257W        W  692   0.965   2.424   0.071
  258W        W  693   0.206   2.665   0.839
  259W        W  694   0.710   1.735   3.281
  260W        W  695   1.414   0.295   3.467
  261W        W  696   2.123   0.437   2.823
  262W        W  697   1.318   0.205   1.104
  263W        W  698   2.377   0.282   0.609
  264W        W  699   0.322   0.214   2.186
  265W        W  700   0.370   1.177   1.556
  266W        W  701   3.059   0.285   1.962
  267W        W  702   0.481   0.783   0.776
  268W        W  703   3.052   0.471   2.392
  269W        W  704   3.448   1.674   0.077
  270W        W  705   0.740   0.432   1.896
  271W        W  706   1.854   1.004   2.836
  272W        W  707   0.002   0.694   0.314
  273W        W  708   0.788   2.083   2.875
  274W        W  709   2.146   1.481   2.054
  275W        W  710   2.013   3.560   0.350
  276W        W  711   0.159   2.067   0.047
  277W        W  712   0.894   2.478   3.173
  278W        W  713   0.415   1.645   2.804
  279W        W  714   1.406   1.750   2.598
  280W        W  715   3.174   0.109   2.860
  281W        W  716   3.572   1.719   2.851
  282W        W  717   3.560   1.919   0.537
  283W        W  718   2.423   2.251   0.636
  284W        W  719   2.897   3.551   0.331
  285W        W  720   2.074   1.541   3.473
  286W        W  721   0.404   2.508   3.513
  287W        W  722   3.610   0.430   3.465
  288W        W  723   3.328   1.358   2.086
  289W        W  724   1.636   3.488   3.563
  290W        W  725   1.491   0.117   0.290
  291W        W  726   3.030   2.716   0.233
  292W        W  727   0.799   0.809   3.119
  293W        W  728   1.233   2.803   2.981
  294W        W  729   3.359   0.794   2.779
  295W        W  730   2.570   3.453   0.747
  296W        W  731   2.809   2.072   2.114
  297W        W  732   1.059   0.488   2.781
  298W        W  733   1.528   1.557   3.538
  299W        W  734   1.031   2.736   0.732
  300W        W  735   2.786   2.234   0.996
  301W        W  736   0.554   0.860   2.720
  302W        W  737   1.883   2.922   1.184
  303W        W  738   3.633   1.482   1.365
  304W        W  739   1.855   0.115   3.084
  305W        W  740   2.635   2.820   2.163
  306W        W  741   2.938   3.164   1.871
  307W        W  742   2.157   2.966   0.299
  308W        W  743   0.167   2.858   3.141
  309W        W  744   0.910   0.850   2.379
  310W        W  745   0.880   0.198   1.489
  311W        W  746   2.501   1.040   2.181
  312W        W  747   1.299   2.211   0.381
  313W        W  748   3.297   2.153   1.880
  314W        W  749   0.624   2.911   3.303
  315W        W  750   3.011   3.593   1.100
  316W        W  751   1.110   0.613   1.545
  317W        W  752   0.879   2.106   1.635
  318W        W  753   1.192   3.517   2.385
  319W        W  754   3.259   3.613   3.417
  320W        W  755   2.418   1.801   2.350
  321W        W  756   0.267   1.599   0.265
  322W        W  757   3.401   3.257   0.962
  323W        W  758   3.238   0.581   0.581
  324W        W  759   1.377   0.100   2.984
  325W        W  760   3.083   2.902   1.442
  326W        W  761   3.112   1.458   1.347
  327W        W  762   1.229   1.131   1.563
  328W        W  763   1.474   1.393   2.887
  329W        W  764   2.585   2.546   2.750
  330W        W  765   1.235   1.000   2.862
  331W        W  766   1.214   3.466   1.478
  332W        W  767   0.531   3.425   3.112
  333W        W  768   0.643   2.786   0.242
  334W        W  769   3.160   2.544   1.052
  335W        W  770   0.764   1.336   2.938
  336W        W  771   3.537   1.266   0.419
  337W        W  772   1.282   2.323   0.890
  338W        W  773   2.381   1.705   2.971
  339W        W  774   2.272   1.333   2.515
  340W        W  775   0.832   1.705   2.544
  341W        W  776   3.042   3.593   2.373
  342W        W  777   2.833   0.227   3.367
  343W        W  778   0.497   0.377   2.954
  344W        W  779   0.836   1.400   2.007
  345W        W  780   1.205   1.214   0.129
  346W        W  781   0.008   2.973   2.674
  347W        W  782   1.593   1.682   2.117
  348W        W  783   1.416   0.707   0.222
  349W        W  784   0.551   1.523   1.003
  350W        W  785   0.322   3.375   2.440
  351W        W  786   3.117   1.601   0.548
  352W        W  787   3.212   0.517   3.234
  353W        W  788   2.648   2.726   1.197
  354W        W  789   0.246   1.650   3.374
  355W        W  790   3.212   0.114   0.670
  356W        W  791   2.732   2.589   0.681
  357W        W  792   1.634   1.647   0.766
  358W        W  793   2.821   0.451   0.289
  359W        W  794   2.886   1.058   2.475
  360W        W  795   0.595   1.651   1.682
  361W        W  796   0.889   2.590   1.331
  362W        W  797   2.652   1.210   1.296
  363W        W  798   1.675   0.589   1.992
  364W        W  799   3.637   2.500   2.503
  365W        W  800   3.555   0.487   2.064
  366W        W  801   0.094   3.317   1.440
  367W        W  802   0.603   2.504   0.976
  368W        W  803   0.518   0.121   3.529
  369W        W  804   1.637   2.974   3.631
  370W        W  805   3.392   1.942   1.421
  371W        W  806   2.746   2.119   0.301
  372W        W  807   2.041   3.640   2.513
  373W        W  808   2.898   2.362   3.550
  374W        W  809   1.713   0.072   0.830
  375W        W  810   2.426   0.941   1.689
  376W        W  811   0.112   2.528   2.021
  377W        W  812   1.365   0.490   0.662
  378W        W  813   1.169   1.974   3.511
  379W        W  814   2.163   0.955   1.225
  380W        W  815   2.368   2.365   2.347
  381W        W  816   0.522   2.970   2.782
  382W        W  817   1.113   2.953   3.505
  383W        W  818   0.964   0.750   0.519
  384W        W  819   2.481   0.892   0.844
  385W        W  820   2.439   3.000   3.081
  386W        W  821   1.124   1.592   1.680
  387W        W  822   0.779   3.290   2.545
  388W        W  823   3.524   3.407   0.146
  389W        W  824   0.387   2.079   3.142
  390W        W  825   2.382   2.341   1.830
  391W        W  826   0.818   1.990   1.072
  392W        W  827   1.189   2.997   2.467
  393W        W  828   1.567   0.416   1.508
  394W        W  829   0.178   2.400   0.438
  395W        W  830   1.697   1.351   0.308
  396W        W  831   0.343   1.900   1.327
  397W        W  832   1.633   0.542   2.791
  398W        W  833   3.305   0.251   0.218
  399W        W  834   3.398   1.997   3.317
  400W        W  835   2.052   3.254   3.469
  401W        W  836   3.610   2.348   2.991
  402W        W  837   3.018   3.146   3.602
  403W        W  838   0.757   3.602   2.080
  404W        W  839   3.616   2.224   0.954
  405W        W  840   2.146   1.491   1.467
  406W        W  841   1.913   0.103   1.357
  407W        W  842   0.972   3.087   1.194
  408W        W  843   1.471   0.828   2.419
  409W        W  844   1.171   0.197   1.888
  410W        W  845   0.234   3.019   0.436
  411W        W  846   2.050   2.383   1.154
  412W        W  847   0.925   3.178   3.033
  413W        W  848   0.402   2.001   0.729
  414W        W  849   0.287   0.544   1.728
  415W        W  850   1.835   2.509   1.785
  416W        W  851   0.087   0.363   0.805
  417W        W  852   2.751   1.569   2.732
  418W        W  853   2.628   0.955   0.304
  419W        W  854   3.145   2.627   1.952
  420W        W  855   1.806   3.111   1.783
  421W        W  856   1.218   3.215   0.694
  422W        W  857   2.500   0.118   0.124
  423W        W  858   0.300   3.378   1.865
  424W        W  859   2.497   1.136   3.500
  425W        W  860   0.480   0.666   3.499
  426W        W  861   0.211   1.266   0.832
  427W        W  862   0.902   1.255   0.557
  428W        W  863   2.665   1.582   3.374
  429W        W  864   1.008   1.863   2.083
  430W        W  865   2.482   0.149   1.203
  431W        W  866   1.613   3.580   1.706
  432W        W  867   2.827   3.042   2.643
  433W        W  868   2.411   3.191   1.754
  434W        W  869   2.430   2.171   1.348
  435W        W  870   1.892   0.396   0.419
  436W        W  871   3.573   0.024   1.141
  437W        W  872   1.261   1.659   0.304
  438W        W  873   3.427   0.996   1.294
  439W        W  874   2.119   2.166   0.171
  440W        W  875   3.055   2.366   2.919
  441W        W  876   2.709   3.067   0.386
  442W        W  877   1.324   0.742   3.292
  443W        W  878   1.144   1.326   2.533
  444W        W  879   3.236   2.821   2.810
  445W        W  880   2.336   0.771   3.187
  446W        W  881   0.180   1.242   2.964
  447W        W  882   1.940   1.719   2.690
  448W        W  883   0.297   2.477   1.347
  449W        W  884   0.444   1.774   2.237
  450W        W  885   2.761   2.060   2.587
  451W        W  886   2.533   3.440   3.398
  452W        W  887   2.429   1.179   2.951
  453W        W  888   2.706   3.233   1.356
  454W        W  889   1.708   2.953   2.679
  455W        W  890   1.193   3.308   1.948
  456W        W  891   2.998   2.479   2.367
  457W        W  892   2.048   2.551   3.504
  458W        W  893   0.653   2.504   1.843
  459W        W  894   2.999   2.263   1.488
  460W        W  895   2.640   3.329   2.239
  461W        W  896   0.618   3.058   2.109
  462W        W  897   1.639   1.110   3.319
  463W        W  898   2.090   3.276   0.830
  464W        W  899   1.398   2.531   3.468
  465W        W  900   1.524   2.769   0.845
  466W        W  901   0.745   1.509   0.104
  467W        W  902   0.084   3.595   7.003
  468W        W  903   0.460   2.488   6.526
  469W        W  904   3.165   2.218   4.296
  470W        W  905   3.295   3.303   6.323
  471W        W  906   1.213   3.294   3.849
  472W        W  907   1.296   1.446   4.832
  473W        W  908   0.811   1.294   4.996
  474W        W  909   1.802   2.109   4.430
  475W        W  910   1.477   3.201   6.785
  476W        W  911   0.126   0.762   6.748
  477W        W  912   0.888   0.042   6.550
  478W        W  913   2.582   0.430   5.437
  479W        W  914   2.231   1.301   4.007
  480W        W  915   2.801   0.735   7.098
  481W        W  916   0.167   0.527   6.223
  482W        W  917   0.266   3.146   7.244
  483W        W  918   1.788   2.536   3.976
  484W        W  919   0.220   1.319   5.669
  485W        W  920   1.113   1.210   6.906
  486W        W  921   3.572   1.069   5.405
  487W        W  922   3.336   2.112   6.264
  488W        W  923   1.644   1.445   5.291
  489W        W  924   2.190   2.784   5.660
  490W        W  925   0.690   2.218   5.892
  491W        W  926   0.049   1.746   5.463
  492W        W  927   1.085   1.718   6.655
  493W        W  928   3.356   1.501   6.909
  494W        W  929   0.972   2.945   5.354
  495W        W  930   2.093   2.634   6.488
  496W        W  931   1.313   1.274   5.713
  497W        W  932   1.605   2.058   5.356
  498W        W  933   2.602   2.831   7.204
  499W        W  934   1.681   2.151   7.214
  500W        W  935   1.662   1.867   6.692
  501W        W  936   0.071   1.258   7.214
  502W        W  937   2.903   2.793   6.813
  503W        W  938   0.484   0.375   4.811
  504W        W  939   1.011   2.633   5.810
  505W        W  940   3.474   2.416   5.100
  506W        W  941   2.887   0.816   5.667
  507W        W  942   3.172   0.769   3.762
  508W        W  943   3.637   1.570   6.068
  509W        W  944   1.604   3.277   5.821
  510W        W  945   3.378   2.743   4.259
  511W        W  946   0.507   3.529   4.013
  512W        W  947   0.900   3.575   4.689
  513W        W  948   0.697   0.329   6.115
  514W        W  949   3.320   1.347   6.390
  515W        W  950   2.725   1.769   4.849
  516W        W  951   2.691   1.457   3.876
  517W        W  952   1.899   2.601   6.016
  518W        W  953   1.705   0.931   5.215
  519W        W  954   2.305   3.018   6.209
  520W        W  955   3.176   1.809   4.631
  521W        W  956   2.078   0.467   4.647
  522W        W  957   0.735   3.161   4.330
  523W        W  958   0.106   0.660   4.929
  524W        W  959   2.892   1.267   5.403
  525W        W  960   0.350   2.884   5.318
  526W        W  961   1.691   3.234   4.188
  527W        W  962   3.083   1.260   3.652
  528W        W  963   0.106   3.018   5.816
  529W        W  964   0.897   2.590   6.296
  530W        W  965   1.270   1.950   4.915
  531W        W  966   1.292   0.355   6.008
  532W        W  967   3.521   0.117   5.305
  533W        W  968   0.740   1.989   3.773
  534W        W  969   0.395   1.022   3.952
  535W        W  970   0.457   2.978   4.746
  536W        W  971   1.588   2.461   4.994
  537W        W  972   2.920   3.320   6.708
  538W        W  973   1.846   0.962   4.392
  539W        W  974   3.229   3.360   5.164
  540W        W  975   2.906   1.213   6.762
  541W        W  976   3.619   2.869   4.896
  542W        W  977   2.246   2.161   6.380
  543W        W  978   0.012   1.712   4.586
  544W        W  979   1.123   2.127   6.159
  545W        W  980   2.327   1.391   4.537
  546W        W  981   2.204   1.881   4.641
  547W        W  982   0.547   1.301   6.115
  548W        W  983   0.532   1.177   7.037
  549W        W  984   0.422   0.094   5.196
  550W        W  985   2.190   0.441   5.757
  551W        W  986   1.838   0.626   6.920
  552W        W  987   2.193   0.775   4.098
  553W        W  988   3.376   3.168   6.852
  554W        W  989   2.343   0.249   6.891
  555W        W  990   3.362   2.550   7.013
  556W        W  991   2.792   0.717   6.609
  557W        W  992   2.592   0.655   4.879
  558W        W  993   2.985   1.789   7.283
  559W        W  994   0.725   3.365   5.269
  560W        W  995   1.383   1.082   4.255
  561W        W  996   0.952   0.366   6.919
  562W        W  997   3.004   0.850   4.600
  563W        W  998   3.371   1.332   4.545
  564W        W  999   1.114   3.549   7.016
  565W        W 1000   1.040   0.085   4.251
  566W        W 1001   3.361   0.619   5.286
  567W        W 1002   3.511   2.868   3.731
  568W        W 1003   0.418   2.071   5.433
  569W        W 1004   2.335   0.658   3.663
  570W        W 1005   3.469   2.990   5.383
  571W        W 1006   3.508   0.184   6.133
  572W        W 1007   1.953   1.396   6.687
  573W        W 1008   2.046   2.735   4.390
  574W        W 1009   2.446   2.029   7.130
  575W        W 1010   2.120   0.006   5.439
  576W        W 1011   0.732   0.909   5.502
  577W        W 1012   0.286   2.109   6.276
  578W        W 1013   2.145   3.302   4.982
  579W        W 1014   3.339   0.899   5.854
  580W        W 1015   1.976   3.246   6.621
  581W        W 1016   3.319   2.305   3.826
  582W        W 1017   1.754   1.788   4.887
  583W        W 1018   3.606   0.299   6.628
  584W        W 1019   1.755   2.134   6.222
  585W        W 1020   1.972   1.020   5.667
  586W        W 1021   2.824   1.318   4.505
  587W        W 1022   3.111   1.051   4.147
  588W        W 1023   2.920   3.091   4.536
  589W        W 1024   2.754   2.694   5.332
  590W        W 1025   2.650   1.773   4.310
  591W        W 1026   2.083   1.983   5.296
  592W        W 1027   2.964   1.771   5.363
  593W        W 1028   0.339   0.786   5.787
  594W        W 1029   3.117   1.838   6.614
  595W        W 1030   3.468   3.456   5.760
  596W        W 1031   1.398   2.900   5.162
  597W        W 1032   2.405   3.433   6.486
  598W        W 1033   2.399   0.763   6.250
  599W        W 1034   1.606   3.471   6.311
  600W        W 1035   3.303   0.425   4.777
  601W        W 1036   3.094   1.744   6.078
  602W        W 1037   0.077   1.065   6.116
  603W        W 1038   2.937   0.860   5.134
  604W        W 1039   3.348   1.011   6.911
  605W        W 1040   2.233   2.710   5.129
  606W        W 1041   1.489   3.301   4.742
  607W        W 1042   0.604   0.481   4.000
  608W        W 1043   1.708   0.135   5.810
  609W        W 1044   0.736   3.255   3.658
  610W        W 1045   1.110   1.721   4.409
  611W        W 1046   1.764   2.350   6.722
  612W        W 1047   1.594   0.708   4.712
  613W        W 1048   2.950   0.305   5.140
  614W        W 1049   2.670   3.587   5.468
  615W        W 1050   2.082   3.235   5.808
  616W        W 1051   1.478   2.272   5.769
  617W        W 1052   3.248   2.995   5.895
  618W        W 1053   0.942   0.498   4.664
  619W        W 1054   1.464   2.795   5.624
  620W        W 1055   0.947   0.726   3.689
  621W        W 1056   1.748   1.335   6.083
  622W        W 1057   2.596   0.201   5.953
  623W        W 1058   0.016   2.044   5.838
  624W        W 1059   1.720   1.862   3.996
  625W        W 1060   0.988   0.177   3.766
  626W        W 1061   1.726   1.258   4.817
  627W        W 1062   2.696   0.234   6.516
  628W        W 1063   1.284   2.246   6.625
  629W        W 1064   2.088   2.028   6.842
  630W        W 1065   2.705   2.058   6.735
  631W        W 1066   1.989   0.198   7.240
  632W        W 1067   1.211   0.814   5.633
  633W        W 1068   0.637   0.770   5.031
  634W        W 1069   0.423   3.482   4.707
  635W        W 1070   1.755   2.812   6.832
  636W        W 1071   0.790   2.297   4.191
  637W        W 1072   2.470   1.682   5.412
  638W        W 1073   2.750   1.481   5.811
  639W        W 1074   1.955   2.155   5.745
  640W        W 1075   2.425   2.529   3.877
  641W        W 1076   2.097   0.550   5.205
  642W        W 1077   3.576   0.828   4.473
  643W        W 1078   0.070   3.417   6.504
  644W        W 1079   0.487   2.643   6.036
  645W        W 1080   0.054   3.489   4.268
  646W        W 1081   1.953   0.759   6.074
  647W        W 1082   1.316   2.782   3.923
  648W        W 1083   3.221   3.164   4.109
  649W        W 1084   2.196   1.817   4.123
  650W        W 1085   1.039   1.008   4.640
  651W        W 1086   1.871   0.918   3.692
  652W        W 1087   2.455   2.483   6.870
  653W        W 1088   2.808   0.389   4.487
  654W        W 1089   0.138   0.237   3.935
  655W        W 1090   1.424   2.556   6.225
  656W        W 1091   1.223   2.472   5.317
  657W        W 1092   0.965   2.424   3.715
  658W        W 1093   0.206   2.665   4.483
  659W        W 1094   0.710   1.735   6.925
  660W        W 1095   1.414   0.295   7.111
  661W        W 1096   2.123   0.437   6.467
  662W        W 1097   1.318   0.205   4.748
  663W        W 1098   2.377   0.282   4.253
  664W        W 1099   0.322   0.214   5.830
  665W        W 1100   0.370   1.177   5.200
  666W        W 1101   3.059   0.285   5.606
  667W        W 1102   0.481   0.783   4.420
  668W        W 1103   3.052   0.471   6.036
  669W        W 1104   3.448   1.674   3.721
  670W        W 1105   0.740   0.432   5.540
  671W        W 1106   1.854   1.004   6.480
  672W        W 1107   0.002   0.694   3.958
  673W        W 1108   0.788   2.083   6.519
  674W        W 1109   2.146   1.481   5.698
  675W        W 1110   2.013   3.560   3.994
  676W        W 1111   0.159   2.067   3.691
  677W        W 1112   0.894   2.478   6.817
  678W        W 1113   0.415   1.645   6.448
  679W        W 1114   1.406   1.750   6.242
  680W        W 1115   3.174   0.109   6.504
  681W        W 1116   3.572   1.719   6.495
  682W        W 1117   3.560   1.919   4.181
  683W        W 1118   2.423   2.251   4.280
  684W        W 1119   2.897   3.551   3.975
  685W        W 1120   2.074   1.541   7.117
  686W        W 1121   0.404   2.508   7.157
  687W        W 1122   3.610   0.430   7.109
  688W        W 1123   3.328   1.358   5.730
  689W        W 1124   1.636   3.488   7.207
  690W        W 1125   1.491   0.117   3.934
  691W        W 1126   3.030   2.716   3.877
  692W        W 1127   0.799   0.809   6.763
  693W        W 1128   1.233   2.803   6.625
  694W        W 1129   3.359   0.794   6.423
  695W        W 1130   2.570   3.453   4.391
  696W        W 1131   2.809   2.072   5.758
  697W        W 1132   1.059   0.488   6.425
  698W        W 1133   1.528   1.557   7.182
  699W        W 1134   1.031   2.736   4.376
  700W        W 1135   2.786   2.234   4.640
  701W        W 1136   0.554   0.860   6.364
  702W        W 1137   1.883   2.922   4.828
  703W        W 1138   3.633   1.482   5.009
  704W        W 1139   1.855   0.115   6.728
  705W        W 1140   2.635   2.820   5.807
  706W        W 1141   2.938   3.164   5.515
  707W        W 1142   2.157   2.966   3.943
  708W        W 1143   0.167   2.858   6.785
  709W        W 1144   0.910   0.850   6.023
  710W        W 1145   0.880   0.198   5.133
  711W        W 1146   2.501   1.040   5.825
  712W        W 1147   1.299   2.211   4.025
  713W        W 1148   3.297   2.153   5.524
  714W        W 1149   0.624   2.911   6.947
  715W        W 1150   3.011   3.593   4.744
  716W        W 1151   1.110   0.613   5.189
  717W        W 1152   0.879   2.106   5.279
  718W        W 1153   1.192   3.517   6.029
  719W        W 1154   3.259   3.613   7.061
  720W        W 1155   2.418   1.801   5.994
  721W        W 1156   0.267   1.599   3.909
  722W        W 1157   3.401   3.257   4.606
  723W        W 1158   3.238   0.581   4.225
  724W        W 1159   1.377   0.100   6.628
  725W        W 1160   3.083   2.902   5.086
  726W        W 1161   3.112   1.458   4.991
  727W        W 1162   1.229   1.131   5.207
  728W        W 1163   1.474   1.393   6.531
  729W        W 1164   2.585   2.546   6.394
  730W        W 1165   1.235   1.000   6.506
  731W        W 1166   1.214   3.466   5.122
  732W        W 1167   0.531   3.425   6.756
  733W        W 1168   0.643   2.786   3.886
  734W        W 1169   3.160   2.544   4.696
  735W        W 1170   0.764   1.336   6.582
  736W        W 1171   3.537   1.266   4.063
  737W        W 1172   1.282   2.323   4.534
  738W        W 1173   2.381   1.705   6.615
  739W        W 1174   2.272   1.333   6.159
  740W        W 1175   0.832   1.705   6.188
  741W        W 1176   3.042   3.593   6.017
  742W        W 1177   2.833   0.227   7.011
  743W        W 1178   0.497   0.377   6.598
  744W        W 1179   0.836   1.400   5.651
  745W        W 1180   1.205   1.214   3.773
  746W        W 1181   0.008   2.973   6.318
  747W        W 1182   1.593   1.682   5.761
  748W        W 1183   1.416   0.707   3.866
  749W        W 1184   0.551   1.523   4.647
  750W        W 1185   0.322   3.375   6.084
  751W        W 1186   3.117   1.601   4.192
  752W        W 1187   3.212   0.517   6.878
  753W        W 1188   2.648   2.726   4.841
  754W        W 1189   0.246   1.650   7.018
  755W        W 1190   3.212   0.114   4.314
  756W        W 1191   2.732   2.589   4.325
  757W        W 1192   1.634   1.647   4.410
  758W        W 1193   2.821   0.451   3.933
  759W        W 1194   2.886   1.058   6.119
  760W        W 1195   0.595   1.651   5.326
  761W        W 1196   0.889   2.590   4.975
  762W        W 1197   2.652   1.210   4.940
  763W        W 1198   1.675   0.589   5.636
  764W        W 1199   3.637   2.500   6.147
  765W        W 1200   3.555   0.487   5.708
  766W        W 1201   0.094   3.317   5.084
  767W        W 1202   0.603   2.504   4.620
  768W        W 1203   0.518   0.121   7.173
  769W        W 1204   1.637   2.974   7.275
  770W        W 1205   3.392   1.942   5.065
  771W        W 1206   2.746   2.119   3.945
  772W        W 1207   2.041   3.640   6.157
  773W        W 1208   2.898   2.362   7.194
  774W        W 1209   1.713   0.072   4.474
  775W        W 1210   2.426   0.941   5.333
  776W        W 1211   0.112   2.528   5.665
  777W        W 1212   1.365   0.490   4.306
  778W        W 1213   1.169   1.974   7.155
  779W        W 1214   2.163   0.955   4.869
  780W        W 1215   2.368   2.365   5.991
  781W        W 1216   0.522   2.970   6.426
  782W        W 1217   1.113   2.953   7.149
  783W        W 1218   0.964   0.750   4.163
  784W        W 1219   2.481   0.892   4.488
  785W        W 1220   2.439   3.000   6.725
  786W        W 1221   1.124   1.592   5.324
  787W        W 1222   0.779   3.290   6.189
  788W        W 1223   3.524   3.407   3.790
  789W        W 1224   0.387   2.079   6.786
  790W        W 1225   2.382   2.341   5.474
  791W        W 1226   0.818   1.990   4.716
  792W        W 1227   1.189   2.997   6.111
  793W        W 1228   1.567   0.416   5.152
  794W        W 1229   0.178   2.400   4.082
  795W        W 1230   1.697   1.351   3.952
  796W        W 1231   0.343   1.900   4.971
  797W        W 1232   1.633   0.542   6.435
  798W        W 1233   3.305   0.251   3.862
  799W        W 1234   3.398   1.997   6.961
  800W        W 1235   2.052   3.254   7.113
  801W        W 1236   3.610   2.348   6.635
  802W        W 1237   3.018   3.146   7.246
  803W        W 1238   0.757   3.602   5.724
  804W        W 1239   3.616   2.224   4.598
  805W        W 1240   2.146   1.491   5.111
  806W        W 1241   1.913   0.103   5.001
  807W        W 1242   0.972   3.087   4.838
  808W        W 1243   1.471   0.828   6.063
  809W        W 1244   1.171   0.197   5.532
  810W        W 1245   0.234   3.019   4.080
  811W        W 1246   2.050   2.383   4.798
  812W        W 1247   0.925   3.178   6.677
  813W        W 1248   0.402   2.001   4.373
  814W        W 1249   0.287   0.544   5.372
  815W        W 1250   1.835   2.509   5.429
  816W        W 1251   0.087   0.363   4.449
  817W        W 1252   2.751   1.569   6.376
  818W        W 1253   2.628   0.955   3.948
  819W        W 1254   3.145   2.627   5.596
  820W        W 1255   1.806   3.111   5.427
  821W        W 1256   1.218   3.215   4.338
  822W        W 1257   2.500   0.118   3.768
  823W        W 1258   0.300   3.378   5.509
  824W        W 1259   2.497   1.136   7.144
  825W        W 1260   0.480   0.666   7.143
  826W        W 1261   0.211   1.266   4.476
  827W        W 1262   0.902   1.255   4.201
  828W        W 1263   2.665   1.582   7.018
  829W        W 1264   1.008   1.863   5.727
  830W        W 1265   2.482   0.149   4.847
  831W        W 1266   1.613   3.580   5.350
  832W        W 1267   2.827   3.042   6.287
  833W        W 1268   2.411   3.191   5.398
  834W        W 1269   2.430   2.171   4.992
  835W        W 1270   1.892   0.396   4.063
  836W        W 1271   3.573   0.024   4.785
  837W        W 1272   1.261   1.659   3.948
  838W        W 1273   3.427   0.996   4.938
  839W        W 1274   2.119   2.166   3.815
  840W        W 1275   3.055   2.366   6.563
  841W        W 1276   2.709   3.067   4.030
  842W        W 1277   1.324   0.742   6.936
  843W        W 1278   1.144   1.326   6.177
  844W        W 1279   3.236   2.821   6.454
  845W        W 1280   2.336   0.771   6.831
  846W        W 1281   0.180   1.242   6.608
  847W        W 1282   1.940   1.719   6.334
  848W        W 1283   0.297   2.477   4.991
  849W        W 1284   0.444   1.774   5.881
  850W        W 1285   2.761   2.060   6.231
  851W        W 1286   2.533   3.440   7.042
  852W        W 1287   2.429   1.179   6.595
  853W        W 1288   2.706   3.233   5.000
  854W        W 1289   1.708   2.953   6.323
  855W        W 1290   1.193   3.308   5.592
  856W        W 1291   2.998   2.479   6.011
  857W        W 1292   2.048   2.551   7.148
  858W        W 1293   0.653   2.504   5.487
  859W        W 1294   2.999   2.263   5.132
  860W        W 1295   2.640   3.329   5.883
  861W        W 1296   0.618   3.058   5.753
  862W        W 1297   1.639   1.110   6.963
  863W        W 1298   2.090   3.276   4.474
  864W        W 1299   1.398   2.531   7.112
  865W        W 1300   1.524   2.769   4.489
  866W        W 1301   0.745   1.509   3.748
  867W        W 1302   0.084   3.595  10.648
  868W        W 1303   0.460   2.488  10.171
  869W        W 1304   3.165   2.218   7.941
  870W        W 1305   3.295   3.303   9.968
  871W        W 1306   1.213   3.294   7.494
  872W        W 1307   1.296   1.446   8.477
  873W        W 1308   0.811   1.294   8.641
  874W        W 1309   1.802   2.109   8.075
  875W        W 1310   1.477   3.201  10.430
  876W        W 1311   0.126   0.762  10.393
  877W        W 1312   0.888   0.042  10.195
  878W        W 1313   2.582   0.430   9.082
  879W        W 1314   2.231   1.301   7.652
  880W        W 1315   2.801   0.735  10.743
  881W        W 1316   0.167   0.527   9.868
  882W        W 1317   0.266   3.146  10.889
  883W        W 1318   1.788   2.536   7.621
  884W        W 1319   0.220   1.319   9.314
  885W        W 1320   1.113   1.210  10.551
  886W        W 1321   3.572   1.069   9.050
  887W        W 1322   3.336   2.112   9.909
  888W        W 1323   1.644   1.445   8.936
  889W        W 1324   2.190   2.784   9.305
  890W        W 1325   0.690   2.218   9.537
  891W        W 1326   0.049   1.746   9.108
  892W        W 1327   1.085   1.718  10.300
  893W        W 1328   3.356   1.501  10.554
  894W        W 1329   0.972   2.945   8.999
  895W        W 1330   2.093   2.634  10.133
  896W        W 1331   1.313   1.274   9.358
  897W        W 1332   1.605   2.058   9.001
  898W        W 1333   2.602   2.831  10.849
  899W        W 1334   1.681   2.151  10.859
  900W        W 1335   1.662   1.867  10.337
  901W        W 1336   0.071   1.258  10.859
  902W        W 1337   2.903   2.793  10.458
  903W        W 1338   0.484   0.375   8.456
  904W        W 1339   1.011   2.633   9.455
  905W        W 1340   3.474   2.416   8.745
  906W        W 1341   2.887   0.816   9.312
  907W        W 1342   3.172   0.769   7.407
  908W        W 1343   3.637   1.570   9.713
  909W        W 1344   1.604   3.277   9.466
  910W        W 1345   3.378   2.743   7.904
  911W        W 1346   0.507   3.529   7.658
  912W        W 1347   0.900   3.575   8.334
  913W        W 1348   0.697   0.329   9.760
  914W        W 1349   3.320   1.347  10.035
  915W        W 1350   2.725   1.769   8.494
  916W        W 1351   2.691   1.457   7.521
  917W        W 1352   1.899   2.601   9.661
  918W        W 1353   1.705   0.931   8.860
  919W        W 1354   2.305   3.018   9.854
  920W        W 1355   3.176   1.809   8.276
  921W        W 1356   2.078   0.467   8.292
  922W        W 1357   0.735   3.161   7.975
  923W        W 1358   0.106   0.660   8.574
  924W        W 1359   2.892   1.267   9.048
  925W        W 1360   0.350   2.884   8.963
  926W        W 1361   1.691   3.234   7.833
  927W        W 1362   3.083   1.260   7.297
  928W        W 1363   0.106   3.018   9.461
  929W        W 1364   0.897   2.590   9.941
  930W        W 1365   1.270   1.950   8.560
  931W        W 1366   1.292   0.355   9.653
  932W        W 1367   3.521   0.117   8.950
  933W        W 1368   0.740   1.989   7.418
  934W        W 1369   0.395   1.022   7.597
  935W        W 1370   0.457   2.978   8.391
  936W        W 1371   1.588   2.461   8.639
  937W        W 1372   2.920   3.320  10.353
  938W        W 1373   1.846   0.962   8.037
  939W        W 1374   3.229   3.360   8.809
  940W        W 1375   2.906   1.213  10.407
  941W        W 1376   3.619   2.869   8.541
  942W        W 1377   2.246   2.161  10.025
  943W        W 1378   0.012   1.712   8.231
  944W        W 1379   1.123   2.127   9.804
  945W        W 1380   2.327   1.391   8.182
  946W        W 1381   2.204   1.881   8.286
  947W        W 1382   0.547   1.301   9.760
  948W        W 1383   0.532   1.177  10.682
  949W        W 1384   0.422   0.094   8.841
  950W        W 1385   2.190   0.441   9.402
  951W        W 1386   1.838   0.626  10.565
  952W        W 1387   2.193   0.775   7.743
  953W        W 1388   3.376   3.168  10.497
  954W        W 1389   2.343   0.249  10.536
  955W        W 1390   3.362   2.550  10.658
  956W        W 1391   2.792   0.717  10.254
  957W        W 1392   2.592   0.655   8.524
  958W        W 1393   2.985   1.789  10.928
  959W        W 1394   0.725   3.365   8.914
  960W        W 1395   1.383   1.082   7.900
  961W        W 1396   0.952   0.366  10.564
  962W        W 1397   3.004   0.850   8.245
  963W        W 1398   3.371   1.332   8.190
  964W        W 1399   1.114   3.549  10.661
  965W        W 1400   1.040   0.085   7.896
  966W        W 1401   3.361   0.619   8.931
  967W        W 1402   3.511   2.868   7.376
  968W        W 1403   0.418   2.071   9.078
  969W        W 1404   2.335   0.658   7.308
  970W        W 1405   3.469   2.990   9.028
  971W        W 1406   3.508   0.184   9.778
  972W        W 1407   1.953   1.396  10.332
  973W        W 1408   2.046   2.735   8.035
  974W        W 1409   2.446   2.029  10.775
  975W        W 1410   2.120   0.006   9.084
  976W        W 1411   0.732   0.909   9.147
  977W        W 1412   0.286   2.109   9.921
  978W        W 1413   2.145   3.302   8.627
  979W        W 1414   3.339   0.899   9.499
  980W        W 1415   1.976   3.246  10.266
  981W        W 1416   3.319   2.305   7.471
  982W        W 1417   1.754   1.788   8.532
  983W        W 1418   3.606   0.299  10.273
  984W        W 1419   1.755   2.134   9.867
  985W        W 1420   1.972   1.020   9.312
  986W        W 1421   2.824   1.318   8.150
  987W        W 1422   3.111   1.051   7.792
  988W        W 1423   2.920   3.091   8.181
  989W        W 1424   2.754   2.694   8.977
  990W        W 1425   2.650   1.773   7.955
  991W        W 1426   2.083   1.983   8.941
  992W        W 1427   2.964   1.771   9.008
  993W        W 1428   0.339   0.786   9.432
  994W        W 1429   3.117   1.838  10.259
  995W        W 1430   3.468   3.456   9.405
  996W        W 1431   1.398   2.900   8.807
  997W        W 1432   2.405   3.433  10.131
  998W        W 1433   2.399   0.763   9.895
  999W        W 1434   1.606   3.471   9.956
 1000W        W 1435   3.303   0.425   8.422
 1001W        W 1436   3.094   1.744   9.723
 1002W        W 1437   0.077   1.065   9.761
 1003W        W 1438   2.937   0.860   8.779
 1004W        W 1439   3.348   1.011  10.556
 1005W        W 1440   2.233   2.710   8.774
 1006W        W 1441   1.489   3.301   8.387
 1007W        W 1442   0.604   0.481   7.645
 1008W        W 1443   1.708   0.135   9.455
 1009W        W 1444   0.736   3.255   7.303
 1010W        W 1445   1.110   1.721   8.054
 1011W        W 1446   1.764   2.350  10.367
 1012W        W 1447   1.594   0.708   8.357
 1013W        W 1448   2.950   0.305   8.785
 1014W        W 1449   2.670   3.587   9.113
 1015W        W 1450   2.082   3.235   9.453
 1016W        W 1451   1.478   2.272   9.414
 1017W        W 1452   3.248   2.995   9.540
 1018W        W 1453   0.942   0.498   8.309
 1019W        W 1454   1.464   2.795   9.269
 1020W        W 1455   0.947   0.726   7.334
 1021W        W 1456   1.748   1.335   9.728
 1022W        W 1457   2.596   0.201   9.598
 1023W        W 1458   0.016   2.044   9.483
 1024W        W 1459   1.720   1.862   7.641
 1025W        W 1460   0.988   0.177   7.411
 1026W        W 1461   1.726   1.258   8.462
 1027W        W 1462   2.696   0.234  10.161
 1028W        W 1463   1.284   2.246  10.270
 1029W        W 1464   2.088   2.028  10.487
 1030W        W 1465   2.705   2.058  10.380
 1031W        W 1466   1.989   0.198  10.885
 1032W        W 1467   1.211   0.814   9.278
 1033W        W 1468   0.637   0.770   8.676
 1034W        W 1469   0.423   3.482   8.352
 1035W        W 1470   1.755   2.812  10.477
 1036W        W 1471   0.790   2.297   7.836
 1037W        W 1472   2.470   1.682   9.057
 1038W        W 1473   2.750   1.481   9.456
 1039W        W 1474   1.955   2.155   9.390
 1040W        W 1475   2.425   2.529   7.522
 1041W        W 1476   2.097   0.550   8.850
 1042W        W 1477   3.576   0.828   8.118
 1043W        W 1478   0.070   3.417  10.149
 1044W        W 1479   0.487   2.643   9.681
 1045W        W 1480   0.054   3.489   7.913
 1046W        W 1481   1.953   0.759   9.719
 1047W        W 1482   1.316   2.782   7.568
 1048W        W 1483   3.221   3.164   7.754
 1049W        W 1484   2.196   1.817   7.768
 1050W        W 1485   1.039   1.008   8.285
 1051W        W 1486   1.871   0.918   7.337
 1052W        W 1487   2.455   2.483  10.515
 1053W        W 1488   2.808   0.389   8.132
 1054W        W 1489   0.138   0.237   7.580
 1055W        W 1490   1.424   2.556   9.870
 1056W        W 1491   1.223   2.472   8.962
 1057W        W 1492   0.965   2.424   7.360
 1058W        W 1493   0.206   2.665   8.128
 1059W        W 1494   0.710   1.735  10.570
 1060W        W 1495   1.414   0.295  10.756
 1061W        W 1496   2.123   0.437  10.112
 1062W        W 1497   1.318   0.205   8.393
 1063W        W 1498   2.377   0.282   7.898
 1064W        W 1499   0.322   0.214   9.475
 1065W        W 1500   0.370   1.177   8.845
 1066W        W 1501   3.059   0.285   9.251
 1067W        W 1502   0.481   0.783   8.065
 1068W        W 1503   3.052   0.471   9.681
 1069W        W 1504   3.448   1.674   7.366
 1070W        W 1505   0.740   0.432   9.185
 1071W        W 1506   1.854   1.004  10.125
 1072W        W 1507   0.002   0.694   7.603
 1073W        W 1508   0.788   2.083  10.164
 1074W        W 1509   2.146   1.481   9.343
 1075W        W 1510   2.013   3.560   7.639
 1076W        W 1511   0.159   2.067   7.336
 1077W        W 1512   0.894   2.478  10.462
 1078W        W 1513   0.415   1.645  10.093
 1079W        W 1514   1.406   1.750   9.887
 1080W        W 1515   3.174   0.109  10.149
 1081W        W 1516   3.572   1.719  10.140
 1082W        W 1517   3.560   1.919   7.826
 1083W        W 1518   2.423   2.251   7.925
 1084W        W 1519   2.897   3.551   7.620
 1085W        W 1520   2.074   1.541  10.762
 1086W        W 1521   0.404   2.508  10.802
 1087W        W 1522   3.610   0.430  10.754
 1088W        W 1523   3.328   1.358   9.375
 1089W        W 1524   1.636   3.488  10.852
 1090W        W 1525   1.491   0.117   7.579
 1091W        W 1526   3.030   2.716   7.522
 1092W        W 1527   0.799   0.809  10.408
 1093W        W 1528   1.233   2.803  10.270
 1094W        W 1529   3.359   0.794  10.068
 1095W        W 1530   2.570   3.453   8.036
 1096W        W 1531   2.809   2.072   9.403
 1097W        W 1532   1.059   0.488  10.070
 1098W        W 1533   1.528   1.557  10.827
 1099W        W 1534   1.031   2.736   8.021
 1100W        W 1535   2.786   2.234   8.285
 1101W        W 1536   0.554   0.860  10.009
 1102W        W 1537   1.883   2.922   8.473
 1103W        W 1538   3.633   1.482   8.654
 1104W        W 1539   1.855   0.115  10.373
 1105W        W 1540   2.635   2.820   9.452
 1106W        W 1541   2.938   3.164   9.160
 1107W        W 1542   2.157   2.966   7.588
 1108W        W 1543   0.167   2.858  10.430
 1109W        W 1544   0.910   0.850   9.668
 1110W        W 1545   0.880   0.198   8.778
 1111W        W 1546   2.501   1.040   9.470
 1112W        W 1547   1.299   2.211   7.670
 1113W        W 1548   3.297   2.153   9.169
 1114W        W 1549   0.624   2.911  10.592
 1115W        W 1550   3.011   3.593   8.389
 1116W        W 1551   1.110   0.613   8.834
 1117W        W 1552   0.879   2.106   8.924
 1118W        W 1553   1.192   3.517   9.674
 1119W        W 1554   3.259   3.613  10.706
 1120W        W 1555   2.418   1.801   9.639
 1121W        W 1556   0.267   1.599   7.554
 1122W        W 1557   3.401   3.257   8.251
 1123W        W 1558   3.238   0.581   7.870
 1124W        W 1559   1.377   0.100  10.273
 1125W        W 1560   3.083   2.902   8.731
 1126W        W 1561   3.112   1.458   8.636
 1127W        W 1562   1.229   1.131   8.852
 1128W        W 1563   1.474   1.393  10.176
 1129W        W 1564   2.585   2.546  10.039
 1130W        W 1565   1.235   1.000  10.151
 1131W        W 1566   1.214   3.466   8.767
 1132W        W 1567   0.531   3.425  10.401
 1133W        W 1568   0.643   2.786   7.531
 1134W        W 1569   3.160   2.544   8.341
 1135W        W 1570   0.764   1.336  10.227
 1136W        W 1571   3.537   1.266   7.708
 1137W        W 1572   1.282   2.323   8.179
 1138W        W 1573   2.381   1.705  10.260
 1139W        W 1574   2.272   1.333   9.804
 1140W        W 1575   0.832   1.705   9.833
 1141W        W 1576   3.042   3.593   9.662
 1142W        W 1577   2.833   0.227  10.656
 1143W        W 1578   0.497   0.377  10.243
 1144W        W 1579   0.836   1.400   9.296
 1145W        W 1580   1.205   1.214   7.418
 1146W        W 1581   0.008   2.973   9.963
 1147W        W 1582   1.593   1.682   9.406
 1148W        W 1583   1.416   0.707   7.511
 1149W        W 1584   0.551   1.523   8.292
 1150W        W 1585   0.322   3.375   9.729
 1151W        W 1586   3.117   1.601   7.837
 1152W        W 1587   3.212   0.517  10.523
 1153W        W 1588   2.648   2.726   8.486
 1154W        W 1589   0.246   1.650  10.663
 1155W        W 1590   3.212   0.114   7.959
 1156W        W 1591   2.732   2.589   7.970
 1157W        W 1592   1.634   1.647   8.055
 1158W        W 1593   2.821   0.451   7.578
 1159W        W 1594   2.886   1.058   9.764
 1160W        W 1595   0.595   1.651   8.971
 1161W        W 1596   0.889   2.590   8.620
 1162W        W 1597   2.652   1.210   8.585
 1163W        W 1598   1.675   0.589   9.281
 1164W        W 1599   3.637   2.500   9.792
 1165W        W 1600   3.555   0.487   9.353
 1166W        W 1601   0.094   3.317   8.729
 1167W        W 1602   0.603   2.504   8.265
 1168W        W 1603   0.518   0.121  10.818
 1169W        W 1604   1.637   2.974  10.920
 1170W        W 1605   3.392   1.942   8.710
 1171W        W 1606   2.746   2.119   7.590
 1172W        W 1607   2.041   3.640   9.802
 1173W        W 1608   2.898   2.362  10.839
 1174W        W 1609   1.713   0.072   8.119
 1175W        W 1610   2.426   0.941   8.978
 1176W        W 1611   0.112   2.528   9.310
 1177W        W 1612   1.365   0.490   7.951
 1178W        W 1613   1.169   1.974  10.800
 1179W        W 1614   2.163   0.955   8.514
 1180W        W 1615   2.368   2.365   9.636
 1181W        W 1616   0.522   2.970  10.071
 1182W        W 1617   1.113   2.953  10.794
 1183W        W 1618   0.964   0.750   7.808
 1184W        W 1619   2.481   0.892   8.133
 1185W        W 1620   2.439   3.000  10.370
 1186W        W 1621   1.124   1.592   8.969
 1187W        W 1622   0.779   3.290   9.834
 1188W        W 1623   3.524   3.407   7.435
 1189W        W 1624   0.387   2.079  10.431
 1190W        W 1625   2.382   2.341   9.119
 1191W        W 1626   0.818   1.990   8.361
 1192W        W 1627   1.189   2.997   9.756
 1193W        W 1628   1.567   0.416   8.797
 1194W        W 1629   0.178   2.400   7.727
 1195W        W 1630   1.697   1.351   7.597
 1196W        W 1631   0.343   1.900   8.616
 1197W        W 1632   1.633   0.542  10.080
 1198W        W 1633   3.305   0.251   7.507
 1199W        W 1634   3.398   1.997  10.606
 1200W        W 1635   2.052   3.254  10.758
 1201W        W 1636   3.610   2.348  10.280
 1202W        W 1637   3.018   3.146  10.891
 1203W        W 1638   0.757   3.602   9.369
 1204W        W 1639   3.616   2.224   8.243
 1205W        W 1640   2.146   1.491   8.756
 1206W        W 1641   1.913   0.103   8.646
 1207W        W 1642   0.972   3.087   8.483
 1208W        W 1643   1.471   0.828   9.708
 1209W        W 1644   1.171   0.197   9.177
 1210W        W 1645   0.234   3.019   7.725
 1211W        W 1646   2.050   2.383   8.443
 1212W        W 1647   0.925   3.178  10.322
 1213W        W 1648   0.402   2.001   8.018
 1214W        W 1649   0.287   0.544   9.017
 1215W        W 1650   1.835   2.509   9.074
 1216W        W 1651   0.087   0.363   8.094
 1217W        W 1652   2.751   1.569  10.021
 1218W        W 1653   2.628   0.955   7.593
 1219W        W 1654   3.145   2.627   9.241
 1220W        W 1655   1.806   3.111   9.072
 1221W        W 1656   1.218   3.215   7.983
 1222W        W 1657   2.500   0.118   7.413
 1223W        W 1658   0.300   3.378   9.154
 1224W        W 1659   2.497   1.136  10.789
 1225W        W 1660   0.480   0.666  10.788
 1226W        W 1661   0.211   1.266   8.121
 1227W        W 1662   0.902   1.255   7.846
 1228W        W 1663   2.665   1.582  10.663
 1229W        W 1664   1.008   1.863   9.372
 1230W        W 1665   2.482   0.149   8.492
 1231W        W 1666   1.613   3.580   8.995
 1232W        W 1667   2.827   3.042   9.932
 1233W        W 1668   2.411   3.191   9.043
 1234W        W 1669   2.430   2.171   8.637
 1235W        W 1670   1.892   0.396   7.708
 1236W        W 1671   3.573   0.024   8.430
 1237W        W 1672   1.261   1.659   7.593
 1238W        W 1673   3.427   0.996   8.583
 1239W        W 1674   2.119   2.166   7.460
 1240W        W 1675   3.055   2.366  10.208
 1241W        W 1676   2.709   3.067   7.675
 1242W        W 1677   1.324   0.742  10.581
 1243W        W 1678   1.144   1.326   9.822
 1244W        W 1679   3.236   2.821  10.099
 1245W        W 1680   2.336   0.771  10.476
 1246W        W 1681   0.180   1.242  10.253
 1247W        W 1682   1.940   1.719   9.979
 1248W        W 1683   0.297   2.477   8.636
 1249W        W 1684   0.444   1.774   9.526
 1250W        W 1685   2.761   2.060   9.876
 1251W        W 1686   2.533   3.440  10.687
 1252W        W 1687   2.429   1.179  10.240
 1253W        W 1688   2.706   3.233   8.645
 1254W        W 1689   1.708   2.953   9.968
 1255W        W 1690   1.193   3.308   9.237
 1256W        W 1691   2.998   2.479   9.656
 1257W        W 1692   2.048   2.551  10.793
 1258W        W 1693   0.653   2.504   9.132
 1259W        W 1694   2.999   2.263   8.777
 1260W        W 1695   2.640   3.329   9.528
 1261W        W 1696   0.618   3.058   9.398
 1262W        W 1697   1.639   1.110  10.608
 1263W        W 1698   2.090   3.276   8.119
 1264W        W 1699   1.398   2.531  10.757
 1265W        W 1700   1.524   2.769   8.134
 1266W        W 1701   0.745   1.509   7.393
 1267W        W 1702   0.084   3.595  14.292
 1268W        W 1703   0.460   2.488  13.815
 1269W        W 1704   3.165   2.218  11.585
 1270W        W 1705   3.295   3.303  13.612
 1271W        W 1706   1.213   3.294  11.138
 1272W        W 1707   1.296   1.446  12.121
 1273W        W 1708   0.811   1.294  12.285
 1274W        W 1709   1.802   2.109  11.719
 1275W        W 1710   1.477   3.201  14.074
 1276W        W 1711   0.126   0.762  14.037
 1277W        W 1712   0.888   0.042  13.839
 1278W        W 1713   2.582   0.430  12.726
 1279W        W 1714   2.231   1.301  11.296
 1280W        W 1715   2.801   0.735  14.387
 1281W        W 1716   0.167   0.527  13.512
 1282W        W 1717   0.266   3.146  14.533
 1283W        W 1718   1.788   2.536  11.265
 1284W        W 1719   0.220   1.319  12.958
 1285W        W 1720   1.113   1.210  14.195
 1286W        W 1721   3.572   1.069  12.694
 1287W        W 1722   3.336   2.112  13.553
 1288W        W 1723   1.644   1.445  12.580
 1289W        W 1724   2.190   2.784  12.949
 1290W        W 1725   0.690   2.218  13.181
 1291W        W 1726   0.049   1.746  12.752
 1292W        W 1727   1.085   1.718  13.944
 1293W        W 1728   3.356   1.501  14.198
 1294W        W 1729   0.972   2.945  12.643
 1295W        W 1730   2.093   2.634  13.777
 1296W        W 1731   1.313   1.274  13.002
 1297W        W 1732   1.605   2.058  12.645
 1298W        W 1733   2.602   2.831  14.493
 1299W        W 1734   1.681   2.151  14.503
 1300W        W 1735   1.662   1.867  13.981
 1301W        W 1736   0.071   1.258  14.503
 1302W        W 1737   2.903   2.793  14.102
 1303W        W 1738   0.484   0.375  12.100
 1304W        W 1739   1.011   2.633  13.099
 1305W        W 1740   3.474   2.416  12.389
 1306W        W 1741   2.887   0.816  12.956
 1307W        W 1742   3.172   0.769  11.051
 1308W        W 1743   3.637   1.570  13.357
 1309W        W 1744   1.604   3.277  13.110
 1310W        W 1745   3.378   2.743  11.548
 1311W        W 1746   0.507   3.529  11.302
 1312W        W 1747   0.900   3.575  11.978
 1313W        W 1748   0.697   0.329  13.404
 1314W        W 1749   3.320   1.347  13.679
 1315W        W 1750   2.725   1.769  12.138
 1316W        W 1751   2.691   1.457  11.165
 1317W        W 1752   1.899   2.601  13.305
 1318W        W 1753   1.705   0.931  12.504
 1319W        W 1754   2.305   3.018  13.498
 1320W        W 1755   3.176   1.809  11.920
 1321W        W 1756   2.078   0.467  11.936
 1322W        W 1757   0.735   3.161  11.619
 1323W        W 1758   0.106   0.660  12.218
 1324W        W 1759   2.892   1.267  12.692
 1325W        W 1760   0.350   2.884  12.607
 1326W        W 1761   1.691   3.234  11.477
 1327W        W 1762   3.083   1.260  10.941
 1328W        W 1763   0.106   3.018  13.105
 1329W        W 1764   0.897   2.590  13.585
 1330W        W 1765   1.270   1.950  12.204
 1331W        W 1766   1.292   0.355  13.297
 1332W        W 1767   3.521   0.117  12.594
 1333W        W 1768   0.740   1.989  11.062
 1334W        W 1769   0.395   1.022  11.241
 1335W        W 1770   0.457   2.978  12.035
 1336W        W 1771   1.588   2.461  12.283
 1337W        W 1772   2.920   3.320  13.997
 1338W        W 1773   1.846   0.962  11.681
 1339W        W 1774   3.229   3.360  12.453
 1340W        W 1775   2.906   1.213  14.051
 1341W        W 1776   3.619   2.869  12.185
 1342W        W 1777   2.246   2.161  13.669
 1343W        W 1778   0.012   1.712  11.875
 1344W        W 1779   1.123   2.127  13.448
 1345W        W 1780   2.327   1.391  11.826
 1346W        W 1781   2.204   1.881  11.930
 1347W        W 1782   0.547   1.301  13.404
 1348W        W 1783   0.532   1.177  14.326
 1349W        W 1784   0.422   0.094  12.485
 1350W        W 1785   2.190   0.441  13.046
 1351W        W 1786   1.838   0.626  14.209
 1352W        W 1787   2.193   0.775  11.387
 1353W        W 1788   3.376   3.168  14.141
 1354W        W 1789   2.343   0.249  14.180
 1355W        W 1790   3.362   2.550  14.302
 1356W        W 1791   2.792   0.717  13.898
 1357W        W 1792   2.592   0.655  12.168
 1358W        W 1793   2.985   1.789  14.572
 1359W        W 1794   0.725   3.365  12.558
 1360W        W 1795   1.383   1.082  11.544
 1361W        W 1796   0.952   0.366  14.208
 1362W        W 1797   3.004   0.850  11.889
 1363W        W 1798   3.371   1.332  11.834
 1364W        W 1799   1.114   3.549  14.305
 1365W        W 1800   1.040   0.085  11.540
 1366W        W 1801   3.361   0.619  12.575
 1367W        W 1802   3.511   2.868  11.020
 1368W        W 1803   0.418   2.071  12.722
 1369W        W 1804   2.335   0.658  10.952
 1370W        W 1805   3.469   2.990  12.672
 1371W        W 1806   3.508   0.184  13.422
 1372W        W 1807   1.953   1.396  13.976
 1373W        W 1808   2.046   2.735  11.679
 1374W        W 1809   2.446   2.029  14.419
 1375W        W 1810   2.120   0.006  12.728
 1376W        W 1811   0.732   0.909  12.791
 1377W        W 1812   0.286   2.109  13.565
 1378W        W 1813   2.145   3.302  12.271
 1379W        W 1814   3.339   0.899  13.143
 1380W        W 1815   1.976   3.246  13.910
 1381W        W 1816   3.319   2.305  11.115
 1382W        W 1817   1.754   1.788  12.176
 1383W        W 1818   3.606   0.299  13.917
 1384W        W 1819   1.755   2.134  13.511
 1385W        W 1820   1.972   1.020  12.956
 1386W        W 1821   2.824   1.318  11.794
 1387W        W 1822   3.111   1.051  11.436
 1388W        W 1823   2.920   3.091  11.825
 1389W        W 1824   2.754   2.694  12.621
 1390W        W 1825   2.650   1.773  11.599
 1391W        W 1826   2.083   1.983  12.585
 1392W        W 1827   2.964   1.771  12.652
 1393W        W 1828   0.339   0.786  13.076
 1394W        W 1829   3.117   1.838  13.903
 1395W        W 1830   3.468   3.456  13.049
 1396W        W 1831   1.398   2.900  12.451
 1397W        W 1832   2.405   3.433  13.775
 1398W        W 1833   2.399   0.763  13.539
 1399W        W 1834   1.606   3.471  13.600
 1400W        W 1835   3.303   0.425  12.066
 1401W        W 1836   3.094   1.744  13.367
 1402W        W 1837   0.077   1.065  13.405
 1403W        W 1838   2.937   0.860  12.423
 1404W        W 1839   3.348   1.011  14.200
 1405W        W 1840   2.233   2.710  12.418
 1406W        W 1841   1.489   3.301  12.031
 1407W        W 1842   0.604   0.481  11.289
 1408W        W 1843   1.708   0.135  13.099
 1409W        W 1844   0.736   3.255  10.947
 1410W        W 1845   1.110   1.721  11.698
 1411W        W 1846   1.764   2.350  14.011
 1412W        W 1847   1.594   0.708  12.001
 1413W        W 1848   2.950   0.305  12.429
 1414W        W 1849   2.670   3.587  12.757
 1415W        W 1850   2.082   3.235  13.097
 1416W        W 1851   1.478   2.272  13.058
 1417W        W 1852   3.248   2.995  13.184
 1418W        W 1853   0.942   0.498  11.953
 1419W        W 1854   1.464   2.795  12.913
 1420W        W 1855   0.947   0.726  10.978
 1421W        W 1856   1.748   1.335  13.372
 1422W        W 1857   2.596   0.201  13.242
 1423W        W 1858   0.016   2.044  13.127
 1424W        W 1859   1.720   1.862  11.285
 1425W        W 1860   0.988   0.177  11.055
 1426W        W 1861   1.726   1.258  12.106
 1427W        W 1862   2.696   0.234  13.805
 1428W        W 1863   1.284   2.246  13.914
 1429W        W 1864   2.088   2.028  14.131
 1430W        W 1865   2.705   2.058  14.024
 1431W        W 1866   1.989   0.198  14.529
 1432W        W 1867   1.211   0.814  12.922
 1433W        W 1868   0.637   0.770  12.320
 1434W        W 1869   0.423   3.482  11.996
 1435W        W 1870   1.755   2.812  14.121
 1436W        W 1871   0.790   2.297  11.480
 1437W        W 1872   2.470   1.682  12.701
 1438W        W 1873   2.750   1.481  13.100
 1439W        W 1874   1.955   2.155  13.034
 1440W        W 1875   2.425   2.529  11.166
 1441W        W 1876   2.097   0.550  12.494
 1442W        W 1877   3.576   0.828  11.762
 1443W        W 1878   0.070   3.417  13.793
 1444W        W 1879   0.487   2.643  13.325
 1445W        W 1880   0.054   3.489  11.557
 1446W        W 1881   1.953   0.759  13.363
 1447W        W 1882   1.316   2.782  11.212
 1448W        W 1883   3.221   3.164  11.398
 1449W        W 1884   2.196   1.817  11.412
 1450W        W 1885   1.039   1.008  11.929
 1451W        W 1886   1.871   0.918  10.981
 1452W        W 1887   2.455   2.483  14.159
 1453W        W 1888   2.808   0.389  11.776
 1454W        W 1889   0.138   0.237  11.224
 1455W        W 1890   1.424   2.556  13.514
 1456W        W 1891   1.223   2.472  12.606
 1457W        W 1892   0.965   2.424  11.004
 1458W        W 1893   0.206   2.665  11.772
 1459W        W 1894   0.710   1.735  14.214
 1460W        W 1895   1.414   0.295  14.400
 1461W        W 1896   2.123   0.437  13.756
 1462W        W 1897   1.318   0.205  12.037
 1463W        W 1898   2.377   0.282  11.542
 1464W        W 1899   0.322   0.214  13.119
 1465W        W 1900   0.370   1.177  12.489
 1466W        W 1901   3.059   0.285  12.895
 1467W        W 1902   0.481   0.783  11.709
 1468W        W 1903   3.052   0.471  13.325
 1469W        W 1904   3.448   1.674  11.010
 1470W        W 1905   0.740   0.432  12.829
 1471W        W 1906   1.854   1.004  13.769
 1472W        W 1907   0.002   0.694  11.247
 1473W        W 1908   0.788   2.083  13.808
 1474W        W 1909   2.146   1.481  12.987
 1475W        W 1910   2.013   3.560  11.283
 1476W        W 1911   0.159   2.067  10.980
 1477W        W 1912   0.894   2.478  14.106
 1478W        W 1913   0.415   1.645  13.737
 1479W        W 1914   1.406   1.750  13.531
 1480W        W 1915   3.174   0.109  13.793
 1481W        W 1916   3.572   1.719  13.784
 1482W        W 1917   3.560   1.919  11.470
 1483W        W 1918   2.423   2.251  11.569
 1484W        W 1919   2.897   3.551  11.264
 1485W        W 1920   2.074   1.541  14.406
 1486W        W 1921   0.404   2.508  14.446
 1487W        W 1922   3.610   0.430  14.398
 1488W        W 1923   3.328   1.358  13.019
 1489W        W 1924   1.636   3.488  14.496
 1490W        W 1925   1.491   0.117  11.223
 1491W        W 1926   3.030   2.716  11.166
 1492W        W 1927   0.799   0.809  14.052
 1493W        W 1928   1.233   2.803  13.914
 1494W        W 1929   3.359   0.794  13.712
 1495W        W 1930   2.570   3.453  11.680
 1496W        W 1931   2.809   2.072  13.047
 1497W        W 1932   1.059   0.488  13.714
 1498W        W 1933   1.528   1.557  14.471
 1499W        W 1934   1.031   2.736  11.665
 1500W        W 1935   2.786   2.234  11.929
 1501W        W 1936   0.554   0.860  13.653
 1502W        W 1937   1.883   2.922  12.117
 1503W        W 1938   3.633   1.482  12.298
 1504W        W 1939   1.855   0.115  14.017
 1505W        W 1940   2.635   2.820  13.096
 1506W        W 1941   2.938   3.164  12.804
 1507W        W 1942   2.157   2.966  11.232
 1508W        W 1943   0.167   2.858  14.074
 1509W        W 1944   0.910   0.850  13.312
 1510W        W 1945   0.880   0.198  12.422
 1511W        W 1946   2.501   1.040  13.114
 1512W        W 1947   1.299   2.211  11.314
 1513W        W 1948   3.297   2.153  12.813
 1514W        W 1949   0.624   2.911  14.236
 1515W        W 1950   3.011   3.593  12.033
 1516W        W 1951   1.110   0.613  12.478
 1517W        W 1952   0.879   2.106  12.568
 1518W        W 1953   1.192   3.517  13.318
 1519W        W 1954   3.259   3.613  14.350
 1520W        W 1955   2.418   1.801  13.283
 1521W        W 1956   0.267   1.599  11.198
 1522W        W 1957   3.401   3.257  11.895
 1523W        W 1958   3.238   0.581  11.514
 1524W        W 1959   1.377   0.100  13.917
 1525W        W 1960   3.083   2.902  12.375
 1526W        W 1961   3.112   1.458  12.280
 1527W        W 1962   1.229   1.131  12.496
 1528W        W 1963   1.474   1.393  13.820
 1529W        W 1964   2.585   2.546  13.683
 1530W        W 1965   1.235   1.000  13.795
 1531W        W 1966   1.214   3.466  12.411
 1532W        W 1967   0.531   3.425  14.045
 1533W        W 1968   0.643   2.786  11.175
 1534W        W 1969   3.160   2.544  11.985
 1535W        W 1970   0.764   1.336  13.871
 1536W        W 1971   3.537   1.266  11.352
 1537W        W 1972   1.282   2.323  11.823
 1538W        W 1973   2.381   1.705  13.904
 1539W        W 1974   2.272   1.333  13.448
 1540W        W 1975   0.832   1.705  13.477
 1541W        W 1976   3.042   3.593  13.306
 1542W        W 1977   2.833   0.227  14.300
 1543W        W 1978   0.497   0.377  13.887
 1544W        W 1979   0.836   1.400  12.940
 1545W        W 1980   1.205   1.214  11.062
 1546W        W 1981   0.008   2.973  13.607
 1547W        W 1982   1.593   1.682  13.050
 1548W        W 1983   1.416   0.707  11.155
 1549W        W 1984   0.551   1.523  11.936
 1550W        W 1985   0.322   3.375  13.373
 1551W        W 1986   3.117   1.601  11.481
 1552W        W 1987   3.212   0.517  14.167
 1553W        W 1988   2.648   2.726  12.130
 1554W        W 1989   0.246   1.650  14.307
 1555W        W 1990   3.212   0.114  11.603
 1556W        W 1991   2.732   2.589  11.614
 1557W        W 1992   1.634   1.647  11.699
 1558W        W 1993   2.821   0.451  11.222
 1559W        W 1994   2.886   1.058  13.408
 1560W        W 1995   0.595   1.651  12.615
 1561W        W 1996   0.889   2.590  12.264
 1562W        W 1997   2.652   1.210  12.229
 1563W        W 1998   1.675   0.589  12.925
 1564W        W 1999   3.637   2.500  13.436
 1565W        W 2000   3.555   0.487  12.997
 1566W        W 2001   0.094   3.317  12.373
 1567W        W 2002   0.603   2.504  11.909
 1568W        W 2003   0.518   0.121  14.462
 1569W        W 2004   1.637   2.974  14.564
 1570W        W 2005   3.392   1.942  12.354
 1571W        W 2006   2.746   2.119  11.234
 1572W        W 2007   2.041   3.640  13.446
 1573W        W 2008   2.898   2.362  14.483
 1574W        W 2009   1.713   0.072  11.763
 1575W        W 2010   2.426   0.941  12.622
 1576W        W 2011   0.112   2.528  12.954
 1577W        W 2012   1.365   0.490  11.595
 1578W        W 2013   1.169   1.974  14.444
 1579W        W 2014   2.163   0.955  12.158
 1580W        W 2015   2.368   2.365  13.280
 1581W        W 2016   0.522   2.970  13.715
 1582W        W 2017   1.113   2.953  14.438
 1583W        W 2018   0.964   0.750  11.452
 1584W        W 2019   2.481   0.892  11.777
 1585W        W 2020   2.439   3.000  14.014
 1586W        W 2021   1.124   1.592  12.613
 1587W        W 2022   0.779   3.290  13.478
 1588W        W 2023   3.524   3.407  11.079
 1589W        W 2024   0.387   2.079  14.075
 1590W        W 2025   2.382   2.341  12.763
 1591W        W 2026   0.818   1.990  12.005
 1592W        W 2027   1.189   2.997  13.400
 1593W        W 2028   1.567   0.416  12.441
 1594W        W 2029   0.178   2.400  11.371
 1595W        W 2030   1.697   1.351  11.241
 1596W        W 2031   0.343   1.900  12.260
 1597W        W 2032   1.633   0.542  13.724
 1598W        W 2033   3.305   0.251  11.151
 1599W        W 2034   3.398   1.997  14.250
 1600W        W 2035   2.052   3.254  14.402
 1601W        W 2036   3.610   2.348  13.924
 1602W        W 2037   3.018   3.146  14.535
 1603W        W 2038   0.757   3.602  13.013
 1604W        W 2039   2.146   1.491  12.400
 1605W        W 2040   1.913   0.103  12.290
 1606W        W 2041   0.972   3.087  12.127
 1607W        W 2042   1.471   0.828  13.352
 1608W        W 2043   1.171   0.197  12.821
 1609W        W 2044   0.234   3.019  11.369
 1610W        W 2045   2.050   2.383  12.087
 1611W        W 2046   0.925   3.178  13.966
 1612W        W 2047   0.402   2.001  11.662
 1613W        W 2048   0.287   0.544  12.661
 1614W        W 2049   1.835   2.509  12.718
 1615W        W 2050   0.087   0.363  11.738
 1616W        W 2051   2.751   1.569  13.665
 1617W        W 2052   2.628   0.955  11.237
 1618W        W 2053   3.145   2.627  12.885
 1619W        W 2054   1.806   3.111  12.716
 1620W        W 2055   1.218   3.215  11.627
 1621W        W 2056   2.500   0.118  11.057
 1622W        W 2057   0.300   3.378  12.798
 1623W        W 2058   2.497   1.136  14.433
 1624W        W 2059   0.480   0.666  14.432
 1625W        W 2060   0.211   1.266  11.765
 1626W        W 2061   0.902   1.255  11.490
 1627W        W 2062   2.665   1.582  14.307
 1628W        W 2063   1.008   1.863  13.016
 1629W        W 2064   2.482   0.149  12.136
 1630W        W 2065   1.613   3.580  12.639
 1631W        W 2066   2.827   3.042  13.576
 1632W        W 2067   2.411   3.191  12.687
 1633W        W 2068   2.430   2.171  12.281
 1634W        W 2069   1.892   0.396  11.352
 1635W        W 2070   3.573   0.024  12.074
 1636W        W 2071   1.261   1.659  11.237
 1637W        W 2072   3.427   0.996  12.227
 1638W        W 2073   2.119   2.166  11.104
 1639W        W 2074   3.055   2.366  13.852
 1640W        W 2075   2.709   3.067  11.319
 1641W        W 2076   1.324   0.742  14.225
 1642W        W 2077   1.144   1.326  13.466
 1643W        W 2078   3.236   2.821  13.743
 1644W        W 2079   2.336   0.771  14.120
 1645W        W 2080   0.180   1.242  13.897
 1646W        W 2081   1.940   1.719  13.623
 1647W        W 2082   0.297   2.477  12.280
 1648W        W 2083   0.444   1.774  13.170
 1649W        W 2084   2.761   2.060  13.520
 1650W        W 2085   2.533   3.440  14.331
 1651W        W 2086   2.429   1.179  13.884
 1652W        W 2087   2.706   3.233  12.289
 1653W        W 2088   1.708   2.953  13.612
 1654W        W 2089   1.193   3.308  12.881
 1655W        W 2090   2.998   2.479  13.300
 1656W        W 2091   2.048   2.551  14.437
 1657W        W 2092   0.653   2.504  12.776
 1658W        W 2093   2.999   2.263  12.421
 1659W        W 2094   2.640   3.329  13.172
 1660W        W 2095   0.618   3.058  13.042
 1661W        W 2096   1.639   1.110  14.252
 1662W        W 2097   2.090   3.276  11.763
 1663W        W 2098   1.398   2.531  14.401
 1664W        W 2099   1.524   2.769  11.778
 1665W        W 2100   0.745   1.509  11.037
 1666W        W 2101   0.084   3.595  17.936
 1667W        W 2102   0.460   2.488  17.459
 1668W        W 2103   3.165   2.218  15.229
 1669W        W 2104   3.295   3.303  17.256
 1670W        W 2105   1.213   3.294  14.782
 1671W        W 2106   1.296   1.446  15.765
 1672W        W 2107   0.811   1.294  15.929
 1673W        W 2108   1.802   2.109  15.363
 1674W        W 2109   1.477   3.201  17.718
 1675W        W 2110   0.126   0.762  17.681
 1676W        W 2111   0.888   0.042  17.483
 1677W        W 2112   2.582   0.430  16.370
 1678W        W 2113   2.231   1.301  14.940
 1679W        W 2114   2.801   0.735  18.031
 1680W        W 2115   0.167   0.527  17.156
 1681W        W 2116   0.266   3.146  18.177
 1682W        W 2117   1.788   2.536  14.909
 1683W        W 2118   0.220   1.319  16.602
 1684W        W 2119   1.113   1.210  17.839
 1685W        W 2120   3.572   1.069  16.338
 1686W        W 2121   3.336   2.112  17.197
 1687W        W 2122   1.644   1.445  16.224
 1688W        W 2123   2.190   2.784  16.593
 1689W        W 2124   0.690   2.218  16.825
 1690W        W 2125   0.049   1.746  16.396
 1691W        W 2126   1.085   1.718  17.588
 1692W        W 2127   3.356   1.501  17.842
 1693W        W 2128   0.972   2.945  16.287
 1694W        W 2129   2.093   2.634  17.421
 1695W        W 2130   1.313   1.274  16.646
 1696W        W 2131   1.605   2.058  16.289
 1697W        W 2132   2.602   2.831  18.137
 1698W        W 2133   1.681   2.151  18.147
 1699W        W 2134   1.662   1.867  17.625
 1700W        W 2135   0.071   1.258  18.147
 1701W        W 2136   2.903   2.793  17.746
 1702W        W 2137   0.484   0.375  15.744
 1703W        W 2138   1.011   2.633  16.743
 1704W        W 2139   3.474   2.416  16.033
 1705W        W 2140   2.887   0.816  16.600
 1706W        W 2141   3.172   0.769  14.695
 1707W        W 2142   3.637   1.570  17.001
 1708W        W 2143   1.604   3.277  16.754
 1709W        W 2144   3.378   2.743  15.192
 1710W        W 2145   0.507   3.529  14.946
 1711W        W 2146   0.900   3.575  15.622
 1712W        W 2147   0.697   0.329  17.048
 1713W        W 2148   3.320   1.347  17.323
 1714W        W 2149   2.725   1.769  15.782
 1715W        W 2150   2.691   1.457  14.809
 1716W        W 2151   1.899   2.601  16.949
 1717W        W 2152   1.705   0.931  16.148
 1718W        W 2153   2.305   3.018  17.142
 1719W        W 2154   3.176   1.809  15.564
 1720W        W 2155   2.078   0.467  15.580
 1721W        W 2156   0.735   3.161  15.263
 1722W        W 2157   0.106   0.660  15.862
 1723W        W 2158   2.892   1.267  16.336
 1724W        W 2159   0.350   2.884  16.251
 1725W        W 2160   1.691   3.234  15.121
 1726W        W 2161   3.083   1.260  14.585
 1727W        W 2162   0.106   3.018  16.749
 1728W        W 2163   0.897   2.590  17.229
 1729W        W 2164   1.270   1.950  15.848
 1730W        W 2165   1.292   0.355  16.941
 1731W        W 2166   3.521   0.117  16.238
 1732W        W 2167   0.740   1.989  14.706
 1733W        W 2168   0.395   1.022  14.885
 1734W        W 2169   0.457   2.978  15.679
 1735W        W 2170   1.588   2.461  15.927
 1736W        W 2171   2.920   3.320  17.641
 1737W        W 2172   1.846   0.962  15.325
 1738W        W 2173   3.229   3.360  16.097
 1739W        W 2174   2.906   1.213  17.695
 1740W        W 2175   3.619   2.869  15.829
 1741W        W 2176   2.246   2.161  17.313
 1742W        W 2177   0.012   1.712  15.519
 1743W        W 2178   1.123   2.127  17.092
 1744W        W 2179   2.327   1.391  15.470
 1745W        W 2180   2.204   1.881  15.574
 1746W        W 2181   0.547   1.301  17.048
 1747W        W 2182   0.532   1.177  17.970
 1748W        W 2183   0.422   0.094  16.129
 1749W        W 2184   2.190   0.441  16.690
 1750W        W 2185   1.838   0.626  17.853
 1751W        W 2186   2.193   0.775  15.031
 1752W        W 2187   3.376   3.168  17.785
 1753W        W 2188   2.343   0.249  17.824
 1754W        W 2189   3.362   2.550  17.946
 1755W        W 2190   2.792   0.717  17.542
 1756W        W 2191   2.592   0.655  15.812
 1757W        W 2192   2.985   1.789  18.216
 1758W        W 2193   0.725   3.365  16.202
 1759W        W 2194   1.383   1.082  15.188
 1760W        W 2195   0.952   0.366  17.852
 1761W        W 2196   3.004   0.850  15.533
 1762W        W 2197   3.371   1.332  15.478
 1763W        W 2198   1.114   3.549  17.949
 1764W        W 2199   1.040   0.085  15.184
 1765W        W 2200   3.361   0.619  16.219
 1766W        W 2201   3.511   2.868  14.664
 1767W        W 2202   0.418   2.071  16.366
 1768W        W 2203   2.335   0.658  14.596
 1769W        W 2204   3.469   2.990  16.316
 1770W        W 2205   3.508   0.184  17.066
 1771W        W 2206   1.953   1.396  17.620
 1772W        W 2207   2.046   2.735  15.323
 1773W        W 2208   2.446   2.029  18.063
 1774W        W 2209   2.120   0.006  16.372
 1775W        W 2210   0.732   0.909  16.435
 1776W        W 2211   0.286   2.109  17.209
 1777W        W 2212   2.145   3.302  15.915
 1778W        W 2213   3.339   0.899  16.787
 1779W        W 2214   1.976   3.246  17.554
 1780W        W 2215   3.319   2.305  14.759
 1781W        W 2216   1.754   1.788  15.820
 1782W        W 2217   3.606   0.299  17.561
 1783W        W 2218   1.755   2.134  17.155
 1784W        W 2219   1.972   1.020  16.600
 1785W        W 2220   2.824   1.318  15.438
 1786W        W 2221   3.111   1.051  15.080
 1787W        W 2222   2.920   3.091  15.469
 1788W        W 2223   2.754   2.694  16.265
 1789W        W 2224   2.650   1.773  15.243
 1790W        W 2225   2.083   1.983  16.229
 1791W        W 2226   2.964   1.771  16.296
 1792W        W 2227   0.339   0.786  16.720
 1793W        W 2228   3.117   1.838  17.547
 1794W        W 2229   3.468   3.456  16.693
 1795W        W 2230   1.398   2.900  16.095
 1796W        W 2231   2.405   3.433  17.419
 1797W        W 2232   2.399   0.763  17.183
 1798W        W 2233   1.606   3.471  17.244
 1799W        W 2234   3.303   0.425  15.710
 1800W        W 2235   3.094   1.744  17.011
 1801W        W 2236   0.077   1.065  17.049
 1802W        W 2237   2.937   0.860  16.067
 1803W        W 2238   3.348   1.011  17.844
 1804W        W 2239   2.233   2.710  16.062
 1805W        W 2240   1.489   3.301  15.675
 1806W        W 2241   0.604   0.481  14.933
 1807W        W 2242   1.708   0.135  16.743
 1808W        W 2243   0.736   3.255  14.591
 1809W        W 2244   1.110   1.721  15.342
 1810W        W 2245   1.764   2.350  17.655
 1811W        W 2246   1.594   0.708  15.645
 1812W        W 2247   2.950   0.305  16.073
 1813W        W 2248   2.670   3.587  16.401
 1814W        W 2249   2.082   3.235  16.741
 1815W        W 2250   1.478   2.272  16.702
 1816W        W 2251   3.248   2.995  16.828
 1817W        W 2252   0.942   0.498  15.597
 1818W        W 2253   1.464   2.795  16.557
 1819W        W 2254   0.947   0.726  14.622
 1820W        W 2255   1.748   1.335  17.016
 1821W        W 2256   2.596   0.201  16.886
 1822W        W 2257   0.016   2.044  16.771
 1823W        W 2258   1.720   1.862  14.929
 1824W        W 2259   0.988   0.177  14.699
 1825W        W 2260   1.726   1.258  15.750
 1826W        W 2261   2.696   0.234  17.449
 1827W        W 2262   1.284   2.246  17.558
 1828W        W 2263   2.088   2.028  17.775
 1829W        W 2264   2.705   2.058  17.668
 1830W        W 2265   1.989   0.198  18.173
 1831W        W 2266   1.211   0.814  16.566
 1832W        W 2267   0.637   0.770  15.964
 1833W        W 2268   0.423   3.482  15.640
 1834W        W 2269   1.755   2.812  17.765
 1835W        W 2270   0.790   2.297  15.124
 1836W        W 2271   2.470   1.682  16.345
 1837W        W 2272   2.750   1.481  16.744
 1838W        W 2273   1.955   2.155  16.678
 1839W        W 2274   2.425   2.529  14.810
 1840W        W 2275   2.097   0.550  16.138
 1841W        W 2276   3.576   0.828  15.406
 1842W        W 2277   0.070   3.417  17.437
 1843W        W 2278   0.487   2.643  16.969
 1844W        W 2279   0.054   3.489  15.201
 1845W        W 2280   1.953   0.759  17.007
 1846W        W 2281   1.316   2.782  14.856
 1847W        W 2282   3.221   3.164  15.042
 1848W        W 2283   2.196   1.817  15.056
 1849W        W 2284   1.039   1.008  15.573
 1850W        W 2285   1.871   0.918  14.625
 1851W        W 2286   2.455   2.483  17.803
 1852W        W 2287   2.808   0.389  15.420
 1853W        W 2288   0.138   0.237  14.868
 1854W        W 2289   1.424   2.556  17.158
 1855W        W 2290   1.223   2.472  16.250
 1856W        W 2291   0.965   2.424  14.648
 1857W        W 2292   0.206   2.665  15.416
 1858W        W 2293   0.710   1.735  17.858
 1859W        W 2294   1.414   0.295  18.044
 1860W        W 2295   2.123   0.437  17.400
 1861W        W 2296   1.318   0.205  15.681
 1862W        W 2297   2.377   0.282  15.186
 1863W        W 2298   0.322   0.214  16.763
 1864W        W 2299   0.370   1.177  16.133
 1865W        W 2300   3.059   0.285  16.539
 1866W        W 2301   0.481   0.783  15.353
 1867W        W 2302   3.052   0.471  16.969
 1868W        W 2303   3.448   1.674  14.654
 1869W        W 2304   0.740   0.432  16.473
 1870W        W 2305   1.854   1.004  17.413
 1871W        W 2306   0.002   0.694  14.891
 1872W        W 2307   0.788   2.083  17.452
 1873W        W 2308   2.146   1.481  16.631
 1874W        W 2309   2.013   3.560  14.927
 1875W        W 2310   0.159   2.067  14.624
 1876W        W 2311   0.894   2.478  17.750
 1877W        W 2312   0.415   1.645  17.381
 1878W        W 2313   1.406   1.750  17.175
 1879W        W 2314   3.174   0.109  17.437
 1880W        W 2315   3.572   1.719  17.428
 1881W        W 2316   3.560   1.919  15.114
 1882W        W 2317   2.423   2.251  15.213
 1883W        W 2318   2.897   3.551  14.908
 1884W        W 2319   2.074   1.541  18.050
 1885W        W 2320   0.404   2.508  18.090
 1886W        W 2321   3.610   0.430  18.042
 1887W        W 2322   3.328   1.358  16.663
 1888W        W 2323   1.636   3.488  18.140
 1889W        W 2324   1.491   0.117  14.867
 1890W        W 2325   3.030   2.716  14.810
 1891W        W 2326   0.799   0.809  17.696
 1892W        W 2327   1.233   2.803  17.558
 1893W        W 2328   3.359   0.794  17.356
 1894W        W 2329   2.570   3.453  15.324
 1895W        W 2330   2.809   2.072  16.691
 1896W        W 2331   1.059   0.488  17.358
 1897W        W 2332   1.528   1.557  18.115
 1898W        W 2333   1.031   2.736  15.309
 1899W        W 2334   2.786   2.234  15.573
 1900W        W 2335   0.554   0.860  17.297
 1901W        W 2336   1.883   2.922  15.761
 1902W        W 2337   3.633   1.482  15.942
 1903W        W 2338   1.855   0.115  17.661
 1904W        W 2339   2.635   2.820  16.740
 1905W        W 2340   2.938   3.164  16.448
 1906W        W 2341   2.157   2.966  14.876
 1907W        W 2342   0.167   2.858  17.718
 1908W        W 2343   0.910   0.850  16.956
 1909W        W 2344   0.880   0.198  16.066
 1910W        W 2345   2.501   1.040  16.758
 1911W        W 2346   1.299   2.211  14.958
 1912W        W 2347   3.297   2.153  16.457
 1913W        W 2348   0.624   2.911  17.880
 1914W        W 2349   3.011   3.593  15.677
 1915W        W 2350   1.110   0.613  16.122
 1916W        W 2351   0.879   2.106  16.212
 1917W        W 2352   1.192   3.517  16.962
 1918W        W 2353   3.259   3.613  17.994
 1919W        W 2354   2.418   1.801  16.927
 1920W        W 2355   0.267   1.599  14.842
 1921W        W 2356   3.401   3.257  15.539
 1922W        W 2357   3.238   0.581  15.158
 1923W        W 2358   1.377   0.100  17.561
 1924W        W 2359   3.083   2.902  16.019
 1925W        W 2360   3.112   1.458  15.924
 1926W        W 2361   1.229   1.131  16.140
 1927W        W 2362   1.474   1.393  17.464
 1928W        W 2363   2.585   2.546  17.327
 1929W        W 2364   1.235   1.000  17.439
 1930W        W 2365   1.214   3.466  16.055
 1931W        W 2366   0.531   3.425  17.689
 1932W        W 2367   0.643   2.786  14.819
 1933W        W 2368   3.160   2.544  15.629
 1934W        W 2369   0.764   1.336  17.515
 1935W        W 2370   3.537   1.266  14.996
 1936W        W 2371   1.282   2.323  15.467
 1937W        W 2372   2.381   1.705  17.548
 1938W        W 2373   2.272   1.333  17.092
 1939W        W 2374   0.832   1.705  17.121
 1940W        W 2375   3.042   3.593  16.950
 1941W        W 2376   2.833   0.227  17.944
 1942W        W 2377   0.497   0.377  17.531
 1943W        W 2378   0.836   1.400  16.584
 1944W        W 2379   1.205   1.214  14.706
 1945W        W 2380   0.008   2.973  17.251
 1946W        W 2381   1.593   1.682  16.694
 1947W        W 2382   1.416   0.707  14.799
 1948W        W 2383   0.551   1.523  15.580
 1949W        W 2384   0.322   3.375  17.017
 1950W        W 2385   3.117   1.601  15.125
 1951W        W 2386   3.212   0.517  17.811
 1952W        W 2387   2.648   2.726  15.774
 1953W        W 2388   0.246   1.650  17.951
 1954W        W 2389   3.212   0.114  15.247
 1955W        W 2390   2.732   2.589  15.258
 1956W        W 2391   1.634   1.647  15.343
 1957W        W 2392   2.821   0.451  14.866
 1958W        W 2393   2.886   1.058  17.052
 1959W        W 2394   0.595   1.651  16.259
 1960W        W 2395   0.889   2.590  15.908
 1961W        W 2396   2.652   1.210  15.873
 1962W        W 2397   1.675   0.589  16.569
 1963W        W 2398   3.637   2.500  17.080
 1964W        W 2399   3.555   0.487  16.641
 1965W        W 2400   0.094   3.317  16.017
 1966W        W 2401   0.603   2.504  15.553
 1967W        W 2402   0.518   0.121  18.106
 1968W        W 2403   1.637   2.974  18.208
 1969W        W 2404   3.392   1.942  15.998
 1970W        W 2405   2.746   2.119  14.878
 1971W        W 2406   2.041   3.640  17.090
 1972W        W 2407   2.898   2.362  18.127
 1973W        W 2408   1.713   0.072  15.407
 1974W        W 2409   2.426   0.941  16.266
 1975W        W 2410   0.112   2.528  16.598
 1976W        W 2411   1.365   0.490  15.239
 1977W        W 2412   1.169   1.974  18.088
 1978W        W 2413   2.163   0.955  15.802
 1979W        W 2414   2.368   2.365  16.924
 1980W        W 2415   0.522   2.970  17.359
 1981W        W 2416   1.113   2.953  18.082
 1982W        W 2417   0.964   0.750  15.096
 1983W        W 2418   2.481   0.892  15.421
 1984W        W 2419   2.439   3.000  17.658
 1985W        W 2420   1.124   1.592  16.257
 1986W        W 2421   0.779   3.290  17.122
 1987W        W 2422   3.524   3.407  14.723
 1988W        W 2423   0.387   2.079  17.719
 1989W        W 2424   2.382   2.341  16.407
 1990W        W 2425   0.818   1.990  15.649
 1991W        W 2426   1.189   2.997  17.044
 1992W        W 2427   1.567   0.416  16.085
 1993W        W 2428   0.178   2.400  15.015
 1994W        W 2429   1.697   1.351  14.885
 1995W        W 2430   0.343   1.900  15.904
 1996W        W 2431   1.633   0.542  17.368
 1997W        W 2432   3.305   0.251  14.795
 1998W        W 2433   3.398   1.997  17.894
 1999W        W 2434   2.052   3.254  18.046
 2000W        W 2435   3.610   2.348  17.568
 2001W        W 2436   3.018   3.146  18.179
 2002W        W 2437   0.757   3.602  16.657
 2003W        W 2438   3.616   2.224  15.531
 2004W        W 2439   2.146   1.491  16.044
 2005W        W 2440   1.913   0.103  15.934
 2006W        W 2441   0.972   3.087  15.771
 2007W        W 2442   1.471   0.828  16.996
 2008W        W 2443   1.171   0.197  16.465
 2009W        W 2444   0.234   3.019  15.013
 2010W        W 2445   2.050   2.383  15.731
 2011W        W 2446   0.925   3.178  17.610
 2012W        W 2447   0.402   2.001  15.306
 2013W        W 2448   0.287   0.544  16.305
 2014W        W 2449   1.835   2.509  16.362
 2015W        W 2450   0.087   0.363  15.382
 2016W        W 2451   2.751   1.569  17.309
 2017W        W 2452   2.628   0.955  14.881
 2018W        W 2453   3.145   2.627  16.529
 2019W        W 2454   1.806   3.111  16.360
 2020W        W 2455   1.218   3.215  15.271
 2021W        W 2456   2.500   0.118  14.701
 2022W        W 2457   0.300   3.378  16.442
 2023W        W 2458   2.497   1.136  18.077
 2024W        W 2459   0.480   0.666  18.076
 2025W        W 2460   0.211   1.266  15.409
 2026W        W 2461   0.902   1.255  15.134
 2027W        W 2462   2.665   1.582  17.951
 2028W        W 2463   1.008   1.863  16.660
 2029W        W 2464   2.482   0.149  15.780
 2030W        W 2465   1.613   3.580  16.283
 2031W        W 2466   2.827   3.042  17.220
 2032W        W 2467   2.411   3.191  16.331
 2033W        W 2468   2.430   2.171  15.925
 2034W        W 2469   1.892   0.396  14.996
 2035W        W 2470   3.573   0.024  15.718
 2036W        W 2471   1.261   1.659  14.881
 2037W        W 2472   3.427   0.996  15.871
 2038W        W 2473   2.119   2.166  14.748
 2039W        W 2474   3.055   2.366  17.496
 2040W        W 2475   2.709   3.067  14.963
 2041W        W 2476   1.324   0.742  17.869
 2042W        W 2477   1.144   1.326  17.110
 2043W        W 2478   3.236   2.821  17.387
 2044W        W 2479   2.336   0.771  17.764
 2045W        W 2480   0.180   1.242  17.541
 2046W        W 2481   1.940   1.719  17.267
 2047W        W 2482   0.297   2.477  15.924
 2048W        W 2483   0.444   1.774  16.814
 2049W        W 2484   2.761   2.060  17.164
 2050W        W 2485   2.533   3.440  17.975
 2051W        W 2486   2.429   1.179  17.528
 2052W        W 2487   2.706   3.233  15.933
 2053W        W 2488   1.708   2.953  17.256
 2054W        W 2489   1.193   3.308  16.525
 2055W        W 2490   2.998   2.479  16.944
 2056W        W 2491   2.048   2.551  18.081
 2057W        W 2492   0.653   2.504  16.420
 2058W        W 2493   2.999   2.263  16.065
 2059W        W 2494   2.640   3.329  16.816
 2060W        W 2495   0.618   3.058  16.686
 2061W        W 2496   1.639   1.110  17.896
 2062W        W 2497   2.090   3.276  15.407
 2063W        W 2498   1.398   2.531  18.045
 2064W        W 2499   1.524   2.769  15.422
 2065W        W 2500   0.745   1.509  14.681
 2066W        W 2501   3.165   2.218  18.873
 2067W        W 2502   1.213   3.294  18.426
 2068W        W 2503   1.296   1.446  19.409
 2069W        W 2504   0.811   1.294  19.573
 2070W        W 2505   1.802   2.109  19.007
 2071W        W 2506   2.231   1.301  18.584
 2072W        W 2507   1.788   2.536  18.553
 2073W        W 2508   3.572   1.069  19.982
 2074W        W 2509   1.644   1.445  19.868
 2075W        W 2510   1.605   2.058  19.933
 2076W        W 2511   0.484   0.375  19.388
 2077W        W 2512   3.474   2.416  19.677
 2078W        W 2513   3.172   0.769  18.339
 2079W        W 2514   3.378   2.743  18.836
 2080W        W 2515   0.507   3.529  18.590
 2081W        W 2516   0.900   3.575  19.266
 2082W        W 2517   2.725   1.769  19.426
 2083W        W 2518   2.691   1.457  18.453
 2084W        W 2519   3.176   1.809  19.208
 2085W        W 2520   2.078   0.467  19.224
 2086W        W 2521   0.735   3.161  18.907
 2087W        W 2522   0.106   0.660  19.506
 2088W        W 2523   0.350   2.884  19.895
 2089W        W 2524   1.691   3.234  18.765
 2090W        W 2525   3.083   1.260  18.229
 2091W        W 2526   1.270   1.950  19.492
 2092W        W 2527   3.521   0.117  19.882
 2093W        W 2528   0.740   1.989  18.350
 2094W        W 2529   0.395   1.022  18.529
 2095W        W 2530   0.457   2.978  19.323
 2096W        W 2531   1.588   2.461  19.571
 2097W        W 2532   1.846   0.962  18.969
 2098W        W 2533   3.229   3.360  19.741
 2099W        W 2534   3.619   2.869  19.473
 2100W        W 2535   0.012   1.712  19.163
 2101W        W 2536   2.327   1.391  19.114
 2102W        W 2537   2.204   1.881  19.218
 2103W        W 2538   0.422   0.094  19.773
 2104W        W 2539   2.193   0.775  18.675
 2105W        W 2540   2.592   0.655  19.456
 2106W        W 2541   1.383   1.082  18.832
 2107W        W 2542   3.004   0.850  19.177
 2108W        W 2543   3.371   1.332  19.122
 2109W        W 2544   1.040   0.085  18.828
 2110W        W 2545   3.511   2.868  18.308
 2111W        W 2546   2.335   0.658  18.240
 2112W        W 2547   2.046   2.735  18.967
 2113W        W 2548   2.145   3.302  19.559
 2114W        W 2549   3.319   2.305  18.403
 2115W        W 2550   1.754   1.788  19.464
 2116W        W 2551   2.824   1.318  19.082
 2117W        W 2552   3.111   1.051  18.724
 2118W        W 2553   2.920   3.091  19.113
 2119W        W 2554   2.754   2.694  19.909
 2120W        W 2555   2.650   1.773  18.887
 2121W        W 2556   2.964   1.771  19.940
 2122W        W 2557   1.398   2.900  19.739
 2123W        W 2558   3.303   0.425  19.354
 2124W        W 2559   2.937   0.860  19.711
 2125W        W 2560   2.233   2.710  19.706
 2126W        W 2561   1.489   3.301  19.319
 2127W        W 2562   0.604   0.481  18.577
 2128W        W 2563   0.736   3.255  18.235
 2129W        W 2564   1.110   1.721  18.986
 2130W        W 2565   1.594   0.708  19.289
 2131W        W 2566   2.950   0.305  19.717
 2132W        W 2567   0.942   0.498  19.241
 2133W        W 2568   0.947   0.726  18.266
 2134W        W 2569   1.720   1.862  18.573
 2135W        W 2570   0.988   0.177  18.343
 2136W        W 2571   1.726   1.258  19.394
 2137W        W 2572   0.637   0.770  19.608
 2138W        W 2573   0.423   3.482  19.284
 2139W        W 2574   0.790   2.297  18.768
 2140W        W 2575   2.425   2.529  18.454
 2141W        W 2576   3.576   0.828  19.050
 2142W        W 2577   0.054   3.489  18.845
 2143W        W 2578   1.316   2.782  18.500
 2144W        W 2579   3.221   3.164  18.686
 2145W        W 2580   2.196   1.817  18.700
 2146W        W 2581   1.039   1.008  19.217
 2147W        W 2582   1.871   0.918  18.269
 2148W        W 2583   2.808   0.389  19.064
 2149W        W 2584   0.138   0.237  18.512
 2150W        W 2585   0.965   2.424  18.292
 2151W        W 2586   0.206   2.665  19.060
 2152W        W 2587   1.318   0.205  19.325
 2153W        W 2588   2.377   0.282  18.830
 2154W        W 2589   0.370   1.177  19.777
 2155W        W 2590   0.481   0.783  18.997
 2156W        W 2591   3.448   1.674  18.298
 2157W        W 2592   0.002   0.694  18.535
 2158W        W 2593   2.013   3.560  18.571
 2159W        W 2594   0.159   2.067  18.268
 2160W        W 2595   3.560   1.919  18.758
 2161W        W 2596   2.423   2.251  18.857
 2162W        W 2597   2.897   3.551  18.552
 2163W        W 2598   1.491   0.117  18.511
 2164W        W 2599   3.030   2.716  18.454
 2165W        W 2600   2.570   3.453  18.968
 2166W        W 2601   1.031   2.736  18.953
 2167W        W 2602   2.786   2.234  19.217
 2168W        W 2603   1.883   2.922  19.405
 2169W        W 2604   3.633   1.482  19.586
 2170W        W 2605   2.157   2.966  18.520
 2171W        W 2606   0.880   0.198  19.710
 2172W        W 2607   1.299   2.211  18.602
 2173W        W 2608   3.011   3.593  19.321
 2174W        W 2609   0.267   1.599  18.486
 2175W        W 2610   3.401   3.257  19.183
 2176W        W 2611   3.238   0.581  18.802
 2177W        W 2612   3.083   2.902  19.663
 2178W        W 2613   3.112   1.458  19.568
 2179W        W 2614   1.214   3.466  19.699
 2180W        W 2615   0.643   2.786  18.463
 2181W        W 2616   3.160   2.544  19.273
 2182W        W 2617   3.537   1.266  18.640
 2183W        W 2618   1.282   2.323  19.111
 2184W        W 2619   1.205   1.214  18.350
 2185W        W 2620   1.416   0.707  18.443
 2186W        W 2621   0.551   1.523  19.224
 2187W        W 2622   3.117   1.601  18.769
 2188W        W 2623   2.648   2.726  19.418
 2189W        W 2624   3.212   0.114  18.891
 2190W        W 2625   2.732   2.589  18.902
 2191W        W 2626   1.634   1.647  18.987
 2192W        W 2627   2.821   0.451  18.510
 2193W        W 2628   0.889   2.590  19.552
 2194W        W 2629   2.652   1.210  19.517
 2195W        W 2630   0.094   3.317  19.661
 2196W        W 2631   0.603   2.504  19.197
 2197W        W 2632   3.392   1.942  19.642
 2198W        W 2633   2.746   2.119  18.522
 2199W        W 2634   1.713   0.072  19.051
 2200W        W 2635   1.365   0.490  18.883
 2201W        W 2636   2.163   0.955  19.446
 2202W        W 2637   0.964   0.750  18.740
 2203W        W 2638   2.481   0.892  19.065
 2204W        W 2639   1.124   1.592  19.901
 2205W        W 2640   3.524   3.407  18.367
 2206W        W 2641   0.818   1.990  19.293
 2207W        W 2642   1.567   0.416  19.729
 2208W        W 2643   0.178   2.400  18.659
 2209W        W 2644   1.697   1.351  18.529
 2210W        W 2645   0.343   1.900  19.548
 2211W        W 2646   3.305   0.251  18.439
 2212W        W 2647   3.616   2.224  19.175
 2213W        W 2648   2.146   1.491  19.688
 2214W        W 2649   1.913   0.103  19.578
 2215W        W 2650   0.972   3.087  19.415
 2216W        W 2651   0.234   3.019  18.657
 2217W        W 2652   2.050   2.383  19.375
 2218W        W 2653   0.402   2.001  18.950
 2219W        W 2654   0.287   0.544  19.949
 2220W        W 2655   0.087   0.363  19.026
 2221W        W 2656   2.628   0.955  18.525
 2222W        W 2657   1.806   3.111  20.004
 2223W        W 2658   1.218   3.215  18.915
 2224W        W 2659   2.500   0.118  18.345
 2225W        W 2660   0.211   1.266  19.053
 2226W        W 2661   0.902   1.255  18.778
 2227W        W 2662   2.482   0.149  19.424
 2228W        W 2663   1.613   3.580  19.927
 2229W        W 2664   2.411   3.191  19.975
 2230W        W 2665   2.430   2.171  19.569
 2231W        W 2666   1.892   0.396  18.640
 2232W        W 2667   3.573   0.024  19.362
 2233W        W 2668   1.261   1.659  18.525
 2234W        W 2669   3.427   0.996  19.515
 2235W        W 2670   2.119   2.166  18.392
 2236W        W 2671   2.709   3.067  18.607
 2237W        W 2672   0.297   2.477  19.568
 2238W        W 2673   2.706   3.233  19.577
 2239W        W 2674   2.999   2.263  19.709
 2240W        W 2675   2.090   3.276  19.051
 2241W        W 2676   1.524   2.769  19.066
 2242W        W 2677   0.745   1.509  18.325
 2243W        W 2678   0.084   7.239   3.359
 2244W        W 2679   0.460   6.132   2.882
 2245W        W 2680   3.165   5.862   0.652
 2246W        W 2681   3.295   6.947   2.679
 2247W        W 2682   1.213   6.938   0.205
 2248W        W 2683   1.296   5.090   1.188
 2249W        W 2684   0.811   4.938   1.352
 2250W        W 2685   1.802   5.753   0.786
 2251W        W 2686   1.477   6.845   3.141
 2252W        W 2687   0.126   4.406   3.104
 2253W        W 2688   0.888   3.686   2.906
 2254W        W 2689   2.582   4.074   1.793
 2255W        W 2690   2.231   4.945   0.363
 2256W        W 2691   2.801   4.379   3.454
 2257W        W 2692   0.167   4.171   2.579
 2258W        W 2693   0.266   6.790   3.600
 2259W        W 2694   1.788   6.180   0.332
 2260W        W 2695   0.220   4.963   2.025
 2261W        W 2696   1.113   4.854   3.262
 2262W        W 2697   3.572   4.713   1.761
 2263W        W 2698   3.336   5.756   2.620
 2264W        W 2699   1.644   5.089   1.647
 2265W        W 2700   2.190   6.428   2.016
 2266W        W 2701   0.690   5.862   2.248
 2267W        W 2702   0.049   5.390   1.819
 2268W        W 2703   1.085   5.362   3.011
 2269W        W 2704   3.356   5.145   3.265
 2270W        W 2705   0.972   6.589   1.710
 2271W        W 2706   2.093   6.278   2.844
 2272W        W 2707   1.313   4.918   2.069
 2273W        W 2708   1.605   5.702   1.712
 2274W        W 2709   2.602   6.475   3.560
 2275W        W 2710   1.681   5.795   3.570
 2276W        W 2711   1.662   5.511   3.048
 2277W        W 2712   0.071   4.902   3.570
 2278W        W 2713   2.903   6.437   3.169
 2279W        W 2714   0.484   4.019   1.167
 2280W        W 2715   1.011   6.277   2.166
 2281W        W 2716   3.474   6.060   1.456
 2282W        W 2717   2.887   4.460   2.023
 2283W        W 2718   3.172   4.413   0.118
 2284W        W 2719   3.637   5.214   2.424
 2285W        W 2720   1.604   6.921   2.177
 2286W        W 2721   3.378   6.387   0.615
 2287W        W 2722   0.507   7.173   0.369
 2288W        W 2723   0.900   7.219   1.045
 2289W        W 2724   0.697   3.973   2.471
 2290W        W 2725   3.320   4.991   2.746
 2291W        W 2726   2.725   5.413   1.205
 2292W        W 2727   2.691   5.101   0.232
 2293W        W 2728   1.899   6.245   2.372
 2294W        W 2729   1.705   4.575   1.571
 2295W        W 2730   2.305   6.662   2.565
 2296W        W 2731   3.176   5.453   0.987
 2297W        W 2732   2.078   4.111   1.003
 2298W        W 2733   0.735   6.805   0.686
 2299W        W 2734   0.106   4.304   1.285
 2300W        W 2735   2.892   4.911   1.759
 2301W        W 2736   0.350   6.528   1.674
 2302W        W 2737   1.691   6.878   0.544
 2303W        W 2738   3.083   4.904   0.008
 2304W        W 2739   0.106   6.662   2.172
 2305W        W 2740   0.897   6.234   2.652
 2306W        W 2741   1.270   5.594   1.271
 2307W        W 2742   1.292   3.999   2.364
 2308W        W 2743   3.521   3.761   1.661
 2309W        W 2744   0.740   5.633   0.129
 2310W        W 2745   0.395   4.666   0.308
 2311W        W 2746   0.457   6.622   1.102
 2312W        W 2747   1.588   6.105   1.350
 2313W        W 2748   2.920   6.964   3.064
 2314W        W 2749   1.846   4.606   0.748
 2315W        W 2750   3.229   7.004   1.520
 2316W        W 2751   2.906   4.857   3.118
 2317W        W 2752   3.619   6.513   1.252
 2318W        W 2753   2.246   5.805   2.736
 2319W        W 2754   0.012   5.356   0.942
 2320W        W 2755   1.123   5.771   2.515
 2321W        W 2756   2.327   5.035   0.893
 2322W        W 2757   2.204   5.525   0.997
 2323W        W 2758   0.547   4.945   2.471
 2324W        W 2759   0.532   4.821   3.393
 2325W        W 2760   0.422   3.738   1.552
 2326W        W 2761   2.190   4.085   2.113
 2327W        W 2762   1.838   4.270   3.276
 2328W        W 2763   2.193   4.419   0.454
 2329W        W 2764   3.376   6.812   3.208
 2330W        W 2765   2.343   3.893   3.247
 2331W        W 2766   3.362   6.194   3.369
 2332W        W 2767   2.792   4.361   2.965
 2333W        W 2768   2.592   4.299   1.235
 2334W        W 2769   2.985   5.433   3.639
 2335W        W 2770   0.725   7.009   1.625
 2336W        W 2771   1.383   4.726   0.611
 2337W        W 2772   0.952   4.010   3.275
 2338W        W 2773   3.004   4.494   0.956
 2339W        W 2774   3.371   4.976   0.901
 2340W        W 2775   1.114   7.193   3.372
 2341W        W 2776   1.040   3.729   0.607
 2342W        W 2777   3.361   4.263   1.642
 2343W        W 2778   3.511   6.512   0.087
 2344W        W 2779   0.418   5.715   1.789
 2345W        W 2780   2.335   4.302   0.019
 2346W        W 2781   3.469   6.634   1.739
 2347W        W 2782   3.508   3.828   2.489
 2348W        W 2783   1.953   5.040   3.043
 2349W        W 2784   2.046   6.379   0.746
 2350W        W 2785   2.446   5.673   3.486
 2351W        W 2786   2.120   3.650   1.795
 2352W        W 2787   0.732   4.553   1.858
 2353W        W 2788   0.286   5.753   2.632
 2354W        W 2789   2.145   6.946   1.338
 2355W        W 2790   3.339   4.543   2.210
 2356W        W 2791   1.976   6.890   2.977
 2357W        W 2792   3.319   5.949   0.182
 2358W        W 2793   1.754   5.432   1.243
 2359W        W 2794   3.606   3.943   2.984
 2360W        W 2795   1.755   5.778   2.578
 2361W        W 2796   1.972   4.664   2.023
 2362W        W 2797   2.824   4.962   0.861
 2363W        W 2798   3.111   4.695   0.503
 2364W        W 2799   2.920   6.735   0.892
 2365W        W 2800   2.754   6.338   1.688
 2366W        W 2801   2.650   5.417   0.666
 2367W        W 2802   2.083   5.627   1.652
 2368W        W 2803   2.964   5.415   1.719
 2369W        W 2804   0.339   4.430   2.143
 2370W        W 2805   3.117   5.482   2.970
 2371W        W 2806   3.468   7.100   2.116
 2372W        W 2807   1.398   6.544   1.518
 2373W        W 2808   2.405   7.077   2.842
 2374W        W 2809   2.399   4.407   2.606
 2375W        W 2810   1.606   7.115   2.667
 2376W        W 2811   3.303   4.069   1.133
 2377W        W 2812   3.094   5.388   2.434
 2378W        W 2813   0.077   4.709   2.472
 2379W        W 2814   2.937   4.504   1.490
 2380W        W 2815   3.348   4.655   3.267
 2381W        W 2816   2.233   6.354   1.485
 2382W        W 2817   1.489   6.945   1.098
 2383W        W 2818   0.604   4.125   0.356
 2384W        W 2819   1.708   3.779   2.166
 2385W        W 2820   0.736   6.899   0.014
 2386W        W 2821   1.110   5.365   0.765
 2387W        W 2822   1.764   5.994   3.078
 2388W        W 2823   1.594   4.352   1.068
 2389W        W 2824   2.950   3.949   1.496
 2390W        W 2825   2.670   7.231   1.824
 2391W        W 2826   2.082   6.879   2.164
 2392W        W 2827   1.478   5.916   2.125
 2393W        W 2828   3.248   6.639   2.251
 2394W        W 2829   0.942   4.142   1.020
 2395W        W 2830   1.464   6.439   1.980
 2396W        W 2831   0.947   4.370   0.045
 2397W        W 2832   1.748   4.979   2.439
 2398W        W 2833   2.596   3.845   2.309
 2399W        W 2834   0.016   5.688   2.194
 2400W        W 2835   1.720   5.506   0.352
 2401W        W 2836   0.988   3.821   0.122
 2402W        W 2837   1.726   4.902   1.173
 2403W        W 2838   2.696   3.878   2.872
 2404W        W 2839   1.284   5.890   2.981
 2405W        W 2840   2.088   5.672   3.198
 2406W        W 2841   2.705   5.702   3.091
 2407W        W 2842   1.989   3.842   3.596
 2408W        W 2843   1.211   4.458   1.989
 2409W        W 2844   0.637   4.414   1.387
 2410W        W 2845   0.423   7.126   1.063
 2411W        W 2846   1.755   6.456   3.188
 2412W        W 2847   0.790   5.941   0.547
 2413W        W 2848   2.470   5.326   1.768
 2414W        W 2849   2.750   5.125   2.167
 2415W        W 2850   1.955   5.799   2.101
 2416W        W 2851   2.425   6.173   0.233
 2417W        W 2852   2.097   4.194   1.561
 2418W        W 2853   3.576   4.472   0.829
 2419W        W 2854   0.070   7.061   2.860
 2420W        W 2855   0.487   6.287   2.392
 2421W        W 2856   0.054   7.133   0.624
 2422W        W 2857   1.953   4.403   2.430
 2423W        W 2858   1.316   6.426   0.279
 2424W        W 2859   3.221   6.808   0.465
 2425W        W 2860   2.196   5.461   0.479
 2426W        W 2861   1.039   4.652   0.996
 2427W        W 2862   1.871   4.562   0.048
 2428W        W 2863   2.455   6.127   3.226
 2429W        W 2864   2.808   4.033   0.843
 2430W        W 2865   0.138   3.881   0.291
 2431W        W 2866   1.424   6.200   2.581
 2432W        W 2867   1.223   6.116   1.673
 2433W        W 2868   0.965   6.068   0.071
 2434W        W 2869   0.206   6.309   0.839
 2435W        W 2870   0.710   5.379   3.281
 2436W        W 2871   1.414   3.939   3.467
 2437W        W 2872   2.123   4.081   2.823
 2438W        W 2873   1.318   3.849   1.104
 2439W        W 2874   2.377   3.926   0.609
 2440W        W 2875   0.322   3.858   2.186
 2441W        W 2876   0.370   4.821   1.556
 2442W        W 2877   3.059   3.929   1.962
 2443W        W 2878   0.481   4.427   0.776
 2444W        W 2879   3.052   4.115   2.392
 2445W        W 2880   3.448   5.318   0.077
 2446W        W 2881   0.740   4.076   1.896
 2447W        W 2882   1.854   4.648   2.836
 2448W        W 2883   0.002   4.338   0.314
 2449W        W 2884   0.788   5.727   2.875
 2450W        W 2885   2.146   5.125   2.054
 2451W        W 2886   2.013   7.204   0.350
 2452W        W 2887   0.159   5.711   0.047
 2453W        W 2888   0.894   6.122   3.173
 2454W        W 2889   0.415   5.289   2.804
 2455W        W 2890   1.406   5.394   2.598
 2456W        W 2891   3.174   3.753   2.860
 2457W        W 2892   3.572   5.363   2.851
 2458W        W 2893   3.560   5.563   0.537
 2459W        W 2894   2.423   5.895   0.636
 2460W        W 2895   2.897   7.195   0.331
 2461W        W 2896   2.074   5.185   3.473
 2462W        W 2897   0.404   6.152   3.513
 2463W        W 2898   3.610   4.074   3.465
 2464W        W 2899   3.328   5.002   2.086
 2465W        W 2900   1.636   7.132   3.563
 2466W        W 2901   1.491   3.761   0.290
 2467W        W 2902   3.030   6.360   0.233
 2468W        W 2903   0.799   4.453   3.119
 2469W        W 2904   1.233   6.447   2.981
 2470W        W 2905   3.359   4.438   2.779
 2471W        W 2906   2.570   7.097   0.747
 2472W        W 2907   2.809   5.716   2.114
 2473W        W 2908   1.059   4.132   2.781
 2474W        W 2909   1.528   5.201   3.538
 2475W        W 2910   1.031   6.380   0.732
 2476W        W 2911   2.786   5.878   0.996
 2477W        W 2912   0.554   4.504   2.720
 2478W        W 2913   1.883   6.566   1.184
 2479W        W 2914   3.633   5.126   1.365
 2480W        W 2915   1.855   3.759   3.084
 2481W        W 2916   2.635   6.464   2.163
 2482W        W 2917   2.938   6.808   1.871
 2483W        W 2918   2.157   6.610   0.299
 2484W        W 2919   0.167   6.502   3.141
 2485W        W 2920   0.910   4.494   2.379
 2486W        W 2921   0.880   3.842   1.489
 2487W        W 2922   2.501   4.684   2.181
 2488W        W 2923   1.299   5.855   0.381
 2489W        W 2924   3.297   5.797   1.880
 2490W        W 2925   0.624   6.555   3.303
 2491W        W 2926   3.011   7.237   1.100
 2492W        W 2927   1.110   4.257   1.545
 2493W        W 2928   0.879   5.750   1.635
 2494W        W 2929   1.192   7.161   2.385
 2495W        W 2930   3.259   7.257   3.417
 2496W        W 2931   2.418   5.445   2.350
 2497W        W 2932   0.267   5.243   0.265
 2498W        W 2933   3.401   6.901   0.962
 2499W        W 2934   3.238   4.225   0.581
 2500W        W 2935   1.377   3.744   2.984
 2501W        W 2936   3.083   6.546   1.442
 2502W        W 2937   3.112   5.102   1.347
 2503W        W 2938   1.229   4.775   1.563
 2504W        W 2939   1.474   5.037   2.887
 2505W        W 2940   2.585   6.190   2.750
 2506W        W 2941   1.235   4.644   2.862
 2507W        W 2942   1.214   7.110   1.478
 2508W        W 2943   0.531   7.069   3.112
 2509W        W 2944   0.643   6.430   0.242
 2510W        W 2945   3.160   6.188   1.052
 2511W        W 2946   0.764   4.980   2.938
 2512W        W 2947   3.537   4.910   0.419
 2513W        W 2948   1.282   5.967   0.890
 2514W        W 2949   2.381   5.349   2.971
 2515W        W 2950   2.272   4.977   2.515
 2516W        W 2951   0.832   5.349   2.544
 2517W        W 2952   3.042   7.237   2.373
 2518W        W 2953   2.833   3.871   3.367
 2519W        W 2954   0.497   4.021   2.954
 2520W        W 2955   0.836   5.044   2.007
 2521W        W 2956   1.205   4.858   0.129
 2522W        W 2957   0.008   6.617   2.674
 2523W        W 2958   1.593   5.326   2.117
 2524W        W 2959   1.416   4.351   0.222
 2525W        W 2960   0.551   5.167   1.003
 2526W        W 2961   0.322   7.019   2.440
 2527W        W 2962   3.117   5.245   0.548
 2528W        W 2963   3.212   4.161   3.234
 2529W        W 2964   2.648   6.370   1.197
 2530W        W 2965   0.246   5.294   3.374
 2531W        W 2966   3.212   3.758   0.670
 2532W        W 2967   2.732   6.233   0.681
 2533W        W 2968   1.634   5.291   0.766
 2534W        W 2969   2.821   4.095   0.289
 2535W        W 2970   2.886   4.702   2.475
 2536W        W 2971   0.595   5.295   1.682
 2537W        W 2972   0.889   6.234   1.331
 2538W        W 2973   2.652   4.854   1.296
 2539W        W 2974   1.675   4.233   1.992
 2540W        W 2975   3.637   6.144   2.503
 2541W        W 2976   3.555   4.131   2.064
 2542W        W 2977   0.094   6.961   1.440
 2543W        W 2978   0.603   6.148   0.976
 2544W        W 2979   0.518   3.765   3.529
 2545W        W 2980   1.637   6.618   3.631
 2546W        W 2981   3.392   5.586   1.421
 2547W        W 2982   2.746   5.763   0.301
 2548W        W 2983   2.041   7.284   2.513
 2549W        W 2984   2.898   6.006   3.550
 2550W        W 2985   1.713   3.716   0.830
 2551W        W 2986   2.426   4.585   1.689
 2552W        W 2987   0.112   6.172   2.021
 2553W        W 2988   1.365   4.134   0.662
 2554W        W 2989   1.169   5.618   3.511
 2555W        W 2990   2.163   4.599   1.225
 2556W        W 2991   2.368   6.009   2.347
 2557W        W 2992   0.522   6.614   2.782
 2558W        W 2993   1.113   6.597   3.505
 2559W        W 2994   0.964   4.394   0.519
 2560W        W 2995   2.481   4.536   0.844
 2561W        W 2996   2.439   6.644   3.081
 2562W        W 2997   1.124   5.236   1.680
 2563W        W 2998   0.779   6.934   2.545
 2564W        W 2999   3.524   7.051   0.146
 2565W        W 3000   0.387   5.723   3.142
 2566W        W 3001   2.382   5.985   1.830
 2567W        W 3002   0.818   5.634   1.072
 2568W        W 3003   1.189   6.641   2.467
 2569W        W 3004   1.567   4.060   1.508
 2570W        W 3005   0.178   6.044   0.438
 2571W        W 3006   1.697   4.995   0.308
 2572W        W 3007   0.343   5.544   1.327
 2573W        W 3008   1.633   4.186   2.791
 2574W        W 3009   3.305   3.895   0.218
 2575W        W 3010   3.398   5.641   3.317
 2576W        W 3011   2.052   6.898   3.469
 2577W        W 3012   3.610   5.992   2.991
 2578W        W 3013   3.018   6.790   3.602
 2579W        W 3014   0.757   7.246   2.080
 2580W        W 3015   3.616   5.868   0.954
 2581W        W 3016   2.146   5.135   1.467
 2582W        W 3017   1.913   3.747   1.357
 2583W        W 3018   0.972   6.731   1.194
 2584W        W 3019   1.471   4.472   2.419
 2585W        W 3020   1.171   3.841   1.888
 2586W        W 3021   0.234   6.663   0.436
 2587W        W 3022   2.050   6.027   1.154
 2588W        W 3023   0.925   6.822   3.033
 2589W        W 3024   0.402   5.645   0.729
 2590W        W 3025   0.287   4.188   1.728
 2591W        W 3026   1.835   6.153   1.785
 2592W        W 3027   0.087   4.007   0.805
 2593W        W 3028   2.751   5.213   2.732
 2594W        W 3029   2.628   4.599   0.304
 2595W        W 3030   3.145   6.271   1.952
 2596W        W 3031   1.806   6.755   1.783
 2597W        W 3032   1.218   6.859   0.694
 2598W        W 3033   2.500   3.762   0.124
 2599W        W 3034   0.300   7.022   1.865
 2600W        W 3035   2.497   4.780   3.500
 2601W        W 3036   0.480   4.310   3.499
 2602W        W 3037   0.211   4.910   0.832
 2603W        W 3038   0.902   4.899   0.557
 2604W        W 3039   2.665   5.226   3.374
 2605W        W 3040   1.008   5.507   2.083
 2606W        W 3041   2.482   3.793   1.203
 2607W        W 3042   1.613   7.224   1.706
 2608W        W 3043   2.827   6.686   2.643
 2609W        W 3044   2.411   6.835   1.754
 2610W        W 3045   2.430   5.815   1.348
 2611W        W 3046   1.892   4.040   0.419
 2612W        W 3047   3.573   3.668   1.141
 2613W        W 3048   1.261   5.303   0.304
 2614W        W 3049   3.427   4.640   1.294
 2615W        W 3050   2.119   5.810   0.171
 2616W        W 3051   3.055   6.010   2.919
 2617W        W 3052   2.709   6.711   0.386
 2618W        W 3053   1.324   4.386   3.292
 2619W        W 3054   1.144   4.970   2.533
 2620W        W 3055   3.236   6.465   2.810
 2621W        W 3056   2.336   4.415   3.187
 2622W        W 3057   0.180   4.886   2.964
 2623W        W 3058   1.940   5.363   2.690
 2624W        W 3059   0.297   6.121   1.347
 2625W        W 3060   0.444   5.418   2.237
 2626W        W 3061   2.761   5.704   2.587
 2627W        W 3062   2.533   7.084   3.398
 2628W        W 3063   2.429   4.823   2.951
 2629W        W 3064   2.706   6.877   1.356
 2630W        W 3065   1.708   6.597   2.679
 2631W        W 3066   1.193   6.952   1.948
 2632W        W 3067   2.998   6.123   2.367
 2633W        W 3068   2.048   6.195   3.504
 2634W        W 3069   0.653   6.148   1.843
 2635W        W 3070   2.999   5.907   1.488
 2636W        W 3071   2.640   6.973   2.239
 2637W        W 3072   0.618   6.702   2.109
 2638W        W 3073   1.639   4.754   3.319
 2639W        W 3074   2.090   6.920   0.830
 2640W        W 3075   1.398   6.175   3.468
 2641W        W 3076   1.524   6.413   0.845
 2642W        W 3077   0.745   5.153   0.104
 2643W        W 3078   0.084   7.239   7.003
 2644W        W 3079   0.460   6.132   6.526
 2645W        W 3080   3.165   5.862   4.296
 2646W        W 3081   3.295   6.947   6.323
 2647W        W 3082   1.213   6.938   3.849
 2648W        W 3083   1.296   5.090   4.832
 2649W        W 3084   0.811   4.938   4.996
 2650W        W 3085   1.802   5.753   4.430
 2651W        W 3086   1.477   6.845   6.785
 2652W        W 3087   0.126   4.406   6.748
 2653W        W 3088   0.888   3.686   6.550
 2654W        W 3089   2.582   4.074   5.437
 2655W        W 3090   2.231   4.945   4.007
 2656W        W 3091   2.801   4.379   7.098
 2657W        W 3092   0.167   4.171   6.223
 2658W        W 3093   0.266   6.790   7.244
 2659W        W 3094   1.788   6.180   3.976
 2660W        W 3095   0.220   4.963   5.669
 2661W        W 3096   1.113   4.854   6.906
 2662W        W 3097   3.572   4.713   5.405
 2663W        W 3098   3.336   5.756   6.264
 2664W        W 3099   1.644   5.089   5.291
 2665W        W 3100   2.190   6.428   5.660
 2666W        W 3101   0.690   5.862   5.892
 2667W        W 3102   0.049   5.390   5.463
 2668W        W 3103   1.085   5.362   6.655
 2669W        W 3104   3.356   5.145   6.909
 2670W        W 3105   0.972   6.589   5.354
 2671W        W 3106   2.093   6.278   6.488
 2672W        W 3107   1.313   4.918   5.713
 2673W        W 3108   1.605   5.702   5.356
 2674W        W 3109   2.602   6.475   7.204
 2675W        W 3110   1.681   5.795   7.214
 2676W        W 3111   1.662   5.511   6.692
 2677W        W 3112   0.071   4.902   7.214
 2678W        W 3113   2.903   6.437   6.813
 2679W        W 3114   0.484   4.019   4.811
 2680W        W 3115   1.011   6.277   5.810
 2681W        W 3116   3.474   6.060   5.100
 2682W        W 3117   2.887   4.460   5.667
 2683W        W 3118   3.172   4.413   3.762
 2684W        W 3119   3.637   5.214   6.068
 2685W        W 3120   1.604   6.921   5.821
 2686W        W 3121   3.378   6.387   4.259
 2687W        W 3122   0.507   7.173   4.013
 2688W        W 3123   0.900   7.219   4.689
 2689W        W 3124   0.697   3.973   6.115
 2690W        W 3125   3.320   4.991   6.390
 2691W        W 3126   2.725   5.413   4.849
 2692W        W 3127   2.691   5.101   3.876
 2693W        W 3128   1.899   6.245   6.016
 2694W        W 3129   1.705   4.575   5.215
 2695W        W 3130   2.305   6.662   6.209
 2696W        W 3131   3.176   5.453   4.631
 2697W        W 3132   2.078   4.111   4.647
 2698W        W 3133   0.735   6.805   4.330
 2699W        W 3134   0.106   4.304   4.929
 2700W        W 3135   2.892   4.911   5.403
 2701W        W 3136   0.350   6.528   5.318
 2702W        W 3137   1.691   6.878   4.188
 2703W        W 3138   3.083   4.904   3.652
 2704W        W 3139   0.106   6.662   5.816
 2705W        W 3140   0.897   6.234   6.296
 2706W        W 3141   1.270   5.594   4.915
 2707W        W 3142   1.292   3.999   6.008
 2708W        W 3143   3.521   3.761   5.305
 2709W        W 3144   0.740   5.633   3.773
 2710W        W 3145   0.395   4.666   3.952
 2711W        W 3146   0.457   6.622   4.746
 2712W        W 3147   1.588   6.105   4.994
 2713W        W 3148   2.920   6.964   6.708
 2714W        W 3149   1.846   4.606   4.392
 2715W        W 3150   3.229   7.004   5.164
 2716W        W 3151   2.906   4.857   6.762
 2717W        W 3152   3.619   6.513   4.896
 2718W        W 3153   2.246   5.805   6.380
 2719W        W 3154   0.012   5.356   4.586
 2720W        W 3155   1.123   5.771   6.159
 2721W        W 3156   2.327   5.035   4.537
 2722W        W 3157   2.204   5.525   4.641
 2723W        W 3158   0.547   4.945   6.115
 2724W        W 3159   0.532   4.821   7.037
 2725W        W 3160   0.422   3.738   5.196
 2726W        W 3161   2.190   4.085   5.757
 2727W        W 3162   1.838   4.270   6.920
 2728W        W 3163   2.193   4.419   4.098
 2729W        W 3164   3.376   6.812   6.852
 2730W        W 3165   2.343   3.893   6.891
 2731W        W 3166   3.362   6.194   7.013
 2732W        W 3167   2.792   4.361   6.609
 2733W        W 3168   2.592   4.299   4.879
 2734W        W 3169   2.985   5.433   7.283
 2735W        W 3170   0.725   7.009   5.269
 2736W        W 3171   1.383   4.726   4.255
 2737W        W 3172   0.952   4.010   6.919
 2738W        W 3173   3.004   4.494   4.600
 2739W        W 3174   3.371   4.976   4.545
 2740W        W 3175   1.114   7.193   7.016
 2741W        W 3176   1.040   3.729   4.251
 2742W        W 3177   3.361   4.263   5.286
 2743W        W 3178   3.511   6.512   3.731
 2744W        W 3179   0.418   5.715   5.433
 2745W        W 3180   2.335   4.302   3.663
 2746W        W 3181   3.469   6.634   5.383
 2747W        W 3182   3.508   3.828   6.133
 2748W        W 3183   1.953   5.040   6.687
 2749W        W 3184   2.046   6.379   4.390
 2750W        W 3185   2.446   5.673   7.130
 2751W        W 3186   2.120   3.650   5.439
 2752W        W 3187   0.732   4.553   5.502
 2753W        W 3188   0.286   5.753   6.276
 2754W        W 3189   2.145   6.946   4.982
 2755W        W 3190   3.339   4.543   5.854
 2756W        W 3191   1.976   6.890   6.621
 2757W        W 3192   3.319   5.949   3.826
 2758W        W 3193   1.754   5.432   4.887
 2759W        W 3194   3.606   3.943   6.628
 2760W        W 3195   1.755   5.778   6.222
 2761W        W 3196   1.972   4.664   5.667
 2762W        W 3197   2.824   4.962   4.505
 2763W        W 3198   3.111   4.695   4.147
 2764W        W 3199   2.920   6.735   4.536
 2765W        W 3200   2.754   6.338   5.332
 2766W        W 3201   2.650   5.417   4.310
 2767W        W 3202   2.083   5.627   5.296
 2768W        W 3203   2.964   5.415   5.363
 2769W        W 3204   0.339   4.430   5.787
 2770W        W 3205   3.117   5.482   6.614
 2771W        W 3206   3.468   7.100   5.760
 2772W        W 3207   1.398   6.544   5.162
 2773W        W 3208   2.405   7.077   6.486
 2774W        W 3209   2.399   4.407   6.250
 2775W        W 3210   1.606   7.115   6.311
 2776W        W 3211   3.303   4.069   4.777
 2777W        W 3212   3.094   5.388   6.078
 2778W        W 3213   0.077   4.709   6.116
 2779W        W 3214   2.937   4.504   5.134
 2780W        W 3215   3.348   4.655   6.911
 2781W        W 3216   2.233   6.354   5.129
 2782W        W 3217   1.489   6.945   4.742
 2783W        W 3218   0.604   4.125   4.000
 2784W        W 3219   1.708   3.779   5.810
 2785W        W 3220   0.736   6.899   3.658
 2786W        W 3221   1.110   5.365   4.409
 2787W        W 3222   1.764   5.994   6.722
 2788W        W 3223   1.594   4.352   4.712
 2789W        W 3224   2.950   3.949   5.140
 2790W        W 3225   2.670   7.231   5.468
 2791W        W 3226   2.082   6.879   5.808
 2792W        W 3227   1.478   5.916   5.769
 2793W        W 3228   3.248   6.639   5.895
 2794W        W 3229   0.942   4.142   4.664
 2795W        W 3230   1.464   6.439   5.624
 2796W        W 3231   0.947   4.370   3.689
 2797W        W 3232   1.748   4.979   6.083
 2798W        W 3233   2.596   3.845   5.953
 2799W        W 3234   0.016   5.688   5.838
 2800W        W 3235   1.720   5.506   3.996
 2801W        W 3236   0.988   3.821   3.766
 2802W        W 3237   1.726   4.902   4.817
 2803W        W 3238   2.696   3.878   6.516
 2804W        W 3239   1.284   5.890   6.625
 2805W        W 3240   2.088   5.672   6.842
 2806W        W 3241   2.705   5.702   6.735
 2807W        W 3242   1.989   3.842   7.240
 2808W        W 3243   1.211   4.458   5.633
 2809W        W 3244   0.637   4.414   5.031
 2810W        W 3245   0.423   7.126   4.707
 2811W        W 3246   1.755   6.456   6.832
 2812W        W 3247   0.790   5.941   4.191
 2813W        W 3248   2.470   5.326   5.412
 2814W        W 3249   2.750   5.125   5.811
 2815W        W 3250   1.955   5.799   5.745
 2816W        W 3251   2.425   6.173   3.877
 2817W        W 3252   2.097   4.194   5.205
 2818W        W 3253   3.576   4.472   4.473
 2819W        W 3254   0.070   7.061   6.504
 2820W        W 3255   0.487   6.287   6.036
 2821W        W 3256   0.054   7.133   4.268
 2822W        W 3257   1.953   4.403   6.074
 2823W        W 3258   1.316   6.426   3.923
 2824W        W 3259   3.221   6.808   4.109
 2825W        W 3260   2.196   5.461   4.123
 2826W        W 3261   1.039   4.652   4.640
 2827W        W 3262   1.871   4.562   3.692
 2828W        W 3263   2.455   6.127   6.870
 2829W        W 3264   2.808   4.033   4.487
 2830W        W 3265   0.138   3.881   3.935
 2831W        W 3266   1.424   6.200   6.225
 2832W        W 3267   1.223   6.116   5.317
 2833W        W 3268   0.965   6.068   3.715
 2834W        W 3269   0.206   6.309   4.483
 2835W        W 3270   0.710   5.379   6.925
 2836W        W 3271   1.414   3.939   7.111
 2837W        W 3272   2.123   4.081   6.467
 2838W        W 3273   1.318   3.849   4.748
 2839W        W 3274   2.377   3.926   4.253
 2840W        W 3275   0.322   3.858   5.830
 2841W        W 3276   0.370   4.821   5.200
 2842W        W 3277   3.059   3.929   5.606
 2843W        W 3278   0.481   4.427   4.420
 2844W        W 3279   3.052   4.115   6.036
 2845W        W 3280   3.448   5.318   3.721
 2846W        W 3281   0.740   4.076   5.540
 2847W        W 3282   1.854   4.648   6.480
 2848W        W 3283   0.002   4.338   3.958
 2849W        W 3284   0.788   5.727   6.519
 2850W        W 3285   2.146   5.125   5.698
 2851W        W 3286   2.013   7.204   3.994
 2852W        W 3287   0.159   5.711   3.691
 2853W        W 3288   0.894   6.122   6.817
 2854W        W 3289   0.415   5.289   6.448
 2855W        W 3290   1.406   5.394   6.242
 2856W        W 3291   3.174   3.753   6.504
 2857W        W 3292   3.572   5.363   6.495
 2858W        W 3293   3.560   5.563   4.181
 2859W        W 3294   2.423   5.895   4.280
 2860W        W 3295   2.897   7.195   3.975
 2861W        W 3296   2.074   5.185   7.117
 2862W        W 3297   0.404   6.152   7.157
 2863W        W 3298   3.610   4.074   7.109
 2864W        W 3299   3.328   5.002   5.730
 2865W        W 3300   1.636   7.132   7.207
 2866W        W 3301   1.491   3.761   3.934
 2867W        W 3302   3.030   6.360   3.877
 2868W        W 3303   0.799   4.453   6.763
 2869W        W 3304   1.233   6.447   6.625
 2870W        W 3305   3.359   4.438   6.423
 2871W        W 3306   2.570   7.097   4.391
 2872W        W 3307   2.809   5.716   5.758
 2873W        W 3308   1.059   4.132   6.425
 2874W        W 3309   1.528   5.201   7.182
 2875W        W 3310   1.031   6.380   4.376
 2876W        W 3311   2.786   5.878   4.640
 2877W        W 3312   0.554   4.504   6.364
 2878W        W 3313   1.883   6.566   4.828
 2879W        W 3314   3.633   5.126   5.009
 2880W        W 3315   1.855   3.759   6.728
 2881W        W 3316   2.635   6.464   5.807
 2882W        W 3317   2.938   6.808   5.515
 2883W        W 3318   2.157   6.610   3.943
 2884W        W 3319   0.167   6.502   6.785
 2885W        W 3320   0.910   4.494   6.023
 2886W        W 3321   0.880   3.842   5.133
 2887W        W 3322   2.501   4.684   5.825
 2888W        W 3323   1.299   5.855   4.025
 2889W        W 3324   3.297   5.797   5.524
 2890W        W 3325   0.624   6.555   6.947
 2891W        W 3326   3.011   7.237   4.744
 2892W        W 3327   1.110   4.257   5.189
 2893W        W 3328   0.879   5.750   5.279
 2894W        W 3329   1.192   7.161   6.029
 2895W        W 3330   3.259   7.257   7.061
 2896W        W 3331   2.418   5.445   5.994
 2897W        W 3332   0.267   5.243   3.909
 2898W        W 3333   3.401   6.901   4.606
 2899W        W 3334   3.238   4.225   4.225
 2900W        W 3335   1.377   3.744   6.628
 2901W        W 3336   3.083   6.546   5.086
 2902W        W 3337   3.112   5.102   4.991
 2903W        W 3338   1.229   4.775   5.207
 2904W        W 3339   1.474   5.037   6.531
 2905W        W 3340   2.585   6.190   6.394
 2906W        W 3341   1.235   4.644   6.506
 2907W        W 3342   1.214   7.110   5.122
 2908W        W 3343   0.531   7.069   6.756
 2909W        W 3344   0.643   6.430   3.886
 2910W        W 3345   3.160   6.188   4.696
 2911W        W 3346   0.764   4.980   6.582
 2912W        W 3347   3.537   4.910   4.063
 2913W        W 3348   1.282   5.967   4.534
 2914W        W 3349   2.381   5.349   6.615
 2915W        W 3350   2.272   4.977   6.159
 2916W        W 3351   0.832   5.349   6.188
 2917W        W 3352   3.042   7.237   6.017
 2918W        W 3353   2.833   3.871   7.011
 2919W        W 3354   0.497   4.021   6.598
 2920W        W 3355   0.836   5.044   5.651
 2921W        W 3356   1.205   4.858   3.773
 2922W        W 3357   0.008   6.617   6.318
 2923W        W 3358   1.593   5.326   5.761
 2924W        W 3359   1.416   4.351   3.866
 2925W        W 3360   0.551   5.167   4.647
 2926W        W 3361   0.322   7.019   6.084
 2927W        W 3362   3.117   5.245   4.192
 2928W        W 3363   3.212   4.161   6.878
 2929W        W 3364   2.648   6.370   4.841
 2930W        W 3365   0.246   5.294   7.018
 2931W        W 3366   3.212   3.758   4.314
 2932W        W 3367   2.732   6.233   4.325
 2933W        W 3368   1.634   5.291   4.410
 2934W        W 3369   2.821   4.095   3.933
 2935W        W 3370   2.886   4.702   6.119
 2936W        W 3371   0.595   5.295   5.326
 2937W        W 3372   0.889   6.234   4.975
 2938W        W 3373   2.652   4.854   4.940
 2939W        W 3374   1.675   4.233   5.636
 2940W        W 3375   3.637   6.144   6.147
 2941W        W 3376   3.555   4.131   5.708
 2942W        W 3377   0.094   6.961   5.084
 2943W        W 3378   0.603   6.148   4.620
 2944W        W 3379   0.518   3.765   7.173
 2945W        W 3380   1.637   6.618   7.275
 2946W        W 3381   3.392   5.586   5.065
 2947W        W 3382   2.746   5.763   3.945
 2948W        W 3383   2.041   7.284   6.157
 2949W        W 3384   2.898   6.006   7.194
 2950W        W 3385   1.713   3.716   4.474
 2951W        W 3386   2.426   4.585   5.333
 2952W        W 3387   0.112   6.172   5.665
 2953W        W 3388   1.365   4.134   4.306
 2954W        W 3389   1.169   5.618   7.155
 2955W        W 3390   2.163   4.599   4.869
 2956W        W 3391   2.368   6.009   5.991
 2957W        W 3392   0.522   6.614   6.426
 2958W        W 3393   1.113   6.597   7.149
 2959W        W 3394   0.964   4.394   4.163
 2960W        W 3395   2.481   4.536   4.488
 2961W        W 3396   2.439   6.644   6.725
 2962W        W 3397   1.124   5.236   5.324
 2963W        W 3398   0.779   6.934   6.189
 2964W        W 3399   3.524   7.051   3.790
 2965W        W 3400   0.387   5.723   6.786
 2966W        W 3401   2.382   5.985   5.474
 2967W        W 3402   0.818   5.634   4.716
 2968W        W 3403   1.189   6.641   6.111
 2969W        W 3404   1.567   4.060   5.152
 2970W        W 3405   0.178   6.044   4.082
 2971W        W 3406   1.697   4.995   3.952
 2972W        W 3407   0.343   5.544   4.971
 2973W        W 3408   1.633   4.186   6.435
 2974W        W 3409   3.305   3.895   3.862
 2975W        W 3410   3.398   5.641   6.961
 2976W        W 3411   2.052   6.898   7.113
 2977W        W 3412   3.610   5.992   6.635
 2978W        W 3413   3.018   6.790   7.246
 2979W        W 3414   0.757   7.246   5.724
 2980W        W 3415   3.616   5.868   4.598
 2981W        W 3416   2.146   5.135   5.111
 2982W        W 3417   1.913   3.747   5.001
 2983W        W 3418   0.972   6.731   4.838
 2984W        W 3419   1.471   4.472   6.063
 2985W        W 3420   1.171   3.841   5.532
 2986W        W 3421   0.234   6.663   4.080
 2987W        W 3422   2.050   6.027   4.798
 2988W        W 3423   0.925   6.822   6.677
 2989W        W 3424   0.402   5.645   4.373
 2990W        W 3425   0.287   4.188   5.372
 2991W        W 3426   1.835   6.153   5.429
 2992W        W 3427   0.087   4.007   4.449
 2993W        W 3428   2.751   5.213   6.376
 2994W        W 3429   2.628   4.599   3.948
 2995W        W 3430   3.145   6.271   5.596
 2996W        W 3431   1.806   6.755   5.427
 2997W        W 3432   1.218   6.859   4.338
 2998W        W 3433   2.500   3.762   3.768
 2999W        W 3434   0.300   7.022   5.509
 3000W        W 3435   2.497   4.780   7.144
 3001W        W 3436   0.480   4.310   7.143
 3002W        W 3437   0.211   4.910   4.476
 3003W        W 3438   0.902   4.899   4.201
 3004W        W 3439   2.665   5.226   7.018
 3005W        W 3440   1.008   5.507   5.727
 3006W        W 3441   2.482   3.793   4.847
 3007W        W 3442   1.613   7.224   5.350
 3008W        W 3443   2.827   6.686   6.287
 3009W        W 3444   2.411   6.835   5.398
 3010W        W 3445   2.430   5.815   4.992
 3011W        W 3446   1.892   4.040   4.063
 3012W        W 3447   3.573   3.668   4.785
 3013W        W 3448   1.261   5.303   3.948
 3014W        W 3449   3.427   4.640   4.938
 3015W        W 3450   2.119   5.810   3.815
 3016W        W 3451   3.055   6.010   6.563
 3017W        W 3452   2.709   6.711   4.030
 3018W        W 3453   1.324   4.386   6.936
 3019W        W 3454   1.144   4.970   6.177
 3020W        W 3455   3.236   6.465   6.454
 3021W        W 3456   2.336   4.415   6.831
 3022W        W 3457   0.180   4.886   6.608
 3023W        W 3458   1.940   5.363   6.334
 3024W        W 3459   0.297   6.121   4.991
 3025W        W 3460   0.444   5.418   5.881
 3026W        W 3461   2.761   5.704   6.231
 3027W        W 3462   2.533   7.084   7.042
 3028W        W 3463   2.429   4.823   6.595
 3029W        W 3464   2.706   6.877   5.000
 3030W        W 3465   1.708   6.597   6.323
 3031W        W 3466   1.193   6.952   5.592
 3032W        W 3467   2.998   6.123   6.011
 3033W        W 3468   2.048   6.195   7.148
 3034W        W 3469   0.653   6.148   5.487
 3035W        W 3470   2.999   5.907   5.132
 3036W        W 3471   2.640   6.973   5.883
 3037W        W 3472   0.618   6.702   5.753
 3038W        W 3473   1.639   4.754   6.963
 3039W        W 3474   2.090   6.920   4.474
 3040W        W 3475   1.398   6.175   7.112
 3041W        W 3476   1.524   6.413   4.489
 3042W        W 3477   0.745   5.153   3.748
 3043W        W 3478   0.084   7.239  10.648
 3044W        W 3479   0.460   6.132  10.171
 3045W        W 3480   3.165   5.862   7.941
 3046W        W 3481   3.295   6.947   9.968
 3047W        W 3482   1.213   6.938   7.494
 3048W        W 3483   1.296   5.090   8.477
 3049W        W 3484   0.811   4.938   8.641
 3050W        W 3485   1.802   5.753   8.075
 3051W        W 3486   1.477   6.845  10.430
 3052W        W 3487   0.126   4.406  10.393
 3053W        W 3488   0.888   3.686  10.195
 3054W        W 3489   2.582   4.074   9.082
 3055W        W 3490   2.231   4.945   7.652
 3056W        W 3491   2.801   4.379  10.743
 3057W        W 3492   0.167   4.171   9.868
 3058W        W 3493   0.266   6.790  10.889
 3059W        W 3494   1.788   6.180   7.621
 3060W        W 3495   0.220   4.963   9.314
 3061W        W 3496   1.113   4.854  10.551
 3062W        W 3497   3.572   4.713   9.050
 3063W        W 3498   3.336   5.756   9.909
 3064W        W 3499   1.644   5.089   8.936
 3065W        W 3500   2.190   6.428   9.305
 3066W        W 3501   0.690   5.862   9.537
 3067W        W 3502   0.049   5.390   9.108
 3068W        W 3503   1.085   5.362  10.300
 3069W        W 3504   3.356   5.145  10.554
 3070W        W 3505   0.972   6.589   8.999
 3071W        W 3506   2.093   6.278  10.133
 3072W        W 3507   1.313   4.918   9.358
 3073W        W 3508   1.605   5.702   9.001
 3074W        W 3509   2.602   6.475  10.849
 3075W        W 3510   1.681   5.795  10.859
 3076W        W 3511   1.662   5.511  10.337
 3077W        W 3512   0.071   4.902  10.859
 3078W        W 3513   2.903   6.437  10.458
 3079W        W 3514   0.484   4.019   8.456
 3080W        W 3515   1.011   6.277   9.455
 3081W        W 3516   3.474   6.060   8.745
 3082W        W 3517   2.887   4.460   9.312
 3083W        W 3518   3.172   4.413   7.407
 3084W        W 3519   3.637   5.214   9.713
 3085W        W 3520   1.604   6.921   9.466
 3086W        W 3521   3.378   6.387   7.904
 3087W        W 3522   0.507   7.173   7.658
 3088W        W 3523   0.900   7.219   8.334
 3089W        W 3524   0.697   3.973   9.760
 3090W        W 3525   3.320   4.991  10.035
 3091W        W 3526   2.725   5.413   8.494
 3092W        W 3527   2.691   5.101   7.521
 3093W        W 3528   1.899   6.245   9.661
 3094W        W 3529   1.705   4.575   8.860
 3095W        W 3530   2.305   6.662   9.854
 3096W        W 3531   3.176   5.453   8.276
 3097W        W 3532   2.078   4.111   8.292
 3098W        W 3533   0.735   6.805   7.975
 3099W        W 3534   0.106   4.304   8.574
 3100W        W 3535   2.892   4.911   9.048
 3101W        W 3536   0.350   6.528   8.963
 3102W        W 3537   1.691   6.878   7.833
 3103W        W 3538   3.083   4.904   7.297
 3104W        W 3539   0.106   6.662   9.461
 3105W        W 3540   0.897   6.234   9.941
 3106W        W 3541   1.270   5.594   8.560
 3107W        W 3542   1.292   3.999   9.653
 3108W        W 3543   3.521   3.761   8.950
 3109W        W 3544   0.740   5.633   7.418
 3110W        W 3545   0.395   4.666   7.597
 3111W        W 3546   0.457   6.622   8.391
 3112W        W 3547   1.588   6.105   8.639
 3113W        W 3548   2.920   6.964  10.353
 3114W        W 3549   1.846   4.606   8.037
 3115W        W 3550   3.229   7.004   8.809
 3116W        W 3551   2.906   4.857  10.407
 3117W        W 3552   3.619   6.513   8.541
 3118W        W 3553   2.246   5.805  10.025
 3119W        W 3554   0.012   5.356   8.231
 3120W        W 3555   1.123   5.771   9.804
 3121W        W 3556   2.327   5.035   8.182
 3122W        W 3557   2.204   5.525   8.286
 3123W        W 3558   0.547   4.945   9.760
 3124W        W 3559   0.532   4.821  10.682
 3125W        W 3560   0.422   3.738   8.841
 3126W        W 3561   2.190   4.085   9.402
 3127W        W 3562   1.838   4.270  10.565
 3128W        W 3563   2.193   4.419   7.743
 3129W        W 3564   3.376   6.812  10.497
 3130W        W 3565   2.343   3.893  10.536
 3131W        W 3566   3.362   6.194  10.658
 3132W        W 3567   2.792   4.361  10.254
 3133W        W 3568   2.592   4.299   8.524
 3134W        W 3569   2.985   5.433  10.928
 3135W        W 3570   0.725   7.009   8.914
 3136W        W 3571   1.383   4.726   7.900
 3137W        W 3572   0.952   4.010  10.564
 3138W        W 3573   3.004   4.494   8.245
 3139W        W 3574   3.371   4.976   8.190
 3140W        W 3575   1.114   7.193  10.661
 3141W        W 3576   1.040   3.729   7.896
 3142W        W 3577   3.361   4.263   8.931
 3143W        W 3578   3.511   6.512   7.376
 3144W        W 3579   0.418   5.715   9.078
 3145W        W 3580   2.335   4.302   7.308
 3146W        W 3581   3.469   6.634   9.028
 3147W        W 3582   3.508   3.828   9.778
 3148W        W 3583   1.953   5.040  10.332
 3149W        W 3584   2.046   6.379   8.035
 3150W        W 3585   2.446   5.673  10.775
 3151W        W 3586   2.120   3.650   9.084
 3152W        W 3587   0.732   4.553   9.147
 3153W        W 3588   0.286   5.753   9.921
 3154W        W 3589   2.145   6.946   8.627
 3155W        W 3590   3.339   4.543   9.499
 3156W        W 3591   1.976   6.890  10.266
 3157W        W 3592   3.319   5.949   7.471
 3158W        W 3593   1.754   5.432   8.532
 3159W        W 3594   3.606   3.943  10.273
 3160W        W 3595   1.755   5.778   9.867
 3161W        W 3596   1.972   4.664   9.312
 3162W        W 3597   2.824   4.962   8.150
 3163W        W 3598   3.111   4.695   7.792
 3164W        W 3599   2.920   6.735   8.181
 3165W        W 3600   2.754   6.338   8.977
 3166W        W 3601   2.650   5.417   7.955
 3167W        W 3602   2.083   5.627   8.941
 3168W        W 3603   2.964   5.415   9.008
 3169W        W 3604   0.339   4.430   9.432
 3170W        W 3605   3.117   5.482  10.259
 3171W        W 3606   3.468   7.100   9.405
 3172W        W 3607   1.398   6.544   8.807
 3173W        W 3608   2.405   7.077  10.131
 3174W        W 3609   2.399   4.407   9.895
 3175W        W 3610   1.606   7.115   9.956
 3176W        W 3611   3.303   4.069   8.422
 3177W        W 3612   3.094   5.388   9.723
 3178W        W 3613   0.077   4.709   9.761
 3179W        W 3614   2.937   4.504   8.779
 3180W        W 3615   3.348   4.655  10.556
 3181W        W 3616   2.233   6.354   8.774
 3182W        W 3617   1.489   6.945   8.387
 3183W        W 3618   0.604   4.125   7.645
 3184W        W 3619   1.708   3.779   9.455
 3185W        W 3620   0.736   6.899   7.303
 3186W        W 3621   1.110   5.365   8.054
 3187W        W 3622   1.764   5.994  10.367
 3188W        W 3623   1.594   4.352   8.357
 3189W        W 3624   2.950   3.949   8.785
 3190W        W 3625   2.670   7.231   9.113
 3191W        W 3626   2.082   6.879   9.453
 3192W        W 3627   1.478   5.916   9.414
 3193W        W 3628   3.248   6.639   9.540
 3194W        W 3629   0.942   4.142   8.309
 3195W        W 3630   1.464   6.439   9.269
 3196W        W 3631   0.947   4.370   7.334
 3197W        W 3632   1.748   4.979   9.728
 3198W        W 3633   2.596   3.845   9.598
 3199W        W 3634   0.016   5.688   9.483
 3200W        W 3635   1.720   5.506   7.641
 3201W        W 3636   0.988   3.821   7.411
 3202W        W 3637   1.726   4.902   8.462
 3203W        W 3638   2.696   3.878  10.161
 3204W        W 3639   1.284   5.890  10.270
 3205W        W 3640   2.088   5.672  10.487
 3206W        W 3641   2.705   5.702  10.380
 3207W        W 3642   1.989   3.842  10.885
 3208W        W 3643   1.211   4.458   9.278
 3209W        W 3644   0.637   4.414   8.676
 3210W        W 3645   0.423   7.126   8.352
 3211W        W 3646   1.755   6.456  10.477
 3212W        W 3647   0.790   5.941   7.836
 3213W        W 3648   2.470   5.326   9.057
 3214W        W 3649   2.750   5.125   9.456
 3215W        W 3650   1.955   5.799   9.390
 3216W        W 3651   2.425   6.173   7.522
 3217W        W 3652   2.097   4.194   8.850
 3218W        W 3653   3.576   4.472   8.118
 3219W        W 3654   0.070   7.061  10.149
 3220W        W 3655   0.487   6.287   9.681
 3221W        W 3656   0.054   7.133   7.913
 3222W        W 3657   1.953   4.403   9.719
 3223W        W 3658   1.316   6.426   7.568
 3224W        W 3659   3.221   6.808   7.754
 3225W        W 3660   2.196   5.461   7.768
 3226W        W 3661   1.039   4.652   8.285
 3227W        W 3662   1.871   4.562   7.337
 3228W        W 3663   2.455   6.127  10.515
 3229W        W 3664   2.808   4.033   8.132
 3230W        W 3665   0.138   3.881   7.580
 3231W        W 3666   1.424   6.200   9.870
 3232W        W 3667   1.223   6.116   8.962
 3233W        W 3668   0.965   6.068   7.360
 3234W        W 3669   0.206   6.309   8.128
 3235W        W 3670   0.710   5.379  10.570
 3236W        W 3671   1.414   3.939  10.756
 3237W        W 3672   2.123   4.081  10.112
 3238W        W 3673   1.318   3.849   8.393
 3239W        W 3674   2.377   3.926   7.898
 3240W        W 3675   0.322   3.858   9.475
 3241W        W 3676   0.370   4.821   8.845
 3242W        W 3677   3.059   3.929   9.251
 3243W        W 3678   0.481   4.427   8.065
 3244W        W 3679   3.052   4.115   9.681
 3245W        W 3680   3.448   5.318   7.366
 3246W        W 3681   0.740   4.076   9.185
 3247W        W 3682   1.854   4.648  10.125
 3248W        W 3683   0.002   4.338   7.603
 3249W        W 3684   0.788   5.727  10.164
 3250W        W 3685   2.146   5.125   9.343
 3251W        W 3686   2.013   7.204   7.639
 3252W        W 3687   0.159   5.711   7.336
 3253W        W 3688   0.894   6.122  10.462
 3254W        W 3689   0.415   5.289  10.093
 3255W        W 3690   1.406   5.394   9.887
 3256W        W 3691   3.174   3.753  10.149
 3257W        W 3692   3.572   5.363  10.140
 3258W        W 3693   3.560   5.563   7.826
 3259W        W 3694   2.423   5.895   7.925
 3260W        W 3695   2.897   7.195   7.620
 3261W        W 3696   2.074   5.185  10.762
 3262W        W 3697   0.404   6.152  10.802
 3263W        W 3698   3.610   4.074  10.754
 3264W        W 3699   3.328   5.002   9.375
 3265W        W 3700   1.636   7.132  10.852
 3266W        W 3701   1.491   3.761   7.579
 3267W        W 3702   3.030   6.360   7.522
 3268W        W 3703   0.799   4.453  10.408
 3269W        W 3704   1.233   6.447  10.270
 3270W        W 3705   3.359   4.438  10.068
 3271W        W 3706   2.570   7.097   8.036
 3272W        W 3707   2.809   5.716   9.403
 3273W        W 3708   1.059   4.132  10.070
 3274W        W 3709   1.528   5.201  10.827
 3275W        W 3710   1.031   6.380   8.021
 3276W        W 3711   2.786   5.878   8.285
 3277W        W 3712   0.554   4.504  10.009
 3278W        W 3713   1.883   6.566   8.473
 3279W        W 3714   3.633   5.126   8.654
 3280W        W 3715   1.855   3.759  10.373
 3281W        W 3716   2.635   6.464   9.452
 3282W        W 3717   2.938   6.808   9.160
 3283W        W 3718   2.157   6.610   7.588
 3284W        W 3719   0.167   6.502  10.430
 3285W        W 3720   0.910   4.494   9.668
 3286W        W 3721   0.880   3.842   8.778
 3287W        W 3722   2.501   4.684   9.470
 3288W        W 3723   1.299   5.855   7.670
 3289W        W 3724   3.297   5.797   9.169
 3290W        W 3725   0.624   6.555  10.592
 3291W        W 3726   3.011   7.237   8.389
 3292W        W 3727   1.110   4.257   8.834
 3293W        W 3728   0.879   5.750   8.924
 3294W        W 3729   1.192   7.161   9.674
 3295W        W 3730   3.259   7.257  10.706
 3296W        W 3731   2.418   5.445   9.639
 3297W        W 3732   0.267   5.243   7.554
 3298W        W 3733   3.401   6.901   8.251
 3299W        W 3734   3.238   4.225   7.870
 3300W        W 3735   1.377   3.744  10.273
 3301W        W 3736   3.083   6.546   8.731
 3302W        W 3737   3.112   5.102   8.636
 3303W        W 3738   1.229   4.775   8.852
 3304W        W 3739   1.474   5.037  10.176
 3305W        W 3740   2.585   6.190  10.039
 3306W        W 3741   1.235   4.644  10.151
 3307W        W 3742   1.214   7.110   8.767
 3308W        W 3743   0.531   7.069  10.401
 3309W        W 3744   0.643   6.430   7.531
 3310W        W 3745   3.160   6.188   8.341
 3311W        W 3746   0.764   4.980  10.227
 3312W        W 3747   3.537   4.910   7.708
 3313W        W 3748   1.282   5.967   8.179
 3314W        W 3749   2.381   5.349  10.260
 3315W        W 3750   2.272   4.977   9.804
 3316W        W 3751   0.832   5.349   9.833
 3317W        W 3752   3.042   7.237   9.662
 3318W        W 3753   2.833   3.871  10.656
 3319W        W 3754   0.497   4.021  10.243
 3320W        W 3755   0.836   5.044   9.296
 3321W        W 3756   1.205   4.858   7.418
 3322W        W 3757   0.008   6.617   9.963
 3323W        W 3758   1.593   5.326   9.406
 3324W        W 3759   1.416   4.351   7.511
 3325W        W 3760   0.551   5.167   8.292
 3326W        W 3761   0.322   7.019   9.729
 3327W        W 3762   3.117   5.245   7.837
 3328W        W 3763   3.212   4.161  10.523
 3329W        W 3764   2.648   6.370   8.486
 3330W        W 3765   0.246   5.294  10.663
 3331W        W 3766   3.212   3.758   7.959
 3332W        W 3767   2.732   6.233   7.970
 3333W        W 3768   1.634   5.291   8.055
 3334W        W 3769   2.821   4.095   7.578
 3335W        W 3770   2.886   4.702   9.764
 3336W        W 3771   0.595   5.295   8.971
 3337W        W 3772   0.889   6.234   8.620
 3338W        W 3773   2.652   4.854   8.585
 3339W        W 3774   1.675   4.233   9.281
 3340W        W 3775   3.637   6.144   9.792
 3341W        W 3776   3.555   4.131   9.353
 3342W        W 3777   0.094   6.961   8.729
 3343W        W 3778   0.603   6.148   8.265
 3344W        W 3779   0.518   3.765  10.818
 3345W        W 3780   1.637   6.618  10.920
 3346W        W 3781   3.392   5.586   8.710
 3347W        W 3782   2.746   5.763   7.590
 3348W        W 3783   2.041   7.284   9.802
 3349W        W 3784   2.898   6.006  10.839
 3350W        W 3785   1.713   3.716   8.119
 3351W        W 3786   2.426   4.585   8.978
 3352W        W 3787   0.112   6.172   9.310
 3353W        W 3788   1.365   4.134   7.951
 3354W        W 3789   1.169   5.618  10.800
 3355W        W 3790   2.163   4.599   8.514
 3356W        W 3791   2.368   6.009   9.636
 3357W        W 3792   0.522   6.614  10.071
 3358W        W 3793   1.113   6.597  10.794
 3359W        W 3794   0.964   4.394   7.808
 3360W        W 3795   2.481   4.536   8.133
 3361W        W 3796   2.439   6.644  10.370
 3362W        W 3797   1.124   5.236   8.969
 3363W        W 3798   0.779   6.934   9.834
 3364W        W 3799   3.524   7.051   7.435
 3365W        W 3800   0.387   5.723  10.431
 3366W        W 3801   2.382   5.985   9.119
 3367W        W 3802   0.818   5.634   8.361
 3368W        W 3803   1.189   6.641   9.756
 3369W        W 3804   1.567   4.060   8.797
 3370W        W 3805   0.178   6.044   7.727
 3371W        W 3806   1.697   4.995   7.597
 3372W        W 3807   0.343   5.544   8.616
 3373W        W 3808   1.633   4.186  10.080
 3374W        W 3809   3.305   3.895   7.507
 3375W        W 3810   3.398   5.641  10.606
 3376W        W 3811   2.052   6.898  10.758
 3377W        W 3812   3.610   5.992  10.280
 3378W        W 3813   3.018   6.790  10.891
 3379W        W 3814   0.757   7.246   9.369
 3380W        W 3815   3.616   5.868   8.243
 3381W        W 3816   2.146   5.135   8.756
 3382W        W 3817   1.913   3.747   8.646
 3383W        W 3818   0.972   6.731   8.483
 3384W        W 3819   1.471   4.472   9.708
 3385W        W 3820   1.171   3.841   9.177
 3386W        W 3821   0.234   6.663   7.725
 3387W        W 3822   2.050   6.027   8.443
 3388W        W 3823   0.925   6.822  10.322
 3389W        W 3824   0.402   5.645   8.018
 3390W        W 3825   0.287   4.188   9.017
 3391W        W 3826   1.835   6.153   9.074
 3392W        W 3827   0.087   4.007   8.094
 3393W        W 3828   2.751   5.213  10.021
 3394W        W 3829   2.628   4.599   7.593
 3395W        W 3830   3.145   6.271   9.241
 3396W        W 3831   1.806   6.755   9.072
 3397W        W 3832   1.218   6.859   7.983
 3398W        W 3833   2.500   3.762   7.413
 3399W        W 3834   0.300   7.022   9.154
 3400W        W 3835   2.497   4.780  10.789
 3401W        W 3836   0.480   4.310  10.788
 3402W        W 3837   0.211   4.910   8.121
 3403W        W 3838   0.902   4.899   7.846
 3404W        W 3839   2.665   5.226  10.663
 3405W        W 3840   1.008   5.507   9.372
 3406W        W 3841   2.482   3.793   8.492
 3407W        W 3842   1.613   7.224   8.995
 3408W        W 3843   2.827   6.686   9.932
 3409W        W 3844   2.411   6.835   9.043
 3410W        W 3845   2.430   5.815   8.637
 3411W        W 3846   1.892   4.040   7.708
 3412W        W 3847   3.573   3.668   8.430
 3413W        W 3848   1.261   5.303   7.593
 3414W        W 3849   3.427   4.640   8.583
 3415W        W 3850   2.119   5.810   7.460
 3416W        W 3851   3.055   6.010  10.208
 3417W        W 3852   2.709   6.711   7.675
 3418W        W 3853   1.324   4.386  10.581
 3419W        W 3854   1.144   4.970   9.822
 3420W        W 3855   3.236   6.465  10.099
 3421W        W 3856   2.336   4.415  10.476
 3422W        W 3857   0.180   4.886  10.253
 3423W        W 3858   1.940   5.363   9.979
 3424W        W 3859   0.297   6.121   8.636
 3425W        W 3860   0.444   5.418   9.526
 3426W        W 3861   2.761   5.704   9.876
 3427W        W 3862   2.533   7.084  10.687
 3428W        W 3863   2.429   4.823  10.240
 3429W        W 3864   2.706   6.877   8.645
 3430W        W 3865   1.708   6.597   9.968
 3431W        W 3866   1.193   6.952   9.237
 3432W        W 3867   2.998   6.123   9.656
 3433W        W 3868   2.048   6.195  10.793
 3434W        W 3869   0.653   6.148   9.132
 3435W        W 3870   2.999   5.907   8.777
 3436W        W 3871   2.640   6.973   9.528
 3437W        W 3872   0.618   6.702   9.398
 3438W        W 3873   1.639   4.754  10.608
 3439W        W 3874   2.090   6.920   8.119
 3440W        W 3875   1.398   6.175  10.757
 3441W        W 3876   1.524   6.413   8.134
 3442W        W 3877   0.745   5.153   7.393
 3443W        W 3878   0.084   7.239  14.292
 3444W        W 3879   0.460   6.132  13.815
 3445W        W 3880   3.165   5.862  11.585
 3446W        W 3881   3.295   6.947  13.612
 3447W        W 3882   1.213   6.938  11.138
 3448W        W 3883   1.296   5.090  12.121
 3449W        W 3884   0.811   4.938  12.285
 3450W        W 3885   1.802   5.753  11.719
 3451W        W 3886   1.477   6.845  14.074
 3452W        W 3887   0.126   4.406  14.037
 3453W        W 3888   0.888   3.686  13.839
 3454W        W 3889   2.582   4.074  12.726
 3455W        W 3890   2.231   4.945  11.296
 3456W        W 3891   2.801   4.379  14.387
 3457W        W 3892   0.167   4.171  13.512
 3458W        W 3893   0.266   6.790  14.533
 3459W        W 3894   1.788   6.180  11.265
 3460W        W 3895   0.220   4.963  12.958
 3461W        W 3896   1.113   4.854  14.195
 3462W        W 3897   3.572   4.713  12.694
 3463W        W 3898   3.336   5.756  13.553
 3464W        W 3899   1.644   5.089  12.580
 3465W        W 3900   2.190   6.428  12.949
 3466W        W 3901   0.690   5.862  13.181
 3467W        W 3902   0.049   5.390  12.752
 3468W        W 3903   1.085   5.362  13.944
 3469W        W 3904   3.356   5.145  14.198
 3470W        W 3905   0.972   6.589  12.643
 3471W        W 3906   2.093   6.278  13.777
 3472W        W 3907   1.313   4.918  13.002
 3473W        W 3908   1.605   5.702  12.645
 3474W        W 3909   2.602   6.475  14.493
 3475W        W 3910   1.681   5.795  14.503
 3476W        W 3911   1.662   5.511  13.981
 3477W        W 3912   0.071   4.902  14.503
 3478W        W 3913   2.903   6.437  14.102
 3479W        W 3914   0.484   4.019  12.100
 3480W        W 3915   1.011   6.277  13.099
 3481W        W 3916   3.474   6.060  12.389
 3482W        W 3917   2.887   4.460  12.956
 3483W        W 3918   3.172   4.413  11.051
 3484W        W 3919   3.637   5.214  13.357
 3485W        W 3920   1.604   6.921  13.110
 3486W        W 3921   3.378   6.387  11.548
 3487W        W 3922   0.507   7.173  11.302
 3488W        W 3923   0.900   7.219  11.978
 3489W        W 3924   0.697   3.973  13.404
 3490W        W 3925   3.320   4.991  13.679
 3491W        W 3926   2.725   5.413  12.138
 3492W        W 3927   2.691   5.101  11.165
 3493W        W 3928   1.899   6.245  13.305
 3494W        W 3929   1.705   4.575  12.504
 3495W        W 3930   2.305   6.662  13.498
 3496W        W 3931   3.176   5.453  11.920
 3497W        W 3932   2.078   4.111  11.936
 3498W        W 3933   0.735   6.805  11.619
 3499W        W 3934   0.106   4.304  12.218
 3500W        W 3935   2.892   4.911  12.692
 3501W        W 3936   0.350   6.528  12.607
 3502W        W 3937   1.691   6.878  11.477
 3503W        W 3938   3.083   4.904  10.941
 3504W        W 3939   0.106   6.662  13.105
 3505W        W 3940   0.897   6.234  13.585
 3506W        W 3941   1.270   5.594  12.204
 3507W        W 3942   1.292   3.999  13.297
 3508W        W 3943   3.521   3.761  12.594
 3509W        W 3944   0.740   5.633  11.062
 3510W        W 3945   0.395   4.666  11.241
 3511W        W 3946   0.457   6.622  12.035
 3512W        W 3947   1.588   6.105  12.283
 3513W        W 3948   2.920   6.964  13.997
 3514W        W 3949   1.846   4.606  11.681
 3515W        W 3950   3.229   7.004  12.453
 3516W        W 3951   2.906   4.857  14.051
 3517W        W 3952   3.619   6.513  12.185
 3518W        W 3953   2.246   5.805  13.669
 3519W        W 3954   0.012   5.356  11.875
 3520W        W 3955   1.123   5.771  13.448
 3521W        W 3956   2.327   5.035  11.826
 3522W        W 3957   2.204   5.525  11.930
 3523W        W 3958   0.547   4.945  13.404
 3524W        W 3959   0.532   4.821  14.326
 3525W        W 3960   0.422   3.738  12.485
 3526W        W 3961   2.190   4.085  13.046
 3527W        W 3962   1.838   4.270  14.209
 3528W        W 3963   2.193   4.419  11.387
 3529W        W 3964   3.376   6.812  14.141
 3530W        W 3965   2.343   3.893  14.180
 3531W        W 3966   3.362   6.194  14.302
 3532W        W 3967   2.792   4.361  13.898
 3533W        W 3968   2.592   4.299  12.168
 3534W        W 3969   2.985   5.433  14.572
 3535W        W 3970   0.725   7.009  12.558
 3536W        W 3971   1.383   4.726  11.544
 3537W        W 3972   0.952   4.010  14.208
 3538W        W 3973   3.004   4.494  11.889
 3539W        W 3974   3.371   4.976  11.834
 3540W        W 3975   1.114   7.193  14.305
 3541W        W 3976   1.040   3.729  11.540
 3542W        W 3977   3.361   4.263  12.575
 3543W        W 3978   3.511   6.512  11.020
 3544W        W 3979   0.418   5.715  12.722
 3545W        W 3980   2.335   4.302  10.952
 3546W        W 3981   3.469   6.634  12.672
 3547W        W 3982   3.508   3.828  13.422
 3548W        W 3983   1.953   5.040  13.976
 3549W        W 3984   2.046   6.379  11.679
 3550W        W 3985   2.446   5.673  14.419
 3551W        W 3986   2.120   3.650  12.728
 3552W        W 3987   0.732   4.553  12.791
 3553W        W 3988   0.286   5.753  13.565
 3554W        W 3989   2.145   6.946  12.271
 3555W        W 3990   3.339   4.543  13.143
 3556W        W 3991   1.976   6.890  13.910
 3557W        W 3992   3.319   5.949  11.115
 3558W        W 3993   1.754   5.432  12.176
 3559W        W 3994   3.606   3.943  13.917
 3560W        W 3995   1.755   5.778  13.511
 3561W        W 3996   1.972   4.664  12.956
 3562W        W 3997   2.824   4.962  11.794
 3563W        W 3998   3.111   4.695  11.436
 3564W        W 3999   2.920   6.735  11.825
 3565W        W 4000   2.754   6.338  12.621
 3566W        W 4001   2.650   5.417  11.599
 3567W        W 4002   2.083   5.627  12.585
 3568W        W 4003   2.964   5.415  12.652
 3569W        W 4004   0.339   4.430  13.076
 3570W        W 4005   3.117   5.482  13.903
 3571W        W 4006   3.468   7.100  13.049
 3572W        W 4007   1.398   6.544  12.451
 3573W        W 4008   2.405   7.077  13.775
 3574W        W 4009   2.399   4.407  13.539
 3575W        W 4010   1.606   7.115  13.600
 3576W        W 4011   3.303   4.069  12.066
 3577W        W 4012   3.094   5.388  13.367
 3578W        W 4013   0.077   4.709  13.405
 3579W        W 4014   2.937   4.504  12.423
 3580W        W 4015   3.348   4.655  14.200
 3581W        W 4016   2.233   6.354  12.418
 3582W        W 4017   1.489   6.945  12.031
 3583W        W 4018   0.604   4.125  11.289
 3584W        W 4019   1.708   3.779  13.099
 3585W        W 4020   0.736   6.899  10.947
 3586W        W 4021   1.110   5.365  11.698
 3587W        W 4022   1.764   5.994  14.011
 3588W        W 4023   1.594   4.352  12.001
 3589W        W 4024   2.950   3.949  12.429
 3590W        W 4025   2.670   7.231  12.757
 3591W        W 4026   2.082   6.879  13.097
 3592W        W 4027   1.478   5.916  13.058
 3593W        W 4028   3.248   6.639  13.184
 3594W        W 4029   0.942   4.142  11.953
 3595W        W 4030   1.464   6.439  12.913
 3596W        W 4031   0.947   4.370  10.978
 3597W        W 4032   1.748   4.979  13.372
 3598W        W 4033   2.596   3.845  13.242
 3599W        W 4034   0.016   5.688  13.127
 3600W        W 4035   1.720   5.506  11.285
 3601W        W 4036   0.988   3.821  11.055
 3602W        W 4037   1.726   4.902  12.106
 3603W        W 4038   2.696   3.878  13.805
 3604W        W 4039   1.284   5.890  13.914
 3605W        W 4040   2.088   5.672  14.131
 3606W        W 4041   2.705   5.702  14.024
 3607W        W 4042   1.989   3.842  14.529
 3608W        W 4043   1.211   4.458  12.922
 3609W        W 4044   0.637   4.414  12.320
 3610W        W 4045   0.423   7.126  11.996
 3611W        W 4046   1.755   6.456  14.121
 3612W        W 4047   0.790   5.941  11.480
 3613W        W 4048   2.470   5.326  12.701
 3614W        W 4049   2.750   5.125  13.100
 3615W        W 4050   1.955   5.799  13.034
 3616W        W 4051   2.425   6.173  11.166
 3617W        W 4052   2.097   4.194  12.494
 3618W        W 4053   3.576   4.472  11.762
 3619W        W 4054   0.070   7.061  13.793
 3620W        W 4055   0.487   6.287  13.325
 3621W        W 4056   0.054   7.133  11.557
 3622W        W 4057   1.953   4.403  13.363
 3623W        W 4058   1.316   6.426  11.212
 3624W        W 4059   3.221   6.808  11.398
 3625W        W 4060   2.196   5.461  11.412
 3626W        W 4061   1.039   4.652  11.929
 3627W        W 4062   1.871   4.562  10.981
 3628W        W 4063   2.455   6.127  14.159
 3629W        W 4064   2.808   4.033  11.776
 3630W        W 4065   0.138   3.881  11.224
 3631W        W 4066   1.424   6.200  13.514
 3632W        W 4067   1.223   6.116  12.606
 3633W        W 4068   0.965   6.068  11.004
 3634W        W 4069   0.206   6.309  11.772
 3635W        W 4070   0.710   5.379  14.214
 3636W        W 4071   1.414   3.939  14.400
 3637W        W 4072   2.123   4.081  13.756
 3638W        W 4073   1.318   3.849  12.037
 3639W        W 4074   2.377   3.926  11.542
 3640W        W 4075   0.322   3.858  13.119
 3641W        W 4076   0.370   4.821  12.489
 3642W        W 4077   3.059   3.929  12.895
 3643W        W 4078   0.481   4.427  11.709
 3644W        W 4079   3.052   4.115  13.325
 3645W        W 4080   3.448   5.318  11.010
 3646W        W 4081   0.740   4.076  12.829
 3647W        W 4082   1.854   4.648  13.769
 3648W        W 4083   0.002   4.338  11.247
 3649W        W 4084   0.788   5.727  13.808
 3650W        W 4085   2.146   5.125  12.987
 3651W        W 4086   2.013   7.204  11.283
 3652W        W 4087   0.159   5.711  10.980
 3653W        W 4088   0.894   6.122  14.106
 3654W        W 4089   0.415   5.289  13.737
 3655W        W 4090   1.406   5.394  13.531
 3656W        W 4091   3.174   3.753  13.793
 3657W        W 4092   3.572   5.363  13.784
 3658W        W 4093   3.560   5.563  11.470
 3659W        W 4094   2.423   5.895  11.569
 3660W        W 4095   2.897   7.195  11.264
 3661W        W 4096   2.074   5.185  14.406
 3662W        W 4097   0.404   6.152  14.446
 3663W        W 4098   3.610   4.074  14.398
 3664W        W 4099   3.328   5.002  13.019
 3665W        W 4100   1.636   7.132  14.496
 3666W        W 4101   1.491   3.761  11.223
 3667W        W 4102   3.030   6.360  11.166
 3668W        W 4103   0.799   4.453  14.052
 3669W        W 4104   1.233   6.447  13.914
 3670W        W 4105   3.359   4.438  13.712
 3671W        W 4106   2.570   7.097  11.680
 3672W        W 4107   2.809   5.716  13.047
 3673W        W 4108   1.059   4.132  13.714
 3674W        W 4109   1.528   5.201  14.471
 3675W        W 4110   1.031   6.380  11.665
 3676W        W 4111   2.786   5.878  11.929
 3677W        W 4112   0.554   4.504  13.653
 3678W        W 4113   1.883   6.566  12.117
 3679W        W 4114   3.633   5.126  12.298
 3680W        W 4115   1.855   3.759  14.017
 3681W        W 4116   2.635   6.464  13.096
 3682W        W 4117   2.938   6.808  12.804
 3683W        W 4118   2.157   6.610  11.232
 3684W        W 4119   0.167   6.502  14.074
 3685W        W 4120   0.910   4.494  13.312
 3686W        W 4121   0.880   3.842  12.422
 3687W        W 4122   2.501   4.684  13.114
 3688W        W 4123   1.299   5.855  11.314
 3689W        W 4124   3.297   5.797  12.813
 3690W        W 4125   0.624   6.555  14.236
 3691W        W 4126   3.011   7.237  12.033
 3692W        W 4127   1.110   4.257  12.478
 3693W        W 4128   0.879   5.750  12.568
 3694W        W 4129   1.192   7.161  13.318
 3695W        W 4130   3.259   7.257  14.350
 3696W        W 4131   2.418   5.445  13.283
 3697W        W 4132   0.267   5.243  11.198
 3698W        W 4133   3.401   6.901  11.895
 3699W        W 4134   3.238   4.225  11.514
 3700W        W 4135   1.377   3.744  13.917
 3701W        W 4136   3.083   6.546  12.375
 3702W        W 4137   3.112   5.102  12.280
 3703W        W 4138   1.229   4.775  12.496
 3704W        W 4139   1.474   5.037  13.820
 3705W        W 4140   2.585   6.190  13.683
 3706W        W 4141   1.235   4.644  13.795
 3707W        W 4142   1.214   7.110  12.411
 3708W        W 4143   0.531   7.069  14.045
 3709W        W 4144   0.643   6.430  11.175
 3710W        W 4145   3.160   6.188  11.985
 3711W        W 4146   0.764   4.980  13.871
 3712W        W 4147   3.537   4.910  11.352
 3713W        W 4148   1.282   5.967  11.823
 3714W        W 4149   2.381   5.349  13.904
 3715W        W 4150   2.272   4.977  13.448
 3716W        W 4151   0.832   5.349  13.477
 3717W        W 4152   3.042   7.237  13.306
 3718W        W 4153   2.833   3.871  14.300
 3719W        W 4154   0.497   4.021  13.887
 3720W        W 4155   0.836   5.044  12.940
 3721W        W 4156   1.205   4.858  11.062
 3722W        W 4157   0.008   6.617  13.607
 3723W        W 4158   1.593   5.326  13.050
 3724W        W 4159   1.416   4.351  11.155
 3725W        W 4160   0.551   5.167  11.936
 3726W        W 4161   0.322   7.019  13.373
 3727W        W 4162   3.117   5.245  11.481
 3728W        W 4163   3.212   4.161  14.167
 3729W        W 4164   2.648   6.370  12.130
 3730W        W 4165   0.246   5.294  14.307
 3731W        W 4166   3.212   3.758  11.603
 3732W        W 4167   2.732   6.233  11.614
 3733W        W 4168   1.634   5.291  11.699
 3734W        W 4169   2.821   4.095  11.222
 3735W        W 4170   2.886   4.702  13.408
 3736W        W 4171   0.595   5.295  12.615
 3737W        W 4172   0.889   6.234  12.264
 3738W        W 4173   2.652   4.854  12.229
 3739W        W 4174   1.675   4.233  12.925
 3740W        W 4175   3.637   6.144  13.436
 3741W        W 4176   3.555   4.131  12.997
 3742W        W 4177   0.094   6.961  12.373
 3743W        W 4178   0.603   6.148  11.909
 3744W        W 4179   0.518   3.765  14.462
 3745W        W 4180   1.637   6.618  14.564
 3746W        W 4181   3.392   5.586  12.354
 3747W        W 4182   2.746   5.763  11.234
 3748W        W 4183   2.041   7.284  13.446
 3749W        W 4184   2.898   6.006  14.483
 3750W        W 4185   1.713   3.716  11.763
 3751W        W 4186   2.426   4.585  12.622
 3752W        W 4187   0.112   6.172  12.954
 3753W        W 4188   1.365   4.134  11.595
 3754W        W 4189   1.169   5.618  14.444
 3755W        W 4190   2.163   4.599  12.158
 3756W        W 4191   2.368   6.009  13.280
 3757W        W 4192   0.522   6.614  13.715
 3758W        W 4193   1.113   6.597  14.438
 3759W        W 4194   0.964   4.394  11.452
 3760W        W 4195   2.481   4.536  11.777
 3761W        W 4196   2.439   6.644  14.014
 3762W        W 4197   1.124   5.236  12.613
 3763W        W 4198   0.779   6.934  13.478
 3764W        W 4199   3.524   7.051  11.079
 3765W        W 4200   0.387   5.723  14.075
 3766W        W 4201   2.382   5.985  12.763
 3767W        W 4202   0.818   5.634  12.005
 3768W        W 4203   1.189   6.641  13.400
 3769W        W 4204   1.567   4.060  12.441
 3770W        W 4205   0.178   6.044  11.371
 3771W        W 4206   1.697   4.995  11.241
 3772W        W 4207   0.343   5.544  12.260
 3773W        W 4208   1.633   4.186  13.724
 3774W        W 4209   3.305   3.895  11.151
 3775W        W 4210   3.398   5.641  14.250
 3776W        W 4211   2.052   6.898  14.402
 3777W        W 4212   3.610   5.992  13.924
 3778W        W 4213   3.018   6.790  14.535
 3779W        W 4214   0.757   7.246  13.013
 3780W        W 4215   3.616   5.868  11.887
 3781W        W 4216   2.146   5.135  12.400
 3782W        W 4217   1.913   3.747  12.290
 3783W        W 4218   0.972   6.731  12.127
 3784W        W 4219   1.471   4.472  13.352
 3785W        W 4220   1.171   3.841  12.821
 3786W        W 4221   0.234   6.663  11.369
 3787W        W 4222   2.050   6.027  12.087
 3788W        W 4223   0.925   6.822  13.966
 3789W        W 4224   0.402   5.645  11.662
 3790W        W 4225   0.287   4.188  12.661
 3791W        W 4226   1.835   6.153  12.718
 3792W        W 4227   0.087   4.007  11.738
 3793W        W 4228   2.751   5.213  13.665
 3794W        W 4229   2.628   4.599  11.237
 3795W        W 4230   3.145   6.271  12.885
 3796W        W 4231   1.806   6.755  12.716
 3797W        W 4232   1.218   6.859  11.627
 3798W        W 4233   2.500   3.762  11.057
 3799W        W 4234   0.300   7.022  12.798
 3800W        W 4235   2.497   4.780  14.433
 3801W        W 4236   0.480   4.310  14.432
 3802W        W 4237   0.211   4.910  11.765
 3803W        W 4238   0.902   4.899  11.490
 3804W        W 4239   2.665   5.226  14.307
 3805W        W 4240   1.008   5.507  13.016
 3806W        W 4241   2.482   3.793  12.136
 3807W        W 4242   1.613   7.224  12.639
 3808W        W 4243   2.827   6.686  13.576
 3809W        W 4244   2.411   6.835  12.687
 3810W        W 4245   2.430   5.815  12.281
 3811W        W 4246   1.892   4.040  11.352
 3812W        W 4247   3.573   3.668  12.074
 3813W        W 4248   1.261   5.303  11.237
 3814W        W 4249   3.427   4.640  12.227
 3815W        W 4250   2.119   5.810  11.104
 3816W        W 4251   3.055   6.010  13.852
 3817W        W 4252   2.709   6.711  11.319
 3818W        W 4253   1.324   4.386  14.225
 3819W        W 4254   1.144   4.970  13.466
 3820W        W 4255   3.236   6.465  13.743
 3821W        W 4256   2.336   4.415  14.120
 3822W        W 4257   0.180   4.886  13.897
 3823W        W 4258   1.940   5.363  13.623
 3824W        W 4259   0.297   6.121  12.280
 3825W        W 4260   0.444   5.418  13.170
 3826W        W 4261   2.761   5.704  13.520
 3827W        W 4262   2.533   7.084  14.331
 3828W        W 4263   2.429   4.823  13.884
 3829W        W 4264   2.706   6.877  12.289
 3830W        W 4265   1.708   6.597  13.612
 3831W        W 4266   1.193   6.952  12.881
 3832W        W 4267   2.998   6.123  13.300
 3833W        W 4268   2.048   6.195  14.437
 3834W        W 4269   0.653   6.148  12.776
 3835W        W 4270   2.999   5.907  12.421
 3836W        W 4271   2.640   6.973  13.172
 3837W        W 4272   0.618   6.702  13.042
 3838W        W 4273   1.639   4.754  14.252
 3839W        W 4274   2.090   6.920  11.763
 3840W        W 4275   1.398   6.175  14.401
 3841W        W 4276   1.524   6.413  11.778
 3842W        W 4277   0.745   5.153  11.037
 3843W        W 4278   0.084   7.239  17.936
 3844W        W 4279   0.460   6.132  17.459
 3845W        W 4280   3.165   5.862  15.229
 3846W        W 4281   3.295   6.947  17.256
 3847W        W 4282   1.213   6.938  14.782
 3848W        W 4283   1.296   5.090  15.765
 3849W        W 4284   0.811   4.938  15.929
 3850W        W 4285   1.802   5.753  15.363
 3851W        W 4286   1.477   6.845  17.718
 3852W        W 4287   0.126   4.406  17.681
 3853W        W 4288   0.888   3.686  17.483
 3854W        W 4289   2.582   4.074  16.370
 3855W        W 4290   2.231   4.945  14.940
 3856W        W 4291   2.801   4.379  18.031
 3857W        W 4292   0.167   4.171  17.156
 3858W        W 4293   0.266   6.790  18.177
 3859W        W 4294   1.788   6.180  14.909
 3860W        W 4295   0.220   4.963  16.602
 3861W        W 4296   1.113   4.854  17.839
 3862W        W 4297   3.572   4.713  16.338
 3863W        W 4298   3.336   5.756  17.197
 3864W        W 4299   1.644   5.089  16.224
 3865W        W 4300   2.190   6.428  16.593
 3866W        W 4301   0.690   5.862  16.825
 3867W        W 4302   0.049   5.390  16.396
 3868W        W 4303   1.085   5.362  17.588
 3869W        W 4304   3.356   5.145  17.842
 3870W        W 4305   0.972   6.589  16.287
 3871W        W 4306   2.093   6.278  17.421
 3872W        W 4307   1.313   4.918  16.646
 3873W        W 4308   1.605   5.702  16.289
 3874W        W 4309   2.602   6.475  18.137
 3875W        W 4310   1.681   5.795  18.147
 3876W        W 4311   1.662   5.511  17.625
 3877W        W 4312   0.071   4.902  18.147
 3878W        W 4313   2.903   6.437  17.746
 3879W        W 4314   0.484   4.019  15.744
 3880W        W 4315   1.011   6.277  16.743
 3881W        W 4316   3.474   6.060  16.033
 3882W        W 4317   2.887   4.460  16.600
 3883W        W 4318   3.172   4.413  14.695
 3884W        W 4319   3.637   5.214  17.001
 3885W        W 4320   1.604   6.921  16.754
 3886W        W 4321   3.378   6.387  15.192
 3887W        W 4322   0.507   7.173  14.946
 3888W        W 4323   0.900   7.219  15.622
 3889W        W 4324   0.697   3.973  17.048
 3890W        W 4325   3.320   4.991  17.323
 3891W        W 4326   2.725   5.413  15.782
 3892W        W 4327   2.691   5.101  14.809
 3893W        W 4328   1.899   6.245  16.949
 3894W        W 4329   1.705   4.575  16.148
 3895W        W 4330   2.305   6.662  17.142
 3896W        W 4331   3.176   5.453  15.564
 3897W        W 4332   2.078   4.111  15.580
 3898W        W 4333   0.735   6.805  15.263
 3899W        W 4334   0.106   4.304  15.862
 3900W        W 4335   2.892   4.911  16.336
 3901W        W 4336   0.350   6.528  16.251
 3902W        W 4337   1.691   6.878  15.121
 3903W        W 4338   3.083   4.904  14.585
 3904W        W 4339   0.106   6.662  16.749
 3905W        W 4340   0.897   6.234  17.229
 3906W        W 4341   1.270   5.594  15.848
 3907W        W 4342   1.292   3.999  16.941
 3908W        W 4343   3.521   3.761  16.238
 3909W        W 4344   0.740   5.633  14.706
 3910W        W 4345   0.395   4.666  14.885
 3911W        W 4346   0.457   6.622  15.679
 3912W        W 4347   1.588   6.105  15.927
 3913W        W 4348   2.920   6.964  17.641
 3914W        W 4349   1.846   4.606  15.325
 3915W        W 4350   3.229   7.004  16.097
 3916W        W 4351   2.906   4.857  17.695
 3917W        W 4352   3.619   6.513  15.829
 3918W        W 4353   2.246   5.805  17.313
 3919W        W 4354   0.012   5.356  15.519
 3920W        W 4355   1.123   5.771  17.092
 3921W        W 4356   2.327   5.035  15.470
 3922W        W 4357   2.204   5.525  15.574
 3923W        W 4358   0.547   4.945  17.048
 3924W        W 4359   0.532   4.821  17.970
 3925W        W 4360   0.422   3.738  16.129
 3926W        W 4361   2.190   4.085  16.690
 3927W        W 4362   1.838   4.270  17.853
 3928W        W 4363   2.193   4.419  15.031
 3929W        W 4364   3.376   6.812  17.785
 3930W        W 4365   2.343   3.893  17.824
 3931W        W 4366   3.362   6.194  17.946
 3932W        W 4367   2.792   4.361  17.542
 3933W        W 4368   2.592   4.299  15.812
 3934W        W 4369   2.985   5.433  18.216
 3935W        W 4370   0.725   7.009  16.202
 3936W        W 4371   1.383   4.726  15.188
 3937W        W 4372   0.952   4.010  17.852
 3938W        W 4373   3.004   4.494  15.533
 3939W        W 4374   3.371   4.976  15.478
 3940W        W 4375   1.114   7.193  17.949
 3941W        W 4376   1.040   3.729  15.184
 3942W        W 4377   3.361   4.263  16.219
 3943W        W 4378   3.511   6.512  14.664
 3944W        W 4379   0.418   5.715  16.366
 3945W        W 4380   2.335   4.302  14.596
 3946W        W 4381   3.469   6.634  16.316
 3947W        W 4382   3.508   3.828  17.066
 3948W        W 4383   1.953   5.040  17.620
 3949W        W 4384   2.046   6.379  15.323
 3950W        W 4385   2.446   5.673  18.063
 3951W        W 4386   2.120   3.650  16.372
 3952W        W 4387   0.732   4.553  16.435
 3953W        W 4388   0.286   5.753  17.209
 3954W        W 4389   2.145   6.946  15.915
 3955W        W 4390   3.339   4.543  16.787
 3956W        W 4391   1.976   6.890  17.554
 3957W        W 4392   3.319   5.949  14.759
 3958W        W 4393   1.754   5.432  15.820
 3959W        W 4394   3.606   3.943  17.561
 3960W        W 4395   1.755   5.778  17.155
 3961W        W 4396   1.972   4.664  16.600
 3962W        W 4397   2.824   4.962  15.438
 3963W        W 4398   3.111   4.695  15.080
 3964W        W 4399   2.920   6.735  15.469
 3965W        W 4400   2.754   6.338  16.265
 3966W        W 4401   2.650   5.417  15.243
 3967W        W 4402   2.083   5.627  16.229
 3968W        W 4403   2.964   5.415  16.296
 3969W        W 4404   0.339   4.430  16.720
 3970W        W 4405   3.117   5.482  17.547
 3971W        W 4406   3.468   7.100  16.693
 3972W        W 4407   1.398   6.544  16.095
 3973W        W 4408   2.405   7.077  17.419
 3974W        W 4409   2.399   4.407  17.183
 3975W        W 4410   1.606   7.115  17.244
 3976W        W 4411   3.303   4.069  15.710
 3977W        W 4412   3.094   5.388  17.011
 3978W        W 4413   0.077   4.709  17.049
 3979W        W 4414   2.937   4.504  16.067
 3980W        W 4415   3.348   4.655  17.844
 3981W        W 4416   2.233   6.354  16.062
 3982W        W 4417   1.489   6.945  15.675
 3983W        W 4418   0.604   4.125  14.933
 3984W        W 4419   1.708   3.779  16.743
 3985W        W 4420   0.736   6.899  14.591
 3986W        W 4421   1.110   5.365  15.342
 3987W        W 4422   1.764   5.994  17.655
 3988W        W 4423   1.594   4.352  15.645
 3989W        W 4424   2.950   3.949  16.073
 3990W        W 4425   2.670   7.231  16.401
 3991W        W 4426   2.082   6.879  16.741
 3992W        W 4427   1.478   5.916  16.702
 3993W        W 4428   3.248   6.639  16.828
 3994W        W 4429   0.942   4.142  15.597
 3995W        W 4430   1.464   6.439  16.557
 3996W        W 4431   0.947   4.370  14.622
 3997W        W 4432   1.748   4.979  17.016
 3998W        W 4433   2.596   3.845  16.886
 3999W        W 4434   0.016   5.688  16.771
 4000W        W 4435   1.720   5.506  14.929
 4001W        W 4436   0.988   3.821  14.699
 4002W        W 4437   1.726   4.902  15.750
 4003W        W 4438   2.696   3.878  17.449
 4004W        W 4439   1.284   5.890  17.558
 4005W        W 4440   2.088   5.672  17.775
 4006W        W 4441   2.705   5.702  17.668
 4007W        W 4442   1.989   3.842  18.173
 4008W        W 4443   1.211   4.458  16.566
 4009W        W 4444   0.637   4.414  15.964
 4010W        W 4445   0.423   7.126  15.640
 4011W        W 4446   1.755   6.456  17.765
 4012W        W 4447   0.790   5.941  15.124
 4013W        W 4448   2.470   5.326  16.345
 4014W        W 4449   2.750   5.125  16.744
 4015W        W 4450   1.955   5.799  16.678
 4016W        W 4451   2.425   6.173  14.810
 4017W        W 4452   2.097   4.194  16.138
 4018W        W 4453   3.576   4.472  15.406
 4019W        W 4454   0.070   7.061  17.437
 4020W        W 4455   0.487   6.287  16.969
 4021W        W 4456   0.054   7.133  15.201
 4022W        W 4457   1.953   4.403  17.007
 4023W        W 4458   1.316   6.426  14.856
 4024W        W 4459   3.221   6.808  15.042
 4025W        W 4460   2.196   5.461  15.056
 4026W        W 4461   1.039   4.652  15.573
 4027W        W 4462   1.871   4.562  14.625
 4028W        W 4463   2.455   6.127  17.803
 4029W        W 4464   2.808   4.033  15.420
 4030W        W 4465   0.138   3.881  14.868
 4031W        W 4466   1.424   6.200  17.158
 4032W        W 4467   1.223   6.116  16.250
 4033W        W 4468   0.965   6.068  14.648
 4034W        W 4469   0.206   6.309  15.416
 4035W        W 4470   0.710   5.379  17.858
 4036W        W 4471   1.414   3.939  18.044
 4037W        W 4472   2.123   4.081  17.400
 4038W        W 4473   1.318   3.849  15.681
 4039W        W 4474   2.377   3.926  15.186
 4040W        W 4475   0.322   3.858  16.763
 4041W        W 4476   0.370   4.821  16.133
 4042W        W 4477   3.059   3.929  16.539
 4043W        W 4478   0.481   4.427  15.353
 4044W        W 4479   3.052   4.115  16.969
 4045W        W 4480   3.448   5.318  14.654
 4046W        W 4481   0.740   4.076  16.473
 4047W        W 4482   1.854   4.648  17.413
 4048W        W 4483   0.002   4.338  14.891
 4049W        W 4484   0.788   5.727  17.452
 4050W        W 4485   2.146   5.125  16.631
 4051W        W 4486   2.013   7.204  14.927
 4052W        W 4487   0.159   5.711  14.624
 4053W        W 4488   0.894   6.122  17.750
 4054W        W 4489   0.415   5.289  17.381
 4055W        W 4490   1.406   5.394  17.175
 4056W        W 4491   3.174   3.753  17.437
 4057W        W 4492   3.572   5.363  17.428
 4058W        W 4493   3.560   5.563  15.114
 4059W        W 4494   2.423   5.895  15.213
 4060W        W 4495   2.897   7.195  14.908
 4061W        W 4496   2.074   5.185  18.050
 4062W        W 4497   0.404   6.152  18.090
 4063W        W 4498   3.610   4.074  18.042
 4064W        W 4499   3.328   5.002  16.663
 4065W        W 4500   1.636   7.132  18.140
 4066W        W 4501   1.491   3.761  14.867
 4067W        W 4502   3.030   6.360  14.810
 4068W        W 4503   0.799   4.453  17.696
 4069W        W 4504   1.233   6.447  17.558
 4070W        W 4505   3.359   4.438  17.356
 4071W        W 4506   2.570   7.097  15.324
 4072W        W 4507   2.809   5.716  16.691
 4073W        W 4508   1.059   4.132  17.358
 4074W        W 4509   1.528   5.201  18.115
 4075W        W 4510   1.031   6.380  15.309
 4076W        W 4511   2.786   5.878  15.573
 4077W        W 4512   0.554   4.504  17.297
 4078W        W 4513   1.883   6.566  15.761
 4079W        W 4514   3.633   5.126  15.942
 4080W        W 4515   1.855   3.759  17.661
 4081W        W 4516   2.635   6.464  16.740
 4082W        W 4517   2.938   6.808  16.448
 4083W        W 4518   2.157   6.610  14.876
 4084W        W 4519   0.167   6.502  17.718
 4085W        W 4520   0.910   4.494  16.956
 4086W        W 4521   0.880   3.842  16.066
 4087W        W 4522   2.501   4.684  16.758
 4088W        W 4523   1.299   5.855  14.958
 4089W        W 4524   3.297   5.797  16.457
 4090W        W 4525   0.624   6.555  17.880
 4091W        W 4526   3.011   7.237  15.677
 4092W        W 4527   1.110   4.257  16.122
 4093W        W 4528   0.879   5.750  16.212
 4094W        W 4529   1.192   7.161  16.962
 4095W        W 4530   3.259   7.257  17.994
 4096W        W 4531   2.418   5.445  16.927
 4097W        W 4532   0.267   5.243  14.842
 4098W        W 4533   3.401   6.901  15.539
 4099W        W 4534   3.238   4.225  15.158
 4100W        W 4535   1.377   3.744  17.561
 4101W        W 4536   3.083   6.546  16.019
 4102W        W 4537   3.112   5.102  15.924
 4103W        W 4538   1.229   4.775  16.140
 4104W        W 4539   1.474   5.037  17.464
 4105W        W 4540   2.585   6.190  17.327
 4106W        W 4541   1.235   4.644  17.439
 4107W        W 4542   1.214   7.110  16.055
 4108W        W 4543   0.531   7.069  17.689
 4109W        W 4544   0.643   6.430  14.819
 4110W        W 4545   3.160   6.188  15.629
 4111W        W 4546   0.764   4.980  17.515
 4112W        W 4547   3.537   4.910  14.996
 4113W        W 4548   1.282   5.967  15.467
 4114W        W 4549   2.381   5.349  17.548
 4115W        W 4550   2.272   4.977  17.092
 4116W        W 4551   0.832   5.349  17.121
 4117W        W 4552   3.042   7.237  16.950
 4118W        W 4553   2.833   3.871  17.944
 4119W        W 4554   0.497   4.021  17.531
 4120W        W 4555   0.836   5.044  16.584
 4121W        W 4556   1.205   4.858  14.706
 4122W        W 4557   0.008   6.617  17.251
 4123W        W 4558   1.593   5.326  16.694
 4124W        W 4559   1.416   4.351  14.799
 4125W        W 4560   0.551   5.167  15.580
 4126W        W 4561   0.322   7.019  17.017
 4127W        W 4562   3.117   5.245  15.125
 4128W        W 4563   3.212   4.161  17.811
 4129W        W 4564   2.648   6.370  15.774
 4130W        W 4565   0.246   5.294  17.951
 4131W        W 4566   3.212   3.758  15.247
 4132W        W 4567   2.732   6.233  15.258
 4133W        W 4568   1.634   5.291  15.343
 4134W        W 4569   2.821   4.095  14.866
 4135W        W 4570   2.886   4.702  17.052
 4136W        W 4571   0.595   5.295  16.259
 4137W        W 4572   0.889   6.234  15.908
 4138W        W 4573   2.652   4.854  15.873
 4139W        W 4574   1.675   4.233  16.569
 4140W        W 4575   3.637   6.144  17.080
 4141W        W 4576   3.555   4.131  16.641
 4142W        W 4577   0.094   6.961  16.017
 4143W        W 4578   0.603   6.148  15.553
 4144W        W 4579   0.518   3.765  18.106
 4145W        W 4580   1.637   6.618  18.208
 4146W        W 4581   3.392   5.586  15.998
 4147W        W 4582   2.746   5.763  14.878
 4148W        W 4583   2.041   7.284  17.090
 4149W        W 4584   2.898   6.006  18.127
 4150W        W 4585   1.713   3.716  15.407
 4151W        W 4586   2.426   4.585  16.266
 4152W        W 4587   0.112   6.172  16.598
 4153W        W 4588   1.365   4.134  15.239
 4154W        W 4589   1.169   5.618  18.088
 4155W        W 4590   2.163   4.599  15.802
 4156W        W 4591   2.368   6.009  16.924
 4157W        W 4592   0.522   6.614  17.359
 4158W        W 4593   1.113   6.597  18.082
 4159W        W 4594   0.964   4.394  15.096
 4160W        W 4595   2.481   4.536  15.421
 4161W        W 4596   2.439   6.644  17.658
 4162W        W 4597   1.124   5.236  16.257
 4163W        W 4598   0.779   6.934  17.122
 4164W        W 4599   3.524   7.051  14.723
 4165W        W 4600   0.387   5.723  17.719
 4166W        W 4601   2.382   5.985  16.407
 4167W        W 4602   0.818   5.634  15.649
 4168W        W 4603   1.189   6.641  17.044
 4169W        W 4604   1.567   4.060  16.085
 4170W        W 4605   0.178   6.044  15.015
 4171W        W 4606   1.697   4.995  14.885
 4172W        W 4607   0.343   5.544  15.904
 4173W        W 4608   1.633   4.186  17.368
 4174W        W 4609   3.305   3.895  14.795
 4175W        W 4610   3.398   5.641  17.894
 4176W        W 4611   2.052   6.898  18.046
 4177W        W 4612   3.610   5.992  17.568
 4178W        W 4613   3.018   6.790  18.179
 4179W        W 4614   0.757   7.246  16.657
 4180W        W 4615   3.616   5.868  15.531
 4181W        W 4616   2.146   5.135  16.044
 4182W        W 4617   1.913   3.747  15.934
 4183W        W 4618   0.972   6.731  15.771
 4184W        W 4619   1.471   4.472  16.996
 4185W        W 4620   1.171   3.841  16.465
 4186W        W 4621   0.234   6.663  15.013
 4187W        W 4622   2.050   6.027  15.731
 4188W        W 4623   0.925   6.822  17.610
 4189W        W 4624   0.402   5.645  15.306
 4190W        W 4625   0.287   4.188  16.305
 4191W        W 4626   1.835   6.153  16.362
 4192W        W 4627   0.087   4.007  15.382
 4193W        W 4628   2.751   5.213  17.309
 4194W        W 4629   2.628   4.599  14.881
 4195W        W 4630   3.145   6.271  16.529
 4196W        W 4631   1.806   6.755  16.360
 4197W        W 4632   1.218   6.859  15.271
 4198W        W 4633   2.500   3.762  14.701
 4199W        W 4634   0.300   7.022  16.442
 4200W        W 4635   2.497   4.780  18.077
 4201W        W 4636   0.480   4.310  18.076
 4202W        W 4637   0.211   4.910  15.409
 4203W        W 4638   0.902   4.899  15.134
 4204W        W 4639   2.665   5.226  17.951
 4205W        W 4640   1.008   5.507  16.660
 4206W        W 4641   2.482   3.793  15.780
 4207W        W 4642   1.613   7.224  16.283
 4208W        W 4643   2.827   6.686  17.220
 4209W        W 4644   2.411   6.835  16.331
 4210W        W 4645   2.430   5.815  15.925
 4211W        W 4646   1.892   4.040  14.996
 4212W        W 4647   3.573   3.668  15.718
 4213W        W 4648   1.261   5.303  14.881
 4214W        W 4649   3.427   4.640  15.871
 4215W        W 4650   2.119   5.810  14.748
 4216W        W 4651   3.055   6.010  17.496
 4217W        W 4652   2.709   6.711  14.963
 4218W        W 4653   1.324   4.386  17.869
 4219W        W 4654   1.144   4.970  17.110
 4220W        W 4655   3.236   6.465  17.387
 4221W        W 4656   2.336   4.415  17.764
 4222W        W 4657   0.180   4.886  17.541
 4223W        W 4658   1.940   5.363  17.267
 4224W        W 4659   0.297   6.121  15.924
 4225W        W 4660   0.444   5.418  16.814
 4226W        W 4661   2.761   5.704  17.164
 4227W        W 4662   2.533   7.084  17.975
 4228W        W 4663   2.429   4.823  17.528
 4229W        W 4664   2.706   6.877  15.933
 4230W        W 4665   1.708   6.597  17.256
 4231W        W 4666   1.193   6.952  16.525
 4232W        W 4667   2.998   6.123  16.944
 4233W        W 4668   2.048   6.195  18.081
 4234W        W 4669   0.653   6.148  16.420
 4235W        W 4670   2.999   5.907  16.065
 4236W        W 4671   2.640   6.973  16.816
 4237W        W 4672   0.618   6.702  16.686
 4238W        W 4673   1.639   4.754  17.896
 4239W        W 4674   2.090   6.920  15.407
 4240W        W 4675   1.398   6.175  18.045
 4241W        W 4676   1.524   6.413  15.422
 4242W        W 4677   0.745   5.153  14.681
 4243W        W 4678   3.165   5.862  18.873
 4244W        W 4679   1.213   6.938  18.426
 4245W        W 4680   1.296   5.090  19.409
 4246W        W 4681   0.811   4.938  19.573
 4247W        W 4682   1.802   5.753  19.007
 4248W        W 4683   2.231   4.945  18.584
 4249W        W 4684   1.788   6.180  18.553
 4250W        W 4685   3.572   4.713  19.982
 4251W        W 4686   1.644   5.089  19.868
 4252W        W 4687   1.605   5.702  19.933
 4253W        W 4688   0.484   4.019  19.388
 4254W        W 4689   3.474   6.060  19.677
 4255W        W 4690   3.172   4.413  18.339
 4256W        W 4691   3.378   6.387  18.836
 4257W        W 4692   0.507   7.173  18.590
 4258W        W 4693   0.900   7.219  19.266
 4259W        W 4694   2.725   5.413  19.426
 4260W        W 4695   2.691   5.101  18.453
 4261W        W 4696   3.176   5.453  19.208
 4262W        W 4697   2.078   4.111  19.224
 4263W        W 4698   0.735   6.805  18.907
 4264W        W 4699   0.106   4.304  19.506
 4265W        W 4700   0.350   6.528  19.895
 4266W        W 4701   1.691   6.878  18.765
 4267W        W 4702   3.083   4.904  18.229
 4268W        W 4703   1.270   5.594  19.492
 4269W        W 4704   3.521   3.761  19.882
 4270W        W 4705   0.740   5.633  18.350
 4271W        W 4706   0.395   4.666  18.529
 4272W        W 4707   0.457   6.622  19.323
 4273W        W 4708   1.588   6.105  19.571
 4274W        W 4709   1.846   4.606  18.969
 4275W        W 4710   3.229   7.004  19.741
 4276W        W 4711   3.619   6.513  19.473
 4277W        W 4712   0.012   5.356  19.163
 4278W        W 4713   2.327   5.035  19.114
 4279W        W 4714   2.204   5.525  19.218
 4280W        W 4715   0.422   3.738  19.773
 4281W        W 4716   2.193   4.419  18.675
 4282W        W 4717   2.592   4.299  19.456
 4283W        W 4718   1.383   4.726  18.832
 4284W        W 4719   3.004   4.494  19.177
 4285W        W 4720   3.371   4.976  19.122
 4286W        W 4721   1.040   3.729  18.828
 4287W        W 4722   3.511   6.512  18.308
 4288W        W 4723   2.335   4.302  18.240
 4289W        W 4724   2.046   6.379  18.967
 4290W        W 4725   2.145   6.946  19.559
 4291W        W 4726   3.319   5.949  18.403
 4292W        W 4727   1.754   5.432  19.464
 4293W        W 4728   2.824   4.962  19.082
 4294W        W 4729   3.111   4.695  18.724
 4295W        W 4730   2.920   6.735  19.113
 4296W        W 4731   2.754   6.338  19.909
 4297W        W 4732   2.650   5.417  18.887
 4298W        W 4733   2.964   5.415  19.940
 4299W        W 4734   1.398   6.544  19.739
 4300W        W 4735   3.303   4.069  19.354
 4301W        W 4736   2.937   4.504  19.711
 4302W        W 4737   2.233   6.354  19.706
 4303W        W 4738   1.489   6.945  19.319
 4304W        W 4739   0.604   4.125  18.577
 4305W        W 4740   0.736   6.899  18.235
 4306W        W 4741   1.110   5.365  18.986
 4307W        W 4742   1.594   4.352  19.289
 4308W        W 4743   2.950   3.949  19.717
 4309W        W 4744   0.942   4.142  19.241
 4310W        W 4745   0.947   4.370  18.266
 4311W        W 4746   1.720   5.506  18.573
 4312W        W 4747   0.988   3.821  18.343
 4313W        W 4748   1.726   4.902  19.394
 4314W        W 4749   0.637   4.414  19.608
 4315W        W 4750   0.423   7.126  19.284
 4316W        W 4751   0.790   5.941  18.768
 4317W        W 4752   2.425   6.173  18.454
 4318W        W 4753   3.576   4.472  19.050
 4319W        W 4754   0.054   7.133  18.845
 4320W        W 4755   1.316   6.426  18.500
 4321W        W 4756   3.221   6.808  18.686
 4322W        W 4757   2.196   5.461  18.700
 4323W        W 4758   1.039   4.652  19.217
 4324W        W 4759   1.871   4.562  18.269
 4325W        W 4760   2.808   4.033  19.064
 4326W        W 4761   0.138   3.881  18.512
 4327W        W 4762   0.965   6.068  18.292
 4328W        W 4763   0.206   6.309  19.060
 4329W        W 4764   1.318   3.849  19.325
 4330W        W 4765   2.377   3.926  18.830
 4331W        W 4766   0.370   4.821  19.777
 4332W        W 4767   0.481   4.427  18.997
 4333W        W 4768   3.448   5.318  18.298
 4334W        W 4769   0.002   4.338  18.535
 4335W        W 4770   2.013   7.204  18.571
 4336W        W 4771   0.159   5.711  18.268
 4337W        W 4772   3.560   5.563  18.758
 4338W        W 4773   2.423   5.895  18.857
 4339W        W 4774   2.897   7.195  18.552
 4340W        W 4775   1.491   3.761  18.511
 4341W        W 4776   3.030   6.360  18.454
 4342W        W 4777   2.570   7.097  18.968
 4343W        W 4778   1.031   6.380  18.953
 4344W        W 4779   2.786   5.878  19.217
 4345W        W 4780   1.883   6.566  19.405
 4346W        W 4781   3.633   5.126  19.586
 4347W        W 4782   2.157   6.610  18.520
 4348W        W 4783   0.880   3.842  19.710
 4349W        W 4784   1.299   5.855  18.602
 4350W        W 4785   3.011   7.237  19.321
 4351W        W 4786   0.267   5.243  18.486
 4352W        W 4787   3.401   6.901  19.183
 4353W        W 4788   3.238   4.225  18.802
 4354W        W 4789   3.083   6.546  19.663
 4355W        W 4790   3.112   5.102  19.568
 4356W        W 4791   1.214   7.110  19.699
 4357W        W 4792   0.643   6.430  18.463
 4358W        W 4793   3.160   6.188  19.273
 4359W        W 4794   3.537   4.910  18.640
 4360W        W 4795   1.282   5.967  19.111
 4361W        W 4796   1.205   4.858  18.350
 4362W        W 4797   1.416   4.351  18.443
 4363W        W 4798   0.551   5.167  19.224
 4364W        W 4799   3.117   5.245  18.769
 4365W        W 4800   2.648   6.370  19.418
 4366W        W 4801   3.212   3.758  18.891
 4367W        W 4802   2.732   6.233  18.902
 4368W        W 4803   1.634   5.291  18.987
 4369W        W 4804   2.821   4.095  18.510
 4370W        W 4805   0.889   6.234  19.552
 4371W        W 4806   2.652   4.854  19.517
 4372W        W 4807   0.094   6.961  19.661
 4373W        W 4808   0.603   6.148  19.197
 4374W        W 4809   3.392   5.586  19.642
 4375W        W 4810   2.746   5.763  18.522
 4376W        W 4811   1.713   3.716  19.051
 4377W        W 4812   1.365   4.134  18.883
 4378W        W 4813   2.163   4.599  19.446
 4379W        W 4814   0.964   4.394  18.740
 4380W        W 4815   2.481   4.536  19.065
 4381W        W 4816   1.124   5.236  19.901
 4382W        W 4817   3.524   7.051  18.367
 4383W        W 4818   0.818   5.634  19.293
 4384W        W 4819   1.567   4.060  19.729
 4385W        W 4820   0.178   6.044  18.659
 4386W        W 4821   1.697   4.995  18.529
 4387W        W 4822   0.343   5.544  19.548
 4388W        W 4823   3.305   3.895  18.439
 4389W        W 4824   3.616   5.868  19.175
 4390W        W 4825   2.146   5.135  19.688
 4391W        W 4826   1.913   3.747  19.578
 4392W        W 4827   0.972   6.731  19.415
 4393W        W 4828   0.234   6.663  18.657
 4394W        W 4829   2.050   6.027  19.375
 4395W        W 4830   0.402   5.645  18.950
 4396W        W 4831   0.287   4.188  19.949
 4397W        W 4832   0.087   4.007  19.026
 4398W        W 4833   2.628   4.599  18.525
 4399W        W 4834   1.806   6.755  20.004
 4400W        W 4835   1.218   6.859  18.915
 4401W        W 4836   2.500   3.762  18.345
 4402W        W 4837   0.211   4.910  19.053
 4403W        W 4838   0.902   4.899  18.778
 4404W        W 4839   2.482   3.793  19.424
 4405W        W 4840   1.613   7.224  19.927
 4406W        W 4841   2.411   6.835  19.975
 4407W        W 4842   2.430   5.815  19.569
 4408W        W 4843   1.892   4.040  18.640
 4409W        W 4844   3.573   3.668  19.362
 4410W        W 4845   1.261   5.303  18.525
 4411W        W 4846   3.427   4.640  19.515
 4412W        W 4847   2.119   5.810  18.392
 4413W        W 4848   2.709   6.711  18.607
 4414W        W 4849   0.297   6.121  19.568
 4415W        W 4850   2.706   6.877  19.577
 4416W        W 4851   2.999   5.907  19.709
 4417W        W 4852   2.090   6.920  19.051
 4418W        W 4853   1.524   6.413  19.066
 4419W        W 4854   0.745   5.153  18.325
 4420W        W 4855   0.084  10.884   3.359
 4421W        W 4856   0.460   9.777   2.882
 4422W        W 4857   3.165   9.507   0.652
 4423W        W 4858   3.295  10.592   2.679
 4424W        W 4859   1.213  10.583   0.205
 4425W        W 4860   1.296   8.735   1.188
 4426W        W 4861   0.811   8.583   1.352
 4427W        W 4862   1.802   9.398   0.786
 4428W        W 4863   1.477  10.490   3.141
 4429W        W 4864   0.126   8.051   3.104
 4430W        W 4865   0.888   7.331   2.906
 4431W        W 4866   2.582   7.719   1.793
 4432W        W 4867   2.231   8.590   0.363
 4433W        W 4868   2.801   8.024   3.454
 4434W        W 4869   0.167   7.816   2.579
 4435W        W 4870   0.266  10.435   3.600
 4436W        W 4871   1.788   9.825   0.332
 4437W        W 4872   0.220   8.608   2.025
 4438W        W 4873   1.113   8.499   3.262
 4439W        W 4874   3.572   8.358   1.761
 4440W        W 4875   3.336   9.401   2.620
 4441W        W 4876   1.644   8.734   1.647
 4442W        W 4877   2.190  10.073   2.016
 4443W        W 4878   0.690   9.507   2.248
 4444W        W 4879   0.049   9.035   1.819
 4445W        W 4880   1.085   9.007   3.011
 4446W        W 4881   3.356   8.790   3.265
 4447W        W 4882   0.972  10.234   1.710
 4448W        W 4883   2.093   9.923   2.844
 4449W        W 4884   1.313   8.563   2.069
 4450W        W 4885   1.605   9.347   1.712
 4451W        W 4886   2.602  10.120   3.560
 4452W        W 4887   1.681   9.440   3.570
 4453W        W 4888   1.662   9.156   3.048
 4454W        W 4889   0.071   8.547   3.570
 4455W        W 4890   2.903  10.082   3.169
 4456W        W 4891   0.484   7.664   1.167
 4457W        W 4892   1.011   9.922   2.166
 4458W        W 4893   3.474   9.705   1.456
 4459W        W 4894   2.887   8.105   2.023
 4460W        W 4895   3.172   8.058   0.118
 4461W        W 4896   3.637   8.859   2.424
 4462W        W 4897   1.604  10.566   2.177
 4463W        W 4898   3.378  10.032   0.615
 4464W        W 4899   0.507  10.818   0.369
 4465W        W 4900   0.900  10.864   1.045
 4466W        W 4901   0.697   7.618   2.471
 4467W        W 4902   3.320   8.636   2.746
 4468W        W 4903   2.725   9.058   1.205
 4469W        W 4904   2.691   8.746   0.232
 4470W        W 4905   1.899   9.890   2.372
 4471W        W 4906   1.705   8.220   1.571
 4472W        W 4907   2.305  10.307   2.565
 4473W        W 4908   3.176   9.098   0.987
 4474W        W 4909   2.078   7.756   1.003
 4475W        W 4910   0.735  10.450   0.686
 4476W        W 4911   0.106   7.949   1.285
 4477W        W 4912   2.892   8.556   1.759
 4478W        W 4913   0.350  10.173   1.674
 4479W        W 4914   1.691  10.523   0.544
 4480W        W 4915   3.083   8.549   0.008
 4481W        W 4916   0.106  10.307   2.172
 4482W        W 4917   0.897   9.879   2.652
 4483W        W 4918   1.270   9.239   1.271
 4484W        W 4919   1.292   7.644   2.364
 4485W        W 4920   3.521   7.406   1.661
 4486W        W 4921   0.740   9.278   0.129
 4487W        W 4922   0.395   8.311   0.308
 4488W        W 4923   0.457  10.267   1.102
 4489W        W 4924   1.588   9.750   1.350
 4490W        W 4925   2.920  10.609   3.064
 4491W        W 4926   1.846   8.251   0.748
 4492W        W 4927   3.229  10.649   1.520
 4493W        W 4928   2.906   8.502   3.118
 4494W        W 4929   3.619  10.158   1.252
 4495W        W 4930   2.246   9.450   2.736
 4496W        W 4931   0.012   9.001   0.942
 4497W        W 4932   1.123   9.416   2.515
 4498W        W 4933   2.327   8.680   0.893
 4499W        W 4934   2.204   9.170   0.997
 4500W        W 4935   0.547   8.590   2.471
 4501W        W 4936   0.532   8.466   3.393
 4502W        W 4937   0.422   7.383   1.552
 4503W        W 4938   2.190   7.730   2.113
 4504W        W 4939   1.838   7.915   3.276
 4505W        W 4940   2.193   8.064   0.454
 4506W        W 4941   3.376  10.457   3.208
 4507W        W 4942   2.343   7.538   3.247
 4508W        W 4943   3.362   9.839   3.369
 4509W        W 4944   2.792   8.006   2.965
 4510W        W 4945   2.592   7.944   1.235
 4511W        W 4946   2.985   9.078   3.639
 4512W        W 4947   0.725  10.654   1.625
 4513W        W 4948   1.383   8.371   0.611
 4514W        W 4949   0.952   7.655   3.275
 4515W        W 4950   3.004   8.139   0.956
 4516W        W 4951   3.371   8.621   0.901
 4517W        W 4952   1.114  10.838   3.372
 4518W        W 4953   1.040   7.374   0.607
 4519W        W 4954   3.361   7.908   1.642
 4520W        W 4955   3.511  10.157   0.087
 4521W        W 4956   0.418   9.360   1.789
 4522W        W 4957   2.335   7.947   0.019
 4523W        W 4958   3.469  10.279   1.739
 4524W        W 4959   3.508   7.473   2.489
 4525W        W 4960   1.953   8.685   3.043
 4526W        W 4961   2.046  10.024   0.746
 4527W        W 4962   2.446   9.318   3.486
 4528W        W 4963   2.120   7.295   1.795
 4529W        W 4964   0.732   8.198   1.858
 4530W        W 4965   0.286   9.398   2.632
 4531W        W 4966   2.145  10.591   1.338
 4532W        W 4967   3.339   8.188   2.210
 4533W        W 4968   1.976  10.535   2.977
 4534W        W 4969   3.319   9.594   0.182
 4535W        W 4970   1.754   9.077   1.243
 4536W        W 4971   3.606   7.588   2.984
 4537W        W 4972   1.755   9.423   2.578
 4538W        W 4973   1.972   8.309   2.023
 4539W        W 4974   2.824   8.607   0.861
 4540W        W 4975   3.111   8.340   0.503
 4541W        W 4976   2.920  10.380   0.892
 4542W        W 4977   2.754   9.983   1.688
 4543W        W 4978   2.650   9.062   0.666
 4544W        W 4979   2.083   9.272   1.652
 4545W        W 4980   2.964   9.060   1.719
 4546W        W 4981   0.339   8.075   2.143
 4547W        W 4982   3.117   9.127   2.970
 4548W        W 4983   3.468  10.745   2.116
 4549W        W 4984   1.398  10.189   1.518
 4550W        W 4985   2.405  10.722   2.842
 4551W        W 4986   2.399   8.052   2.606
 4552W        W 4987   1.606  10.760   2.667
 4553W        W 4988   3.303   7.714   1.133
 4554W        W 4989   3.094   9.033   2.434
 4555W        W 4990   0.077   8.354   2.472
 4556W        W 4991   2.937   8.149   1.490
 4557W        W 4992   3.348   8.300   3.267
 4558W        W 4993   2.233   9.999   1.485
 4559W        W 4994   1.489  10.590   1.098
 4560W        W 4995   0.604   7.770   0.356
 4561W        W 4996   1.708   7.424   2.166
 4562W        W 4997   0.736  10.544   0.014
 4563W        W 4998   1.110   9.010   0.765
 4564W        W 4999   1.764   9.639   3.078
 4565W        W 5000   1.594   7.997   1.068
 4566W        W 5001   2.950   7.594   1.496
 4567W        W 5002   2.670  10.876   1.824
 4568W        W 5003   2.082  10.524   2.164
 4569W        W 5004   1.478   9.561   2.125
 4570W        W 5005   3.248  10.284   2.251
 4571W        W 5006   0.942   7.787   1.020
 4572W        W 5007   1.464  10.084   1.980
 4573W        W 5008   0.947   8.015   0.045
 4574W        W 5009   1.748   8.624   2.439
 4575W        W 5010   2.596   7.490   2.309
 4576W        W 5011   0.016   9.333   2.194
 4577W        W 5012   1.720   9.151   0.352
 4578W        W 5013   0.988   7.466   0.122
 4579W        W 5014   1.726   8.547   1.173
 4580W        W 5015   2.696   7.523   2.872
 4581W        W 5016   1.284   9.535   2.981
 4582W        W 5017   2.088   9.317   3.198
 4583W        W 5018   2.705   9.347   3.091
 4584W        W 5019   1.989   7.487   3.596
 4585W        W 5020   1.211   8.103   1.989
 4586W        W 5021   0.637   8.059   1.387
 4587W        W 5022   0.423  10.771   1.063
 4588W        W 5023   1.755  10.101   3.188
 4589W        W 5024   0.790   9.586   0.547
 4590W        W 5025   2.470   8.971   1.768
 4591W        W 5026   2.750   8.770   2.167
 4592W        W 5027   1.955   9.444   2.101
 4593W        W 5028   2.425   9.818   0.233
 4594W        W 5029   2.097   7.839   1.561
 4595W        W 5030   3.576   8.117   0.829
 4596W        W 5031   0.070  10.706   2.860
 4597W        W 5032   0.487   9.932   2.392
 4598W        W 5033   0.054  10.778   0.624
 4599W        W 5034   1.953   8.048   2.430
 4600W        W 5035   1.316  10.071   0.279
 4601W        W 5036   3.221  10.453   0.465
 4602W        W 5037   2.196   9.106   0.479
 4603W        W 5038   1.039   8.297   0.996
 4604W        W 5039   1.871   8.207   0.048
 4605W        W 5040   2.455   9.772   3.226
 4606W        W 5041   2.808   7.678   0.843
 4607W        W 5042   0.138   7.526   0.291
 4608W        W 5043   1.424   9.845   2.581
 4609W        W 5044   1.223   9.761   1.673
 4610W        W 5045   0.965   9.713   0.071
 4611W        W 5046   0.206   9.954   0.839
 4612W        W 5047   0.710   9.024   3.281
 4613W        W 5048   1.414   7.584   3.467
 4614W        W 5049   2.123   7.726   2.823
 4615W        W 5050   1.318   7.494   1.104
 4616W        W 5051   2.377   7.571   0.609
 4617W        W 5052   0.322   7.503   2.186
 4618W        W 5053   0.370   8.466   1.556
 4619W        W 5054   3.059   7.574   1.962
 4620W        W 5055   0.481   8.072   0.776
 4621W        W 5056   3.052   7.760   2.392
 4622W        W 5057   3.448   8.963   0.077
 4623W        W 5058   0.740   7.721   1.896
 4624W        W 5059   1.854   8.293   2.836
 4625W        W 5060   0.002   7.983   0.314
 4626W        W 5061   0.788   9.372   2.875
 4627W        W 5062   2.146   8.770   2.054
 4628W        W 5063   2.013  10.849   0.350
 4629W        W 5064   0.159   9.356   0.047
 4630W        W 5065   0.894   9.767   3.173
 4631W        W 5066   0.415   8.934   2.804
 4632W        W 5067   1.406   9.039   2.598
 4633W        W 5068   3.174   7.398   2.860
 4634W        W 5069   3.572   9.008   2.851
 4635W        W 5070   3.560   9.208   0.537
 4636W        W 5071   2.423   9.540   0.636
 4637W        W 5072   2.897  10.840   0.331
 4638W        W 5073   2.074   8.830   3.473
 4639W        W 5074   0.404   9.797   3.513
 4640W        W 5075   3.610   7.719   3.465
 4641W        W 5076   3.328   8.647   2.086
 4642W        W 5077   1.636  10.777   3.563
 4643W        W 5078   1.491   7.406   0.290
 4644W        W 5079   3.030  10.005   0.233
 4645W        W 5080   0.799   8.098   3.119
 4646W        W 5081   1.233  10.092   2.981
 4647W        W 5082   3.359   8.083   2.779
 4648W        W 5083   2.570  10.742   0.747
 4649W        W 5084   2.809   9.361   2.114
 4650W        W 5085   1.059   7.777   2.781
 4651W        W 5086   1.528   8.846   3.538
 4652W        W 5087   1.031  10.025   0.732
 4653W        W 5088   2.786   9.523   0.996
 4654W        W 5089   0.554   8.149   2.720
 4655W        W 5090   1.883  10.211   1.184
 4656W        W 5091   3.633   8.771   1.365
 4657W        W 5092   1.855   7.404   3.084
 4658W        W 5093   2.635  10.109   2.163
 4659W        W 5094   2.938  10.453   1.871
 4660W        W 5095   2.157  10.255   0.299
 4661W        W 5096   0.167  10.147   3.141
 4662W        W 5097   0.910   8.139   2.379
 4663W        W 5098   0.880   7.487   1.489
 4664W        W 5099   2.501   8.329   2.181
 4665W        W 5100   1.299   9.500   0.381
 4666W        W 5101   3.297   9.442   1.880
 4667W        W 5102   0.624  10.200   3.303
 4668W        W 5103   3.011  10.882   1.100
 4669W        W 5104   1.110   7.902   1.545
 4670W        W 5105   0.879   9.395   1.635
 4671W        W 5106   1.192  10.806   2.385
 4672W        W 5107   3.259  10.902   3.417
 4673W        W 5108   2.418   9.090   2.350
 4674W        W 5109   0.267   8.888   0.265
 4675W        W 5110   3.401  10.546   0.962
 4676W        W 5111   3.238   7.870   0.581
 4677W        W 5112   1.377   7.389   2.984
 4678W        W 5113   3.083  10.191   1.442
 4679W        W 5114   3.112   8.747   1.347
 4680W        W 5115   1.229   8.420   1.563
 4681W        W 5116   1.474   8.682   2.887
 4682W        W 5117   2.585   9.835   2.750
 4683W        W 5118   1.235   8.289   2.862
 4684W        W 5119   1.214  10.755   1.478
 4685W        W 5120   0.531  10.714   3.112
 4686W        W 5121   0.643  10.075   0.242
 4687W        W 5122   3.160   9.833   1.052
 4688W        W 5123   0.764   8.625   2.938
 4689W        W 5124   3.537   8.555   0.419
 4690W        W 5125   1.282   9.612   0.890
 4691W        W 5126   2.381   8.994   2.971
 4692W        W 5127   2.272   8.622   2.515
 4693W        W 5128   0.832   8.994   2.544
 4694W        W 5129   3.042  10.882   2.373
 4695W        W 5130   2.833   7.516   3.367
 4696W        W 5131   0.497   7.666   2.954
 4697W        W 5132   0.836   8.689   2.007
 4698W        W 5133   1.205   8.503   0.129
 4699W        W 5134   0.008  10.262   2.674
 4700W        W 5135   1.593   8.971   2.117
 4701W        W 5136   1.416   7.996   0.222
 4702W        W 5137   0.551   8.812   1.003
 4703W        W 5138   0.322  10.664   2.440
 4704W        W 5139   3.117   8.890   0.548
 4705W        W 5140   3.212   7.806   3.234
 4706W        W 5141   2.648  10.015   1.197
 4707W        W 5142   0.246   8.939   3.374
 4708W        W 5143   3.212   7.403   0.670
 4709W        W 5144   2.732   9.878   0.681
 4710W        W 5145   1.634   8.936   0.766
 4711W        W 5146   2.821   7.740   0.289
 4712W        W 5147   2.886   8.347   2.475
 4713W        W 5148   0.595   8.940   1.682
 4714W        W 5149   0.889   9.879   1.331
 4715W        W 5150   2.652   8.499   1.296
 4716W        W 5151   1.675   7.878   1.992
 4717W        W 5152   3.637   9.789   2.503
 4718W        W 5153   3.555   7.776   2.064
 4719W        W 5154   0.094  10.606   1.440
 4720W        W 5155   0.603   9.793   0.976
 4721W        W 5156   0.518   7.410   3.529
 4722W        W 5157   1.637  10.263   3.631
 4723W        W 5158   3.392   9.231   1.421
 4724W        W 5159   2.746   9.408   0.301
 4725W        W 5160   2.041  10.929   2.513
 4726W        W 5161   2.898   9.651   3.550
 4727W        W 5162   1.713   7.361   0.830
 4728W        W 5163   2.426   8.230   1.689
 4729W        W 5164   0.112   9.817   2.021
 4730W        W 5165   1.365   7.779   0.662
 4731W        W 5166   1.169   9.263   3.511
 4732W        W 5167   2.163   8.244   1.225
 4733W        W 5168   2.368   9.654   2.347
 4734W        W 5169   0.522  10.259   2.782
 4735W        W 5170   1.113  10.242   3.505
 4736W        W 5171   0.964   8.039   0.519
 4737W        W 5172   2.481   8.181   0.844
 4738W        W 5173   2.439  10.289   3.081
 4739W        W 5174   1.124   8.881   1.680
 4740W        W 5175   0.779  10.579   2.545
 4741W        W 5176   3.524  10.696   0.146
 4742W        W 5177   0.387   9.368   3.142
 4743W        W 5178   2.382   9.630   1.830
 4744W        W 5179   0.818   9.279   1.072
 4745W        W 5180   1.189  10.286   2.467
 4746W        W 5181   1.567   7.705   1.508
 4747W        W 5182   0.178   9.689   0.438
 4748W        W 5183   1.697   8.640   0.308
 4749W        W 5184   0.343   9.189   1.327
 4750W        W 5185   1.633   7.831   2.791
 4751W        W 5186   3.305   7.540   0.218
 4752W        W 5187   3.398   9.286   3.317
 4753W        W 5188   2.052  10.543   3.469
 4754W        W 5189   3.610   9.637   2.991
 4755W        W 5190   3.018  10.435   3.602
 4756W        W 5191   0.757  10.891   2.080
 4757W        W 5192   3.616   9.513   0.954
 4758W        W 5193   2.146   8.780   1.467
 4759W        W 5194   1.913   7.392   1.357
 4760W        W 5195   0.972  10.376   1.194
 4761W        W 5196   1.471   8.117   2.419
 4762W        W 5197   1.171   7.486   1.888
 4763W        W 5198   0.234  10.308   0.436
 4764W        W 5199   2.050   9.672   1.154
 4765W        W 5200   0.925  10.467   3.033
 4766W        W 5201   0.402   9.290   0.729
 4767W        W 5202   0.287   7.833   1.728
 4768W        W 5203   1.835   9.798   1.785
 4769W        W 5204   0.087   7.652   0.805
 4770W        W 5205   2.751   8.858   2.732
 4771W        W 5206   2.628   8.244   0.304
 4772W        W 5207   3.145   9.916   1.952
 4773W        W 5208   1.806  10.400   1.783
 4774W        W 5209   1.218  10.504   0.694
 4775W        W 5210   2.500   7.407   0.124
 4776W        W 5211   0.300  10.667   1.865
 4777W        W 5212   2.497   8.425   3.500
 4778W        W 5213   0.480   7.955   3.499
 4779W        W 5214   0.211   8.555   0.832
 4780W        W 5215   0.902   8.544   0.557
 4781W        W 5216   2.665   8.871   3.374
 4782W        W 5217   1.008   9.152   2.083
 4783W        W 5218   2.482   7.438   1.203
 4784W        W 5219   1.613  10.869   1.706
 4785W        W 5220   2.827  10.331   2.643
 4786W        W 5221   2.411  10.480   1.754
 4787W        W 5222   2.430   9.460   1.348
 4788W        W 5223   1.892   7.685   0.419
 4789W        W 5224   3.573   7.313   1.141
 4790W        W 5225   1.261   8.948   0.304
 4791W        W 5226   3.427   8.285   1.294
 4792W        W 5227   2.119   9.455   0.171
 4793W        W 5228   3.055   9.655   2.919
 4794W        W 5229   2.709  10.356   0.386
 4795W        W 5230   1.324   8.031   3.292
 4796W        W 5231   1.144   8.615   2.533
 4797W        W 5232   3.236  10.110   2.810
 4798W        W 5233   2.336   8.060   3.187
 4799W        W 5234   0.180   8.531   2.964
 4800W        W 5235   1.940   9.008   2.690
 4801W        W 5236   0.297   9.766   1.347
 4802W        W 5237   0.444   9.063   2.237
 4803W        W 5238   2.761   9.349   2.587
 4804W        W 5239   2.533  10.729   3.398
 4805W        W 5240   2.429   8.468   2.951
 4806W        W 5241   2.706  10.522   1.356
 4807W        W 5242   1.708  10.242   2.679
 4808W        W 5243   1.193  10.597   1.948
 4809W        W 5244   2.998   9.768   2.367
 4810W        W 5245   2.048   9.840   3.504
 4811W        W 5246   0.653   9.793   1.843
 4812W        W 5247   2.999   9.552   1.488
 4813W        W 5248   2.640  10.618   2.239
 4814W        W 5249   0.618  10.347   2.109
 4815W        W 5250   1.639   8.399   3.319
 4816W        W 5251   2.090  10.565   0.830
 4817W        W 5252   1.398   9.820   3.468
 4818W        W 5253   1.524  10.058   0.845
 4819W        W 5254   0.745   8.798   0.104
 4820W        W 5255   0.084  10.884   7.003
 4821W        W 5256   0.460   9.777   6.526
 4822W        W 5257   3.165   9.507   4.296
 4823W        W 5258   3.295  10.592   6.323
 4824W        W 5259   1.213  10.583   3.849
 4825W        W 5260   1.296   8.735   4.832
 4826W        W 5261   0.811   8.583   4.996
 4827W        W 5262   1.802   9.398   4.430
 4828W        W 5263   1.477  10.490   6.785
 4829W        W 5264   0.126   8.051   6.748
 4830W        W 5265   0.888   7.331   6.550
 4831W        W 5266   2.582   7.719   5.437
 4832W        W 5267   2.231   8.590   4.007
 4833W        W 5268   2.801   8.024   7.098
 4834W        W 5269   0.167   7.816   6.223
 4835W        W 5270   0.266  10.435   7.244
 4836W        W 5271   1.788   9.825   3.976
 4837W        W 5272   0.220   8.608   5.669
 4838W        W 5273   1.113   8.499   6.906
 4839W        W 5274   3.572   8.358   5.405
 4840W        W 5275   3.336   9.401   6.264
 4841W        W 5276   1.644   8.734   5.291
 4842W        W 5277   2.190  10.073   5.660
 4843W        W 5278   0.690   9.507   5.892
 4844W        W 5279   0.049   9.035   5.463
 4845W        W 5280   1.085   9.007   6.655
 4846W        W 5281   3.356   8.790   6.909
 4847W        W 5282   0.972  10.234   5.354
 4848W        W 5283   2.093   9.923   6.488
 4849W        W 5284   1.313   8.563   5.713
 4850W        W 5285   1.605   9.347   5.356
 4851W        W 5286   2.602  10.120   7.204
 4852W        W 5287   1.681   9.440   7.214
 4853W        W 5288   1.662   9.156   6.692
 4854W        W 5289   0.071   8.547   7.214
 4855W        W 5290   2.903  10.082   6.813
 4856W        W 5291   0.484   7.664   4.811
 4857W        W 5292   1.011   9.922   5.810
 4858W        W 5293   3.474   9.705   5.100
 4859W        W 5294   2.887   8.105   5.667
 4860W        W 5295   3.172   8.058   3.762
 4861W        W 5296   3.637   8.859   6.068
 4862W        W 5297   1.604  10.566   5.821
 4863W        W 5298   3.378  10.032   4.259
 4864W        W 5299   0.507  10.818   4.013
 4865W        W 5300   0.900  10.864   4.689
 4866W        W 5301   0.697   7.618   6.115
 4867W        W 5302   3.320   8.636   6.390
 4868W        W 5303   2.725   9.058   4.849
 4869W        W 5304   2.691   8.746   3.876
 4870W        W 5305   1.899   9.890   6.016
 4871W        W 5306   1.705   8.220   5.215
 4872W        W 5307   2.305  10.307   6.209
 4873W        W 5308   3.176   9.098   4.631
 4874W        W 5309   2.078   7.756   4.647
 4875W        W 5310   0.735  10.450   4.330
 4876W        W 5311   0.106   7.949   4.929
 4877W        W 5312   2.892   8.556   5.403
 4878W        W 5313   0.350  10.173   5.318
 4879W        W 5314   1.691  10.523   4.188
 4880W        W 5315   3.083   8.549   3.652
 4881W        W 5316   0.106  10.307   5.816
 4882W        W 5317   0.897   9.879   6.296
 4883W        W 5318   1.270   9.239   4.915
 4884W        W 5319   1.292   7.644   6.008
 4885W        W 5320   3.521   7.406   5.305
 4886W        W 5321   0.740   9.278   3.773
 4887W        W 5322   0.395   8.311   3.952
 4888W        W 5323   0.457  10.267   4.746
 4889W        W 5324   1.588   9.750   4.994
 4890W        W 5325   2.920  10.609   6.708
 4891W        W 5326   1.846   8.251   4.392
 4892W        W 5327   3.229  10.649   5.164
 4893W        W 5328   2.906   8.502   6.762
 4894W        W 5329   3.619  10.158   4.896
 4895W        W 5330   2.246   9.450   6.380
 4896W        W 5331   0.012   9.001   4.586
 4897W        W 5332   1.123   9.416   6.159
 4898W        W 5333   2.327   8.680   4.537
 4899W        W 5334   2.204   9.170   4.641
 4900W        W 5335   0.547   8.590   6.115
 4901W        W 5336   0.532   8.466   7.037
 4902W        W 5337   0.422   7.383   5.196
 4903W        W 5338   2.190   7.730   5.757
 4904W        W 5339   1.838   7.915   6.920
 4905W        W 5340   2.193   8.064   4.098
 4906W        W 5341   3.376  10.457   6.852
 4907W        W 5342   2.343   7.538   6.891
 4908W        W 5343   3.362   9.839   7.013
 4909W        W 5344   2.792   8.006   6.609
 4910W        W 5345   2.592   7.944   4.879
 4911W        W 5346   2.985   9.078   7.283
 4912W        W 5347   0.725  10.654   5.269
 4913W        W 5348   1.383   8.371   4.255
 4914W        W 5349   0.952   7.655   6.919
 4915W        W 5350   3.004   8.139   4.600
 4916W        W 5351   3.371   8.621   4.545
 4917W        W 5352   1.114  10.838   7.016
 4918W        W 5353   1.040   7.374   4.251
 4919W        W 5354   3.361   7.908   5.286
 4920W        W 5355   3.511  10.157   3.731
 4921W        W 5356   0.418   9.360   5.433
 4922W        W 5357   2.335   7.947   3.663
 4923W        W 5358   3.469  10.279   5.383
 4924W        W 5359   3.508   7.473   6.133
 4925W        W 5360   1.953   8.685   6.687
 4926W        W 5361   2.046  10.024   4.390
 4927W        W 5362   2.446   9.318   7.130
 4928W        W 5363   2.120   7.295   5.439
 4929W        W 5364   0.732   8.198   5.502
 4930W        W 5365   0.286   9.398   6.276
 4931W        W 5366   2.145  10.591   4.982
 4932W        W 5367   3.339   8.188   5.854
 4933W        W 5368   1.976  10.535   6.621
 4934W        W 5369   3.319   9.594   3.826
 4935W        W 5370   1.754   9.077   4.887
 4936W        W 5371   3.606   7.588   6.628
 4937W        W 5372   1.755   9.423   6.222
 4938W        W 5373   1.972   8.309   5.667
 4939W        W 5374   2.824   8.607   4.505
 4940W        W 5375   3.111   8.340   4.147
 4941W        W 5376   2.920  10.380   4.536
 4942W        W 5377   2.754   9.983   5.332
 4943W        W 5378   2.650   9.062   4.310
 4944W        W 5379   2.083   9.272   5.296
 4945W        W 5380   2.964   9.060   5.363
 4946W        W 5381   0.339   8.075   5.787
 4947W        W 5382   3.117   9.127   6.614
 4948W        W 5383   3.468  10.745   5.760
 4949W        W 5384   1.398  10.189   5.162
 4950W        W 5385   2.405  10.722   6.486
 4951W        W 5386   2.399   8.052   6.250
 4952W        W 5387   1.606  10.760   6.311
 4953W        W 5388   3.303   7.714   4.777
 4954W        W 5389   3.094   9.033   6.078
 4955W        W 5390   0.077   8.354   6.116
 4956W        W 5391   2.937   8.149   5.134
 4957W        W 5392   3.348   8.300   6.911
 4958W        W 5393   2.233   9.999   5.129
 4959W        W 5394   1.489  10.590   4.742
 4960W        W 5395   0.604   7.770   4.000
 4961W        W 5396   1.708   7.424   5.810
 4962W        W 5397   0.736  10.544   3.658
 4963W        W 5398   1.110   9.010   4.409
 4964W        W 5399   1.764   9.639   6.722
 4965W        W 5400   1.594   7.997   4.712
 4966W        W 5401   2.950   7.594   5.140
 4967W        W 5402   2.670  10.876   5.468
 4968W        W 5403   2.082  10.524   5.808
 4969W        W 5404   1.478   9.561   5.769
 4970W        W 5405   3.248  10.284   5.895
 4971W        W 5406   0.942   7.787   4.664
 4972W        W 5407   1.464  10.084   5.624
 4973W        W 5408   0.947   8.015   3.689
 4974W        W 5409   1.748   8.624   6.083
 4975W        W 5410   2.596   7.490   5.953
 4976W        W 5411   0.016   9.333   5.838
 4977W        W 5412   1.720   9.151   3.996
 4978W        W 5413   0.988   7.466   3.766
 4979W        W 5414   1.726   8.547   4.817
 4980W        W 5415   2.696   7.523   6.516
 4981W        W 5416   1.284   9.535   6.625
 4982W        W 5417   2.088   9.317   6.842
 4983W        W 5418   2.705   9.347   6.735
 4984W        W 5419   1.989   7.487   7.240
 4985W        W 5420   1.211   8.103   5.633
 4986W        W 5421   0.637   8.059   5.031
 4987W        W 5422   0.423  10.771   4.707
 4988W        W 5423   1.755  10.101   6.832
 4989W        W 5424   0.790   9.586   4.191
 4990W        W 5425   2.470   8.971   5.412
 4991W        W 5426   2.750   8.770   5.811
 4992W        W 5427   1.955   9.444   5.745
 4993W        W 5428   2.425   9.818   3.877
 4994W        W 5429   2.097   7.839   5.205
 4995W        W 5430   3.576   8.117   4.473
 4996W        W 5431   0.070  10.706   6.504
 4997W        W 5432   0.487   9.932   6.036
 4998W        W 5433   0.054  10.778   4.268
 4999W        W 5434   1.953   8.048   6.074
 5000W        W 5435   1.316  10.071   3.923
 5001W        W 5436   3.221  10.453   4.109
 5002W        W 5437   2.196   9.106   4.123
 5003W        W 5438   1.039   8.297   4.640
 5004W        W 5439   1.871   8.207   3.692
 5005W        W 5440   2.455   9.772   6.870
 5006W        W 5441   2.808   7.678   4.487
 5007W        W 5442   0.138   7.526   3.935
 5008W        W 5443   1.424   9.845   6.225
 5009W        W 5444   1.223   9.761   5.317
 5010W        W 5445   0.965   9.713   3.715
 5011W        W 5446   0.206   9.954   4.483
 5012W        W 5447   0.710   9.024   6.925
 5013W        W 5448   1.414   7.584   7.111
 5014W        W 5449   2.123   7.726   6.467
 5015W        W 5450   1.318   7.494   4.748
 5016W        W 5451   2.377   7.571   4.253
 5017W        W 5452   0.322   7.503   5.830
 5018W        W 5453   0.370   8.466   5.200
 5019W        W 5454   3.059   7.574   5.606
 5020W        W 5455   0.481   8.072   4.420
 5021W        W 5456   3.052   7.760   6.036
 5022W        W 5457   3.448   8.963   3.721
 5023W        W 5458   0.740   7.721   5.540
 5024W        W 5459   1.854   8.293   6.480
 5025W        W 5460   0.002   7.983   3.958
 5026W        W 5461   0.788   9.372   6.519
 5027W        W 5462   2.146   8.770   5.698
 5028W        W 5463   2.013  10.849   3.994
 5029W        W 5464   0.159   9.356   3.691
 5030W        W 5465   0.894   9.767   6.817
 5031W        W 5466   0.415   8.934   6.448
 5032W        W 5467   1.406   9.039   6.242
 5033W        W 5468   3.174   7.398   6.504
 5034W        W 5469   3.572   9.008   6.495
 5035W        W 5470   3.560   9.208   4.181
 5036W        W 5471   2.423   9.540   4.280
 5037W        W 5472   2.897  10.840   3.975
 5038W        W 5473   2.074   8.830   7.117
 5039W        W 5474   0.404   9.797   7.157
 5040W        W 5475   3.610   7.719   7.109
 5041W        W 5476   3.328   8.647   5.730
 5042W        W 5477   1.636  10.777   7.207
 5043W        W 5478   1.491   7.406   3.934
 5044W        W 5479   3.030  10.005   3.877
 5045W        W 5480   0.799   8.098   6.763
 5046W        W 5481   1.233  10.092   6.625
 5047W        W 5482   3.359   8.083   6.423
 5048W        W 5483   2.570  10.742   4.391
 5049W        W 5484   2.809   9.361   5.758
 5050W        W 5485   1.059   7.777   6.425
 5051W        W 5486   1.528   8.846   7.182
 5052W        W 5487   1.031  10.025   4.376
 5053W        W 5488   2.786   9.523   4.640
 5054W        W 5489   0.554   8.149   6.364
 5055W        W 5490   1.883  10.211   4.828
 5056W        W 5491   3.633   8.771   5.009
 5057W        W 5492   1.855   7.404   6.728
 5058W        W 5493   2.635  10.109   5.807
 5059W        W 5494   2.938  10.453   5.515
 5060W        W 5495   2.157  10.255   3.943
 5061W        W 5496   0.167  10.147   6.785
 5062W        W 5497   0.910   8.139   6.023
 5063W        W 5498   0.880   7.487   5.133
 5064W        W 5499   2.501   8.329   5.825
 5065W        W 5500   1.299   9.500   4.025
 5066W        W 5501   3.297   9.442   5.524
 5067W        W 5502   0.624  10.200   6.947
 5068W        W 5503   3.011  10.882   4.744
 5069W        W 5504   1.110   7.902   5.189
 5070W        W 5505   0.879   9.395   5.279
 5071W        W 5506   1.192  10.806   6.029
 5072W        W 5507   3.259  10.902   7.061
 5073W        W 5508   2.418   9.090   5.994
 5074W        W 5509   0.267   8.888   3.909
 5075W        W 5510   3.401  10.546   4.606
 5076W        W 5511   3.238   7.870   4.225
 5077W        W 5512   1.377   7.389   6.628
 5078W        W 5513   3.083  10.191   5.086
 5079W        W 5514   3.112   8.747   4.991
 5080W        W 5515   1.229   8.420   5.207
 5081W        W 5516   1.474   8.682   6.531
 5082W        W 5517   2.585   9.835   6.394
 5083W        W 5518   1.235   8.289   6.506
 5084W        W 5519   1.214  10.755   5.122
 5085W        W 5520   0.531  10.714   6.756
 5086W        W 5521   0.643  10.075   3.886
 5087W        W 5522   3.160   9.833   4.696
 5088W        W 5523   0.764   8.625   6.582
 5089W        W 5524   3.537   8.555   4.063
 5090W        W 5525   1.282   9.612   4.534
 5091W        W 5526   2.381   8.994   6.615
 5092W        W 5527   2.272   8.622   6.159
 5093W        W 5528   0.832   8.994   6.188
 5094W        W 5529   3.042  10.882   6.017
 5095W        W 5530   2.833   7.516   7.011
 5096W        W 5531   0.497   7.666   6.598
 5097W        W 5532   0.836   8.689   5.651
 5098W        W 5533   1.205   8.503   3.773
 5099W        W 5534   0.008  10.262   6.318
 5100W        W 5535   1.593   8.971   5.761
 5101W        W 5536   1.416   7.996   3.866
 5102W        W 5537   0.551   8.812   4.647
 5103W        W 5538   0.322  10.664   6.084
 5104W        W 5539   3.117   8.890   4.192
 5105W        W 5540   3.212   7.806   6.878
 5106W        W 5541   2.648  10.015   4.841
 5107W        W 5542   0.246   8.939   7.018
 5108W        W 5543   3.212   7.403   4.314
 5109W        W 5544   2.732   9.878   4.325
 5110W        W 5545   1.634   8.936   4.410
 5111W        W 5546   2.821   7.740   3.933
 5112W        W 5547   2.886   8.347   6.119
 5113W        W 5548   0.595   8.940   5.326
 5114W        W 5549   0.889   9.879   4.975
 5115W        W 5550   2.652   8.499   4.940
 5116W        W 5551   1.675   7.878   5.636
 5117W        W 5552   3.637   9.789   6.147
 5118W        W 5553   3.555   7.776   5.708
 5119W        W 5554   0.094  10.606   5.084
 5120W        W 5555   0.603   9.793   4.620
 5121W        W 5556   0.518   7.410   7.173
 5122W        W 5557   1.637  10.263   7.275
 5123W        W 5558   3.392   9.231   5.065
 5124W        W 5559   2.746   9.408   3.945
 5125W        W 5560   2.041  10.929   6.157
 5126W        W 5561   2.898   9.651   7.194
 5127W        W 5562   1.713   7.361   4.474
 5128W        W 5563   2.426   8.230   5.333
 5129W        W 5564   0.112   9.817   5.665
 5130W        W 5565   1.365   7.779   4.306
 5131W        W 5566   1.169   9.263   7.155
 5132W        W 5567   2.163   8.244   4.869
 5133W        W 5568   2.368   9.654   5.991
 5134W        W 5569   0.522  10.259   6.426
 5135W        W 5570   1.113  10.242   7.149
 5136W        W 5571   0.964   8.039   4.163
 5137W        W 5572   2.481   8.181   4.488
 5138W        W 5573   2.439  10.289   6.725
 5139W        W 5574   1.124   8.881   5.324
 5140W        W 5575   0.779  10.579   6.189
 5141W        W 5576   3.524  10.696   3.790
 5142W        W 5577   0.387   9.368   6.786
 5143W        W 5578   2.382   9.630   5.474
 5144W        W 5579   0.818   9.279   4.716
 5145W        W 5580   1.189  10.286   6.111
 5146W        W 5581   1.567   7.705   5.152
 5147W        W 5582   0.178   9.689   4.082
 5148W        W 5583   1.697   8.640   3.952
 5149W        W 5584   0.343   9.189   4.971
 5150W        W 5585   1.633   7.831   6.435
 5151W        W 5586   3.305   7.540   3.862
 5152W        W 5587   3.398   9.286   6.961
 5153W        W 5588   2.052  10.543   7.113
 5154W        W 5589   3.610   9.637   6.635
 5155W        W 5590   3.018  10.435   7.246
 5156W        W 5591   0.757  10.891   5.724
 5157W        W 5592   3.616   9.513   4.598
 5158W        W 5593   2.146   8.780   5.111
 5159W        W 5594   1.913   7.392   5.001
 5160W        W 5595   0.972  10.376   4.838
 5161W        W 5596   1.471   8.117   6.063
 5162W        W 5597   1.171   7.486   5.532
 5163W        W 5598   0.234  10.308   4.080
 5164W        W 5599   2.050   9.672   4.798
 5165W        W 5600   0.925  10.467   6.677
 5166W        W 5601   0.402   9.290   4.373
 5167W        W 5602   0.287   7.833   5.372
 5168W        W 5603   1.835   9.798   5.429
 5169W        W 5604   0.087   7.652   4.449
 5170W        W 5605   2.751   8.858   6.376
 5171W        W 5606   2.628   8.244   3.948
 5172W        W 5607   3.145   9.916   5.596
 5173W        W 5608   1.806  10.400   5.427
 5174W        W 5609   1.218  10.504   4.338
 5175W        W 5610   2.500   7.407   3.768
 5176W        W 5611   0.300  10.667   5.509
 5177W        W 5612   2.497   8.425   7.144
 5178W        W 5613   0.480   7.955   7.143
 5179W        W 5614   0.211   8.555   4.476
 5180W        W 5615   0.902   8.544   4.201
 5181W        W 5616   2.665   8.871   7.018
 5182W        W 5617   1.008   9.152   5.727
 5183W        W 5618   2.482   7.438   4.847
 5184W        W 5619   1.613  10.869   5.350
 5185W        W 5620   2.827  10.331   6.287
 5186W        W 5621   2.411  10.480   5.398
 5187W        W 5622   2.430   9.460   4.992
 5188W        W 5623   1.892   7.685   4.063
 5189W        W 5624   3.573   7.313   4.785
 5190W        W 5625   1.261   8.948   3.948
 5191W        W 5626   3.427   8.285   4.938
 5192W        W 5627   2.119   9.455   3.815
 5193W        W 5628   3.055   9.655   6.563
 5194W        W 5629   2.709  10.356   4.030
 5195W        W 5630   1.324   8.031   6.936
 5196W        W 5631   1.144   8.615   6.177
 5197W        W 5632   3.236  10.110   6.454
 5198W        W 5633   2.336   8.060   6.831
 5199W        W 5634   0.180   8.531   6.608
 5200W        W 5635   1.940   9.008   6.334
 5201W        W 5636   0.297   9.766   4.991
 5202W        W 5637   0.444   9.063   5.881
 5203W        W 5638   2.761   9.349   6.231
 5204W        W 5639   2.533  10.729   7.042
 5205W        W 5640   2.429   8.468   6.595
 5206W        W 5641   2.706  10.522   5.000
 5207W        W 5642   1.708  10.242   6.323
 5208W        W 5643   1.193  10.597   5.592
 5209W        W 5644   2.998   9.768   6.011
 5210W        W 5645   2.048   9.840   7.148
 5211W        W 5646   0.653   9.793   5.487
 5212W        W 5647   2.999   9.552   5.132
 5213W        W 5648   2.640  10.618   5.883
 5214W        W 5649   0.618  10.347   5.753
 5215W        W 5650   1.639   8.399   6.963
 5216W        W 5651   2.090  10.565   4.474
 5217W        W 5652   1.398   9.820   7.112
 5218W        W 5653   1.524  10.058   4.489
 5219W        W 5654   0.745   8.798   3.748
 5220W        W 5655   0.084  10.884  10.648
 5221W        W 5656   0.460   9.777  10.171
 5222W        W 5657   3.165   9.507   7.941
 5223W        W 5658   3.295  10.592   9.968
 5224W        W 5659   1.213  10.583   7.494
 5225W        W 5660   1.296   8.735   8.477
 5226W        W 5661   0.811   8.583   8.641
 5227W        W 5662   1.802   9.398   8.075
 5228W        W 5663   1.477  10.490  10.430
 5229W        W 5664   0.126   8.051  10.393
 5230W        W 5665   0.888   7.331  10.195
 5231W        W 5666   2.582   7.719   9.082
 5232W        W 5667   2.231   8.590   7.652
 5233W        W 5668   2.801   8.024  10.743
 5234W        W 5669   0.167   7.816   9.868
 5235W        W 5670   0.266  10.435  10.889
 5236W        W 5671   1.788   9.825   7.621
 5237W        W 5672   0.220   8.608   9.314
 5238W        W 5673   1.113   8.499  10.551
 5239W        W 5674   3.572   8.358   9.050
 5240W        W 5675   3.336   9.401   9.909
 5241W        W 5676   1.644   8.734   8.936
 5242W        W 5677   2.190  10.073   9.305
 5243W        W 5678   0.690   9.507   9.537
 5244W        W 5679   0.049   9.035   9.108
 5245W        W 5680   1.085   9.007  10.300
 5246W        W 5681   3.356   8.790  10.554
 5247W        W 5682   0.972  10.234   8.999
 5248W        W 5683   2.093   9.923  10.133
 5249W        W 5684   1.313   8.563   9.358
 5250W        W 5685   1.605   9.347   9.001
 5251W        W 5686   2.602  10.120  10.849
 5252W        W 5687   1.681   9.440  10.859
 5253W        W 5688   1.662   9.156  10.337
 5254W        W 5689   0.071   8.547  10.859
 5255W        W 5690   2.903  10.082  10.458
 5256W        W 5691   0.484   7.664   8.456
 5257W        W 5692   1.011   9.922   9.455
 5258W        W 5693   3.474   9.705   8.745
 5259W        W 5694   2.887   8.105   9.312
 5260W        W 5695   3.172   8.058   7.407
 5261W        W 5696   3.637   8.859   9.713
 5262W        W 5697   1.604  10.566   9.466
 5263W        W 5698   3.378  10.032   7.904
 5264W        W 5699   0.507  10.818   7.658
 5265W        W 5700   0.900  10.864   8.334
 5266W        W 5701   0.697   7.618   9.760
 5267W        W 5702   3.320   8.636  10.035
 5268W        W 5703   2.725   9.058   8.494
 5269W        W 5704   2.691   8.746   7.521
 5270W        W 5705   1.899   9.890   9.661
 5271W        W 5706   1.705   8.220   8.860
 5272W        W 5707   2.305  10.307   9.854
 5273W        W 5708   3.176   9.098   8.276
 5274W        W 5709   2.078   7.756   8.292
 5275W        W 5710   0.735  10.450   7.975
 5276W        W 5711   0.106   7.949   8.574
 5277W        W 5712   2.892   8.556   9.048
 5278W        W 5713   0.350  10.173   8.963
 5279W        W 5714   1.691  10.523   7.833
 5280W        W 5715   3.083   8.549   7.297
 5281W        W 5716   0.106  10.307   9.461
 5282W        W 5717   0.897   9.879   9.941
 5283W        W 5718   1.270   9.239   8.560
 5284W        W 5719   1.292   7.644   9.653
 5285W        W 5720   3.521   7.406   8.950
 5286W        W 5721   0.740   9.278   7.418
 5287W        W 5722   0.395   8.311   7.597
 5288W        W 5723   0.457  10.267   8.391
 5289W        W 5724   1.588   9.750   8.639
 5290W        W 5725   2.920  10.609  10.353
 5291W        W 5726   1.846   8.251   8.037
 5292W        W 5727   3.229  10.649   8.809
 5293W        W 5728   2.906   8.502  10.407
 5294W        W 5729   3.619  10.158   8.541
 5295W        W 5730   2.246   9.450  10.025
 5296W        W 5731   0.012   9.001   8.231
 5297W        W 5732   1.123   9.416   9.804
 5298W        W 5733   2.327   8.680   8.182
 5299W        W 5734   2.204   9.170   8.286
 5300W        W 5735   0.547   8.590   9.760
 5301W        W 5736   0.532   8.466  10.682
 5302W        W 5737   0.422   7.383   8.841
 5303W        W 5738   2.190   7.730   9.402
 5304W        W 5739   1.838   7.915  10.565
 5305W        W 5740   2.193   8.064   7.743
 5306W        W 5741   3.376  10.457  10.497
 5307W        W 5742   2.343   7.538  10.536
 5308W        W 5743   3.362   9.839  10.658
 5309W        W 5744   2.792   8.006  10.254
 5310W        W 5745   2.592   7.944   8.524
 5311W        W 5746   2.985   9.078  10.928
 5312W        W 5747   0.725  10.654   8.914
 5313W        W 5748   1.383   8.371   7.900
 5314W        W 5749   0.952   7.655  10.564
 5315W        W 5750   3.004   8.139   8.245
 5316W        W 5751   3.371   8.621   8.190
 5317W        W 5752   1.114  10.838  10.661
 5318W        W 5753   1.040   7.374   7.896
 5319W        W 5754   3.361   7.908   8.931
 5320W        W 5755   3.511  10.157   7.376
 5321W        W 5756   0.418   9.360   9.078
 5322W        W 5757   2.335   7.947   7.308
 5323W        W 5758   3.469  10.279   9.028
 5324W        W 5759   3.508   7.473   9.778
 5325W        W 5760   1.953   8.685  10.332
 5326W        W 5761   2.046  10.024   8.035
 5327W        W 5762   2.446   9.318  10.775
 5328W        W 5763   2.120   7.295   9.084
 5329W        W 5764   0.732   8.198   9.147
 5330W        W 5765   0.286   9.398   9.921
 5331W        W 5766   2.145  10.591   8.627
 5332W        W 5767   3.339   8.188   9.499
 5333W        W 5768   1.976  10.535  10.266
 5334W        W 5769   3.319   9.594   7.471
 5335W        W 5770   1.754   9.077   8.532
 5336W        W 5771   3.606   7.588  10.273
 5337W        W 5772   1.755   9.423   9.867
 5338W        W 5773   1.972   8.309   9.312
 5339W        W 5774   2.824   8.607   8.150
 5340W        W 5775   3.111   8.340   7.792
 5341W        W 5776   2.920  10.380   8.181
 5342W        W 5777   2.650   9.062   7.955
 5343W        W 5778   2.083   9.272   8.941
 5344W        W 5779   2.964   9.060   9.008
 5345W        W 5780   0.339   8.075   9.432
 5346W        W 5781   3.117   9.127  10.259
 5347W        W 5782   3.468  10.745   9.405
 5348W        W 5783   1.398  10.189   8.807
 5349W        W 5784   2.405  10.722  10.131
 5350W        W 5785   2.399   8.052   9.895
 5351W        W 5786   1.606  10.760   9.956
 5352W        W 5787   3.303   7.714   8.422
 5353W        W 5788   3.094   9.033   9.723
 5354W        W 5789   0.077   8.354   9.761
 5355W        W 5790   2.937   8.149   8.779
 5356W        W 5791   3.348   8.300  10.556
 5357W        W 5792   2.233   9.999   8.774
 5358W        W 5793   1.489  10.590   8.387
 5359W        W 5794   0.604   7.770   7.645
 5360W        W 5795   1.708   7.424   9.455
 5361W        W 5796   0.736  10.544   7.303
 5362W        W 5797   1.110   9.010   8.054
 5363W        W 5798   1.764   9.639  10.367
 5364W        W 5799   1.594   7.997   8.357
 5365W        W 5800   2.950   7.594   8.785
 5366W        W 5801   2.670  10.876   9.113
 5367W        W 5802   2.082  10.524   9.453
 5368W        W 5803   1.478   9.561   9.414
 5369W        W 5804   3.248  10.284   9.540
 5370W        W 5805   0.942   7.787   8.309
 5371W        W 5806   1.464  10.084   9.269
 5372W        W 5807   0.947   8.015   7.334
 5373W        W 5808   1.748   8.624   9.728
 5374W        W 5809   2.596   7.490   9.598
 5375W        W 5810   0.016   9.333   9.483
 5376W        W 5811   1.720   9.151   7.641
 5377W        W 5812   0.988   7.466   7.411
 5378W        W 5813   1.726   8.547   8.462
 5379W        W 5814   2.696   7.523  10.161
 5380W        W 5815   1.284   9.535  10.270
 5381W        W 5816   2.088   9.317  10.487
 5382W        W 5817   2.705   9.347  10.380
 5383W        W 5818   1.989   7.487  10.885
 5384W        W 5819   1.211   8.103   9.278
 5385W        W 5820   0.637   8.059   8.676
 5386W        W 5821   0.423  10.771   8.352
 5387W        W 5822   1.755  10.101  10.477
 5388W        W 5823   0.790   9.586   7.836
 5389W        W 5824   2.470   8.971   9.057
 5390W        W 5825   2.750   8.770   9.456
 5391W        W 5826   1.955   9.444   9.390
 5392W        W 5827   2.425   9.818   7.522
 5393W        W 5828   2.097   7.839   8.850
 5394W        W 5829   3.576   8.117   8.118
 5395W        W 5830   0.070  10.706  10.149
 5396W        W 5831   0.487   9.932   9.681
 5397W        W 5832   0.054  10.778   7.913
 5398W        W 5833   1.953   8.048   9.719
 5399W        W 5834   1.316  10.071   7.568
 5400W        W 5835   3.221  10.453   7.754
 5401W        W 5836   2.196   9.106   7.768
 5402W        W 5837   1.039   8.297   8.285
 5403W        W 5838   1.871   8.207   7.337
 5404W        W 5839   2.455   9.772  10.515
 5405W        W 5840   2.808   7.678   8.132
 5406W        W 5841   0.138   7.526   7.580
 5407W        W 5842   1.424   9.845   9.870
 5408W        W 5843   1.223   9.761   8.962
 5409W        W 5844   0.965   9.713   7.360
 5410W        W 5845   0.206   9.954   8.128
 5411W        W 5846   0.710   9.024  10.570
 5412W        W 5847   1.414   7.584  10.756
 5413W        W 5848   2.123   7.726  10.112
 5414W        W 5849   1.318   7.494   8.393
 5415W        W 5850   2.377   7.571   7.898
 5416W        W 5851   0.322   7.503   9.475
 5417W        W 5852   0.370   8.466   8.845
 5418W        W 5853   3.059   7.574   9.251
 5419W        W 5854   0.481   8.072   8.065
 5420W        W 5855   3.052   7.760   9.681
 5421W        W 5856   3.448   8.963   7.366
 5422W        W 5857   0.740   7.721   9.185
 5423W        W 5858   1.854   8.293  10.125
 5424W        W 5859   0.002   7.983   7.603
 5425W        W 5860   0.788   9.372  10.164
 5426W        W 5861   2.146   8.770   9.343
 5427W        W 5862   2.013  10.849   7.639
 5428W        W 5863   0.159   9.356   7.336
 5429W        W 5864   0.894   9.767  10.462
 5430W        W 5865   0.415   8.934  10.093
 5431W        W 5866   1.406   9.039   9.887
 5432W        W 5867   3.174   7.398  10.149
 5433W        W 5868   3.572   9.008  10.140
 5434W        W 5869   3.560   9.208   7.826
 5435W        W 5870   2.423   9.540   7.925
 5436W        W 5871   2.897  10.840   7.620
 5437W        W 5872   2.074   8.830  10.762
 5438W        W 5873   0.404   9.797  10.802
 5439W        W 5874   3.610   7.719  10.754
 5440W        W 5875   3.328   8.647   9.375
 5441W        W 5876   1.636  10.777  10.852
 5442W        W 5877   1.491   7.406   7.579
 5443W        W 5878   3.030  10.005   7.522
 5444W        W 5879   0.799   8.098  10.408
 5445W        W 5880   1.233  10.092  10.270
 5446W        W 5881   3.359   8.083  10.068
 5447W        W 5882   2.570  10.742   8.036
 5448W        W 5883   2.809   9.361   9.403
 5449W        W 5884   1.059   7.777  10.070
 5450W        W 5885   1.528   8.846  10.827
 5451W        W 5886   1.031  10.025   8.021
 5452W        W 5887   2.786   9.523   8.285
 5453W        W 5888   0.554   8.149  10.009
 5454W        W 5889   1.883  10.211   8.473
 5455W        W 5890   3.633   8.771   8.654
 5456W        W 5891   1.855   7.404  10.373
 5457W        W 5892   2.635  10.109   9.452
 5458W        W 5893   2.938  10.453   9.160
 5459W        W 5894   2.157  10.255   7.588
 5460W        W 5895   0.167  10.147  10.430
 5461W        W 5896   0.910   8.139   9.668
 5462W        W 5897   0.880   7.487   8.778
 5463W        W 5898   2.501   8.329   9.470
 5464W        W 5899   1.299   9.500   7.670
 5465W        W 5900   3.297   9.442   9.169
 5466W        W 5901   0.624  10.200  10.592
 5467W        W 5902   3.011  10.882   8.389
 5468W        W 5903   1.110   7.902   8.834
 5469W        W 5904   0.879   9.395   8.924
 5470W        W 5905   1.192  10.806   9.674
 5471W        W 5906   3.259  10.902  10.706
 5472W        W 5907   2.418   9.090   9.639
 5473W        W 5908   0.267   8.888   7.554
 5474W        W 5909   3.401  10.546   8.251
 5475W        W 5910   3.238   7.870   7.870
 5476W        W 5911   1.377   7.389  10.273
 5477W        W 5912   3.083  10.191   8.731
 5478W        W 5913   3.112   8.747   8.636
 5479W        W 5914   1.229   8.420   8.852
 5480W        W 5915   1.474   8.682  10.176
 5481W        W 5916   2.585   9.835  10.039
 5482W        W 5917   1.235   8.289  10.151
 5483W        W 5918   1.214  10.755   8.767
 5484W        W 5919   0.531  10.714  10.401
 5485W        W 5920   0.643  10.075   7.531
 5486W        W 5921   3.160   9.833   8.341
 5487W        W 5922   0.764   8.625  10.227
 5488W        W 5923   3.537   8.555   7.708
 5489W        W 5924   1.282   9.612   8.179
 5490W        W 5925   2.381   8.994  10.260
 5491W        W 5926   2.272   8.622   9.804
 5492W        W 5927   0.832   8.994   9.833
 5493W        W 5928   3.042  10.882   9.662
 5494W        W 5929   2.833   7.516  10.656
 5495W        W 5930   0.497   7.666  10.243
 5496W        W 5931   0.836   8.689   9.296
 5497W        W 5932   1.205   8.503   7.418
 5498W        W 5933   0.008  10.262   9.963
 5499W        W 5934   1.593   8.971   9.406
 5500W        W 5935   1.416   7.996   7.511
 5501W        W 5936   0.551   8.812   8.292
 5502W        W 5937   0.322  10.664   9.729
 5503W        W 5938   3.117   8.890   7.837
 5504W        W 5939   3.212   7.806  10.523
 5505W        W 5940   2.648  10.015   8.486
 5506W        W 5941   0.246   8.939  10.663
 5507W        W 5942   3.212   7.403   7.959
 5508W        W 5943   2.732   9.878   7.970
 5509W        W 5944   1.634   8.936   8.055
 5510W        W 5945   2.821   7.740   7.578
 5511W        W 5946   2.886   8.347   9.764
 5512W        W 5947   0.595   8.940   8.971
 5513W        W 5948   0.889   9.879   8.620
 5514W        W 5949   2.652   8.499   8.585
 5515W        W 5950   1.675   7.878   9.281
 5516W        W 5951   3.637   9.789   9.792
 5517W        W 5952   3.555   7.776   9.353
 5518W        W 5953   0.094  10.606   8.729
 5519W        W 5954   0.603   9.793   8.265
 5520W        W 5955   0.518   7.410  10.818
 5521W        W 5956   1.637  10.263  10.920
 5522W        W 5957   3.392   9.231   8.710
 5523W        W 5958   2.746   9.408   7.590
 5524W        W 5959   2.041  10.929   9.802
 5525W        W 5960   2.898   9.651  10.839
 5526W        W 5961   1.713   7.361   8.119
 5527W        W 5962   2.426   8.230   8.978
 5528W        W 5963   0.112   9.817   9.310
 5529W        W 5964   1.365   7.779   7.951
 5530W        W 5965   1.169   9.263  10.800
 5531W        W 5966   2.163   8.244   8.514
 5532W        W 5967   2.368   9.654   9.636
 5533W        W 5968   0.522  10.259  10.071
 5534W        W 5969   1.113  10.242  10.794
 5535W        W 5970   0.964   8.039   7.808
 5536W        W 5971   2.481   8.181   8.133
 5537W        W 5972   2.439  10.289  10.370
 5538W        W 5973   1.124   8.881   8.969
 5539W        W 5974   0.779  10.579   9.834
 5540W        W 5975   3.524  10.696   7.435
 5541W        W 5976   0.387   9.368  10.431
 5542W        W 5977   2.382   9.630   9.119
 5543W        W 5978   0.818   9.279   8.361
 5544W        W 5979   1.189  10.286   9.756
 5545W        W 5980   1.567   7.705   8.797
 5546W        W 5981   0.178   9.689   7.727
 5547W        W 5982   1.697   8.640   7.597
 5548W        W 5983   0.343   9.189   8.616
 5549W        W 5984   1.633   7.831  10.080
 5550W        W 5985   3.305   7.540   7.507
 5551W        W 5986   3.398   9.286  10.606
 5552W        W 5987   2.052  10.543  10.758
 5553W        W 5988   3.610   9.637  10.280
 5554W        W 5989   3.018  10.435  10.891
 5555W        W 5990   0.757  10.891   9.369
 5556W        W 5991   3.616   9.513   8.243
 5557W        W 5992   2.146   8.780   8.756
 5558W        W 5993   1.913   7.392   8.646
 5559W        W 5994   0.972  10.376   8.483
 5560W        W 5995   1.471   8.117   9.708
 5561W        W 5996   1.171   7.486   9.177
 5562W        W 5997   0.234  10.308   7.725
 5563W        W 5998   2.050   9.672   8.443
 5564W        W 5999   0.925  10.467  10.322
 5565W        W 6000   0.402   9.290   8.018
 5566W        W 6001   0.287   7.833   9.017
 5567W        W 6002   1.835   9.798   9.074
 5568W        W 6003   0.087   7.652   8.094
 5569W        W 6004   2.751   8.858  10.021
 5570W        W 6005   2.628   8.244   7.593
 5571W        W 6006   3.145   9.916   9.241
 5572W        W 6007   1.806  10.400   9.072
 5573W        W 6008   1.218  10.504   7.983
 5574W        W 6009   2.500   7.407   7.413
 5575W        W 6010   0.300  10.667   9.154
 5576W        W 6011   2.497   8.425  10.789
 5577W        W 6012   0.480   7.955  10.788
 5578W        W 6013   0.211   8.555   8.121
 5579W        W 6014   0.902   8.544   7.846
 5580W        W 6015   2.665   8.871  10.663
 5581W        W 6016   1.008   9.152   9.372
 5582W        W 6017   2.482   7.438   8.492
 5583W        W 6018   1.613  10.869   8.995
 5584W        W 6019   2.827  10.331   9.932
 5585W        W 6020   2.411  10.480   9.043
 5586W        W 6021   2.430   9.460   8.637
 5587W        W 6022   1.892   7.685   7.708
 5588W        W 6023   3.573   7.313   8.430
 5589W        W 6024   1.261   8.948   7.593
 5590W        W 6025   3.427   8.285   8.583
 5591W        W 6026   2.119   9.455   7.460
 5592W        W 6027   3.055   9.655  10.208
 5593W        W 6028   2.709  10.356   7.675
 5594W        W 6029   1.324   8.031  10.581
 5595W        W 6030   1.144   8.615   9.822
 5596W        W 6031   3.236  10.110  10.099
 5597W        W 6032   2.336   8.060  10.476
 5598W        W 6033   0.180   8.531  10.253
 5599W        W 6034   1.940   9.008   9.979
 5600W        W 6035   0.297   9.766   8.636
 5601W        W 6036   0.444   9.063   9.526
 5602W        W 6037   2.761   9.349   9.876
 5603W        W 6038   2.533  10.729  10.687
 5604W        W 6039   2.429   8.468  10.240
 5605W        W 6040   2.706  10.522   8.645
 5606W        W 6041   1.708  10.242   9.968
 5607W        W 6042   1.193  10.597   9.237
 5608W        W 6043   2.998   9.768   9.656
 5609W        W 6044   2.048   9.840  10.793
 5610W        W 6045   0.653   9.793   9.132
 5611W        W 6046   2.999   9.552   8.777
 5612W        W 6047   2.640  10.618   9.528
 5613W        W 6048   0.618  10.347   9.398
 5614W        W 6049   1.639   8.399  10.608
 5615W        W 6050   2.090  10.565   8.119
 5616W        W 6051   1.398   9.820  10.757
 5617W        W 6052   1.524  10.058   8.134
 5618W        W 6053   0.745   8.798   7.393
 5619W        W 6054   0.084  10.884  14.292
 5620W        W 6055   0.460   9.777  13.815
 5621W        W 6056   3.165   9.507  11.585
 5622W        W 6057   3.295  10.592  13.612
 5623W        W 6058   1.213  10.583  11.138
 5624W        W 6059   1.296   8.735  12.121
 5625W        W 6060   0.811   8.583  12.285
 5626W        W 6061   1.802   9.398  11.719
 5627W        W 6062   1.477  10.490  14.074
 5628W        W 6063   0.126   8.051  14.037
 5629W        W 6064   0.888   7.331  13.839
 5630W        W 6065   2.582   7.719  12.726
 5631W        W 6066   2.231   8.590  11.296
 5632W        W 6067   2.801   8.024  14.387
 5633W        W 6068   0.167   7.816  13.512
 5634W        W 6069   0.266  10.435  14.533
 5635W        W 6070   1.788   9.825  11.265
 5636W        W 6071   0.220   8.608  12.958
 5637W        W 6072   1.113   8.499  14.195
 5638W        W 6073   3.572   8.358  12.694
 5639W        W 6074   3.336   9.401  13.553
 5640W        W 6075   1.644   8.734  12.580
 5641W        W 6076   2.190  10.073  12.949
 5642W        W 6077   0.690   9.507  13.181
 5643W        W 6078   0.049   9.035  12.752
 5644W        W 6079   1.085   9.007  13.944
 5645W        W 6080   3.356   8.790  14.198
 5646W        W 6081   0.972  10.234  12.643
 5647W        W 6082   2.093   9.923  13.777
 5648W        W 6083   1.313   8.563  13.002
 5649W        W 6084   1.605   9.347  12.645
 5650W        W 6085   2.602  10.120  14.493
 5651W        W 6086   1.681   9.440  14.503
 5652W        W 6087   1.662   9.156  13.981
 5653W        W 6088   0.071   8.547  14.503
 5654W        W 6089   2.903  10.082  14.102
 5655W        W 6090   0.484   7.664  12.100
 5656W        W 6091   1.011   9.922  13.099
 5657W        W 6092   3.474   9.705  12.389
 5658W        W 6093   2.887   8.105  12.956
 5659W        W 6094   3.172   8.058  11.051
 5660W        W 6095   3.637   8.859  13.357
 5661W        W 6096   1.604  10.566  13.110
 5662W        W 6097   3.378  10.032  11.548
 5663W        W 6098   0.507  10.818  11.302
 5664W        W 6099   0.900  10.864  11.978
 5665W        W 6100   0.697   7.618  13.404
 5666W        W 6101   3.320   8.636  13.679
 5667W        W 6102   2.725   9.058  12.138
 5668W        W 6103   2.691   8.746  11.165
 5669W        W 6104   1.899   9.890  13.305
 5670W        W 6105   1.705   8.220  12.504
 5671W        W 6106   2.305  10.307  13.498
 5672W        W 6107   3.176   9.098  11.920
 5673W        W 6108   2.078   7.756  11.936
 5674W        W 6109   0.735  10.450  11.619
 5675W        W 6110   0.106   7.949  12.218
 5676W        W 6111   2.892   8.556  12.692
 5677W        W 6112   0.350  10.173  12.607
 5678W        W 6113   1.691  10.523  11.477
 5679W        W 6114   3.083   8.549  10.941
 5680W        W 6115   0.106  10.307  13.105
 5681W        W 6116   0.897   9.879  13.585
 5682W        W 6117   1.270   9.239  12.204
 5683W        W 6118   1.292   7.644  13.297
 5684W        W 6119   3.521   7.406  12.594
 5685W        W 6120   0.740   9.278  11.062
 5686W        W 6121   0.395   8.311  11.241
 5687W        W 6122   0.457  10.267  12.035
 5688W        W 6123   1.588   9.750  12.283
 5689W        W 6124   2.920  10.609  13.997
 5690W        W 6125   1.846   8.251  11.681
 5691W        W 6126   3.229  10.649  12.453
 5692W        W 6127   2.906   8.502  14.051
 5693W        W 6128   3.619  10.158  12.185
 5694W        W 6129   2.246   9.450  13.669
 5695W        W 6130   0.012   9.001  11.875
 5696W        W 6131   1.123   9.416  13.448
 5697W        W 6132   2.327   8.680  11.826
 5698W        W 6133   2.204   9.170  11.930
 5699W        W 6134   0.547   8.590  13.404
 5700W        W 6135   0.532   8.466  14.326
 5701W        W 6136   0.422   7.383  12.485
 5702W        W 6137   2.190   7.730  13.046
 5703W        W 6138   1.838   7.915  14.209
 5704W        W 6139   2.193   8.064  11.387
 5705W        W 6140   3.376  10.457  14.141
 5706W        W 6141   2.343   7.538  14.180
 5707W        W 6142   3.362   9.839  14.302
 5708W        W 6143   2.792   8.006  13.898
 5709W        W 6144   2.592   7.944  12.168
 5710W        W 6145   2.985   9.078  14.572
 5711W        W 6146   0.725  10.654  12.558
 5712W        W 6147   1.383   8.371  11.544
 5713W        W 6148   0.952   7.655  14.208
 5714W        W 6149   3.004   8.139  11.889
 5715W        W 6150   3.371   8.621  11.834
 5716W        W 6151   1.114  10.838  14.305
 5717W        W 6152   1.040   7.374  11.540
 5718W        W 6153   3.361   7.908  12.575
 5719W        W 6154   3.511  10.157  11.020
 5720W        W 6155   0.418   9.360  12.722
 5721W        W 6156   2.335   7.947  10.952
 5722W        W 6157   3.469  10.279  12.672
 5723W        W 6158   3.508   7.473  13.422
 5724W        W 6159   1.953   8.685  13.976
 5725W        W 6160   2.046  10.024  11.679
 5726W        W 6161   2.446   9.318  14.419
 5727W        W 6162   2.120   7.295  12.728
 5728W        W 6163   0.732   8.198  12.791
 5729W        W 6164   0.286   9.398  13.565
 5730W        W 6165   2.145  10.591  12.271
 5731W        W 6166   3.339   8.188  13.143
 5732W        W 6167   1.976  10.535  13.910
 5733W        W 6168   3.319   9.594  11.115
 5734W        W 6169   1.754   9.077  12.176
 5735W        W 6170   3.606   7.588  13.917
 5736W        W 6171   1.755   9.423  13.511
 5737W        W 6172   1.972   8.309  12.956
 5738W        W 6173   2.824   8.607  11.794
 5739W        W 6174   3.111   8.340  11.436
 5740W        W 6175   2.920  10.380  11.825
 5741W        W 6176   2.754   9.983  12.621
 5742W        W 6177   2.650   9.062  11.599
 5743W        W 6178   2.083   9.272  12.585
 5744W        W 6179   2.964   9.060  12.652
 5745W        W 6180   0.339   8.075  13.076
 5746W        W 6181   3.117   9.127  13.903
 5747W        W 6182   3.468  10.745  13.049
 5748W        W 6183   1.398  10.189  12.451
 5749W        W 6184   2.405  10.722  13.775
 5750W        W 6185   2.399   8.052  13.539
 5751W        W 6186   1.606  10.760  13.600
 5752W        W 6187   3.303   7.714  12.066
 5753W        W 6188   3.094   9.033  13.367
 5754W        W 6189   0.077   8.354  13.405
 5755W        W 6190   2.937   8.149  12.423
 5756W        W 6191   3.348   8.300  14.200
 5757W        W 6192   2.233   9.999  12.418
 5758W        W 6193   1.489  10.590  12.031
 5759W        W 6194   0.604   7.770  11.289
 5760W        W 6195   1.708   7.424  13.099
 5761W        W 6196   0.736  10.544  10.947
 5762W        W 6197   1.110   9.010  11.698
 5763W        W 6198   1.764   9.639  14.011
 5764W        W 6199   1.594   7.997  12.001
 5765W        W 6200   2.950   7.594  12.429
 5766W        W 6201   2.670  10.876  12.757
 5767W        W 6202   2.082  10.524  13.097
 5768W        W 6203   1.478   9.561  13.058
 5769W        W 6204   3.248  10.284  13.184
 5770W        W 6205   0.942   7.787  11.953
 5771W        W 6206   1.464  10.084  12.913
 5772W        W 6207   0.947   8.015  10.978
 5773W        W 6208   1.748   8.624  13.372
 5774W        W 6209   2.596   7.490  13.242
 5775W        W 6210   0.016   9.333  13.127
 5776W        W 6211   1.720   9.151  11.285
 5777W        W 6212   0.988   7.466  11.055
 5778W        W 6213   1.726   8.547  12.106
 5779W        W 6214   2.696   7.523  13.805
 5780W        W 6215   1.284   9.535  13.914
 5781W        W 6216   2.088   9.317  14.131
 5782W        W 6217   2.705   9.347  14.024
 5783W        W 6218   1.989   7.487  14.529
 5784W        W 6219   1.211   8.103  12.922
 5785W        W 6220   0.637   8.059  12.320
 5786W        W 6221   0.423  10.771  11.996
 5787W        W 6222   1.755  10.101  14.121
 5788W        W 6223   0.790   9.586  11.480
 5789W        W 6224   2.470   8.971  12.701
 5790W        W 6225   2.750   8.770  13.100
 5791W        W 6226   1.955   9.444  13.034
 5792W        W 6227   2.425   9.818  11.166
 5793W        W 6228   2.097   7.839  12.494
 5794W        W 6229   3.576   8.117  11.762
 5795W        W 6230   0.070  10.706  13.793
 5796W        W 6231   0.487   9.932  13.325
 5797W        W 6232   0.054  10.778  11.557
 5798W        W 6233   1.953   8.048  13.363
 5799W        W 6234   1.316  10.071  11.212
 5800W        W 6235   3.221  10.453  11.398
 5801W        W 6236   2.196   9.106  11.412
 5802W        W 6237   1.039   8.297  11.929
 5803W        W 6238   1.871   8.207  10.981
 5804W        W 6239   2.455   9.772  14.159
 5805W        W 6240   2.808   7.678  11.776
 5806W        W 6241   0.138   7.526  11.224
 5807W        W 6242   1.424   9.845  13.514
 5808W        W 6243   1.223   9.761  12.606
 5809W        W 6244   0.965   9.713  11.004
 5810W        W 6245   0.206   9.954  11.772
 5811W        W 6246   0.710   9.024  14.214
 5812W        W 6247   1.414   7.584  14.400
 5813W        W 6248   2.123   7.726  13.756
 5814W        W 6249   1.318   7.494  12.037
 5815W        W 6250   2.377   7.571  11.542
 5816W        W 6251   0.322   7.503  13.119
 5817W        W 6252   0.370   8.466  12.489
 5818W        W 6253   3.059   7.574  12.895
 5819W        W 6254   0.481   8.072  11.709
 5820W        W 6255   3.052   7.760  13.325
 5821W        W 6256   3.448   8.963  11.010
 5822W        W 6257   0.740   7.721  12.829
 5823W        W 6258   1.854   8.293  13.769
 5824W        W 6259   0.002   7.983  11.247
 5825W        W 6260   0.788   9.372  13.808
 5826W        W 6261   2.146   8.770  12.987
 5827W        W 6262   2.013  10.849  11.283
 5828W        W 6263   0.159   9.356  10.980
 5829W        W 6264   0.894   9.767  14.106
 5830W        W 6265   0.415   8.934  13.737
 5831W        W 6266   1.406   9.039  13.531
 5832W        W 6267   3.174   7.398  13.793
 5833W        W 6268   3.572   9.008  13.784
 5834W        W 6269   3.560   9.208  11.470
 5835W        W 6270   2.423   9.540  11.569
 5836W        W 6271   2.897  10.840  11.264
 5837W        W 6272   2.074   8.830  14.406
 5838W        W 6273   0.404   9.797  14.446
 5839W        W 6274   3.610   7.719  14.398
 5840W        W 6275   3.328   8.647  13.019
 5841W        W 6276   1.636  10.777  14.496
 5842W        W 6277   1.491   7.406  11.223
 5843W        W 6278   3.030  10.005  11.166
 5844W        W 6279   0.799   8.098  14.052
 5845W        W 6280   1.233  10.092  13.914
 5846W        W 6281   3.359   8.083  13.712
 5847W        W 6282   2.570  10.742  11.680
 5848W        W 6283   2.809   9.361  13.047
 5849W        W 6284   1.059   7.777  13.714
 5850W        W 6285   1.528   8.846  14.471
 5851W        W 6286   1.031  10.025  11.665
 5852W        W 6287   2.786   9.523  11.929
 5853W        W 6288   0.554   8.149  13.653
 5854W        W 6289   1.883  10.211  12.117
 5855W        W 6290   3.633   8.771  12.298
 5856W        W 6291   1.855   7.404  14.017
 5857W        W 6292   2.635  10.109  13.096
 5858W        W 6293   2.938  10.453  12.804
 5859W        W 6294   2.157  10.255  11.232
 5860W        W 6295   0.167  10.147  14.074
 5861W        W 6296   0.910   8.139  13.312
 5862W        W 6297   0.880   7.487  12.422
 5863W        W 6298   2.501   8.329  13.114
 5864W        W 6299   1.299   9.500  11.314
 5865W        W 6300   3.297   9.442  12.813
 5866W        W 6301   0.624  10.200  14.236
 5867W        W 6302   3.011  10.882  12.033
 5868W        W 6303   1.110   7.902  12.478
 5869W        W 6304   0.879   9.395  12.568
 5870W        W 6305   1.192  10.806  13.318
 5871W        W 6306   3.259  10.902  14.350
 5872W        W 6307   2.418   9.090  13.283
 5873W        W 6308   0.267   8.888  11.198
 5874W        W 6309   3.401  10.546  11.895
 5875W        W 6310   3.238   7.870  11.514
 5876W        W 6311   1.377   7.389  13.917
 5877W        W 6312   3.083  10.191  12.375
 5878W        W 6313   3.112   8.747  12.280
 5879W        W 6314   1.229   8.420  12.496
 5880W        W 6315   1.474   8.682  13.820
 5881W        W 6316   2.585   9.835  13.683
 5882W        W 6317   1.235   8.289  13.795
 5883W        W 6318   1.214  10.755  12.411
 5884W        W 6319   0.531  10.714  14.045
 5885W        W 6320   0.643  10.075  11.175
 5886W        W 6321   3.160   9.833  11.985
 5887W        W 6322   0.764   8.625  13.871
 5888W        W 6323   3.537   8.555  11.352
 5889W        W 6324   1.282   9.612  11.823
 5890W        W 6325   2.381   8.994  13.904
 5891W        W 6326   2.272   8.622  13.448
 5892W        W 6327   0.832   8.994  13.477
 5893W        W 6328   3.042  10.882  13.306
 5894W        W 6329   2.833   7.516  14.300
 5895W        W 6330   0.497   7.666  13.887
 5896W        W 6331   0.836   8.689  12.940
 5897W        W 6332   1.205   8.503  11.062
 5898W        W 6333   0.008  10.262  13.607
 5899W        W 6334   1.593   8.971  13.050
 5900W        W 6335   1.416   7.996  11.155
 5901W        W 6336   0.551   8.812  11.936
 5902W        W 6337   0.322  10.664  13.373
 5903W        W 6338   3.117   8.890  11.481
 5904W        W 6339   3.212   7.806  14.167
 5905W        W 6340   2.648  10.015  12.130
 5906W        W 6341   0.246   8.939  14.307
 5907W        W 6342   3.212   7.403  11.603
 5908W        W 6343   2.732   9.878  11.614
 5909W        W 6344   1.634   8.936  11.699
 5910W        W 6345   2.821   7.740  11.222
 5911W        W 6346   2.886   8.347  13.408
 5912W        W 6347   0.595   8.940  12.615
 5913W        W 6348   0.889   9.879  12.264
 5914W        W 6349   2.652   8.499  12.229
 5915W        W 6350   1.675   7.878  12.925
 5916W        W 6351   3.637   9.789  13.436
 5917W        W 6352   3.555   7.776  12.997
 5918W        W 6353   0.094  10.606  12.373
 5919W        W 6354   0.603   9.793  11.909
 5920W        W 6355   0.518   7.410  14.462
 5921W        W 6356   1.637  10.263  14.564
 5922W        W 6357   3.392   9.231  12.354
 5923W        W 6358   2.746   9.408  11.234
 5924W        W 6359   2.041  10.929  13.446
 5925W        W 6360   2.898   9.651  14.483
 5926W        W 6361   1.713   7.361  11.763
 5927W        W 6362   2.426   8.230  12.622
 5928W        W 6363   0.112   9.817  12.954
 5929W        W 6364   1.365   7.779  11.595
 5930W        W 6365   1.169   9.263  14.444
 5931W        W 6366   2.163   8.244  12.158
 5932W        W 6367   2.368   9.654  13.280
 5933W        W 6368   0.522  10.259  13.715
 5934W        W 6369   1.113  10.242  14.438
 5935W        W 6370   0.964   8.039  11.452
 5936W        W 6371   2.481   8.181  11.777
 5937W        W 6372   2.439  10.289  14.014
 5938W        W 6373   1.124   8.881  12.613
 5939W        W 6374   0.779  10.579  13.478
 5940W        W 6375   3.524  10.696  11.079
 5941W        W 6376   0.387   9.368  14.075
 5942W        W 6377   2.382   9.630  12.763
 5943W        W 6378   0.818   9.279  12.005
 5944W        W 6379   1.189  10.286  13.400
 5945W        W 6380   1.567   7.705  12.441
 5946W        W 6381   0.178   9.689  11.371
 5947W        W 6382   1.697   8.640  11.241
 5948W        W 6383   0.343   9.189  12.260
 5949W        W 6384   1.633   7.831  13.724
 5950W        W 6385   3.305   7.540  11.151
 5951W        W 6386   3.398   9.286  14.250
 5952W        W 6387   2.052  10.543  14.402
 5953W        W 6388   3.610   9.637  13.924
 5954W        W 6389   3.018  10.435  14.535
 5955W        W 6390   0.757  10.891  13.013
 5956W        W 6391   3.616   9.513  11.887
 5957W        W 6392   2.146   8.780  12.400
 5958W        W 6393   1.913   7.392  12.290
 5959W        W 6394   0.972  10.376  12.127
 5960W        W 6395   1.471   8.117  13.352
 5961W        W 6396   1.171   7.486  12.821
 5962W        W 6397   0.234  10.308  11.369
 5963W        W 6398   2.050   9.672  12.087
 5964W        W 6399   0.925  10.467  13.966
 5965W        W 6400   0.402   9.290  11.662
 5966W        W 6401   0.287   7.833  12.661
 5967W        W 6402   1.835   9.798  12.718
 5968W        W 6403   0.087   7.652  11.738
 5969W        W 6404   2.751   8.858  13.665
 5970W        W 6405   2.628   8.244  11.237
 5971W        W 6406   3.145   9.916  12.885
 5972W        W 6407   1.806  10.400  12.716
 5973W        W 6408   1.218  10.504  11.627
 5974W        W 6409   2.500   7.407  11.057
 5975W        W 6410   0.300  10.667  12.798
 5976W        W 6411   2.497   8.425  14.433
 5977W        W 6412   0.480   7.955  14.432
 5978W        W 6413   0.211   8.555  11.765
 5979W        W 6414   0.902   8.544  11.490
 5980W        W 6415   2.665   8.871  14.307
 5981W        W 6416   1.008   9.152  13.016
 5982W        W 6417   2.482   7.438  12.136
 5983W        W 6418   1.613  10.869  12.639
 5984W        W 6419   2.827  10.331  13.576
 5985W        W 6420   2.411  10.480  12.687
 5986W        W 6421   2.430   9.460  12.281
 5987W        W 6422   1.892   7.685  11.352
 5988W        W 6423   3.573   7.313  12.074
 5989W        W 6424   1.261   8.948  11.237
 5990W        W 6425   3.427   8.285  12.227
 5991W        W 6426   2.119   9.455  11.104
 5992W        W 6427   3.055   9.655  13.852
 5993W        W 6428   2.709  10.356  11.319
 5994W        W 6429   1.324   8.031  14.225
 5995W        W 6430   1.144   8.615  13.466
 5996W        W 6431   3.236  10.110  13.743
 5997W        W 6432   2.336   8.060  14.120
 5998W        W 6433   0.180   8.531  13.897
 5999W        W 6434   1.940   9.008  13.623
 6000W        W 6435   0.297   9.766  12.280
 6001W        W 6436   0.444   9.063  13.170
 6002W        W 6437   2.761   9.349  13.520
 6003W        W 6438   2.533  10.729  14.331
 6004W        W 6439   2.429   8.468  13.884
 6005W        W 6440   2.706  10.522  12.289
 6006W        W 6441   1.708  10.242  13.612
 6007W        W 6442   1.193  10.597  12.881
 6008W        W 6443   2.998   9.768  13.300
 6009W        W 6444   2.048   9.840  14.437
 6010W        W 6445   0.653   9.793  12.776
 6011W        W 6446   2.999   9.552  12.421
 6012W        W 6447   2.640  10.618  13.172
 6013W        W 6448   0.618  10.347  13.042
 6014W        W 6449   1.639   8.399  14.252
 6015W        W 6450   2.090  10.565  11.763
 6016W        W 6451   1.398   9.820  14.401
 6017W        W 6452   1.524  10.058  11.778
 6018W        W 6453   0.745   8.798  11.037
 6019W        W 6454   0.084  10.884  17.936
 6020W        W 6455   0.460   9.777  17.459
 6021W        W 6456   3.165   9.507  15.229
 6022W        W 6457   3.295  10.592  17.256
 6023W        W 6458   1.213  10.583  14.782
 6024W        W 6459   1.296   8.735  15.765
 6025W        W 6460   0.811   8.583  15.929
 6026W        W 6461   1.802   9.398  15.363
 6027W        W 6462   1.477  10.490  17.718
 6028W        W 6463   0.126   8.051  17.681
 6029W        W 6464   0.888   7.331  17.483
 6030W        W 6465   2.582   7.719  16.370
 6031W        W 6466   2.231   8.590  14.940
 6032W        W 6467   2.801   8.024  18.031
 6033W        W 6468   0.167   7.816  17.156
 6034W        W 6469   0.266  10.435  18.177
 6035W        W 6470   1.788   9.825  14.909
 6036W        W 6471   0.220   8.608  16.602
 6037W        W 6472   1.113   8.499  17.839
 6038W        W 6473   3.572   8.358  16.338
 6039W        W 6474   3.336   9.401  17.197
 6040W        W 6475   1.644   8.734  16.224
 6041W        W 6476   2.190  10.073  16.593
 6042W        W 6477   0.690   9.507  16.825
 6043W        W 6478   0.049   9.035  16.396
 6044W        W 6479   1.085   9.007  17.588
 6045W        W 6480   3.356   8.790  17.842
 6046W        W 6481   0.972  10.234  16.287
 6047W        W 6482   2.093   9.923  17.421
 6048W        W 6483   1.313   8.563  16.646
 6049W        W 6484   1.605   9.347  16.289
 6050W        W 6485   2.602  10.120  18.137
 6051W        W 6486   1.681   9.440  18.147
 6052W        W 6487   1.662   9.156  17.625
 6053W        W 6488   0.071   8.547  18.147
 6054W        W 6489   2.903  10.082  17.746
 6055W        W 6490   0.484   7.664  15.744
 6056W        W 6491   1.011   9.922  16.743
 6057W        W 6492   3.474   9.705  16.033
 6058W        W 6493   2.887   8.105  16.600
 6059W        W 6494   3.172   8.058  14.695
 6060W        W 6495   3.637   8.859  17.001
 6061W        W 6496   1.604  10.566  16.754
 6062W        W 6497   3.378  10.032  15.192
 6063W        W 6498   0.507  10.818  14.946
 6064W        W 6499   0.900  10.864  15.622
 6065W        W 6500   0.697   7.618  17.048
 6066W        W 6501   3.320   8.636  17.323
 6067W        W 6502   2.725   9.058  15.782
 6068W        W 6503   2.691   8.746  14.809
 6069W        W 6504   1.899   9.890  16.949
 6070W        W 6505   1.705   8.220  16.148
 6071W        W 6506   2.305  10.307  17.142
 6072W        W 6507   3.176   9.098  15.564
 6073W        W 6508   2.078   7.756  15.580
 6074W        W 6509   0.735  10.450  15.263
 6075W        W 6510   0.106   7.949  15.862
 6076W        W 6511   2.892   8.556  16.336
 6077W        W 6512   0.350  10.173  16.251
 6078W        W 6513   1.691  10.523  15.121
 6079W        W 6514   3.083   8.549  14.585
 6080W        W 6515   0.106  10.307  16.749
 6081W        W 6516   0.897   9.879  17.229
 6082W        W 6517   1.270   9.239  15.848
 6083W        W 6518   1.292   7.644  16.941
 6084W        W 6519   3.521   7.406  16.238
 6085W        W 6520   0.740   9.278  14.706
 6086W        W 6521   0.395   8.311  14.885
 6087W        W 6522   0.457  10.267  15.679
 6088W        W 6523   1.588   9.750  15.927
 6089W        W 6524   2.920  10.609  17.641
 6090W        W 6525   1.846   8.251  15.325
 6091W        W 6526   3.229  10.649  16.097
 6092W        W 6527   2.906   8.502  17.695
 6093W        W 6528   3.619  10.158  15.829
 6094W        W 6529   2.246   9.450  17.313
 6095W        W 6530   0.012   9.001  15.519
 6096W        W 6531   1.123   9.416  17.092
 6097W        W 6532   2.327   8.680  15.470
 6098W        W 6533   2.204   9.170  15.574
 6099W        W 6534   0.547   8.590  17.048
 6100W        W 6535   0.532   8.466  17.970
 6101W        W 6536   0.422   7.383  16.129
 6102W        W 6537   2.190   7.730  16.690
 6103W        W 6538   1.838   7.915  17.853
 6104W        W 6539   2.193   8.064  15.031
 6105W        W 6540   3.376  10.457  17.785
 6106W        W 6541   2.343   7.538  17.824
 6107W        W 6542   3.362   9.839  17.946
 6108W        W 6543   2.792   8.006  17.542
 6109W        W 6544   2.592   7.944  15.812
 6110W        W 6545   2.985   9.078  18.216
 6111W        W 6546   0.725  10.654  16.202
 6112W        W 6547   1.383   8.371  15.188
 6113W        W 6548   0.952   7.655  17.852
 6114W        W 6549   3.004   8.139  15.533
 6115W        W 6550   3.371   8.621  15.478
 6116W        W 6551   1.114  10.838  17.949
 6117W        W 6552   1.040   7.374  15.184
 6118W        W 6553   3.361   7.908  16.219
 6119W        W 6554   3.511  10.157  14.664
 6120W        W 6555   0.418   9.360  16.366
 6121W        W 6556   2.335   7.947  14.596
 6122W        W 6557   3.469  10.279  16.316
 6123W        W 6558   3.508   7.473  17.066
 6124W        W 6559   1.953   8.685  17.620
 6125W        W 6560   2.046  10.024  15.323
 6126W        W 6561   2.446   9.318  18.063
 6127W        W 6562   2.120   7.295  16.372
 6128W        W 6563   0.732   8.198  16.435
 6129W        W 6564   0.286   9.398  17.209
 6130W        W 6565   2.145  10.591  15.915
 6131W        W 6566   3.339   8.188  16.787
 6132W        W 6567   1.976  10.535  17.554
 6133W        W 6568   3.319   9.594  14.759
 6134W        W 6569   1.754   9.077  15.820
 6135W        W 6570   3.606   7.588  17.561
 6136W        W 6571   1.755   9.423  17.155
 6137W        W 6572   1.972   8.309  16.600
 6138W        W 6573   2.824   8.607  15.438
 6139W        W 6574   3.111   8.340  15.080
 6140W        W 6575   2.920  10.380  15.469
 6141W        W 6576   2.754   9.983  16.265
 6142W        W 6577   2.650   9.062  15.243
 6143W        W 6578   2.083   9.272  16.229
 6144W        W 6579   2.964   9.060  16.296
 6145W        W 6580   0.339   8.075  16.720
 6146W        W 6581   3.117   9.127  17.547
 6147W        W 6582   3.468  10.745  16.693
 6148W        W 6583   1.398  10.189  16.095
 6149W        W 6584   2.405  10.722  17.419
 6150W        W 6585   2.399   8.052  17.183
 6151W        W 6586   1.606  10.760  17.244
 6152W        W 6587   3.303   7.714  15.710
 6153W        W 6588   3.094   9.033  17.011
 6154W        W 6589   0.077   8.354  17.049
 6155W        W 6590   2.937   8.149  16.067
 6156W        W 6591   3.348   8.300  17.844
 6157W        W 6592   2.233   9.999  16.062
 6158W        W 6593   1.489  10.590  15.675
 6159W        W 6594   0.604   7.770  14.933
 6160W        W 6595   1.708   7.424  16.743
 6161W        W 6596   0.736  10.544  14.591
 6162W        W 6597   1.110   9.010  15.342
 6163W        W 6598   1.764   9.639  17.655
 6164W        W 6599   1.594   7.997  15.645
 6165W        W 6600   2.950   7.594  16.073
 6166W        W 6601   2.670  10.876  16.401
 6167W        W 6602   2.082  10.524  16.741
 6168W        W 6603   1.478   9.561  16.702
 6169W        W 6604   3.248  10.284  16.828
 6170W        W 6605   0.942   7.787  15.597
 6171W        W 6606   1.464  10.084  16.557
 6172W        W 6607   0.947   8.015  14.622
 6173W        W 6608   1.748   8.624  17.016
 6174W        W 6609   2.596   7.490  16.886
 6175W        W 6610   0.016   9.333  16.771
 6176W        W 6611   1.720   9.151  14.929
 6177W        W 6612   0.988   7.466  14.699
 6178W        W 6613   1.726   8.547  15.750
 6179W        W 6614   2.696   7.523  17.449
 6180W        W 6615   1.284   9.535  17.558
 6181W        W 6616   2.088   9.317  17.775
 6182W        W 6617   2.705   9.347  17.668
 6183W        W 6618   1.989   7.487  18.173
 6184W        W 6619   1.211   8.103  16.566
 6185W        W 6620   0.637   8.059  15.964
 6186W        W 6621   0.423  10.771  15.640
 6187W        W 6622   1.755  10.101  17.765
 6188W        W 6623   0.790   9.586  15.124
 6189W        W 6624   2.470   8.971  16.345
 6190W        W 6625   2.750   8.770  16.744
 6191W        W 6626   1.955   9.444  16.678
 6192W        W 6627   2.425   9.818  14.810
 6193W        W 6628   2.097   7.839  16.138
 6194W        W 6629   3.576   8.117  15.406
 6195W        W 6630   0.070  10.706  17.437
 6196W        W 6631   0.487   9.932  16.969
 6197W        W 6632   0.054  10.778  15.201
 6198W        W 6633   1.953   8.048  17.007
 6199W        W 6634   1.316  10.071  14.856
 6200W        W 6635   3.221  10.453  15.042
 6201W        W 6636   2.196   9.106  15.056
 6202W        W 6637   1.039   8.297  15.573
 6203W        W 6638   1.871   8.207  14.625
 6204W        W 6639   2.455   9.772  17.803
 6205W        W 6640   2.808   7.678  15.420
 6206W        W 6641   0.138   7.526  14.868
 6207W        W 6642   1.424   9.845  17.158
 6208W        W 6643   1.223   9.761  16.250
 6209W        W 6644   0.965   9.713  14.648
 6210W        W 6645   0.206   9.954  15.416
 6211W        W 6646   0.710   9.024  17.858
 6212W        W 6647   1.414   7.584  18.044
 6213W        W 6648   2.123   7.726  17.400
 6214W        W 6649   1.318   7.494  15.681
 6215W        W 6650   2.377   7.571  15.186
 6216W        W 6651   0.322   7.503  16.763
 6217W        W 6652   0.370   8.466  16.133
 6218W        W 6653   3.059   7.574  16.539
 6219W        W 6654   0.481   8.072  15.353
 6220W        W 6655   3.052   7.760  16.969
 6221W        W 6656   3.448   8.963  14.654
 6222W        W 6657   0.740   7.721  16.473
 6223W        W 6658   1.854   8.293  17.413
 6224W        W 6659   0.002   7.983  14.891
 6225W        W 6660   0.788   9.372  17.452
 6226W        W 6661   2.146   8.770  16.631
 6227W        W 6662   2.013  10.849  14.927
 6228W        W 6663   0.159   9.356  14.624
 6229W        W 6664   0.894   9.767  17.750
 6230W        W 6665   0.415   8.934  17.381
 6231W        W 6666   1.406   9.039  17.175
 6232W        W 6667   3.174   7.398  17.437
 6233W        W 6668   3.572   9.008  17.428
 6234W        W 6669   3.560   9.208  15.114
 6235W        W 6670   2.423   9.540  15.213
 6236W        W 6671   2.897  10.840  14.908
 6237W        W 6672   2.074   8.830  18.050
 6238W        W 6673   0.404   9.797  18.090
 6239W        W 6674   3.610   7.719  18.042
 6240W        W 6675   3.328   8.647  16.663
 6241W        W 6676   1.636  10.777  18.140
 6242W        W 6677   1.491   7.406  14.867
 6243W        W 6678   3.030  10.005  14.810
 6244W        W 6679   0.799   8.098  17.696
 6245W        W 6680   1.233  10.092  17.558
 6246W        W 6681   3.359   8.083  17.356
 6247W        W 6682   2.570  10.742  15.324
 6248W        W 6683   2.809   9.361  16.691
 6249W        W 6684   1.059   7.777  17.358
 6250W        W 6685   1.528   8.846  18.115
 6251W        W 6686   1.031  10.025  15.309
 6252W        W 6687   2.786   9.523  15.573
 6253W        W 6688   0.554   8.149  17.297
 6254W        W 6689   1.883  10.211  15.761
 6255W        W 6690   3.633   8.771  15.942
 6256W        W 6691   1.855   7.404  17.661
 6257W        W 6692   2.635  10.109  16.740
 6258W        W 6693   2.938  10.453  16.448
 6259W        W 6694   2.157  10.255  14.876
 6260W        W 6695   0.167  10.147  17.718
 6261W        W 6696   0.910   8.139  16.956
 6262W        W 6697   0.880   7.487  16.066
 6263W        W 6698   2.501   8.329  16.758
 6264W        W 6699   1.299   9.500  14.958
 6265W        W 6700   3.297   9.442  16.457
 6266W        W 6701   0.624  10.200  17.880
 6267W        W 6702   3.011  10.882  15.677
 6268W        W 6703   1.110   7.902  16.122
 6269W        W 6704   0.879   9.395  16.212
 6270W        W 6705   1.192  10.806  16.962
 6271W        W 6706   3.259  10.902  17.994
 6272W        W 6707   2.418   9.090  16.927
 6273W        W 6708   0.267   8.888  14.842
 6274W        W 6709   3.401  10.546  15.539
 6275W        W 6710   3.238   7.870  15.158
 6276W        W 6711   1.377   7.389  17.561
 6277W        W 6712   3.083  10.191  16.019
 6278W        W 6713   3.112   8.747  15.924
 6279W        W 6714   1.229   8.420  16.140
 6280W        W 6715   1.474   8.682  17.464
 6281W        W 6716   2.585   9.835  17.327
 6282W        W 6717   1.235   8.289  17.439
 6283W        W 6718   1.214  10.755  16.055
 6284W        W 6719   0.531  10.714  17.689
 6285W        W 6720   0.643  10.075  14.819
 6286W        W 6721   3.160   9.833  15.629
 6287W        W 6722   0.764   8.625  17.515
 6288W        W 6723   3.537   8.555  14.996
 6289W        W 6724   1.282   9.612  15.467
 6290W        W 6725   2.381   8.994  17.548
 6291W        W 6726   2.272   8.622  17.092
 6292W        W 6727   0.832   8.994  17.121
 6293W        W 6728   3.042  10.882  16.950
 6294W        W 6729   2.833   7.516  17.944
 6295W        W 6730   0.497   7.666  17.531
 6296W        W 6731   0.836   8.689  16.584
 6297W        W 6732   1.205   8.503  14.706
 6298W        W 6733   0.008  10.262  17.251
 6299W        W 6734   1.593   8.971  16.694
 6300W        W 6735   1.416   7.996  14.799
 6301W        W 6736   0.551   8.812  15.580
 6302W        W 6737   0.322  10.664  17.017
 6303W        W 6738   3.117   8.890  15.125
 6304W        W 6739   3.212   7.806  17.811
 6305W        W 6740   2.648  10.015  15.774
 6306W        W 6741   0.246   8.939  17.951
 6307W        W 6742   3.212   7.403  15.247
 6308W        W 6743   2.732   9.878  15.258
 6309W        W 6744   1.634   8.936  15.343
 6310W        W 6745   2.821   7.740  14.866
 6311W        W 6746   2.886   8.347  17.052
 6312W        W 6747   0.595   8.940  16.259
 6313W        W 6748   0.889   9.879  15.908
 6314W        W 6749   2.652   8.499  15.873
 6315W        W 6750   1.675   7.878  16.569
 6316W        W 6751   3.637   9.789  17.080
 6317W        W 6752   3.555   7.776  16.641
 6318W        W 6753   0.094  10.606  16.017
 6319W        W 6754   0.603   9.793  15.553
 6320W        W 6755   0.518   7.410  18.106
 6321W        W 6756   1.637  10.263  18.208
 6322W        W 6757   3.392   9.231  15.998
 6323W        W 6758   2.746   9.408  14.878
 6324W        W 6759   2.041  10.929  17.090
 6325W        W 6760   2.898   9.651  18.127
 6326W        W 6761   1.713   7.361  15.407
 6327W        W 6762   2.426   8.230  16.266
 6328W        W 6763   0.112   9.817  16.598
 6329W        W 6764   1.365   7.779  15.239
 6330W        W 6765   1.169   9.263  18.088
 6331W        W 6766   2.163   8.244  15.802
 6332W        W 6767   2.368   9.654  16.924
 6333W        W 6768   0.522  10.259  17.359
 6334W        W 6769   1.113  10.242  18.082
 6335W        W 6770   0.964   8.039  15.096
 6336W        W 6771   2.481   8.181  15.421
 6337W        W 6772   2.439  10.289  17.658
 6338W        W 6773   1.124   8.881  16.257
 6339W        W 6774   0.779  10.579  17.122
 6340W        W 6775   3.524  10.696  14.723
 6341W        W 6776   0.387   9.368  17.719
 6342W        W 6777   2.382   9.630  16.407
 6343W        W 6778   0.818   9.279  15.649
 6344W        W 6779   1.189  10.286  17.044
 6345W        W 6780   1.567   7.705  16.085
 6346W        W 6781   0.178   9.689  15.015
 6347W        W 6782   1.697   8.640  14.885
 6348W        W 6783   0.343   9.189  15.904
 6349W        W 6784   1.633   7.831  17.368
 6350W        W 6785   3.305   7.540  14.795
 6351W        W 6786   3.398   9.286  17.894
 6352W        W 6787   2.052  10.543  18.046
 6353W        W 6788   3.610   9.637  17.568
 6354W        W 6789   3.018  10.435  18.179
 6355W        W 6790   0.757  10.891  16.657
 6356W        W 6791   3.616   9.513  15.531
 6357W        W 6792   2.146   8.780  16.044
 6358W        W 6793   1.913   7.392  15.934
 6359W        W 6794   0.972  10.376  15.771
 6360W        W 6795   1.471   8.117  16.996
 6361W        W 6796   1.171   7.486  16.465
 6362W        W 6797   0.234  10.308  15.013
 6363W        W 6798   2.050   9.672  15.731
 6364W        W 6799   0.925  10.467  17.610
 6365W        W 6800   0.402   9.290  15.306
 6366W        W 6801   0.287   7.833  16.305
 6367W        W 6802   1.835   9.798  16.362
 6368W        W 6803   0.087   7.652  15.382
 6369W        W 6804   2.751   8.858  17.309
 6370W        W 6805   2.628   8.244  14.881
 6371W        W 6806   3.145   9.916  16.529
 6372W        W 6807   1.806  10.400  16.360
 6373W        W 6808   1.218  10.504  15.271
 6374W        W 6809   2.500   7.407  14.701
 6375W        W 6810   0.300  10.667  16.442
 6376W        W 6811   2.497   8.425  18.077
 6377W        W 6812   0.480   7.955  18.076
 6378W        W 6813   0.211   8.555  15.409
 6379W        W 6814   0.902   8.544  15.134
 6380W        W 6815   2.665   8.871  17.951
 6381W        W 6816   1.008   9.152  16.660
 6382W        W 6817   2.482   7.438  15.780
 6383W        W 6818   1.613  10.869  16.283
 6384W        W 6819   2.827  10.331  17.220
 6385W        W 6820   2.411  10.480  16.331
 6386W        W 6821   2.430   9.460  15.925
 6387W        W 6822   1.892   7.685  14.996
 6388W        W 6823   3.573   7.313  15.718
 6389W        W 6824   1.261   8.948  14.881
 6390W        W 6825   3.427   8.285  15.871
 6391W        W 6826   2.119   9.455  14.748
 6392W        W 6827   3.055   9.655  17.496
 6393W        W 6828   2.709  10.356  14.963
 6394W        W 6829   1.324   8.031  17.869
 6395W        W 6830   1.144   8.615  17.110
 6396W        W 6831   3.236  10.110  17.387
 6397W        W 6832   2.336   8.060  17.764
 6398W        W 6833   0.180   8.531  17.541
 6399W        W 6834   1.940   9.008  17.267
 6400W        W 6835   0.297   9.766  15.924
 6401W        W 6836   0.444   9.063  16.814
 6402W        W 6837   2.761   9.349  17.164
 6403W        W 6838   2.533  10.729  17.975
 6404W        W 6839   2.429   8.468  17.528
 6405W        W 6840   2.706  10.522  15.933
 6406W        W 6841   1.708  10.242  17.256
 6407W        W 6842   1.193  10.597  16.525
 6408W        W 6843   2.998   9.768  16.944
 6409W        W 6844   2.048   9.840  18.081
 6410W        W 6845   0.653   9.793  16.420
 6411W        W 6846   2.999   9.552  16.065
 6412W        W 6847   2.640  10.618  16.816
 6413W        W 6848   0.618  10.347  16.686
 6414W        W 6849   1.639   8.399  17.896
 6415W        W 6850   2.090  10.565  15.407
 6416W        W 6851   1.398   9.820  18.045
 6417W        W 6852   1.524  10.058  15.422
 6418W        W 6853   0.745   8.798  14.681
 6419W        W 6854   3.165   9.507  18.873
 6420W        W 6855   1.213  10.583  18.426
 6421W        W 6856   1.296   8.735  19.409
 6422W        W 6857   0.811   8.583  19.573
 6423W        W 6858   1.802   9.398  19.007
 6424W        W 6859   2.231   8.590  18.584
 6425W        W 6860   1.788   9.825  18.553
 6426W        W 6861   3.572   8.358  19.982
 6427W        W 6862   1.644   8.734  19.868
 6428W        W 6863   1.605   9.347  19.933
 6429W        W 6864   0.484   7.664  19.388
 6430W        W 6865   3.474   9.705  19.677
 6431W        W 6866   3.172   8.058  18.339
 6432W        W 6867   3.378  10.032  18.836
 6433W        W 6868   0.507  10.818  18.590
 6434W        W 6869   0.900  10.864  19.266
 6435W        W 6870   2.725   9.058  19.426
 6436W        W 6871   2.691   8.746  18.453
 6437W        W 6872   3.176   9.098  19.208
 6438W        W 6873   2.078   7.756  19.224
 6439W        W 6874   0.735  10.450  18.907
 6440W        W 6875   0.106   7.949  19.506
 6441W        W 6876   0.350  10.173  19.895
 6442W        W 6877   1.691  10.523  18.765
 6443W        W 6878   3.083   8.549  18.229
 6444W        W 6879   1.270   9.239  19.492
 6445W        W 6880   3.521   7.406  19.882
 6446W        W 6881   0.740   9.278  18.350
 6447W        W 6882   0.395   8.311  18.529
 6448W        W 6883   0.457  10.267  19.323
 6449W        W 6884   1.588   9.750  19.571
 6450W        W 6885   1.846   8.251  18.969
 6451W        W 6886   3.229  10.649  19.741
 6452W        W 6887   3.619  10.158  19.473
 6453W        W 6888   0.012   9.001  19.163
 6454W        W 6889   2.327   8.680  19.114
 6455W        W 6890   2.204   9.170  19.218
 6456W        W 6891   0.422   7.383  19.773
 6457W        W 6892   2.193   8.064  18.675
 6458W        W 6893   2.592   7.944  19.456
 6459W        W 6894   1.383   8.371  18.832
 6460W        W 6895   3.004   8.139  19.177
 6461W        W 6896   3.371   8.621  19.122
 6462W        W 6897   1.040   7.374  18.828
 6463W        W 6898   3.511  10.157  18.308
 6464W        W 6899   2.335   7.947  18.240
 6465W        W 6900   2.046  10.024  18.967
 6466W        W 6901   2.145  10.591  19.559
 6467W        W 6902   3.319   9.594  18.403
 6468W        W 6903   1.754   9.077  19.464
 6469W        W 6904   2.824   8.607  19.082
 6470W        W 6905   3.111   8.340  18.724
 6471W        W 6906   2.920  10.380  19.113
 6472W        W 6907   2.754   9.983  19.909
 6473W        W 6908   2.650   9.062  18.887
 6474W        W 6909   2.964   9.060  19.940
 6475W        W 6910   1.398  10.189  19.739
 6476W        W 6911   3.303   7.714  19.354
 6477W        W 6912   2.937   8.149  19.711
 6478W        W 6913   2.233   9.999  19.706
 6479W        W 6914   1.489  10.590  19.319
 6480W        W 6915   0.604   7.770  18.577
 6481W        W 6916   0.736  10.544  18.235
 6482W        W 6917   1.110   9.010  18.986
 6483W        W 6918   1.594   7.997  19.289
 6484W        W 6919   2.950   7.594  19.717
 6485W        W 6920   0.942   7.787  19.241
 6486W        W 6921   0.947   8.015  18.266
 6487W        W 6922   1.720   9.151  18.573
 6488W        W 6923   0.988   7.466  18.343
 6489W        W 6924   1.726   8.547  19.394
 6490W        W 6925   0.637   8.059  19.608
 6491W        W 6926   0.423  10.771  19.284
 6492W        W 6927   0.790   9.586  18.768
 6493W        W 6928   2.425   9.818  18.454
 6494W        W 6929   3.576   8.117  19.050
 6495W        W 6930   0.054  10.778  18.845
 6496W        W 6931   1.316  10.071  18.500
 6497W        W 6932   3.221  10.453  18.686
 6498W        W 6933   2.196   9.106  18.700
 6499W        W 6934   1.039   8.297  19.217
 6500W        W 6935   1.871   8.207  18.269
 6501W        W 6936   2.808   7.678  19.064
 6502W        W 6937   0.138   7.526  18.512
 6503W        W 6938   0.965   9.713  18.292
 6504W        W 6939   0.206   9.954  19.060
 6505W        W 6940   1.318   7.494  19.325
 6506W        W 6941   2.377   7.571  18.830
 6507W        W 6942   0.370   8.466  19.777
 6508W        W 6943   0.481   8.072  18.997
 6509W        W 6944   3.448   8.963  18.298
 6510W        W 6945   0.002   7.983  18.535
 6511W        W 6946   2.013  10.849  18.571
 6512W        W 6947   0.159   9.356  18.268
 6513W        W 6948   3.560   9.208  18.758
 6514W        W 6949   2.423   9.540  18.857
 6515W        W 6950   2.897  10.840  18.552
 6516W        W 6951   1.491   7.406  18.511
 6517W        W 6952   3.030  10.005  18.454
 6518W        W 6953   2.570  10.742  18.968
 6519W        W 6954   1.031  10.025  18.953
 6520W        W 6955   2.786   9.523  19.217
 6521W        W 6956   1.883  10.211  19.405
 6522W        W 6957   3.633   8.771  19.586
 6523W        W 6958   2.157  10.255  18.520
 6524W        W 6959   0.880   7.487  19.710
 6525W        W 6960   1.299   9.500  18.602
 6526W        W 6961   3.011  10.882  19.321
 6527W        W 6962   0.267   8.888  18.486
 6528W        W 6963   3.401  10.546  19.183
 6529W        W 6964   3.238   7.870  18.802
 6530W        W 6965   3.083  10.191  19.663
 6531W        W 6966   3.112   8.747  19.568
 6532W        W 6967   1.214  10.755  19.699
 6533W        W 6968   0.643  10.075  18.463
 6534W        W 6969   3.160   9.833  19.273
 6535W        W 6970   3.537   8.555  18.640
 6536W        W 6971   1.282   9.612  19.111
 6537W        W 6972   1.205   8.503  18.350
 6538W        W 6973   1.416   7.996  18.443
 6539W        W 6974   0.551   8.812  19.224
 6540W        W 6975   3.117   8.890  18.769
 6541W        W 6976   2.648  10.015  19.418
 6542W        W 6977   3.212   7.403  18.891
 6543W        W 6978   2.732   9.878  18.902
 6544W        W 6979   1.634   8.936  18.987
 6545W        W 6980   2.821   7.740  18.510
 6546W        W 6981   0.889   9.879  19.552
 6547W        W 6982   2.652   8.499  19.517
 6548W        W 6983   0.094  10.606  19.661
 6549W        W 6984   0.603   9.793  19.197
 6550W        W 6985   3.392   9.231  19.642
 6551W        W 6986   2.746   9.408  18.522
 6552W        W 6987   1.713   7.361  19.051
 6553W        W 6988   1.365   7.779  18.883
 6554W        W 6989   2.163   8.244  19.446
 6555W        W 6990   0.964   8.039  18.740
 6556W        W 6991   2.481   8.181  19.065
 6557W        W 6992   1.124   8.881  19.901
 6558W        W 6993   3.524  10.696  18.367
 6559W        W 6994   0.818   9.279  19.293
 6560W        W 6995   1.567   7.705  19.729
 6561W        W 6996   0.178   9.689  18.659
 6562W        W 6997   1.697   8.640  18.529
 6563W        W 6998   0.343   9.189  19.548
 6564W        W 6999   3.305   7.540  18.439
 6565W        W 7000   3.616   9.513  19.175
 6566W        W 7001   2.146   8.780  19.688
 6567W        W 7002   1.913   7.392  19.578
 6568W        W 7003   0.972  10.376  19.415
 6569W        W 7004   0.234  10.308  18.657
 6570W        W 7005   2.050   9.672  19.375
 6571W        W 7006   0.402   9.290  18.950
 6572W        W 7007   0.287   7.833  19.949
 6573W        W 7008   0.087   7.652  19.026
 6574W        W 7009   2.628   8.244  18.525
 6575W        W 7010   1.806  10.400  20.004
 6576W        W 7011   1.218  10.504  18.915
 6577W        W 7012   2.500   7.407  18.345
 6578W        W 7013   0.211   8.555  19.053
 6579W        W 7014   0.902   8.544  18.778
 6580W        W 7015   2.482   7.438  19.424
 6581W        W 7016   1.613  10.869  19.927
 6582W        W 7017   2.411  10.480  19.975
 6583W        W 7018   2.430   9.460  19.569
 6584W        W 7019   1.892   7.685  18.640
 6585W        W 7020   3.573   7.313  19.362
 6586W        W 7021   1.261   8.948  18.525
 6587W        W 7022   3.427   8.285  19.515
 6588W        W 7023   2.119   9.455  18.392
 6589W        W 7024   2.709  10.356  18.607
 6590W        W 7025   0.297   9.766  19.568
 6591W        W 7026   2.706  10.522  19.577
 6592W        W 7027   2.999   9.552  19.709
 6593W        W 7028   2.090  10.565  19.051
 6594W        W 7029   1.524  10.058  19.066
 6595W        W 7030   0.745   8.798  18.325
 6596W        W 7031   0.084  14.528   3.359
 6597W        W 7032   0.460  13.421   2.882
 6598W        W 7033   3.165  13.151   0.652
 6599W        W 7034   3.295  14.236   2.679
 6600W        W 7035   1.213  14.227   0.205
 6601W        W 7036   1.296  12.379   1.188
 6602W        W 7037   0.811  12.227   1.352
 6603W        W 7038   1.802  13.042   0.786
 6604W        W 7039   1.477  14.134   3.141
 6605W        W 7040   0.126  11.695   3.104
 6606W        W 7041   0.888  10.975   2.906
 6607W        W 7042   2.582  11.363   1.793
 6608W        W 7043   2.231  12.234   0.363
 6609W        W 7044   2.801  11.668   3.454
 6610W        W 7045   0.167  11.460   2.579
 6611W        W 7046   0.266  14.079   3.600
 6612W        W 7047   1.788  13.469   0.332
 6613W        W 7048   0.220  12.252   2.025
 6614W        W 7049   1.113  12.143   3.262
 6615W        W 7050   3.572  12.002   1.761
 6616W        W 7051   3.336  13.045   2.620
 6617W        W 7052   1.644  12.378   1.647
 6618W        W 7053   2.190  13.717   2.016
 6619W        W 7054   0.690  13.151   2.248
 6620W        W 7055   0.049  12.679   1.819
 6621W        W 7056   1.085  12.651   3.011
 6622W        W 7057   3.356  12.434   3.265
 6623W        W 7058   0.972  13.878   1.710
 6624W        W 7059   2.093  13.567   2.844
 6625W        W 7060   1.313  12.207   2.069
 6626W        W 7061   1.605  12.991   1.712
 6627W        W 7062   2.602  13.764   3.560
 6628W        W 7063   1.681  13.084   3.570
 6629W        W 7064   1.662  12.800   3.048
 6630W        W 7065   0.071  12.191   3.570
 6631W        W 7066   2.903  13.726   3.169
 6632W        W 7067   0.484  11.308   1.167
 6633W        W 7068   1.011  13.566   2.166
 6634W        W 7069   3.474  13.349   1.456
 6635W        W 7070   2.887  11.749   2.023
 6636W        W 7071   3.172  11.702   0.118
 6637W        W 7072   3.637  12.503   2.424
 6638W        W 7073   1.604  14.210   2.177
 6639W        W 7074   3.378  13.676   0.615
 6640W        W 7075   0.507  14.462   0.369
 6641W        W 7076   0.900  14.508   1.045
 6642W        W 7077   0.697  11.262   2.471
 6643W        W 7078   3.320  12.280   2.746
 6644W        W 7079   2.725  12.702   1.205
 6645W        W 7080   2.691  12.390   0.232
 6646W        W 7081   1.899  13.534   2.372
 6647W        W 7082   1.705  11.864   1.571
 6648W        W 7083   2.305  13.951   2.565
 6649W        W 7084   3.176  12.742   0.987
 6650W        W 7085   2.078  11.400   1.003
 6651W        W 7086   0.735  14.094   0.686
 6652W        W 7087   0.106  11.593   1.285
 6653W        W 7088   2.892  12.200   1.759
 6654W        W 7089   0.350  13.817   1.674
 6655W        W 7090   1.691  14.167   0.544
 6656W        W 7091   3.083  12.193   0.008
 6657W        W 7092   0.106  13.951   2.172
 6658W        W 7093   0.897  13.523   2.652
 6659W        W 7094   1.270  12.883   1.271
 6660W        W 7095   1.292  11.288   2.364
 6661W        W 7096   3.521  11.050   1.661
 6662W        W 7097   0.740  12.922   0.129
 6663W        W 7098   0.395  11.955   0.308
 6664W        W 7099   0.457  13.911   1.102
 6665W        W 7100   1.588  13.394   1.350
 6666W        W 7101   2.920  14.253   3.064
 6667W        W 7102   1.846  11.895   0.748
 6668W        W 7103   3.229  14.293   1.520
 6669W        W 7104   2.906  12.146   3.118
 6670W        W 7105   3.619  13.802   1.252
 6671W        W 7106   2.246  13.094   2.736
 6672W        W 7107   0.012  12.645   0.942
 6673W        W 7108   1.123  13.060   2.515
 6674W        W 7109   2.327  12.324   0.893
 6675W        W 7110   2.204  12.814   0.997
 6676W        W 7111   0.547  12.234   2.471
 6677W        W 7112   0.532  12.110   3.393
 6678W        W 7113   0.422  11.027   1.552
 6679W        W 7114   2.190  11.374   2.113
 6680W        W 7115   1.838  11.559   3.276
 6681W        W 7116   2.193  11.708   0.454
 6682W        W 7117   3.376  14.101   3.208
 6683W        W 7118   2.343  11.182   3.247
 6684W        W 7119   3.362  13.483   3.369
 6685W        W 7120   2.792  11.650   2.965
 6686W        W 7121   2.592  11.588   1.235
 6687W        W 7122   2.985  12.722   3.639
 6688W        W 7123   0.725  14.298   1.625
 6689W        W 7124   1.383  12.015   0.611
 6690W        W 7125   0.952  11.299   3.275
 6691W        W 7126   3.004  11.783   0.956
 6692W        W 7127   3.371  12.265   0.901
 6693W        W 7128   1.114  14.482   3.372
 6694W        W 7129   1.040  11.018   0.607
 6695W        W 7130   3.361  11.552   1.642
 6696W        W 7131   3.511  13.801   0.087
 6697W        W 7132   0.418  13.004   1.789
 6698W        W 7133   2.335  11.591   0.019
 6699W        W 7134   3.469  13.923   1.739
 6700W        W 7135   3.508  11.117   2.489
 6701W        W 7136   1.953  12.329   3.043
 6702W        W 7137   2.046  13.668   0.746
 6703W        W 7138   2.446  12.962   3.486
 6704W        W 7139   2.120  10.939   1.795
 6705W        W 7140   0.732  11.842   1.858
 6706W        W 7141   0.286  13.042   2.632
 6707W        W 7142   2.145  14.235   1.338
 6708W        W 7143   3.339  11.832   2.210
 6709W        W 7144   1.976  14.179   2.977
 6710W        W 7145   3.319  13.238   0.182
 6711W        W 7146   1.754  12.721   1.243
 6712W        W 7147   3.606  11.232   2.984
 6713W        W 7148   1.755  13.067   2.578
 6714W        W 7149   1.972  11.953   2.023
 6715W        W 7150   2.824  12.251   0.861
 6716W        W 7151   3.111  11.984   0.503
 6717W        W 7152   2.920  14.024   0.892
 6718W        W 7153   2.754  13.627   1.688
 6719W        W 7154   2.650  12.706   0.666
 6720W        W 7155   2.083  12.916   1.652
 6721W        W 7156   2.964  12.704   1.719
 6722W        W 7157   0.339  11.719   2.143
 6723W        W 7158   3.117  12.771   2.970
 6724W        W 7159   3.468  14.389   2.116
 6725W        W 7160   1.398  13.833   1.518
 6726W        W 7161   2.405  14.366   2.842
 6727W        W 7162   2.399  11.696   2.606
 6728W        W 7163   1.606  14.404   2.667
 6729W        W 7164   3.303  11.358   1.133
 6730W        W 7165   3.094  12.677   2.434
 6731W        W 7166   0.077  11.998   2.472
 6732W        W 7167   2.937  11.793   1.490
 6733W        W 7168   3.348  11.944   3.267
 6734W        W 7169   2.233  13.643   1.485
 6735W        W 7170   1.489  14.234   1.098
 6736W        W 7171   0.604  11.414   0.356
 6737W        W 7172   1.708  11.068   2.166
 6738W        W 7173   0.736  14.188   0.014
 6739W        W 7174   1.110  12.654   0.765
 6740W        W 7175   1.764  13.283   3.078
 6741W        W 7176   1.594  11.641   1.068
 6742W        W 7177   2.950  11.238   1.496
 6743W        W 7178   2.670  14.520   1.824
 6744W        W 7179   2.082  14.168   2.164
 6745W        W 7180   1.478  13.205   2.125
 6746W        W 7181   3.248  13.928   2.251
 6747W        W 7182   0.942  11.431   1.020
 6748W        W 7183   1.464  13.728   1.980
 6749W        W 7184   0.947  11.659   0.045
 6750W        W 7185   1.748  12.268   2.439
 6751W        W 7186   2.596  11.134   2.309
 6752W        W 7187   0.016  12.977   2.194
 6753W        W 7188   1.720  12.795   0.352
 6754W        W 7189   0.988  11.110   0.122
 6755W        W 7190   1.726  12.191   1.173
 6756W        W 7191   2.696  11.167   2.872
 6757W        W 7192   1.284  13.179   2.981
 6758W        W 7193   2.088  12.961   3.198
 6759W        W 7194   2.705  12.991   3.091
 6760W        W 7195   1.989  11.131   3.596
 6761W        W 7196   1.211  11.747   1.989
 6762W        W 7197   0.637  11.703   1.387
 6763W        W 7198   0.423  14.415   1.063
 6764W        W 7199   1.755  13.745   3.188
 6765W        W 7200   0.790  13.230   0.547
 6766W        W 7201   2.470  12.615   1.768
 6767W        W 7202   2.750  12.414   2.167
 6768W        W 7203   1.955  13.088   2.101
 6769W        W 7204   2.425  13.462   0.233
 6770W        W 7205   2.097  11.483   1.561
 6771W        W 7206   3.576  11.761   0.829
 6772W        W 7207   0.070  14.350   2.860
 6773W        W 7208   0.487  13.576   2.392
 6774W        W 7209   0.054  14.422   0.624
 6775W        W 7210   1.953  11.692   2.430
 6776W        W 7211   1.316  13.715   0.279
 6777W        W 7212   3.221  14.097   0.465
 6778W        W 7213   2.196  12.750   0.479
 6779W        W 7214   1.039  11.941   0.996
 6780W        W 7215   1.871  11.851   0.048
 6781W        W 7216   2.455  13.416   3.226
 6782W        W 7217   2.808  11.322   0.843
 6783W        W 7218   0.138  11.170   0.291
 6784W        W 7219   1.424  13.489   2.581
 6785W        W 7220   1.223  13.405   1.673
 6786W        W 7221   0.965  13.357   0.071
 6787W        W 7222   0.206  13.598   0.839
 6788W        W 7223   0.710  12.668   3.281
 6789W        W 7224   1.414  11.228   3.467
 6790W        W 7225   2.123  11.370   2.823
 6791W        W 7226   1.318  11.138   1.104
 6792W        W 7227   2.377  11.215   0.609
 6793W        W 7228   0.322  11.147   2.186
 6794W        W 7229   0.370  12.110   1.556
 6795W        W 7230   3.059  11.218   1.962
 6796W        W 7231   0.481  11.716   0.776
 6797W        W 7232   3.052  11.404   2.392
 6798W        W 7233   3.448  12.607   0.077
 6799W        W 7234   0.740  11.365   1.896
 6800W        W 7235   1.854  11.937   2.836
 6801W        W 7236   0.002  11.627   0.314
 6802W        W 7237   0.788  13.016   2.875
 6803W        W 7238   2.146  12.414   2.054
 6804W        W 7239   2.013  14.493   0.350
 6805W        W 7240   0.159  13.000   0.047
 6806W        W 7241   0.894  13.411   3.173
 6807W        W 7242   0.415  12.578   2.804
 6808W        W 7243   1.406  12.683   2.598
 6809W        W 7244   3.174  11.042   2.860
 6810W        W 7245   3.572  12.652   2.851
 6811W        W 7246   3.560  12.852   0.537
 6812W        W 7247   2.423  13.184   0.636
 6813W        W 7248   2.897  14.484   0.331
 6814W        W 7249   2.074  12.474   3.473
 6815W        W 7250   0.404  13.441   3.513
 6816W        W 7251   3.610  11.363   3.465
 6817W        W 7252   3.328  12.291   2.086
 6818W        W 7253   1.636  14.421   3.563
 6819W        W 7254   1.491  11.050   0.290
 6820W        W 7255   3.030  13.649   0.233
 6821W        W 7256   0.799  11.742   3.119
 6822W        W 7257   1.233  13.736   2.981
 6823W        W 7258   3.359  11.727   2.779
 6824W        W 7259   2.570  14.386   0.747
 6825W        W 7260   2.809  13.005   2.114
 6826W        W 7261   1.059  11.421   2.781
 6827W        W 7262   1.528  12.490   3.538
 6828W        W 7263   1.031  13.669   0.732
 6829W        W 7264   2.786  13.167   0.996
 6830W        W 7265   0.554  11.793   2.720
 6831W        W 7266   1.883  13.855   1.184
 6832W        W 7267   3.633  12.415   1.365
 6833W        W 7268   1.855  11.048   3.084
 6834W        W 7269   2.635  13.753   2.163
 6835W        W 7270   2.938  14.097   1.871
 6836W        W 7271   2.157  13.899   0.299
 6837W        W 7272   0.167  13.791   3.141
 6838W        W 7273   0.910  11.783   2.379
 6839W        W 7274   0.880  11.131   1.489
 6840W        W 7275   2.501  11.973   2.181
 6841W        W 7276   1.299  13.144   0.381
 6842W        W 7277   3.297  13.086   1.880
 6843W        W 7278   0.624  13.844   3.303
 6844W        W 7279   3.011  14.526   1.100
 6845W        W 7280   1.110  11.546   1.545
 6846W        W 7281   0.879  13.039   1.635
 6847W        W 7282   1.192  14.450   2.385
 6848W        W 7283   3.259  14.546   3.417
 6849W        W 7284   2.418  12.734   2.350
 6850W        W 7285   0.267  12.532   0.265
 6851W        W 7286   3.401  14.190   0.962
 6852W        W 7287   3.238  11.514   0.581
 6853W        W 7288   1.377  11.033   2.984
 6854W        W 7289   3.083  13.835   1.442
 6855W        W 7290   3.112  12.391   1.347
 6856W        W 7291   1.229  12.064   1.563
 6857W        W 7292   1.474  12.326   2.887
 6858W        W 7293   2.585  13.479   2.750
 6859W        W 7294   1.235  11.933   2.862
 6860W        W 7295   1.214  14.399   1.478
 6861W        W 7296   0.531  14.358   3.112
 6862W        W 7297   0.643  13.719   0.242
 6863W        W 7298   3.160  13.477   1.052
 6864W        W 7299   0.764  12.269   2.938
 6865W        W 7300   3.537  12.199   0.419
 6866W        W 7301   1.282  13.256   0.890
 6867W        W 7302   2.381  12.638   2.971
 6868W        W 7303   2.272  12.266   2.515
 6869W        W 7304   0.832  12.638   2.544
 6870W        W 7305   3.042  14.526   2.373
 6871W        W 7306   2.833  11.160   3.367
 6872W        W 7307   0.497  11.310   2.954
 6873W        W 7308   0.836  12.333   2.007
 6874W        W 7309   1.205  12.147   0.129
 6875W        W 7310   0.008  13.906   2.674
 6876W        W 7311   1.593  12.615   2.117
 6877W        W 7312   1.416  11.640   0.222
 6878W        W 7313   0.551  12.456   1.003
 6879W        W 7314   0.322  14.308   2.440
 6880W        W 7315   3.117  12.534   0.548
 6881W        W 7316   3.212  11.450   3.234
 6882W        W 7317   2.648  13.659   1.197
 6883W        W 7318   0.246  12.583   3.374
 6884W        W 7319   3.212  11.047   0.670
 6885W        W 7320   2.732  13.522   0.681
 6886W        W 7321   1.634  12.580   0.766
 6887W        W 7322   2.821  11.384   0.289
 6888W        W 7323   2.886  11.991   2.475
 6889W        W 7324   0.595  12.584   1.682
 6890W        W 7325   0.889  13.523   1.331
 6891W        W 7326   2.652  12.143   1.296
 6892W        W 7327   1.675  11.522   1.992
 6893W        W 7328   3.637  13.433   2.503
 6894W        W 7329   3.555  11.420   2.064
 6895W        W 7330   0.094  14.250   1.440
 6896W        W 7331   0.603  13.437   0.976
 6897W        W 7332   0.518  11.054   3.529
 6898W        W 7333   1.637  13.907   3.631
 6899W        W 7334   3.392  12.875   1.421
 6900W        W 7335   2.746  13.052   0.301
 6901W        W 7336   2.041  14.573   2.513
 6902W        W 7337   2.898  13.295   3.550
 6903W        W 7338   1.713  11.005   0.830
 6904W        W 7339   2.426  11.874   1.689
 6905W        W 7340   0.112  13.461   2.021
 6906W        W 7341   1.365  11.423   0.662
 6907W        W 7342   1.169  12.907   3.511
 6908W        W 7343   2.163  11.888   1.225
 6909W        W 7344   2.368  13.298   2.347
 6910W        W 7345   0.522  13.903   2.782
 6911W        W 7346   1.113  13.886   3.505
 6912W        W 7347   0.964  11.683   0.519
 6913W        W 7348   2.481  11.825   0.844
 6914W        W 7349   2.439  13.933   3.081
 6915W        W 7350   1.124  12.525   1.680
 6916W        W 7351   0.779  14.223   2.545
 6917W        W 7352   3.524  14.340   0.146
 6918W        W 7353   0.387  13.012   3.142
 6919W        W 7354   2.382  13.274   1.830
 6920W        W 7355   0.818  12.923   1.072
 6921W        W 7356   1.189  13.930   2.467
 6922W        W 7357   1.567  11.349   1.508
 6923W        W 7358   0.178  13.333   0.438
 6924W        W 7359   1.697  12.284   0.308
 6925W        W 7360   0.343  12.833   1.327
 6926W        W 7361   1.633  11.475   2.791
 6927W        W 7362   3.305  11.184   0.218
 6928W        W 7363   3.398  12.930   3.317
 6929W        W 7364   2.052  14.187   3.469
 6930W        W 7365   3.610  13.281   2.991
 6931W        W 7366   3.018  14.079   3.602
 6932W        W 7367   0.757  14.535   2.080
 6933W        W 7368   3.616  13.157   0.954
 6934W        W 7369   2.146  12.424   1.467
 6935W        W 7370   1.913  11.036   1.357
 6936W        W 7371   0.972  14.020   1.194
 6937W        W 7372   1.471  11.761   2.419
 6938W        W 7373   1.171  11.130   1.888
 6939W        W 7374   0.234  13.952   0.436
 6940W        W 7375   2.050  13.316   1.154
 6941W        W 7376   0.925  14.111   3.033
 6942W        W 7377   0.402  12.934   0.729
 6943W        W 7378   0.287  11.477   1.728
 6944W        W 7379   1.835  13.442   1.785
 6945W        W 7380   0.087  11.296   0.805
 6946W        W 7381   2.751  12.502   2.732
 6947W        W 7382   2.628  11.888   0.304
 6948W        W 7383   3.145  13.560   1.952
 6949W        W 7384   1.806  14.044   1.783
 6950W        W 7385   1.218  14.148   0.694
 6951W        W 7386   2.500  11.051   0.124
 6952W        W 7387   0.300  14.311   1.865
 6953W        W 7388   2.497  12.069   3.500
 6954W        W 7389   0.480  11.599   3.499
 6955W        W 7390   0.211  12.199   0.832
 6956W        W 7391   0.902  12.188   0.557
 6957W        W 7392   2.665  12.515   3.374
 6958W        W 7393   1.008  12.796   2.083
 6959W        W 7394   2.482  11.082   1.203
 6960W        W 7395   1.613  14.513   1.706
 6961W        W 7396   2.827  13.975   2.643
 6962W        W 7397   2.411  14.124   1.754
 6963W        W 7398   2.430  13.104   1.348
 6964W        W 7399   1.892  11.329   0.419
 6965W        W 7400   3.573  10.957   1.141
 6966W        W 7401   1.261  12.592   0.304
 6967W        W 7402   3.427  11.929   1.294
 6968W        W 7403   2.119  13.099   0.171
 6969W        W 7404   3.055  13.299   2.919
 6970W        W 7405   2.709  14.000   0.386
 6971W        W 7406   1.324  11.675   3.292
 6972W        W 7407   1.144  12.259   2.533
 6973W        W 7408   3.236  13.754   2.810
 6974W        W 7409   2.336  11.704   3.187
 6975W        W 7410   0.180  12.175   2.964
 6976W        W 7411   1.940  12.652   2.690
 6977W        W 7412   0.297  13.410   1.347
 6978W        W 7413   0.444  12.707   2.237
 6979W        W 7414   2.761  12.993   2.587
 6980W        W 7415   2.533  14.373   3.398
 6981W        W 7416   2.429  12.112   2.951
 6982W        W 7417   2.706  14.166   1.356
 6983W        W 7418   1.708  13.886   2.679
 6984W        W 7419   1.193  14.241   1.948
 6985W        W 7420   2.998  13.412   2.367
 6986W        W 7421   2.048  13.484   3.504
 6987W        W 7422   0.653  13.437   1.843
 6988W        W 7423   2.999  13.196   1.488
 6989W        W 7424   2.640  14.262   2.239
 6990W        W 7425   0.618  13.991   2.109
 6991W        W 7426   1.639  12.043   3.319
 6992W        W 7427   2.090  14.209   0.830
 6993W        W 7428   1.398  13.464   3.468
 6994W        W 7429   1.524  13.702   0.845
 6995W        W 7430   0.745  12.442   0.104
 6996W        W 7431   0.084  14.528   7.003
 6997W        W 7432   0.460  13.421   6.526
 6998W        W 7433   3.165  13.151   4.296
 6999W        W 7434   3.295  14.236   6.323
 7000W        W 7435   1.213  14.227   3.849
 7001W        W 7436   1.296  12.379   4.832
 7002W        W 7437   0.811  12.227   4.996
 7003W        W 7438   1.802  13.042   4.430
 7004W        W 7439   1.477  14.134   6.785
 7005W        W 7440   0.126  11.695   6.748
 7006W        W 7441   0.888  10.975   6.550
 7007W        W 7442   2.582  11.363   5.437
 7008W        W 7443   2.231  12.234   4.007
 7009W        W 7444   2.801  11.668   7.098
 7010W        W 7445   0.167  11.460   6.223
 7011W        W 7446   0.266  14.079   7.244
 7012W        W 7447   1.788  13.469   3.976
 7013W        W 7448   0.220  12.252   5.669
 7014W        W 7449   1.113  12.143   6.906
 7015W        W 7450   3.572  12.002   5.405
 7016W        W 7451   3.336  13.045   6.264
 7017W        W 7452   1.644  12.378   5.291
 7018W        W 7453   2.190  13.717   5.660
 7019W        W 7454   0.690  13.151   5.892
 7020W        W 7455   0.049  12.679   5.463
 7021W        W 7456   1.085  12.651   6.655
 7022W        W 7457   3.356  12.434   6.909
 7023W        W 7458   0.972  13.878   5.354
 7024W        W 7459   2.093  13.567   6.488
 7025W        W 7460   1.313  12.207   5.713
 7026W        W 7461   1.605  12.991   5.356
 7027W        W 7462   2.602  13.764   7.204
 7028W        W 7463   1.681  13.084   7.214
 7029W        W 7464   1.662  12.800   6.692
 7030W        W 7465   0.071  12.191   7.214
 7031W        W 7466   2.903  13.726   6.813
 7032W        W 7467   0.484  11.308   4.811
 7033W        W 7468   1.011  13.566   5.810
 7034W        W 7469   3.474  13.349   5.100
 7035W        W 7470   2.887  11.749   5.667
 7036W        W 7471   3.172  11.702   3.762
 7037W        W 7472   3.637  12.503   6.068
 7038W        W 7473   1.604  14.210   5.821
 7039W        W 7474   3.378  13.676   4.259
 7040W        W 7475   0.507  14.462   4.013
 7041W        W 7476   0.900  14.508   4.689
 7042W        W 7477   0.697  11.262   6.115
 7043W        W 7478   3.320  12.280   6.390
 7044W        W 7479   2.725  12.702   4.849
 7045W        W 7480   2.691  12.390   3.876
 7046W        W 7481   1.899  13.534   6.016
 7047W        W 7482   1.705  11.864   5.215
 7048W        W 7483   2.305  13.951   6.209
 7049W        W 7484   3.176  12.742   4.631
 7050W        W 7485   2.078  11.400   4.647
 7051W        W 7486   0.735  14.094   4.330
 7052W        W 7487   0.106  11.593   4.929
 7053W        W 7488   2.892  12.200   5.403
 7054W        W 7489   0.350  13.817   5.318
 7055W        W 7490   1.691  14.167   4.188
 7056W        W 7491   3.083  12.193   3.652
 7057W        W 7492   0.106  13.951   5.816
 7058W        W 7493   0.897  13.523   6.296
 7059W        W 7494   1.270  12.883   4.915
 7060W        W 7495   1.292  11.288   6.008
 7061W        W 7496   3.521  11.050   5.305
 7062W        W 7497   0.740  12.922   3.773
 7063W        W 7498   0.395  11.955   3.952
 7064W        W 7499   0.457  13.911   4.746
 7065W        W 7500   1.588  13.394   4.994
 7066W        W 7501   2.920  14.253   6.708
 7067W        W 7502   1.846  11.895   4.392
 7068W        W 7503   3.229  14.293   5.164
 7069W        W 7504   2.906  12.146   6.762
 7070W        W 7505   3.619  13.802   4.896
 7071W        W 7506   2.246  13.094   6.380
 7072W        W 7507   0.012  12.645   4.586
 7073W        W 7508   1.123  13.060   6.159
 7074W        W 7509   2.327  12.324   4.537
 7075W        W 7510   2.204  12.814   4.641
 7076W        W 7511   0.547  12.234   6.115
 7077W        W 7512   0.532  12.110   7.037
 7078W        W 7513   0.422  11.027   5.196
 7079W        W 7514   2.190  11.374   5.757
 7080W        W 7515   1.838  11.559   6.920
 7081W        W 7516   2.193  11.708   4.098
 7082W        W 7517   3.376  14.101   6.852
 7083W        W 7518   2.343  11.182   6.891
 7084W        W 7519   3.362  13.483   7.013
 7085W        W 7520   2.792  11.650   6.609
 7086W        W 7521   2.592  11.588   4.879
 7087W        W 7522   2.985  12.722   7.283
 7088W        W 7523   0.725  14.298   5.269
 7089W        W 7524   1.383  12.015   4.255
 7090W        W 7525   0.952  11.299   6.919
 7091W        W 7526   3.004  11.783   4.600
 7092W        W 7527   3.371  12.265   4.545
 7093W        W 7528   1.114  14.482   7.016
 7094W        W 7529   1.040  11.018   4.251
 7095W        W 7530   3.361  11.552   5.286
 7096W        W 7531   3.511  13.801   3.731
 7097W        W 7532   0.418  13.004   5.433
 7098W        W 7533   2.335  11.591   3.663
 7099W        W 7534   3.469  13.923   5.383
 7100W        W 7535   3.508  11.117   6.133
 7101W        W 7536   1.953  12.329   6.687
 7102W        W 7537   2.046  13.668   4.390
 7103W        W 7538   2.446  12.962   7.130
 7104W        W 7539   2.120  10.939   5.439
 7105W        W 7540   0.732  11.842   5.502
 7106W        W 7541   0.286  13.042   6.276
 7107W        W 7542   2.145  14.235   4.982
 7108W        W 7543   3.339  11.832   5.854
 7109W        W 7544   1.976  14.179   6.621
 7110W        W 7545   3.319  13.238   3.826
 7111W        W 7546   1.754  12.721   4.887
 7112W        W 7547   3.606  11.232   6.628
 7113W        W 7548   1.755  13.067   6.222
 7114W        W 7549   1.972  11.953   5.667
 7115W        W 7550   2.824  12.251   4.505
 7116W        W 7551   3.111  11.984   4.147
 7117W        W 7552   2.920  14.024   4.536
 7118W        W 7553   2.754  13.627   5.332
 7119W        W 7554   2.650  12.706   4.310
 7120W        W 7555   2.083  12.916   5.296
 7121W        W 7556   2.964  12.704   5.363
 7122W        W 7557   0.339  11.719   5.787
 7123W        W 7558   3.117  12.771   6.614
 7124W        W 7559   3.468  14.389   5.760
 7125W        W 7560   1.398  13.833   5.162
 7126W        W 7561   2.405  14.366   6.486
 7127W        W 7562   2.399  11.696   6.250
 7128W        W 7563   1.606  14.404   6.311
 7129W        W 7564   3.303  11.358   4.777
 7130W        W 7565   3.094  12.677   6.078
 7131W        W 7566   0.077  11.998   6.116
 7132W        W 7567   2.937  11.793   5.134
 7133W        W 7568   3.348  11.944   6.911
 7134W        W 7569   2.233  13.643   5.129
 7135W        W 7570   1.489  14.234   4.742
 7136W        W 7571   0.604  11.414   4.000
 7137W        W 7572   1.708  11.068   5.810
 7138W        W 7573   0.736  14.188   3.658
 7139W        W 7574   1.110  12.654   4.409
 7140W        W 7575   1.764  13.283   6.722
 7141W        W 7576   1.594  11.641   4.712
 7142W        W 7577   2.950  11.238   5.140
 7143W        W 7578   2.670  14.520   5.468
 7144W        W 7579   2.082  14.168   5.808
 7145W        W 7580   1.478  13.205   5.769
 7146W        W 7581   3.248  13.928   5.895
 7147W        W 7582   0.942  11.431   4.664
 7148W        W 7583   1.464  13.728   5.624
 7149W        W 7584   0.947  11.659   3.689
 7150W        W 7585   1.748  12.268   6.083
 7151W        W 7586   2.596  11.134   5.953
 7152W        W 7587   0.016  12.977   5.838
 7153W        W 7588   1.720  12.795   3.996
 7154W        W 7589   0.988  11.110   3.766
 7155W        W 7590   1.726  12.191   4.817
 7156W        W 7591   2.696  11.167   6.516
 7157W        W 7592   1.284  13.179   6.625
 7158W        W 7593   2.088  12.961   6.842
 7159W        W 7594   2.705  12.991   6.735
 7160W        W 7595   1.989  11.131   7.240
 7161W        W 7596   1.211  11.747   5.633
 7162W        W 7597   0.637  11.703   5.031
 7163W        W 7598   0.423  14.415   4.707
 7164W        W 7599   1.755  13.745   6.832
 7165W        W 7600   0.790  13.230   4.191
 7166W        W 7601   2.470  12.615   5.412
 7167W        W 7602   2.750  12.414   5.811
 7168W        W 7603   1.955  13.088   5.745
 7169W        W 7604   2.425  13.462   3.877
 7170W        W 7605   2.097  11.483   5.205
 7171W        W 7606   3.576  11.761   4.473
 7172W        W 7607   0.070  14.350   6.504
 7173W        W 7608   0.487  13.576   6.036
 7174W        W 7609   0.054  14.422   4.268
 7175W        W 7610   1.953  11.692   6.074
 7176W        W 7611   1.316  13.715   3.923
 7177W        W 7612   3.221  14.097   4.109
 7178W        W 7613   2.196  12.750   4.123
 7179W        W 7614   1.039  11.941   4.640
 7180W        W 7615   1.871  11.851   3.692
 7181W        W 7616   2.455  13.416   6.870
 7182W        W 7617   2.808  11.322   4.487
 7183W        W 7618   0.138  11.170   3.935
 7184W        W 7619   1.424  13.489   6.225
 7185W        W 7620   1.223  13.405   5.317
 7186W        W 7621   0.965  13.357   3.715
 7187W        W 7622   0.206  13.598   4.483
 7188W        W 7623   0.710  12.668   6.925
 7189W        W 7624   1.414  11.228   7.111
 7190W        W 7625   2.123  11.370   6.467
 7191W        W 7626   1.318  11.138   4.748
 7192W        W 7627   2.377  11.215   4.253
 7193W        W 7628   0.322  11.147   5.830
 7194W        W 7629   0.370  12.110   5.200
 7195W        W 7630   3.059  11.218   5.606
 7196W        W 7631   0.481  11.716   4.420
 7197W        W 7632   3.052  11.404   6.036
 7198W        W 7633   3.448  12.607   3.721
 7199W        W 7634   0.740  11.365   5.540
 7200W        W 7635   1.854  11.937   6.480
 7201W        W 7636   0.002  11.627   3.958
 7202W        W 7637   0.788  13.016   6.519
 7203W        W 7638   2.146  12.414   5.698
 7204W        W 7639   2.013  14.493   3.994
 7205W        W 7640   0.159  13.000   3.691
 7206W        W 7641   0.894  13.411   6.817
 7207W        W 7642   0.415  12.578   6.448
 7208W        W 7643   1.406  12.683   6.242
 7209W        W 7644   3.174  11.042   6.504
 7210W        W 7645   3.572  12.652   6.495
 7211W        W 7646   3.560  12.852   4.181
 7212W        W 7647   2.423  13.184   4.280
 7213W        W 7648   2.897  14.484   3.975
 7214W        W 7649   2.074  12.474   7.117
 7215W        W 7650   0.404  13.441   7.157
 7216W        W 7651   3.610  11.363   7.109
 7217W        W 7652   3.328  12.291   5.730
 7218W        W 7653   1.636  14.421   7.207
 7219W        W 7654   1.491  11.050   3.934
 7220W        W 7655   3.030  13.649   3.877
 7221W        W 7656   0.799  11.742   6.763
 7222W        W 7657   1.233  13.736   6.625
 7223W        W 7658   3.359  11.727   6.423
 7224W        W 7659   2.570  14.386   4.391
 7225W        W 7660   2.809  13.005   5.758
 7226W        W 7661   1.059  11.421   6.425
 7227W        W 7662   1.528  12.490   7.182
 7228W        W 7663   1.031  13.669   4.376
 7229W        W 7664   2.786  13.167   4.640
 7230W        W 7665   0.554  11.793   6.364
 7231W        W 7666   1.883  13.855   4.828
 7232W        W 7667   3.633  12.415   5.009
 7233W        W 7668   1.855  11.048   6.728
 7234W        W 7669   2.635  13.753   5.807
 7235W        W 7670   2.938  14.097   5.515
 7236W        W 7671   2.157  13.899   3.943
 7237W        W 7672   0.167  13.791   6.785
 7238W        W 7673   0.910  11.783   6.023
 7239W        W 7674   0.880  11.131   5.133
 7240W        W 7675   2.501  11.973   5.825
 7241W        W 7676   1.299  13.144   4.025
 7242W        W 7677   3.297  13.086   5.524
 7243W        W 7678   0.624  13.844   6.947
 7244W        W 7679   3.011  14.526   4.744
 7245W        W 7680   1.110  11.546   5.189
 7246W        W 7681   0.879  13.039   5.279
 7247W        W 7682   1.192  14.450   6.029
 7248W        W 7683   3.259  14.546   7.061
 7249W        W 7684   2.418  12.734   5.994
 7250W        W 7685   0.267  12.532   3.909
 7251W        W 7686   3.401  14.190   4.606
 7252W        W 7687   3.238  11.514   4.225
 7253W        W 7688   1.377  11.033   6.628
 7254W        W 7689   3.083  13.835   5.086
 7255W        W 7690   3.112  12.391   4.991
 7256W        W 7691   1.229  12.064   5.207
 7257W        W 7692   1.474  12.326   6.531
 7258W        W 7693   2.585  13.479   6.394
 7259W        W 7694   1.235  11.933   6.506
 7260W        W 7695   1.214  14.399   5.122
 7261W        W 7696   0.531  14.358   6.756
 7262W        W 7697   0.643  13.719   3.886
 7263W        W 7698   3.160  13.477   4.696
 7264W        W 7699   0.764  12.269   6.582
 7265W        W 7700   3.537  12.199   4.063
 7266W        W 7701   1.282  13.256   4.534
 7267W        W 7702   2.381  12.638   6.615
 7268W        W 7703   2.272  12.266   6.159
 7269W        W 7704   0.832  12.638   6.188
 7270W        W 7705   3.042  14.526   6.017
 7271W        W 7706   2.833  11.160   7.011
 7272W        W 7707   0.497  11.310   6.598
 7273W        W 7708   0.836  12.333   5.651
 7274W        W 7709   1.205  12.147   3.773
 7275W        W 7710   0.008  13.906   6.318
 7276W        W 7711   1.593  12.615   5.761
 7277W        W 7712   1.416  11.640   3.866
 7278W        W 7713   0.551  12.456   4.647
 7279W        W 7714   0.322  14.308   6.084
 7280W        W 7715   3.117  12.534   4.192
 7281W        W 7716   3.212  11.450   6.878
 7282W        W 7717   2.648  13.659   4.841
 7283W        W 7718   0.246  12.583   7.018
 7284W        W 7719   3.212  11.047   4.314
 7285W        W 7720   2.732  13.522   4.325
 7286W        W 7721   1.634  12.580   4.410
 7287W        W 7722   2.821  11.384   3.933
 7288W        W 7723   2.886  11.991   6.119
 7289W        W 7724   0.595  12.584   5.326
 7290W        W 7725   0.889  13.523   4.975
 7291W        W 7726   2.652  12.143   4.940
 7292W        W 7727   1.675  11.522   5.636
 7293W        W 7728   3.637  13.433   6.147
 7294W        W 7729   3.555  11.420   5.708
 7295W        W 7730   0.094  14.250   5.084
 7296W        W 7731   0.603  13.437   4.620
 7297W        W 7732   0.518  11.054   7.173
 7298W        W 7733   1.637  13.907   7.275
 7299W        W 7734   3.392  12.875   5.065
 7300W        W 7735   2.746  13.052   3.945
 7301W        W 7736   2.041  14.573   6.157
 7302W        W 7737   2.898  13.295   7.194
 7303W        W 7738   1.713  11.005   4.474
 7304W        W 7739   2.426  11.874   5.333
 7305W        W 7740   0.112  13.461   5.665
 7306W        W 7741   1.365  11.423   4.306
 7307W        W 7742   1.169  12.907   7.155
 7308W        W 7743   2.163  11.888   4.869
 7309W        W 7744   2.368  13.298   5.991
 7310W        W 7745   0.522  13.903   6.426
 7311W        W 7746   1.113  13.886   7.149
 7312W        W 7747   0.964  11.683   4.163
 7313W        W 7748   2.481  11.825   4.488
 7314W        W 7749   2.439  13.933   6.725
 7315W        W 7750   1.124  12.525   5.324
 7316W        W 7751   0.779  14.223   6.189
 7317W        W 7752   3.524  14.340   3.790
 7318W        W 7753   0.387  13.012   6.786
 7319W        W 7754   2.382  13.274   5.474
 7320W        W 7755   0.818  12.923   4.716
 7321W        W 7756   1.189  13.930   6.111
 7322W        W 7757   1.567  11.349   5.152
 7323W        W 7758   0.178  13.333   4.082
 7324W        W 7759   1.697  12.284   3.952
 7325W        W 7760   0.343  12.833   4.971
 7326W        W 7761   1.633  11.475   6.435
 7327W        W 7762   3.305  11.184   3.862
 7328W        W 7763   3.398  12.930   6.961
 7329W        W 7764   2.052  14.187   7.113
 7330W        W 7765   3.610  13.281   6.635
 7331W        W 7766   3.018  14.079   7.246
 7332W        W 7767   0.757  14.535   5.724
 7333W        W 7768   3.616  13.157   4.598
 7334W        W 7769   2.146  12.424   5.111
 7335W        W 7770   1.913  11.036   5.001
 7336W        W 7771   0.972  14.020   4.838
 7337W        W 7772   1.471  11.761   6.063
 7338W        W 7773   1.171  11.130   5.532
 7339W        W 7774   0.234  13.952   4.080
 7340W        W 7775   2.050  13.316   4.798
 7341W        W 7776   0.925  14.111   6.677
 7342W        W 7777   0.402  12.934   4.373
 7343W        W 7778   0.287  11.477   5.372
 7344W        W 7779   1.835  13.442   5.429
 7345W        W 7780   0.087  11.296   4.449
 7346W        W 7781   2.751  12.502   6.376
 7347W        W 7782   2.628  11.888   3.948
 7348W        W 7783   3.145  13.560   5.596
 7349W        W 7784   1.806  14.044   5.427
 7350W        W 7785   1.218  14.148   4.338
 7351W        W 7786   2.500  11.051   3.768
 7352W        W 7787   0.300  14.311   5.509
 7353W        W 7788   2.497  12.069   7.144
 7354W        W 7789   0.480  11.599   7.143
 7355W        W 7790   0.211  12.199   4.476
 7356W        W 7791   0.902  12.188   4.201
 7357W        W 7792   2.665  12.515   7.018
 7358W        W 7793   1.008  12.796   5.727
 7359W        W 7794   2.482  11.082   4.847
 7360W        W 7795   1.613  14.513   5.350
 7361W        W 7796   2.827  13.975   6.287
 7362W        W 7797   2.411  14.124   5.398
 7363W        W 7798   2.430  13.104   4.992
 7364W        W 7799   1.892  11.329   4.063
 7365W        W 7800   3.573  10.957   4.785
 7366W        W 7801   1.261  12.592   3.948
 7367W        W 7802   3.427  11.929   4.938
 7368W        W 7803   2.119  13.099   3.815
 7369W        W 7804   3.055  13.299   6.563
 7370W        W 7805   2.709  14.000   4.030
 7371W        W 7806   1.324  11.675   6.936
 7372W        W 7807   1.144  12.259   6.177
 7373W        W 7808   3.236  13.754   6.454
 7374W        W 7809   2.336  11.704   6.831
 7375W        W 7810   0.180  12.175   6.608
 7376W        W 7811   1.940  12.652   6.334
 7377W        W 7812   0.297  13.410   4.991
 7378W        W 7813   0.444  12.707   5.881
 7379W        W 7814   2.761  12.993   6.231
 7380W        W 7815   2.533  14.373   7.042
 7381W        W 7816   2.429  12.112   6.595
 7382W        W 7817   2.706  14.166   5.000
 7383W        W 7818   1.708  13.886   6.323
 7384W        W 7819   1.193  14.241   5.592
 7385W        W 7820   2.998  13.412   6.011
 7386W        W 7821   2.048  13.484   7.148
 7387W        W 7822   0.653  13.437   5.487
 7388W        W 7823   2.999  13.196   5.132
 7389W        W 7824   2.640  14.262   5.883
 7390W        W 7825   0.618  13.991   5.753
 7391W        W 7826   1.639  12.043   6.963
 7392W        W 7827   2.090  14.209   4.474
 7393W        W 7828   1.398  13.464   7.112
 7394W        W 7829   1.524  13.702   4.489
 7395W        W 7830   0.745  12.442   3.748
 7396W        W 7831   0.084  14.528  10.648
 7397W        W 7832   0.460  13.421  10.171
 7398W        W 7833   3.165  13.151   7.941
 7399W        W 7834   3.295  14.236   9.968
 7400W        W 7835   1.213  14.227   7.494
 7401W        W 7836   1.296  12.379   8.477
 7402W        W 7837   0.811  12.227   8.641
 7403W        W 7838   1.802  13.042   8.075
 7404W        W 7839   1.477  14.134  10.430
 7405W        W 7840   0.126  11.695  10.393
 7406W        W 7841   0.888  10.975  10.195
 7407W        W 7842   2.582  11.363   9.082
 7408W        W 7843   2.231  12.234   7.652
 7409W        W 7844   2.801  11.668  10.743
 7410W        W 7845   0.167  11.460   9.868
 7411W        W 7846   0.266  14.079  10.889
 7412W        W 7847   1.788  13.469   7.621
 7413W        W 7848   0.220  12.252   9.314
 7414W        W 7849   1.113  12.143  10.551
 7415W        W 7850   3.572  12.002   9.050
 7416W        W 7851   3.336  13.045   9.909
 7417W        W 7852   1.644  12.378   8.936
 7418W        W 7853   2.190  13.717   9.305
 7419W        W 7854   0.690  13.151   9.537
 7420W        W 7855   0.049  12.679   9.108
 7421W        W 7856   1.085  12.651  10.300
 7422W        W 7857   3.356  12.434  10.554
 7423W        W 7858   0.972  13.878   8.999
 7424W        W 7859   2.093  13.567  10.133
 7425W        W 7860   1.313  12.207   9.358
 7426W        W 7861   1.605  12.991   9.001
 7427W        W 7862   2.602  13.764  10.849
 7428W        W 7863   1.681  13.084  10.859
 7429W        W 7864   1.662  12.800  10.337
 7430W        W 7865   0.071  12.191  10.859
 7431W        W 7866   2.903  13.726  10.458
 7432W        W 7867   0.484  11.308   8.456
 7433W        W 7868   1.011  13.566   9.455
 7434W        W 7869   3.474  13.349   8.745
 7435W        W 7870   2.887  11.749   9.312
 7436W        W 7871   3.172  11.702   7.407
 7437W        W 7872   3.637  12.503   9.713
 7438W        W 7873   1.604  14.210   9.466
 7439W        W 7874   3.378  13.676   7.904
 7440W        W 7875   0.507  14.462   7.658
 7441W        W 7876   0.900  14.508   8.334
 7442W        W 7877   0.697  11.262   9.760
 7443W        W 7878   3.320  12.280  10.035
 7444W        W 7879   2.725  12.702   8.494
 7445W        W 7880   2.691  12.390   7.521
 7446W        W 7881   1.899  13.534   9.661
 7447W        W 7882   1.705  11.864   8.860
 7448W        W 7883   2.305  13.951   9.854
 7449W        W 7884   3.176  12.742   8.276
 7450W        W 7885   2.078  11.400   8.292
 7451W        W 7886   0.735  14.094   7.975
 7452W        W 7887   0.106  11.593   8.574
 7453W        W 7888   2.892  12.200   9.048
 7454W        W 7889   0.350  13.817   8.963
 7455W        W 7890   1.691  14.167   7.833
 7456W        W 7891   3.083  12.193   7.297
 7457W        W 7892   0.106  13.951   9.461
 7458W        W 7893   0.897  13.523   9.941
 7459W        W 7894   1.270  12.883   8.560
 7460W        W 7895   1.292  11.288   9.653
 7461W        W 7896   3.521  11.050   8.950
 7462W        W 7897   0.740  12.922   7.418
 7463W        W 7898   0.395  11.955   7.597
 7464W        W 7899   0.457  13.911   8.391
 7465W        W 7900   1.588  13.394   8.639
 7466W        W 7901   2.920  14.253  10.353
 7467W        W 7902   1.846  11.895   8.037
 7468W        W 7903   3.229  14.293   8.809
 7469W        W 7904   2.906  12.146  10.407
 7470W        W 7905   3.619  13.802   8.541
 7471W        W 7906   2.246  13.094  10.025
 7472W        W 7907   0.012  12.645   8.231
 7473W        W 7908   1.123  13.060   9.804
 7474W        W 7909   2.327  12.324   8.182
 7475W        W 7910   2.204  12.814   8.286
 7476W        W 7911   0.547  12.234   9.760
 7477W        W 7912   0.532  12.110  10.682
 7478W        W 7913   0.422  11.027   8.841
 7479W        W 7914   2.190  11.374   9.402
 7480W        W 7915   1.838  11.559  10.565
 7481W        W 7916   2.193  11.708   7.743
 7482W        W 7917   3.376  14.101  10.497
 7483W        W 7918   2.343  11.182  10.536
 7484W        W 7919   3.362  13.483  10.658
 7485W        W 7920   2.792  11.650  10.254
 7486W        W 7921   2.592  11.588   8.524
 7487W        W 7922   2.985  12.722  10.928
 7488W        W 7923   0.725  14.298   8.914
 7489W        W 7924   1.383  12.015   7.900
 7490W        W 7925   0.952  11.299  10.564
 7491W        W 7926   3.004  11.783   8.245
 7492W        W 7927   3.371  12.265   8.190
 7493W        W 7928   1.114  14.482  10.661
 7494W        W 7929   1.040  11.018   7.896
 7495W        W 7930   3.361  11.552   8.931
 7496W        W 7931   3.511  13.801   7.376
 7497W        W 7932   0.418  13.004   9.078
 7498W        W 7933   2.335  11.591   7.308
 7499W        W 7934   3.469  13.923   9.028
 7500W        W 7935   3.508  11.117   9.778
 7501W        W 7936   1.953  12.329  10.332
 7502W        W 7937   2.046  13.668   8.035
 7503W        W 7938   2.446  12.962  10.775
 7504W        W 7939   2.120  10.939   9.084
 7505W        W 7940   0.732  11.842   9.147
 7506W        W 7941   0.286  13.042   9.921
 7507W        W 7942   2.145  14.235   8.627
 7508W        W 7943   3.339  11.832   9.499
 7509W        W 7944   1.976  14.179  10.266
 7510W        W 7945   3.319  13.238   7.471
 7511W        W 7946   1.754  12.721   8.532
 7512W        W 7947   3.606  11.232  10.273
 7513W        W 7948   1.755  13.067   9.867
 7514W        W 7949   1.972  11.953   9.312
 7515W        W 7950   2.824  12.251   8.150
 7516W        W 7951   3.111  11.984   7.792
 7517W        W 7952   2.920  14.024   8.181
 7518W        W 7953   2.754  13.627   8.977
 7519W        W 7954   2.650  12.706   7.955
 7520W        W 7955   2.083  12.916   8.941
 7521W        W 7956   2.964  12.704   9.008
 7522W        W 7957   0.339  11.719   9.432
 7523W        W 7958   3.117  12.771  10.259
 7524W        W 7959   3.468  14.389   9.405
 7525W        W 7960   1.398  13.833   8.807
 7526W        W 7961   2.405  14.366  10.131
 7527W        W 7962   2.399  11.696   9.895
 7528W        W 7963   1.606  14.404   9.956
 7529W        W 7964   3.303  11.358   8.422
 7530W        W 7965   3.094  12.677   9.723
 7531W        W 7966   0.077  11.998   9.761
 7532W        W 7967   2.937  11.793   8.779
 7533W        W 7968   3.348  11.944  10.556
 7534W        W 7969   2.233  13.643   8.774
 7535W        W 7970   1.489  14.234   8.387
 7536W        W 7971   0.604  11.414   7.645
 7537W        W 7972   1.708  11.068   9.455
 7538W        W 7973   0.736  14.188   7.303
 7539W        W 7974   1.110  12.654   8.054
 7540W        W 7975   1.764  13.283  10.367
 7541W        W 7976   1.594  11.641   8.357
 7542W        W 7977   2.950  11.238   8.785
 7543W        W 7978   2.670  14.520   9.113
 7544W        W 7979   2.082  14.168   9.453
 7545W        W 7980   1.478  13.205   9.414
 7546W        W 7981   3.248  13.928   9.540
 7547W        W 7982   0.942  11.431   8.309
 7548W        W 7983   1.464  13.728   9.269
 7549W        W 7984   0.947  11.659   7.334
 7550W        W 7985   1.748  12.268   9.728
 7551W        W 7986   2.596  11.134   9.598
 7552W        W 7987   0.016  12.977   9.483
 7553W        W 7988   1.720  12.795   7.641
 7554W        W 7989   0.988  11.110   7.411
 7555W        W 7990   1.726  12.191   8.462
 7556W        W 7991   2.696  11.167  10.161
 7557W        W 7992   1.284  13.179  10.270
 7558W        W 7993   2.088  12.961  10.487
 7559W        W 7994   2.705  12.991  10.380
 7560W        W 7995   1.989  11.131  10.885
 7561W        W 7996   1.211  11.747   9.278
 7562W        W 7997   0.637  11.703   8.676
 7563W        W 7998   0.423  14.415   8.352
 7564W        W 7999   1.755  13.745  10.477
 7565W        W 8000   0.790  13.230   7.836
 7566W        W 8001   2.470  12.615   9.057
 7567W        W 8002   2.750  12.414   9.456
 7568W        W 8003   1.955  13.088   9.390
 7569W        W 8004   2.425  13.462   7.522
 7570W        W 8005   2.097  11.483   8.850
 7571W        W 8006   3.576  11.761   8.118
 7572W        W 8007   0.070  14.350  10.149
 7573W        W 8008   0.487  13.576   9.681
 7574W        W 8009   0.054  14.422   7.913
 7575W        W 8010   1.953  11.692   9.719
 7576W        W 8011   1.316  13.715   7.568
 7577W        W 8012   3.221  14.097   7.754
 7578W        W 8013   2.196  12.750   7.768
 7579W        W 8014   1.039  11.941   8.285
 7580W        W 8015   1.871  11.851   7.337
 7581W        W 8016   2.455  13.416  10.515
 7582W        W 8017   2.808  11.322   8.132
 7583W        W 8018   0.138  11.170   7.580
 7584W        W 8019   1.424  13.489   9.870
 7585W        W 8020   1.223  13.405   8.962
 7586W        W 8021   0.965  13.357   7.360
 7587W        W 8022   0.206  13.598   8.128
 7588W        W 8023   0.710  12.668  10.570
 7589W        W 8024   1.414  11.228  10.756
 7590W        W 8025   2.123  11.370  10.112
 7591W        W 8026   1.318  11.138   8.393
 7592W        W 8027   2.377  11.215   7.898
 7593W        W 8028   0.322  11.147   9.475
 7594W        W 8029   0.370  12.110   8.845
 7595W        W 8030   3.059  11.218   9.251
 7596W        W 8031   0.481  11.716   8.065
 7597W        W 8032   3.052  11.404   9.681
 7598W        W 8033   3.448  12.607   7.366
 7599W        W 8034   0.740  11.365   9.185
 7600W        W 8035   1.854  11.937  10.125
 7601W        W 8036   0.002  11.627   7.603
 7602W        W 8037   0.788  13.016  10.164
 7603W        W 8038   2.146  12.414   9.343
 7604W        W 8039   2.013  14.493   7.639
 7605W        W 8040   0.159  13.000   7.336
 7606W        W 8041   0.894  13.411  10.462
 7607W        W 8042   0.415  12.578  10.093
 7608W        W 8043   1.406  12.683   9.887
 7609W        W 8044   3.174  11.042  10.149
 7610W        W 8045   3.572  12.652  10.140
 7611W        W 8046   3.560  12.852   7.826
 7612W        W 8047   2.423  13.184   7.925
 7613W        W 8048   2.897  14.484   7.620
 7614W        W 8049   2.074  12.474  10.762
 7615W        W 8050   0.404  13.441  10.802
 7616W        W 8051   3.610  11.363  10.754
 7617W        W 8052   3.328  12.291   9.375
 7618W        W 8053   1.636  14.421  10.852
 7619W        W 8054   1.491  11.050   7.579
 7620W        W 8055   3.030  13.649   7.522
 7621W        W 8056   0.799  11.742  10.408
 7622W        W 8057   1.233  13.736  10.270
 7623W        W 8058   3.359  11.727  10.068
 7624W        W 8059   2.570  14.386   8.036
 7625W        W 8060   2.809  13.005   9.403
 7626W        W 8061   1.059  11.421  10.070
 7627W        W 8062   1.528  12.490  10.827
 7628W        W 8063   1.031  13.669   8.021
 7629W        W 8064   2.786  13.167   8.285
 7630W        W 8065   0.554  11.793  10.009
 7631W        W 8066   1.883  13.855   8.473
 7632W        W 8067   3.633  12.415   8.654
 7633W        W 8068   1.855  11.048  10.373
 7634W        W 8069   2.635  13.753   9.452
 7635W        W 8070   2.938  14.097   9.160
 7636W        W 8071   2.157  13.899   7.588
 7637W        W 8072   0.167  13.791  10.430
 7638W        W 8073   0.910  11.783   9.668
 7639W        W 8074   0.880  11.131   8.778
 7640W        W 8075   2.501  11.973   9.470
 7641W        W 8076   1.299  13.144   7.670
 7642W        W 8077   3.297  13.086   9.169
 7643W        W 8078   0.624  13.844  10.592
 7644W        W 8079   3.011  14.526   8.389
 7645W        W 8080   1.110  11.546   8.834
 7646W        W 8081   0.879  13.039   8.924
 7647W        W 8082   1.192  14.450   9.674
 7648W        W 8083   3.259  14.546  10.706
 7649W        W 8084   2.418  12.734   9.639
 7650W        W 8085   0.267  12.532   7.554
 7651W        W 8086   3.401  14.190   8.251
 7652W        W 8087   3.238  11.514   7.870
 7653W        W 8088   1.377  11.033  10.273
 7654W        W 8089   3.083  13.835   8.731
 7655W        W 8090   3.112  12.391   8.636
 7656W        W 8091   1.229  12.064   8.852
 7657W        W 8092   1.474  12.326  10.176
 7658W        W 8093   2.585  13.479  10.039
 7659W        W 8094   1.235  11.933  10.151
 7660W        W 8095   1.214  14.399   8.767
 7661W        W 8096   0.531  14.358  10.401
 7662W        W 8097   0.643  13.719   7.531
 7663W        W 8098   3.160  13.477   8.341
 7664W        W 8099   0.764  12.269  10.227
 7665W        W 8100   3.537  12.199   7.708
 7666W        W 8101   1.282  13.256   8.179
 7667W        W 8102   2.381  12.638  10.260
 7668W        W 8103   2.272  12.266   9.804
 7669W        W 8104   0.832  12.638   9.833
 7670W        W 8105   3.042  14.526   9.662
 7671W        W 8106   2.833  11.160  10.656
 7672W        W 8107   0.497  11.310  10.243
 7673W        W 8108   0.836  12.333   9.296
 7674W        W 8109   1.205  12.147   7.418
 7675W        W 8110   0.008  13.906   9.963
 7676W        W 8111   1.593  12.615   9.406
 7677W        W 8112   1.416  11.640   7.511
 7678W        W 8113   0.551  12.456   8.292
 7679W        W 8114   0.322  14.308   9.729
 7680W        W 8115   3.117  12.534   7.837
 7681W        W 8116   3.212  11.450  10.523
 7682W        W 8117   2.648  13.659   8.486
 7683W        W 8118   0.246  12.583  10.663
 7684W        W 8119   3.212  11.047   7.959
 7685W        W 8120   2.732  13.522   7.970
 7686W        W 8121   1.634  12.580   8.055
 7687W        W 8122   2.821  11.384   7.578
 7688W        W 8123   2.886  11.991   9.764
 7689W        W 8124   0.595  12.584   8.971
 7690W        W 8125   0.889  13.523   8.620
 7691W        W 8126   2.652  12.143   8.585
 7692W        W 8127   1.675  11.522   9.281
 7693W        W 8128   3.637  13.433   9.792
 7694W        W 8129   3.555  11.420   9.353
 7695W        W 8130   0.094  14.250   8.729
 7696W        W 8131   0.603  13.437   8.265
 7697W        W 8132   0.518  11.054  10.818
 7698W        W 8133   1.637  13.907  10.920
 7699W        W 8134   3.392  12.875   8.710
 7700W        W 8135   2.746  13.052   7.590
 7701W        W 8136   2.041  14.573   9.802
 7702W        W 8137   2.898  13.295  10.839
 7703W        W 8138   1.713  11.005   8.119
 7704W        W 8139   2.426  11.874   8.978
 7705W        W 8140   0.112  13.461   9.310
 7706W        W 8141   1.365  11.423   7.951
 7707W        W 8142   1.169  12.907  10.800
 7708W        W 8143   2.163  11.888   8.514
 7709W        W 8144   2.368  13.298   9.636
 7710W        W 8145   0.522  13.903  10.071
 7711W        W 8146   1.113  13.886  10.794
 7712W        W 8147   0.964  11.683   7.808
 7713W        W 8148   2.481  11.825   8.133
 7714W        W 8149   2.439  13.933  10.370
 7715W        W 8150   1.124  12.525   8.969
 7716W        W 8151   0.779  14.223   9.834
 7717W        W 8152   3.524  14.340   7.435
 7718W        W 8153   0.387  13.012  10.431
 7719W        W 8154   2.382  13.274   9.119
 7720W        W 8155   0.818  12.923   8.361
 7721W        W 8156   1.189  13.930   9.756
 7722W        W 8157   1.567  11.349   8.797
 7723W        W 8158   0.178  13.333   7.727
 7724W        W 8159   1.697  12.284   7.597
 7725W        W 8160   0.343  12.833   8.616
 7726W        W 8161   1.633  11.475  10.080
 7727W        W 8162   3.305  11.184   7.507
 7728W        W 8163   3.398  12.930  10.606
 7729W        W 8164   2.052  14.187  10.758
 7730W        W 8165   3.610  13.281  10.280
 7731W        W 8166   3.018  14.079  10.891
 7732W        W 8167   0.757  14.535   9.369
 7733W        W 8168   3.616  13.157   8.243
 7734W        W 8169   2.146  12.424   8.756
 7735W        W 8170   1.913  11.036   8.646
 7736W        W 8171   0.972  14.020   8.483
 7737W        W 8172   1.471  11.761   9.708
 7738W        W 8173   1.171  11.130   9.177
 7739W        W 8174   0.234  13.952   7.725
 7740W        W 8175   2.050  13.316   8.443
 7741W        W 8176   0.925  14.111  10.322
 7742W        W 8177   0.402  12.934   8.018
 7743W        W 8178   0.287  11.477   9.017
 7744W        W 8179   1.835  13.442   9.074
 7745W        W 8180   0.087  11.296   8.094
 7746W        W 8181   2.751  12.502  10.021
 7747W        W 8182   2.628  11.888   7.593
 7748W        W 8183   3.145  13.560   9.241
 7749W        W 8184   1.806  14.044   9.072
 7750W        W 8185   1.218  14.148   7.983
 7751W        W 8186   2.500  11.051   7.413
 7752W        W 8187   0.300  14.311   9.154
 7753W        W 8188   2.497  12.069  10.789
 7754W        W 8189   0.480  11.599  10.788
 7755W        W 8190   0.211  12.199   8.121
 7756W        W 8191   0.902  12.188   7.846
 7757W        W 8192   2.665  12.515  10.663
 7758W        W 8193   1.008  12.796   9.372
 7759W        W 8194   2.482  11.082   8.492
 7760W        W 8195   1.613  14.513   8.995
 7761W        W 8196   2.827  13.975   9.932
 7762W        W 8197   2.411  14.124   9.043
 7763W        W 8198   2.430  13.104   8.637
 7764W        W 8199   1.892  11.329   7.708
 7765W        W 8200   3.573  10.957   8.430
 7766W        W 8201   1.261  12.592   7.593
 7767W        W 8202   3.427  11.929   8.583
 7768W        W 8203   2.119  13.099   7.460
 7769W        W 8204   3.055  13.299  10.208
 7770W        W 8205   2.709  14.000   7.675
 7771W        W 8206   1.324  11.675  10.581
 7772W        W 8207   1.144  12.259   9.822
 7773W        W 8208   3.236  13.754  10.099
 7774W        W 8209   2.336  11.704  10.476
 7775W        W 8210   0.180  12.175  10.253
 7776W        W 8211   1.940  12.652   9.979
 7777W        W 8212   0.297  13.410   8.636
 7778W        W 8213   0.444  12.707   9.526
 7779W        W 8214   2.761  12.993   9.876
 7780W        W 8215   2.533  14.373  10.687
 7781W        W 8216   2.429  12.112  10.240
 7782W        W 8217   2.706  14.166   8.645
 7783W        W 8218   1.708  13.886   9.968
 7784W        W 8219   1.193  14.241   9.237
 7785W        W 8220   2.998  13.412   9.656
 7786W        W 8221   2.048  13.484  10.793
 7787W        W 8222   0.653  13.437   9.132
 7788W        W 8223   2.999  13.196   8.777
 7789W        W 8224   2.640  14.262   9.528
 7790W        W 8225   0.618  13.991   9.398
 7791W        W 8226   1.639  12.043  10.608
 7792W        W 8227   2.090  14.209   8.119
 7793W        W 8228   1.398  13.464  10.757
 7794W        W 8229   1.524  13.702   8.134
 7795W        W 8230   0.745  12.442   7.393
 7796W        W 8231   0.084  14.528  14.292
 7797W        W 8232   0.460  13.421  13.815
 7798W        W 8233   3.165  13.151  11.585
 7799W        W 8234   3.295  14.236  13.612
 7800W        W 8235   1.213  14.227  11.138
 7801W        W 8236   1.296  12.379  12.121
 7802W        W 8237   0.811  12.227  12.285
 7803W        W 8238   1.802  13.042  11.719
 7804W        W 8239   1.477  14.134  14.074
 7805W        W 8240   0.126  11.695  14.037
 7806W        W 8241   0.888  10.975  13.839
 7807W        W 8242   2.582  11.363  12.726
 7808W        W 8243   2.231  12.234  11.296
 7809W        W 8244   2.801  11.668  14.387
 7810W        W 8245   0.167  11.460  13.512
 7811W        W 8246   0.266  14.079  14.533
 7812W        W 8247   1.788  13.469  11.265
 7813W        W 8248   0.220  12.252  12.958
 7814W        W 8249   1.113  12.143  14.195
 7815W        W 8250   3.572  12.002  12.694
 7816W        W 8251   3.336  13.045  13.553
 7817W        W 8252   1.644  12.378  12.580
 7818W        W 8253   2.190  13.717  12.949
 7819W        W 8254   0.690  13.151  13.181
 7820W        W 8255   0.049  12.679  12.752
 7821W        W 8256   1.085  12.651  13.944
 7822W        W 8257   3.356  12.434  14.198
 7823W        W 8258   0.972  13.878  12.643
 7824W        W 8259   2.093  13.567  13.777
 7825W        W 8260   1.313  12.207  13.002
 7826W        W 8261   1.605  12.991  12.645
 7827W        W 8262   2.602  13.764  14.493
 7828W        W 8263   1.681  13.084  14.503
 7829W        W 8264   1.662  12.800  13.981
 7830W        W 8265   0.071  12.191  14.503
 7831W        W 8266   2.903  13.726  14.102
 7832W        W 8267   0.484  11.308  12.100
 7833W        W 8268   1.011  13.566  13.099
 7834W        W 8269   3.474  13.349  12.389
 7835W        W 8270   2.887  11.749  12.956
 7836W        W 8271   3.172  11.702  11.051
 7837W        W 8272   3.637  12.503  13.357
 7838W        W 8273   1.604  14.210  13.110
 7839W        W 8274   3.378  13.676  11.548
 7840W        W 8275   0.507  14.462  11.302
 7841W        W 8276   0.900  14.508  11.978
 7842W        W 8277   0.697  11.262  13.404
 7843W        W 8278   3.320  12.280  13.679
 7844W        W 8279   2.725  12.702  12.138
 7845W        W 8280   2.691  12.390  11.165
 7846W        W 8281   1.899  13.534  13.305
 7847W        W 8282   1.705  11.864  12.504
 7848W        W 8283   2.305  13.951  13.498
 7849W        W 8284   3.176  12.742  11.920
 7850W        W 8285   2.078  11.400  11.936
 7851W        W 8286   0.735  14.094  11.619
 7852W        W 8287   0.106  11.593  12.218
 7853W        W 8288   2.892  12.200  12.692
 7854W        W 8289   0.350  13.817  12.607
 7855W        W 8290   1.691  14.167  11.477
 7856W        W 8291   3.083  12.193  10.941
 7857W        W 8292   0.106  13.951  13.105
 7858W        W 8293   0.897  13.523  13.585
 7859W        W 8294   1.270  12.883  12.204
 7860W        W 8295   1.292  11.288  13.297
 7861W        W 8296   3.521  11.050  12.594
 7862W        W 8297   0.740  12.922  11.062
 7863W        W 8298   0.395  11.955  11.241
 7864W        W 8299   0.457  13.911  12.035
 7865W        W 8300   1.588  13.394  12.283
 7866W        W 8301   2.920  14.253  13.997
 7867W        W 8302   1.846  11.895  11.681
 7868W        W 8303   3.229  14.293  12.453
 7869W        W 8304   2.906  12.146  14.051
 7870W        W 8305   3.619  13.802  12.185
 7871W        W 8306   2.246  13.094  13.669
 7872W        W 8307   0.012  12.645  11.875
 7873W        W 8308   1.123  13.060  13.448
 7874W        W 8309   2.327  12.324  11.826
 7875W        W 8310   2.204  12.814  11.930
 7876W        W 8311   0.547  12.234  13.404
 7877W        W 8312   0.532  12.110  14.326
 7878W        W 8313   0.422  11.027  12.485
 7879W        W 8314   2.190  11.374  13.046
 7880W        W 8315   1.838  11.559  14.209
 7881W        W 8316   2.193  11.708  11.387
 7882W        W 8317   3.376  14.101  14.141
 7883W        W 8318   2.343  11.182  14.180
 7884W        W 8319   3.362  13.483  14.302
 7885W        W 8320   2.792  11.650  13.898
 7886W        W 8321   2.592  11.588  12.168
 7887W        W 8322   2.985  12.722  14.572
 7888W        W 8323   0.725  14.298  12.558
 7889W        W 8324   1.383  12.015  11.544
 7890W        W 8325   0.952  11.299  14.208
 7891W        W 8326   3.004  11.783  11.889
 7892W        W 8327   3.371  12.265  11.834
 7893W        W 8328   1.114  14.482  14.305
 7894W        W 8329   1.040  11.018  11.540
 7895W        W 8330   3.361  11.552  12.575
 7896W        W 8331   3.511  13.801  11.020
 7897W        W 8332   0.418  13.004  12.722
 7898W        W 8333   2.335  11.591  10.952
 7899W        W 8334   3.469  13.923  12.672
 7900W        W 8335   3.508  11.117  13.422
 7901W        W 8336   1.953  12.329  13.976
 7902W        W 8337   2.046  13.668  11.679
 7903W        W 8338   2.446  12.962  14.419
 7904W        W 8339   2.120  10.939  12.728
 7905W        W 8340   0.732  11.842  12.791
 7906W        W 8341   0.286  13.042  13.565
 7907W        W 8342   2.145  14.235  12.271
 7908W        W 8343   3.339  11.832  13.143
 7909W        W 8344   1.976  14.179  13.910
 7910W        W 8345   3.319  13.238  11.115
 7911W        W 8346   1.754  12.721  12.176
 7912W        W 8347   3.606  11.232  13.917
 7913W        W 8348   1.755  13.067  13.511
 7914W        W 8349   1.972  11.953  12.956
 7915W        W 8350   2.824  12.251  11.794
 7916W        W 8351   3.111  11.984  11.436
 7917W        W 8352   2.920  14.024  11.825
 7918W        W 8353   2.754  13.627  12.621
 7919W        W 8354   2.650  12.706  11.599
 7920W        W 8355   2.083  12.916  12.585
 7921W        W 8356   2.964  12.704  12.652
 7922W        W 8357   0.339  11.719  13.076
 7923W        W 8358   3.117  12.771  13.903
 7924W        W 8359   3.468  14.389  13.049
 7925W        W 8360   1.398  13.833  12.451
 7926W        W 8361   2.405  14.366  13.775
 7927W        W 8362   2.399  11.696  13.539
 7928W        W 8363   1.606  14.404  13.600
 7929W        W 8364   3.303  11.358  12.066
 7930W        W 8365   3.094  12.677  13.367
 7931W        W 8366   0.077  11.998  13.405
 7932W        W 8367   2.937  11.793  12.423
 7933W        W 8368   3.348  11.944  14.200
 7934W        W 8369   2.233  13.643  12.418
 7935W        W 8370   1.489  14.234  12.031
 7936W        W 8371   0.604  11.414  11.289
 7937W        W 8372   1.708  11.068  13.099
 7938W        W 8373   0.736  14.188  10.947
 7939W        W 8374   1.110  12.654  11.698
 7940W        W 8375   1.764  13.283  14.011
 7941W        W 8376   1.594  11.641  12.001
 7942W        W 8377   2.950  11.238  12.429
 7943W        W 8378   2.670  14.520  12.757
 7944W        W 8379   2.082  14.168  13.097
 7945W        W 8380   1.478  13.205  13.058
 7946W        W 8381   3.248  13.928  13.184
 7947W        W 8382   0.942  11.431  11.953
 7948W        W 8383   1.464  13.728  12.913
 7949W        W 8384   0.947  11.659  10.978
 7950W        W 8385   1.748  12.268  13.372
 7951W        W 8386   2.596  11.134  13.242
 7952W        W 8387   0.016  12.977  13.127
 7953W        W 8388   1.720  12.795  11.285
 7954W        W 8389   0.988  11.110  11.055
 7955W        W 8390   1.726  12.191  12.106
 7956W        W 8391   2.696  11.167  13.805
 7957W        W 8392   1.284  13.179  13.914
 7958W        W 8393   2.088  12.961  14.131
 7959W        W 8394   2.705  12.991  14.024
 7960W        W 8395   1.989  11.131  14.529
 7961W        W 8396   1.211  11.747  12.922
 7962W        W 8397   0.637  11.703  12.320
 7963W        W 8398   0.423  14.415  11.996
 7964W        W 8399   1.755  13.745  14.121
 7965W        W 8400   0.790  13.230  11.480
 7966W        W 8401   2.470  12.615  12.701
 7967W        W 8402   2.750  12.414  13.100
 7968W        W 8403   1.955  13.088  13.034
 7969W        W 8404   2.425  13.462  11.166
 7970W        W 8405   2.097  11.483  12.494
 7971W        W 8406   3.576  11.761  11.762
 7972W        W 8407   0.070  14.350  13.793
 7973W        W 8408   0.487  13.576  13.325
 7974W        W 8409   0.054  14.422  11.557
 7975W        W 8410   1.953  11.692  13.363
 7976W        W 8411   1.316  13.715  11.212
 7977W        W 8412   3.221  14.097  11.398
 7978W        W 8413   2.196  12.750  11.412
 7979W        W 8414   1.039  11.941  11.929
 7980W        W 8415   1.871  11.851  10.981
 7981W        W 8416   2.455  13.416  14.159
 7982W        W 8417   2.808  11.322  11.776
 7983W        W 8418   0.138  11.170  11.224
 7984W        W 8419   1.424  13.489  13.514
 7985W        W 8420   1.223  13.405  12.606
 7986W        W 8421   0.965  13.357  11.004
 7987W        W 8422   0.206  13.598  11.772
 7988W        W 8423   0.710  12.668  14.214
 7989W        W 8424   1.414  11.228  14.400
 7990W        W 8425   2.123  11.370  13.756
 7991W        W 8426   1.318  11.138  12.037
 7992W        W 8427   2.377  11.215  11.542
 7993W        W 8428   0.322  11.147  13.119
 7994W        W 8429   0.370  12.110  12.489
 7995W        W 8430   3.059  11.218  12.895
 7996W        W 8431   0.481  11.716  11.709
 7997W        W 8432   3.052  11.404  13.325
 7998W        W 8433   3.448  12.607  11.010
 7999W        W 8434   0.740  11.365  12.829
 8000W        W 8435   1.854  11.937  13.769
 8001W        W 8436   0.002  11.627  11.247
 8002W        W 8437   0.788  13.016  13.808
 8003W        W 8438   2.146  12.414  12.987
 8004W        W 8439   2.013  14.493  11.283
 8005W        W 8440   0.159  13.000  10.980
 8006W        W 8441   0.894  13.411  14.106
 8007W        W 8442   0.415  12.578  13.737
 8008W        W 8443   1.406  12.683  13.531
 8009W        W 8444   3.174  11.042  13.793
 8010W        W 8445   3.572  12.652  13.784
 8011W        W 8446   3.560  12.852  11.470
 8012W        W 8447   2.423  13.184  11.569
 8013W        W 8448   2.897  14.484  11.264
 8014W        W 8449   2.074  12.474  14.406
 8015W        W 8450   0.404  13.441  14.446
 8016W        W 8451   3.610  11.363  14.398
 8017W        W 8452   3.328  12.291  13.019
 8018W        W 8453   1.636  14.421  14.496
 8019W        W 8454   1.491  11.050  11.223
 8020W        W 8455   3.030  13.649  11.166
 8021W        W 8456   0.799  11.742  14.052
 8022W        W 8457   1.233  13.736  13.914
 8023W        W 8458   3.359  11.727  13.712
 8024W        W 8459   2.570  14.386  11.680
 8025W        W 8460   2.809  13.005  13.047
 8026W        W 8461   1.059  11.421  13.714
 8027W        W 8462   1.528  12.490  14.471
 8028W        W 8463   1.031  13.669  11.665
 8029W        W 8464   2.786  13.167  11.929
 8030W        W 8465   0.554  11.793  13.653
 8031W        W 8466   1.883  13.855  12.117
 8032W        W 8467   3.633  12.415  12.298
 8033W        W 8468   1.855  11.048  14.017
 8034W        W 8469   2.635  13.753  13.096
 8035W        W 8470   2.938  14.097  12.804
 8036W        W 8471   2.157  13.899  11.232
 8037W        W 8472   0.167  13.791  14.074
 8038W        W 8473   0.910  11.783  13.312
 8039W        W 8474   0.880  11.131  12.422
 8040W        W 8475   2.501  11.973  13.114
 8041W        W 8476   1.299  13.144  11.314
 8042W        W 8477   3.297  13.086  12.813
 8043W        W 8478   0.624  13.844  14.236
 8044W        W 8479   3.011  14.526  12.033
 8045W        W 8480   1.110  11.546  12.478
 8046W        W 8481   0.879  13.039  12.568
 8047W        W 8482   1.192  14.450  13.318
 8048W        W 8483   3.259  14.546  14.350
 8049W        W 8484   2.418  12.734  13.283
 8050W        W 8485   0.267  12.532  11.198
 8051W        W 8486   3.401  14.190  11.895
 8052W        W 8487   3.238  11.514  11.514
 8053W        W 8488   1.377  11.033  13.917
 8054W        W 8489   3.083  13.835  12.375
 8055W        W 8490   3.112  12.391  12.280
 8056W        W 8491   1.229  12.064  12.496
 8057W        W 8492   1.474  12.326  13.820
 8058W        W 8493   2.585  13.479  13.683
 8059W        W 8494   1.235  11.933  13.795
 8060W        W 8495   1.214  14.399  12.411
 8061W        W 8496   0.531  14.358  14.045
 8062W        W 8497   0.643  13.719  11.175
 8063W        W 8498   3.160  13.477  11.985
 8064W        W 8499   0.764  12.269  13.871
 8065W        W 8500   3.537  12.199  11.352
 8066W        W 8501   1.282  13.256  11.823
 8067W        W 8502   2.381  12.638  13.904
 8068W        W 8503   2.272  12.266  13.448
 8069W        W 8504   0.832  12.638  13.477
 8070W        W 8505   3.042  14.526  13.306
 8071W        W 8506   2.833  11.160  14.300
 8072W        W 8507   0.497  11.310  13.887
 8073W        W 8508   0.836  12.333  12.940
 8074W        W 8509   1.205  12.147  11.062
 8075W        W 8510   0.008  13.906  13.607
 8076W        W 8511   1.593  12.615  13.050
 8077W        W 8512   1.416  11.640  11.155
 8078W        W 8513   0.551  12.456  11.936
 8079W        W 8514   0.322  14.308  13.373
 8080W        W 8515   3.117  12.534  11.481
 8081W        W 8516   3.212  11.450  14.167
 8082W        W 8517   2.648  13.659  12.130
 8083W        W 8518   0.246  12.583  14.307
 8084W        W 8519   3.212  11.047  11.603
 8085W        W 8520   2.732  13.522  11.614
 8086W        W 8521   1.634  12.580  11.699
 8087W        W 8522   2.821  11.384  11.222
 8088W        W 8523   2.886  11.991  13.408
 8089W        W 8524   0.595  12.584  12.615
 8090W        W 8525   0.889  13.523  12.264
 8091W        W 8526   2.652  12.143  12.229
 8092W        W 8527   1.675  11.522  12.925
 8093W        W 8528   3.637  13.433  13.436
 8094W        W 8529   3.555  11.420  12.997
 8095W        W 8530   0.094  14.250  12.373
 8096W        W 8531   0.603  13.437  11.909
 8097W        W 8532   0.518  11.054  14.462
 8098W        W 8533   1.637  13.907  14.564
 8099W        W 8534   3.392  12.875  12.354
 8100W        W 8535   2.746  13.052  11.234
 8101W        W 8536   2.041  14.573  13.446
 8102W        W 8537   2.898  13.295  14.483
 8103W        W 8538   1.713  11.005  11.763
 8104W        W 8539   2.426  11.874  12.622
 8105W        W 8540   0.112  13.461  12.954
 8106W        W 8541   1.365  11.423  11.595
 8107W        W 8542   1.169  12.907  14.444
 8108W        W 8543   2.163  11.888  12.158
 8109W        W 8544   2.368  13.298  13.280
 8110W        W 8545   0.522  13.903  13.715
 8111W        W 8546   1.113  13.886  14.438
 8112W        W 8547   0.964  11.683  11.452
 8113W        W 8548   2.481  11.825  11.777
 8114W        W 8549   2.439  13.933  14.014
 8115W        W 8550   1.124  12.525  12.613
 8116W        W 8551   0.779  14.223  13.478
 8117W        W 8552   3.524  14.340  11.079
 8118W        W 8553   0.387  13.012  14.075
 8119W        W 8554   2.382  13.274  12.763
 8120W        W 8555   0.818  12.923  12.005
 8121W        W 8556   1.189  13.930  13.400
 8122W        W 8557   1.567  11.349  12.441
 8123W        W 8558   0.178  13.333  11.371
 8124W        W 8559   1.697  12.284  11.241
 8125W        W 8560   0.343  12.833  12.260
 8126W        W 8561   1.633  11.475  13.724
 8127W        W 8562   3.305  11.184  11.151
 8128W        W 8563   3.398  12.930  14.250
 8129W        W 8564   2.052  14.187  14.402
 8130W        W 8565   3.610  13.281  13.924
 8131W        W 8566   3.018  14.079  14.535
 8132W        W 8567   0.757  14.535  13.013
 8133W        W 8568   3.616  13.157  11.887
 8134W        W 8569   2.146  12.424  12.400
 8135W        W 8570   1.913  11.036  12.290
 8136W        W 8571   0.972  14.020  12.127
 8137W        W 8572   1.471  11.761  13.352
 8138W        W 8573   1.171  11.130  12.821
 8139W        W 8574   0.234  13.952  11.369
 8140W        W 8575   2.050  13.316  12.087
 8141W        W 8576   0.925  14.111  13.966
 8142W        W 8577   0.402  12.934  11.662
 8143W        W 8578   0.287  11.477  12.661
 8144W        W 8579   1.835  13.442  12.718
 8145W        W 8580   0.087  11.296  11.738
 8146W        W 8581   2.751  12.502  13.665
 8147W        W 8582   2.628  11.888  11.237
 8148W        W 8583   3.145  13.560  12.885
 8149W        W 8584   1.806  14.044  12.716
 8150W        W 8585   1.218  14.148  11.627
 8151W        W 8586   2.500  11.051  11.057
 8152W        W 8587   0.300  14.311  12.798
 8153W        W 8588   2.497  12.069  14.433
 8154W        W 8589   0.480  11.599  14.432
 8155W        W 8590   0.211  12.199  11.765
 8156W        W 8591   0.902  12.188  11.490
 8157W        W 8592   2.665  12.515  14.307
 8158W        W 8593   1.008  12.796  13.016
 8159W        W 8594   2.482  11.082  12.136
 8160W        W 8595   1.613  14.513  12.639
 8161W        W 8596   2.827  13.975  13.576
 8162W        W 8597   2.411  14.124  12.687
 8163W        W 8598   2.430  13.104  12.281
 8164W        W 8599   1.892  11.329  11.352
 8165W        W 8600   3.573  10.957  12.074
 8166W        W 8601   1.261  12.592  11.237
 8167W        W 8602   3.427  11.929  12.227
 8168W        W 8603   2.119  13.099  11.104
 8169W        W 8604   3.055  13.299  13.852
 8170W        W 8605   2.709  14.000  11.319
 8171W        W 8606   1.324  11.675  14.225
 8172W        W 8607   1.144  12.259  13.466
 8173W        W 8608   3.236  13.754  13.743
 8174W        W 8609   2.336  11.704  14.120
 8175W        W 8610   0.180  12.175  13.897
 8176W        W 8611   1.940  12.652  13.623
 8177W        W 8612   0.297  13.410  12.280
 8178W        W 8613   0.444  12.707  13.170
 8179W        W 8614   2.761  12.993  13.520
 8180W        W 8615   2.533  14.373  14.331
 8181W        W 8616   2.429  12.112  13.884
 8182W        W 8617   2.706  14.166  12.289
 8183W        W 8618   1.708  13.886  13.612
 8184W        W 8619   1.193  14.241  12.881
 8185W        W 8620   2.998  13.412  13.300
 8186W        W 8621   2.048  13.484  14.437
 8187W        W 8622   0.653  13.437  12.776
 8188W        W 8623   2.999  13.196  12.421
 8189W        W 8624   2.640  14.262  13.172
 8190W        W 8625   0.618  13.991  13.042
 8191W        W 8626   1.639  12.043  14.252
 8192W        W 8627   2.090  14.209  11.763
 8193W        W 8628   1.398  13.464  14.401
 8194W        W 8629   1.524  13.702  11.778
 8195W        W 8630   0.745  12.442  11.037
 8196W        W 8631   0.084  14.528  17.936
 8197W        W 8632   0.460  13.421  17.459
 8198W        W 8633   3.165  13.151  15.229
 8199W        W 8634   3.295  14.236  17.256
 8200W        W 8635   1.213  14.227  14.782
 8201W        W 8636   1.296  12.379  15.765
 8202W        W 8637   0.811  12.227  15.929
 8203W        W 8638   1.802  13.042  15.363
 8204W        W 8639   1.477  14.134  17.718
 8205W        W 8640   0.126  11.695  17.681
 8206W        W 8641   0.888  10.975  17.483
 8207W        W 8642   2.582  11.363  16.370
 8208W        W 8643   2.231  12.234  14.940
 8209W        W 8644   2.801  11.668  18.031
 8210W        W 8645   0.167  11.460  17.156
 8211W        W 8646   0.266  14.079  18.177
 8212W        W 8647   1.788  13.469  14.909
 8213W        W 8648   0.220  12.252  16.602
 8214W        W 8649   1.113  12.143  17.839
 8215W        W 8650   3.572  12.002  16.338
 8216W        W 8651   3.336  13.045  17.197
 8217W        W 8652   1.644  12.378  16.224
 8218W        W 8653   2.190  13.717  16.593
 8219W        W 8654   0.690  13.151  16.825
 8220W        W 8655   0.049  12.679  16.396
 8221W        W 8656   1.085  12.651  17.588
 8222W        W 8657   3.356  12.434  17.842
 8223W        W 8658   0.972  13.878  16.287
 8224W        W 8659   2.093  13.567  17.421
 8225W        W 8660   1.313  12.207  16.646
 8226W        W 8661   1.605  12.991  16.289
 8227W        W 8662   2.602  13.764  18.137
 8228W        W 8663   1.681  13.084  18.147
 8229W        W 8664   1.662  12.800  17.625
 8230W        W 8665   0.071  12.191  18.147
 8231W        W 8666   2.903  13.726  17.746
 8232W        W 8667   0.484  11.308  15.744
 8233W        W 8668   1.011  13.566  16.743
 8234W        W 8669   3.474  13.349  16.033
 8235W        W 8670   2.887  11.749  16.600
 8236W        W 8671   3.172  11.702  14.695
 8237W        W 8672   3.637  12.503  17.001
 8238W        W 8673   1.604  14.210  16.754
 8239W        W 8674   3.378  13.676  15.192
 8240W        W 8675   0.507  14.462  14.946
 8241W        W 8676   0.900  14.508  15.622
 8242W        W 8677   0.697  11.262  17.048
 8243W        W 8678   3.320  12.280  17.323
 8244W        W 8679   2.725  12.702  15.782
 8245W        W 8680   2.691  12.390  14.809
 8246W        W 8681   1.899  13.534  16.949
 8247W        W 8682   1.705  11.864  16.148
 8248W        W 8683   2.305  13.951  17.142
 8249W        W 8684   3.176  12.742  15.564
 8250W        W 8685   2.078  11.400  15.580
 8251W        W 8686   0.735  14.094  15.263
 8252W        W 8687   0.106  11.593  15.862
 8253W        W 8688   2.892  12.200  16.336
 8254W        W 8689   0.350  13.817  16.251
 8255W        W 8690   1.691  14.167  15.121
 8256W        W 8691   3.083  12.193  14.585
 8257W        W 8692   0.106  13.951  16.749
 8258W        W 8693   0.897  13.523  17.229
 8259W        W 8694   1.270  12.883  15.848
 8260W        W 8695   1.292  11.288  16.941
 8261W        W 8696   3.521  11.050  16.238
 8262W        W 8697   0.740  12.922  14.706
 8263W        W 8698   0.395  11.955  14.885
 8264W        W 8699   0.457  13.911  15.679
 8265W        W 8700   1.588  13.394  15.927
 8266W        W 8701   2.920  14.253  17.641
 8267W        W 8702   1.846  11.895  15.325
 8268W        W 8703   3.229  14.293  16.097
 8269W        W 8704   2.906  12.146  17.695
 8270W        W 8705   3.619  13.802  15.829
 8271W        W 8706   2.246  13.094  17.313
 8272W        W 8707   0.012  12.645  15.519
 8273W        W 8708   1.123  13.060  17.092
 8274W        W 8709   2.327  12.324  15.470
 8275W        W 8710   2.204  12.814  15.574
 8276W        W 8711   0.547  12.234  17.048
 8277W        W 8712   0.532  12.110  17.970
 8278W        W 8713   0.422  11.027  16.129
 8279W        W 8714   2.190  11.374  16.690
 8280W        W 8715   1.838  11.559  17.853
 8281W        W 8716   2.193  11.708  15.031
 8282W        W 8717   3.376  14.101  17.785
 8283W        W 8718   2.343  11.182  17.824
 8284W        W 8719   3.362  13.483  17.946
 8285W        W 8720   2.792  11.650  17.542
 8286W        W 8721   2.592  11.588  15.812
 8287W        W 8722   2.985  12.722  18.216
 8288W        W 8723   0.725  14.298  16.202
 8289W        W 8724   1.383  12.015  15.188
 8290W        W 8725   0.952  11.299  17.852
 8291W        W 8726   3.004  11.783  15.533
 8292W        W 8727   3.371  12.265  15.478
 8293W        W 8728   1.114  14.482  17.949
 8294W        W 8729   1.040  11.018  15.184
 8295W        W 8730   3.361  11.552  16.219
 8296W        W 8731   3.511  13.801  14.664
 8297W        W 8732   0.418  13.004  16.366
 8298W        W 8733   2.335  11.591  14.596
 8299W        W 8734   3.469  13.923  16.316
 8300W        W 8735   3.508  11.117  17.066
 8301W        W 8736   1.953  12.329  17.620
 8302W        W 8737   2.046  13.668  15.323
 8303W        W 8738   2.446  12.962  18.063
 8304W        W 8739   2.120  10.939  16.372
 8305W        W 8740   0.732  11.842  16.435
 8306W        W 8741   0.286  13.042  17.209
 8307W        W 8742   2.145  14.235  15.915
 8308W        W 8743   3.339  11.832  16.787
 8309W        W 8744   1.976  14.179  17.554
 8310W        W 8745   3.319  13.238  14.759
 8311W        W 8746   1.754  12.721  15.820
 8312W        W 8747   3.606  11.232  17.561
 8313W        W 8748   1.755  13.067  17.155
 8314W        W 8749   1.972  11.953  16.600
 8315W        W 8750   2.824  12.251  15.438
 8316W        W 8751   3.111  11.984  15.080
 8317W        W 8752   2.920  14.024  15.469
 8318W        W 8753   2.754  13.627  16.265
 8319W        W 8754   2.650  12.706  15.243
 8320W        W 8755   2.083  12.916  16.229
 8321W        W 8756   2.964  12.704  16.296
 8322W        W 8757   0.339  11.719  16.720
 8323W        W 8758   3.117  12.771  17.547
 8324W        W 8759   3.468  14.389  16.693
 8325W        W 8760   1.398  13.833  16.095
 8326W        W 8761   2.405  14.366  17.419
 8327W        W 8762   2.399  11.696  17.183
 8328W        W 8763   1.606  14.404  17.244
 8329W        W 8764   3.303  11.358  15.710
 8330W        W 8765   3.094  12.677  17.011
 8331W        W 8766   0.077  11.998  17.049
 8332W        W 8767   2.937  11.793  16.067
 8333W        W 8768   3.348  11.944  17.844
 8334W        W 8769   2.233  13.643  16.062
 8335W        W 8770   1.489  14.234  15.675
 8336W        W 8771   0.604  11.414  14.933
 8337W        W 8772   1.708  11.068  16.743
 8338W        W 8773   0.736  14.188  14.591
 8339W        W 8774   1.110  12.654  15.342
 8340W        W 8775   1.764  13.283  17.655
 8341W        W 8776   1.594  11.641  15.645
 8342W        W 8777   2.950  11.238  16.073
 8343W        W 8778   2.670  14.520  16.401
 8344W        W 8779   2.082  14.168  16.741
 8345W        W 8780   1.478  13.205  16.702
 8346W        W 8781   3.248  13.928  16.828
 8347W        W 8782   0.942  11.431  15.597
 8348W        W 8783   1.464  13.728  16.557
 8349W        W 8784   0.947  11.659  14.622
 8350W        W 8785   1.748  12.268  17.016
 8351W        W 8786   2.596  11.134  16.886
 8352W        W 8787   0.016  12.977  16.771
 8353W        W 8788   1.720  12.795  14.929
 8354W        W 8789   0.988  11.110  14.699
 8355W        W 8790   1.726  12.191  15.750
 8356W        W 8791   2.696  11.167  17.449
 8357W        W 8792   1.284  13.179  17.558
 8358W        W 8793   2.088  12.961  17.775
 8359W        W 8794   2.705  12.991  17.668
 8360W        W 8795   1.989  11.131  18.173
 8361W        W 8796   1.211  11.747  16.566
 8362W        W 8797   0.637  11.703  15.964
 8363W        W 8798   0.423  14.415  15.640
 8364W        W 8799   1.755  13.745  17.765
 8365W        W 8800   0.790  13.230  15.124
 8366W        W 8801   2.470  12.615  16.345
 8367W        W 8802   2.750  12.414  16.744
 8368W        W 8803   1.955  13.088  16.678
 8369W        W 8804   2.425  13.462  14.810
 8370W        W 8805   2.097  11.483  16.138
 8371W        W 8806   3.576  11.761  15.406
 8372W        W 8807   0.070  14.350  17.437
 8373W        W 8808   0.487  13.576  16.969
 8374W        W 8809   0.054  14.422  15.201
 8375W        W 8810   1.953  11.692  17.007
 8376W        W 8811   1.316  13.715  14.856
 8377W        W 8812   3.221  14.097  15.042
 8378W        W 8813   2.196  12.750  15.056
 8379W        W 8814   1.039  11.941  15.573
 8380W        W 8815   1.871  11.851  14.625
 8381W        W 8816   2.455  13.416  17.803
 8382W        W 8817   2.808  11.322  15.420
 8383W        W 8818   0.138  11.170  14.868
 8384W        W 8819   1.424  13.489  17.158
 8385W        W 8820   1.223  13.405  16.250
 8386W        W 8821   0.965  13.357  14.648
 8387W        W 8822   0.206  13.598  15.416
 8388W        W 8823   0.710  12.668  17.858
 8389W        W 8824   1.414  11.228  18.044
 8390W        W 8825   2.123  11.370  17.400
 8391W        W 8826   1.318  11.138  15.681
 8392W        W 8827   2.377  11.215  15.186
 8393W        W 8828   0.322  11.147  16.763
 8394W        W 8829   0.370  12.110  16.133
 8395W        W 8830   3.059  11.218  16.539
 8396W        W 8831   0.481  11.716  15.353
 8397W        W 8832   3.052  11.404  16.969
 8398W        W 8833   3.448  12.607  14.654
 8399W        W 8834   0.740  11.365  16.473
 8400W        W 8835   1.854  11.937  17.413
 8401W        W 8836   0.002  11.627  14.891
 8402W        W 8837   0.788  13.016  17.452
 8403W        W 8838   2.146  12.414  16.631
 8404W        W 8839   2.013  14.493  14.927
 8405W        W 8840   0.159  13.000  14.624
 8406W        W 8841   0.894  13.411  17.750
 8407W        W 8842   0.415  12.578  17.381
 8408W        W 8843   1.406  12.683  17.175
 8409W        W 8844   3.174  11.042  17.437
 8410W        W 8845   3.572  12.652  17.428
 8411W        W 8846   3.560  12.852  15.114
 8412W        W 8847   2.423  13.184  15.213
 8413W        W 8848   2.897  14.484  14.908
 8414W        W 8849   2.074  12.474  18.050
 8415W        W 8850   0.404  13.441  18.090
 8416W        W 8851   3.610  11.363  18.042
 8417W        W 8852   3.328  12.291  16.663
 8418W        W 8853   1.636  14.421  18.140
 8419W        W 8854   1.491  11.050  14.867
 8420W        W 8855   3.030  13.649  14.810
 8421W        W 8856   0.799  11.742  17.696
 8422W        W 8857   1.233  13.736  17.558
 8423W        W 8858   3.359  11.727  17.356
 8424W        W 8859   2.570  14.386  15.324
 8425W        W 8860   2.809  13.005  16.691
 8426W        W 8861   1.059  11.421  17.358
 8427W        W 8862   1.528  12.490  18.115
 8428W        W 8863   1.031  13.669  15.309
 8429W        W 8864   2.786  13.167  15.573
 8430W        W 8865   0.554  11.793  17.297
 8431W        W 8866   1.883  13.855  15.761
 8432W        W 8867   3.633  12.415  15.942
 8433W        W 8868   1.855  11.048  17.661
 8434W        W 8869   2.635  13.753  16.740
 8435W        W 8870   2.938  14.097  16.448
 8436W        W 8871   2.157  13.899  14.876
 8437W        W 8872   0.167  13.791  17.718
 8438W        W 8873   0.910  11.783  16.956
 8439W        W 8874   0.880  11.131  16.066
 8440W        W 8875   2.501  11.973  16.758
 8441W        W 8876   1.299  13.144  14.958
 8442W        W 8877   3.297  13.086  16.457
 8443W        W 8878   0.624  13.844  17.880
 8444W        W 8879   3.011  14.526  15.677
 8445W        W 8880   1.110  11.546  16.122
 8446W        W 8881   0.879  13.039  16.212
 8447W        W 8882   1.192  14.450  16.962
 8448W        W 8883   3.259  14.546  17.994
 8449W        W 8884   2.418  12.734  16.927
 8450W        W 8885   0.267  12.532  14.842
 8451W        W 8886   3.401  14.190  15.539
 8452W        W 8887   3.238  11.514  15.158
[truncated: 2,509,187 more chars]
