# Supplementary material for: Closing the Gap between Experiment and Simulation—A Holistic Study on the Complexation of Small Interfering RNAs with Polyethylenimine
Source: Mol Pharm. Author manuscript; Available in PMC 2024 Oct 29. (PMC7616749; doi:10.1021/acs.molpharmaceut.3c00747)
Supplement: Supplementary code [file EMS199501-supplement-Supplementary_code.zip › closingthegap-main/Part 3: Complexation of siRNA with PEI/pH 5.5/10/solvated.gro]

Martini system from egfp_sirna_meth.pdb in water
 8171
    1C      BB2    1   6.005   4.981   9.096
    1C      BB3    2   5.965   5.101   8.931
    1C      SC1    3   5.787   5.293   9.033
    1C      SC2    4   5.593   5.457   9.054
    1C      SC3    5   5.577   5.253   9.080
    1C      SC4    6   5.561   5.050   9.106
    2G      BB1    7   5.976   4.823   8.730
    2G      BB2    8   5.676   4.713   8.882
    2G      BB3    9   5.527   4.710   8.744
    2G      SC1   10   5.318   4.844   8.874
    2G      SC2   11   5.603   5.304   8.707
    2G      SC3   12   5.353   5.282   8.733
    2G      SC4   13   5.103   5.261   8.759
    2G      SC5   14   5.460   5.074   8.790
    2G      SC6   15   5.289   5.103   8.794
    3G      BB1   16   5.411   4.421   8.664
    3G      BB2   17   5.115   4.604   8.659
    3G      BB3   18   5.046   4.667   8.482
    3G      SC1   19   4.982   4.928   8.552
    3G      SC2   20   5.509   5.073   8.406
    3G      SC3   21   5.307   5.222   8.405
    3G      SC4   22   5.104   5.372   8.405
    3G      SC5   23   5.246   5.000   8.479
    3G      SC6   24   5.136   5.134   8.464
    4U      BB1   25   4.721   4.567   8.443
    4U      BB2   26   4.691   4.902   8.303
    4U      BB3   27   4.729   4.854   8.103
    4U      SC1   28   5.053   4.860   8.139
    4U      SC2   29   5.311   4.988   8.110
    4U      SC3   30   5.116   5.099   8.134
    4U      SC4   31   4.921   5.209   8.158
    4U      SC5   32   4.987   5.035   8.149
    5G      BB1   33   4.426   4.955   8.023
    5G      BB2   34   4.555   5.278   8.020
    5G      BB3   35   4.578   5.315   7.815
    5G      SC1   36   4.803   5.463   7.824
    5G      SC2   37   5.086   4.974   7.791
    5G      SC3   38   5.181   5.205   7.758
    5G      SC4   39   5.275   5.437   7.725
    5G      SC5   40   4.945   5.218   7.808
    5G      SC6   41   5.048   5.355   7.778
    6G      BB1   42   4.391   5.558   7.690
    6G      BB2   43   4.685   5.744   7.612
    6G      BB3   44   4.750   5.710   7.421
    6G      SC1   45   5.014   5.661   7.474
    6G      SC2   46   4.914   5.105   7.448
    6G      SC3   47   5.138   5.219   7.426
    6G      SC4   48   5.362   5.333   7.405
    6G      SC5   49   4.964   5.383   7.461
    6G      SC6   50   5.133   5.419   7.441
    7U      BB1   51   4.809   6.032   7.303
    7U      BB2   52   5.120   5.886   7.187
    7U      BB3   53   5.051   5.836   6.997
    7U      SC1   54   4.917   5.553   7.089
    7U      SC2   55   4.918   5.265   7.118
    7U      SC3   56   5.104   5.393   7.114
    7U      SC4   57   5.289   5.522   7.109
    7U      SC5   58   5.103   5.537   7.099
    8G      BB1   59   5.268   6.051   6.872
    8G      BB2   60   5.501   5.793   6.901
    8G      BB3   61   5.524   5.715   6.709
    8G      SC1   62   5.557   5.452   6.783
    8G      SC2   63   4.994   5.400   6.766
    8G      SC3   64   5.162   5.213   6.762
    8G      SC4   65   5.331   5.026   6.759
    8G      SC5   66   5.275   5.426   6.774
    8G      SC6   67   5.354   5.271   6.770
    9C      BB1   68   5.848   5.712   6.600
    9C      BB2   69   5.804   5.363   6.514
    9C      BB3   70   5.727   5.388   6.321
    9C      SC1   71   5.445   5.444   6.381
    9C      SC2   72   5.203   5.384   6.432
    9C      SC3   73   5.361   5.252   6.443
    9C      SC4   74   5.519   5.120   6.454
   10A      BB1   75   5.959   5.166   6.204
   10A      BB2   76   5.794   4.865   6.321
   10A      BB3   77   5.695   4.752   6.181
   10A      SC1   78   5.511   4.933   6.086
   10A      SC2   79   5.459   5.195   6.077
   10A      SC3   80   5.248   5.107   6.134
   10A      SC4   81   5.059   5.193   6.195
   10A      SC5   82   5.227   4.934   6.129
   10A      SC6   83   5.343   5.065   6.103
   11G      BB1   84   5.858   4.652   5.922
   11G      BB2   85   5.540   4.515   5.985
   11G      BB3   86   5.447   4.506   5.798
   11G      SC1   87   5.199   4.584   5.871
   11G      SC2   88   5.371   5.110   5.753
   11G      SC3   89   5.134   5.036   5.799
   11G      SC4   90   4.898   4.961   5.846
   11G      SC5   91   5.285   4.847   5.812
   11G      SC6   92   5.113   4.840   5.837
   12A      BB1   93   5.341   4.196   5.729
   12A      BB2   94   4.998   4.299   5.712
   12A      BB3   95   4.957   4.354   5.518
   12A      SC1   96   4.950   4.628   5.556
   12A      SC2   97   5.200   4.711   5.504
   12A      SC3   98   5.081   4.913   5.492
   12A      SC4   99   5.136   5.120   5.461
   12A      SC5  100   4.907   4.908   5.510
   12A      SC6  101   5.054   4.809   5.507
   13U      BB1  102   4.685   4.168   5.458
   13U      BB2  103   4.567   4.496   5.384
   13U      BB3  104   4.596   4.488   5.178
   13U      SC1  105   4.872   4.586   5.169
   13U      SC2  106   5.124   4.729   5.176
   13U      SC3  107   4.922   4.828   5.189
   13U      SC4  108   4.719   4.926   5.203
   13U      SC5  109   4.796   4.756   5.186
   14G      BB1  110   4.301   4.433   5.076
   14G      BB2  111   4.322   4.775   5.069
   14G      BB3  112   4.346   4.815   4.864
   14G      SC1  113   4.486   5.040   4.881
   14G      SC2  114   4.960   4.733   4.842
   14G      SC3  115   4.943   4.985   4.845
   14G      SC4  116   4.926   5.236   4.848
   14G      SC5  117   4.723   4.886   4.861
   14G      SC6  118   4.757   5.057   4.860
   15A      BB1  119   4.076   4.964   4.740
   15A      BB2  120   4.255   5.266   4.682
   15A      BB3  121   4.326   5.251   4.490
   15A      SC1  122   4.591   5.216   4.542
   15A      SC2  123   4.621   4.951   4.515
   15A      SC3  124   4.845   5.023   4.524
   15A      SC4  125   5.037   4.923   4.538
   15A      SC5  126   4.877   5.195   4.519
   15A      SC6  127   4.749   5.073   4.517
   16A      BB1  128   4.194   5.511   4.373
   16A      BB2  129   4.527   5.619   4.354
   16A      BB3  130   4.581   5.580   4.156
   16A      SC1  131   4.776   5.393   4.212
   16A      SC2  132   4.645   5.160   4.187
   16A      SC3  133   4.869   5.089   4.196
   16A      SC4  134   4.967   4.896   4.214
   16A      SC5  135   4.995   5.209   4.185
   16A      SC6  136   4.820   5.185   4.186
   17C      BB1  137   4.683   5.875   4.067
   17C      BB2  138   4.968   5.699   3.964
   17C      BB3  139   4.912   5.659   3.765
   17C      SC1  140   4.773   5.403   3.808
   17C      SC2  141   4.749   5.155   3.861
   17C      SC3  142   4.926   5.260   3.868
   17C      SC4  143   5.104   5.364   3.874
   18U      BB1  144   5.196   5.846   3.658
   18U      BB2  145   5.388   5.543   3.630
   18U      BB3  146   5.351   5.496   3.432
   18U      SC1  147   5.070   5.387   3.493
   18U      SC2  148   4.838   5.213   3.493
   18U      SC3  149   5.051   5.142   3.514
   18U      SC4  150   5.264   5.070   3.534
   18U      SC5  151   5.167   5.229   3.513
   19U      BB1  152   5.678   5.506   3.335
   19U      BB2  153   5.625   5.156   3.307
   19U      BB3  154   5.570   5.134   3.106
   19U      SC1  155   5.279   5.191   3.155
   19U      SC2  156   4.990   5.177   3.164
   19U      SC3  157   5.127   5.003   3.208
   19U      SC4  158   5.265   4.830   3.251
   19U      SC5  159   5.272   5.010   3.203
   20C      BB1  160   5.838   4.950   3.047
   20C      BB2  161   5.601   4.699   2.994
   20C      BB3  162   5.549   4.735   2.791
   20C      SC1  163   5.325   4.920   2.829
   20C      SC2  164   5.082   4.983   2.871
   20C      SC3  165   5.165   4.801   2.919
   20C      SC4  166   5.249   4.619   2.967
   21A      BB1  167   5.646   4.423   2.689
   21A      BB2  168   5.372   4.242   2.840
   21A      BB3  169   5.222   4.172   2.716
   21A      SC1  170   5.141   4.404   2.592
   21A      SC2  171   5.209   4.663   2.598
   21A      SC3  172   4.975   4.672   2.607
   21A      SC4  173   4.827   4.827   2.573
   21A      SC5  174   4.888   4.527   2.651
   21A      SC6  175   5.049   4.595   2.624
   22G      BB1  176   5.328   4.004   2.455
   22G      BB2  177   4.990   4.000   2.548
   22G      BB3  178   4.880   4.020   2.373
   22G      SC1  179   4.690   4.193   2.464
   22G      SC2  180   5.030   4.591   2.249
   22G      SC3  181   4.790   4.620   2.319
   22G      SC4  182   4.550   4.649   2.389
   22G      SC5  183   4.860   4.392   2.356
   22G      SC6  184   4.702   4.455   2.391
   23G      BB1  185   4.707   3.753   2.321
   23G      BB2  186   4.426   3.961   2.338
   23G      BB3  187   4.390   4.023   2.146
   23G      SC1  188   4.337   4.284   2.193
   23G      SC2  189   4.852   4.399   1.988
   23G      SC3  190   4.664   4.563   2.024
   23G      SC4  191   4.476   4.727   2.059
   23G      SC5  192   4.594   4.342   2.090
   23G      SC6  193   4.495   4.484   2.098
   24G      BB1  194   4.095   3.900   2.087
   24G      BB2  195   3.985   4.235   2.065
   24G      BB3  196   3.977   4.297   1.872
   24G      SC1  197   4.117   4.533   1.903
   24G      SC2  198   4.589   4.279   1.722
   24G      SC3  199   4.538   4.525   1.712
   24G      SC4  200   4.487   4.772   1.702
   24G      SC5  201   4.353   4.406   1.812
   24G      SC6  202   4.359   4.578   1.786
   25U      BB1  203   3.665   4.448   1.848
   25U      BB2  204   3.855   4.714   1.690
   25U      BB3  205   3.835   4.653   1.496
   25U      SC1  206   4.063   4.452   1.501
   25U      SC2  207   4.319   4.316   1.493
   25U      SC3  208   4.293   4.538   1.469
   25U      SC4  209   4.266   4.761   1.445
   25U      SC5  210   4.165   4.606   1.473
   26C      BB1  211   3.691   4.942   1.437
   26C      BB2  212   4.000   5.031   1.290
   26C      BB3  213   3.950   4.964   1.101
   26C      SC1  214   4.053   4.697   1.120
   26C      SC2  215   4.151   4.462   1.133
   26C      SC3  216   4.260   4.632   1.092
   26C      SC4  217   4.368   4.802   1.050
   27A      BB1  218   3.982   5.282   0.992
   27A      BB2  219   4.317   5.206   0.893
   27A      BB3  220   4.319   5.157   0.693
   27A      SC1  221   4.215   4.884   0.710
   27A      SC2  222   4.096   4.652   0.771
   27A      SC3  223   4.319   4.584   0.740
   27A      SC4  224   4.427   4.399   0.772
   27A      SC5  225   4.433   4.700   0.678
   27A      SC6  226   4.264   4.676   0.724
   28A      BB2  227   5.077   4.870   0.921
   28A      BB3  228   5.126   4.876   1.122
   28A      SC1  229   4.931   4.727   1.242
   28A      SC2  230   4.893   4.477   1.331
   28A      SC3  231   4.674   4.554   1.293
   28A      SC4  232   4.483   4.458   1.260
   28A      SC5  233   4.647   4.727   1.288
   28A      SC6  234   4.770   4.602   1.310
   29C      BB1  235   5.172   5.200   1.149
   29C      BB2  236   4.874   5.179   1.333
   29C      BB3  237   4.950   5.175   1.528
   29C      SC1  238   4.954   4.898   1.586
   29C      SC2  239   4.871   4.660   1.624
   29C      SC3  240   4.749   4.822   1.583
   29C      SC4  241   4.628   4.983   1.542
   30C      BB1  242   4.784   5.467   1.543
   30C      BB2  243   4.517   5.321   1.730
   30C      BB3  244   4.596   5.335   1.925
   30C      SC1  245   4.775   5.107   1.916
   30C      SC2  246   4.839   4.861   1.929
   30C      SC3  247   4.646   4.932   1.937
   30C      SC4  248   4.453   5.003   1.944
   31C      BB1  249   4.285   5.467   2.008
   31C      BB2  250   4.185   5.172   2.180
   31C      BB3  251   4.258   5.211   2.372
   31C      SC1  252   4.547   5.145   2.312
   31C      SC2  253   4.743   4.986   2.277
   31C      SC3  254   4.548   4.926   2.306
   31C      SC4  255   4.353   4.867   2.335
   32U      BB1  256   3.939   5.094   2.490
   32U      BB2  257   4.041   4.761   2.586
   32U      BB3  258   4.108   4.802   2.780
   32U      SC1  259   4.351   4.943   2.685
   32U      SC2  260   4.627   5.033   2.674
   32U      SC3  261   4.564   4.817   2.687
   32U      SC4  262   4.502   4.601   2.700
   32U      SC5  263   4.427   4.772   2.693
   33G      BB1  264   3.919   4.606   2.938
   33G      BB2  265   4.193   4.399   2.926
   33G      BB3  266   4.289   4.410   3.110
   33G      SC1  267   4.541   4.376   3.030
   33G      SC2  268   4.583   4.940   3.007
   33G      SC3  269   4.768   4.774   2.969
   33G      SC4  270   4.954   4.607   2.931
   33G      SC5  271   4.562   4.658   3.018
   33G      SC6  272   4.715   4.581   2.986
   34A      BB1  273   4.280   4.116   3.262
   34A      BB2  274   4.635   4.079   3.250
   34A      BB3  275   4.706   4.171   3.422
   34A      SC1  276   4.820   4.392   3.312
   34A      SC2  277   4.631   4.579   3.347
   34A      SC3  278   4.818   4.712   3.298
   34A      SC4  279   4.852   4.925   3.277
   34A      SC5  280   4.971   4.633   3.269
   34A      SC6  281   4.801   4.606   3.308
   35A      BB1  282   4.870   3.931   3.538
   35A      BB2  283   5.150   4.129   3.464
   35A      BB3  284   5.185   4.206   3.654
   35A      SC1  285   5.126   4.465   3.617
   35A      SC2  286   4.864   4.517   3.643
   35A      SC3  287   4.952   4.732   3.607
   35A      SC4  288   4.873   4.933   3.619
   35A      SC5  289   5.120   4.746   3.558
   35A      SC6  290   4.992   4.631   3.601
   36G      BB1  291   5.447   4.083   3.776
   36G      BB2  292   5.543   4.409   3.709
   36G      BB3  293   5.572   4.508   3.890
   36G      SC1  294   5.501   4.761   3.806
   36G      SC2  295   4.984   4.606   3.977
   36G      SC3  296   5.056   4.836   3.904
   36G      SC4  297   5.127   5.066   3.831
   36G      SC5  298   5.243   4.684   3.892
   36G      SC6  299   5.248   4.852   3.850
   37U      BB1  300   5.904   4.606   3.929
   37U      BB2  301   5.770   4.936   4.002
   37U      BB3  302   5.741   4.929   4.205
   37U      SC1  303   5.476   4.787   4.199
   37U      SC2  304   5.202   4.707   4.251
   37U      SC3  305   5.264   4.915   4.192
   37U      SC4  306   5.327   5.124   4.134
   37U      SC5  307   5.401   4.956   4.166
   38U      BB1  308   5.974   5.180   4.238
   38U      BB2  309   5.671   5.367   4.275
   38U      BB3  310   5.660   5.366   4.483
   38U      SC1  311   5.520   5.103   4.503
   38U      SC2  312   5.338   4.880   4.534
   38U      SC3  313   5.274   5.092   4.492
   38U      SC4  314   5.209   5.304   4.450
   38U      SC5  315   5.365   5.203   4.476
   39C      BB1  316   5.699   5.690   4.509
   39C      BB2  317   5.376   5.666   4.635
   39C      BB3  318   5.416   5.631   4.841
   39C      SC1  319   5.412   5.340   4.844
   39C      SC2  320   5.307   5.107   4.839
   39C      SC3  321   5.206   5.282   4.799
   39C      SC4  322   5.105   5.457   4.760
   40A      BB1  323   5.277   5.931   4.917
   40A      BB2  324   4.938   5.829   4.909
   40A      BB3  325   4.889   5.787   5.107
   40A      SC1  326   4.911   5.513   5.090
   40A      SC2  327   5.164   5.445   5.147
   40A      SC3  328   5.055   5.237   5.144
   40A      SC4  329   5.120   5.031   5.129
   40A      SC5  330   4.880   5.235   5.155
   40A      SC6  331   5.022   5.340   5.151
   41U      BB1  332   4.593   5.930   5.159
   41U      BB2  333   4.511   5.605   5.278
   41U      BB3  334   4.547   5.617   5.483
   41U      SC1  335   4.836   5.544   5.468
   41U      SC2  336   5.097   5.421   5.497
   41U      SC3  337   4.904   5.306   5.474
   41U      SC4  338   4.711   5.192   5.452
   41U      SC5  339   4.774   5.368   5.460
   42C      BB1  340   4.228   5.573   5.544
   42C      BB2  341   4.332   5.260   5.669
   42C      BB3  342   4.377   5.314   5.868
   42C      SC1  343   4.661   5.397   5.824
   42C      SC2  344   4.912   5.356   5.809
   42C      SC3  345   4.769   5.209   5.792
   42C      SC4  346   4.626   5.062   5.775
   43U      BB1  347   4.118   5.089   5.973
   43U      BB2  348   4.363   4.826   5.997
   43U      BB3  349   4.402   4.847   6.199
   43U      SC1  350   4.568   5.090   6.176
   43U      SC2  351   4.777   5.287   6.137
   43U      SC3  352   4.811   5.064   6.135
   43U      SC4  353   4.844   4.841   6.134
   43U      SC5  354   4.706   4.965   6.155
   44G      BB1  355   4.287   4.586   6.330
   44G      BB2  356   4.621   4.512   6.316
   44G      BB3  357   4.712   4.525   6.502
   44G      SC1  358   4.961   4.599   6.411
   44G      SC2  359   4.779   5.127   6.503
   44G      SC3  360   5.018   5.053   6.473
   44G      SC4  361   5.257   4.979   6.444
   44G      SC5  362   4.870   4.863   6.457
   44G      SC6  363   5.043   4.857   6.443
   45C      BB1  364   4.824   4.220   6.585
   45C      BB2  365   5.130   4.385   6.671
   45C      BB3  366   5.084   4.437   6.866
   45C      SC1  367   4.947   4.693   6.822
   45C      SC2  368   4.927   4.947   6.807
   45C      SC3  369   5.099   4.841   6.767
   45C      SC4  370   5.271   4.735   6.728
   46A      BB1  371   5.373   4.261   6.913
   46A      BB2  372   5.584   4.552   6.887
   46A      BB3  373   5.596   4.594   7.089
   46A      SC1  374   5.328   4.696   7.130
   46A      SC2  375   5.120   4.864   7.107
   46A      SC3  376   5.303   5.008   7.081
   46A      SC4  377   5.330   5.223   7.087
   46A      SC5  378   5.460   4.938   7.049
   46A      SC6  379   5.290   4.901   7.078
   47C      BB1  380   5.926   4.603   7.100
   47C      BB2  381   5.868   4.943   7.176
   47C      BB3  382   5.864   4.930   7.387
   47C      SC1  383   5.580   4.876   7.421
   47C      SC2  384   5.330   4.923   7.436
   47C      SC3  385   5.472   5.060   7.375
   47C      SC4  386   5.613   5.197   7.314
   48C      BB1  387   6.113   5.167   7.371
   48C      BB2  388   5.896   5.437   7.456
   48C      BB3  389   5.917   5.418   7.664
   48C      SC1  390   5.729   5.196   7.701
   48C      SC2  391   5.501   5.085   7.730
   48C      SC3  392   5.529   5.284   7.685
   48C      SC4  393   5.558   5.483   7.640
   49A      BB1  394   5.961   5.758   7.670
   49A      BB2  395   5.624   5.849   7.751
   49A      BB3  396   5.633   5.856   7.958
   49A      SC1  397   5.650   5.570   8.011
   49A      SC2  398   5.569   5.315   8.022
   49A      SC3  399   5.365   5.430   8.030
   49A      SC4  400   5.160   5.375   8.076
   49A      SC5  401   5.365   5.601   7.993
   49A      SC6  402   5.467   5.458   8.007
   50C      BB1  403   5.486   6.152   7.970
   50C      BB2  404   5.222   5.980   8.132
   50C      BB3  405   5.282   5.990   8.334
   50C      SC1  406   5.447   5.750   8.340
   50C      SC2  407   5.502   5.502   8.359
   50C      SC3  408   5.312   5.578   8.334
   50C      SC4  409   5.122   5.654   8.309
   51C      BB1  410   4.967   6.124   8.370
   51C      BB2  411   4.823   5.825   8.499
   51C      BB3  412   4.884   5.875   8.694
   51C      SC1  413   5.153   5.778   8.682
   51C      SC2  414   5.348   5.614   8.686
   51C      SC3  415   5.149   5.560   8.677
   51C      SC4  416   4.951   5.505   8.669
   52G      BB1  417   4.581   5.829   8.825
   52G      BB2  418   4.606   5.476   8.818
   52G      BB3  419   4.599   5.400   9.009
   52G      SC1  420   4.831   5.236   9.007
   52G      SC2  421   5.214   5.653   9.016
   52G      SC3  422   5.248   5.415   9.091
   52G      SC4  423   5.283   5.177   9.166
   52G      SC5  424   5.022   5.445   9.012
   52G      SC6  425   5.088   5.296   9.072
    1SQ4p    S1  426   1.272   2.375   1.585
    1SN3a    T1  427   1.419   2.333   1.931
    1SN3a    T2  428   0.996   2.460   1.831
    1SN4     S2  429   1.784   2.250   1.877
    1TQ5p    P1  430   1.600   2.583   2.031
    1SN3a    T3  431   0.960   2.841   1.830
    1SQ3p    T4  432   0.674   2.559   1.643
    1SN3a    T5  433   2.085   2.023   1.898
    1SN4     S3  434   1.149   2.914   1.514
    1TQ5p    P2  435   1.218   3.023   1.905
    1TQ5p    P3  436   0.748   2.829   1.476
    1TQ5p    P4  437   0.658   2.379   1.374
    1SN3a    T6  438   2.065   1.868   2.248
    1SN3a    T7  439   2.365   2.172   2.117
    1SN4     S4  440   1.247   2.760   1.197
    1TQ5p    P5  441   1.890   1.606   2.324
    1SN4     S5  442   2.329   1.604   2.304
    1TQ5p    P6  443   2.416   2.015   2.397
    1SN3a    T8  444   2.647   1.921   2.066
    1SQ3p    T9  445   1.145   2.825   0.841
    1SN3a   T10  446   2.508   1.300   2.441
    1SQ4p    S6  447   2.954   2.107   1.945
    1SQ4p    S7  448   2.426   1.681   1.875
    1SN3a   T11  449   1.135   3.203   0.899
    1TQ5p    P7  450   0.842   2.932   0.805
    1TQ5p    P8  451   2.322   1.048   2.532
    1TQ5p    P9  452   2.809   1.346   2.558
    1TQ5p   P10  453   3.217   2.059   1.921
    1TQ5p   P11  454   2.167   1.620   1.905
    1TQ5p   P12  455   1.197   3.203   1.220
    1TQ5p   P13  456   1.198   3.378   0.631
    1SQ4p    S1  457   5.550   1.889   8.496
    1SN3a    T1  458   5.722   1.800   8.172
    1SN3a    T2  459   5.329   1.967   8.198
    1SN4     S2  460   5.889   2.113   8.050
    1TQ5p    P1  461   6.035   1.716   8.147
    1SN3a    T3  462   5.020   1.794   8.329
    1SQ3p    T4  463   5.478   2.227   7.953
    1SN3a    T5  464   5.903   2.427   7.846
    1SN4     S3  465   5.133   1.822   8.686
    1TQ5p    P2  466   5.039   1.495   8.452
    1TQ5p    P3  467   5.664   2.113   7.713
    1TQ5p    P4  468   5.593   2.497   8.091
    1SN3a    T6  469   6.177   2.328   7.594
    1SN3a    T7  470   6.228   2.567   7.975
    1SN4     S4  471   4.968   1.825   9.010
    1TQ5p    P5  472   6.311   2.405   7.307
    1SN4     S5  473   6.491   2.532   7.645
    1TQ5p    P6  474   6.388   2.286   7.949
    1SN3a    T8  475   6.339   2.460   8.323
    1SQ3p    T9  476   4.640   1.670   9.108
    1SN3a   T10  477   6.863   2.494   7.682
    1SQ4p    S6  478   6.710   2.414   8.386
    1SQ4p    S7  479   6.181   2.125   8.387
    1SN3a   T11  480   4.684   1.292   9.041
    1TQ5p    P7  481   4.483   1.594   8.836
    1TQ5p    P8  482   6.996   2.428   7.393
    1TQ5p    P9  483   6.937   2.179   7.713
    1TQ5p   P10  484   6.858   2.393   8.608
    1TQ5p   P11  485   5.931   2.051   8.446
    1TQ5p   P12  486   4.970   1.224   8.899
    1TQ5p   P13  487   4.582   1.074   9.263
    1SQ4p    S1  488   3.785   6.478   2.287
    1SN3a    T1  489   4.039   6.252   2.454
    1SN3a    T2  490   3.949   6.319   1.983
    1SN4     S2  491   4.327   6.268   2.214
    1TQ5p    P1  492   4.288   6.382   2.616
    1SN3a    T3  493   3.716   6.463   1.718
    1SQ3p    T4  494   4.055   5.946   2.015
    1SN3a    T5  495   4.482   6.066   1.936
    1SN4     S3  496   3.530   6.724   1.919
    1TQ5p    P2  497   3.411   6.361   1.767
    1TQ5p    P3  498   4.190   5.809   1.750
    1TQ5p    P4  499   4.254   5.867   2.258
    1SN3a    T6  500   4.614   5.755   2.123
    1SN3a    T7  501   4.865   6.021   1.914
    1SN4     S4  502   3.498   6.871   2.253
    1TQ5p    P5  503   4.595   5.708   1.808
    1SN4     S5  504   4.933   5.605   1.983
    1TQ5p    P6  505   4.970   5.933   2.211
    1SN3a    T8  506   5.096   6.291   2.050
    1SQ3p    T9  507   3.322   7.020   2.553
    1SN3a   T10  508   5.186   5.644   1.706
    1SQ4p    S6  509   5.348   6.139   2.287
    1SQ4p    S7  510   4.838   6.506   2.220
    1SN3a   T11  511   3.472   6.860   2.870
    1TQ5p    P7  512   2.998   7.034   2.538
    1TQ5p    P8  513   5.275   5.379   1.542
    1TQ5p    P9  514   5.188   5.961   1.642
    1TQ5p   P10  515   5.413   5.885   2.345
    1TQ5p   P11  516   4.657   6.454   2.411
    1TQ5p   P12  517   3.307   6.591   2.955
    1TQ5p   P13  518   3.326   6.976   3.139
    1SQ4p    S1  519   6.673   3.619   8.769
    1SN3a    T1  520   7.023   3.728   8.675
    1SN3a    T2  521   6.696   3.518   8.403
    1SN4     S2  522   7.011   4.104   8.670
    1TQ5p    P1  523   7.232   3.871   8.895
    1SN3a    T3  524   6.332   3.472   8.279
    1SQ3p    T4  525   7.016   3.665   8.238
    1SN3a    T5  526   7.249   4.355   8.809
    1SN4     S3  527   6.240   3.124   8.161
    1TQ5p    P2  528   6.287   3.485   7.957
    1TQ5p    P3  529   7.089   3.975   8.300
    1TQ5p    P4  530   7.296   3.598   8.388
    1SN3a    T6  531   7.562   4.136   8.838
    1SN3a    T7  532   7.296   4.226   9.166
    1SN4     S4  533   6.098   2.817   8.299
    1TQ5p    P5  534   7.742   4.213   8.579
    1SN4     S5  535   7.855   4.350   8.937
    1TQ5p    P6  536   7.607   4.254   9.249
    1SN3a    T8  537   7.285   4.546   9.371
    1SQ3p    T9  538   5.824   2.769   8.551
    1SN3a   T10  539   7.956   4.708   8.892
    1SQ4p    S6  540   7.192   4.456   9.726
    1SQ4p    S7  541   7.238   4.775   9.075
    1SN3a   T11  542   5.786   3.147   8.617
    1TQ5p    P7  543   5.590   2.565   8.476
    1TQ5p    P8  544   7.842   4.801   8.604
    1TQ5p    P9  545   8.244   4.719   8.743
    1TQ5p   P10  546   7.248   4.245   9.882
    1TQ5p   P11  547   7.338   4.757   8.826
    1TQ5p   P12  548   5.958   3.334   8.412
    1TQ5p   P13  549   5.485   3.264   8.673
    1SQ4p    S1  550   0.122   9.984   7.694
    1SN3a    T1  551   9.809   9.777   7.634
    1SN3a    T2  552   9.853   0.072   7.947
    1SN4     S2  553   9.737   9.771   7.263
    1TQ5p    P1  554   9.850   9.474   7.519
    1SN3a    T3  555   9.838   0.453   7.991
    1SQ3p    T4  556   9.549   0.186   7.741
    1SN3a    T5  557   9.607   9.616   6.944
    1SN4     S3  558   0.126   0.596   7.792
    1TQ5p    P2  559   0.058   0.585   8.193
    1TQ5p    P3  560   9.494   0.505   7.769
    1TQ5p    P4  561   9.475   9.984   7.497
    1SN3a    T6  562   9.348   9.348   7.038
    1SN3a    T7  563   9.778   9.274   6.892
    1SN4     S4  564   0.422   0.810   7.767
    1TQ5p    P5  565   9.024   9.366   7.014
    1SN4     S5  566   9.254   9.163   6.724
    1TQ5p    P6  567   9.580   9.020   6.914
    1SN3a    T8  568   9.725   9.191   6.525
    1SQ3p    T9  569   0.627   1.046   7.555
    1SN3a   T10  570   9.368   8.964   6.425
    1SQ4p    S6  571   0.035   9.005   6.414
    1SQ4p    S7  572   9.470   9.464   6.479
    1SN3a   T11  573   0.980   0.895   7.571
    1TQ5p    P7  574   0.760   1.283   7.728
    1TQ5p    P8  575   9.146   8.804   6.248
    1TQ5p    P9  576   9.635   8.785   6.478
    1TQ5p   P10  577   0.196   8.830   6.539
    1TQ5p   P11  578   9.307   9.579   6.659
    1TQ5p   P12  579   0.953   0.647   7.783
    1TQ5p   P13  580   1.180   1.013   7.800
    1SQ4p    S1  581   2.471   2.934   5.332
    1SN3a    T1  582   2.677   3.159   5.556
    1SN3a    T2  583   2.808   2.765   5.373
    1SN4     S2  584   2.434   3.404   5.707
    1TQ5p    P1  585   2.647   3.100   5.875
    1SN3a    T3  586   3.012   2.778   5.044
    1SQ3p    T4  587   3.088   3.029   5.407
    1SN3a    T5  588   2.201   3.508   5.985
    1SN4     S3  589   2.914   3.050   4.799
    1TQ5p    P2  590   2.889   2.641   4.776
    1TQ5p    P3  591   3.137   3.170   5.120
    1TQ5p    P4  592   3.258   2.999   5.682
    1SN3a    T6  593   2.296   3.297   6.291
    1SN3a    T7  594   1.929   3.238   6.029
    1SN4     S4  595   2.959   3.195   4.467
    1TQ5p    P5  596   2.489   3.387   6.536
    1SN4     S5  597   2.072   3.382   6.582
    1TQ5p    P6  598   1.944   3.090   6.316
    1SN3a    T8  599   1.672   3.410   6.247
    1SQ3p    T9  600   2.853   3.088   4.123
    1SN3a   T10  601   1.924   3.359   6.928
    1SQ4p    S6  602   1.563   3.181   6.526
    1SQ4p    S7  603   1.899   3.701   6.324
    1SN3a   T11  604   2.518   2.951   4.249
    1TQ5p    P7  605   2.856   2.767   4.087
    1TQ5p    P8  606   1.747   3.621   7.006
    1TQ5p    P9  607   1.980   3.065   7.057
    1TQ5p   P10  608   1.576   3.193   6.793
    1TQ5p   P11  609   2.166   3.712   6.341
    1TQ5p   P12  610   2.561   3.021   4.566
    1TQ5p   P13  611   2.294   2.881   4.022
    1SQ4p    S1  612   3.788   7.322   0.943
    1SN3a    T1  613   3.816   6.972   0.798
    1SN3a    T2  614   3.736   7.347   0.569
    1SN4     S2  615   3.842   6.722   1.083
    1TQ5p    P1  616   3.544   6.791   0.801
    1SN3a    T3  617   3.951   7.625   0.411
    1SQ3p    T4  618   4.033   7.168   0.403
    1SN3a    T5  619   3.851   6.419   1.314
    1SN4     S3  620   3.943   7.940   0.622
    1TQ5p    P2  621   3.789   7.863   0.255
    1TQ5p    P3  622   4.261   7.376   0.300
    1TQ5p    P4  623   4.036   6.850   0.465
    1SN3a    T6  624   3.848   6.062   1.163
    1SN3a    T7  625   3.480   6.330   1.363
    1SN4     S4  626   3.925   8.307   0.635
    1TQ5p    P5  627   4.078   5.966   0.953
    1SN4     S5  628   4.077   5.808   1.334
    1TQ5p    P6  629   3.424   6.061   1.189
    1SN3a    T8  630   3.336   6.659   1.496
    1SQ3p    T9  631   4.053   8.646   0.744
    1SN3a   T10  632   4.124   5.449   1.448
    1SQ4p    S6  633   2.958   6.674   1.464
    1SQ4p    S7  634   3.659   6.854   1.496
    1SN3a   T11  635   3.793   8.914   0.642
    1TQ5p    P7  636   4.186   8.831   0.514
    1TQ5p    P8  637   4.353   5.219   1.358
    1TQ5p    P9  638   3.817   5.347   1.416
    1TQ5p   P10  639   2.763   6.855   1.504
    1TQ5p   P11  640   3.916   6.777   1.503
    1TQ5p   P12  641   3.502   8.809   0.537
    1TQ5p   P13  642   3.823   9.205   0.790
    1SQ4p    S1  643   7.348   8.189   7.862
    1SN3a    T1  644   6.981   8.199   7.772
    1SN3a    T2  645   7.146   7.945   8.073
    1SN4     S2  646   6.833   8.464   7.995
    1TQ5p    P1  647   6.800   8.417   7.601
    1SN3a    T3  648   7.286   7.968   8.429
    1SQ3p    T4  649   6.896   8.142   8.289
    1SN3a    T5  650   6.481   8.580   8.050
    1SN4     S3  651   7.506   8.275   8.420
    1TQ5p    P2  652   7.596   7.875   8.468
    1TQ5p    P3  653   7.086   8.331   8.473
    1TQ5p    P4  654   6.594   8.193   8.176
    1SN3a    T6  655   6.229   8.289   8.006
    1SN3a    T7  656   6.369   8.536   7.688
    1SN4     S4  657   7.826   8.419   8.314
    1TQ5p    P5  658   5.939   8.334   8.146
    1SN4     S5  659   5.971   8.385   7.744
    1TQ5p    P6  660   6.309   8.234   7.588
    1SN3a    T8  661   6.140   8.807   7.552
    1SQ3p    T9  662   8.177   8.549   8.372
    1SN3a   T10  663   5.770   8.552   7.472
    1SQ4p    S6  664   6.290   8.825   7.208
    1SQ4p    S7  665   6.309   9.114   7.692
    1SN3a   T11  666   8.378   8.512   8.043
    1TQ5p    P7  667   8.240   8.653   8.673
    1TQ5p    P8  668   5.734   8.873   7.503
    1TQ5p    P9  669   5.831   8.447   7.172
    1TQ5p   P10  670   6.212   8.725   6.972
    1TQ5p   P11  671   6.565   9.161   7.758
    1TQ5p   P12  672   8.219   8.399   7.780
    1TQ5p   P13  673   8.696   8.592   8.032
    1SQ4p    S1  674   3.186   0.203   2.924
    1SN3a    T1  675   3.295   0.091   3.271
    1SN3a    T2  676   3.400   9.891   2.900
    1SN4     S2  677   3.517   0.360   3.418
    1TQ5p    P1  678   3.146   0.235   3.525
    1SN3a    T3  679   3.659   9.942   2.623
    1SQ3p    T4  680   3.725   9.971   3.087
    1SN3a    T5  681   3.584   0.605   3.698
    1SN4     S3  682   3.532   0.227   2.410
    1TQ5p    P2  683   3.571   9.831   2.329
    1TQ5p    P3  684   3.979   9.980   2.884
    1TQ5p    P4  685   3.678   9.984   3.408
    1SN3a    T6  686   3.643   0.409   4.023
    1SN3a    T7  687   3.262   0.617   3.910
    1SN4     S4  688   3.374   0.339   2.098
    1TQ5p    P5  689   3.930   0.338   4.158
    1SN4     S5  690   3.679   0.641   4.319
    1TQ5p    P6  691   3.294   0.513   4.216
    1SN3a    T8  692   3.315   0.919   4.136
    1SQ3p    T9  693   3.271   0.608   1.853
    1SN3a   T10  694   3.696   0.786   4.668
    1SQ4p    S6  695   3.014   1.148   4.102
    1SQ4p    S7  696   3.669   0.967   4.017
    1SN3a   T11  697   2.885   0.607   1.838
    1TQ5p    P7  698   3.436   0.610   1.574
    1TQ5p    P8  699   3.991   0.867   4.783
    1TQ5p    P9  700   3.449   0.719   4.871
    1TQ5p   P10  701   2.901   1.347   4.243
    1TQ5p   P11  702   3.856   0.786   3.950
    1TQ5p   P12  703   2.746   0.338   1.958
    1TQ5p   P13  704   2.762   0.687   1.546
    1SQ4p    S1  705   5.195   2.750   8.286
    1SN3a    T1  706   5.472   2.930   8.101
    1SN3a    T2  707   5.253   2.377   8.316
    1SN4     S2  708   5.468   3.274   8.265
    1TQ5p    P1  709   5.762   3.011   8.223
    1SN3a    T3  710   5.354   2.287   8.677
    1SQ3p    T4  711   4.948   2.208   8.484
    1SN3a    T5  712   5.336   3.578   8.451
    1SN4     S3  713   5.729   2.267   8.709
    1TQ5p    P2  714   5.419   2.037   8.877
    1TQ5p    P3  715   4.964   2.177   8.805
    1TQ5p    P4  716   4.713   2.058   8.319
    1SN3a    T6  717   4.952   3.535   8.469
    1SN3a    T7  718   5.212   3.863   8.218
    1SN4     S4  719   6.057   2.426   8.680
    1TQ5p    P5  720   4.842   3.410   8.747
    1SN4     S5  721   4.751   3.800   8.652
    1TQ5p    P6  722   4.893   3.886   8.275
    1SN3a    T8  723   5.102   4.222   8.322
    1SQ3p    T9  724   6.226   2.758   8.744
    1SN3a   T10  725   4.493   3.985   8.858
    1SQ4p    S6  726   5.330   4.503   8.205
    1SQ4p    S7  727   4.942   4.216   8.664
    1SN3a   T11  728   6.512   2.826   8.496
    1TQ5p    P7  729   6.501   2.752   8.911
    1TQ5p    P8  730   4.434   3.863   9.156
    1TQ5p    P9  731   4.212   4.051   8.706
    1TQ5p   P10  732   5.423   4.717   8.338
    1TQ5p   P11  733   5.033   4.297   8.902
    1TQ5p   P12  734   6.487   2.808   8.171
    1TQ5p   P13  735   6.541   3.143   8.433
    1SQ4p    S1  736   7.843   5.421   1.376
    1SN3a    T1  737   7.595   5.600   1.602
    1SN3a    T2  738   7.817   5.256   1.717
    1SN4     S2  739   7.641   5.974   1.569
    1TQ5p    P1  740   7.330   5.731   1.462
    1SN3a    T3  741   8.157   5.151   1.858
    1SQ3p    T4  742   7.926   5.531   1.963
    1SN3a    T5  743   7.509   6.328   1.584
    1SN4     S3  744   8.398   5.431   1.780
    1TQ5p    P2  745   8.388   5.030   1.665
    1TQ5p    P3  746   8.193   5.456   2.133
    1TQ5p    P4  747   7.754   5.805   1.928
    1SN3a    T6  748   7.126   6.302   1.585
    1SN3a    T7  749   7.397   6.441   1.232
    1SN4     S4  750   8.748   5.535   1.778
    1TQ5p    P5  751   6.928   6.469   1.786
    1SN4     S5  752   7.015   6.621   1.421
    1TQ5p    P6  753   7.102   6.332   1.153
    1SN3a    T8  754   7.425   6.820   1.231
    1SQ3p    T9  755   9.077   5.375   1.691
    1SN3a   T10  756   7.018   6.986   1.332
    1SQ4p    S6  757   7.345   6.937   0.882
    1SQ4p    S7  758   7.382   6.828   1.604
    1SN3a   T11  759   9.017   5.220   1.343
    1TQ5p    P7  760   9.061   5.053   1.719
    1TQ5p    P8  761   6.999   7.186   1.588
    1TQ5p    P9  762   6.756   7.069   1.157
    1TQ5p   P10  763   7.176   6.845   0.694
    1TQ5p   P11  764   7.300   6.635   1.771
    1TQ5p   P12  765   8.703   5.255   1.259
    1TQ5p   P13  766   9.256   5.220   1.120
   53ION     CL  767   5.343   4.646   6.334
   54ION     CL  768   6.579   8.215   7.823
   55ION     CL  769   3.620   6.463   7.706
   56ION     CL  770   1.603   0.475   4.507
   57ION     CL  771   2.356   4.820   2.470
   58ION     CL  772   1.894   3.039   6.684
   59ION     CL  773   4.749   1.914   8.660
   60ION     CL  774   6.970   5.493   7.967
   61ION     CL  775   7.533   4.538   9.052
   62ION     CL  776   2.161   7.977   4.407
   63ION     CL  777   2.921   2.898   5.741
   64ION     CL  778   1.750   1.397   9.695
   65ION     CL  779   7.351   3.924   8.549
   66ION     CL  780   8.915   1.823   3.684
   67ION     CL  781   5.237   9.346   3.120
   68ION     CL  782   6.632   2.526   8.025
   69ION     CL  783   3.972   7.894   8.183
   70ION     CL  784   6.629   8.609   3.037
   71ION     CL  785   8.038   7.065   6.041
   72ION     CL  786   7.244   2.348   7.640
   73ION     CL  787   8.756   3.684   1.043
   74ION     CL  788   3.482   8.592   2.010
   75ION     CL  789   1.258   0.172   2.251
   76ION     CL  790   1.704   3.533   6.639
   77ION     CL  791   9.863   8.887   6.745
   78ION     CL  792   5.423   5.200   5.231
   79ION     CL  793   8.304   9.942   9.944
   80ION     CL  794   8.386   1.892   1.736
   81ION     CL  795   8.491   3.950   4.546
   82ION     CL  796   4.280   7.387   3.909
   83ION     CL  797   1.300   2.207   8.865
   84ION     CL  798   6.149   8.461   7.351
   85ION     CL  799   9.785   3.452   2.721
   86ION     CL  800   8.493   6.778   2.492
   87ION     CL  801   4.999   6.224   2.444
   88ION     CL  802   6.472   7.438   6.661
   89ION     CL  803   0.328   6.345   5.389
   90ION     CL  804   0.045   2.086   8.584
   91ION     CL  805   9.347   7.553   9.634
   92ION     CL  806   0.600   9.550   0.891
   93ION     CL  807   7.096   6.683   1.039
   94ION     CL  808   5.926   2.447   8.286
   95ION     CL  809   8.803   4.728   5.944
   96ION     CL  810   4.678   4.626   0.935
   97ION     CL  811   6.732   2.751   2.504
   98ION     CL  812   0.792   0.965   7.909
   99ION     CL  813   3.727   6.188   6.648
  100ION     CL  814   9.068   0.005   2.639
  101ION     CL  815   8.018   4.471   8.577
  102ION     CL  816   8.354   0.882   3.610
  103ION     CL  817   9.476   8.663   6.184
  104ION     CL  818   2.616   2.911   3.859
  105ION     CL  819   1.237   8.303   4.893
  106ION     CL  820   4.668   2.527   6.305
  107ION     CL  821   8.247   9.377   0.889
  108ION     CL  822   4.692   4.821   3.968
  109ION     CL  823   2.786   3.112   5.169
  110ION     CL  824   7.013   6.853   1.739
  111ION     CL  825   9.199   1.128   1.169
  112ION     CL  826   1.530   5.536   1.819
  113ION     CL  827   6.719   4.268   3.026
  114ION     CL  828   2.838   2.815   4.457
  115ION     CL  829   9.965   4.552   6.692
  116ION     CL  830   6.551   8.856   7.524
  117ION     CL  831   0.808   3.728   3.010
  118ION     CL  832   5.905   8.807   7.191
  119ION     CL  833   1.339   2.702   1.802
  120ION     CL  834   6.690   5.689   4.925
  121ION     CL  835   8.124   2.770   3.413
  122ION     CL  836   2.973   8.181   7.835
  123ION     CL  837   6.673   8.681   5.059
  124ION     CL  838   2.705   6.189   8.828
  125ION     CL  839   9.726   0.171   1.108
  126ION     CL  840   5.420   2.794   2.731
  127ION     CL  841   0.030   8.249   1.250
  128ION     CL  842   4.842   1.537   8.758
  129ION     CL  843   0.163   8.480   5.006
  130ION     CL  844   5.901   1.906   0.865
  131ION     CL  845   7.763   1.769   3.928
  132ION     CL  846   2.388   8.743   2.173
  133ION     CL  847   4.421   2.667   2.251
  134ION     CL  848   5.398   8.861   0.297
  135ION     CL  849   4.689   6.129   2.267
  136ION     CL  850   6.596   0.330   0.987
  137ION     CL  851   0.540   4.281   8.351
  138ION     CL  852   6.736   7.762   4.461
  139ION     CL  853   4.139   9.029   0.809
  140ION     CL  854   3.081   6.881   2.855
  141ION     CL  855   0.365   1.742   3.912
  142ION     CL  856   0.946   2.030   5.466
  143ION     CL  857   2.736   8.858   7.006
  144ION     CL  858   6.476   2.461   8.697
  145ION     CL  859   0.975   2.558   1.413
  146ION     CL  860   0.913   2.979   1.167
  147ION     CL  861   1.158   8.250   0.634
  148ION     CL  862   2.655   3.330   2.812
  149ION     CL  863   6.887   0.212   6.912
  150ION     CL  864   7.426   6.113   9.056
  151ION     CL  865   2.485   1.388   8.878
  152ION     CL  866   1.468   0.719   5.569
  153ION     CL  867   0.458   2.725   7.793
  154ION     CL  868   2.056   3.723   9.112
  155ION     CL  869   2.610   7.017   9.747
  156ION     CL  870   7.353   3.575   4.596
  157ION     CL  871   1.011   2.612   4.093
  158ION     CL  872   2.297   3.104   5.939
  159ION     CL  873   1.049   3.059   0.535
  160ION     CL  874   5.133   3.889   8.605
  161ION     CL  875   6.649   4.359   5.238
  162ION     CL  876   1.302   7.196   0.905
  163ION     CL  877   6.552   6.741   7.506
  164ION     CL  878   5.490   5.178   3.804
  165ION     CL  879   0.405   7.369   5.789
  166ION     CL  880   6.894   6.979   3.062
  167ION     CL  881   5.376   4.750   7.838
  168ION     CL  882   1.152   4.355   4.912
  169ION     CL  883   9.302   5.946   4.423
  170ION     CL  884   1.299   3.560   7.796
  171ION     CL  885   2.417   4.387   4.596
  172ION     CL  886   9.236   0.471   0.175
  173ION     CL  887   6.651   2.222   7.459
  174ION     CL  888   3.757   0.668   0.386
  175ION     CL  889   3.093   0.533   1.505
  176ION     CL  890   9.073   1.622   5.084
  177ION     CL  891   8.027   3.282   1.942
  178ION     CL  892   9.047   4.888   4.501
  179ION     CL  893   4.128   0.495   6.238
  180ION     CL  894   7.597   4.538   8.684
  181ION     CL  895   7.418   4.193   9.552
  182ION     CL  896   7.929   2.820   0.127
  183ION     CL  897   5.132   5.269   1.866
  184ION     CL  898   9.768   7.221   7.975
  185ION     CL  899   1.447   9.505   7.406
  186ION     CL  900   4.634   6.148   9.921
  187ION     CL  901   5.621   2.225   8.326
  188ION     CL  902   3.150   7.231   7.078
  189ION     CL  903   5.475   2.927   8.498
  190ION     CL  904   8.720   5.172   1.617
  191ION     CL  905   5.246   5.903   1.999
  192ION     CL  906   4.734   9.579   6.200
  193ION     CL  907   0.224   5.139   7.743
  194ION     CL  908   5.106   7.195   5.260
  195ION     CL  909   9.564   4.468   3.076
  196ION     CL  910   6.200   3.107   8.557
  197ION     CL  911   9.082   4.640   7.338
  198ION     CL  912   1.318   5.874   5.336
  199ION     CL  913   7.419   9.367   3.509
  200ION     CL  914   7.606   2.448   5.785
  201W        W  915   0.084   3.595   3.359
  202W        W  916   0.460   2.488   2.882
  203W        W  917   3.165   2.218   0.652
  204W        W  918   3.295   3.303   2.679
  205W        W  919   1.213   3.294   0.205
  206W        W  920   1.296   1.446   1.188
  207W        W  921   0.811   1.294   1.352
  208W        W  922   1.802   2.109   0.786
  209W        W  923   1.477   3.201   3.141
  210W        W  924   0.126   0.762   3.104
  211W        W  925   0.888   0.042   2.906
  212W        W  926   2.231   1.301   0.363
  213W        W  927   2.801   0.735   3.454
  214W        W  928   0.167   0.527   2.579
  215W        W  929   0.266   3.146   3.600
  216W        W  930   1.788   2.536   0.332
  217W        W  931   0.220   1.319   2.025
  218W        W  932   1.113   1.210   3.262
  219W        W  933   3.572   1.069   1.761
  220W        W  934   3.336   2.112   2.620
  221W        W  935   1.644   1.445   1.647
  222W        W  936   2.190   2.784   2.016
  223W        W  937   0.690   2.218   2.248
  224W        W  938   0.049   1.746   1.819
  225W        W  939   1.085   1.718   3.011
  226W        W  940   3.356   1.501   3.265
  227W        W  941   2.093   2.634   2.844
  228W        W  942   1.313   1.274   2.069
  229W        W  943   2.602   2.831   3.560
  230W        W  944   1.681   2.151   3.570
  231W        W  945   1.662   1.867   3.048
  232W        W  946   0.071   1.258   3.570
  233W        W  947   2.903   2.793   3.169
  234W        W  948   0.484   0.375   1.167
  235W        W  949   3.474   2.416   1.456
  236W        W  950   3.172   0.769   0.118
  237W        W  951   3.637   1.570   2.424
  238W        W  952   1.604   3.277   2.177
  239W        W  953   3.378   2.743   0.615
  240W        W  954   0.507   3.529   0.369
  241W        W  955   0.900   3.575   1.045
  242W        W  956   0.697   0.329   2.471
  243W        W  957   3.320   1.347   2.746
  244W        W  958   2.725   1.769   1.205
  245W        W  959   2.691   1.457   0.232
  246W        W  960   1.899   2.601   2.372
  247W        W  961   1.705   0.931   1.571
  248W        W  962   2.305   3.018   2.565
  249W        W  963   3.176   1.809   0.987
  250W        W  964   2.078   0.467   1.003
  251W        W  965   0.106   0.660   1.285
  252W        W  966   2.892   1.267   1.759
  253W        W  967   0.350   2.884   1.674
  254W        W  968   1.691   3.234   0.544
  255W        W  969   3.083   1.260   0.008
  256W        W  970   0.106   3.018   2.172
  257W        W  971   0.897   2.590   2.652
  258W        W  972   1.270   1.950   1.271
  259W        W  973   3.521   0.117   1.661
  260W        W  974   0.740   1.989   0.129
  261W        W  975   0.395   1.022   0.308
  262W        W  976   0.457   2.978   1.102
  263W        W  977   1.588   2.461   1.350
  264W        W  978   2.920   3.320   3.064
  265W        W  979   1.846   0.962   0.748
  266W        W  980   3.229   3.360   1.520
  267W        W  981   2.906   1.213   3.118
  268W        W  982   3.619   2.869   1.252
  269W        W  983   2.246   2.161   2.736
  270W        W  984   0.012   1.712   0.942
  271W        W  985   1.123   2.127   2.515
  272W        W  986   2.327   1.391   0.893
  273W        W  987   2.204   1.881   0.997
  274W        W  988   0.547   1.301   2.471
  275W        W  989   0.532   1.177   3.393
  276W        W  990   0.422   0.094   1.552
  277W        W  991   2.190   0.441   2.113
  278W        W  992   1.838   0.626   3.276
  279W        W  993   2.193   0.775   0.454
  280W        W  994   3.376   3.168   3.208
  281W        W  995   2.343   0.249   3.247
  282W        W  996   3.362   2.550   3.369
  283W        W  997   2.792   0.717   2.965
  284W        W  998   2.592   0.655   1.235
  285W        W  999   2.985   1.789   3.639
  286W        W 1000   0.725   3.365   1.625
  287W        W 1001   1.383   1.082   0.611
  288W        W 1002   0.952   0.366   3.275
  289W        W 1003   3.004   0.850   0.956
  290W        W 1004   3.371   1.332   0.901
  291W        W 1005   1.114   3.549   3.372
  292W        W 1006   1.040   0.085   0.607
  293W        W 1007   3.511   2.868   0.087
  294W        W 1008   0.418   2.071   1.789
  295W        W 1009   2.335   0.658   0.019
  296W        W 1010   3.469   2.990   1.739
  297W        W 1011   1.953   1.396   3.043
  298W        W 1012   2.046   2.735   0.746
  299W        W 1013   2.446   2.029   3.486
  300W        W 1014   2.120   0.006   1.795
  301W        W 1015   0.732   0.909   1.858
  302W        W 1016   0.286   2.109   2.632
  303W        W 1017   2.145   3.302   1.338
  304W        W 1018   3.339   0.899   2.210
  305W        W 1019   1.976   3.246   2.977
  306W        W 1020   3.319   2.305   0.182
  307W        W 1021   1.754   1.788   1.243
  308W        W 1022   1.755   2.134   2.578
  309W        W 1023   1.972   1.020   2.023
  310W        W 1024   2.824   1.318   0.861
  311W        W 1025   3.111   1.051   0.503
  312W        W 1026   2.920   3.091   0.892
  313W        W 1027   2.754   2.694   1.688
  314W        W 1028   2.650   1.773   0.666
  315W        W 1029   2.964   1.771   1.719
  316W        W 1030   0.339   0.786   2.143
  317W        W 1031   3.117   1.838   2.970
  318W        W 1032   3.468   3.456   2.116
  319W        W 1033   1.606   3.471   2.667
  320W        W 1034   3.303   0.425   1.133
  321W        W 1035   3.094   1.744   2.434
  322W        W 1036   0.077   1.065   2.472
  323W        W 1037   3.348   1.011   3.267
  324W        W 1038   2.233   2.710   1.485
  325W        W 1039   0.604   0.481   0.356
  326W        W 1040   1.708   0.135   2.166
  327W        W 1041   0.736   3.255   0.014
  328W        W 1042   1.110   1.721   0.765
  329W        W 1043   1.764   2.350   3.078
  330W        W 1044   1.594   0.708   1.068
  331W        W 1045   2.670   3.587   1.824
  332W        W 1046   2.082   3.235   2.164
  333W        W 1047   3.248   2.995   2.251
  334W        W 1048   0.942   0.498   1.020
  335W        W 1049   0.947   0.726   0.045
  336W        W 1050   1.748   1.335   2.439
  337W        W 1051   2.596   0.201   2.309
  338W        W 1052   0.016   2.044   2.194
  339W        W 1053   1.720   1.862   0.352
  340W        W 1054   0.988   0.177   0.122
  341W        W 1055   1.726   1.258   1.173
  342W        W 1056   2.696   0.234   2.872
  343W        W 1057   1.284   2.246   2.981
  344W        W 1058   2.088   2.028   3.198
  345W        W 1059   2.705   2.058   3.091
  346W        W 1060   1.989   0.198   3.596
  347W        W 1061   1.211   0.814   1.989
  348W        W 1062   0.637   0.770   1.387
  349W        W 1063   0.423   3.482   1.063
  350W        W 1064   1.755   2.812   3.188
  351W        W 1065   0.790   2.297   0.547
  352W        W 1066   2.425   2.529   0.233
  353W        W 1067   2.097   0.550   1.561
  354W        W 1068   3.576   0.828   0.829
  355W        W 1069   0.070   3.417   2.860
  356W        W 1070   0.487   2.643   2.392
  357W        W 1071   0.054   3.489   0.624
  358W        W 1072   1.953   0.759   2.430
  359W        W 1073   1.316   2.782   0.279
  360W        W 1074   3.221   3.164   0.465
  361W        W 1075   2.196   1.817   0.479
  362W        W 1076   1.039   1.008   0.996
  363W        W 1077   1.871   0.918   0.048
  364W        W 1078   2.455   2.483   3.226
  365W        W 1079   2.808   0.389   0.843
  366W        W 1080   0.138   0.237   0.291
  367W        W 1081   1.424   2.556   2.581
  368W        W 1082   0.965   2.424   0.071
  369W        W 1083   0.206   2.665   0.839
  370W        W 1084   0.710   1.735   3.281
  371W        W 1085   1.414   0.295   3.467
  372W        W 1086   2.123   0.437   2.823
  373W        W 1087   1.318   0.205   1.104
  374W        W 1088   2.377   0.282   0.609
  375W        W 1089   0.322   0.214   2.186
  376W        W 1090   0.370   1.177   1.556
  377W        W 1091   0.481   0.783   0.776
  378W        W 1092   3.052   0.471   2.392
  379W        W 1093   3.448   1.674   0.077
  380W        W 1094   0.740   0.432   1.896
  381W        W 1095   1.854   1.004   2.836
  382W        W 1096   0.002   0.694   0.314
  383W        W 1097   0.788   2.083   2.875
  384W        W 1098   2.013   3.560   0.350
  385W        W 1099   0.159   2.067   0.047
  386W        W 1100   0.894   2.478   3.173
  387W        W 1101   0.415   1.645   2.804
  388W        W 1102   1.406   1.750   2.598
  389W        W 1103   3.572   1.719   2.851
  390W        W 1104   3.560   1.919   0.537
  391W        W 1105   2.423   2.251   0.636
  392W        W 1106   2.897   3.551   0.331
  393W        W 1107   2.074   1.541   3.473
  394W        W 1108   0.404   2.508   3.513
  395W        W 1109   3.328   1.358   2.086
  396W        W 1110   1.636   3.488   3.563
  397W        W 1111   1.491   0.117   0.290
  398W        W 1112   3.030   2.716   0.233
  399W        W 1113   0.799   0.809   3.119
  400W        W 1114   1.233   2.803   2.981
  401W        W 1115   3.359   0.794   2.779
  402W        W 1116   2.570   3.453   0.747
  403W        W 1117   1.059   0.488   2.781
  404W        W 1118   1.528   1.557   3.538
  405W        W 1119   2.786   2.234   0.996
  406W        W 1120   0.554   0.860   2.720
  407W        W 1121   1.883   2.922   1.184
  408W        W 1122   3.633   1.482   1.365
  409W        W 1123   1.855   0.115   3.084
  410W        W 1124   2.635   2.820   2.163
  411W        W 1125   2.938   3.164   1.871
  412W        W 1126   2.157   2.966   0.299
  413W        W 1127   0.167   2.858   3.141
  414W        W 1128   0.910   0.850   2.379
  415W        W 1129   0.880   0.198   1.489
  416W        W 1130   1.299   2.211   0.381
  417W        W 1131   0.624   2.911   3.303
  418W        W 1132   3.011   3.593   1.100
  419W        W 1133   1.110   0.613   1.545
  420W        W 1134   0.879   2.106   1.635
  421W        W 1135   1.192   3.517   2.385
  422W        W 1136   3.259   3.613   3.417
  423W        W 1137   0.267   1.599   0.265
  424W        W 1138   3.401   3.257   0.962
  425W        W 1139   3.238   0.581   0.581
  426W        W 1140   1.377   0.100   2.984
  427W        W 1141   3.083   2.902   1.442
  428W        W 1142   3.112   1.458   1.347
  429W        W 1143   1.229   1.131   1.563
  430W        W 1144   1.474   1.393   2.887
  431W        W 1145   2.585   2.546   2.750
  432W        W 1146   1.235   1.000   2.862
  433W        W 1147   1.214   3.466   1.478
  434W        W 1148   0.531   3.425   3.112
  435W        W 1149   0.643   2.786   0.242
  436W        W 1150   3.160   2.544   1.052
  437W        W 1151   0.764   1.336   2.938
  438W        W 1152   3.537   1.266   0.419
  439W        W 1153   1.282   2.323   0.890
  440W        W 1154   2.381   1.705   2.971
  441W        W 1155   0.832   1.705   2.544
  442W        W 1156   3.042   3.593   2.373
  443W        W 1157   2.833   0.227   3.367
  444W        W 1158   0.497   0.377   2.954
  445W        W 1159   0.836   1.400   2.007
  446W        W 1160   1.205   1.214   0.129
  447W        W 1161   0.008   2.973   2.674
  448W        W 1162   1.593   1.682   2.117
  449W        W 1163   1.416   0.707   0.222
  450W        W 1164   0.551   1.523   1.003
  451W        W 1165   0.322   3.375   2.440
  452W        W 1166   3.117   1.601   0.548
  453W        W 1167   3.212   0.517   3.234
  454W        W 1168   2.648   2.726   1.197
  455W        W 1169   0.246   1.650   3.374
  456W        W 1170   3.212   0.114   0.670
  457W        W 1171   2.732   2.589   0.681
  458W        W 1172   1.634   1.647   0.766
  459W        W 1173   2.821   0.451   0.289
  460W        W 1174   0.595   1.651   1.682
  461W        W 1175   2.652   1.210   1.296
  462W        W 1176   1.675   0.589   1.992
  463W        W 1177   3.637   2.500   2.503
  464W        W 1178   0.094   3.317   1.440
  465W        W 1179   0.603   2.504   0.976
  466W        W 1180   0.518   0.121   3.529
  467W        W 1181   1.637   2.974   3.631
  468W        W 1182   3.392   1.942   1.421
  469W        W 1183   2.746   2.119   0.301
  470W        W 1184   2.041   3.640   2.513
  471W        W 1185   2.898   2.362   3.550
  472W        W 1186   1.713   0.072   0.830
  473W        W 1187   2.426   0.941   1.689
  474W        W 1188   0.112   2.528   2.021
  475W        W 1189   1.365   0.490   0.662
  476W        W 1190   1.169   1.974   3.511
  477W        W 1191   2.163   0.955   1.225
  478W        W 1192   0.522   2.970   2.782
  479W        W 1193   1.113   2.953   3.505
  480W        W 1194   0.964   0.750   0.519
  481W        W 1195   2.481   0.892   0.844
  482W        W 1196   2.439   3.000   3.081
  483W        W 1197   1.124   1.592   1.680
  484W        W 1198   0.779   3.290   2.545
  485W        W 1199   3.524   3.407   0.146
  486W        W 1200   0.387   2.079   3.142
  487W        W 1201   0.818   1.990   1.072
  488W        W 1202   1.189   2.997   2.467
  489W        W 1203   1.567   0.416   1.508
  490W        W 1204   0.178   2.400   0.438
  491W        W 1205   1.697   1.351   0.308
  492W        W 1206   0.343   1.900   1.327
  493W        W 1207   1.633   0.542   2.791
  494W        W 1208   3.305   0.251   0.218
  495W        W 1209   3.398   1.997   3.317
  496W        W 1210   2.052   3.254   3.469
  497W        W 1211   3.610   2.348   2.991
  498W        W 1212   3.018   3.146   3.602
  499W        W 1213   0.757   3.602   2.080
  500W        W 1214   3.616   2.224   0.954
  501W        W 1215   2.146   1.491   1.467
  502W        W 1216   1.913   0.103   1.357
  503W        W 1217   1.471   0.828   2.419
  504W        W 1218   1.171   0.197   1.888
  505W        W 1219   0.234   3.019   0.436
  506W        W 1220   2.050   2.383   1.154
  507W        W 1221   0.925   3.178   3.033
  508W        W 1222   0.402   2.001   0.729
  509W        W 1223   0.287   0.544   1.728
  510W        W 1224   0.087   0.363   0.805
  511W        W 1225   2.628   0.955   0.304
  512W        W 1226   3.145   2.627   1.952
  513W        W 1227   1.806   3.111   1.783
  514W        W 1228   2.500   0.118   0.124
  515W        W 1229   0.300   3.378   1.865
  516W        W 1230   2.497   1.136   3.500
  517W        W 1231   0.480   0.666   3.499
  518W        W 1232   0.211   1.266   0.832
  519W        W 1233   0.902   1.255   0.557
  520W        W 1234   2.665   1.582   3.374
  521W        W 1235   1.008   1.863   2.083
  522W        W 1236   2.482   0.149   1.203
  523W        W 1237   1.613   3.580   1.706
  524W        W 1238   2.827   3.042   2.643
  525W        W 1239   2.411   3.191   1.754
  526W        W 1240   2.430   2.171   1.348
  527W        W 1241   1.892   0.396   0.419
  528W        W 1242   3.573   0.024   1.141
  529W        W 1243   1.261   1.659   0.304
  530W        W 1244   3.427   0.996   1.294
  531W        W 1245   2.119   2.166   0.171
  532W        W 1246   3.055   2.366   2.919
  533W        W 1247   2.709   3.067   0.386
  534W        W 1248   1.324   0.742   3.292
  535W        W 1249   1.144   1.326   2.533
  536W        W 1250   3.236   2.821   2.810
  537W        W 1251   2.336   0.771   3.187
  538W        W 1252   0.180   1.242   2.964
  539W        W 1253   1.940   1.719   2.690
  540W        W 1254   0.297   2.477   1.347
  541W        W 1255   0.444   1.774   2.237
  542W        W 1256   2.761   2.060   2.587
  543W        W 1257   2.533   3.440   3.398
  544W        W 1258   2.429   1.179   2.951
  545W        W 1259   2.706   3.233   1.356
  546W        W 1260   1.708   2.953   2.679
  547W        W 1261   2.998   2.479   2.367
  548W        W 1262   2.048   2.551   3.504
  549W        W 1263   2.999   2.263   1.488
  550W        W 1264   2.640   3.329   2.239
  551W        W 1265   0.618   3.058   2.109
  552W        W 1266   1.639   1.110   3.319
  553W        W 1267   2.090   3.276   0.830
  554W        W 1268   1.398   2.531   3.468
  555W        W 1269   0.745   1.509   0.104
  556W        W 1270   0.084   3.595   7.003
  557W        W 1271   0.460   2.488   6.526
  558W        W 1272   3.165   2.218   4.296
  559W        W 1273   3.295   3.303   6.323
  560W        W 1274   1.213   3.294   3.849
  561W        W 1275   1.296   1.446   4.832
  562W        W 1276   0.811   1.294   4.996
  563W        W 1277   1.802   2.109   4.430
  564W        W 1278   0.126   0.762   6.748
  565W        W 1279   0.888   0.042   6.550
  566W        W 1280   2.582   0.430   5.437
  567W        W 1281   2.231   1.301   4.007
  568W        W 1282   2.801   0.735   7.098
  569W        W 1283   0.167   0.527   6.223
  570W        W 1284   0.266   3.146   7.244
  571W        W 1285   1.788   2.536   3.976
  572W        W 1286   0.220   1.319   5.669
  573W        W 1287   1.113   1.210   6.906
  574W        W 1288   3.572   1.069   5.405
  575W        W 1289   3.336   2.112   6.264
  576W        W 1290   1.644   1.445   5.291
  577W        W 1291   2.190   2.784   5.660
  578W        W 1292   0.690   2.218   5.892
  579W        W 1293   0.049   1.746   5.463
  580W        W 1294   1.085   1.718   6.655
  581W        W 1295   3.356   1.501   6.909
  582W        W 1296   0.972   2.945   5.354
  583W        W 1297   2.093   2.634   6.488
  584W        W 1298   1.313   1.274   5.713
  585W        W 1299   1.605   2.058   5.356
  586W        W 1300   2.602   2.831   7.204
  587W        W 1301   1.681   2.151   7.214
  588W        W 1302   1.662   1.867   6.692
  589W        W 1303   0.071   1.258   7.214
  590W        W 1304   2.903   2.793   6.813
  591W        W 1305   0.484   0.375   4.811
  592W        W 1306   1.011   2.633   5.810
  593W        W 1307   3.474   2.416   5.100
  594W        W 1308   2.887   0.816   5.667
  595W        W 1309   3.637   1.570   6.068
  596W        W 1310   3.378   2.743   4.259
  597W        W 1311   0.507   3.529   4.013
  598W        W 1312   0.900   3.575   4.689
  599W        W 1313   0.697   0.329   6.115
  600W        W 1314   3.320   1.347   6.390
  601W        W 1315   2.725   1.769   4.849
  602W        W 1316   2.691   1.457   3.876
  603W        W 1317   1.899   2.601   6.016
  604W        W 1318   1.705   0.931   5.215
  605W        W 1319   3.176   1.809   4.631
  606W        W 1320   2.078   0.467   4.647
  607W        W 1321   0.735   3.161   4.330
  608W        W 1322   0.106   0.660   4.929
  609W        W 1323   2.892   1.267   5.403
  610W        W 1324   0.350   2.884   5.318
  611W        W 1325   1.691   3.234   4.188
  612W        W 1326   3.083   1.260   3.652
  613W        W 1327   0.106   3.018   5.816
  614W        W 1328   0.897   2.590   6.296
  615W        W 1329   1.270   1.950   4.915
  616W        W 1330   1.292   0.355   6.008
  617W        W 1331   3.521   0.117   5.305
  618W        W 1332   0.740   1.989   3.773
  619W        W 1333   0.395   1.022   3.952
  620W        W 1334   0.457   2.978   4.746
  621W        W 1335   1.588   2.461   4.994
  622W        W 1336   2.920   3.320   6.708
  623W        W 1337   1.846   0.962   4.392
  624W        W 1338   2.906   1.213   6.762
  625W        W 1339   3.619   2.869   4.896
  626W        W 1340   2.246   2.161   6.380
  627W        W 1341   0.012   1.712   4.586
  628W        W 1342   1.123   2.127   6.159
  629W        W 1343   2.327   1.391   4.537
  630W        W 1344   2.204   1.881   4.641
  631W        W 1345   0.547   1.301   6.115
  632W        W 1346   0.532   1.177   7.037
  633W        W 1347   0.422   0.094   5.196
  634W        W 1348   2.190   0.441   5.757
  635W        W 1349   1.838   0.626   6.920
  636W        W 1350   2.193   0.775   4.098
  637W        W 1351   3.376   3.168   6.852
  638W        W 1352   2.343   0.249   6.891
  639W        W 1353   3.362   2.550   7.013
  640W        W 1354   2.792   0.717   6.609
  641W        W 1355   2.592   0.655   4.879
  642W        W 1356   2.985   1.789   7.283
  643W        W 1357   0.725   3.365   5.269
  644W        W 1358   1.383   1.082   4.255
  645W        W 1359   0.952   0.366   6.919
  646W        W 1360   3.004   0.850   4.600
  647W        W 1361   3.371   1.332   4.545
  648W        W 1362   1.114   3.549   7.016
  649W        W 1363   1.040   0.085   4.251
  650W        W 1364   3.361   0.619   5.286
  651W        W 1365   3.511   2.868   3.731
  652W        W 1366   0.418   2.071   5.433
  653W        W 1367   2.335   0.658   3.663
  654W        W 1368   3.508   0.184   6.133
  655W        W 1369   1.953   1.396   6.687
  656W        W 1370   2.046   2.735   4.390
  657W        W 1371   2.446   2.029   7.130
  658W        W 1372   2.120   0.006   5.439
  659W        W 1373   0.732   0.909   5.502
  660W        W 1374   0.286   2.109   6.276
  661W        W 1375   2.145   3.302   4.982
  662W        W 1376   3.339   0.899   5.854
  663W        W 1377   3.319   2.305   3.826
  664W        W 1378   1.754   1.788   4.887
  665W        W 1379   3.606   0.299   6.628
  666W        W 1380   1.755   2.134   6.222
  667W        W 1381   1.972   1.020   5.667
  668W        W 1382   2.650   1.773   4.310
  669W        W 1383   2.083   1.983   5.296
  670W        W 1384   2.964   1.771   5.363
  671W        W 1385   0.339   0.786   5.787
  672W        W 1386   3.117   1.838   6.614
  673W        W 1387   3.468   3.456   5.760
  674W        W 1388   1.398   2.900   5.162
  675W        W 1389   2.399   0.763   6.250
  676W        W 1390   3.303   0.425   4.777
  677W        W 1391   3.094   1.744   6.078
  678W        W 1392   0.077   1.065   6.116
  679W        W 1393   2.937   0.860   5.134
  680W        W 1394   3.348   1.011   6.911
  681W        W 1395   2.233   2.710   5.129
  682W        W 1396   1.489   3.301   4.742
  683W        W 1397   0.604   0.481   4.000
  684W        W 1398   1.708   0.135   5.810
  685W        W 1399   0.736   3.255   3.658
  686W        W 1400   1.110   1.721   4.409
  687W        W 1401   1.764   2.350   6.722
  688W        W 1402   1.594   0.708   4.712
  689W        W 1403   2.950   0.305   5.140
  690W        W 1404   2.670   3.587   5.468
  691W        W 1405   1.478   2.272   5.769
  692W        W 1406   0.942   0.498   4.664
  693W        W 1407   1.464   2.795   5.624
  694W        W 1408   0.947   0.726   3.689
  695W        W 1409   1.748   1.335   6.083
  696W        W 1410   2.596   0.201   5.953
  697W        W 1411   0.016   2.044   5.838
  698W        W 1412   1.720   1.862   3.996
  699W        W 1413   0.988   0.177   3.766
  700W        W 1414   1.726   1.258   4.817
  701W        W 1415   2.696   0.234   6.516
  702W        W 1416   1.284   2.246   6.625
  703W        W 1417   2.088   2.028   6.842
  704W        W 1418   2.705   2.058   6.735
  705W        W 1419   1.989   0.198   7.240
  706W        W 1420   0.637   0.770   5.031
  707W        W 1421   0.423   3.482   4.707
  708W        W 1422   0.790   2.297   4.191
  709W        W 1423   2.470   1.682   5.412
  710W        W 1424   2.750   1.481   5.811
  711W        W 1425   1.955   2.155   5.745
  712W        W 1426   2.425   2.529   3.877
  713W        W 1427   2.097   0.550   5.205
  714W        W 1428   0.070   3.417   6.504
  715W        W 1429   0.487   2.643   6.036
  716W        W 1430   0.054   3.489   4.268
  717W        W 1431   1.953   0.759   6.074
  718W        W 1432   1.316   2.782   3.923
  719W        W 1433   2.196   1.817   4.123
  720W        W 1434   1.039   1.008   4.640
  721W        W 1435   1.871   0.918   3.692
  722W        W 1436   2.455   2.483   6.870
  723W        W 1437   2.808   0.389   4.487
  724W        W 1438   0.138   0.237   3.935
  725W        W 1439   1.424   2.556   6.225
  726W        W 1440   1.223   2.472   5.317
  727W        W 1441   0.965   2.424   3.715
  728W        W 1442   0.206   2.665   4.483
  729W        W 1443   0.710   1.735   6.925
  730W        W 1444   1.414   0.295   7.111
  731W        W 1445   2.123   0.437   6.467
  732W        W 1446   1.318   0.205   4.748
  733W        W 1447   2.377   0.282   4.253
  734W        W 1448   0.322   0.214   5.830
  735W        W 1449   0.370   1.177   5.200
  736W        W 1450   3.059   0.285   5.606
  737W        W 1451   0.481   0.783   4.420
  738W        W 1452   3.052   0.471   6.036
  739W        W 1453   3.448   1.674   3.721
  740W        W 1454   0.740   0.432   5.540
  741W        W 1455   1.854   1.004   6.480
  742W        W 1456   0.002   0.694   3.958
  743W        W 1457   0.788   2.083   6.519
  744W        W 1458   2.146   1.481   5.698
  745W        W 1459   2.013   3.560   3.994
  746W        W 1460   0.159   2.067   3.691
  747W        W 1461   0.894   2.478   6.817
  748W        W 1462   0.415   1.645   6.448
  749W        W 1463   1.406   1.750   6.242
  750W        W 1464   3.174   0.109   6.504
  751W        W 1465   3.572   1.719   6.495
  752W        W 1466   3.560   1.919   4.181
  753W        W 1467   2.423   2.251   4.280
  754W        W 1468   2.897   3.551   3.975
  755W        W 1469   2.074   1.541   7.117
  756W        W 1470   0.404   2.508   7.157
  757W        W 1471   3.610   0.430   7.109
  758W        W 1472   3.328   1.358   5.730
  759W        W 1473   1.491   0.117   3.934
  760W        W 1474   0.799   0.809   6.763
  761W        W 1475   1.233   2.803   6.625
  762W        W 1476   3.359   0.794   6.423
  763W        W 1477   2.570   3.453   4.391
  764W        W 1478   2.809   2.072   5.758
  765W        W 1479   1.059   0.488   6.425
  766W        W 1480   1.528   1.557   7.182
  767W        W 1481   1.031   2.736   4.376
  768W        W 1482   2.786   2.234   4.640
  769W        W 1483   0.554   0.860   6.364
  770W        W 1484   1.883   2.922   4.828
  771W        W 1485   3.633   1.482   5.009
  772W        W 1486   1.855   0.115   6.728
  773W        W 1487   0.167   2.858   6.785
  774W        W 1488   0.910   0.850   6.023
  775W        W 1489   0.880   0.198   5.133
  776W        W 1490   2.501   1.040   5.825
  777W        W 1491   1.299   2.211   4.025
  778W        W 1492   3.297   2.153   5.524
  779W        W 1493   0.624   2.911   6.947
  780W        W 1494   3.011   3.593   4.744
  781W        W 1495   1.110   0.613   5.189
  782W        W 1496   1.192   3.517   6.029
  783W        W 1497   3.259   3.613   7.061
  784W        W 1498   2.418   1.801   5.994
  785W        W 1499   3.401   3.257   4.606
  786W        W 1500   1.377   0.100   6.628
  787W        W 1501   3.112   1.458   4.991
  788W        W 1502   1.229   1.131   5.207
  789W        W 1503   1.474   1.393   6.531
  790W        W 1504   2.585   2.546   6.394
  791W        W 1505   1.235   1.000   6.506
  792W        W 1506   1.214   3.466   5.122
  793W        W 1507   0.531   3.425   6.756
  794W        W 1508   0.643   2.786   3.886
  795W        W 1509   0.764   1.336   6.582
  796W        W 1510   1.282   2.323   4.534
  797W        W 1511   2.381   1.705   6.615
  798W        W 1512   2.272   1.333   6.159
  799W        W 1513   0.832   1.705   6.188
  800W        W 1514   3.042   3.593   6.017
  801W        W 1515   2.833   0.227   7.011
  802W        W 1516   0.497   0.377   6.598
  803W        W 1517   0.836   1.400   5.651
  804W        W 1518   1.205   1.214   3.773
  805W        W 1519   0.008   2.973   6.318
  806W        W 1520   1.593   1.682   5.761
  807W        W 1521   1.416   0.707   3.866
  808W        W 1522   0.551   1.523   4.647
  809W        W 1523   0.322   3.375   6.084
  810W        W 1524   3.117   1.601   4.192
  811W        W 1525   3.212   0.517   6.878
  812W        W 1526   0.246   1.650   7.018
  813W        W 1527   3.212   0.114   4.314
  814W        W 1528   1.634   1.647   4.410
  815W        W 1529   2.821   0.451   3.933
  816W        W 1530   2.886   1.058   6.119
  817W        W 1531   0.595   1.651   5.326
  818W        W 1532   0.889   2.590   4.975
  819W        W 1533   2.652   1.210   4.940
  820W        W 1534   3.637   2.500   6.147
  821W        W 1535   3.555   0.487   5.708
  822W        W 1536   0.094   3.317   5.084
  823W        W 1537   0.603   2.504   4.620
  824W        W 1538   0.518   0.121   7.173
  825W        W 1539   1.637   2.974   7.275
  826W        W 1540   3.392   1.942   5.065
  827W        W 1541   2.746   2.119   3.945
  828W        W 1542   2.898   2.362   7.194
  829W        W 1543   1.713   0.072   4.474
  830W        W 1544   2.426   0.941   5.333
  831W        W 1545   0.112   2.528   5.665
  832W        W 1546   1.365   0.490   4.306
  833W        W 1547   1.169   1.974   7.155
  834W        W 1548   2.163   0.955   4.869
  835W        W 1549   2.368   2.365   5.991
  836W        W 1550   0.522   2.970   6.426
  837W        W 1551   1.113   2.953   7.149
  838W        W 1552   0.964   0.750   4.163
  839W        W 1553   2.481   0.892   4.488
  840W        W 1554   2.439   3.000   6.725
  841W        W 1555   1.124   1.592   5.324
  842W        W 1556   0.779   3.290   6.189
  843W        W 1557   3.524   3.407   3.790
  844W        W 1558   0.387   2.079   6.786
  845W        W 1559   2.382   2.341   5.474
  846W        W 1560   0.818   1.990   4.716
  847W        W 1561   1.189   2.997   6.111
  848W        W 1562   1.567   0.416   5.152
  849W        W 1563   0.178   2.400   4.082
  850W        W 1564   1.697   1.351   3.952
  851W        W 1565   0.343   1.900   4.971
  852W        W 1566   1.633   0.542   6.435
  853W        W 1567   3.398   1.997   6.961
  854W        W 1568   3.610   2.348   6.635
  855W        W 1569   3.018   3.146   7.246
  856W        W 1570   0.757   3.602   5.724
  857W        W 1571   3.616   2.224   4.598
  858W        W 1572   2.146   1.491   5.111
  859W        W 1573   1.913   0.103   5.001
  860W        W 1574   0.972   3.087   4.838
  861W        W 1575   1.471   0.828   6.063
  862W        W 1576   1.171   0.197   5.532
  863W        W 1577   0.234   3.019   4.080
  864W        W 1578   2.050   2.383   4.798
  865W        W 1579   0.925   3.178   6.677
  866W        W 1580   0.402   2.001   4.373
  867W        W 1581   0.287   0.544   5.372
  868W        W 1582   1.835   2.509   5.429
  869W        W 1583   0.087   0.363   4.449
  870W        W 1584   2.751   1.569   6.376
  871W        W 1585   2.628   0.955   3.948
  872W        W 1586   3.145   2.627   5.596
  873W        W 1587   1.806   3.111   5.427
  874W        W 1588   1.218   3.215   4.338
  875W        W 1589   2.500   0.118   3.768
  876W        W 1590   0.300   3.378   5.509
  877W        W 1591   2.497   1.136   7.144
  878W        W 1592   0.480   0.666   7.143
  879W        W 1593   0.211   1.266   4.476
  880W        W 1594   0.902   1.255   4.201
  881W        W 1595   2.665   1.582   7.018
  882W        W 1596   1.008   1.863   5.727
  883W        W 1597   2.482   0.149   4.847
  884W        W 1598   1.613   3.580   5.350
  885W        W 1599   2.827   3.042   6.287
  886W        W 1600   2.430   2.171   4.992
  887W        W 1601   1.892   0.396   4.063
  888W        W 1602   3.573   0.024   4.785
  889W        W 1603   1.261   1.659   3.948
  890W        W 1604   2.119   2.166   3.815
  891W        W 1605   3.055   2.366   6.563
  892W        W 1606   1.324   0.742   6.936
  893W        W 1607   1.144   1.326   6.177
  894W        W 1608   3.236   2.821   6.454
  895W        W 1609   2.336   0.771   6.831
  896W        W 1610   0.180   1.242   6.608
  897W        W 1611   1.940   1.719   6.334
  898W        W 1612   0.297   2.477   4.991
  899W        W 1613   0.444   1.774   5.881
  900W        W 1614   2.761   2.060   6.231
  901W        W 1615   2.533   3.440   7.042
  902W        W 1616   2.429   1.179   6.595
  903W        W 1617   1.193   3.308   5.592
  904W        W 1618   2.998   2.479   6.011
  905W        W 1619   2.048   2.551   7.148
  906W        W 1620   0.653   2.504   5.487
  907W        W 1621   2.999   2.263   5.132
  908W        W 1622   0.618   3.058   5.753
  909W        W 1623   1.639   1.110   6.963
  910W        W 1624   2.090   3.276   4.474
  911W        W 1625   1.398   2.531   7.112
  912W        W 1626   1.524   2.769   4.489
  913W        W 1627   0.745   1.509   3.748
  914W        W 1628   3.165   2.218   7.941
  915W        W 1629   1.213   3.294   7.494
  916W        W 1630   1.296   1.446   8.477
  917W        W 1631   0.811   1.294   8.641
  918W        W 1632   1.802   2.109   8.075
  919W        W 1633   2.582   0.430   9.082
  920W        W 1634   2.231   1.301   7.652
  921W        W 1635   0.167   0.527   9.868
  922W        W 1636   1.788   2.536   7.621
  923W        W 1637   0.220   1.319   9.314
  924W        W 1638   3.572   1.069   9.050
  925W        W 1639   1.644   1.445   8.936
  926W        W 1640   2.190   2.784   9.305
  927W        W 1641   0.690   2.218   9.537
  928W        W 1642   0.049   1.746   9.108
  929W        W 1643   0.972   2.945   8.999
  930W        W 1644   1.313   1.274   9.358
  931W        W 1645   1.605   2.058   9.001
  932W        W 1646   0.484   0.375   8.456
  933W        W 1647   1.011   2.633   9.455
  934W        W 1648   3.474   2.416   8.745
  935W        W 1649   2.887   0.816   9.312
  936W        W 1650   3.172   0.769   7.407
  937W        W 1651   3.637   1.570   9.713
  938W        W 1652   1.604   3.277   9.466
  939W        W 1653   3.378   2.743   7.904
  940W        W 1654   0.507   3.529   7.658
  941W        W 1655   0.900   3.575   8.334
  942W        W 1656   0.697   0.329   9.760
  943W        W 1657   2.725   1.769   8.494
  944W        W 1658   2.691   1.457   7.521
  945W        W 1659   1.899   2.601   9.661
  946W        W 1660   1.705   0.931   8.860
  947W        W 1661   2.305   3.018   9.854
  948W        W 1662   3.176   1.809   8.276
  949W        W 1663   2.078   0.467   8.292
  950W        W 1664   0.735   3.161   7.975
  951W        W 1665   0.106   0.660   8.574
  952W        W 1666   2.892   1.267   9.048
  953W        W 1667   0.350   2.884   8.963
  954W        W 1668   1.691   3.234   7.833
  955W        W 1669   3.083   1.260   7.297
  956W        W 1670   0.106   3.018   9.461
  957W        W 1671   1.270   1.950   8.560
  958W        W 1672   1.292   0.355   9.653
  959W        W 1673   3.521   0.117   8.950
  960W        W 1674   0.740   1.989   7.418
  961W        W 1675   0.457   2.978   8.391
  962W        W 1676   1.588   2.461   8.639
  963W        W 1677   1.846   0.962   8.037
  964W        W 1678   3.229   3.360   8.809
  965W        W 1679   3.619   2.869   8.541
  966W        W 1680   0.012   1.712   8.231
  967W        W 1681   1.123   2.127   9.804
  968W        W 1682   2.327   1.391   8.182
  969W        W 1683   2.204   1.881   8.286
  970W        W 1684   0.547   1.301   9.760
  971W        W 1685   0.422   0.094   8.841
  972W        W 1686   2.190   0.441   9.402
  973W        W 1687   2.193   0.775   7.743
  974W        W 1688   2.592   0.655   8.524
  975W        W 1689   0.725   3.365   8.914
  976W        W 1690   3.004   0.850   8.245
  977W        W 1691   3.371   1.332   8.190
  978W        W 1692   1.040   0.085   7.896
  979W        W 1693   3.361   0.619   8.931
  980W        W 1694   3.511   2.868   7.376
  981W        W 1695   0.418   2.071   9.078
  982W        W 1696   2.335   0.658   7.308
  983W        W 1697   3.469   2.990   9.028
  984W        W 1698   3.508   0.184   9.778
  985W        W 1699   2.046   2.735   8.035
  986W        W 1700   2.120   0.006   9.084
  987W        W 1701   0.732   0.909   9.147
  988W        W 1702   2.145   3.302   8.627
  989W        W 1703   3.339   0.899   9.499
  990W        W 1704   3.319   2.305   7.471
  991W        W 1705   1.754   1.788   8.532
  992W        W 1706   1.755   2.134   9.867
  993W        W 1707   1.972   1.020   9.312
  994W        W 1708   2.824   1.318   8.150
  995W        W 1709   3.111   1.051   7.792
  996W        W 1710   2.920   3.091   8.181
  997W        W 1711   2.754   2.694   8.977
  998W        W 1712   2.650   1.773   7.955
  999W        W 1713   2.083   1.983   8.941
 1000W        W 1714   2.964   1.771   9.008
 1001W        W 1715   0.339   0.786   9.432
 1002W        W 1716   3.468   3.456   9.405
 1003W        W 1717   1.398   2.900   8.807
 1004W        W 1718   2.405   3.433  10.131
 1005W        W 1719   1.606   3.471   9.956
 1006W        W 1720   3.303   0.425   8.422
 1007W        W 1721   3.094   1.744   9.723
 1008W        W 1722   0.077   1.065   9.761
 1009W        W 1723   2.937   0.860   8.779
 1010W        W 1724   2.233   2.710   8.774
 1011W        W 1725   1.489   3.301   8.387
 1012W        W 1726   0.604   0.481   7.645
 1013W        W 1727   1.708   0.135   9.455
 1014W        W 1728   0.736   3.255   7.303
 1015W        W 1729   1.110   1.721   8.054
 1016W        W 1730   1.594   0.708   8.357
 1017W        W 1731   2.950   0.305   8.785
 1018W        W 1732   2.670   3.587   9.113
 1019W        W 1733   2.082   3.235   9.453
 1020W        W 1734   1.478   2.272   9.414
 1021W        W 1735   3.248   2.995   9.540
 1022W        W 1736   0.942   0.498   8.309
 1023W        W 1737   1.464   2.795   9.269
 1024W        W 1738   2.596   0.201   9.598
 1025W        W 1739   0.016   2.044   9.483
 1026W        W 1740   1.720   1.862   7.641
 1027W        W 1741   0.988   0.177   7.411
 1028W        W 1742   1.726   1.258   8.462
 1029W        W 1743   1.211   0.814   9.278
 1030W        W 1744   0.637   0.770   8.676
 1031W        W 1745   0.423   3.482   8.352
 1032W        W 1746   0.790   2.297   7.836
 1033W        W 1747   2.470   1.682   9.057
 1034W        W 1748   2.750   1.481   9.456
 1035W        W 1749   1.955   2.155   9.390
 1036W        W 1750   2.425   2.529   7.522
 1037W        W 1751   2.097   0.550   8.850
 1038W        W 1752   3.576   0.828   8.118
 1039W        W 1753   0.070   3.417  10.149
 1040W        W 1754   0.487   2.643   9.681
 1041W        W 1755   0.054   3.489   7.913
 1042W        W 1756   1.316   2.782   7.568
 1043W        W 1757   3.221   3.164   7.754
 1044W        W 1758   2.196   1.817   7.768
 1045W        W 1759   1.039   1.008   8.285
 1046W        W 1760   1.871   0.918   7.337
 1047W        W 1761   2.808   0.389   8.132
 1048W        W 1762   1.424   2.556   9.870
 1049W        W 1763   0.965   2.424   7.360
 1050W        W 1764   0.206   2.665   8.128
 1051W        W 1765   0.710   1.735  10.570
 1052W        W 1766   1.318   0.205   8.393
 1053W        W 1767   2.377   0.282   7.898
 1054W        W 1768   0.322   0.214   9.475
 1055W        W 1769   0.370   1.177   8.845
 1056W        W 1770   3.059   0.285   9.251
 1057W        W 1771   3.052   0.471   9.681
 1058W        W 1772   3.448   1.674   7.366
 1059W        W 1773   0.740   0.432   9.185
 1060W        W 1774   2.146   1.481   9.343
 1061W        W 1775   2.013   3.560   7.639
 1062W        W 1776   0.159   2.067   7.336
 1063W        W 1777   1.406   1.750   9.887
 1064W        W 1778   3.560   1.919   7.826
 1065W        W 1779   2.423   2.251   7.925
 1066W        W 1780   2.897   3.551   7.620
 1067W        W 1781   3.328   1.358   9.375
 1068W        W 1782   1.491   0.117   7.579
 1069W        W 1783   3.030   2.716   7.522
 1070W        W 1784   2.570   3.453   8.036
 1071W        W 1785   2.809   2.072   9.403
 1072W        W 1786   1.031   2.736   8.021
 1073W        W 1787   2.786   2.234   8.285
 1074W        W 1788   1.883   2.922   8.473
 1075W        W 1789   3.633   1.482   8.654
 1076W        W 1790   2.635   2.820   9.452
 1077W        W 1791   2.938   3.164   9.160
 1078W        W 1792   2.157   2.966   7.588
 1079W        W 1793   0.880   0.198   8.778
 1080W        W 1794   2.501   1.040   9.470
 1081W        W 1795   1.299   2.211   7.670
 1082W        W 1796   3.297   2.153   9.169
 1083W        W 1797   3.011   3.593   8.389
 1084W        W 1798   1.110   0.613   8.834
 1085W        W 1799   0.879   2.106   8.924
 1086W        W 1800   1.192   3.517   9.674
 1087W        W 1801   2.418   1.801   9.639
 1088W        W 1802   0.267   1.599   7.554
 1089W        W 1803   3.401   3.257   8.251
 1090W        W 1804   3.238   0.581   7.870
 1091W        W 1805   3.083   2.902   8.731
 1092W        W 1806   3.112   1.458   8.636
 1093W        W 1807   1.229   1.131   8.852
 1094W        W 1808   1.214   3.466   8.767
 1095W        W 1809   0.643   2.786   7.531
 1096W        W 1810   3.160   2.544   8.341
 1097W        W 1811   3.537   1.266   7.708
 1098W        W 1812   1.282   2.323   8.179
 1099W        W 1813   2.272   1.333   9.804
 1100W        W 1814   3.042   3.593   9.662
 1101W        W 1815   0.836   1.400   9.296
 1102W        W 1816   0.008   2.973   9.963
 1103W        W 1817   1.593   1.682   9.406
 1104W        W 1818   1.416   0.707   7.511
 1105W        W 1819   0.551   1.523   8.292
 1106W        W 1820   0.322   3.375   9.729
 1107W        W 1821   3.117   1.601   7.837
 1108W        W 1822   2.648   2.726   8.486
 1109W        W 1823   3.212   0.114   7.959
 1110W        W 1824   2.732   2.589   7.970
 1111W        W 1825   1.634   1.647   8.055
 1112W        W 1826   2.821   0.451   7.578
 1113W        W 1827   0.595   1.651   8.971
 1114W        W 1828   0.889   2.590   8.620
 1115W        W 1829   2.652   1.210   8.585
 1116W        W 1830   1.675   0.589   9.281
 1117W        W 1831   3.637   2.500   9.792
 1118W        W 1832   3.555   0.487   9.353
 1119W        W 1833   0.094   3.317   8.729
 1120W        W 1834   0.603   2.504   8.265
 1121W        W 1835   3.392   1.942   8.710
 1122W        W 1836   2.746   2.119   7.590
 1123W        W 1837   2.041   3.640   9.802
 1124W        W 1838   1.713   0.072   8.119
 1125W        W 1839   2.426   0.941   8.978
 1126W        W 1840   0.112   2.528   9.310
 1127W        W 1841   1.365   0.490   7.951
 1128W        W 1842   2.163   0.955   8.514
 1129W        W 1843   2.368   2.365   9.636
 1130W        W 1844   2.481   0.892   8.133
 1131W        W 1845   1.124   1.592   8.969
 1132W        W 1846   3.524   3.407   7.435
 1133W        W 1847   2.382   2.341   9.119
 1134W        W 1848   0.818   1.990   8.361
 1135W        W 1849   1.189   2.997   9.756
 1136W        W 1850   1.567   0.416   8.797
 1137W        W 1851   0.178   2.400   7.727
 1138W        W 1852   1.697   1.351   7.597
 1139W        W 1853   0.343   1.900   8.616
 1140W        W 1854   3.305   0.251   7.507
 1141W        W 1855   0.757   3.602   9.369
 1142W        W 1856   3.616   2.224   8.243
 1143W        W 1857   2.146   1.491   8.756
 1144W        W 1858   1.913   0.103   8.646
 1145W        W 1859   0.972   3.087   8.483
 1146W        W 1860   1.471   0.828   9.708
 1147W        W 1861   1.171   0.197   9.177
 1148W        W 1862   0.234   3.019   7.725
 1149W        W 1863   2.050   2.383   8.443
 1150W        W 1864   0.402   2.001   8.018
 1151W        W 1865   0.287   0.544   9.017
 1152W        W 1866   1.835   2.509   9.074
 1153W        W 1867   2.628   0.955   7.593
 1154W        W 1868   3.145   2.627   9.241
 1155W        W 1869   1.806   3.111   9.072
 1156W        W 1870   1.218   3.215   7.983
 1157W        W 1871   2.500   0.118   7.413
 1158W        W 1872   0.300   3.378   9.154
 1159W        W 1873   0.211   1.266   8.121
 1160W        W 1874   1.008   1.863   9.372
 1161W        W 1875   2.482   0.149   8.492
 1162W        W 1876   1.613   3.580   8.995
 1163W        W 1877   2.827   3.042   9.932
 1164W        W 1878   2.411   3.191   9.043
 1165W        W 1879   2.430   2.171   8.637
 1166W        W 1880   1.892   0.396   7.708
 1167W        W 1881   3.573   0.024   8.430
 1168W        W 1882   1.261   1.659   7.593
 1169W        W 1883   3.427   0.996   8.583
 1170W        W 1884   2.119   2.166   7.460
 1171W        W 1885   2.709   3.067   7.675
 1172W        W 1886   1.940   1.719   9.979
 1173W        W 1887   0.297   2.477   8.636
 1174W        W 1888   0.444   1.774   9.526
 1175W        W 1889   2.761   2.060   9.876
 1176W        W 1890   2.706   3.233   8.645
 1177W        W 1891   1.708   2.953   9.968
 1178W        W 1892   1.193   3.308   9.237
 1179W        W 1893   2.998   2.479   9.656
 1180W        W 1894   0.653   2.504   9.132
 1181W        W 1895   2.999   2.263   8.777
 1182W        W 1896   2.640   3.329   9.528
 1183W        W 1897   0.618   3.058   9.398
 1184W        W 1898   2.090   3.276   8.119
 1185W        W 1899   1.524   2.769   8.134
 1186W        W 1900   0.745   1.509   7.393
 1187W        W 1901   0.084   7.239   3.359
 1188W        W 1902   0.460   6.132   2.882
 1189W        W 1903   3.165   5.862   0.652
 1190W        W 1904   1.213   6.938   0.205
 1191W        W 1905   1.296   5.090   1.188
 1192W        W 1906   0.811   4.938   1.352
 1193W        W 1907   1.802   5.753   0.786
 1194W        W 1908   1.477   6.845   3.141
 1195W        W 1909   0.126   4.406   3.104
 1196W        W 1910   2.582   4.074   1.793
 1197W        W 1911   2.231   4.945   0.363
 1198W        W 1912   2.801   4.379   3.454
 1199W        W 1913   0.167   4.171   2.579
 1200W        W 1914   0.266   6.790   3.600
 1201W        W 1915   1.788   6.180   0.332
 1202W        W 1916   0.220   4.963   2.025
 1203W        W 1917   1.113   4.854   3.262
 1204W        W 1918   3.336   5.756   2.620
 1205W        W 1919   1.644   5.089   1.647
 1206W        W 1920   2.190   6.428   2.016
 1207W        W 1921   0.690   5.862   2.248
 1208W        W 1922   0.049   5.390   1.819
 1209W        W 1923   1.085   5.362   3.011
 1210W        W 1924   3.356   5.145   3.265
 1211W        W 1925   0.972   6.589   1.710
 1212W        W 1926   2.093   6.278   2.844
 1213W        W 1927   1.313   4.918   2.069
 1214W        W 1928   2.602   6.475   3.560
 1215W        W 1929   1.681   5.795   3.570
 1216W        W 1930   1.662   5.511   3.048
 1217W        W 1931   0.071   4.902   3.570
 1218W        W 1932   2.903   6.437   3.169
 1219W        W 1933   0.484   4.019   1.167
 1220W        W 1934   1.011   6.277   2.166
 1221W        W 1935   2.887   4.460   2.023
 1222W        W 1936   3.172   4.413   0.118
 1223W        W 1937   1.604   6.921   2.177
 1224W        W 1938   3.378   6.387   0.615
 1225W        W 1939   0.507   7.173   0.369
 1226W        W 1940   0.900   7.219   1.045
 1227W        W 1941   0.697   3.973   2.471
 1228W        W 1942   3.320   4.991   2.746
 1229W        W 1943   2.725   5.413   1.205
 1230W        W 1944   2.691   5.101   0.232
 1231W        W 1945   1.899   6.245   2.372
 1232W        W 1946   1.705   4.575   1.571
 1233W        W 1947   2.305   6.662   2.565
 1234W        W 1948   3.176   5.453   0.987
 1235W        W 1949   2.078   4.111   1.003
 1236W        W 1950   0.735   6.805   0.686
 1237W        W 1951   0.106   4.304   1.285
 1238W        W 1952   2.892   4.911   1.759
 1239W        W 1953   0.350   6.528   1.674
 1240W        W 1954   1.691   6.878   0.544
 1241W        W 1955   3.083   4.904   0.008
 1242W        W 1956   0.106   6.662   2.172
 1243W        W 1957   0.897   6.234   2.652
 1244W        W 1958   1.270   5.594   1.271
 1245W        W 1959   1.292   3.999   2.364
 1246W        W 1960   3.521   3.761   1.661
 1247W        W 1961   0.740   5.633   0.129
 1248W        W 1962   0.395   4.666   0.308
 1249W        W 1963   0.457   6.622   1.102
 1250W        W 1964   1.588   6.105   1.350
 1251W        W 1965   1.846   4.606   0.748
 1252W        W 1966   2.906   4.857   3.118
 1253W        W 1967   2.246   5.805   2.736
 1254W        W 1968   0.012   5.356   0.942
 1255W        W 1969   1.123   5.771   2.515
 1256W        W 1970   2.327   5.035   0.893
 1257W        W 1971   2.204   5.525   0.997
 1258W        W 1972   0.547   4.945   2.471
 1259W        W 1973   0.532   4.821   3.393
 1260W        W 1974   0.422   3.738   1.552
 1261W        W 1975   2.190   4.085   2.113
 1262W        W 1976   1.838   4.270   3.276
 1263W        W 1977   2.193   4.419   0.454
 1264W        W 1978   2.343   3.893   3.247
 1265W        W 1979   3.362   6.194   3.369
 1266W        W 1980   2.792   4.361   2.965
 1267W        W 1981   2.592   4.299   1.235
 1268W        W 1982   2.985   5.433   3.639
 1269W        W 1983   0.725   7.009   1.625
 1270W        W 1984   1.383   4.726   0.611
 1271W        W 1985   0.952   4.010   3.275
 1272W        W 1986   3.004   4.494   0.956
 1273W        W 1987   3.371   4.976   0.901
 1274W        W 1988   1.114   7.193   3.372
 1275W        W 1989   1.040   3.729   0.607
 1276W        W 1990   3.511   6.512   0.087
 1277W        W 1991   0.418   5.715   1.789
 1278W        W 1992   2.335   4.302   0.019
 1279W        W 1993   3.508   3.828   2.489
 1280W        W 1994   1.953   5.040   3.043
 1281W        W 1995   2.046   6.379   0.746
 1282W        W 1996   2.446   5.673   3.486
 1283W        W 1997   2.120   3.650   1.795
 1284W        W 1998   0.732   4.553   1.858
 1285W        W 1999   0.286   5.753   2.632
 1286W        W 2000   2.145   6.946   1.338
 1287W        W 2001   3.339   4.543   2.210
 1288W        W 2002   1.976   6.890   2.977
 1289W        W 2003   3.319   5.949   0.182
 1290W        W 2004   1.754   5.432   1.243
 1291W        W 2005   3.606   3.943   2.984
 1292W        W 2006   1.755   5.778   2.578
 1293W        W 2007   1.972   4.664   2.023
 1294W        W 2008   2.824   4.962   0.861
 1295W        W 2009   3.111   4.695   0.503
 1296W        W 2010   2.920   6.735   0.892
 1297W        W 2011   2.754   6.338   1.688
 1298W        W 2012   2.650   5.417   0.666
 1299W        W 2013   2.083   5.627   1.652
 1300W        W 2014   2.964   5.415   1.719
 1301W        W 2015   0.339   4.430   2.143
 1302W        W 2016   3.117   5.482   2.970
 1303W        W 2017   1.398   6.544   1.518
 1304W        W 2018   2.405   7.077   2.842
 1305W        W 2019   2.399   4.407   2.606
 1306W        W 2020   1.606   7.115   2.667
 1307W        W 2021   3.303   4.069   1.133
 1308W        W 2022   3.094   5.388   2.434
 1309W        W 2023   0.077   4.709   2.472
 1310W        W 2024   2.937   4.504   1.490
 1311W        W 2025   3.348   4.655   3.267
 1312W        W 2026   2.233   6.354   1.485
 1313W        W 2027   1.489   6.945   1.098
 1314W        W 2028   0.604   4.125   0.356
 1315W        W 2029   1.708   3.779   2.166
 1316W        W 2030   0.736   6.899   0.014
 1317W        W 2031   1.110   5.365   0.765
 1318W        W 2032   1.764   5.994   3.078
 1319W        W 2033   1.594   4.352   1.068
 1320W        W 2034   2.950   3.949   1.496
 1321W        W 2035   2.670   7.231   1.824
 1322W        W 2036   2.082   6.879   2.164
 1323W        W 2037   1.478   5.916   2.125
 1324W        W 2038   3.248   6.639   2.251
 1325W        W 2039   0.942   4.142   1.020
 1326W        W 2040   1.464   6.439   1.980
 1327W        W 2041   0.947   4.370   0.045
 1328W        W 2042   1.748   4.979   2.439
 1329W        W 2043   2.596   3.845   2.309
 1330W        W 2044   0.016   5.688   2.194
 1331W        W 2045   1.720   5.506   0.352
 1332W        W 2046   0.988   3.821   0.122
 1333W        W 2047   1.726   4.902   1.173
 1334W        W 2048   2.696   3.878   2.872
 1335W        W 2049   1.284   5.890   2.981
 1336W        W 2050   2.088   5.672   3.198
 1337W        W 2051   2.705   5.702   3.091
 1338W        W 2052   1.989   3.842   3.596
 1339W        W 2053   1.211   4.458   1.989
 1340W        W 2054   0.637   4.414   1.387
 1341W        W 2055   0.423   7.126   1.063
 1342W        W 2056   1.755   6.456   3.188
 1343W        W 2057   0.790   5.941   0.547
 1344W        W 2058   2.470   5.326   1.768
 1345W        W 2059   2.750   5.125   2.167
 1346W        W 2060   1.955   5.799   2.101
 1347W        W 2061   2.425   6.173   0.233
 1348W        W 2062   2.097   4.194   1.561
 1349W        W 2063   3.576   4.472   0.829
 1350W        W 2064   0.070   7.061   2.860
 1351W        W 2065   0.487   6.287   2.392
 1352W        W 2066   0.054   7.133   0.624
 1353W        W 2067   1.953   4.403   2.430
 1354W        W 2068   1.316   6.426   0.279
 1355W        W 2069   3.221   6.808   0.465
 1356W        W 2070   2.196   5.461   0.479
 1357W        W 2071   1.039   4.652   0.996
 1358W        W 2072   1.871   4.562   0.048
 1359W        W 2073   2.455   6.127   3.226
 1360W        W 2074   2.808   4.033   0.843
 1361W        W 2075   0.138   3.881   0.291
 1362W        W 2076   1.424   6.200   2.581
 1363W        W 2077   1.223   6.116   1.673
 1364W        W 2078   0.965   6.068   0.071
 1365W        W 2079   0.206   6.309   0.839
 1366W        W 2080   0.710   5.379   3.281
 1367W        W 2081   1.414   3.939   3.467
 1368W        W 2082   2.123   4.081   2.823
 1369W        W 2083   1.318   3.849   1.104
 1370W        W 2084   2.377   3.926   0.609
 1371W        W 2085   0.322   3.858   2.186
 1372W        W 2086   0.370   4.821   1.556
 1373W        W 2087   3.059   3.929   1.962
 1374W        W 2088   0.481   4.427   0.776
 1375W        W 2089   3.052   4.115   2.392
 1376W        W 2090   3.448   5.318   0.077
 1377W        W 2091   0.740   4.076   1.896
 1378W        W 2092   1.854   4.648   2.836
 1379W        W 2093   0.002   4.338   0.314
 1380W        W 2094   0.788   5.727   2.875
 1381W        W 2095   2.146   5.125   2.054
 1382W        W 2096   2.013   7.204   0.350
 1383W        W 2097   0.159   5.711   0.047
 1384W        W 2098   0.894   6.122   3.173
 1385W        W 2099   0.415   5.289   2.804
 1386W        W 2100   1.406   5.394   2.598
 1387W        W 2101   3.174   3.753   2.860
 1388W        W 2102   3.572   5.363   2.851
 1389W        W 2103   3.560   5.563   0.537
 1390W        W 2104   2.423   5.895   0.636
 1391W        W 2105   2.897   7.195   0.331
 1392W        W 2106   2.074   5.185   3.473
 1393W        W 2107   0.404   6.152   3.513
 1394W        W 2108   3.610   4.074   3.465
 1395W        W 2109   3.328   5.002   2.086
 1396W        W 2110   1.636   7.132   3.563
 1397W        W 2111   1.491   3.761   0.290
 1398W        W 2112   3.030   6.360   0.233
 1399W        W 2113   0.799   4.453   3.119
 1400W        W 2114   1.233   6.447   2.981
 1401W        W 2115   3.359   4.438   2.779
 1402W        W 2116   2.570   7.097   0.747
 1403W        W 2117   2.809   5.716   2.114
 1404W        W 2118   1.059   4.132   2.781
 1405W        W 2119   1.528   5.201   3.538
 1406W        W 2120   1.031   6.380   0.732
 1407W        W 2121   2.786   5.878   0.996
 1408W        W 2122   0.554   4.504   2.720
 1409W        W 2123   1.883   6.566   1.184
 1410W        W 2124   1.855   3.759   3.084
 1411W        W 2125   2.635   6.464   2.163
 1412W        W 2126   2.938   6.808   1.871
 1413W        W 2127   2.157   6.610   0.299
 1414W        W 2128   0.167   6.502   3.141
 1415W        W 2129   0.910   4.494   2.379
 1416W        W 2130   0.880   3.842   1.489
 1417W        W 2131   2.501   4.684   2.181
 1418W        W 2132   1.299   5.855   0.381
 1419W        W 2133   3.297   5.797   1.880
 1420W        W 2134   0.624   6.555   3.303
 1421W        W 2135   3.011   7.237   1.100
 1422W        W 2136   1.110   4.257   1.545
 1423W        W 2137   0.879   5.750   1.635
 1424W        W 2138   1.192   7.161   2.385
 1425W        W 2139   3.259   7.257   3.417
 1426W        W 2140   2.418   5.445   2.350
 1427W        W 2141   0.267   5.243   0.265
 1428W        W 2142   3.238   4.225   0.581
 1429W        W 2143   1.377   3.744   2.984
 1430W        W 2144   3.112   5.102   1.347
 1431W        W 2145   1.229   4.775   1.563
 1432W        W 2146   1.474   5.037   2.887
 1433W        W 2147   2.585   6.190   2.750
 1434W        W 2148   1.235   4.644   2.862
 1435W        W 2149   1.214   7.110   1.478
 1436W        W 2150   0.531   7.069   3.112
 1437W        W 2151   0.643   6.430   0.242
 1438W        W 2152   3.160   6.188   1.052
 1439W        W 2153   0.764   4.980   2.938
 1440W        W 2154   3.537   4.910   0.419
 1441W        W 2155   1.282   5.967   0.890
 1442W        W 2156   2.381   5.349   2.971
 1443W        W 2157   0.832   5.349   2.544
 1444W        W 2158   2.833   3.871   3.367
 1445W        W 2159   0.497   4.021   2.954
 1446W        W 2160   0.836   5.044   2.007
 1447W        W 2161   1.205   4.858   0.129
 1448W        W 2162   0.008   6.617   2.674
 1449W        W 2163   1.593   5.326   2.117
 1450W        W 2164   1.416   4.351   0.222
 1451W        W 2165   0.551   5.167   1.003
 1452W        W 2166   0.322   7.019   2.440
 1453W        W 2167   3.117   5.245   0.548
 1454W        W 2168   3.212   4.161   3.234
 1455W        W 2169   2.648   6.370   1.197
 1456W        W 2170   0.246   5.294   3.374
 1457W        W 2171   3.212   3.758   0.670
 1458W        W 2172   2.732   6.233   0.681
 1459W        W 2173   1.634   5.291   0.766
 1460W        W 2174   2.821   4.095   0.289
 1461W        W 2175   2.886   4.702   2.475
 1462W        W 2176   0.595   5.295   1.682
 1463W        W 2177   0.889   6.234   1.331
 1464W        W 2178   2.652   4.854   1.296
 1465W        W 2179   1.675   4.233   1.992
 1466W        W 2180   0.094   6.961   1.440
 1467W        W 2181   0.603   6.148   0.976
 1468W        W 2182   0.518   3.765   3.529
 1469W        W 2183   1.637   6.618   3.631
 1470W        W 2184   3.392   5.586   1.421
 1471W        W 2185   2.746   5.763   0.301
 1472W        W 2186   2.041   7.284   2.513
 1473W        W 2187   2.898   6.006   3.550
 1474W        W 2188   1.713   3.716   0.830
 1475W        W 2189   2.426   4.585   1.689
 1476W        W 2190   0.112   6.172   2.021
 1477W        W 2191   1.365   4.134   0.662
 1478W        W 2192   1.169   5.618   3.511
 1479W        W 2193   2.163   4.599   1.225
 1480W        W 2194   2.368   6.009   2.347
 1481W        W 2195   0.522   6.614   2.782
 1482W        W 2196   1.113   6.597   3.505
 1483W        W 2197   0.964   4.394   0.519
 1484W        W 2198   2.481   4.536   0.844
 1485W        W 2199   2.439   6.644   3.081
 1486W        W 2200   1.124   5.236   1.680
 1487W        W 2201   0.779   6.934   2.545
 1488W        W 2202   3.524   7.051   0.146
 1489W        W 2203   0.387   5.723   3.142
 1490W        W 2204   2.382   5.985   1.830
 1491W        W 2205   0.818   5.634   1.072
 1492W        W 2206   1.189   6.641   2.467
 1493W        W 2207   1.567   4.060   1.508
 1494W        W 2208   0.178   6.044   0.438
 1495W        W 2209   1.697   4.995   0.308
 1496W        W 2210   0.343   5.544   1.327
 1497W        W 2211   1.633   4.186   2.791
 1498W        W 2212   3.305   3.895   0.218
 1499W        W 2213   3.398   5.641   3.317
 1500W        W 2214   2.052   6.898   3.469
 1501W        W 2215   3.610   5.992   2.991
 1502W        W 2216   3.018   6.790   3.602
 1503W        W 2217   0.757   7.246   2.080
 1504W        W 2218   2.146   5.135   1.467
 1505W        W 2219   1.913   3.747   1.357
 1506W        W 2220   0.972   6.731   1.194
 1507W        W 2221   1.471   4.472   2.419
 1508W        W 2222   1.171   3.841   1.888
 1509W        W 2223   0.234   6.663   0.436
 1510W        W 2224   2.050   6.027   1.154
 1511W        W 2225   0.925   6.822   3.033
 1512W        W 2226   0.402   5.645   0.729
 1513W        W 2227   0.287   4.188   1.728
 1514W        W 2228   1.835   6.153   1.785
 1515W        W 2229   0.087   4.007   0.805
 1516W        W 2230   2.751   5.213   2.732
 1517W        W 2231   2.628   4.599   0.304
 1518W        W 2232   3.145   6.271   1.952
 1519W        W 2233   1.806   6.755   1.783
 1520W        W 2234   1.218   6.859   0.694
 1521W        W 2235   0.300   7.022   1.865
 1522W        W 2236   2.497   4.780   3.500
 1523W        W 2237   0.480   4.310   3.499
 1524W        W 2238   0.211   4.910   0.832
 1525W        W 2239   0.902   4.899   0.557
 1526W        W 2240   2.665   5.226   3.374
 1527W        W 2241   1.008   5.507   2.083
 1528W        W 2242   2.482   3.793   1.203
 1529W        W 2243   1.613   7.224   1.706
 1530W        W 2244   2.827   6.686   2.643
 1531W        W 2245   2.411   6.835   1.754
 1532W        W 2246   2.430   5.815   1.348
 1533W        W 2247   1.892   4.040   0.419
 1534W        W 2248   3.573   3.668   1.141
 1535W        W 2249   1.261   5.303   0.304
 1536W        W 2250   3.427   4.640   1.294
 1537W        W 2251   2.119   5.810   0.171
 1538W        W 2252   3.055   6.010   2.919
 1539W        W 2253   2.709   6.711   0.386
 1540W        W 2254   1.324   4.386   3.292
 1541W        W 2255   1.144   4.970   2.533
 1542W        W 2256   2.336   4.415   3.187
 1543W        W 2257   0.180   4.886   2.964
 1544W        W 2258   1.940   5.363   2.690
 1545W        W 2259   0.297   6.121   1.347
 1546W        W 2260   0.444   5.418   2.237
 1547W        W 2261   2.761   5.704   2.587
 1548W        W 2262   2.533   7.084   3.398
 1549W        W 2263   2.429   4.823   2.951
 1550W        W 2264   1.708   6.597   2.679
 1551W        W 2265   1.193   6.952   1.948
 1552W        W 2266   2.998   6.123   2.367
 1553W        W 2267   2.048   6.195   3.504
 1554W        W 2268   0.653   6.148   1.843
 1555W        W 2269   2.999   5.907   1.488
 1556W        W 2270   2.640   6.973   2.239
 1557W        W 2271   0.618   6.702   2.109
 1558W        W 2272   1.639   4.754   3.319
 1559W        W 2273   2.090   6.920   0.830
 1560W        W 2274   1.398   6.175   3.468
 1561W        W 2275   1.524   6.413   0.845
 1562W        W 2276   0.745   5.153   0.104
 1563W        W 2277   0.084   7.239   7.003
 1564W        W 2278   0.460   6.132   6.526
 1565W        W 2279   3.165   5.862   4.296
 1566W        W 2280   3.295   6.947   6.323
 1567W        W 2281   1.213   6.938   3.849
 1568W        W 2282   1.296   5.090   4.832
 1569W        W 2283   0.811   4.938   4.996
 1570W        W 2284   1.802   5.753   4.430
 1571W        W 2285   1.477   6.845   6.785
 1572W        W 2286   0.888   3.686   6.550
 1573W        W 2287   2.582   4.074   5.437
 1574W        W 2288   2.231   4.945   4.007
 1575W        W 2289   2.801   4.379   7.098
 1576W        W 2290   0.167   4.171   6.223
 1577W        W 2291   0.266   6.790   7.244
 1578W        W 2292   1.788   6.180   3.976
 1579W        W 2293   0.220   4.963   5.669
 1580W        W 2294   1.113   4.854   6.906
 1581W        W 2295   3.572   4.713   5.405
 1582W        W 2296   3.336   5.756   6.264
 1583W        W 2297   1.644   5.089   5.291
 1584W        W 2298   2.190   6.428   5.660
 1585W        W 2299   0.690   5.862   5.892
 1586W        W 2300   0.049   5.390   5.463
 1587W        W 2301   1.085   5.362   6.655
 1588W        W 2302   3.356   5.145   6.909
 1589W        W 2303   0.972   6.589   5.354
 1590W        W 2304   2.093   6.278   6.488
 1591W        W 2305   1.313   4.918   5.713
 1592W        W 2306   1.605   5.702   5.356
 1593W        W 2307   2.602   6.475   7.204
 1594W        W 2308   1.681   5.795   7.214
 1595W        W 2309   1.662   5.511   6.692
 1596W        W 2310   0.071   4.902   7.214
 1597W        W 2311   2.903   6.437   6.813
 1598W        W 2312   0.484   4.019   4.811
 1599W        W 2313   1.011   6.277   5.810
 1600W        W 2314   3.474   6.060   5.100
 1601W        W 2315   2.887   4.460   5.667
 1602W        W 2316   3.172   4.413   3.762
 1603W        W 2317   3.637   5.214   6.068
 1604W        W 2318   1.604   6.921   5.821
 1605W        W 2319   3.378   6.387   4.259
 1606W        W 2320   0.507   7.173   4.013
 1607W        W 2321   0.900   7.219   4.689
 1608W        W 2322   0.697   3.973   6.115
 1609W        W 2323   3.320   4.991   6.390
 1610W        W 2324   2.725   5.413   4.849
 1611W        W 2325   2.691   5.101   3.876
 1612W        W 2326   1.899   6.245   6.016
 1613W        W 2327   1.705   4.575   5.215
 1614W        W 2328   2.305   6.662   6.209
 1615W        W 2329   3.176   5.453   4.631
 1616W        W 2330   2.078   4.111   4.647
 1617W        W 2331   0.735   6.805   4.330
 1618W        W 2332   0.106   4.304   4.929
 1619W        W 2333   2.892   4.911   5.403
 1620W        W 2334   1.691   6.878   4.188
 1621W        W 2335   3.083   4.904   3.652
 1622W        W 2336   0.106   6.662   5.816
 1623W        W 2337   0.897   6.234   6.296
 1624W        W 2338   1.270   5.594   4.915
 1625W        W 2339   1.292   3.999   6.008
 1626W        W 2340   3.521   3.761   5.305
 1627W        W 2341   0.740   5.633   3.773
 1628W        W 2342   0.395   4.666   3.952
 1629W        W 2343   0.457   6.622   4.746
 1630W        W 2344   1.588   6.105   4.994
 1631W        W 2345   2.920   6.964   6.708
 1632W        W 2346   1.846   4.606   4.392
 1633W        W 2347   3.229   7.004   5.164
 1634W        W 2348   2.906   4.857   6.762
 1635W        W 2349   3.619   6.513   4.896
 1636W        W 2350   2.246   5.805   6.380
 1637W        W 2351   0.012   5.356   4.586
 1638W        W 2352   1.123   5.771   6.159
 1639W        W 2353   2.327   5.035   4.537
 1640W        W 2354   2.204   5.525   4.641
 1641W        W 2355   0.547   4.945   6.115
 1642W        W 2356   0.532   4.821   7.037
 1643W        W 2357   0.422   3.738   5.196
 1644W        W 2358   2.190   4.085   5.757
 1645W        W 2359   1.838   4.270   6.920
 1646W        W 2360   2.193   4.419   4.098
 1647W        W 2361   3.376   6.812   6.852
 1648W        W 2362   2.343   3.893   6.891
 1649W        W 2363   3.362   6.194   7.013
 1650W        W 2364   2.792   4.361   6.609
 1651W        W 2365   2.592   4.299   4.879
 1652W        W 2366   2.985   5.433   7.283
 1653W        W 2367   0.725   7.009   5.269
 1654W        W 2368   1.383   4.726   4.255
 1655W        W 2369   0.952   4.010   6.919
 1656W        W 2370   3.004   4.494   4.600
 1657W        W 2371   3.371   4.976   4.545
 1658W        W 2372   1.114   7.193   7.016
 1659W        W 2373   1.040   3.729   4.251
 1660W        W 2374   3.361   4.263   5.286
 1661W        W 2375   3.511   6.512   3.731
 1662W        W 2376   0.418   5.715   5.433
 1663W        W 2377   2.335   4.302   3.663
 1664W        W 2378   3.469   6.634   5.383
 1665W        W 2379   3.508   3.828   6.133
 1666W        W 2380   1.953   5.040   6.687
 1667W        W 2381   2.046   6.379   4.390
 1668W        W 2382   2.446   5.673   7.130
 1669W        W 2383   2.120   3.650   5.439
 1670W        W 2384   0.732   4.553   5.502
 1671W        W 2385   0.286   5.753   6.276
 1672W        W 2386   2.145   6.946   4.982
 1673W        W 2387   3.339   4.543   5.854
 1674W        W 2388   1.976   6.890   6.621
 1675W        W 2389   3.319   5.949   3.826
 1676W        W 2390   1.754   5.432   4.887
 1677W        W 2391   3.606   3.943   6.628
 1678W        W 2392   1.755   5.778   6.222
 1679W        W 2393   1.972   4.664   5.667
 1680W        W 2394   2.824   4.962   4.505
 1681W        W 2395   3.111   4.695   4.147
 1682W        W 2396   2.920   6.735   4.536
 1683W        W 2397   2.754   6.338   5.332
 1684W        W 2398   2.650   5.417   4.310
 1685W        W 2399   2.083   5.627   5.296
 1686W        W 2400   2.964   5.415   5.363
 1687W        W 2401   0.339   4.430   5.787
 1688W        W 2402   3.117   5.482   6.614
 1689W        W 2403   3.468   7.100   5.760
 1690W        W 2404   1.398   6.544   5.162
 1691W        W 2405   2.405   7.077   6.486
 1692W        W 2406   2.399   4.407   6.250
 1693W        W 2407   1.606   7.115   6.311
 1694W        W 2408   3.303   4.069   4.777
 1695W        W 2409   3.094   5.388   6.078
 1696W        W 2410   0.077   4.709   6.116
 1697W        W 2411   2.937   4.504   5.134
 1698W        W 2412   3.348   4.655   6.911
 1699W        W 2413   2.233   6.354   5.129
 1700W        W 2414   1.489   6.945   4.742
 1701W        W 2415   0.604   4.125   4.000
 1702W        W 2416   1.708   3.779   5.810
 1703W        W 2417   0.736   6.899   3.658
 1704W        W 2418   1.110   5.365   4.409
 1705W        W 2419   1.764   5.994   6.722
 1706W        W 2420   1.594   4.352   4.712
 1707W        W 2421   2.950   3.949   5.140
 1708W        W 2422   2.670   7.231   5.468
 1709W        W 2423   2.082   6.879   5.808
 1710W        W 2424   1.478   5.916   5.769
 1711W        W 2425   3.248   6.639   5.895
 1712W        W 2426   0.942   4.142   4.664
 1713W        W 2427   1.464   6.439   5.624
 1714W        W 2428   0.947   4.370   3.689
 1715W        W 2429   1.748   4.979   6.083
 1716W        W 2430   2.596   3.845   5.953
 1717W        W 2431   0.016   5.688   5.838
 1718W        W 2432   1.720   5.506   3.996
 1719W        W 2433   0.988   3.821   3.766
 1720W        W 2434   1.726   4.902   4.817
 1721W        W 2435   2.696   3.878   6.516
 1722W        W 2436   1.284   5.890   6.625
 1723W        W 2437   2.088   5.672   6.842
 1724W        W 2438   2.705   5.702   6.735
 1725W        W 2439   1.989   3.842   7.240
 1726W        W 2440   1.211   4.458   5.633
 1727W        W 2441   0.637   4.414   5.031
 1728W        W 2442   0.423   7.126   4.707
 1729W        W 2443   1.755   6.456   6.832
 1730W        W 2444   0.790   5.941   4.191
 1731W        W 2445   2.470   5.326   5.412
 1732W        W 2446   2.750   5.125   5.811
 1733W        W 2447   1.955   5.799   5.745
 1734W        W 2448   2.425   6.173   3.877
 1735W        W 2449   2.097   4.194   5.205
 1736W        W 2450   3.576   4.472   4.473
 1737W        W 2451   0.070   7.061   6.504
 1738W        W 2452   0.487   6.287   6.036
 1739W        W 2453   0.054   7.133   4.268
 1740W        W 2454   1.953   4.403   6.074
 1741W        W 2455   1.316   6.426   3.923
 1742W        W 2456   3.221   6.808   4.109
 1743W        W 2457   2.196   5.461   4.123
 1744W        W 2458   1.039   4.652   4.640
 1745W        W 2459   1.871   4.562   3.692
 1746W        W 2460   2.455   6.127   6.870
 1747W        W 2461   2.808   4.033   4.487
 1748W        W 2462   0.138   3.881   3.935
 1749W        W 2463   1.424   6.200   6.225
 1750W        W 2464   0.965   6.068   3.715
 1751W        W 2465   0.206   6.309   4.483
 1752W        W 2466   0.710   5.379   6.925
 1753W        W 2467   1.414   3.939   7.111
 1754W        W 2468   2.123   4.081   6.467
 1755W        W 2469   1.318   3.849   4.748
 1756W        W 2470   2.377   3.926   4.253
 1757W        W 2471   0.322   3.858   5.830
 1758W        W 2472   0.370   4.821   5.200
 1759W        W 2473   3.059   3.929   5.606
 1760W        W 2474   0.481   4.427   4.420
 1761W        W 2475   3.052   4.115   6.036
 1762W        W 2476   3.448   5.318   3.721
 1763W        W 2477   0.740   4.076   5.540
 1764W        W 2478   1.854   4.648   6.480
 1765W        W 2479   0.002   4.338   3.958
 1766W        W 2480   0.788   5.727   6.519
 1767W        W 2481   2.146   5.125   5.698
 1768W        W 2482   2.013   7.204   3.994
 1769W        W 2483   0.159   5.711   3.691
 1770W        W 2484   0.894   6.122   6.817
 1771W        W 2485   0.415   5.289   6.448
 1772W        W 2486   1.406   5.394   6.242
 1773W        W 2487   3.174   3.753   6.504
 1774W        W 2488   3.572   5.363   6.495
 1775W        W 2489   3.560   5.563   4.181
 1776W        W 2490   2.423   5.895   4.280
 1777W        W 2491   2.897   7.195   3.975
 1778W        W 2492   2.074   5.185   7.117
 1779W        W 2493   0.404   6.152   7.157
 1780W        W 2494   3.610   4.074   7.109
 1781W        W 2495   3.328   5.002   5.730
 1782W        W 2496   1.636   7.132   7.207
 1783W        W 2497   1.491   3.761   3.934
 1784W        W 2498   3.030   6.360   3.877
 1785W        W 2499   0.799   4.453   6.763
 1786W        W 2500   1.233   6.447   6.625
 1787W        W 2501   3.359   4.438   6.423
 1788W        W 2502   2.570   7.097   4.391
 1789W        W 2503   2.809   5.716   5.758
 1790W        W 2504   1.059   4.132   6.425
 1791W        W 2505   1.528   5.201   7.182
 1792W        W 2506   1.031   6.380   4.376
 1793W        W 2507   2.786   5.878   4.640
 1794W        W 2508   0.554   4.504   6.364
 1795W        W 2509   1.883   6.566   4.828
 1796W        W 2510   3.633   5.126   5.009
 1797W        W 2511   2.635   6.464   5.807
 1798W        W 2512   2.938   6.808   5.515
 1799W        W 2513   2.157   6.610   3.943
 1800W        W 2514   0.167   6.502   6.785
 1801W        W 2515   0.910   4.494   6.023
 1802W        W 2516   0.880   3.842   5.133
 1803W        W 2517   2.501   4.684   5.825
 1804W        W 2518   1.299   5.855   4.025
 1805W        W 2519   3.297   5.797   5.524
 1806W        W 2520   0.624   6.555   6.947
 1807W        W 2521   3.011   7.237   4.744
 1808W        W 2522   0.879   5.750   5.279
 1809W        W 2523   1.192   7.161   6.029
 1810W        W 2524   2.418   5.445   5.994
 1811W        W 2525   0.267   5.243   3.909
 1812W        W 2526   3.401   6.901   4.606
 1813W        W 2527   3.238   4.225   4.225
 1814W        W 2528   1.377   3.744   6.628
 1815W        W 2529   3.083   6.546   5.086
 1816W        W 2530   3.112   5.102   4.991
 1817W        W 2531   1.229   4.775   5.207
 1818W        W 2532   1.474   5.037   6.531
 1819W        W 2533   2.585   6.190   6.394
 1820W        W 2534   1.235   4.644   6.506
 1821W        W 2535   1.214   7.110   5.122
 1822W        W 2536   0.531   7.069   6.756
 1823W        W 2537   0.643   6.430   3.886
 1824W        W 2538   3.160   6.188   4.696
 1825W        W 2539   0.764   4.980   6.582
 1826W        W 2540   3.537   4.910   4.063
 1827W        W 2541   1.282   5.967   4.534
 1828W        W 2542   2.381   5.349   6.615
 1829W        W 2543   2.272   4.977   6.159
 1830W        W 2544   0.832   5.349   6.188
 1831W        W 2545   3.042   7.237   6.017
 1832W        W 2546   2.833   3.871   7.011
 1833W        W 2547   0.497   4.021   6.598
 1834W        W 2548   0.836   5.044   5.651
 1835W        W 2549   1.205   4.858   3.773
 1836W        W 2550   0.008   6.617   6.318
 1837W        W 2551   1.593   5.326   5.761
 1838W        W 2552   1.416   4.351   3.866
 1839W        W 2553   0.551   5.167   4.647
 1840W        W 2554   0.322   7.019   6.084
 1841W        W 2555   3.117   5.245   4.192
 1842W        W 2556   3.212   4.161   6.878
 1843W        W 2557   2.648   6.370   4.841
 1844W        W 2558   0.246   5.294   7.018
 1845W        W 2559   3.212   3.758   4.314
 1846W        W 2560   2.732   6.233   4.325
 1847W        W 2561   1.634   5.291   4.410
 1848W        W 2562   2.821   4.095   3.933
 1849W        W 2563   2.886   4.702   6.119
 1850W        W 2564   0.595   5.295   5.326
 1851W        W 2565   0.889   6.234   4.975
 1852W        W 2566   2.652   4.854   4.940
 1853W        W 2567   1.675   4.233   5.636
 1854W        W 2568   3.637   6.144   6.147
 1855W        W 2569   3.555   4.131   5.708
 1856W        W 2570   0.094   6.961   5.084
 1857W        W 2571   0.603   6.148   4.620
 1858W        W 2572   0.518   3.765   7.173
 1859W        W 2573   1.637   6.618   7.275
 1860W        W 2574   3.392   5.586   5.065
 1861W        W 2575   2.746   5.763   3.945
 1862W        W 2576   2.041   7.284   6.157
 1863W        W 2577   2.898   6.006   7.194
 1864W        W 2578   1.713   3.716   4.474
 1865W        W 2579   2.426   4.585   5.333
 1866W        W 2580   0.112   6.172   5.665
 1867W        W 2581   1.365   4.134   4.306
 1868W        W 2582   1.169   5.618   7.155
 1869W        W 2583   2.163   4.599   4.869
 1870W        W 2584   2.368   6.009   5.991
 1871W        W 2585   0.522   6.614   6.426
 1872W        W 2586   1.113   6.597   7.149
 1873W        W 2587   0.964   4.394   4.163
 1874W        W 2588   2.439   6.644   6.725
 1875W        W 2589   1.124   5.236   5.324
 1876W        W 2590   0.779   6.934   6.189
 1877W        W 2591   3.524   7.051   3.790
 1878W        W 2592   0.387   5.723   6.786
 1879W        W 2593   2.382   5.985   5.474
 1880W        W 2594   0.818   5.634   4.716
 1881W        W 2595   1.189   6.641   6.111
 1882W        W 2596   1.567   4.060   5.152
 1883W        W 2597   0.178   6.044   4.082
 1884W        W 2598   1.697   4.995   3.952
 1885W        W 2599   0.343   5.544   4.971
 1886W        W 2600   1.633   4.186   6.435
 1887W        W 2601   3.305   3.895   3.862
 1888W        W 2602   3.398   5.641   6.961
 1889W        W 2603   2.052   6.898   7.113
 1890W        W 2604   3.018   6.790   7.246
 1891W        W 2605   0.757   7.246   5.724
 1892W        W 2606   3.616   5.868   4.598
 1893W        W 2607   2.146   5.135   5.111
 1894W        W 2608   1.913   3.747   5.001
 1895W        W 2609   0.972   6.731   4.838
 1896W        W 2610   1.471   4.472   6.063
 1897W        W 2611   1.171   3.841   5.532
 1898W        W 2612   0.234   6.663   4.080
 1899W        W 2613   2.050   6.027   4.798
 1900W        W 2614   0.925   6.822   6.677
 1901W        W 2615   0.402   5.645   4.373
 1902W        W 2616   0.287   4.188   5.372
 1903W        W 2617   1.835   6.153   5.429
 1904W        W 2618   0.087   4.007   4.449
 1905W        W 2619   2.751   5.213   6.376
 1906W        W 2620   2.628   4.599   3.948
 1907W        W 2621   3.145   6.271   5.596
 1908W        W 2622   1.806   6.755   5.427
 1909W        W 2623   1.218   6.859   4.338
 1910W        W 2624   2.500   3.762   3.768
 1911W        W 2625   0.300   7.022   5.509
 1912W        W 2626   2.497   4.780   7.144
 1913W        W 2627   0.480   4.310   7.143
 1914W        W 2628   0.211   4.910   4.476
 1915W        W 2629   0.902   4.899   4.201
 1916W        W 2630   2.665   5.226   7.018
 1917W        W 2631   1.008   5.507   5.727
 1918W        W 2632   2.482   3.793   4.847
 1919W        W 2633   1.613   7.224   5.350
 1920W        W 2634   2.827   6.686   6.287
 1921W        W 2635   2.411   6.835   5.398
 1922W        W 2636   2.430   5.815   4.992
 1923W        W 2637   1.892   4.040   4.063
 1924W        W 2638   3.573   3.668   4.785
 1925W        W 2639   1.261   5.303   3.948
 1926W        W 2640   3.427   4.640   4.938
 1927W        W 2641   2.119   5.810   3.815
 1928W        W 2642   3.055   6.010   6.563
 1929W        W 2643   2.709   6.711   4.030
 1930W        W 2644   1.324   4.386   6.936
 1931W        W 2645   1.144   4.970   6.177
 1932W        W 2646   3.236   6.465   6.454
 1933W        W 2647   2.336   4.415   6.831
 1934W        W 2648   0.180   4.886   6.608
 1935W        W 2649   1.940   5.363   6.334
 1936W        W 2650   0.297   6.121   4.991
 1937W        W 2651   0.444   5.418   5.881
 1938W        W 2652   2.761   5.704   6.231
 1939W        W 2653   2.533   7.084   7.042
 1940W        W 2654   2.429   4.823   6.595
 1941W        W 2655   2.706   6.877   5.000
 1942W        W 2656   1.708   6.597   6.323
 1943W        W 2657   1.193   6.952   5.592
 1944W        W 2658   2.998   6.123   6.011
 1945W        W 2659   2.048   6.195   7.148
 1946W        W 2660   0.653   6.148   5.487
 1947W        W 2661   2.999   5.907   5.132
 1948W        W 2662   2.640   6.973   5.883
 1949W        W 2663   0.618   6.702   5.753
 1950W        W 2664   1.639   4.754   6.963
 1951W        W 2665   2.090   6.920   4.474
 1952W        W 2666   1.398   6.175   7.112
 1953W        W 2667   1.524   6.413   4.489
 1954W        W 2668   0.745   5.153   3.748
 1955W        W 2669   3.165   5.862   7.941
 1956W        W 2670   1.213   6.938   7.494
 1957W        W 2671   1.296   5.090   8.477
 1958W        W 2672   0.811   4.938   8.641
 1959W        W 2673   1.802   5.753   8.075
 1960W        W 2674   2.582   4.074   9.082
 1961W        W 2675   2.231   4.945   7.652
 1962W        W 2676   0.167   4.171   9.868
 1963W        W 2677   1.788   6.180   7.621
 1964W        W 2678   0.220   4.963   9.314
 1965W        W 2679   3.572   4.713   9.050
 1966W        W 2680   1.644   5.089   8.936
 1967W        W 2681   2.190   6.428   9.305
 1968W        W 2682   0.690   5.862   9.537
 1969W        W 2683   0.049   5.390   9.108
 1970W        W 2684   0.972   6.589   8.999
 1971W        W 2685   1.313   4.918   9.358
 1972W        W 2686   1.605   5.702   9.001
 1973W        W 2687   1.011   6.277   9.455
 1974W        W 2688   3.474   6.060   8.745
 1975W        W 2689   2.887   4.460   9.312
 1976W        W 2690   3.172   4.413   7.407
 1977W        W 2691   3.637   5.214   9.713
 1978W        W 2692   1.604   6.921   9.466
 1979W        W 2693   3.378   6.387   7.904
 1980W        W 2694   0.507   7.173   7.658
 1981W        W 2695   0.900   7.219   8.334
 1982W        W 2696   0.697   3.973   9.760
 1983W        W 2697   2.725   5.413   8.494
 1984W        W 2698   2.691   5.101   7.521
 1985W        W 2699   1.899   6.245   9.661
 1986W        W 2700   1.705   4.575   8.860
 1987W        W 2701   2.305   6.662   9.854
 1988W        W 2702   3.176   5.453   8.276
 1989W        W 2703   2.078   4.111   8.292
 1990W        W 2704   0.735   6.805   7.975
 1991W        W 2705   0.106   4.304   8.574
 1992W        W 2706   2.892   4.911   9.048
 1993W        W 2707   0.350   6.528   8.963
 1994W        W 2708   1.691   6.878   7.833
 1995W        W 2709   3.083   4.904   7.297
 1996W        W 2710   0.106   6.662   9.461
 1997W        W 2711   1.270   5.594   8.560
 1998W        W 2712   1.292   3.999   9.653
 1999W        W 2713   3.521   3.761   8.950
 2000W        W 2714   0.740   5.633   7.418
 2001W        W 2715   0.395   4.666   7.597
 2002W        W 2716   0.457   6.622   8.391
 2003W        W 2717   1.588   6.105   8.639
 2004W        W 2718   1.846   4.606   8.037
 2005W        W 2719   3.229   7.004   8.809
 2006W        W 2720   3.619   6.513   8.541
 2007W        W 2721   0.012   5.356   8.231
 2008W        W 2722   1.123   5.771   9.804
 2009W        W 2723   2.327   5.035   8.182
 2010W        W 2724   2.204   5.525   8.286
 2011W        W 2725   0.547   4.945   9.760
 2012W        W 2726   0.422   3.738   8.841
 2013W        W 2727   2.190   4.085   9.402
 2014W        W 2728   2.193   4.419   7.743
 2015W        W 2729   2.592   4.299   8.524
 2016W        W 2730   0.725   7.009   8.914
 2017W        W 2731   1.383   4.726   7.900
 2018W        W 2732   3.004   4.494   8.245
 2019W        W 2733   3.371   4.976   8.190
 2020W        W 2734   1.040   3.729   7.896
 2021W        W 2735   3.361   4.263   8.931
 2022W        W 2736   3.511   6.512   7.376
 2023W        W 2737   0.418   5.715   9.078
 2024W        W 2738   2.335   4.302   7.308
 2025W        W 2739   3.469   6.634   9.028
 2026W        W 2740   3.508   3.828   9.778
 2027W        W 2741   2.046   6.379   8.035
 2028W        W 2742   0.732   4.553   9.147
 2029W        W 2743   2.145   6.946   8.627
 2030W        W 2744   3.339   4.543   9.499
 2031W        W 2745   3.319   5.949   7.471
 2032W        W 2746   1.754   5.432   8.532
 2033W        W 2747   1.755   5.778   9.867
 2034W        W 2748   1.972   4.664   9.312
 2035W        W 2749   2.824   4.962   8.150
 2036W        W 2750   3.111   4.695   7.792
 2037W        W 2751   2.920   6.735   8.181
 2038W        W 2752   2.650   5.417   7.955
 2039W        W 2753   2.083   5.627   8.941
 2040W        W 2754   2.964   5.415   9.008
 2041W        W 2755   0.339   4.430   9.432
 2042W        W 2756   3.468   7.100   9.405
 2043W        W 2757   1.398   6.544   8.807
 2044W        W 2758   2.405   7.077  10.131
 2045W        W 2759   1.606   7.115   9.956
 2046W        W 2760   3.303   4.069   8.422
 2047W        W 2761   3.094   5.388   9.723
 2048W        W 2762   0.077   4.709   9.761
 2049W        W 2763   2.937   4.504   8.779
 2050W        W 2764   2.233   6.354   8.774
 2051W        W 2765   1.489   6.945   8.387
 2052W        W 2766   0.604   4.125   7.645
 2053W        W 2767   1.708   3.779   9.455
 2054W        W 2768   0.736   6.899   7.303
 2055W        W 2769   1.110   5.365   8.054
 2056W        W 2770   1.594   4.352   8.357
 2057W        W 2771   2.950   3.949   8.785
 2058W        W 2772   2.670   7.231   9.113
 2059W        W 2773   2.082   6.879   9.453
 2060W        W 2774   1.478   5.916   9.414
 2061W        W 2775   3.248   6.639   9.540
 2062W        W 2776   0.942   4.142   8.309
 2063W        W 2777   1.464   6.439   9.269
 2064W        W 2778   0.947   4.370   7.334
 2065W        W 2779   1.748   4.979   9.728
 2066W        W 2780   2.596   3.845   9.598
 2067W        W 2781   0.016   5.688   9.483
 2068W        W 2782   1.720   5.506   7.641
 2069W        W 2783   0.988   3.821   7.411
 2070W        W 2784   1.726   4.902   8.462
 2071W        W 2785   1.211   4.458   9.278
 2072W        W 2786   0.637   4.414   8.676
 2073W        W 2787   0.423   7.126   8.352
 2074W        W 2788   0.790   5.941   7.836
 2075W        W 2789   2.470   5.326   9.057
 2076W        W 2790   2.750   5.125   9.456
 2077W        W 2791   1.955   5.799   9.390
 2078W        W 2792   2.425   6.173   7.522
 2079W        W 2793   2.097   4.194   8.850
 2080W        W 2794   3.576   4.472   8.118
 2081W        W 2795   0.070   7.061  10.149
 2082W        W 2796   0.487   6.287   9.681
 2083W        W 2797   1.316   6.426   7.568
 2084W        W 2798   3.221   6.808   7.754
 2085W        W 2799   2.196   5.461   7.768
 2086W        W 2800   1.039   4.652   8.285
 2087W        W 2801   1.871   4.562   7.337
 2088W        W 2802   2.808   4.033   8.132
 2089W        W 2803   0.138   3.881   7.580
 2090W        W 2804   1.424   6.200   9.870
 2091W        W 2805   1.223   6.116   8.962
 2092W        W 2806   0.965   6.068   7.360
 2093W        W 2807   0.206   6.309   8.128
 2094W        W 2808   0.710   5.379  10.570
 2095W        W 2809   1.318   3.849   8.393
 2096W        W 2810   2.377   3.926   7.898
 2097W        W 2811   0.322   3.858   9.475
 2098W        W 2812   0.370   4.821   8.845
 2099W        W 2813   3.059   3.929   9.251
 2100W        W 2814   0.481   4.427   8.065
 2101W        W 2815   3.052   4.115   9.681
 2102W        W 2816   3.448   5.318   7.366
 2103W        W 2817   0.740   4.076   9.185
 2104W        W 2818   0.002   4.338   7.603
 2105W        W 2819   2.146   5.125   9.343
 2106W        W 2820   2.013   7.204   7.639
 2107W        W 2821   0.159   5.711   7.336
 2108W        W 2822   1.406   5.394   9.887
 2109W        W 2823   3.560   5.563   7.826
 2110W        W 2824   2.423   5.895   7.925
 2111W        W 2825   2.897   7.195   7.620
 2112W        W 2826   3.328   5.002   9.375
 2113W        W 2827   1.491   3.761   7.579
 2114W        W 2828   3.030   6.360   7.522
 2115W        W 2829   2.570   7.097   8.036
 2116W        W 2830   2.809   5.716   9.403
 2117W        W 2831   1.031   6.380   8.021
 2118W        W 2832   2.786   5.878   8.285
 2119W        W 2833   1.883   6.566   8.473
 2120W        W 2834   3.633   5.126   8.654
 2121W        W 2835   2.635   6.464   9.452
 2122W        W 2836   2.938   6.808   9.160
 2123W        W 2837   2.157   6.610   7.588
 2124W        W 2838   0.880   3.842   8.778
 2125W        W 2839   2.501   4.684   9.470
 2126W        W 2840   1.299   5.855   7.670
 2127W        W 2841   3.297   5.797   9.169
 2128W        W 2842   3.011   7.237   8.389
 2129W        W 2843   1.110   4.257   8.834
 2130W        W 2844   0.879   5.750   8.924
 2131W        W 2845   1.192   7.161   9.674
 2132W        W 2846   2.418   5.445   9.639
 2133W        W 2847   3.401   6.901   8.251
 2134W        W 2848   3.238   4.225   7.870
 2135W        W 2849   3.083   6.546   8.731
 2136W        W 2850   3.112   5.102   8.636
 2137W        W 2851   1.229   4.775   8.852
 2138W        W 2852   1.214   7.110   8.767
 2139W        W 2853   0.643   6.430   7.531
 2140W        W 2854   3.160   6.188   8.341
 2141W        W 2855   3.537   4.910   7.708
 2142W        W 2856   1.282   5.967   8.179
 2143W        W 2857   2.272   4.977   9.804
 2144W        W 2858   3.042   7.237   9.662
 2145W        W 2859   0.836   5.044   9.296
 2146W        W 2860   1.205   4.858   7.418
 2147W        W 2861   0.008   6.617   9.963
 2148W        W 2862   1.593   5.326   9.406
 2149W        W 2863   1.416   4.351   7.511
 2150W        W 2864   0.551   5.167   8.292
 2151W        W 2865   0.322   7.019   9.729
 2152W        W 2866   3.117   5.245   7.837
 2153W        W 2867   2.648   6.370   8.486
 2154W        W 2868   3.212   3.758   7.959
 2155W        W 2869   2.732   6.233   7.970
 2156W        W 2870   1.634   5.291   8.055
 2157W        W 2871   2.821   4.095   7.578
 2158W        W 2872   0.595   5.295   8.971
 2159W        W 2873   0.889   6.234   8.620
 2160W        W 2874   2.652   4.854   8.585
 2161W        W 2875   1.675   4.233   9.281
 2162W        W 2876   3.637   6.144   9.792
 2163W        W 2877   3.555   4.131   9.353
 2164W        W 2878   0.094   6.961   8.729
 2165W        W 2879   0.603   6.148   8.265
 2166W        W 2880   3.392   5.586   8.710
 2167W        W 2881   2.746   5.763   7.590
 2168W        W 2882   2.041   7.284   9.802
 2169W        W 2883   1.713   3.716   8.119
 2170W        W 2884   2.426   4.585   8.978
 2171W        W 2885   0.112   6.172   9.310
 2172W        W 2886   1.365   4.134   7.951
 2173W        W 2887   2.163   4.599   8.514
 2174W        W 2888   2.368   6.009   9.636
 2175W        W 2889   0.964   4.394   7.808
 2176W        W 2890   2.481   4.536   8.133
 2177W        W 2891   1.124   5.236   8.969
 2178W        W 2892   3.524   7.051   7.435
 2179W        W 2893   2.382   5.985   9.119
 2180W        W 2894   0.818   5.634   8.361
 2181W        W 2895   1.189   6.641   9.756
 2182W        W 2896   1.567   4.060   8.797
 2183W        W 2897   0.178   6.044   7.727
 2184W        W 2898   1.697   4.995   7.597
 2185W        W 2899   0.343   5.544   8.616
 2186W        W 2900   3.305   3.895   7.507
 2187W        W 2901   0.757   7.246   9.369
 2188W        W 2902   3.616   5.868   8.243
 2189W        W 2903   2.146   5.135   8.756
 2190W        W 2904   1.913   3.747   8.646
 2191W        W 2905   0.972   6.731   8.483
 2192W        W 2906   1.471   4.472   9.708
 2193W        W 2907   1.171   3.841   9.177
 2194W        W 2908   0.234   6.663   7.725
 2195W        W 2909   2.050   6.027   8.443
 2196W        W 2910   0.402   5.645   8.018
 2197W        W 2911   0.287   4.188   9.017
 2198W        W 2912   1.835   6.153   9.074
 2199W        W 2913   0.087   4.007   8.094
 2200W        W 2914   2.628   4.599   7.593
 2201W        W 2915   3.145   6.271   9.241
 2202W        W 2916   1.806   6.755   9.072
 2203W        W 2917   1.218   6.859   7.983
 2204W        W 2918   2.500   3.762   7.413
 2205W        W 2919   0.300   7.022   9.154
 2206W        W 2920   0.211   4.910   8.121
 2207W        W 2921   0.902   4.899   7.846
 2208W        W 2922   1.008   5.507   9.372
 2209W        W 2923   2.482   3.793   8.492
 2210W        W 2924   1.613   7.224   8.995
 2211W        W 2925   2.827   6.686   9.932
 2212W        W 2926   2.411   6.835   9.043
 2213W        W 2927   2.430   5.815   8.637
 2214W        W 2928   1.892   4.040   7.708
 2215W        W 2929   3.573   3.668   8.430
 2216W        W 2930   1.261   5.303   7.593
 2217W        W 2931   3.427   4.640   8.583
 2218W        W 2932   2.119   5.810   7.460
 2219W        W 2933   2.709   6.711   7.675
 2220W        W 2934   1.940   5.363   9.979
 2221W        W 2935   0.297   6.121   8.636
 2222W        W 2936   0.444   5.418   9.526
 2223W        W 2937   2.761   5.704   9.876
 2224W        W 2938   2.706   6.877   8.645
 2225W        W 2939   1.708   6.597   9.968
 2226W        W 2940   1.193   6.952   9.237
 2227W        W 2941   2.998   6.123   9.656
 2228W        W 2942   0.653   6.148   9.132
 2229W        W 2943   2.999   5.907   8.777
 2230W        W 2944   0.618   6.702   9.398
 2231W        W 2945   2.090   6.920   8.119
 2232W        W 2946   1.524   6.413   8.134
 2233W        W 2947   0.745   5.153   7.393
 2234W        W 2948   0.460   9.777   2.882
 2235W        W 2949   3.165   9.507   0.652
 2236W        W 2950   1.296   8.735   1.188
 2237W        W 2951   0.811   8.583   1.352
 2238W        W 2952   1.802   9.398   0.786
 2239W        W 2953   0.126   8.051   3.104
 2240W        W 2954   0.888   7.331   2.906
 2241W        W 2955   2.582   7.719   1.793
 2242W        W 2956   2.231   8.590   0.363
 2243W        W 2957   2.801   8.024   3.454
 2244W        W 2958   0.167   7.816   2.579
 2245W        W 2959   0.220   8.608   2.025
 2246W        W 2960   1.113   8.499   3.262
 2247W        W 2961   3.572   8.358   1.761
 2248W        W 2962   3.336   9.401   2.620
 2249W        W 2963   1.644   8.734   1.647
 2250W        W 2964   0.690   9.507   2.248
 2251W        W 2965   0.049   9.035   1.819
 2252W        W 2966   1.085   9.007   3.011
 2253W        W 2967   3.356   8.790   3.265
 2254W        W 2968   1.313   8.563   2.069
 2255W        W 2969   1.605   9.347   1.712
 2256W        W 2970   1.681   9.440   3.570
 2257W        W 2971   1.662   9.156   3.048
 2258W        W 2972   0.071   8.547   3.570
 2259W        W 2973   0.484   7.664   1.167
 2260W        W 2974   1.011   9.922   2.166
 2261W        W 2975   3.474   9.705   1.456
 2262W        W 2976   2.887   8.105   2.023
 2263W        W 2977   3.172   8.058   0.118
 2264W        W 2978   3.637   8.859   2.424
 2265W        W 2979   0.697   7.618   2.471
 2266W        W 2980   3.320   8.636   2.746
 2267W        W 2981   2.725   9.058   1.205
 2268W        W 2982   2.691   8.746   0.232
 2269W        W 2983   1.705   8.220   1.571
 2270W        W 2984   3.176   9.098   0.987
 2271W        W 2985   2.078   7.756   1.003
 2272W        W 2986   0.106   7.949   1.285
 2273W        W 2987   2.892   8.556   1.759
 2274W        W 2988   3.083   8.549   0.008
 2275W        W 2989   1.270   9.239   1.271
 2276W        W 2990   1.292   7.644   2.364
 2277W        W 2991   3.521   7.406   1.661
 2278W        W 2992   0.740   9.278   0.129
 2279W        W 2993   0.395   8.311   0.308
 2280W        W 2994   1.588   9.750   1.350
 2281W        W 2995   1.846   8.251   0.748
 2282W        W 2996   2.906   8.502   3.118
 2283W        W 2997   2.246   9.450   2.736
 2284W        W 2998   0.012   9.001   0.942
 2285W        W 2999   1.123   9.416   2.515
 2286W        W 3000   2.327   8.680   0.893
 2287W        W 3001   2.204   9.170   0.997
 2288W        W 3002   0.547   8.590   2.471
 2289W        W 3003   0.532   8.466   3.393
 2290W        W 3004   0.422   7.383   1.552
 2291W        W 3005   2.190   7.730   2.113
 2292W        W 3006   1.838   7.915   3.276
 2293W        W 3007   2.193   8.064   0.454
 2294W        W 3008   2.343   7.538   3.247
 2295W        W 3009   2.792   8.006   2.965
 2296W        W 3010   2.592   7.944   1.235
 2297W        W 3011   2.985   9.078   3.639
 2298W        W 3012   0.952   7.655   3.275
 2299W        W 3013   3.004   8.139   0.956
 2300W        W 3014   3.371   8.621   0.901
 2301W        W 3015   1.040   7.374   0.607
 2302W        W 3016   3.361   7.908   1.642
 2303W        W 3017   0.418   9.360   1.789
 2304W        W 3018   2.335   7.947   0.019
 2305W        W 3019   3.508   7.473   2.489
 2306W        W 3020   1.953   8.685   3.043
 2307W        W 3021   2.446   9.318   3.486
 2308W        W 3022   2.120   7.295   1.795
 2309W        W 3023   0.732   8.198   1.858
 2310W        W 3024   0.286   9.398   2.632
 2311W        W 3025   3.339   8.188   2.210
 2312W        W 3026   3.319   9.594   0.182
 2313W        W 3027   1.754   9.077   1.243
 2314W        W 3028   3.606   7.588   2.984
 2315W        W 3029   1.755   9.423   2.578
 2316W        W 3030   1.972   8.309   2.023
 2317W        W 3031   2.824   8.607   0.861
 2318W        W 3032   3.111   8.340   0.503
 2319W        W 3033   2.754   9.983   1.688
 2320W        W 3034   2.650   9.062   0.666
 2321W        W 3035   2.083   9.272   1.652
 2322W        W 3036   2.964   9.060   1.719
 2323W        W 3037   0.339   8.075   2.143
 2324W        W 3038   3.117   9.127   2.970
 2325W        W 3039   2.399   8.052   2.606
 2326W        W 3040   3.303   7.714   1.133
 2327W        W 3041   3.094   9.033   2.434
 2328W        W 3042   0.077   8.354   2.472
 2329W        W 3043   2.937   8.149   1.490
 2330W        W 3044   3.348   8.300   3.267
 2331W        W 3045   0.604   7.770   0.356
 2332W        W 3046   1.708   7.424   2.166
 2333W        W 3047   1.110   9.010   0.765
 2334W        W 3048   1.764   9.639   3.078
 2335W        W 3049   1.594   7.997   1.068
 2336W        W 3050   2.950   7.594   1.496
 2337W        W 3051   1.478   9.561   2.125
 2338W        W 3052   0.942   7.787   1.020
 2339W        W 3053   0.947   8.015   0.045
 2340W        W 3054   1.748   8.624   2.439
 2341W        W 3055   2.596   7.490   2.309
 2342W        W 3056   0.016   9.333   2.194
 2343W        W 3057   1.720   9.151   0.352
 2344W        W 3058   0.988   7.466   0.122
 2345W        W 3059   1.726   8.547   1.173
 2346W        W 3060   2.696   7.523   2.872
 2347W        W 3061   1.284   9.535   2.981
 2348W        W 3062   2.088   9.317   3.198
 2349W        W 3063   2.705   9.347   3.091
 2350W        W 3064   1.989   7.487   3.596
 2351W        W 3065   1.211   8.103   1.989
 2352W        W 3066   0.637   8.059   1.387
 2353W        W 3067   0.790   9.586   0.547
 2354W        W 3068   2.470   8.971   1.768
 2355W        W 3069   2.750   8.770   2.167
 2356W        W 3070   1.955   9.444   2.101
 2357W        W 3071   2.097   7.839   1.561
 2358W        W 3072   3.576   8.117   0.829
 2359W        W 3073   1.953   8.048   2.430
 2360W        W 3074   2.196   9.106   0.479
 2361W        W 3075   1.039   8.297   0.996
 2362W        W 3076   1.871   8.207   0.048
 2363W        W 3077   2.455   9.772   3.226
 2364W        W 3078   2.808   7.678   0.843
 2365W        W 3079   0.138   7.526   0.291
 2366W        W 3080   1.424   9.845   2.581
 2367W        W 3081   1.223   9.761   1.673
 2368W        W 3082   0.965   9.713   0.071
 2369W        W 3083   0.206   9.954   0.839
 2370W        W 3084   0.710   9.024   3.281
 2371W        W 3085   1.414   7.584   3.467
 2372W        W 3086   2.123   7.726   2.823
 2373W        W 3087   1.318   7.494   1.104
 2374W        W 3088   2.377   7.571   0.609
 2375W        W 3089   0.322   7.503   2.186
 2376W        W 3090   0.370   8.466   1.556
 2377W        W 3091   3.059   7.574   1.962
 2378W        W 3092   0.481   8.072   0.776
 2379W        W 3093   3.052   7.760   2.392
 2380W        W 3094   3.448   8.963   0.077
 2381W        W 3095   0.740   7.721   1.896
 2382W        W 3096   1.854   8.293   2.836
 2383W        W 3097   0.002   7.983   0.314
 2384W        W 3098   0.788   9.372   2.875
 2385W        W 3099   0.159   9.356   0.047
 2386W        W 3100   0.415   8.934   2.804
 2387W        W 3101   1.406   9.039   2.598
 2388W        W 3102   3.174   7.398   2.860
 2389W        W 3103   3.572   9.008   2.851
 2390W        W 3104   2.423   9.540   0.636
 2391W        W 3105   2.074   8.830   3.473
 2392W        W 3106   3.610   7.719   3.465
 2393W        W 3107   1.491   7.406   0.290
 2394W        W 3108   0.799   8.098   3.119
 2395W        W 3109   3.359   8.083   2.779
 2396W        W 3110   2.809   9.361   2.114
 2397W        W 3111   1.059   7.777   2.781
 2398W        W 3112   1.528   8.846   3.538
 2399W        W 3113   2.786   9.523   0.996
 2400W        W 3114   0.554   8.149   2.720
 2401W        W 3115   3.633   8.771   1.365
 2402W        W 3116   1.855   7.404   3.084
 2403W        W 3117   0.167  10.147   3.141
 2404W        W 3118   0.910   8.139   2.379
 2405W        W 3119   0.880   7.487   1.489
 2406W        W 3120   2.501   8.329   2.181
 2407W        W 3121   1.299   9.500   0.381
 2408W        W 3122   3.297   9.442   1.880
 2409W        W 3123   1.110   7.902   1.545
 2410W        W 3124   0.879   9.395   1.635
 2411W        W 3125   2.418   9.090   2.350
 2412W        W 3126   0.267   8.888   0.265
 2413W        W 3127   3.238   7.870   0.581
 2414W        W 3128   1.377   7.389   2.984
 2415W        W 3129   3.112   8.747   1.347
 2416W        W 3130   1.229   8.420   1.563
 2417W        W 3131   1.474   8.682   2.887
 2418W        W 3132   2.585   9.835   2.750
 2419W        W 3133   1.235   8.289   2.862
 2420W        W 3134   3.160   9.833   1.052
 2421W        W 3135   0.764   8.625   2.938
 2422W        W 3136   1.282   9.612   0.890
 2423W        W 3137   2.381   8.994   2.971
 2424W        W 3138   2.272   8.622   2.515
 2425W        W 3139   0.832   8.994   2.544
 2426W        W 3140   2.833   7.516   3.367
 2427W        W 3141   0.497   7.666   2.954
 2428W        W 3142   0.836   8.689   2.007
 2429W        W 3143   1.205   8.503   0.129
 2430W        W 3144   1.593   8.971   2.117
 2431W        W 3145   1.416   7.996   0.222
 2432W        W 3146   0.551   8.812   1.003
 2433W        W 3147   3.117   8.890   0.548
 2434W        W 3148   3.212   7.806   3.234
 2435W        W 3149   0.246   8.939   3.374
 2436W        W 3150   3.212   7.403   0.670
 2437W        W 3151   2.732   9.878   0.681
 2438W        W 3152   1.634   8.936   0.766
 2439W        W 3153   2.821   7.740   0.289
 2440W        W 3154   2.886   8.347   2.475
 2441W        W 3155   0.595   8.940   1.682
 2442W        W 3156   2.652   8.499   1.296
 2443W        W 3157   1.675   7.878   1.992
 2444W        W 3158   3.555   7.776   2.064
 2445W        W 3159   0.518   7.410   3.529
 2446W        W 3160   3.392   9.231   1.421
 2447W        W 3161   2.746   9.408   0.301
 2448W        W 3162   2.898   9.651   3.550
 2449W        W 3163   1.713   7.361   0.830
 2450W        W 3164   2.426   8.230   1.689
 2451W        W 3165   0.112   9.817   2.021
 2452W        W 3166   1.365   7.779   0.662
 2453W        W 3167   1.169   9.263   3.511
 2454W        W 3168   2.163   8.244   1.225
 2455W        W 3169   2.368   9.654   2.347
 2456W        W 3170   0.964   8.039   0.519
 2457W        W 3171   2.481   8.181   0.844
 2458W        W 3172   1.124   8.881   1.680
 2459W        W 3173   0.387   9.368   3.142
 2460W        W 3174   2.382   9.630   1.830
 2461W        W 3175   0.818   9.279   1.072
 2462W        W 3176   1.567   7.705   1.508
 2463W        W 3177   0.178   9.689   0.438
 2464W        W 3178   1.697   8.640   0.308
 2465W        W 3179   0.343   9.189   1.327
 2466W        W 3180   1.633   7.831   2.791
 2467W        W 3181   3.305   7.540   0.218
 2468W        W 3182   3.398   9.286   3.317
 2469W        W 3183   3.616   9.513   0.954
 2470W        W 3184   2.146   8.780   1.467
 2471W        W 3185   1.913   7.392   1.357
 2472W        W 3186   1.471   8.117   2.419
 2473W        W 3187   1.171   7.486   1.888
 2474W        W 3188   2.050   9.672   1.154
 2475W        W 3189   0.402   9.290   0.729
 2476W        W 3190   0.287   7.833   1.728
 2477W        W 3191   0.087   7.652   0.805
 2478W        W 3192   2.751   8.858   2.732
 2479W        W 3193   2.628   8.244   0.304
 2480W        W 3194   2.497   8.425   3.500
 2481W        W 3195   0.480   7.955   3.499
 2482W        W 3196   0.211   8.555   0.832
 2483W        W 3197   0.902   8.544   0.557
 2484W        W 3198   2.665   8.871   3.374
 2485W        W 3199   1.008   9.152   2.083
 2486W        W 3200   2.482   7.438   1.203
 2487W        W 3201   2.430   9.460   1.348
 2488W        W 3202   1.892   7.685   0.419
 2489W        W 3203   1.261   8.948   0.304
 2490W        W 3204   3.427   8.285   1.294
 2491W        W 3205   2.119   9.455   0.171
 2492W        W 3206   1.324   8.031   3.292
 2493W        W 3207   1.144   8.615   2.533
 2494W        W 3208   2.336   8.060   3.187
 2495W        W 3209   0.180   8.531   2.964
 2496W        W 3210   1.940   9.008   2.690
 2497W        W 3211   0.444   9.063   2.237
 2498W        W 3212   2.761   9.349   2.587
 2499W        W 3213   2.429   8.468   2.951
 2500W        W 3214   2.998   9.768   2.367
 2501W        W 3215   0.653   9.793   1.843
 2502W        W 3216   2.999   9.552   1.488
 2503W        W 3217   1.639   8.399   3.319
 2504W        W 3218   1.398   9.820   3.468
 2505W        W 3219   0.745   8.798   0.104
 2506W        W 3220   0.460   9.777   6.526
 2507W        W 3221   3.165   9.507   4.296
 2508W        W 3222   1.296   8.735   4.832
 2509W        W 3223   0.811   8.583   4.996
 2510W        W 3224   1.802   9.398   4.430
 2511W        W 3225   0.126   8.051   6.748
 2512W        W 3226   0.888   7.331   6.550
 2513W        W 3227   2.582   7.719   5.437
 2514W        W 3228   2.231   8.590   4.007
 2515W        W 3229   2.801   8.024   7.098
 2516W        W 3230   0.167   7.816   6.223
 2517W        W 3231   0.220   8.608   5.669
 2518W        W 3232   1.113   8.499   6.906
 2519W        W 3233   3.572   8.358   5.405
 2520W        W 3234   3.336   9.401   6.264
 2521W        W 3235   1.644   8.734   5.291
 2522W        W 3236   0.690   9.507   5.892
 2523W        W 3237   0.049   9.035   5.463
 2524W        W 3238   1.085   9.007   6.655
 2525W        W 3239   3.356   8.790   6.909
 2526W        W 3240   1.313   8.563   5.713
 2527W        W 3241   1.605   9.347   5.356
 2528W        W 3242   1.681   9.440   7.214
 2529W        W 3243   1.662   9.156   6.692
 2530W        W 3244   0.071   8.547   7.214
 2531W        W 3245   0.484   7.664   4.811
 2532W        W 3246   1.011   9.922   5.810
 2533W        W 3247   3.474   9.705   5.100
 2534W        W 3248   2.887   8.105   5.667
 2535W        W 3249   3.172   8.058   3.762
 2536W        W 3250   3.637   8.859   6.068
 2537W        W 3251   0.697   7.618   6.115
 2538W        W 3252   3.320   8.636   6.390
 2539W        W 3253   2.725   9.058   4.849
 2540W        W 3254   2.691   8.746   3.876
 2541W        W 3255   1.705   8.220   5.215
 2542W        W 3256   3.176   9.098   4.631
 2543W        W 3257   2.078   7.756   4.647
 2544W        W 3258   0.106   7.949   4.929
 2545W        W 3259   2.892   8.556   5.403
 2546W        W 3260   3.083   8.549   3.652
 2547W        W 3261   1.270   9.239   4.915
 2548W        W 3262   1.292   7.644   6.008
 2549W        W 3263   3.521   7.406   5.305
 2550W        W 3264   0.740   9.278   3.773
 2551W        W 3265   0.395   8.311   3.952
 2552W        W 3266   1.588   9.750   4.994
 2553W        W 3267   1.846   8.251   4.392
 2554W        W 3268   2.906   8.502   6.762
 2555W        W 3269   2.246   9.450   6.380
 2556W        W 3270   0.012   9.001   4.586
 2557W        W 3271   1.123   9.416   6.159
 2558W        W 3272   2.327   8.680   4.537
 2559W        W 3273   2.204   9.170   4.641
 2560W        W 3274   0.547   8.590   6.115
 2561W        W 3275   0.532   8.466   7.037
 2562W        W 3276   0.422   7.383   5.196
 2563W        W 3277   2.190   7.730   5.757
 2564W        W 3278   1.838   7.915   6.920
 2565W        W 3279   2.193   8.064   4.098
 2566W        W 3280   2.343   7.538   6.891
 2567W        W 3281   3.362   9.839   7.013
 2568W        W 3282   2.792   8.006   6.609
 2569W        W 3283   2.592   7.944   4.879
 2570W        W 3284   2.985   9.078   7.283
 2571W        W 3285   1.383   8.371   4.255
 2572W        W 3286   0.952   7.655   6.919
 2573W        W 3287   3.004   8.139   4.600
 2574W        W 3288   3.371   8.621   4.545
 2575W        W 3289   1.040   7.374   4.251
 2576W        W 3290   3.361   7.908   5.286
 2577W        W 3291   0.418   9.360   5.433
 2578W        W 3292   2.335   7.947   3.663
 2579W        W 3293   3.508   7.473   6.133
 2580W        W 3294   1.953   8.685   6.687
 2581W        W 3295   2.446   9.318   7.130
 2582W        W 3296   2.120   7.295   5.439
 2583W        W 3297   0.732   8.198   5.502
 2584W        W 3298   0.286   9.398   6.276
 2585W        W 3299   3.339   8.188   5.854
 2586W        W 3300   3.319   9.594   3.826
 2587W        W 3301   1.754   9.077   4.887
 2588W        W 3302   3.606   7.588   6.628
 2589W        W 3303   1.755   9.423   6.222
 2590W        W 3304   1.972   8.309   5.667
 2591W        W 3305   2.824   8.607   4.505
 2592W        W 3306   3.111   8.340   4.147
 2593W        W 3307   2.754   9.983   5.332
 2594W        W 3308   2.650   9.062   4.310
 2595W        W 3309   2.083   9.272   5.296
 2596W        W 3310   2.964   9.060   5.363
 2597W        W 3311   0.339   8.075   5.787
 2598W        W 3312   3.117   9.127   6.614
 2599W        W 3313   2.399   8.052   6.250
 2600W        W 3314   3.303   7.714   4.777
 2601W        W 3315   3.094   9.033   6.078
 2602W        W 3316   0.077   8.354   6.116
 2603W        W 3317   2.937   8.149   5.134
 2604W        W 3318   3.348   8.300   6.911
 2605W        W 3319   0.604   7.770   4.000
 2606W        W 3320   1.708   7.424   5.810
 2607W        W 3321   1.110   9.010   4.409
 2608W        W 3322   1.764   9.639   6.722
 2609W        W 3323   1.594   7.997   4.712
 2610W        W 3324   2.950   7.594   5.140
 2611W        W 3325   1.478   9.561   5.769
 2612W        W 3326   0.942   7.787   4.664
 2613W        W 3327   0.947   8.015   3.689
 2614W        W 3328   1.748   8.624   6.083
 2615W        W 3329   2.596   7.490   5.953
 2616W        W 3330   0.016   9.333   5.838
 2617W        W 3331   1.720   9.151   3.996
 2618W        W 3332   0.988   7.466   3.766
 2619W        W 3333   1.726   8.547   4.817
 2620W        W 3334   2.696   7.523   6.516
 2621W        W 3335   1.284   9.535   6.625
 2622W        W 3336   2.088   9.317   6.842
 2623W        W 3337   2.705   9.347   6.735
 2624W        W 3338   1.989   7.487   7.240
 2625W        W 3339   1.211   8.103   5.633
 2626W        W 3340   0.637   8.059   5.031
 2627W        W 3341   0.790   9.586   4.191
 2628W        W 3342   2.470   8.971   5.412
 2629W        W 3343   2.750   8.770   5.811
 2630W        W 3344   1.955   9.444   5.745
 2631W        W 3345   2.097   7.839   5.205
 2632W        W 3346   3.576   8.117   4.473
 2633W        W 3347   1.953   8.048   6.074
 2634W        W 3348   2.196   9.106   4.123
 2635W        W 3349   1.039   8.297   4.640
 2636W        W 3350   1.871   8.207   3.692
 2637W        W 3351   2.455   9.772   6.870
 2638W        W 3352   2.808   7.678   4.487
 2639W        W 3353   0.138   7.526   3.935
 2640W        W 3354   1.424   9.845   6.225
 2641W        W 3355   1.223   9.761   5.317
 2642W        W 3356   0.965   9.713   3.715
 2643W        W 3357   0.206   9.954   4.483
 2644W        W 3358   0.710   9.024   6.925
 2645W        W 3359   1.414   7.584   7.111
 2646W        W 3360   2.123   7.726   6.467
 2647W        W 3361   1.318   7.494   4.748
 2648W        W 3362   2.377   7.571   4.253
 2649W        W 3363   3.059   7.574   5.606
 2650W        W 3364   0.481   8.072   4.420
 2651W        W 3365   3.052   7.760   6.036
 2652W        W 3366   3.448   8.963   3.721
 2653W        W 3367   0.740   7.721   5.540
 2654W        W 3368   1.854   8.293   6.480
 2655W        W 3369   0.002   7.983   3.958
 2656W        W 3370   0.788   9.372   6.519
 2657W        W 3371   2.146   8.770   5.698
 2658W        W 3372   0.159   9.356   3.691
 2659W        W 3373   1.406   9.039   6.242
 2660W        W 3374   3.174   7.398   6.504
 2661W        W 3375   3.572   9.008   6.495
 2662W        W 3376   3.560   9.208   4.181
 2663W        W 3377   2.423   9.540   4.280
 2664W        W 3378   2.074   8.830   7.117
 2665W        W 3379   3.610   7.719   7.109
 2666W        W 3380   3.328   8.647   5.730
 2667W        W 3381   1.491   7.406   3.934
 2668W        W 3382   0.799   8.098   6.763
 2669W        W 3383   3.359   8.083   6.423
 2670W        W 3384   2.809   9.361   5.758
 2671W        W 3385   1.059   7.777   6.425
 2672W        W 3386   1.528   8.846   7.182
 2673W        W 3387   2.786   9.523   4.640
 2674W        W 3388   0.554   8.149   6.364
 2675W        W 3389   3.633   8.771   5.009
 2676W        W 3390   1.855   7.404   6.728
 2677W        W 3391   0.167  10.147   6.785
 2678W        W 3392   0.910   8.139   6.023
 2679W        W 3393   0.880   7.487   5.133
 2680W        W 3394   2.501   8.329   5.825
 2681W        W 3395   1.299   9.500   4.025
 2682W        W 3396   3.297   9.442   5.524
 2683W        W 3397   1.110   7.902   5.189
 2684W        W 3398   0.879   9.395   5.279
 2685W        W 3399   2.418   9.090   5.994
 2686W        W 3400   0.267   8.888   3.909
 2687W        W 3401   3.238   7.870   4.225
 2688W        W 3402   1.377   7.389   6.628
 2689W        W 3403   3.112   8.747   4.991
 2690W        W 3404   1.229   8.420   5.207
 2691W        W 3405   1.474   8.682   6.531
 2692W        W 3406   2.585   9.835   6.394
 2693W        W 3407   1.235   8.289   6.506
 2694W        W 3408   3.160   9.833   4.696
 2695W        W 3409   0.764   8.625   6.582
 2696W        W 3410   3.537   8.555   4.063
 2697W        W 3411   1.282   9.612   4.534
 2698W        W 3412   2.381   8.994   6.615
 2699W        W 3413   2.272   8.622   6.159
 2700W        W 3414   0.832   8.994   6.188
 2701W        W 3415   2.833   7.516   7.011
 2702W        W 3416   0.497   7.666   6.598
 2703W        W 3417   0.836   8.689   5.651
 2704W        W 3418   1.205   8.503   3.773
 2705W        W 3419   1.593   8.971   5.761
 2706W        W 3420   1.416   7.996   3.866
 2707W        W 3421   0.551   8.812   4.647
 2708W        W 3422   3.117   8.890   4.192
 2709W        W 3423   3.212   7.806   6.878
 2710W        W 3424   0.246   8.939   7.018
 2711W        W 3425   3.212   7.403   4.314
 2712W        W 3426   2.732   9.878   4.325
 2713W        W 3427   1.634   8.936   4.410
 2714W        W 3428   2.821   7.740   3.933
 2715W        W 3429   2.886   8.347   6.119
 2716W        W 3430   0.595   8.940   5.326
 2717W        W 3431   2.652   8.499   4.940
 2718W        W 3432   1.675   7.878   5.636
 2719W        W 3433   3.555   7.776   5.708
 2720W        W 3434   0.603   9.793   4.620
 2721W        W 3435   0.518   7.410   7.173
 2722W        W 3436   3.392   9.231   5.065
 2723W        W 3437   2.746   9.408   3.945
 2724W        W 3438   2.898   9.651   7.194
 2725W        W 3439   1.713   7.361   4.474
 2726W        W 3440   2.426   8.230   5.333
 2727W        W 3441   0.112   9.817   5.665
 2728W        W 3442   1.365   7.779   4.306
 2729W        W 3443   1.169   9.263   7.155
 2730W        W 3444   2.163   8.244   4.869
 2731W        W 3445   2.368   9.654   5.991
 2732W        W 3446   0.964   8.039   4.163
 2733W        W 3447   2.481   8.181   4.488
 2734W        W 3448   1.124   8.881   5.324
 2735W        W 3449   0.387   9.368   6.786
 2736W        W 3450   2.382   9.630   5.474
 2737W        W 3451   0.818   9.279   4.716
 2738W        W 3452   1.567   7.705   5.152
 2739W        W 3453   0.178   9.689   4.082
 2740W        W 3454   1.697   8.640   3.952
 2741W        W 3455   0.343   9.189   4.971
 2742W        W 3456   1.633   7.831   6.435
 2743W        W 3457   3.305   7.540   3.862
 2744W        W 3458   3.398   9.286   6.961
 2745W        W 3459   3.610   9.637   6.635
 2746W        W 3460   3.616   9.513   4.598
 2747W        W 3461   2.146   8.780   5.111
 2748W        W 3462   1.913   7.392   5.001
 2749W        W 3463   1.471   8.117   6.063
 2750W        W 3464   1.171   7.486   5.532
 2751W        W 3465   2.050   9.672   4.798
 2752W        W 3466   0.402   9.290   4.373
 2753W        W 3467   0.287   7.833   5.372
 2754W        W 3468   0.087   7.652   4.449
 2755W        W 3469   2.751   8.858   6.376
 2756W        W 3470   2.628   8.244   3.948
 2757W        W 3471   2.500   7.407   3.768
 2758W        W 3472   2.497   8.425   7.144
 2759W        W 3473   0.480   7.955   7.143
 2760W        W 3474   0.211   8.555   4.476
 2761W        W 3475   0.902   8.544   4.201
 2762W        W 3476   1.008   9.152   5.727
 2763W        W 3477   2.482   7.438   4.847
 2764W        W 3478   2.430   9.460   4.992
 2765W        W 3479   1.892   7.685   4.063
 2766W        W 3480   3.573   7.313   4.785
 2767W        W 3481   1.261   8.948   3.948
 2768W        W 3482   3.427   8.285   4.938
 2769W        W 3483   2.119   9.455   3.815
 2770W        W 3484   3.055   9.655   6.563
 2771W        W 3485   1.324   8.031   6.936
 2772W        W 3486   1.144   8.615   6.177
 2773W        W 3487   2.336   8.060   6.831
 2774W        W 3488   1.940   9.008   6.334
 2775W        W 3489   0.444   9.063   5.881
 2776W        W 3490   2.761   9.349   6.231
 2777W        W 3491   2.429   8.468   6.595
 2778W        W 3492   2.998   9.768   6.011
 2779W        W 3493   0.653   9.793   5.487
 2780W        W 3494   2.999   9.552   5.132
 2781W        W 3495   1.639   8.399   6.963
 2782W        W 3496   1.398   9.820   7.112
 2783W        W 3497   0.745   8.798   3.748
 2784W        W 3498   3.165   9.507   7.941
 2785W        W 3499   1.296   8.735   8.477
 2786W        W 3500   0.811   8.583   8.641
 2787W        W 3501   1.802   9.398   8.075
 2788W        W 3502   2.582   7.719   9.082
 2789W        W 3503   2.231   8.590   7.652
 2790W        W 3504   0.167   7.816   9.868
 2791W        W 3505   0.220   8.608   9.314
 2792W        W 3506   3.572   8.358   9.050
 2793W        W 3507   1.644   8.734   8.936
 2794W        W 3508   0.690   9.507   9.537
 2795W        W 3509   0.049   9.035   9.108
 2796W        W 3510   2.093   9.923  10.133
 2797W        W 3511   1.313   8.563   9.358
 2798W        W 3512   1.605   9.347   9.001
 2799W        W 3513   0.484   7.664   8.456
 2800W        W 3514   1.011   9.922   9.455
 2801W        W 3515   3.474   9.705   8.745
 2802W        W 3516   2.887   8.105   9.312
 2803W        W 3517   3.172   8.058   7.407
 2804W        W 3518   3.637   8.859   9.713
 2805W        W 3519   0.697   7.618   9.760
 2806W        W 3520   2.725   9.058   8.494
 2807W        W 3521   2.691   8.746   7.521
 2808W        W 3522   1.705   8.220   8.860
 2809W        W 3523   3.176   9.098   8.276
 2810W        W 3524   2.078   7.756   8.292
 2811W        W 3525   0.106   7.949   8.574
 2812W        W 3526   2.892   8.556   9.048
 2813W        W 3527   3.083   8.549   7.297
 2814W        W 3528   1.270   9.239   8.560
 2815W        W 3529   1.292   7.644   9.653
 2816W        W 3530   3.521   7.406   8.950
 2817W        W 3531   0.740   9.278   7.418
 2818W        W 3532   0.395   8.311   7.597
 2819W        W 3533   1.588   9.750   8.639
 2820W        W 3534   1.846   8.251   8.037
 2821W        W 3535   0.012   9.001   8.231
 2822W        W 3536   1.123   9.416   9.804
 2823W        W 3537   2.327   8.680   8.182
 2824W        W 3538   2.204   9.170   8.286
 2825W        W 3539   0.547   8.590   9.760
 2826W        W 3540   0.422   7.383   8.841
 2827W        W 3541   2.190   7.730   9.402
 2828W        W 3542   2.193   8.064   7.743
 2829W        W 3543   2.592   7.944   8.524
 2830W        W 3544   1.383   8.371   7.900
 2831W        W 3545   3.004   8.139   8.245
 2832W        W 3546   3.371   8.621   8.190
 2833W        W 3547   1.040   7.374   7.896
 2834W        W 3548   3.361   7.908   8.931
 2835W        W 3549   0.418   9.360   9.078
 2836W        W 3550   2.335   7.947   7.308
 2837W        W 3551   3.508   7.473   9.778
 2838W        W 3552   2.120   7.295   9.084
 2839W        W 3553   0.732   8.198   9.147
 2840W        W 3554   3.339   8.188   9.499
 2841W        W 3555   3.319   9.594   7.471
 2842W        W 3556   1.754   9.077   8.532
 2843W        W 3557   1.755   9.423   9.867
 2844W        W 3558   1.972   8.309   9.312
 2845W        W 3559   2.824   8.607   8.150
 2846W        W 3560   2.754   9.983   8.977
 2847W        W 3561   2.650   9.062   7.955
 2848W        W 3562   2.083   9.272   8.941
 2849W        W 3563   2.964   9.060   9.008
 2850W        W 3564   0.339   8.075   9.432
 2851W        W 3565   3.303   7.714   8.422
 2852W        W 3566   3.094   9.033   9.723
 2853W        W 3567   0.077   8.354   9.761
 2854W        W 3568   2.937   8.149   8.779
 2855W        W 3569   0.604   7.770   7.645
 2856W        W 3570   1.708   7.424   9.455
 2857W        W 3571   1.110   9.010   8.054
 2858W        W 3572   1.764   9.639  10.367
 2859W        W 3573   1.594   7.997   8.357
 2860W        W 3574   2.950   7.594   8.785
 2861W        W 3575   1.478   9.561   9.414
 2862W        W 3576   0.942   7.787   8.309
 2863W        W 3577   0.947   8.015   7.334
 2864W        W 3578   1.748   8.624   9.728
 2865W        W 3579   2.596   7.490   9.598
 2866W        W 3580   0.016   9.333   9.483
 2867W        W 3581   1.720   9.151   7.641
 2868W        W 3582   0.988   7.466   7.411
 2869W        W 3583   1.726   8.547   8.462
 2870W        W 3584   1.211   8.103   9.278
 2871W        W 3585   0.637   8.059   8.676
 2872W        W 3586   0.790   9.586   7.836
 2873W        W 3587   2.470   8.971   9.057
 2874W        W 3588   2.750   8.770   9.456
 2875W        W 3589   1.955   9.444   9.390
 2876W        W 3590   2.097   7.839   8.850
 2877W        W 3591   3.576   8.117   8.118
 2878W        W 3592   2.196   9.106   7.768
 2879W        W 3593   1.039   8.297   8.285
 2880W        W 3594   1.871   8.207   7.337
 2881W        W 3595   2.808   7.678   8.132
 2882W        W 3596   0.138   7.526   7.580
 2883W        W 3597   1.424   9.845   9.870
 2884W        W 3598   1.223   9.761   8.962
 2885W        W 3599   0.965   9.713   7.360
 2886W        W 3600   0.710   9.024  10.570
 2887W        W 3601   1.318   7.494   8.393
 2888W        W 3602   2.377   7.571   7.898
 2889W        W 3603   0.322   7.503   9.475
 2890W        W 3604   0.370   8.466   8.845
 2891W        W 3605   3.059   7.574   9.251
 2892W        W 3606   0.481   8.072   8.065
 2893W        W 3607   3.052   7.760   9.681
 2894W        W 3608   3.448   8.963   7.366
 2895W        W 3609   0.740   7.721   9.185
 2896W        W 3610   0.002   7.983   7.603
 2897W        W 3611   2.146   8.770   9.343
 2898W        W 3612   0.159   9.356   7.336
 2899W        W 3613   1.406   9.039   9.887
 2900W        W 3614   3.560   9.208   7.826
 2901W        W 3615   2.423   9.540   7.925
 2902W        W 3616   3.328   8.647   9.375
 2903W        W 3617   1.491   7.406   7.579
 2904W        W 3618   2.809   9.361   9.403
 2905W        W 3619   2.786   9.523   8.285
 2906W        W 3620   3.633   8.771   8.654
 2907W        W 3621   0.880   7.487   8.778
 2908W        W 3622   2.501   8.329   9.470
 2909W        W 3623   3.297   9.442   9.169
 2910W        W 3624   1.110   7.902   8.834
 2911W        W 3625   0.879   9.395   8.924
 2912W        W 3626   2.418   9.090   9.639
 2913W        W 3627   0.267   8.888   7.554
 2914W        W 3628   3.238   7.870   7.870
 2915W        W 3629   3.112   8.747   8.636
 2916W        W 3630   1.229   8.420   8.852
 2917W        W 3631   3.160   9.833   8.341
 2918W        W 3632   3.537   8.555   7.708
 2919W        W 3633   1.282   9.612   8.179
 2920W        W 3634   2.272   8.622   9.804
 2921W        W 3635   0.836   8.689   9.296
 2922W        W 3636   1.205   8.503   7.418
 2923W        W 3637   1.593   8.971   9.406
 2924W        W 3638   1.416   7.996   7.511
 2925W        W 3639   0.551   8.812   8.292
 2926W        W 3640   3.117   8.890   7.837
 2927W        W 3641   3.212   7.403   7.959
 2928W        W 3642   2.732   9.878   7.970
 2929W        W 3643   1.634   8.936   8.055
 2930W        W 3644   2.821   7.740   7.578
 2931W        W 3645   0.595   8.940   8.971
 2932W        W 3646   2.652   8.499   8.585
 2933W        W 3647   1.675   7.878   9.281
 2934W        W 3648   3.555   7.776   9.353
 2935W        W 3649   0.603   9.793   8.265
 2936W        W 3650   3.392   9.231   8.710
 2937W        W 3651   2.746   9.408   7.590
 2938W        W 3652   1.713   7.361   8.119
 2939W        W 3653   2.426   8.230   8.978
 2940W        W 3654   0.112   9.817   9.310
 2941W        W 3655   1.365   7.779   7.951
 2942W        W 3656   2.163   8.244   8.514
 2943W        W 3657   2.368   9.654   9.636
 2944W        W 3658   0.964   8.039   7.808
 2945W        W 3659   2.481   8.181   8.133
 2946W        W 3660   1.124   8.881   8.969
 2947W        W 3661   2.382   9.630   9.119
 2948W        W 3662   0.818   9.279   8.361
 2949W        W 3663   1.567   7.705   8.797
 2950W        W 3664   1.697   8.640   7.597
 2951W        W 3665   0.343   9.189   8.616
 2952W        W 3666   3.305   7.540   7.507
 2953W        W 3667   3.616   9.513   8.243
 2954W        W 3668   2.146   8.780   8.756
 2955W        W 3669   1.913   7.392   8.646
 2956W        W 3670   1.471   8.117   9.708
 2957W        W 3671   1.171   7.486   9.177
 2958W        W 3672   2.050   9.672   8.443
 2959W        W 3673   0.402   9.290   8.018
 2960W        W 3674   0.287   7.833   9.017
 2961W        W 3675   0.087   7.652   8.094
 2962W        W 3676   2.628   8.244   7.593
 2963W        W 3677   2.500   7.407   7.413
 2964W        W 3678   0.211   8.555   8.121
 2965W        W 3679   0.902   8.544   7.846
 2966W        W 3680   1.008   9.152   9.372
 2967W        W 3681   2.482   7.438   8.492
 2968W        W 3682   2.430   9.460   8.637
 2969W        W 3683   1.892   7.685   7.708
 2970W        W 3684   3.573   7.313   8.430
 2971W        W 3685   1.261   8.948   7.593
 2972W        W 3686   3.427   8.285   8.583
 2973W        W 3687   2.119   9.455   7.460
 2974W        W 3688   1.940   9.008   9.979
 2975W        W 3689   0.444   9.063   9.526
 2976W        W 3690   2.761   9.349   9.876
 2977W        W 3691   2.998   9.768   9.656
 2978W        W 3692   0.653   9.793   9.132
 2979W        W 3693   2.999   9.552   8.777
 2980W        W 3694   0.745   8.798   7.393
 2981W        W 3695   3.728   3.595   3.359
 2982W        W 3696   4.104   2.488   2.882
 2983W        W 3697   6.809   2.218   0.652
 2984W        W 3698   6.939   3.303   2.679
 2985W        W 3699   4.857   3.294   0.205
 2986W        W 3700   4.940   1.446   1.188
 2987W        W 3701   4.455   1.294   1.352
 2988W        W 3702   5.446   2.109   0.786
 2989W        W 3703   5.121   3.201   3.141
 2990W        W 3704   3.770   0.762   3.104
 2991W        W 3705   4.532   0.042   2.906
 2992W        W 3706   6.226   0.430   1.793
 2993W        W 3707   5.875   1.301   0.363
 2994W        W 3708   6.445   0.735   3.454
 2995W        W 3709   3.811   0.527   2.579
 2996W        W 3710   3.910   3.146   3.600
 2997W        W 3711   5.432   2.536   0.332
 2998W        W 3712   3.864   1.319   2.025
 2999W        W 3713   4.757   1.210   3.262
 3000W        W 3714   7.216   1.069   1.761
 3001W        W 3715   6.980   2.112   2.620
 3002W        W 3716   5.288   1.445   1.647
 3003W        W 3717   5.834   2.784   2.016
 3004W        W 3718   4.334   2.218   2.248
 3005W        W 3719   3.693   1.746   1.819
 3006W        W 3720   4.729   1.718   3.011
 3007W        W 3721   7.000   1.501   3.265
 3008W        W 3722   4.616   2.945   1.710
 3009W        W 3723   5.737   2.634   2.844
 3010W        W 3724   4.957   1.274   2.069
 3011W        W 3725   5.249   2.058   1.712
 3012W        W 3726   6.246   2.831   3.560
 3013W        W 3727   5.325   2.151   3.570
 3014W        W 3728   5.306   1.867   3.048
 3015W        W 3729   3.715   1.258   3.570
 3016W        W 3730   6.547   2.793   3.169
 3017W        W 3731   4.128   0.375   1.167
 3018W        W 3732   7.118   2.416   1.456
 3019W        W 3733   6.531   0.816   2.023
 3020W        W 3734   6.816   0.769   0.118
 3021W        W 3735   7.281   1.570   2.424
 3022W        W 3736   5.248   3.277   2.177
 3023W        W 3737   7.022   2.743   0.615
 3024W        W 3738   4.151   3.529   0.369
 3025W        W 3739   4.544   3.575   1.045
 3026W        W 3740   4.341   0.329   2.471
 3027W        W 3741   6.964   1.347   2.746
 3028W        W 3742   6.369   1.769   1.205
 3029W        W 3743   6.335   1.457   0.232
 3030W        W 3744   5.543   2.601   2.372
 3031W        W 3745   5.349   0.931   1.571
 3032W        W 3746   5.949   3.018   2.565
 3033W        W 3747   6.820   1.809   0.987
 3034W        W 3748   5.722   0.467   1.003
 3035W        W 3749   4.379   3.161   0.686
 3036W        W 3750   3.750   0.660   1.285
 3037W        W 3751   6.536   1.267   1.759
 3038W        W 3752   3.994   2.884   1.674
 3039W        W 3753   5.335   3.234   0.544
 3040W        W 3754   6.727   1.260   0.008
 3041W        W 3755   3.750   3.018   2.172
 3042W        W 3756   4.541   2.590   2.652
 3043W        W 3757   4.914   1.950   1.271
 3044W        W 3758   4.936   0.355   2.364
 3045W        W 3759   7.165   0.117   1.661
 3046W        W 3760   4.384   1.989   0.129
 3047W        W 3761   4.039   1.022   0.308
 3048W        W 3762   4.101   2.978   1.102
 3049W        W 3763   5.232   2.461   1.350
 3050W        W 3764   6.564   3.320   3.064
 3051W        W 3765   5.490   0.962   0.748
 3052W        W 3766   6.873   3.360   1.520
 3053W        W 3767   6.550   1.213   3.118
 3054W        W 3768   7.263   2.869   1.252
 3055W        W 3769   5.890   2.161   2.736
 3056W        W 3770   3.656   1.712   0.942
 3057W        W 3771   4.767   2.127   2.515
 3058W        W 3772   5.971   1.391   0.893
 3059W        W 3773   4.191   1.301   2.471
 3060W        W 3774   4.176   1.177   3.393
 3061W        W 3775   4.066   0.094   1.552
 3062W        W 3776   5.834   0.441   2.113
 3063W        W 3777   5.482   0.626   3.276
 3064W        W 3778   5.837   0.775   0.454
 3065W        W 3779   7.020   3.168   3.208
 3066W        W 3780   5.987   0.249   3.247
 3067W        W 3781   7.006   2.550   3.369
 3068W        W 3782   6.436   0.717   2.965
 3069W        W 3783   6.236   0.655   1.235
 3070W        W 3784   6.629   1.789   3.639
 3071W        W 3785   4.369   3.365   1.625
 3072W        W 3786   5.027   1.082   0.611
 3073W        W 3787   4.596   0.366   3.275
 3074W        W 3788   6.648   0.850   0.956
 3075W        W 3789   7.015   1.332   0.901
 3076W        W 3790   4.758   3.549   3.372
 3077W        W 3791   4.684   0.085   0.607
 3078W        W 3792   7.005   0.619   1.642
 3079W        W 3793   7.155   2.868   0.087
 3080W        W 3794   4.062   2.071   1.789
 3081W        W 3795   5.979   0.658   0.019
 3082W        W 3796   7.113   2.990   1.739
 3083W        W 3797   7.152   0.184   2.489
 3084W        W 3798   5.597   1.396   3.043
 3085W        W 3799   5.690   2.735   0.746
 3086W        W 3800   6.090   2.029   3.486
 3087W        W 3801   5.764   0.006   1.795
 3088W        W 3802   4.376   0.909   1.858
 3089W        W 3803   3.930   2.109   2.632
 3090W        W 3804   5.789   3.302   1.338
 3091W        W 3805   6.983   0.899   2.210
 3092W        W 3806   5.620   3.246   2.977
 3093W        W 3807   6.963   2.305   0.182
 3094W        W 3808   5.398   1.788   1.243
 3095W        W 3809   7.250   0.299   2.984
 3096W        W 3810   5.399   2.134   2.578
 3097W        W 3811   5.616   1.020   2.023
 3098W        W 3812   6.468   1.318   0.861
 3099W        W 3813   6.755   1.051   0.503
 3100W        W 3814   6.564   3.091   0.892
 3101W        W 3815   6.398   2.694   1.688
 3102W        W 3816   6.294   1.773   0.666
 3103W        W 3817   5.727   1.983   1.652
 3104W        W 3818   6.608   1.771   1.719
 3105W        W 3819   3.983   0.786   2.143
 3106W        W 3820   6.761   1.838   2.970
 3107W        W 3821   7.112   3.456   2.116
 3108W        W 3822   5.042   2.900   1.518
 3109W        W 3823   6.049   3.433   2.842
 3110W        W 3824   6.043   0.763   2.606
 3111W        W 3825   5.250   3.471   2.667
 3112W        W 3826   6.947   0.425   1.133
 3113W        W 3827   6.738   1.744   2.434
 3114W        W 3828   3.721   1.065   2.472
 3115W        W 3829   6.581   0.860   1.490
 3116W        W 3830   6.992   1.011   3.267
 3117W        W 3831   5.877   2.710   1.485
 3118W        W 3832   5.133   3.301   1.098
 3119W        W 3833   4.248   0.481   0.356
 3120W        W 3834   5.352   0.135   2.166
 3121W        W 3835   4.380   3.255   0.014
 3122W        W 3836   4.754   1.721   0.765
 3123W        W 3837   5.408   2.350   3.078
 3124W        W 3838   5.238   0.708   1.068
 3125W        W 3839   6.594   0.305   1.496
 3126W        W 3840   6.314   3.587   1.824
 3127W        W 3841   5.726   3.235   2.164
 3128W        W 3842   5.122   2.272   2.125
 3129W        W 3843   6.892   2.995   2.251
 3130W        W 3844   4.586   0.498   1.020
 3131W        W 3845   5.108   2.795   1.980
 3132W        W 3846   4.591   0.726   0.045
 3133W        W 3847   5.392   1.335   2.439
 3134W        W 3848   6.240   0.201   2.309
 3135W        W 3849   3.660   2.044   2.194
 3136W        W 3850   5.364   1.862   0.352
 3137W        W 3851   4.632   0.177   0.122
 3138W        W 3852   5.370   1.258   1.173
 3139W        W 3853   6.340   0.234   2.872
 3140W        W 3854   4.928   2.246   2.981
 3141W        W 3855   5.732   2.028   3.198
 3142W        W 3856   6.349   2.058   3.091
 3143W        W 3857   5.633   0.198   3.596
 3144W        W 3858   4.855   0.814   1.989
 3145W        W 3859   4.281   0.770   1.387
 3146W        W 3860   4.067   3.482   1.063
 3147W        W 3861   5.399   2.812   3.188
 3148W        W 3862   4.434   2.297   0.547
 3149W        W 3863   6.114   1.682   1.768
 3150W        W 3864   6.394   1.481   2.167
 3151W        W 3865   5.599   2.155   2.101
 3152W        W 3866   6.069   2.529   0.233
 3153W        W 3867   5.741   0.550   1.561
 3154W        W 3868   7.220   0.828   0.829
 3155W        W 3869   3.714   3.417   2.860
 3156W        W 3870   4.131   2.643   2.392
 3157W        W 3871   3.698   3.489   0.624
 3158W        W 3872   5.597   0.759   2.430
 3159W        W 3873   4.960   2.782   0.279
 3160W        W 3874   6.865   3.164   0.465
 3161W        W 3875   5.840   1.817   0.479
 3162W        W 3876   4.683   1.008   0.996
 3163W        W 3877   5.515   0.918   0.048
 3164W        W 3878   6.099   2.483   3.226
 3165W        W 3879   3.782   0.237   0.291
 3166W        W 3880   5.068   2.556   2.581
 3167W        W 3881   4.867   2.472   1.673
 3168W        W 3882   4.609   2.424   0.071
 3169W        W 3883   3.850   2.665   0.839
 3170W        W 3884   4.354   1.735   3.281
 3171W        W 3885   5.058   0.295   3.467
 3172W        W 3886   5.767   0.437   2.823
 3173W        W 3887   4.962   0.205   1.104
 3174W        W 3888   6.021   0.282   0.609
 3175W        W 3889   3.966   0.214   2.186
 3176W        W 3890   4.014   1.177   1.556
 3177W        W 3891   6.703   0.285   1.962
 3178W        W 3892   4.125   0.783   0.776
 3179W        W 3893   6.696   0.471   2.392
 3180W        W 3894   7.092   1.674   0.077
 3181W        W 3895   4.384   0.432   1.896
 3182W        W 3896   5.498   1.004   2.836
 3183W        W 3897   4.432   2.083   2.875
 3184W        W 3898   5.790   1.481   2.054
 3185W        W 3899   5.657   3.560   0.350
 3186W        W 3900   3.803   2.067   0.047
 3187W        W 3901   4.538   2.478   3.173
 3188W        W 3902   4.059   1.645   2.804
 3189W        W 3903   5.050   1.750   2.598
 3190W        W 3904   6.818   0.109   2.860
 3191W        W 3905   7.216   1.719   2.851
 3192W        W 3906   7.204   1.919   0.537
 3193W        W 3907   6.067   2.251   0.636
 3194W        W 3908   6.541   3.551   0.331
 3195W        W 3909   5.718   1.541   3.473
 3196W        W 3910   4.048   2.508   3.513
 3197W        W 3911   7.254   0.430   3.465
 3198W        W 3912   6.972   1.358   2.086
 3199W        W 3913   5.280   3.488   3.563
 3200W        W 3914   5.135   0.117   0.290
 3201W        W 3915   6.674   2.716   0.233
 3202W        W 3916   4.443   0.809   3.119
 3203W        W 3917   4.877   2.803   2.981
 3204W        W 3918   7.003   0.794   2.779
 3205W        W 3919   6.214   3.453   0.747
 3206W        W 3920   6.453   2.072   2.114
 3207W        W 3921   4.703   0.488   2.781
 3208W        W 3922   5.172   1.557   3.538
 3209W        W 3923   4.675   2.736   0.732
 3210W        W 3924   6.430   2.234   0.996
 3211W        W 3925   4.198   0.860   2.720
 3212W        W 3926   5.527   2.922   1.184
 3213W        W 3927   7.277   1.482   1.365
 3214W        W 3928   5.499   0.115   3.084
 3215W        W 3929   6.279   2.820   2.163
 3216W        W 3930   6.582   3.164   1.871
 3217W        W 3931   5.801   2.966   0.299
 3218W        W 3932   3.811   2.858   3.141
 3219W        W 3933   4.554   0.850   2.379
 3220W        W 3934   4.524   0.198   1.489
 3221W        W 3935   6.145   1.040   2.181
 3222W        W 3936   4.943   2.211   0.381
 3223W        W 3937   6.941   2.153   1.880
 3224W        W 3938   4.268   2.911   3.303
 3225W        W 3939   6.655   3.593   1.100
 3226W        W 3940   4.754   0.613   1.545
 3227W        W 3941   4.523   2.106   1.635
 3228W        W 3942   6.903   3.613   3.417
 3229W        W 3943   6.062   1.801   2.350
 3230W        W 3944   3.911   1.599   0.265
 3231W        W 3945   7.045   3.257   0.962
 3232W        W 3946   6.882   0.581   0.581
 3233W        W 3947   5.021   0.100   2.984
 3234W        W 3948   6.727   2.902   1.442
 3235W        W 3949   6.756   1.458   1.347
 3236W        W 3950   4.873   1.131   1.563
 3237W        W 3951   5.118   1.393   2.887
 3238W        W 3952   6.229   2.546   2.750
 3239W        W 3953   4.879   1.000   2.862
 3240W        W 3954   4.858   3.466   1.478
 3241W        W 3955   4.175   3.425   3.112
 3242W        W 3956   4.287   2.786   0.242
 3243W        W 3957   6.804   2.544   1.052
 3244W        W 3958   4.408   1.336   2.938
 3245W        W 3959   7.181   1.266   0.419
 3246W        W 3960   4.926   2.323   0.890
 3247W        W 3961   6.025   1.705   2.971
 3248W        W 3962   5.916   1.333   2.515
 3249W        W 3963   4.476   1.705   2.544
 3250W        W 3964   6.686   3.593   2.373
 3251W        W 3965   6.477   0.227   3.367
 3252W        W 3966   4.141   0.377   2.954
 3253W        W 3967   4.480   1.400   2.007
 3254W        W 3968   4.849   1.214   0.129
 3255W        W 3969   3.652   2.973   2.674
 3256W        W 3970   5.237   1.682   2.117
 3257W        W 3971   5.060   0.707   0.222
 3258W        W 3972   4.195   1.523   1.003
 3259W        W 3973   3.966   3.375   2.440
 3260W        W 3974   6.761   1.601   0.548
 3261W        W 3975   6.856   0.517   3.234
 3262W        W 3976   6.292   2.726   1.197
 3263W        W 3977   3.890   1.650   3.374
 3264W        W 3978   6.856   0.114   0.670
 3265W        W 3979   6.376   2.589   0.681
 3266W        W 3980   5.278   1.647   0.766
 3267W        W 3981   6.465   0.451   0.289
 3268W        W 3982   6.530   1.058   2.475
 3269W        W 3983   4.239   1.651   1.682
 3270W        W 3984   4.533   2.590   1.331
 3271W        W 3985   6.296   1.210   1.296
 3272W        W 3986   5.319   0.589   1.992
 3273W        W 3987   7.281   2.500   2.503
 3274W        W 3988   7.199   0.487   2.064
 3275W        W 3989   3.738   3.317   1.440
 3276W        W 3990   4.247   2.504   0.976
 3277W        W 3991   4.162   0.121   3.529
 3278W        W 3992   5.281   2.974   3.631
 3279W        W 3993   7.036   1.942   1.421
 3280W        W 3994   6.390   2.119   0.301
 3281W        W 3995   5.685   3.640   2.513
 3282W        W 3996   6.542   2.362   3.550
 3283W        W 3997   5.357   0.072   0.830
 3284W        W 3998   6.070   0.941   1.689
 3285W        W 3999   3.756   2.528   2.021
 3286W        W 4000   5.009   0.490   0.662
 3287W        W 4001   4.813   1.974   3.511
 3288W        W 4002   5.807   0.955   1.225
 3289W        W 4003   6.012   2.365   2.347
 3290W        W 4004   4.166   2.970   2.782
 3291W        W 4005   4.757   2.953   3.505
 3292W        W 4006   4.608   0.750   0.519
 3293W        W 4007   6.125   0.892   0.844
 3294W        W 4008   6.083   3.000   3.081
 3295W        W 4009   4.768   1.592   1.680
 3296W        W 4010   4.423   3.290   2.545
 3297W        W 4011   7.168   3.407   0.146
 3298W        W 4012   4.031   2.079   3.142
 3299W        W 4013   6.026   2.341   1.830
 3300W        W 4014   4.462   1.990   1.072
 3301W        W 4015   4.833   2.997   2.467
 3302W        W 4016   5.211   0.416   1.508
 3303W        W 4017   3.822   2.400   0.438
 3304W        W 4018   5.341   1.351   0.308
 3305W        W 4019   3.987   1.900   1.327
 3306W        W 4020   5.277   0.542   2.791
 3307W        W 4021   6.949   0.251   0.218
 3308W        W 4022   7.042   1.997   3.317
 3309W        W 4023   5.696   3.254   3.469
 3310W        W 4024   7.254   2.348   2.991
 3311W        W 4025   6.662   3.146   3.602
 3312W        W 4026   7.260   2.224   0.954
 3313W        W 4027   5.790   1.491   1.467
 3314W        W 4028   5.557   0.103   1.357
 3315W        W 4029   4.616   3.087   1.194
 3316W        W 4030   5.115   0.828   2.419
 3317W        W 4031   4.815   0.197   1.888
 3318W        W 4032   3.878   3.019   0.436
 3319W        W 4033   5.694   2.383   1.154
 3320W        W 4034   4.569   3.178   3.033
 3321W        W 4035   4.046   2.001   0.729
 3322W        W 4036   3.931   0.544   1.728
 3323W        W 4037   5.479   2.509   1.785
 3324W        W 4038   3.731   0.363   0.805
 3325W        W 4039   6.395   1.569   2.732
 3326W        W 4040   6.272   0.955   0.304
 3327W        W 4041   6.789   2.627   1.952
 3328W        W 4042   5.450   3.111   1.783
 3329W        W 4043   4.862   3.215   0.694
 3330W        W 4044   6.144   0.118   0.124
 3331W        W 4045   3.944   3.378   1.865
 3332W        W 4046   6.141   1.136   3.500
 3333W        W 4047   4.124   0.666   3.499
 3334W        W 4048   3.855   1.266   0.832
 3335W        W 4049   4.546   1.255   0.557
 3336W        W 4050   6.309   1.582   3.374
 3337W        W 4051   4.652   1.863   2.083
 3338W        W 4052   6.126   0.149   1.203
 3339W        W 4053   5.257   3.580   1.706
 3340W        W 4054   6.471   3.042   2.643
 3341W        W 4055   6.055   3.191   1.754
 3342W        W 4056   6.074   2.171   1.348
 3343W        W 4057   5.536   0.396   0.419
 3344W        W 4058   7.217   0.024   1.141
 3345W        W 4059   4.905   1.659   0.304
 3346W        W 4060   7.071   0.996   1.294
 3347W        W 4061   5.763   2.166   0.171
 3348W        W 4062   6.699   2.366   2.919
 3349W        W 4063   6.353   3.067   0.386
 3350W        W 4064   4.968   0.742   3.292
 3351W        W 4065   4.788   1.326   2.533
 3352W        W 4066   6.880   2.821   2.810
 3353W        W 4067   5.980   0.771   3.187
 3354W        W 4068   3.824   1.242   2.964
 3355W        W 4069   5.584   1.719   2.690
 3356W        W 4070   3.941   2.477   1.347
 3357W        W 4071   4.088   1.774   2.237
 3358W        W 4072   6.405   2.060   2.587
 3359W        W 4073   6.177   3.440   3.398
 3360W        W 4074   6.073   1.179   2.951
 3361W        W 4075   6.350   3.233   1.356
 3362W        W 4076   4.837   3.308   1.948
 3363W        W 4077   6.642   2.479   2.367
 3364W        W 4078   5.692   2.551   3.504
 3365W        W 4079   4.297   2.504   1.843
 3366W        W 4080   6.643   2.263   1.488
 3367W        W 4081   6.284   3.329   2.239
 3368W        W 4082   4.262   3.058   2.109
 3369W        W 4083   5.283   1.110   3.319
 3370W        W 4084   5.734   3.276   0.830
 3371W        W 4085   5.042   2.531   3.468
 3372W        W 4086   5.168   2.769   0.845
 3373W        W 4087   4.389   1.509   0.104
 3374W        W 4088   3.728   3.595   7.003
 3375W        W 4089   4.104   2.488   6.526
 3376W        W 4090   6.809   2.218   4.296
 3377W        W 4091   6.939   3.303   6.323
 3378W        W 4092   4.857   3.294   3.849
 3379W        W 4093   4.940   1.446   4.832
 3380W        W 4094   4.455   1.294   4.996
 3381W        W 4095   5.446   2.109   4.430
 3382W        W 4096   5.121   3.201   6.785
 3383W        W 4097   3.770   0.762   6.748
 3384W        W 4098   4.532   0.042   6.550
 3385W        W 4099   6.226   0.430   5.437
 3386W        W 4100   5.875   1.301   4.007
 3387W        W 4101   6.445   0.735   7.098
 3388W        W 4102   3.811   0.527   6.223
 3389W        W 4103   3.910   3.146   7.244
 3390W        W 4104   5.432   2.536   3.976
 3391W        W 4105   3.864   1.319   5.669
 3392W        W 4106   4.757   1.210   6.906
 3393W        W 4107   7.216   1.069   5.405
 3394W        W 4108   6.980   2.112   6.264
 3395W        W 4109   5.288   1.445   5.291
 3396W        W 4110   5.834   2.784   5.660
 3397W        W 4111   4.334   2.218   5.892
 3398W        W 4112   3.693   1.746   5.463
 3399W        W 4113   4.729   1.718   6.655
 3400W        W 4114   7.000   1.501   6.909
 3401W        W 4115   4.616   2.945   5.354
 3402W        W 4116   5.737   2.634   6.488
 3403W        W 4117   4.957   1.274   5.713
 3404W        W 4118   5.249   2.058   5.356
 3405W        W 4119   6.246   2.831   7.204
 3406W        W 4120   5.325   2.151   7.214
 3407W        W 4121   5.306   1.867   6.692
 3408W        W 4122   3.715   1.258   7.214
 3409W        W 4123   6.547   2.793   6.813
 3410W        W 4124   4.128   0.375   4.811
 3411W        W 4125   4.655   2.633   5.810
 3412W        W 4126   7.118   2.416   5.100
 3413W        W 4127   6.531   0.816   5.667
 3414W        W 4128   6.816   0.769   3.762
 3415W        W 4129   7.281   1.570   6.068
 3416W        W 4130   5.248   3.277   5.821
 3417W        W 4131   7.022   2.743   4.259
 3418W        W 4132   4.151   3.529   4.013
 3419W        W 4133   4.544   3.575   4.689
 3420W        W 4134   6.964   1.347   6.390
 3421W        W 4135   6.369   1.769   4.849
 3422W        W 4136   6.335   1.457   3.876
 3423W        W 4137   5.543   2.601   6.016
 3424W        W 4138   5.349   0.931   5.215
 3425W        W 4139   5.949   3.018   6.209
 3426W        W 4140   6.820   1.809   4.631
 3427W        W 4141   5.722   0.467   4.647
 3428W        W 4142   4.379   3.161   4.330
 3429W        W 4143   6.536   1.267   5.403
 3430W        W 4144   3.994   2.884   5.318
 3431W        W 4145   5.335   3.234   4.188
 3432W        W 4146   6.727   1.260   3.652
 3433W        W 4147   3.750   3.018   5.816
 3434W        W 4148   4.914   1.950   4.915
 3435W        W 4149   4.936   0.355   6.008
 3436W        W 4150   7.165   0.117   5.305
 3437W        W 4151   4.384   1.989   3.773
 3438W        W 4152   4.101   2.978   4.746
 3439W        W 4153   5.232   2.461   4.994
 3440W        W 4154   6.564   3.320   6.708
 3441W        W 4155   5.490   0.962   4.392
 3442W        W 4156   6.873   3.360   5.164
 3443W        W 4157   6.550   1.213   6.762
 3444W        W 4158   7.263   2.869   4.896
 3445W        W 4159   5.890   2.161   6.380
 3446W        W 4160   3.656   1.712   4.586
 3447W        W 4161   4.767   2.127   6.159
 3448W        W 4162   5.971   1.391   4.537
 3449W        W 4163   5.848   1.881   4.641
 3450W        W 4164   4.191   1.301   6.115
 3451W        W 4165   4.176   1.177   7.037
 3452W        W 4166   4.066   0.094   5.196
 3453W        W 4167   5.834   0.441   5.757
 3454W        W 4168   5.482   0.626   6.920
 3455W        W 4169   5.837   0.775   4.098
 3456W        W 4170   7.020   3.168   6.852
 3457W        W 4171   5.987   0.249   6.891
 3458W        W 4172   7.006   2.550   7.013
 3459W        W 4173   6.436   0.717   6.609
 3460W        W 4174   6.236   0.655   4.879
 3461W        W 4175   6.629   1.789   7.283
 3462W        W 4176   4.369   3.365   5.269
 3463W        W 4177   5.027   1.082   4.255
 3464W        W 4178   4.596   0.366   6.919
 3465W        W 4179   6.648   0.850   4.600
 3466W        W 4180   7.015   1.332   4.545
 3467W        W 4181   4.758   3.549   7.016
 3468W        W 4182   4.684   0.085   4.251
 3469W        W 4183   7.005   0.619   5.286
 3470W        W 4184   7.155   2.868   3.731
 3471W        W 4185   4.062   2.071   5.433
 3472W        W 4186   5.979   0.658   3.663
 3473W        W 4187   7.113   2.990   5.383
 3474W        W 4188   7.152   0.184   6.133
 3475W        W 4189   5.597   1.396   6.687
 3476W        W 4190   5.690   2.735   4.390
 3477W        W 4191   6.090   2.029   7.130
 3478W        W 4192   5.764   0.006   5.439
 3479W        W 4193   4.376   0.909   5.502
 3480W        W 4194   3.930   2.109   6.276
 3481W        W 4195   5.789   3.302   4.982
 3482W        W 4196   6.983   0.899   5.854
 3483W        W 4197   5.620   3.246   6.621
 3484W        W 4198   6.963   2.305   3.826
 3485W        W 4199   5.398   1.788   4.887
 3486W        W 4200   7.250   0.299   6.628
 3487W        W 4201   5.399   2.134   6.222
 3488W        W 4202   5.616   1.020   5.667
 3489W        W 4203   6.468   1.318   4.505
 3490W        W 4204   6.755   1.051   4.147
 3491W        W 4205   6.564   3.091   4.536
 3492W        W 4206   6.398   2.694   5.332
 3493W        W 4207   6.294   1.773   4.310
 3494W        W 4208   5.727   1.983   5.296
 3495W        W 4209   6.608   1.771   5.363
 3496W        W 4210   3.983   0.786   5.787
 3497W        W 4211   6.761   1.838   6.614
 3498W        W 4212   7.112   3.456   5.760
 3499W        W 4213   5.042   2.900   5.162
 3500W        W 4214   6.049   3.433   6.486
 3501W        W 4215   6.043   0.763   6.250
 3502W        W 4216   5.250   3.471   6.311
 3503W        W 4217   6.947   0.425   4.777
 3504W        W 4218   6.738   1.744   6.078
 3505W        W 4219   3.721   1.065   6.116
 3506W        W 4220   6.581   0.860   5.134
 3507W        W 4221   6.992   1.011   6.911
 3508W        W 4222   5.877   2.710   5.129
 3509W        W 4223   5.133   3.301   4.742
 3510W        W 4224   4.248   0.481   4.000
 3511W        W 4225   5.352   0.135   5.810
 3512W        W 4226   4.380   3.255   3.658
 3513W        W 4227   4.754   1.721   4.409
 3514W        W 4228   5.408   2.350   6.722
 3515W        W 4229   5.238   0.708   4.712
 3516W        W 4230   6.594   0.305   5.140
 3517W        W 4231   6.314   3.587   5.468
 3518W        W 4232   5.726   3.235   5.808
 3519W        W 4233   5.122   2.272   5.769
 3520W        W 4234   6.892   2.995   5.895
 3521W        W 4235   4.586   0.498   4.664
 3522W        W 4236   5.108   2.795   5.624
 3523W        W 4237   4.591   0.726   3.689
 3524W        W 4238   5.392   1.335   6.083
 3525W        W 4239   6.240   0.201   5.953
 3526W        W 4240   3.660   2.044   5.838
 3527W        W 4241   5.364   1.862   3.996
 3528W        W 4242   4.632   0.177   3.766
 3529W        W 4243   5.370   1.258   4.817
 3530W        W 4244   6.340   0.234   6.516
 3531W        W 4245   4.928   2.246   6.625
 3532W        W 4246   5.732   2.028   6.842
 3533W        W 4247   6.349   2.058   6.735
 3534W        W 4248   5.633   0.198   7.240
 3535W        W 4249   4.855   0.814   5.633
 3536W        W 4250   4.281   0.770   5.031
 3537W        W 4251   4.067   3.482   4.707
 3538W        W 4252   5.399   2.812   6.832
 3539W        W 4253   4.434   2.297   4.191
 3540W        W 4254   6.114   1.682   5.412
 3541W        W 4255   6.394   1.481   5.811
 3542W        W 4256   5.599   2.155   5.745
 3543W        W 4257   6.069   2.529   3.877
 3544W        W 4258   5.741   0.550   5.205
 3545W        W 4259   7.220   0.828   4.473
 3546W        W 4260   3.714   3.417   6.504
 3547W        W 4261   4.131   2.643   6.036
 3548W        W 4262   3.698   3.489   4.268
 3549W        W 4263   5.597   0.759   6.074
 3550W        W 4264   4.960   2.782   3.923
 3551W        W 4265   6.865   3.164   4.109
 3552W        W 4266   5.840   1.817   4.123
 3553W        W 4267   4.683   1.008   4.640
 3554W        W 4268   5.515   0.918   3.692
 3555W        W 4269   6.099   2.483   6.870
 3556W        W 4270   6.452   0.389   4.487
 3557W        W 4271   5.068   2.556   6.225
 3558W        W 4272   4.867   2.472   5.317
 3559W        W 4273   4.609   2.424   3.715
 3560W        W 4274   3.850   2.665   4.483
 3561W        W 4275   4.354   1.735   6.925
 3562W        W 4276   5.058   0.295   7.111
 3563W        W 4277   5.767   0.437   6.467
 3564W        W 4278   4.962   0.205   4.748
 3565W        W 4279   6.021   0.282   4.253
 3566W        W 4280   3.966   0.214   5.830
 3567W        W 4281   4.014   1.177   5.200
 3568W        W 4282   6.703   0.285   5.606
 3569W        W 4283   4.125   0.783   4.420
 3570W        W 4284   6.696   0.471   6.036
 3571W        W 4285   7.092   1.674   3.721
 3572W        W 4286   4.384   0.432   5.540
 3573W        W 4287   5.498   1.004   6.480
 3574W        W 4288   4.432   2.083   6.519
 3575W        W 4289   5.790   1.481   5.698
 3576W        W 4290   5.657   3.560   3.994
 3577W        W 4291   3.803   2.067   3.691
 3578W        W 4292   4.538   2.478   6.817
 3579W        W 4293   4.059   1.645   6.448
 3580W        W 4294   5.050   1.750   6.242
 3581W        W 4295   6.818   0.109   6.504
 3582W        W 4296   7.216   1.719   6.495
 3583W        W 4297   7.204   1.919   4.181
 3584W        W 4298   6.067   2.251   4.280
 3585W        W 4299   6.541   3.551   3.975
 3586W        W 4300   5.718   1.541   7.117
 3587W        W 4301   4.048   2.508   7.157
 3588W        W 4302   7.254   0.430   7.109
 3589W        W 4303   6.972   1.358   5.730
 3590W        W 4304   5.280   3.488   7.207
 3591W        W 4305   5.135   0.117   3.934
 3592W        W 4306   6.674   2.716   3.877
 3593W        W 4307   4.443   0.809   6.763
 3594W        W 4308   4.877   2.803   6.625
 3595W        W 4309   7.003   0.794   6.423
 3596W        W 4310   6.214   3.453   4.391
 3597W        W 4311   6.453   2.072   5.758
 3598W        W 4312   4.703   0.488   6.425
 3599W        W 4313   5.172   1.557   7.182
 3600W        W 4314   4.675   2.736   4.376
 3601W        W 4315   6.430   2.234   4.640
 3602W        W 4316   4.198   0.860   6.364
 3603W        W 4317   5.527   2.922   4.828
 3604W        W 4318   7.277   1.482   5.009
 3605W        W 4319   5.499   0.115   6.728
 3606W        W 4320   6.279   2.820   5.807
 3607W        W 4321   6.582   3.164   5.515
 3608W        W 4322   5.801   2.966   3.943
 3609W        W 4323   3.811   2.858   6.785
 3610W        W 4324   4.554   0.850   6.023
 3611W        W 4325   4.524   0.198   5.133
 3612W        W 4326   6.145   1.040   5.825
 3613W        W 4327   4.943   2.211   4.025
 3614W        W 4328   6.941   2.153   5.524
 3615W        W 4329   4.268   2.911   6.947
 3616W        W 4330   6.655   3.593   4.744
 3617W        W 4331   4.754   0.613   5.189
 3618W        W 4332   4.523   2.106   5.279
 3619W        W 4333   4.836   3.517   6.029
 3620W        W 4334   6.903   3.613   7.061
 3621W        W 4335   6.062   1.801   5.994
 3622W        W 4336   3.911   1.599   3.909
 3623W        W 4337   7.045   3.257   4.606
 3624W        W 4338   6.882   0.581   4.225
 3625W        W 4339   5.021   0.100   6.628
 3626W        W 4340   6.727   2.902   5.086
 3627W        W 4341   6.756   1.458   4.991
 3628W        W 4342   4.873   1.131   5.207
 3629W        W 4343   5.118   1.393   6.531
 3630W        W 4344   6.229   2.546   6.394
 3631W        W 4345   4.879   1.000   6.506
 3632W        W 4346   4.858   3.466   5.122
 3633W        W 4347   4.175   3.425   6.756
 3634W        W 4348   4.287   2.786   3.886
 3635W        W 4349   6.804   2.544   4.696
 3636W        W 4350   4.408   1.336   6.582
 3637W        W 4351   7.181   1.266   4.063
 3638W        W 4352   4.926   2.323   4.534
 3639W        W 4353   6.025   1.705   6.615
 3640W        W 4354   5.916   1.333   6.159
 3641W        W 4355   4.476   1.705   6.188
 3642W        W 4356   6.686   3.593   6.017
 3643W        W 4357   6.477   0.227   7.011
 3644W        W 4358   4.141   0.377   6.598
 3645W        W 4359   4.480   1.400   5.651
 3646W        W 4360   4.849   1.214   3.773
 3647W        W 4361   3.652   2.973   6.318
 3648W        W 4362   5.237   1.682   5.761
 3649W        W 4363   5.060   0.707   3.866
 3650W        W 4364   4.195   1.523   4.647
 3651W        W 4365   3.966   3.375   6.084
 3652W        W 4366   6.761   1.601   4.192
 3653W        W 4367   6.856   0.517   6.878
 3654W        W 4368   6.292   2.726   4.841
 3655W        W 4369   3.890   1.650   7.018
 3656W        W 4370   6.856   0.114   4.314
 3657W        W 4371   6.376   2.589   4.325
 3658W        W 4372   5.278   1.647   4.410
 3659W        W 4373   6.465   0.451   3.933
 3660W        W 4374   6.530   1.058   6.119
 3661W        W 4375   4.239   1.651   5.326
 3662W        W 4376   4.533   2.590   4.975
 3663W        W 4377   6.296   1.210   4.940
 3664W        W 4378   5.319   0.589   5.636
 3665W        W 4379   7.281   2.500   6.147
 3666W        W 4380   7.199   0.487   5.708
 3667W        W 4381   3.738   3.317   5.084
 3668W        W 4382   4.247   2.504   4.620
 3669W        W 4383   4.162   0.121   7.173
 3670W        W 4384   5.281   2.974   7.275
 3671W        W 4385   7.036   1.942   5.065
 3672W        W 4386   6.390   2.119   3.945
 3673W        W 4387   5.685   3.640   6.157
 3674W        W 4388   5.357   0.072   4.474
 3675W        W 4389   6.070   0.941   5.333
 3676W        W 4390   3.756   2.528   5.665
 3677W        W 4391   5.009   0.490   4.306
 3678W        W 4392   4.813   1.974   7.155
 3679W        W 4393   5.807   0.955   4.869
 3680W        W 4394   6.012   2.365   5.991
 3681W        W 4395   4.166   2.970   6.426
 3682W        W 4396   4.757   2.953   7.149
 3683W        W 4397   4.608   0.750   4.163
 3684W        W 4398   6.125   0.892   4.488
 3685W        W 4399   6.083   3.000   6.725
 3686W        W 4400   4.768   1.592   5.324
 3687W        W 4401   4.423   3.290   6.189
 3688W        W 4402   7.168   3.407   3.790
 3689W        W 4403   4.031   2.079   6.786
 3690W        W 4404   6.026   2.341   5.474
 3691W        W 4405   4.462   1.990   4.716
 3692W        W 4406   4.833   2.997   6.111
 3693W        W 4407   5.211   0.416   5.152
 3694W        W 4408   3.822   2.400   4.082
 3695W        W 4409   5.341   1.351   3.952
 3696W        W 4410   3.987   1.900   4.971
 3697W        W 4411   5.277   0.542   6.435
 3698W        W 4412   6.949   0.251   3.862
 3699W        W 4413   7.042   1.997   6.961
 3700W        W 4414   5.696   3.254   7.113
 3701W        W 4415   7.254   2.348   6.635
 3702W        W 4416   6.662   3.146   7.246
 3703W        W 4417   4.401   3.602   5.724
 3704W        W 4418   7.260   2.224   4.598
 3705W        W 4419   5.790   1.491   5.111
 3706W        W 4420   5.557   0.103   5.001
 3707W        W 4421   4.616   3.087   4.838
 3708W        W 4422   5.115   0.828   6.063
 3709W        W 4423   4.815   0.197   5.532
 3710W        W 4424   3.878   3.019   4.080
 3711W        W 4425   5.694   2.383   4.798
 3712W        W 4426   4.569   3.178   6.677
 3713W        W 4427   4.046   2.001   4.373
 3714W        W 4428   3.931   0.544   5.372
 3715W        W 4429   5.479   2.509   5.429
 3716W        W 4430   6.395   1.569   6.376
 3717W        W 4431   6.272   0.955   3.948
 3718W        W 4432   6.789   2.627   5.596
 3719W        W 4433   5.450   3.111   5.427
 3720W        W 4434   4.862   3.215   4.338
 3721W        W 4435   6.144   0.118   3.768
 3722W        W 4436   3.944   3.378   5.509
 3723W        W 4437   6.141   1.136   7.144
 3724W        W 4438   4.124   0.666   7.143
 3725W        W 4439   3.855   1.266   4.476
 3726W        W 4440   4.546   1.255   4.201
 3727W        W 4441   6.309   1.582   7.018
 3728W        W 4442   4.652   1.863   5.727
 3729W        W 4443   6.126   0.149   4.847
 3730W        W 4444   5.257   3.580   5.350
 3731W        W 4445   6.471   3.042   6.287
 3732W        W 4446   6.055   3.191   5.398
 3733W        W 4447   6.074   2.171   4.992
 3734W        W 4448   5.536   0.396   4.063
 3735W        W 4449   7.217   0.024   4.785
 3736W        W 4450   4.905   1.659   3.948
 3737W        W 4451   7.071   0.996   4.938
 3738W        W 4452   5.763   2.166   3.815
 3739W        W 4453   6.699   2.366   6.563
 3740W        W 4454   6.353   3.067   4.030
 3741W        W 4455   4.968   0.742   6.936
 3742W        W 4456   4.788   1.326   6.177
 3743W        W 4457   6.880   2.821   6.454
 3744W        W 4458   5.980   0.771   6.831
 3745W        W 4459   3.824   1.242   6.608
 3746W        W 4460   5.584   1.719   6.334
 3747W        W 4461   3.941   2.477   4.991
 3748W        W 4462   4.088   1.774   5.881
 3749W        W 4463   6.405   2.060   6.231
 3750W        W 4464   6.177   3.440   7.042
 3751W        W 4465   6.073   1.179   6.595
 3752W        W 4466   6.350   3.233   5.000
 3753W        W 4467   5.352   2.953   6.323
 3754W        W 4468   4.837   3.308   5.592
 3755W        W 4469   6.642   2.479   6.011
 3756W        W 4470   5.692   2.551   7.148
 3757W        W 4471   4.297   2.504   5.487
 3758W        W 4472   6.643   2.263   5.132
 3759W        W 4473   6.284   3.329   5.883
 3760W        W 4474   4.262   3.058   5.753
 3761W        W 4475   5.283   1.110   6.963
 3762W        W 4476   5.734   3.276   4.474
 3763W        W 4477   5.042   2.531   7.112
 3764W        W 4478   5.168   2.769   4.489
 3765W        W 4479   4.389   1.509   3.748
 3766W        W 4480   4.857   3.294   7.494
 3767W        W 4481   4.455   1.294   8.641
 3768W        W 4482   6.226   0.430   9.082
 3769W        W 4483   5.875   1.301   7.652
 3770W        W 4484   3.811   0.527   9.868
 3771W        W 4485   5.432   2.536   7.621
 3772W        W 4486   3.864   1.319   9.314
 3773W        W 4487   7.216   1.069   9.050
 3774W        W 4488   5.288   1.445   8.936
 3775W        W 4489   5.834   2.784   9.305
 3776W        W 4490   4.334   2.218   9.537
 3777W        W 4491   3.693   1.746   9.108
 3778W        W 4492   4.616   2.945   8.999
 3779W        W 4493   4.128   0.375   8.456
 3780W        W 4494   4.655   2.633   9.455
 3781W        W 4495   6.531   0.816   9.312
 3782W        W 4496   6.816   0.769   7.407
 3783W        W 4497   7.281   1.570   9.713
 3784W        W 4498   5.248   3.277   9.466
 3785W        W 4499   4.151   3.529   7.658
 3786W        W 4500   4.544   3.575   8.334
 3787W        W 4501   4.341   0.329   9.760
 3788W        W 4502   6.369   1.769   8.494
 3789W        W 4503   6.335   1.457   7.521
 3790W        W 4504   5.543   2.601   9.661
 3791W        W 4505   5.349   0.931   8.860
 3792W        W 4506   5.949   3.018   9.854
 3793W        W 4507   6.820   1.809   8.276
 3794W        W 4508   5.722   0.467   8.292
 3795W        W 4509   4.379   3.161   7.975
 3796W        W 4510   3.750   0.660   8.574
 3797W        W 4511   6.536   1.267   9.048
 3798W        W 4512   3.994   2.884   8.963
 3799W        W 4513   5.335   3.234   7.833
 3800W        W 4514   6.727   1.260   7.297
 3801W        W 4515   3.750   3.018   9.461
 3802W        W 4516   4.936   0.355   9.653
 3803W        W 4517   7.165   0.117   8.950
 3804W        W 4518   4.384   1.989   7.418
 3805W        W 4519   4.039   1.022   7.597
 3806W        W 4520   4.101   2.978   8.391
 3807W        W 4521   5.490   0.962   8.037
 3808W        W 4522   7.263   2.869   8.541
 3809W        W 4523   3.656   1.712   8.231
 3810W        W 4524   4.767   2.127   9.804
 3811W        W 4525   5.971   1.391   8.182
 3812W        W 4526   4.191   1.301   9.760
 3813W        W 4527   4.066   0.094   8.841
 3814W        W 4528   5.834   0.441   9.402
 3815W        W 4529   5.837   0.775   7.743
 3816W        W 4530   6.236   0.655   8.524
 3817W        W 4531   4.369   3.365   8.914
 3818W        W 4532   5.027   1.082   7.900
 3819W        W 4533   6.648   0.850   8.245
 3820W        W 4534   7.015   1.332   8.190
 3821W        W 4535   4.684   0.085   7.896
 3822W        W 4536   7.005   0.619   8.931
 3823W        W 4537   7.155   2.868   7.376
 3824W        W 4538   4.062   2.071   9.078
 3825W        W 4539   5.979   0.658   7.308
 3826W        W 4540   7.113   2.990   9.028
 3827W        W 4541   7.152   0.184   9.778
 3828W        W 4542   5.764   0.006   9.084
 3829W        W 4543   6.983   0.899   9.499
 3830W        W 4544   5.399   2.134   9.867
 3831W        W 4545   5.616   1.020   9.312
 3832W        W 4546   6.468   1.318   8.150
 3833W        W 4547   6.755   1.051   7.792
 3834W        W 4548   6.294   1.773   7.955
 3835W        W 4549   5.727   1.983   8.941
 3836W        W 4550   6.608   1.771   9.008
 3837W        W 4551   3.983   0.786   9.432
 3838W        W 4552   7.112   3.456   9.405
 3839W        W 4553   5.042   2.900   8.807
 3840W        W 4554   6.049   3.433  10.131
 3841W        W 4555   5.250   3.471   9.956
 3842W        W 4556   6.947   0.425   8.422
 3843W        W 4557   6.738   1.744   9.723
 3844W        W 4558   3.721   1.065   9.761
 3845W        W 4559   6.581   0.860   8.779
 3846W        W 4560   4.248   0.481   7.645
 3847W        W 4561   5.352   0.135   9.455
 3848W        W 4562   4.380   3.255   7.303
 3849W        W 4563   5.238   0.708   8.357
 3850W        W 4564   6.594   0.305   8.785
 3851W        W 4565   6.314   3.587   9.113
 3852W        W 4566   5.726   3.235   9.453
 3853W        W 4567   5.122   2.272   9.414
 3854W        W 4568   6.892   2.995   9.540
 3855W        W 4569   4.586   0.498   8.309
 3856W        W 4570   5.108   2.795   9.269
 3857W        W 4571   4.591   0.726   7.334
 3858W        W 4572   5.392   1.335   9.728
 3859W        W 4573   6.240   0.201   9.598
 3860W        W 4574   3.660   2.044   9.483
 3861W        W 4575   5.364   1.862   7.641
 3862W        W 4576   4.632   0.177   7.411
 3863W        W 4577   5.370   1.258   8.462
 3864W        W 4578   4.855   0.814   9.278
 3865W        W 4579   4.281   0.770   8.676
 3866W        W 4580   4.067   3.482   8.352
 3867W        W 4581   4.434   2.297   7.836
 3868W        W 4582   6.114   1.682   9.057
 3869W        W 4583   6.394   1.481   9.456
 3870W        W 4584   5.599   2.155   9.390
 3871W        W 4585   5.741   0.550   8.850
 3872W        W 4586   7.220   0.828   8.118
 3873W        W 4587   4.131   2.643   9.681
 3874W        W 4588   3.698   3.489   7.913
 3875W        W 4589   4.960   2.782   7.568
 3876W        W 4590   6.865   3.164   7.754
 3877W        W 4591   5.840   1.817   7.768
 3878W        W 4592   4.683   1.008   8.285
 3879W        W 4593   5.515   0.918   7.337
 3880W        W 4594   6.452   0.389   8.132
 3881W        W 4595   3.782   0.237   7.580
 3882W        W 4596   5.068   2.556   9.870
 3883W        W 4597   4.867   2.472   8.962
 3884W        W 4598   4.609   2.424   7.360
 3885W        W 4599   3.850   2.665   8.128
 3886W        W 4600   4.354   1.735  10.570
 3887W        W 4601   4.962   0.205   8.393
 3888W        W 4602   6.021   0.282   7.898
 3889W        W 4603   3.966   0.214   9.475
 3890W        W 4604   4.014   1.177   8.845
 3891W        W 4605   6.703   0.285   9.251
 3892W        W 4606   4.125   0.783   8.065
 3893W        W 4607   6.696   0.471   9.681
 3894W        W 4608   7.092   1.674   7.366
 3895W        W 4609   4.384   0.432   9.185
 3896W        W 4610   3.646   0.694   7.603
 3897W        W 4611   5.790   1.481   9.343
 3898W        W 4612   5.657   3.560   7.639
 3899W        W 4613   3.803   2.067   7.336
 3900W        W 4614   5.050   1.750   9.887
 3901W        W 4615   7.204   1.919   7.826
 3902W        W 4616   6.541   3.551   7.620
 3903W        W 4617   6.972   1.358   9.375
 3904W        W 4618   5.135   0.117   7.579
 3905W        W 4619   6.453   2.072   9.403
 3906W        W 4620   4.675   2.736   8.021
 3907W        W 4621   7.277   1.482   8.654
 3908W        W 4622   6.279   2.820   9.452
 3909W        W 4623   6.582   3.164   9.160
 3910W        W 4624   5.801   2.966   7.588
 3911W        W 4625   4.524   0.198   8.778
 3912W        W 4626   6.145   1.040   9.470
 3913W        W 4627   4.943   2.211   7.670
 3914W        W 4628   6.941   2.153   9.169
 3915W        W 4629   4.754   0.613   8.834
 3916W        W 4630   4.523   2.106   8.924
 3917W        W 4631   4.836   3.517   9.674
 3918W        W 4632   6.062   1.801   9.639
 3919W        W 4633   3.911   1.599   7.554
 3920W        W 4634   6.882   0.581   7.870
 3921W        W 4635   6.756   1.458   8.636
 3922W        W 4636   4.287   2.786   7.531
 3923W        W 4637   7.181   1.266   7.708
 3924W        W 4638   5.916   1.333   9.804
 3925W        W 4639   6.686   3.593   9.662
 3926W        W 4640   4.849   1.214   7.418
 3927W        W 4641   5.237   1.682   9.406
 3928W        W 4642   5.060   0.707   7.511
 3929W        W 4643   4.195   1.523   8.292
 3930W        W 4644   3.966   3.375   9.729
 3931W        W 4645   6.761   1.601   7.837
 3932W        W 4646   6.856   0.114   7.959
 3933W        W 4647   6.465   0.451   7.578
 3934W        W 4648   4.533   2.590   8.620
 3935W        W 4649   6.296   1.210   8.585
 3936W        W 4650   5.319   0.589   9.281
 3937W        W 4651   7.281   2.500   9.792
 3938W        W 4652   7.199   0.487   9.353
 3939W        W 4653   3.738   3.317   8.729
 3940W        W 4654   4.247   2.504   8.265
 3941W        W 4655   7.036   1.942   8.710
 3942W        W 4656   5.685   3.640   9.802
 3943W        W 4657   5.357   0.072   8.119
 3944W        W 4658   6.070   0.941   8.978
 3945W        W 4659   3.756   2.528   9.310
 3946W        W 4660   5.009   0.490   7.951
 3947W        W 4661   5.807   0.955   8.514
 3948W        W 4662   6.012   2.365   9.636
 3949W        W 4663   4.608   0.750   7.808
 3950W        W 4664   6.125   0.892   8.133
 3951W        W 4665   7.168   3.407   7.435
 3952W        W 4666   6.026   2.341   9.119
 3953W        W 4667   4.833   2.997   9.756
 3954W        W 4668   5.211   0.416   8.797
 3955W        W 4669   3.822   2.400   7.727
 3956W        W 4670   5.341   1.351   7.597
 3957W        W 4671   3.987   1.900   8.616
 3958W        W 4672   6.949   0.251   7.507
 3959W        W 4673   4.401   3.602   9.369
 3960W        W 4674   7.260   2.224   8.243
 3961W        W 4675   5.790   1.491   8.756
 3962W        W 4676   5.557   0.103   8.646
 3963W        W 4677   4.616   3.087   8.483
 3964W        W 4678   5.115   0.828   9.708
 3965W        W 4679   4.815   0.197   9.177
 3966W        W 4680   3.878   3.019   7.725
 3967W        W 4681   4.046   2.001   8.018
 3968W        W 4682   3.931   0.544   9.017
 3969W        W 4683   5.479   2.509   9.074
 3970W        W 4684   3.731   0.363   8.094
 3971W        W 4685   6.272   0.955   7.593
 3972W        W 4686   6.789   2.627   9.241
 3973W        W 4687   5.450   3.111   9.072
 3974W        W 4688   4.862   3.215   7.983
 3975W        W 4689   6.144   0.118   7.413
 3976W        W 4690   3.944   3.378   9.154
 3977W        W 4691   3.855   1.266   8.121
 3978W        W 4692   4.546   1.255   7.846
 3979W        W 4693   6.126   0.149   8.492
 3980W        W 4694   5.257   3.580   8.995
 3981W        W 4695   6.471   3.042   9.932
 3982W        W 4696   6.055   3.191   9.043
 3983W        W 4697   5.536   0.396   7.708
 3984W        W 4698   7.217   0.024   8.430
 3985W        W 4699   4.905   1.659   7.593
 3986W        W 4700   7.071   0.996   8.583
 3987W        W 4701   6.353   3.067   7.675
 3988W        W 4702   5.584   1.719   9.979
 3989W        W 4703   3.941   2.477   8.636
 3990W        W 4704   4.088   1.774   9.526
 3991W        W 4705   6.405   2.060   9.876
 3992W        W 4706   5.352   2.953   9.968
 3993W        W 4707   4.837   3.308   9.237
 3994W        W 4708   6.642   2.479   9.656
 3995W        W 4709   4.297   2.504   9.132
 3996W        W 4710   6.284   3.329   9.528
 3997W        W 4711   4.262   3.058   9.398
 3998W        W 4712   4.389   1.509   7.393
 3999W        W 4713   3.728   7.239   3.359
 4000W        W 4714   4.104   6.132   2.882
 4001W        W 4715   6.809   5.862   0.652
 4002W        W 4716   6.939   6.947   2.679
 4003W        W 4717   4.857   6.938   0.205
 4004W        W 4718   5.446   5.753   0.786
 4005W        W 4719   5.121   6.845   3.141
 4006W        W 4720   4.532   3.686   2.906
 4007W        W 4721   6.226   4.074   1.793
 4008W        W 4722   5.875   4.945   0.363
 4009W        W 4723   6.445   4.379   3.454
 4010W        W 4724   3.811   4.171   2.579
 4011W        W 4725   3.910   6.790   3.600
 4012W        W 4726   5.432   6.180   0.332
 4013W        W 4727   7.216   4.713   1.761
 4014W        W 4728   6.980   5.756   2.620
 4015W        W 4729   5.834   6.428   2.016
 4016W        W 4730   3.693   5.390   1.819
 4017W        W 4731   4.729   5.362   3.011
 4018W        W 4732   7.000   5.145   3.265
 4019W        W 4733   4.616   6.589   1.710
 4020W        W 4734   5.737   6.278   2.844
 4021W        W 4735   6.246   6.475   3.560
 4022W        W 4736   3.715   4.902   3.570
 4023W        W 4737   6.547   6.437   3.169
 4024W        W 4738   4.128   4.019   1.167
 4025W        W 4739   6.531   4.460   2.023
 4026W        W 4740   6.816   4.413   0.118
 4027W        W 4741   7.281   5.214   2.424
 4028W        W 4742   5.248   6.921   2.177
 4029W        W 4743   7.022   6.387   0.615
 4030W        W 4744   4.544   7.219   1.045
 4031W        W 4745   6.964   4.991   2.746
 4032W        W 4746   6.369   5.413   1.205
 4033W        W 4747   6.335   5.101   0.232
 4034W        W 4748   5.349   4.575   1.571
 4035W        W 4749   5.949   6.662   2.565
 4036W        W 4750   6.820   5.453   0.987
 4037W        W 4751   5.722   4.111   1.003
 4038W        W 4752   4.379   6.805   0.686
 4039W        W 4753   6.536   4.911   1.759
 4040W        W 4754   5.335   6.878   0.544
 4041W        W 4755   6.727   4.904   0.008
 4042W        W 4756   7.165   3.761   1.661
 4043W        W 4757   4.384   5.633   0.129
 4044W        W 4758   4.039   4.666   0.308
 4045W        W 4759   5.232   6.105   1.350
 4046W        W 4760   6.564   6.964   3.064
 4047W        W 4761   5.490   4.606   0.748
 4048W        W 4762   6.550   4.857   3.118
 4049W        W 4763   5.890   5.805   2.736
 4050W        W 4764   4.767   5.771   2.515
 4051W        W 4765   5.971   5.035   0.893
 4052W        W 4766   5.848   5.525   0.997
 4053W        W 4767   4.176   4.821   3.393
 4054W        W 4768   4.066   3.738   1.552
 4055W        W 4769   5.834   4.085   2.113
 4056W        W 4770   5.837   4.419   0.454
 4057W        W 4771   5.987   3.893   3.247
 4058W        W 4772   7.006   6.194   3.369
 4059W        W 4773   6.236   4.299   1.235
 4060W        W 4774   6.629   5.433   3.639
 4061W        W 4775   4.369   7.009   1.625
 4062W        W 4776   6.648   4.494   0.956
 4063W        W 4777   7.015   4.976   0.901
 4064W        W 4778   4.758   7.193   3.372
 4065W        W 4779   4.684   3.729   0.607
 4066W        W 4780   7.005   4.263   1.642
 4067W        W 4781   7.155   6.512   0.087
 4068W        W 4782   5.979   4.302   0.019
 4069W        W 4783   7.152   3.828   2.489
 4070W        W 4784   5.690   6.379   0.746
 4071W        W 4785   6.090   5.673   3.486
 4072W        W 4786   5.764   3.650   1.795
 4073W        W 4787   3.930   5.753   2.632
 4074W        W 4788   5.789   6.946   1.338
 4075W        W 4789   6.983   4.543   2.210
 4076W        W 4790   5.620   6.890   2.977
 4077W        W 4791   6.963   5.949   0.182
 4078W        W 4792   7.250   3.943   2.984
 4079W        W 4793   5.616   4.664   2.023
 4080W        W 4794   6.468   4.962   0.861
 4081W        W 4795   6.755   4.695   0.503
 4082W        W 4796   6.564   6.735   0.892
 4083W        W 4797   6.398   6.338   1.688
 4084W        W 4798   6.294   5.417   0.666
 4085W        W 4799   5.727   5.627   1.652
 4086W        W 4800   6.608   5.415   1.719
 4087W        W 4801   6.761   5.482   2.970
 4088W        W 4802   7.112   7.100   2.116
 4089W        W 4803   5.042   6.544   1.518
 4090W        W 4804   6.049   7.077   2.842
 4091W        W 4805   5.250   7.115   2.667
 4092W        W 4806   6.947   4.069   1.133
 4093W        W 4807   6.738   5.388   2.434
 4094W        W 4808   6.581   4.504   1.490
 4095W        W 4809   6.992   4.655   3.267
 4096W        W 4810   5.877   6.354   1.485
 4097W        W 4811   5.133   6.945   1.098
 4098W        W 4812   4.248   4.125   0.356
 4099W        W 4813   4.380   6.899   0.014
 4100W        W 4814   4.754   5.365   0.765
 4101W        W 4815   5.408   5.994   3.078
 4102W        W 4816   5.238   4.352   1.068
 4103W        W 4817   6.594   3.949   1.496
 4104W        W 4818   6.314   7.231   1.824
 4105W        W 4819   5.726   6.879   2.164
 4106W        W 4820   6.892   6.639   2.251
 4107W        W 4821   4.586   4.142   1.020
 4108W        W 4822   4.591   4.370   0.045
 4109W        W 4823   5.392   4.979   2.439
 4110W        W 4824   6.240   3.845   2.309
 4111W        W 4825   3.660   5.688   2.194
 4112W        W 4826   5.364   5.506   0.352
 4113W        W 4827   4.632   3.821   0.122
 4114W        W 4828   6.340   3.878   2.872
 4115W        W 4829   4.928   5.890   2.981
 4116W        W 4830   6.349   5.702   3.091
 4117W        W 4831   5.399   6.456   3.188
 4118W        W 4832   4.434   5.941   0.547
 4119W        W 4833   6.114   5.326   1.768
 4120W        W 4834   6.394   5.125   2.167
 4121W        W 4835   5.599   5.799   2.101
 4122W        W 4836   6.069   6.173   0.233
 4123W        W 4837   5.741   4.194   1.561
 4124W        W 4838   7.220   4.472   0.829
 4125W        W 4839   4.960   6.426   0.279
 4126W        W 4840   6.865   6.808   0.465
 4127W        W 4841   5.840   5.461   0.479
 4128W        W 4842   5.515   4.562   0.048
 4129W        W 4843   6.099   6.127   3.226
 4130W        W 4844   6.452   4.033   0.843
 4131W        W 4845   3.782   3.881   0.291
 4132W        W 4846   4.354   5.379   3.281
 4133W        W 4847   4.962   3.849   1.104
 4134W        W 4848   6.021   3.926   0.609
 4135W        W 4849   6.703   3.929   1.962
 4136W        W 4850   6.696   4.115   2.392
 4137W        W 4851   7.092   5.318   0.077
 4138W        W 4852   3.646   4.338   0.314
 4139W        W 4853   4.432   5.727   2.875
 4140W        W 4854   5.790   5.125   2.054
 4141W        W 4855   5.657   7.204   0.350
 4142W        W 4856   3.803   5.711   0.047
 4143W        W 4857   4.538   6.122   3.173
 4144W        W 4858   5.050   5.394   2.598
 4145W        W 4859   6.818   3.753   2.860
 4146W        W 4860   7.216   5.363   2.851
 4147W        W 4861   7.204   5.563   0.537
 4148W        W 4862   6.067   5.895   0.636
 4149W        W 4863   6.541   7.195   0.331
 4150W        W 4864   4.048   6.152   3.513
 4151W        W 4865   7.254   4.074   3.465
 4152W        W 4866   6.972   5.002   2.086
 4153W        W 4867   5.280   7.132   3.563
 4154W        W 4868   5.135   3.761   0.290
 4155W        W 4869   6.674   6.360   0.233
 4156W        W 4870   4.877   6.447   2.981
 4157W        W 4871   7.003   4.438   2.779
 4158W        W 4872   6.214   7.097   0.747
 4159W        W 4873   6.453   5.716   2.114
 4160W        W 4874   4.675   6.380   0.732
 4161W        W 4875   6.430   5.878   0.996
 4162W        W 4876   5.527   6.566   1.184
 4163W        W 4877   7.277   5.126   1.365
 4164W        W 4878   5.499   3.759   3.084
 4165W        W 4879   6.279   6.464   2.163
 4166W        W 4880   6.582   6.808   1.871
 4167W        W 4881   5.801   6.610   0.299
 4168W        W 4882   3.811   6.502   3.141
 4169W        W 4883   4.524   3.842   1.489
 4170W        W 4884   6.145   4.684   2.181
 4171W        W 4885   4.943   5.855   0.381
 4172W        W 4886   6.941   5.797   1.880
 4173W        W 4887   4.268   6.555   3.303
 4174W        W 4888   4.836   7.161   2.385
 4175W        W 4889   6.903   7.257   3.417
 4176W        W 4890   6.062   5.445   2.350
 4177W        W 4891   3.911   5.243   0.265
 4178W        W 4892   6.882   4.225   0.581
 4179W        W 4893   5.021   3.744   2.984
 4180W        W 4894   6.756   5.102   1.347
 4181W        W 4895   6.229   6.190   2.750
 4182W        W 4896   4.858   7.110   1.478
 4183W        W 4897   4.175   7.069   3.112
 4184W        W 4898   4.287   6.430   0.242
 4185W        W 4899   6.804   6.188   1.052
 4186W        W 4900   7.181   4.910   0.419
 4187W        W 4901   4.926   5.967   0.890
 4188W        W 4902   6.025   5.349   2.971
 4189W        W 4903   5.916   4.977   2.515
 4190W        W 4904   6.686   7.237   2.373
 4191W        W 4905   6.477   3.871   3.367
 4192W        W 4906   4.849   4.858   0.129
 4193W        W 4907   5.060   4.351   0.222
 4194W        W 4908   3.966   7.019   2.440
 4195W        W 4909   6.761   5.245   0.548
 4196W        W 4910   6.292   6.370   1.197
 4197W        W 4911   3.890   5.294   3.374
 4198W        W 4912   6.856   3.758   0.670
 4199W        W 4913   6.376   6.233   0.681
 4200W        W 4914   6.465   4.095   0.289
 4201W        W 4915   6.530   4.702   2.475
 4202W        W 4916   4.533   6.234   1.331
 4203W        W 4917   6.296   4.854   1.296
 4204W        W 4918   5.319   4.233   1.992
 4205W        W 4919   7.281   6.144   2.503
 4206W        W 4920   7.199   4.131   2.064
 4207W        W 4921   4.162   3.765   3.529
 4208W        W 4922   5.281   6.618   3.631
 4209W        W 4923   7.036   5.586   1.421
 4210W        W 4924   6.390   5.763   0.301
 4211W        W 4925   5.685   7.284   2.513
 4212W        W 4926   6.542   6.006   3.550
 4213W        W 4927   5.357   3.716   0.830
 4214W        W 4928   6.070   4.585   1.689
 4215W        W 4929   5.009   4.134   0.662
 4216W        W 4930   5.807   4.599   1.225
 4217W        W 4931   6.012   6.009   2.347
 4218W        W 4932   4.757   6.597   3.505
 4219W        W 4933   6.125   4.536   0.844
 4220W        W 4934   6.083   6.644   3.081
 4221W        W 4935   4.423   6.934   2.545
 4222W        W 4936   7.168   7.051   0.146
 4223W        W 4937   4.031   5.723   3.142
 4224W        W 4938   6.026   5.985   1.830
 4225W        W 4939   4.462   5.634   1.072
 4226W        W 4940   5.211   4.060   1.508
 4227W        W 4941   3.822   6.044   0.438
 4228W        W 4942   5.341   4.995   0.308
 4229W        W 4943   6.949   3.895   0.218
 4230W        W 4944   7.042   5.641   3.317
 4231W        W 4945   5.696   6.898   3.469
 4232W        W 4946   7.254   5.992   2.991
 4233W        W 4947   6.662   6.790   3.602
 4234W        W 4948   4.401   7.246   2.080
 4235W        W 4949   7.260   5.868   0.954
 4236W        W 4950   5.790   5.135   1.467
 4237W        W 4951   5.557   3.747   1.357
 4238W        W 4952   4.616   6.731   1.194
 4239W        W 4953   4.815   3.841   1.888
 4240W        W 4954   5.694   6.027   1.154
 4241W        W 4955   4.569   6.822   3.033
 4242W        W 4956   4.046   5.645   0.729
 4243W        W 4957   5.479   6.153   1.785
 4244W        W 4958   3.731   4.007   0.805
 4245W        W 4959   6.395   5.213   2.732
 4246W        W 4960   6.272   4.599   0.304
 4247W        W 4961   5.450   6.755   1.783
 4248W        W 4962   4.862   6.859   0.694
 4249W        W 4963   3.944   7.022   1.865
 4250W        W 4964   6.141   4.780   3.500
 4251W        W 4965   6.309   5.226   3.374
 4252W        W 4966   6.126   3.793   1.203
 4253W        W 4967   5.257   7.224   1.706
 4254W        W 4968   6.471   6.686   2.643
 4255W        W 4969   6.055   6.835   1.754
 4256W        W 4970   6.074   5.815   1.348
 4257W        W 4971   5.536   4.040   0.419
 4258W        W 4972   7.217   3.668   1.141
 4259W        W 4973   4.905   5.303   0.304
 4260W        W 4974   7.071   4.640   1.294
 4261W        W 4975   5.763   5.810   0.171
 4262W        W 4976   6.699   6.010   2.919
 4263W        W 4977   6.353   6.711   0.386
 4264W        W 4978   6.880   6.465   2.810
 4265W        W 4979   5.980   4.415   3.187
 4266W        W 4980   5.584   5.363   2.690
 4267W        W 4981   6.405   5.704   2.587
 4268W        W 4982   6.177   7.084   3.398
 4269W        W 4983   6.350   6.877   1.356
 4270W        W 4984   5.352   6.597   2.679
 4271W        W 4985   4.837   6.952   1.948
 4272W        W 4986   6.642   6.123   2.367
 4273W        W 4987   5.692   6.195   3.504
 4274W        W 4988   6.643   5.907   1.488
 4275W        W 4989   6.284   6.973   2.239
 4276W        W 4990   4.262   6.702   2.109
 4277W        W 4991   5.734   6.920   0.830
 4278W        W 4992   5.168   6.413   0.845
 4279W        W 4993   4.389   5.153   0.104
 4280W        W 4994   3.728   7.239   7.003
 4281W        W 4995   4.104   6.132   6.526
 4282W        W 4996   6.809   5.862   4.296
 4283W        W 4997   6.939   6.947   6.323
 4284W        W 4998   4.857   6.938   3.849
 4285W        W 4999   5.121   6.845   6.785
 4286W        W 5000   3.770   4.406   6.748
 4287W        W 5001   4.532   3.686   6.550
 4288W        W 5002   6.226   4.074   5.437
 4289W        W 5003   6.445   4.379   7.098
 4290W        W 5004   3.811   4.171   6.223
 4291W        W 5005   3.910   6.790   7.244
 4292W        W 5006   5.432   6.180   3.976
 4293W        W 5007   7.216   4.713   5.405
 4294W        W 5008   6.980   5.756   6.264
 4295W        W 5009   5.834   6.428   5.660
 4296W        W 5010   4.334   5.862   5.892
 4297W        W 5011   3.693   5.390   5.463
 4298W        W 5012   7.000   5.145   6.909
 4299W        W 5013   4.616   6.589   5.354
 4300W        W 5014   5.737   6.278   6.488
 4301W        W 5015   5.249   5.702   5.356
 4302W        W 5016   6.246   6.475   7.204
 4303W        W 5017   3.715   4.902   7.214
 4304W        W 5018   6.547   6.437   6.813
 4305W        W 5019   4.128   4.019   4.811
 4306W        W 5020   4.655   6.277   5.810
 4307W        W 5021   7.118   6.060   5.100
 4308W        W 5022   6.531   4.460   5.667
 4309W        W 5023   6.816   4.413   3.762
 4310W        W 5024   7.281   5.214   6.068
 4311W        W 5025   5.248   6.921   5.821
 4312W        W 5026   7.022   6.387   4.259
 4313W        W 5027   4.544   7.219   4.689
 4314W        W 5028   4.341   3.973   6.115
 4315W        W 5029   6.964   4.991   6.390
 4316W        W 5030   6.369   5.413   4.849
 4317W        W 5031   6.335   5.101   3.876
 4318W        W 5032   5.543   6.245   6.016
 4319W        W 5033   5.949   6.662   6.209
 4320W        W 5034   6.820   5.453   4.631
 4321W        W 5035   5.722   4.111   4.647
 4322W        W 5036   4.379   6.805   4.330
 4323W        W 5037   3.750   4.304   4.929
 4324W        W 5038   6.536   4.911   5.403
 4325W        W 5039   3.994   6.528   5.318
 4326W        W 5040   5.335   6.878   4.188
 4327W        W 5041   6.727   4.904   3.652
 4328W        W 5042   3.750   6.662   5.816
 4329W        W 5043   4.541   6.234   6.296
 4330W        W 5044   4.936   3.999   6.008
 4331W        W 5045   7.165   3.761   5.305
 4332W        W 5046   4.384   5.633   3.773
 4333W        W 5047   4.039   4.666   3.952
 4334W        W 5048   4.101   6.622   4.746
 4335W        W 5049   6.564   6.964   6.708
 4336W        W 5050   6.873   7.004   5.164
 4337W        W 5051   6.550   4.857   6.762
 4338W        W 5052   7.263   6.513   4.896
 4339W        W 5053   3.656   5.356   4.586
 4340W        W 5054   4.767   5.771   6.159
 4341W        W 5055   4.176   4.821   7.037
 4342W        W 5056   4.066   3.738   5.196
 4343W        W 5057   5.834   4.085   5.757
 4344W        W 5058   7.020   6.812   6.852
 4345W        W 5059   5.987   3.893   6.891
 4346W        W 5060   7.006   6.194   7.013
 4347W        W 5061   6.436   4.361   6.609
 4348W        W 5062   6.236   4.299   4.879
 4349W        W 5063   6.629   5.433   7.283
 4350W        W 5064   4.369   7.009   5.269
 4351W        W 5065   4.596   4.010   6.919
 4352W        W 5066   6.648   4.494   4.600
 4353W        W 5067   7.015   4.976   4.545
 4354W        W 5068   4.758   7.193   7.016
 4355W        W 5069   4.684   3.729   4.251
 4356W        W 5070   7.005   4.263   5.286
 4357W        W 5071   7.155   6.512   3.731
 4358W        W 5072   7.113   6.634   5.383
 4359W        W 5073   7.152   3.828   6.133
 4360W        W 5074   5.690   6.379   4.390
 4361W        W 5075   6.090   5.673   7.130
 4362W        W 5076   5.764   3.650   5.439
 4363W        W 5077   3.930   5.753   6.276
 4364W        W 5078   5.789   6.946   4.982
 4365W        W 5079   6.983   4.543   5.854
 4366W        W 5080   5.620   6.890   6.621
 4367W        W 5081   6.963   5.949   3.826
 4368W        W 5082   7.250   3.943   6.628
 4369W        W 5083   5.399   5.778   6.222
 4370W        W 5084   6.468   4.962   4.505
 4371W        W 5085   6.755   4.695   4.147
 4372W        W 5086   6.564   6.735   4.536
 4373W        W 5087   6.398   6.338   5.332
 4374W        W 5088   5.727   5.627   5.296
 4375W        W 5089   6.608   5.415   5.363
 4376W        W 5090   3.983   4.430   5.787
 4377W        W 5091   6.761   5.482   6.614
 4378W        W 5092   7.112   7.100   5.760
 4379W        W 5093   5.042   6.544   5.162
 4380W        W 5094   6.049   7.077   6.486
 4381W        W 5095   6.043   4.407   6.250
 4382W        W 5096   5.250   7.115   6.311
 4383W        W 5097   6.947   4.069   4.777
 4384W        W 5098   6.738   5.388   6.078
 4385W        W 5099   3.721   4.709   6.116
 4386W        W 5100   6.992   4.655   6.911
 4387W        W 5101   5.877   6.354   5.129
 4388W        W 5102   5.133   6.945   4.742
 4389W        W 5103   4.248   4.125   4.000
 4390W        W 5104   5.352   3.779   5.810
 4391W        W 5105   4.380   6.899   3.658
 4392W        W 5106   5.238   4.352   4.712
 4393W        W 5107   6.594   3.949   5.140
 4394W        W 5108   6.314   7.231   5.468
 4395W        W 5109   5.726   6.879   5.808
 4396W        W 5110   5.122   5.916   5.769
 4397W        W 5111   6.892   6.639   5.895
 4398W        W 5112   4.586   4.142   4.664
 4399W        W 5113   5.108   6.439   5.624
 4400W        W 5114   6.240   3.845   5.953
 4401W        W 5115   3.660   5.688   5.838
 4402W        W 5116   6.340   3.878   6.516
 4403W        W 5117   6.349   5.702   6.735
 4404W        W 5118   5.633   3.842   7.240
 4405W        W 5119   4.067   7.126   4.707
 4406W        W 5120   5.399   6.456   6.832
 4407W        W 5121   6.114   5.326   5.412
 4408W        W 5122   6.394   5.125   5.811
 4409W        W 5123   5.599   5.799   5.745
 4410W        W 5124   6.069   6.173   3.877
 4411W        W 5125   5.741   4.194   5.205
 4412W        W 5126   7.220   4.472   4.473
 4413W        W 5127   3.714   7.061   6.504
 4414W        W 5128   4.131   6.287   6.036
 4415W        W 5129   3.698   7.133   4.268
 4416W        W 5130   4.960   6.426   3.923
 4417W        W 5131   6.865   6.808   4.109
 4418W        W 5132   4.683   4.652   4.640
 4419W        W 5133   6.099   6.127   6.870
 4420W        W 5134   6.452   4.033   4.487
 4421W        W 5135   3.782   3.881   3.935
 4422W        W 5136   5.068   6.200   6.225
 4423W        W 5137   3.850   6.309   4.483
 4424W        W 5138   4.354   5.379   6.925
 4425W        W 5139   5.058   3.939   7.111
 4426W        W 5140   5.767   4.081   6.467
 4427W        W 5141   4.962   3.849   4.748
 4428W        W 5142   6.021   3.926   4.253
 4429W        W 5143   3.966   3.858   5.830
 4430W        W 5144   6.703   3.929   5.606
 4431W        W 5145   4.125   4.427   4.420
 4432W        W 5146   6.696   4.115   6.036
 4433W        W 5147   7.092   5.318   3.721
 4434W        W 5148   3.646   4.338   3.958
 4435W        W 5149   4.432   5.727   6.519
 4436W        W 5150   5.790   5.125   5.698
 4437W        W 5151   5.657   7.204   3.994
 4438W        W 5152   3.803   5.711   3.691
 4439W        W 5153   4.538   6.122   6.817
 4440W        W 5154   4.059   5.289   6.448
 4441W        W 5155   6.818   3.753   6.504
 4442W        W 5156   7.216   5.363   6.495
 4443W        W 5157   7.204   5.563   4.181
 4444W        W 5158   6.067   5.895   4.280
 4445W        W 5159   6.541   7.195   3.975
 4446W        W 5160   4.048   6.152   7.157
 4447W        W 5161   7.254   4.074   7.109
 4448W        W 5162   6.972   5.002   5.730
 4449W        W 5163   5.280   7.132   7.207
 4450W        W 5164   5.135   3.761   3.934
 4451W        W 5165   6.674   6.360   3.877
 4452W        W 5166   4.877   6.447   6.625
 4453W        W 5167   7.003   4.438   6.423
 4454W        W 5168   6.214   7.097   4.391
 4455W        W 5169   6.453   5.716   5.758
 4456W        W 5170   4.675   6.380   4.376
 4457W        W 5171   6.430   5.878   4.640
 4458W        W 5172   5.527   6.566   4.828
 4459W        W 5173   7.277   5.126   5.009
 4460W        W 5174   5.499   3.759   6.728
 4461W        W 5175   6.279   6.464   5.807
 4462W        W 5176   6.582   6.808   5.515
 4463W        W 5177   5.801   6.610   3.943
 4464W        W 5178   3.811   6.502   6.785
 4465W        W 5179   4.524   3.842   5.133
 4466W        W 5180   6.941   5.797   5.524
 4467W        W 5181   4.268   6.555   6.947
 4468W        W 5182   6.655   7.237   4.744
 4469W        W 5183   4.836   7.161   6.029
 4470W        W 5184   6.903   7.257   7.061
 4471W        W 5185   3.911   5.243   3.909
 4472W        W 5186   7.045   6.901   4.606
 4473W        W 5187   6.882   4.225   4.225
 4474W        W 5188   5.021   3.744   6.628
 4475W        W 5189   6.727   6.546   5.086
 4476W        W 5190   6.756   5.102   4.991
 4477W        W 5191   6.229   6.190   6.394
 4478W        W 5192   4.175   7.069   6.756
 4479W        W 5193   4.287   6.430   3.886
 4480W        W 5194   6.804   6.188   4.696
 4481W        W 5195   7.181   4.910   4.063
 4482W        W 5196   6.686   7.237   6.017
 4483W        W 5197   6.477   3.871   7.011
 4484W        W 5198   4.141   4.021   6.598
 4485W        W 5199   3.652   6.617   6.318
 4486W        W 5200   3.966   7.019   6.084
 4487W        W 5201   6.761   5.245   4.192
 4488W        W 5202   6.856   4.161   6.878
 4489W        W 5203   6.292   6.370   4.841
 4490W        W 5204   3.890   5.294   7.018
 4491W        W 5205   6.856   3.758   4.314
 4492W        W 5206   6.376   6.233   4.325
 4493W        W 5207   6.465   4.095   3.933
 4494W        W 5208   6.530   4.702   6.119
 4495W        W 5209   6.296   4.854   4.940
 4496W        W 5210   7.281   6.144   6.147
 4497W        W 5211   7.199   4.131   5.708
 4498W        W 5212   3.738   6.961   5.084
 4499W        W 5213   4.247   6.148   4.620
 4500W        W 5214   4.162   3.765   7.173
 4501W        W 5215   5.281   6.618   7.275
 4502W        W 5216   7.036   5.586   5.065
 4503W        W 5217   6.390   5.763   3.945
 4504W        W 5218   5.685   7.284   6.157
 4505W        W 5219   6.542   6.006   7.194
 4506W        W 5220   5.357   3.716   4.474
 4507W        W 5221   6.070   4.585   5.333
 4508W        W 5222   3.756   6.172   5.665
 4509W        W 5223   5.009   4.134   4.306
 4510W        W 5224   5.807   4.599   4.869
 4511W        W 5225   6.012   6.009   5.991
 4512W        W 5226   4.166   6.614   6.426
 4513W        W 5227   4.757   6.597   7.149
 4514W        W 5228   4.608   4.394   4.163
 4515W        W 5229   6.125   4.536   4.488
 4516W        W 5230   6.083   6.644   6.725
 4517W        W 5231   4.423   6.934   6.189
 4518W        W 5232   7.168   7.051   3.790
 4519W        W 5233   4.031   5.723   6.786
 4520W        W 5234   6.026   5.985   5.474
 4521W        W 5235   4.833   6.641   6.111
 4522W        W 5236   5.211   4.060   5.152
 4523W        W 5237   3.822   6.044   4.082
 4524W        W 5238   3.987   5.544   4.971
 4525W        W 5239   6.949   3.895   3.862
 4526W        W 5240   7.042   5.641   6.961
 4527W        W 5241   5.696   6.898   7.113
 4528W        W 5242   7.254   5.992   6.635
 4529W        W 5243   4.401   7.246   5.724
 4530W        W 5244   7.260   5.868   4.598
 4531W        W 5245   5.790   5.135   5.111
 4532W        W 5246   5.557   3.747   5.001
 4533W        W 5247   4.616   6.731   4.838
 4534W        W 5248   3.878   6.663   4.080
 4535W        W 5249   5.694   6.027   4.798
 4536W        W 5250   4.569   6.822   6.677
 4537W        W 5251   3.931   4.188   5.372
 4538W        W 5252   5.479   6.153   5.429
 4539W        W 5253   3.731   4.007   4.449
 4540W        W 5254   6.395   5.213   6.376
 4541W        W 5255   6.789   6.271   5.596
 4542W        W 5256   5.450   6.755   5.427
 4543W        W 5257   4.862   6.859   4.338
 4544W        W 5258   6.144   3.762   3.768
 4545W        W 5259   3.944   7.022   5.509
 4546W        W 5260   4.124   4.310   7.143
 4547W        W 5261   6.126   3.793   4.847
 4548W        W 5262   6.471   6.686   6.287
 4549W        W 5263   6.055   6.835   5.398
 4550W        W 5264   6.074   5.815   4.992
 4551W        W 5265   7.071   4.640   4.938
 4552W        W 5266   5.763   5.810   3.815
 4553W        W 5267   6.699   6.010   6.563
 4554W        W 5268   6.353   6.711   4.030
 4555W        W 5269   6.880   6.465   6.454
 4556W        W 5270   3.824   4.886   6.608
 4557W        W 5271   3.941   6.121   4.991
 4558W        W 5272   6.405   5.704   6.231
 4559W        W 5273   6.177   7.084   7.042
 4560W        W 5274   6.350   6.877   5.000
 4561W        W 5275   5.352   6.597   6.323
 4562W        W 5276   4.837   6.952   5.592
 4563W        W 5277   6.642   6.123   6.011
 4564W        W 5278   5.692   6.195   7.148
 4565W        W 5279   4.297   6.148   5.487
 4566W        W 5280   6.284   6.973   5.883
 4567W        W 5281   4.262   6.702   5.753
 4568W        W 5282   5.734   6.920   4.474
 4569W        W 5283   5.168   6.413   4.489
 4570W        W 5284   4.389   5.153   3.748
 4571W        W 5285   6.809   5.862   7.941
 4572W        W 5286   4.857   6.938   7.494
 4573W        W 5287   6.226   4.074   9.082
 4574W        W 5288   3.811   4.171   9.868
 4575W        W 5289   3.864   4.963   9.314
 4576W        W 5290   5.834   6.428   9.305
 4577W        W 5291   4.334   5.862   9.537
 4578W        W 5292   3.693   5.390   9.108
 4579W        W 5293   4.616   6.589   8.999
 4580W        W 5294   4.957   4.918   9.358
 4581W        W 5295   4.655   6.277   9.455
 4582W        W 5296   7.118   6.060   8.745
 4583W        W 5297   6.531   4.460   9.312
 4584W        W 5298   6.816   4.413   7.407
 4585W        W 5299   7.281   5.214   9.713
 4586W        W 5300   5.248   6.921   9.466
 4587W        W 5301   7.022   6.387   7.904
 4588W        W 5302   4.151   7.173   7.658
 4589W        W 5303   4.544   7.219   8.334
 4590W        W 5304   4.341   3.973   9.760
 4591W        W 5305   6.369   5.413   8.494
 4592W        W 5306   5.543   6.245   9.661
 4593W        W 5307   5.949   6.662   9.854
 4594W        W 5308   6.820   5.453   8.276
 4595W        W 5309   5.722   4.111   8.292
 4596W        W 5310   4.379   6.805   7.975
 4597W        W 5311   3.750   4.304   8.574
 4598W        W 5312   6.536   4.911   9.048
 4599W        W 5313   3.994   6.528   8.963
 4600W        W 5314   5.335   6.878   7.833
 4601W        W 5315   6.727   4.904   7.297
 4602W        W 5316   3.750   6.662   9.461
 4603W        W 5317   4.936   3.999   9.653
 4604W        W 5318   4.039   4.666   7.597
 4605W        W 5319   4.101   6.622   8.391
 4606W        W 5320   6.873   7.004   8.809
 4607W        W 5321   7.263   6.513   8.541
 4608W        W 5322   3.656   5.356   8.231
 4609W        W 5323   4.767   5.771   9.804
 4610W        W 5324   5.971   5.035   8.182
 4611W        W 5325   5.848   5.525   8.286
 4612W        W 5326   4.191   4.945   9.760
 4613W        W 5327   4.066   3.738   8.841
 4614W        W 5328   5.834   4.085   9.402
 4615W        W 5329   5.837   4.419   7.743
 4616W        W 5330   6.236   4.299   8.524
 4617W        W 5331   4.369   7.009   8.914
 4618W        W 5332   6.648   4.494   8.245
 4619W        W 5333   7.015   4.976   8.190
 4620W        W 5334   4.684   3.729   7.896
 4621W        W 5335   7.155   6.512   7.376
 4622W        W 5336   4.062   5.715   9.078
 4623W        W 5337   7.113   6.634   9.028
 4624W        W 5338   7.152   3.828   9.778
 4625W        W 5339   5.764   3.650   9.084
 4626W        W 5340   4.376   4.553   9.147
 4627W        W 5341   5.789   6.946   8.627
 4628W        W 5342   6.963   5.949   7.471
 4629W        W 5343   5.399   5.778   9.867
 4630W        W 5344   5.616   4.664   9.312
 4631W        W 5345   6.468   4.962   8.150
 4632W        W 5346   6.755   4.695   7.792
 4633W        W 5347   6.564   6.735   8.181
 4634W        W 5348   6.398   6.338   8.977
 4635W        W 5349   6.294   5.417   7.955
 4636W        W 5350   6.608   5.415   9.008
 4637W        W 5351   3.983   4.430   9.432
 4638W        W 5352   7.112   7.100   9.405
 4639W        W 5353   5.042   6.544   8.807
 4640W        W 5354   6.049   7.077  10.131
 4641W        W 5355   5.250   7.115   9.956
 4642W        W 5356   6.738   5.388   9.723
 4643W        W 5357   3.721   4.709   9.761
 4644W        W 5358   6.581   4.504   8.779
 4645W        W 5359   5.877   6.354   8.774
 4646W        W 5360   5.133   6.945   8.387
 4647W        W 5361   4.248   4.125   7.645
 4648W        W 5362   5.352   3.779   9.455
 4649W        W 5363   4.380   6.899   7.303
 4650W        W 5364   6.594   3.949   8.785
 4651W        W 5365   6.314   7.231   9.113
 4652W        W 5366   5.726   6.879   9.453
 4653W        W 5367   5.122   5.916   9.414
 4654W        W 5368   6.892   6.639   9.540
 4655W        W 5369   4.586   4.142   8.309
 4656W        W 5370   5.108   6.439   9.269
 4657W        W 5371   4.591   4.370   7.334
 4658W        W 5372   5.392   4.979   9.728
 4659W        W 5373   6.240   3.845   9.598
 4660W        W 5374   3.660   5.688   9.483
 4661W        W 5375   4.632   3.821   7.411
 4662W        W 5376   4.855   4.458   9.278
 4663W        W 5377   4.281   4.414   8.676
 4664W        W 5378   4.067   7.126   8.352
 4665W        W 5379   6.394   5.125   9.456
 4666W        W 5380   5.599   5.799   9.390
 4667W        W 5381   6.069   6.173   7.522
 4668W        W 5382   5.741   4.194   8.850
 4669W        W 5383   7.220   4.472   8.118
 4670W        W 5384   4.131   6.287   9.681
 4671W        W 5385   3.698   7.133   7.913
 4672W        W 5386   4.960   6.426   7.568
 4673W        W 5387   6.865   6.808   7.754
 4674W        W 5388   6.452   4.033   8.132
 4675W        W 5389   3.782   3.881   7.580
 4676W        W 5390   5.068   6.200   9.870
 4677W        W 5391   3.850   6.309   8.128
 4678W        W 5392   6.021   3.926   7.898
 4679W        W 5393   3.966   3.858   9.475
 4680W        W 5394   4.014   4.821   8.845
 4681W        W 5395   6.703   3.929   9.251
 4682W        W 5396   4.125   4.427   8.065
 4683W        W 5397   6.696   4.115   9.681
 4684W        W 5398   7.092   5.318   7.366
 4685W        W 5399   3.646   4.338   7.603
 4686W        W 5400   5.657   7.204   7.639
 4687W        W 5401   3.803   5.711   7.336
 4688W        W 5402   5.050   5.394   9.887
 4689W        W 5403   6.541   7.195   7.620
 4690W        W 5404   6.972   5.002   9.375
 4691W        W 5405   5.135   3.761   7.579
 4692W        W 5406   6.674   6.360   7.522
 4693W        W 5407   6.214   7.097   8.036
 4694W        W 5408   6.453   5.716   9.403
 4695W        W 5409   4.675   6.380   8.021
 4696W        W 5410   6.430   5.878   8.285
 4697W        W 5411   5.527   6.566   8.473
 4698W        W 5412   7.277   5.126   8.654
 4699W        W 5413   6.279   6.464   9.452
 4700W        W 5414   6.582   6.808   9.160
 4701W        W 5415   5.801   6.610   7.588
 4702W        W 5416   6.145   4.684   9.470
 4703W        W 5417   6.941   5.797   9.169
 4704W        W 5418   6.655   7.237   8.389
 4705W        W 5419   4.836   7.161   9.674
 4706W        W 5420   6.062   5.445   9.639
 4707W        W 5421   3.911   5.243   7.554
 4708W        W 5422   7.045   6.901   8.251
 4709W        W 5423   6.882   4.225   7.870
 4710W        W 5424   6.727   6.546   8.731
 4711W        W 5425   6.756   5.102   8.636
 4712W        W 5426   4.858   7.110   8.767
 4713W        W 5427   4.287   6.430   7.531
 4714W        W 5428   6.804   6.188   8.341
 4715W        W 5429   7.181   4.910   7.708
 4716W        W 5430   5.916   4.977   9.804
 4717W        W 5431   6.686   7.237   9.662
 4718W        W 5432   4.480   5.044   9.296
 4719W        W 5433   5.060   4.351   7.511
 4720W        W 5434   3.966   7.019   9.729
 4721W        W 5435   6.761   5.245   7.837
 4722W        W 5436   6.292   6.370   8.486
 4723W        W 5437   6.376   6.233   7.970
 4724W        W 5438   6.465   4.095   7.578
 4725W        W 5439   4.533   6.234   8.620
 4726W        W 5440   5.319   4.233   9.281
 4727W        W 5441   7.281   6.144   9.792
 4728W        W 5442   3.738   6.961   8.729
 4729W        W 5443   4.247   6.148   8.265
 4730W        W 5444   7.036   5.586   8.710
 4731W        W 5445   6.390   5.763   7.590
 4732W        W 5446   5.685   7.284   9.802
 4733W        W 5447   3.756   6.172   9.310
 4734W        W 5448   6.012   6.009   9.636
 4735W        W 5449   4.608   4.394   7.808
 4736W        W 5450   6.125   4.536   8.133
 4737W        W 5451   7.168   7.051   7.435
 4738W        W 5452   6.026   5.985   9.119
 4739W        W 5453   4.462   5.634   8.361
 4740W        W 5454   4.833   6.641   9.756
 4741W        W 5455   3.822   6.044   7.727
 4742W        W 5456   3.987   5.544   8.616
 4743W        W 5457   6.949   3.895   7.507
 4744W        W 5458   4.401   7.246   9.369
 4745W        W 5459   7.260   5.868   8.243
 4746W        W 5460   4.616   6.731   8.483
 4747W        W 5461   5.115   4.472   9.708
 4748W        W 5462   4.815   3.841   9.177
 4749W        W 5463   3.878   6.663   7.725
 4750W        W 5464   5.694   6.027   8.443
 4751W        W 5465   4.046   5.645   8.018
 4752W        W 5466   3.931   4.188   9.017
 4753W        W 5467   5.479   6.153   9.074
 4754W        W 5468   3.731   4.007   8.094
 4755W        W 5469   6.272   4.599   7.593
 4756W        W 5470   6.789   6.271   9.241
 4757W        W 5471   5.450   6.755   9.072
 4758W        W 5472   4.862   6.859   7.983
 4759W        W 5473   6.144   3.762   7.413
 4760W        W 5474   3.944   7.022   9.154
 4761W        W 5475   3.855   4.910   8.121
 4762W        W 5476   6.126   3.793   8.492
 4763W        W 5477   5.257   7.224   8.995
 4764W        W 5478   6.471   6.686   9.932
 4765W        W 5479   6.055   6.835   9.043
 4766W        W 5480   6.074   5.815   8.637
 4767W        W 5481   5.536   4.040   7.708
 4768W        W 5482   5.584   5.363   9.979
 4769W        W 5483   3.941   6.121   8.636
 4770W        W 5484   4.088   5.418   9.526
 4771W        W 5485   6.405   5.704   9.876
 4772W        W 5486   6.350   6.877   8.645
 4773W        W 5487   5.352   6.597   9.968
 4774W        W 5488   4.837   6.952   9.237
 4775W        W 5489   6.642   6.123   9.656
 4776W        W 5490   4.297   6.148   9.132
 4777W        W 5491   6.643   5.907   8.777
 4778W        W 5492   6.284   6.973   9.528
 4779W        W 5493   4.262   6.702   9.398
 4780W        W 5494   5.734   6.920   8.119
 4781W        W 5495   5.168   6.413   8.134
 4782W        W 5496   4.389   5.153   7.393
 4783W        W 5497   6.809   9.507   0.652
 4784W        W 5498   4.940   8.735   1.188
 4785W        W 5499   4.455   8.583   1.352
 4786W        W 5500   5.446   9.398   0.786
 4787W        W 5501   3.770   8.051   3.104
 4788W        W 5502   4.532   7.331   2.906
 4789W        W 5503   6.226   7.719   1.793
 4790W        W 5504   5.875   8.590   0.363
 4791W        W 5505   6.445   8.024   3.454
 4792W        W 5506   3.811   7.816   2.579
 4793W        W 5507   3.864   8.608   2.025
 4794W        W 5508   4.757   8.499   3.262
 4795W        W 5509   7.216   8.358   1.761
 4796W        W 5510   6.980   9.401   2.620
 4797W        W 5511   5.288   8.734   1.647
 4798W        W 5512   4.334   9.507   2.248
 4799W        W 5513   3.693   9.035   1.819
 4800W        W 5514   4.729   9.007   3.011
 4801W        W 5515   7.000   8.790   3.265
 4802W        W 5516   4.957   8.563   2.069
 4803W        W 5517   5.249   9.347   1.712
 4804W        W 5518   5.325   9.440   3.570
 4805W        W 5519   3.715   8.547   3.570
 4806W        W 5520   4.128   7.664   1.167
 4807W        W 5521   4.655   9.922   2.166
 4808W        W 5522   7.118   9.705   1.456
 4809W        W 5523   6.531   8.105   2.023
 4810W        W 5524   6.816   8.058   0.118
 4811W        W 5525   7.281   8.859   2.424
 4812W        W 5526   4.341   7.618   2.471
 4813W        W 5527   6.964   8.636   2.746
 4814W        W 5528   6.369   9.058   1.205
 4815W        W 5529   6.335   8.746   0.232
 4816W        W 5530   5.349   8.220   1.571
 4817W        W 5531   6.820   9.098   0.987
 4818W        W 5532   5.722   7.756   1.003
 4819W        W 5533   3.750   7.949   1.285
 4820W        W 5534   6.536   8.556   1.759
 4821W        W 5535   6.727   8.549   0.008
 4822W        W 5536   4.914   9.239   1.271
 4823W        W 5537   4.936   7.644   2.364
 4824W        W 5538   4.384   9.278   0.129
 4825W        W 5539   4.039   8.311   0.308
 4826W        W 5540   5.232   9.750   1.350
 4827W        W 5541   5.490   8.251   0.748
 4828W        W 5542   5.890   9.450   2.736
 4829W        W 5543   4.767   9.416   2.515
 4830W        W 5544   5.971   8.680   0.893
 4831W        W 5545   5.848   9.170   0.997
 4832W        W 5546   4.191   8.590   2.471
 4833W        W 5547   4.176   8.466   3.393
 4834W        W 5548   4.066   7.383   1.552
 4835W        W 5549   5.834   7.730   2.113
 4836W        W 5550   5.482   7.915   3.276
 4837W        W 5551   5.837   8.064   0.454
 4838W        W 5552   5.987   7.538   3.247
 4839W        W 5553   7.006   9.839   3.369
 4840W        W 5554   6.436   8.006   2.965
 4841W        W 5555   6.236   7.944   1.235
 4842W        W 5556   6.629   9.078   3.639
 4843W        W 5557   5.027   8.371   0.611
 4844W        W 5558   4.596   7.655   3.275
 4845W        W 5559   6.648   8.139   0.956
 4846W        W 5560   7.015   8.621   0.901
 4847W        W 5561   4.684   7.374   0.607
 4848W        W 5562   7.005   7.908   1.642
 4849W        W 5563   4.062   9.360   1.789
 4850W        W 5564   5.979   7.947   0.019
 4851W        W 5565   7.152   7.473   2.489
 4852W        W 5566   5.597   8.685   3.043
 4853W        W 5567   6.090   9.318   3.486
 4854W        W 5568   5.764   7.295   1.795
 4855W        W 5569   4.376   8.198   1.858
 4856W        W 5570   3.930   9.398   2.632
 4857W        W 5571   6.983   8.188   2.210
 4858W        W 5572   6.963   9.594   0.182
 4859W        W 5573   5.398   9.077   1.243
 4860W        W 5574   7.250   7.588   2.984
 4861W        W 5575   5.399   9.423   2.578
 4862W        W 5576   5.616   8.309   2.023
 4863W        W 5577   6.468   8.607   0.861
 4864W        W 5578   6.755   8.340   0.503
 4865W        W 5579   6.398   9.983   1.688
 4866W        W 5580   6.294   9.062   0.666
 4867W        W 5581   5.727   9.272   1.652
 4868W        W 5582   6.608   9.060   1.719
 4869W        W 5583   3.983   8.075   2.143
 4870W        W 5584   6.761   9.127   2.970
 4871W        W 5585   6.043   8.052   2.606
 4872W        W 5586   6.947   7.714   1.133
 4873W        W 5587   6.738   9.033   2.434
 4874W        W 5588   3.721   8.354   2.472
 4875W        W 5589   6.581   8.149   1.490
 4876W        W 5590   6.992   8.300   3.267
 4877W        W 5591   5.352   7.424   2.166
 4878W        W 5592   4.754   9.010   0.765
 4879W        W 5593   5.408   9.639   3.078
 4880W        W 5594   5.238   7.997   1.068
 4881W        W 5595   6.594   7.594   1.496
 4882W        W 5596   5.122   9.561   2.125
 4883W        W 5597   4.586   7.787   1.020
 4884W        W 5598   4.591   8.015   0.045
 4885W        W 5599   5.392   8.624   2.439
 4886W        W 5600   6.240   7.490   2.309
 4887W        W 5601   3.660   9.333   2.194
 4888W        W 5602   4.632   7.466   0.122
 4889W        W 5603   5.370   8.547   1.173
 4890W        W 5604   6.340   7.523   2.872
 4891W        W 5605   4.928   9.535   2.981
 4892W        W 5606   5.732   9.317   3.198
 4893W        W 5607   6.349   9.347   3.091
 4894W        W 5608   5.633   7.487   3.596
 4895W        W 5609   4.855   8.103   1.989
 4896W        W 5610   4.281   8.059   1.387
 4897W        W 5611   4.434   9.586   0.547
 4898W        W 5612   6.114   8.971   1.768
 4899W        W 5613   6.394   8.770   2.167
 4900W        W 5614   5.599   9.444   2.101
 4901W        W 5615   5.741   7.839   1.561
 4902W        W 5616   7.220   8.117   0.829
 4903W        W 5617   5.597   8.048   2.430
 4904W        W 5618   5.840   9.106   0.479
 4905W        W 5619   4.683   8.297   0.996
 4906W        W 5620   5.515   8.207   0.048
 4907W        W 5621   6.099   9.772   3.226
 4908W        W 5622   6.452   7.678   0.843
 4909W        W 5623   5.068   9.845   2.581
 4910W        W 5624   4.867   9.761   1.673
 4911W        W 5625   4.609   9.713   0.071
 4912W        W 5626   4.354   9.024   3.281
 4913W        W 5627   5.058   7.584   3.467
 4914W        W 5628   5.767   7.726   2.823
 4915W        W 5629   4.962   7.494   1.104
 4916W        W 5630   6.021   7.571   0.609
 4917W        W 5631   3.966   7.503   2.186
 4918W        W 5632   4.014   8.466   1.556
 4919W        W 5633   6.703   7.574   1.962
 4920W        W 5634   6.696   7.760   2.392
 4921W        W 5635   7.092   8.963   0.077
 4922W        W 5636   4.384   7.721   1.896
 4923W        W 5637   5.498   8.293   2.836
 4924W        W 5638   4.432   9.372   2.875
 4925W        W 5639   5.790   8.770   2.054
 4926W        W 5640   3.803   9.356   0.047
 4927W        W 5641   4.059   8.934   2.804
 4928W        W 5642   5.050   9.039   2.598
 4929W        W 5643   6.818   7.398   2.860
 4930W        W 5644   7.216   9.008   2.851
 4931W        W 5645   7.204   9.208   0.537
 4932W        W 5646   6.067   9.540   0.636
 4933W        W 5647   5.718   8.830   3.473
 4934W        W 5648   7.254   7.719   3.465
 4935W        W 5649   6.972   8.647   2.086
 4936W        W 5650   5.135   7.406   0.290
 4937W        W 5651   4.443   8.098   3.119
 4938W        W 5652   7.003   8.083   2.779
 4939W        W 5653   6.453   9.361   2.114
 4940W        W 5654   4.703   7.777   2.781
 4941W        W 5655   5.172   8.846   3.538
 4942W        W 5656   6.430   9.523   0.996
 4943W        W 5657   4.198   8.149   2.720
 4944W        W 5658   7.277   8.771   1.365
 4945W        W 5659   5.499   7.404   3.084
 4946W        W 5660   4.554   8.139   2.379
 4947W        W 5661   4.524   7.487   1.489
 4948W        W 5662   6.145   8.329   2.181
 4949W        W 5663   4.943   9.500   0.381
 4950W        W 5664   6.941   9.442   1.880
 4951W        W 5665   4.754   7.902   1.545
 4952W        W 5666   4.523   9.395   1.635
 4953W        W 5667   6.062   9.090   2.350
 4954W        W 5668   6.882   7.870   0.581
 4955W        W 5669   5.021   7.389   2.984
 4956W        W 5670   6.756   8.747   1.347
 4957W        W 5671   4.873   8.420   1.563
 4958W        W 5672   5.118   8.682   2.887
 4959W        W 5673   6.229   9.835   2.750
 4960W        W 5674   4.879   8.289   2.862
 4961W        W 5675   6.804   9.833   1.052
 4962W        W 5676   4.408   8.625   2.938
 4963W        W 5677   7.181   8.555   0.419
 4964W        W 5678   4.926   9.612   0.890
 4965W        W 5679   6.025   8.994   2.971
 4966W        W 5680   5.916   8.622   2.515
 4967W        W 5681   4.476   8.994   2.544
 4968W        W 5682   6.477   7.516   3.367
 4969W        W 5683   4.141   7.666   2.954
 4970W        W 5684   4.480   8.689   2.007
 4971W        W 5685   4.849   8.503   0.129
 4972W        W 5686   5.237   8.971   2.117
 4973W        W 5687   5.060   7.996   0.222
 4974W        W 5688   6.761   8.890   0.548
 4975W        W 5689   6.856   7.806   3.234
 4976W        W 5690   3.890   8.939   3.374
 4977W        W 5691   6.856   7.403   0.670
 4978W        W 5692   6.376   9.878   0.681
 4979W        W 5693   5.278   8.936   0.766
 4980W        W 5694   6.465   7.740   0.289
 4981W        W 5695   6.530   8.347   2.475
 4982W        W 5696   4.239   8.940   1.682
 4983W        W 5697   6.296   8.499   1.296
 4984W        W 5698   5.319   7.878   1.992
 4985W        W 5699   7.199   7.776   2.064
 4986W        W 5700   4.247   9.793   0.976
 4987W        W 5701   4.162   7.410   3.529
 4988W        W 5702   7.036   9.231   1.421
 4989W        W 5703   6.390   9.408   0.301
 4990W        W 5704   6.542   9.651   3.550
 4991W        W 5705   5.357   7.361   0.830
 4992W        W 5706   6.070   8.230   1.689
 4993W        W 5707   3.756   9.817   2.021
 4994W        W 5708   5.009   7.779   0.662
 4995W        W 5709   4.813   9.263   3.511
 4996W        W 5710   5.807   8.244   1.225
 4997W        W 5711   6.012   9.654   2.347
 4998W        W 5712   4.608   8.039   0.519
 4999W        W 5713   6.125   8.181   0.844
 5000W        W 5714   4.768   8.881   1.680
 5001W        W 5715   4.031   9.368   3.142
 5002W        W 5716   6.026   9.630   1.830
 5003W        W 5717   4.462   9.279   1.072
 5004W        W 5718   5.211   7.705   1.508
 5005W        W 5719   3.822   9.689   0.438
 5006W        W 5720   3.987   9.189   1.327
 5007W        W 5721   5.277   7.831   2.791
 5008W        W 5722   6.949   7.540   0.218
 5009W        W 5723   7.042   9.286   3.317
 5010W        W 5724   7.254   9.637   2.991
 5011W        W 5725   7.260   9.513   0.954
 5012W        W 5726   5.790   8.780   1.467
 5013W        W 5727   5.557   7.392   1.357
 5014W        W 5728   5.115   8.117   2.419
 5015W        W 5729   4.815   7.486   1.888
 5016W        W 5730   5.694   9.672   1.154
 5017W        W 5731   3.931   7.833   1.728
 5018W        W 5732   6.395   8.858   2.732
 5019W        W 5733   6.272   8.244   0.304
 5020W        W 5734   6.141   8.425   3.500
 5021W        W 5735   4.124   7.955   3.499
 5022W        W 5736   4.546   8.544   0.557
 5023W        W 5737   6.309   8.871   3.374
 5024W        W 5738   4.652   9.152   2.083
 5025W        W 5739   6.126   7.438   1.203
 5026W        W 5740   6.074   9.460   1.348
 5027W        W 5741   5.536   7.685   0.419
 5028W        W 5742   7.217   7.313   1.141
 5029W        W 5743   4.905   8.948   0.304
 5030W        W 5744   7.071   8.285   1.294
 5031W        W 5745   5.763   9.455   0.171
 5032W        W 5746   6.699   9.655   2.919
 5033W        W 5747   4.968   8.031   3.292
 5034W        W 5748   4.788   8.615   2.533
 5035W        W 5749   5.980   8.060   3.187
 5036W        W 5750   3.824   8.531   2.964
 5037W        W 5751   5.584   9.008   2.690
 5038W        W 5752   4.088   9.063   2.237
 5039W        W 5753   6.405   9.349   2.587
 5040W        W 5754   6.073   8.468   2.951
 5041W        W 5755   6.642   9.768   2.367
 5042W        W 5756   4.297   9.793   1.843
 5043W        W 5757   6.643   9.552   1.488
 5044W        W 5758   5.283   8.399   3.319
 5045W        W 5759   5.042   9.820   3.468
 5046W        W 5760   4.389   8.798   0.104
 5047W        W 5761   4.104   9.777   6.526
 5048W        W 5762   6.809   9.507   4.296
 5049W        W 5763   4.940   8.735   4.832
 5050W        W 5764   4.455   8.583   4.996
 5051W        W 5765   5.446   9.398   4.430
 5052W        W 5766   3.770   8.051   6.748
 5053W        W 5767   4.532   7.331   6.550
 5054W        W 5768   6.226   7.719   5.437
 5055W        W 5769   5.875   8.590   4.007
 5056W        W 5770   6.445   8.024   7.098
 5057W        W 5771   3.811   7.816   6.223
 5058W        W 5772   3.864   8.608   5.669
 5059W        W 5773   4.757   8.499   6.906
 5060W        W 5774   7.216   8.358   5.405
 5061W        W 5775   6.980   9.401   6.264
 5062W        W 5776   5.288   8.734   5.291
 5063W        W 5777   4.334   9.507   5.892
 5064W        W 5778   3.693   9.035   5.463
 5065W        W 5779   4.729   9.007   6.655
 5066W        W 5780   7.000   8.790   6.909
 5067W        W 5781   4.957   8.563   5.713
 5068W        W 5782   5.249   9.347   5.356
 5069W        W 5783   5.325   9.440   7.214
 5070W        W 5784   5.306   9.156   6.692
 5071W        W 5785   3.715   8.547   7.214
 5072W        W 5786   4.128   7.664   4.811
 5073W        W 5787   4.655   9.922   5.810
 5074W        W 5788   7.118   9.705   5.100
 5075W        W 5789   6.531   8.105   5.667
 5076W        W 5790   6.816   8.058   3.762
 5077W        W 5791   7.281   8.859   6.068
 5078W        W 5792   4.341   7.618   6.115
 5079W        W 5793   6.964   8.636   6.390
 5080W        W 5794   6.369   9.058   4.849
 5081W        W 5795   6.335   8.746   3.876
 5082W        W 5796   5.349   8.220   5.215
 5083W        W 5797   6.820   9.098   4.631
 5084W        W 5798   5.722   7.756   4.647
 5085W        W 5799   3.750   7.949   4.929
 5086W        W 5800   6.536   8.556   5.403
 5087W        W 5801   6.727   8.549   3.652
 5088W        W 5802   4.914   9.239   4.915
 5089W        W 5803   4.936   7.644   6.008
 5090W        W 5804   7.165   7.406   5.305
 5091W        W 5805   4.384   9.278   3.773
 5092W        W 5806   4.039   8.311   3.952
 5093W        W 5807   5.232   9.750   4.994
 5094W        W 5808   5.490   8.251   4.392
 5095W        W 5809   6.550   8.502   6.762
 5096W        W 5810   5.890   9.450   6.380
 5097W        W 5811   3.656   9.001   4.586
 5098W        W 5812   5.971   8.680   4.537
 5099W        W 5813   5.848   9.170   4.641
 5100W        W 5814   4.191   8.590   6.115
 5101W        W 5815   4.176   8.466   7.037
 5102W        W 5816   4.066   7.383   5.196
 5103W        W 5817   5.834   7.730   5.757
 5104W        W 5818   5.482   7.915   6.920
 5105W        W 5819   5.837   8.064   4.098
 5106W        W 5820   5.987   7.538   6.891
 5107W        W 5821   7.006   9.839   7.013
 5108W        W 5822   6.436   8.006   6.609
 5109W        W 5823   6.236   7.944   4.879
 5110W        W 5824   6.629   9.078   7.283
 5111W        W 5825   5.027   8.371   4.255
 5112W        W 5826   4.596   7.655   6.919
 5113W        W 5827   6.648   8.139   4.600
 5114W        W 5828   7.015   8.621   4.545
 5115W        W 5829   4.684   7.374   4.251
 5116W        W 5830   7.005   7.908   5.286
 5117W        W 5831   4.062   9.360   5.433
 5118W        W 5832   5.979   7.947   3.663
 5119W        W 5833   7.152   7.473   6.133
 5120W        W 5834   5.597   8.685   6.687
 5121W        W 5835   6.090   9.318   7.130
 5122W        W 5836   5.764   7.295   5.439
 5123W        W 5837   4.376   8.198   5.502
 5124W        W 5838   3.930   9.398   6.276
 5125W        W 5839   6.983   8.188   5.854
 5126W        W 5840   6.963   9.594   3.826
 5127W        W 5841   5.398   9.077   4.887
 5128W        W 5842   7.250   7.588   6.628
 5129W        W 5843   5.399   9.423   6.222
 5130W        W 5844   5.616   8.309   5.667
 5131W        W 5845   6.468   8.607   4.505
 5132W        W 5846   6.755   8.340   4.147
 5133W        W 5847   6.398   9.983   5.332
 5134W        W 5848   6.294   9.062   4.310
 5135W        W 5849   5.727   9.272   5.296
 5136W        W 5850   6.608   9.060   5.363
 5137W        W 5851   3.983   8.075   5.787
 5138W        W 5852   6.761   9.127   6.614
 5139W        W 5853   6.043   8.052   6.250
 5140W        W 5854   6.947   7.714   4.777
 5141W        W 5855   6.738   9.033   6.078
 5142W        W 5856   3.721   8.354   6.116
 5143W        W 5857   6.581   8.149   5.134
 5144W        W 5858   6.992   8.300   6.911
 5145W        W 5859   4.248   7.770   4.000
 5146W        W 5860   5.352   7.424   5.810
 5147W        W 5861   4.754   9.010   4.409
 5148W        W 5862   5.408   9.639   6.722
 5149W        W 5863   5.238   7.997   4.712
 5150W        W 5864   6.594   7.594   5.140
 5151W        W 5865   5.122   9.561   5.769
 5152W        W 5866   4.586   7.787   4.664
 5153W        W 5867   4.591   8.015   3.689
 5154W        W 5868   5.392   8.624   6.083
 5155W        W 5869   6.240   7.490   5.953
 5156W        W 5870   3.660   9.333   5.838
 5157W        W 5871   5.364   9.151   3.996
 5158W        W 5872   4.632   7.466   3.766
 5159W        W 5873   5.370   8.547   4.817
 5160W        W 5874   4.928   9.535   6.625
 5161W        W 5875   5.732   9.317   6.842
 5162W        W 5876   6.349   9.347   6.735
 5163W        W 5877   5.633   7.487   7.240
 5164W        W 5878   4.855   8.103   5.633
 5165W        W 5879   4.281   8.059   5.031
 5166W        W 5880   4.434   9.586   4.191
 5167W        W 5881   6.114   8.971   5.412
 5168W        W 5882   6.394   8.770   5.811
 5169W        W 5883   5.599   9.444   5.745
 5170W        W 5884   5.741   7.839   5.205
 5171W        W 5885   7.220   8.117   4.473
 5172W        W 5886   5.597   8.048   6.074
 5173W        W 5887   5.840   9.106   4.123
 5174W        W 5888   4.683   8.297   4.640
 5175W        W 5889   5.515   8.207   3.692
 5176W        W 5890   6.099   9.772   6.870
 5177W        W 5891   3.782   7.526   3.935
 5178W        W 5892   5.068   9.845   6.225
 5179W        W 5893   4.867   9.761   5.317
 5180W        W 5894   4.609   9.713   3.715
 5181W        W 5895   4.354   9.024   6.925
 5182W        W 5896   5.058   7.584   7.111
 5183W        W 5897   5.767   7.726   6.467
 5184W        W 5898   4.962   7.494   4.748
 5185W        W 5899   6.021   7.571   4.253
 5186W        W 5900   3.966   7.503   5.830
 5187W        W 5901   4.014   8.466   5.200
 5188W        W 5902   6.703   7.574   5.606
 5189W        W 5903   4.125   8.072   4.420
 5190W        W 5904   6.696   7.760   6.036
 5191W        W 5905   7.092   8.963   3.721
 5192W        W 5906   4.384   7.721   5.540
 5193W        W 5907   5.498   8.293   6.480
 5194W        W 5908   3.646   7.983   3.958
 5195W        W 5909   4.432   9.372   6.519
 5196W        W 5910   5.790   8.770   5.698
 5197W        W 5911   3.803   9.356   3.691
 5198W        W 5912   4.059   8.934   6.448
 5199W        W 5913   5.050   9.039   6.242
 5200W        W 5914   6.818   7.398   6.504
 5201W        W 5915   7.216   9.008   6.495
 5202W        W 5916   7.204   9.208   4.181
 5203W        W 5917   6.067   9.540   4.280
 5204W        W 5918   7.254   7.719   7.109
 5205W        W 5919   6.972   8.647   5.730
 5206W        W 5920   5.135   7.406   3.934
 5207W        W 5921   4.443   8.098   6.763
 5208W        W 5922   7.003   8.083   6.423
 5209W        W 5923   6.453   9.361   5.758
 5210W        W 5924   4.703   7.777   6.425
 5211W        W 5925   5.172   8.846   7.182
 5212W        W 5926   6.430   9.523   4.640
 5213W        W 5927   4.198   8.149   6.364
 5214W        W 5928   7.277   8.771   5.009
 5215W        W 5929   5.499   7.404   6.728
 5216W        W 5930   4.554   8.139   6.023
 5217W        W 5931   4.524   7.487   5.133
 5218W        W 5932   6.145   8.329   5.825
 5219W        W 5933   4.943   9.500   4.025
 5220W        W 5934   6.941   9.442   5.524
 5221W        W 5935   4.754   7.902   5.189
 5222W        W 5936   4.523   9.395   5.279
 5223W        W 5937   6.062   9.090   5.994
 5224W        W 5938   3.911   8.888   3.909
 5225W        W 5939   5.021   7.389   6.628
 5226W        W 5940   4.873   8.420   5.207
 5227W        W 5941   5.118   8.682   6.531
 5228W        W 5942   6.229   9.835   6.394
 5229W        W 5943   4.879   8.289   6.506
 5230W        W 5944   6.804   9.833   4.696
 5231W        W 5945   4.408   8.625   6.582
 5232W        W 5946   7.181   8.555   4.063
 5233W        W 5947   4.926   9.612   4.534
 5234W        W 5948   6.025   8.994   6.615
 5235W        W 5949   5.916   8.622   6.159
 5236W        W 5950   4.476   8.994   6.188
 5237W        W 5951   6.477   7.516   7.011
 5238W        W 5952   4.141   7.666   6.598
 5239W        W 5953   4.480   8.689   5.651
 5240W        W 5954   4.849   8.503   3.773
 5241W        W 5955   5.237   8.971   5.761
 5242W        W 5956   5.060   7.996   3.866
 5243W        W 5957   4.195   8.812   4.647
 5244W        W 5958   6.761   8.890   4.192
 5245W        W 5959   6.856   7.806   6.878
 5246W        W 5960   3.890   8.939   7.018
 5247W        W 5961   6.856   7.403   4.314
 5248W        W 5962   6.376   9.878   4.325
 5249W        W 5963   5.278   8.936   4.410
 5250W        W 5964   6.465   7.740   3.933
 5251W        W 5965   6.530   8.347   6.119
 5252W        W 5966   4.239   8.940   5.326
 5253W        W 5967   6.296   8.499   4.940
 5254W        W 5968   5.319   7.878   5.636
 5255W        W 5969   7.199   7.776   5.708
 5256W        W 5970   4.247   9.793   4.620
 5257W        W 5971   4.162   7.410   7.173
 5258W        W 5972   7.036   9.231   5.065
 5259W        W 5973   6.390   9.408   3.945
 5260W        W 5974   6.542   9.651   7.194
 5261W        W 5975   5.357   7.361   4.474
 5262W        W 5976   6.070   8.230   5.333
 5263W        W 5977   3.756   9.817   5.665
 5264W        W 5978   5.009   7.779   4.306
 5265W        W 5979   4.813   9.263   7.155
 5266W        W 5980   5.807   8.244   4.869
 5267W        W 5981   6.012   9.654   5.991
 5268W        W 5982   4.608   8.039   4.163
 5269W        W 5983   6.125   8.181   4.488
 5270W        W 5984   4.768   8.881   5.324
 5271W        W 5985   4.031   9.368   6.786
 5272W        W 5986   6.026   9.630   5.474
 5273W        W 5987   4.462   9.279   4.716
 5274W        W 5988   5.211   7.705   5.152
 5275W        W 5989   3.822   9.689   4.082
 5276W        W 5990   5.341   8.640   3.952
 5277W        W 5991   3.987   9.189   4.971
 5278W        W 5992   5.277   7.831   6.435
 5279W        W 5993   6.949   7.540   3.862
 5280W        W 5994   7.042   9.286   6.961
 5281W        W 5995   7.254   9.637   6.635
 5282W        W 5996   7.260   9.513   4.598
 5283W        W 5997   5.790   8.780   5.111
 5284W        W 5998   5.557   7.392   5.001
 5285W        W 5999   5.115   8.117   6.063
 5286W        W 6000   4.815   7.486   5.532
 5287W        W 6001   5.694   9.672   4.798
 5288W        W 6002   4.046   9.290   4.373
 5289W        W 6003   3.931   7.833   5.372
 5290W        W 6004   3.731   7.652   4.449
 5291W        W 6005   6.395   8.858   6.376
 5292W        W 6006   6.272   8.244   3.948
 5293W        W 6007   6.144   7.407   3.768
 5294W        W 6008   4.124   7.955   7.143
 5295W        W 6009   3.855   8.555   4.476
 5296W        W 6010   4.546   8.544   4.201
 5297W        W 6011   4.652   9.152   5.727
 5298W        W 6012   6.126   7.438   4.847
 5299W        W 6013   6.074   9.460   4.992
 5300W        W 6014   5.536   7.685   4.063
 5301W        W 6015   7.217   7.313   4.785
 5302W        W 6016   4.905   8.948   3.948
 5303W        W 6017   7.071   8.285   4.938
 5304W        W 6018   5.763   9.455   3.815
 5305W        W 6019   6.699   9.655   6.563
 5306W        W 6020   4.968   8.031   6.936
 5307W        W 6021   4.788   8.615   6.177
 5308W        W 6022   5.980   8.060   6.831
 5309W        W 6023   3.824   8.531   6.608
 5310W        W 6024   5.584   9.008   6.334
 5311W        W 6025   4.088   9.063   5.881
 5312W        W 6026   6.405   9.349   6.231
 5313W        W 6027   6.073   8.468   6.595
 5314W        W 6028   6.642   9.768   6.011
 5315W        W 6029   4.297   9.793   5.487
 5316W        W 6030   6.643   9.552   5.132
 5317W        W 6031   5.283   8.399   6.963
 5318W        W 6032   5.042   9.820   7.112
 5319W        W 6033   4.389   8.798   3.748
 5320W        W 6034   6.809   9.507   7.941
 5321W        W 6035   4.940   8.735   8.477
 5322W        W 6036   4.455   8.583   8.641
 5323W        W 6037   5.446   9.398   8.075
 5324W        W 6038   6.226   7.719   9.082
 5325W        W 6039   3.811   7.816   9.868
 5326W        W 6040   3.864   8.608   9.314
 5327W        W 6041   7.216   8.358   9.050
 5328W        W 6042   5.288   8.734   8.936
 5329W        W 6043   4.334   9.507   9.537
 5330W        W 6044   3.693   9.035   9.108
 5331W        W 6045   5.737   9.923  10.133
 5332W        W 6046   4.957   8.563   9.358
 5333W        W 6047   5.249   9.347   9.001
 5334W        W 6048   4.128   7.664   8.456
 5335W        W 6049   4.655   9.922   9.455
 5336W        W 6050   7.118   9.705   8.745
 5337W        W 6051   6.531   8.105   9.312
 5338W        W 6052   6.816   8.058   7.407
 5339W        W 6053   7.281   8.859   9.713
 5340W        W 6054   4.341   7.618   9.760
 5341W        W 6055   6.369   9.058   8.494
 5342W        W 6056   5.349   8.220   8.860
 5343W        W 6057   6.820   9.098   8.276
 5344W        W 6058   5.722   7.756   8.292
 5345W        W 6059   3.750   7.949   8.574
 5346W        W 6060   6.536   8.556   9.048
 5347W        W 6061   6.727   8.549   7.297
 5348W        W 6062   4.914   9.239   8.560
 5349W        W 6063   4.936   7.644   9.653
 5350W        W 6064   7.165   7.406   8.950
 5351W        W 6065   4.384   9.278   7.418
 5352W        W 6066   4.039   8.311   7.597
 5353W        W 6067   5.232   9.750   8.639
 5354W        W 6068   5.490   8.251   8.037
 5355W        W 6069   3.656   9.001   8.231
 5356W        W 6070   4.767   9.416   9.804
 5357W        W 6071   5.971   8.680   8.182
 5358W        W 6072   5.848   9.170   8.286
 5359W        W 6073   4.191   8.590   9.760
 5360W        W 6074   4.066   7.383   8.841
 5361W        W 6075   5.834   7.730   9.402
 5362W        W 6076   5.837   8.064   7.743
 5363W        W 6077   6.236   7.944   8.524
 5364W        W 6078   5.027   8.371   7.900
 5365W        W 6079   4.684   7.374   7.896
 5366W        W 6080   7.005   7.908   8.931
 5367W        W 6081   4.062   9.360   9.078
 5368W        W 6082   5.979   7.947   7.308
 5369W        W 6083   7.152   7.473   9.778
 5370W        W 6084   5.764   7.295   9.084
 5371W        W 6085   4.376   8.198   9.147
 5372W        W 6086   6.983   8.188   9.499
 5373W        W 6087   6.963   9.594   7.471
 5374W        W 6088   5.398   9.077   8.532
 5375W        W 6089   5.399   9.423   9.867
 5376W        W 6090   5.616   8.309   9.312
 5377W        W 6091   6.398   9.983   8.977
 5378W        W 6092   5.727   9.272   8.941
 5379W        W 6093   6.608   9.060   9.008
 5380W        W 6094   3.983   8.075   9.432
 5381W        W 6095   6.947   7.714   8.422
 5382W        W 6096   6.738   9.033   9.723
 5383W        W 6097   3.721   8.354   9.761
 5384W        W 6098   6.581   8.149   8.779
 5385W        W 6099   4.248   7.770   7.645
 5386W        W 6100   5.352   7.424   9.455
 5387W        W 6101   4.754   9.010   8.054
 5388W        W 6102   5.408   9.639  10.367
 5389W        W 6103   5.238   7.997   8.357
 5390W        W 6104   6.594   7.594   8.785
 5391W        W 6105   5.122   9.561   9.414
 5392W        W 6106   4.586   7.787   8.309
 5393W        W 6107   4.591   8.015   7.334
 5394W        W 6108   5.392   8.624   9.728
 5395W        W 6109   6.240   7.490   9.598
 5396W        W 6110   3.660   9.333   9.483
 5397W        W 6111   5.364   9.151   7.641
 5398W        W 6112   4.632   7.466   7.411
 5399W        W 6113   5.370   8.547   8.462
 5400W        W 6114   4.855   8.103   9.278
 5401W        W 6115   4.281   8.059   8.676
 5402W        W 6116   4.434   9.586   7.836
 5403W        W 6117   6.114   8.971   9.057
 5404W        W 6118   6.394   8.770   9.456
 5405W        W 6119   5.599   9.444   9.390
 5406W        W 6120   5.741   7.839   8.850
 5407W        W 6121   5.840   9.106   7.768
 5408W        W 6122   4.683   8.297   8.285
 5409W        W 6123   5.515   8.207   7.337
 5410W        W 6124   6.452   7.678   8.132
 5411W        W 6125   3.782   7.526   7.580
 5412W        W 6126   5.068   9.845   9.870
 5413W        W 6127   4.867   9.761   8.962
 5414W        W 6128   4.609   9.713   7.360
 5415W        W 6129   4.962   7.494   8.393
 5416W        W 6130   6.021   7.571   7.898
 5417W        W 6131   3.966   7.503   9.475
 5418W        W 6132   4.014   8.466   8.845
 5419W        W 6133   6.703   7.574   9.251
 5420W        W 6134   6.696   7.760   9.681
 5421W        W 6135   7.092   8.963   7.366
 5422W        W 6136   4.384   7.721   9.185
 5423W        W 6137   3.646   7.983   7.603
 5424W        W 6138   5.790   8.770   9.343
 5425W        W 6139   3.803   9.356   7.336
 5426W        W 6140   5.050   9.039   9.887
 5427W        W 6141   7.204   9.208   7.826
 5428W        W 6142   6.067   9.540   7.925
 5429W        W 6143   6.972   8.647   9.375
 5430W        W 6144   5.135   7.406   7.579
 5431W        W 6145   6.453   9.361   9.403
 5432W        W 6146   6.430   9.523   8.285
 5433W        W 6147   7.277   8.771   8.654
 5434W        W 6148   4.524   7.487   8.778
 5435W        W 6149   6.145   8.329   9.470
 5436W        W 6150   4.943   9.500   7.670
 5437W        W 6151   6.941   9.442   9.169
 5438W        W 6152   4.754   7.902   8.834
 5439W        W 6153   4.523   9.395   8.924
 5440W        W 6154   6.062   9.090   9.639
 5441W        W 6155   3.911   8.888   7.554
 5442W        W 6156   6.756   8.747   8.636
 5443W        W 6157   4.873   8.420   8.852
 5444W        W 6158   6.804   9.833   8.341
 5445W        W 6159   4.926   9.612   8.179
 5446W        W 6160   5.916   8.622   9.804
 5447W        W 6161   4.480   8.689   9.296
 5448W        W 6162   4.849   8.503   7.418
 5449W        W 6163   5.237   8.971   9.406
 5450W        W 6164   5.060   7.996   7.511
 5451W        W 6165   4.195   8.812   8.292
 5452W        W 6166   6.761   8.890   7.837
 5453W        W 6167   6.856   7.403   7.959
 5454W        W 6168   6.376   9.878   7.970
 5455W        W 6169   5.278   8.936   8.055
 5456W        W 6170   6.465   7.740   7.578
 5457W        W 6171   4.239   8.940   8.971
 5458W        W 6172   6.296   8.499   8.585
 5459W        W 6173   5.319   7.878   9.281
 5460W        W 6174   7.199   7.776   9.353
 5461W        W 6175   4.247   9.793   8.265
 5462W        W 6176   7.036   9.231   8.710
 5463W        W 6177   6.390   9.408   7.590
 5464W        W 6178   5.357   7.361   8.119
 5465W        W 6179   6.070   8.230   8.978
 5466W        W 6180   3.756   9.817   9.310
 5467W        W 6181   5.009   7.779   7.951
 5468W        W 6182   5.807   8.244   8.514
 5469W        W 6183   6.012   9.654   9.636
 5470W        W 6184   4.608   8.039   7.808
 5471W        W 6185   4.768   8.881   8.969
 5472W        W 6186   6.026   9.630   9.119
 5473W        W 6187   4.462   9.279   8.361
 5474W        W 6188   5.211   7.705   8.797
 5475W        W 6189   3.822   9.689   7.727
 5476W        W 6190   5.341   8.640   7.597
 5477W        W 6191   3.987   9.189   8.616
 5478W        W 6192   6.949   7.540   7.507
 5479W        W 6193   7.260   9.513   8.243
 5480W        W 6194   5.790   8.780   8.756
 5481W        W 6195   5.557   7.392   8.646
 5482W        W 6196   5.115   8.117   9.708
 5483W        W 6197   4.815   7.486   9.177
 5484W        W 6198   5.694   9.672   8.443
 5485W        W 6199   4.046   9.290   8.018
 5486W        W 6200   3.931   7.833   9.017
 5487W        W 6201   3.731   7.652   8.094
 5488W        W 6202   6.144   7.407   7.413
 5489W        W 6203   3.855   8.555   8.121
 5490W        W 6204   4.546   8.544   7.846
 5491W        W 6205   4.652   9.152   9.372
 5492W        W 6206   6.126   7.438   8.492
 5493W        W 6207   6.074   9.460   8.637
 5494W        W 6208   5.536   7.685   7.708
 5495W        W 6209   7.217   7.313   8.430
 5496W        W 6210   4.905   8.948   7.593
 5497W        W 6211   5.763   9.455   7.460
 5498W        W 6212   5.584   9.008   9.979
 5499W        W 6213   4.088   9.063   9.526
 5500W        W 6214   6.405   9.349   9.876
 5501W        W 6215   6.642   9.768   9.656
 5502W        W 6216   4.297   9.793   9.132
 5503W        W 6217   6.643   9.552   8.777
 5504W        W 6218   4.389   8.798   7.393
 5505W        W 6219   7.373   3.595   3.359
 5506W        W 6220   7.749   2.488   2.882
 5507W        W 6221   8.502   3.294   0.205
 5508W        W 6222   8.585   1.446   1.188
 5509W        W 6223   8.100   1.294   1.352
 5510W        W 6224   9.091   2.109   0.786
 5511W        W 6225   8.766   3.201   3.141
 5512W        W 6226   7.415   0.762   3.104
 5513W        W 6227   8.177   0.042   2.906
 5514W        W 6228   9.871   0.430   1.793
 5515W        W 6229   9.520   1.301   0.363
 5516W        W 6230   7.456   0.527   2.579
 5517W        W 6231   7.555   3.146   3.600
 5518W        W 6232   9.077   2.536   0.332
 5519W        W 6233   7.509   1.319   2.025
 5520W        W 6234   8.402   1.210   3.262
 5521W        W 6235   8.933   1.445   1.647
 5522W        W 6236   9.479   2.784   2.016
 5523W        W 6237   7.979   2.218   2.248
 5524W        W 6238   7.338   1.746   1.819
 5525W        W 6239   8.374   1.718   3.011
 5526W        W 6240   8.261   2.945   1.710
 5527W        W 6241   9.382   2.634   2.844
 5528W        W 6242   8.602   1.274   2.069
 5529W        W 6243   8.894   2.058   1.712
 5530W        W 6244   9.891   2.831   3.560
 5531W        W 6245   8.970   2.151   3.570
 5532W        W 6246   8.951   1.867   3.048
 5533W        W 6247   7.360   1.258   3.570
 5534W        W 6248   7.773   0.375   1.167
 5535W        W 6249   8.300   2.633   2.166
 5536W        W 6250   8.893   3.277   2.177
 5537W        W 6251   7.796   3.529   0.369
 5538W        W 6252   8.189   3.575   1.045
 5539W        W 6253   7.986   0.329   2.471
 5540W        W 6254   9.188   2.601   2.372
 5541W        W 6255   8.994   0.931   1.571
 5542W        W 6256   9.594   3.018   2.565
 5543W        W 6257   9.367   0.467   1.003
 5544W        W 6258   8.024   3.161   0.686
 5545W        W 6259   7.395   0.660   1.285
 5546W        W 6260   7.639   2.884   1.674
 5547W        W 6261   8.980   3.234   0.544
 5548W        W 6262   7.395   3.018   2.172
 5549W        W 6263   8.186   2.590   2.652
 5550W        W 6264   8.559   1.950   1.271
 5551W        W 6265   8.581   0.355   2.364
 5552W        W 6266   8.029   1.989   0.129
 5553W        W 6267   7.684   1.022   0.308
 5554W        W 6268   7.746   2.978   1.102
 5555W        W 6269   8.877   2.461   1.350
 5556W        W 6270   9.135   0.962   0.748
 5557W        W 6271   9.535   2.161   2.736
 5558W        W 6272   7.301   1.712   0.942
 5559W        W 6273   8.412   2.127   2.515
 5560W        W 6274   9.616   1.391   0.893
 5561W        W 6275   9.493   1.881   0.997
 5562W        W 6276   7.836   1.301   2.471
 5563W        W 6277   7.821   1.177   3.393
 5564W        W 6278   7.711   0.094   1.552
 5565W        W 6279   9.479   0.441   2.113
 5566W        W 6280   9.127   0.626   3.276
 5567W        W 6281   9.482   0.775   0.454
 5568W        W 6282   9.632   0.249   3.247
 5569W        W 6283   8.014   3.365   1.625
 5570W        W 6284   8.672   1.082   0.611
 5571W        W 6285   8.241   0.366   3.275
 5572W        W 6286   8.403   3.549   3.372
 5573W        W 6287   8.329   0.085   0.607
 5574W        W 6288   7.707   2.071   1.789
 5575W        W 6289   9.624   0.658   0.019
 5576W        W 6290   9.242   1.396   3.043
 5577W        W 6291   9.335   2.735   0.746
 5578W        W 6292   9.735   2.029   3.486
 5579W        W 6293   9.409   0.006   1.795
 5580W        W 6294   8.021   0.909   1.858
 5581W        W 6295   7.575   2.109   2.632
 5582W        W 6296   9.434   3.302   1.338
 5583W        W 6297   9.265   3.246   2.977
 5584W        W 6298   9.043   1.788   1.243
 5585W        W 6299   9.044   2.134   2.578
 5586W        W 6300   9.261   1.020   2.023
 5587W        W 6301   9.372   1.983   1.652
 5588W        W 6302   7.628   0.786   2.143
 5589W        W 6303   8.687   2.900   1.518
 5590W        W 6304   9.688   0.763   2.606
 5591W        W 6305   8.895   3.471   2.667
 5592W        W 6306   7.366   1.065   2.472
 5593W        W 6307   9.522   2.710   1.485
 5594W        W 6308   8.778   3.301   1.098
 5595W        W 6309   7.893   0.481   0.356
 5596W        W 6310   8.997   0.135   2.166
 5597W        W 6311   8.025   3.255   0.014
 5598W        W 6312   8.399   1.721   0.765
 5599W        W 6313   9.053   2.350   3.078
 5600W        W 6314   8.883   0.708   1.068
 5601W        W 6315   9.371   3.235   2.164
 5602W        W 6316   8.767   2.272   2.125
 5603W        W 6317   8.231   0.498   1.020
 5604W        W 6318   8.753   2.795   1.980
 5605W        W 6319   8.236   0.726   0.045
 5606W        W 6320   9.037   1.335   2.439
 5607W        W 6321   9.885   0.201   2.309
 5608W        W 6322   7.305   2.044   2.194
 5609W        W 6323   9.009   1.862   0.352
 5610W        W 6324   8.573   2.246   2.981
 5611W        W 6325   9.377   2.028   3.198
 5612W        W 6326   9.278   0.198   3.596
 5613W        W 6327   8.500   0.814   1.989
 5614W        W 6328   7.926   0.770   1.387
 5615W        W 6329   7.712   3.482   1.063
 5616W        W 6330   9.044   2.812   3.188
 5617W        W 6331   8.079   2.297   0.547
 5618W        W 6332   9.244   2.155   2.101
 5619W        W 6333   9.714   2.529   0.233
 5620W        W 6334   9.386   0.550   1.561
 5621W        W 6335   7.359   3.417   2.860
 5622W        W 6336   7.776   2.643   2.392
 5623W        W 6337   7.343   3.489   0.624
 5624W        W 6338   9.242   0.759   2.430
 5625W        W 6339   8.605   2.782   0.279
 5626W        W 6340   9.485   1.817   0.479
 5627W        W 6341   8.328   1.008   0.996
 5628W        W 6342   9.160   0.918   0.048
 5629W        W 6343   9.744   2.483   3.226
 5630W        W 6344   7.427   0.237   0.291
 5631W        W 6345   8.713   2.556   2.581
 5632W        W 6346   8.512   2.472   1.673
 5633W        W 6347   8.254   2.424   0.071
 5634W        W 6348   7.495   2.665   0.839
 5635W        W 6349   7.999   1.735   3.281
 5636W        W 6350   8.703   0.295   3.467
 5637W        W 6351   9.412   0.437   2.823
 5638W        W 6352   8.607   0.205   1.104
 5639W        W 6353   9.666   0.282   0.609
 5640W        W 6354   7.611   0.214   2.186
 5641W        W 6355   7.659   1.177   1.556
 5642W        W 6356   7.770   0.783   0.776
 5643W        W 6357   8.029   0.432   1.896
 5644W        W 6358   9.143   1.004   2.836
 5645W        W 6359   7.291   0.694   0.314
 5646W        W 6360   8.077   2.083   2.875
 5647W        W 6361   9.435   1.481   2.054
 5648W        W 6362   9.302   3.560   0.350
 5649W        W 6363   7.448   2.067   0.047
 5650W        W 6364   8.183   2.478   3.173
 5651W        W 6365   7.704   1.645   2.804
 5652W        W 6366   8.695   1.750   2.598
 5653W        W 6367   9.712   2.251   0.636
 5654W        W 6368   9.363   1.541   3.473
 5655W        W 6369   7.693   2.508   3.513
 5656W        W 6370   8.925   3.488   3.563
 5657W        W 6371   8.780   0.117   0.290
 5658W        W 6372   8.088   0.809   3.119
 5659W        W 6373   8.522   2.803   2.981
 5660W        W 6374   8.348   0.488   2.781
 5661W        W 6375   8.817   1.557   3.538
 5662W        W 6376   8.320   2.736   0.732
 5663W        W 6377  10.075   2.234   0.996
 5664W        W 6378   7.843   0.860   2.720
 5665W        W 6379   9.172   2.922   1.184
 5666W        W 6380   9.144   0.115   3.084
 5667W        W 6381   9.446   2.966   0.299
 5668W        W 6382   7.456   2.858   3.141
 5669W        W 6383   8.199   0.850   2.379
 5670W        W 6384   8.169   0.198   1.489
 5671W        W 6385   8.588   2.211   0.381
 5672W        W 6386   8.399   0.613   1.545
 5673W        W 6387   8.168   2.106   1.635
 5674W        W 6388   8.481   3.517   2.385
 5675W        W 6389   9.707   1.801   2.350
 5676W        W 6390   7.556   1.599   0.265
 5677W        W 6391   8.666   0.100   2.984
 5678W        W 6392   8.518   1.131   1.563
 5679W        W 6393   8.763   1.393   2.887
 5680W        W 6394   9.874   2.546   2.750
 5681W        W 6395   8.524   1.000   2.862
 5682W        W 6396   8.503   3.466   1.478
 5683W        W 6397   7.820   3.425   3.112
 5684W        W 6398   8.053   1.336   2.938
 5685W        W 6399   8.571   2.323   0.890
 5686W        W 6400   9.670   1.705   2.971
 5687W        W 6401   9.561   1.333   2.515
 5688W        W 6402   8.121   1.705   2.544
 5689W        W 6403   7.786   0.377   2.954
 5690W        W 6404   8.125   1.400   2.007
 5691W        W 6405   8.494   1.214   0.129
 5692W        W 6406   7.297   2.973   2.674
 5693W        W 6407   8.882   1.682   2.117
 5694W        W 6408   8.705   0.707   0.222
 5695W        W 6409   7.840   1.523   1.003
 5696W        W 6410   7.611   3.375   2.440
 5697W        W 6411   9.937   2.726   1.197
 5698W        W 6412   7.535   1.650   3.374
 5699W        W 6413   8.923   1.647   0.766
 5700W        W 6414   7.884   1.651   1.682
 5701W        W 6415   8.178   2.590   1.331
 5702W        W 6416   9.941   1.210   1.296
 5703W        W 6417   8.964   0.589   1.992
 5704W        W 6418   7.383   3.317   1.440
 5705W        W 6419   7.892   2.504   0.976
 5706W        W 6420   7.807   0.121   3.529
 5707W        W 6421   8.926   2.974   3.631
 5708W        W 6422   9.330   3.640   2.513
 5709W        W 6423   9.002   0.072   0.830
 5710W        W 6424   9.715   0.941   1.689
 5711W        W 6425   7.401   2.528   2.021
 5712W        W 6426   8.654   0.490   0.662
 5713W        W 6427   8.458   1.974   3.511
 5714W        W 6428   9.452   0.955   1.225
 5715W        W 6429   9.657   2.365   2.347
 5716W        W 6430   7.811   2.970   2.782
 5717W        W 6431   8.402   2.953   3.505
 5718W        W 6432   8.253   0.750   0.519
 5719W        W 6433   9.770   0.892   0.844
 5720W        W 6434   9.728   3.000   3.081
 5721W        W 6435   8.068   3.290   2.545
 5722W        W 6436   7.676   2.079   3.142
 5723W        W 6437   9.671   2.341   1.830
 5724W        W 6438   8.107   1.990   1.072
 5725W        W 6439   8.478   2.997   2.467
 5726W        W 6440   8.856   0.416   1.508
 5727W        W 6441   7.467   2.400   0.438
 5728W        W 6442   8.986   1.351   0.308
 5729W        W 6443   7.632   1.900   1.327
 5730W        W 6444   8.922   0.542   2.791
 5731W        W 6445   9.341   3.254   3.469
 5732W        W 6446   8.046   3.602   2.080
 5733W        W 6447   9.435   1.491   1.467
 5734W        W 6448   9.202   0.103   1.357
 5735W        W 6449   8.261   3.087   1.194
 5736W        W 6450   8.760   0.828   2.419
 5737W        W 6451   8.460   0.197   1.888
 5738W        W 6452   7.523   3.019   0.436
 5739W        W 6453   9.339   2.383   1.154
 5740W        W 6454   8.214   3.178   3.033
 5741W        W 6455   7.691   2.001   0.729
 5742W        W 6456   7.576   0.544   1.728
 5743W        W 6457   9.124   2.509   1.785
 5744W        W 6458   7.376   0.363   0.805
 5745W        W 6459   9.095   3.111   1.783
 5746W        W 6460   8.507   3.215   0.694
 5747W        W 6461   7.589   3.378   1.865
 5748W        W 6462   7.769   0.666   3.499
 5749W        W 6463   7.500   1.266   0.832
 5750W        W 6464   8.191   1.255   0.557
 5751W        W 6465   8.297   1.863   2.083
 5752W        W 6466   8.902   3.580   1.706
 5753W        W 6467   9.700   3.191   1.754
 5754W        W 6468   9.719   2.171   1.348
 5755W        W 6469   8.550   1.659   0.304
 5756W        W 6470   9.408   2.166   0.171
 5757W        W 6471   8.613   0.742   3.292
 5758W        W 6472   8.433   1.326   2.533
 5759W        W 6473   9.625   0.771   3.187
 5760W        W 6474   7.469   1.242   2.964
 5761W        W 6475   9.229   1.719   2.690
 5762W        W 6476   7.586   2.477   1.347
 5763W        W 6477   7.733   1.774   2.237
 5764W        W 6478   9.718   1.179   2.951
 5765W        W 6479   8.997   2.953   2.679
 5766W        W 6480   8.482   3.308   1.948
 5767W        W 6481   9.337   2.551   3.504
 5768W        W 6482   7.942   2.504   1.843
 5769W        W 6483   8.928   1.110   3.319
 5770W        W 6484   9.379   3.276   0.830
 5771W        W 6485   8.687   2.531   3.468
 5772W        W 6486   8.813   2.769   0.845
 5773W        W 6487   8.034   1.509   0.104
 5774W        W 6488   7.373   3.595   7.003
 5775W        W 6489   7.749   2.488   6.526
 5776W        W 6490   8.502   3.294   3.849
 5777W        W 6491   8.585   1.446   4.832
 5778W        W 6492   8.100   1.294   4.996
 5779W        W 6493   9.091   2.109   4.430
 5780W        W 6494   8.766   3.201   6.785
 5781W        W 6495   7.415   0.762   6.748
 5782W        W 6496   8.177   0.042   6.550
 5783W        W 6497   9.871   0.430   5.437
 5784W        W 6498   9.520   1.301   4.007
 5785W        W 6499   7.456   0.527   6.223
 5786W        W 6500   7.555   3.146   7.244
 5787W        W 6501   9.077   2.536   3.976
 5788W        W 6502   7.509   1.319   5.669
 5789W        W 6503   8.402   1.210   6.906
 5790W        W 6504   9.479   2.784   5.660
 5791W        W 6505   7.979   2.218   5.892
 5792W        W 6506   7.338   1.746   5.463
 5793W        W 6507   8.374   1.718   6.655
 5794W        W 6508   8.261   2.945   5.354
 5795W        W 6509   9.382   2.634   6.488
 5796W        W 6510   8.602   1.274   5.713
 5797W        W 6511   8.894   2.058   5.356
 5798W        W 6512   9.891   2.831   7.204
 5799W        W 6513   8.970   2.151   7.214
 5800W        W 6514   8.951   1.867   6.692
 5801W        W 6515   7.360   1.258   7.214
 5802W        W 6516   7.773   0.375   4.811
 5803W        W 6517   8.300   2.633   5.810
 5804W        W 6518   8.893   3.277   5.821
 5805W        W 6519   7.796   3.529   4.013
 5806W        W 6520   8.189   3.575   4.689
 5807W        W 6521   7.986   0.329   6.115
 5808W        W 6522   9.188   2.601   6.016
 5809W        W 6523   8.994   0.931   5.215
 5810W        W 6524   9.594   3.018   6.209
 5811W        W 6525   9.367   0.467   4.647
 5812W        W 6526   8.024   3.161   4.330
 5813W        W 6527   7.395   0.660   4.929
 5814W        W 6528   7.639   2.884   5.318
 5815W        W 6529   8.980   3.234   4.188
 5816W        W 6530   7.395   3.018   5.816
 5817W        W 6531   8.186   2.590   6.296
 5818W        W 6532   8.559   1.950   4.915
 5819W        W 6533   8.581   0.355   6.008
 5820W        W 6534   8.029   1.989   3.773
 5821W        W 6535   7.684   1.022   3.952
 5822W        W 6536   7.746   2.978   4.746
 5823W        W 6537   8.877   2.461   4.994
 5824W        W 6538   9.135   0.962   4.392
 5825W        W 6539   9.535   2.161   6.380
 5826W        W 6540   7.301   1.712   4.586
 5827W        W 6541   8.412   2.127   6.159
 5828W        W 6542   9.616   1.391   4.537
 5829W        W 6543   9.493   1.881   4.641
 5830W        W 6544   7.836   1.301   6.115
 5831W        W 6545   7.821   1.177   7.037
 5832W        W 6546   7.711   0.094   5.196
 5833W        W 6547   9.479   0.441   5.757
 5834W        W 6548   9.127   0.626   6.920
 5835W        W 6549   9.482   0.775   4.098
 5836W        W 6550   9.632   0.249   6.891
 5837W        W 6551   8.014   3.365   5.269
 5838W        W 6552   8.672   1.082   4.255
 5839W        W 6553   8.241   0.366   6.919
 5840W        W 6554   8.403   3.549   7.016
 5841W        W 6555   8.329   0.085   4.251
 5842W        W 6556   7.707   2.071   5.433
 5843W        W 6557   9.624   0.658   3.663
 5844W        W 6558   9.242   1.396   6.687
 5845W        W 6559   9.335   2.735   4.390
 5846W        W 6560   9.735   2.029   7.130
 5847W        W 6561   9.409   0.006   5.439
 5848W        W 6562   8.021   0.909   5.502
 5849W        W 6563   7.575   2.109   6.276
 5850W        W 6564   9.434   3.302   4.982
 5851W        W 6565   9.265   3.246   6.621
 5852W        W 6566   9.044   2.134   6.222
 5853W        W 6567   9.261   1.020   5.667
 5854W        W 6568   9.372   1.983   5.296
 5855W        W 6569   7.628   0.786   5.787
 5856W        W 6570   8.687   2.900   5.162
 5857W        W 6571   9.688   0.763   6.250
 5858W        W 6572   8.895   3.471   6.311
 5859W        W 6573   7.366   1.065   6.116
 5860W        W 6574   9.522   2.710   5.129
 5861W        W 6575   8.778   3.301   4.742
 5862W        W 6576   7.893   0.481   4.000
 5863W        W 6577   8.997   0.135   5.810
 5864W        W 6578   8.025   3.255   3.658
 5865W        W 6579   8.399   1.721   4.409
 5866W        W 6580   9.053   2.350   6.722
 5867W        W 6581   8.883   0.708   4.712
 5868W        W 6582   9.371   3.235   5.808
 5869W        W 6583   8.767   2.272   5.769
 5870W        W 6584   8.231   0.498   4.664
 5871W        W 6585   8.753   2.795   5.624
 5872W        W 6586   9.037   1.335   6.083
 5873W        W 6587   9.885   0.201   5.953
 5874W        W 6588   7.305   2.044   5.838
 5875W        W 6589   9.009   1.862   3.996
 5876W        W 6590   8.277   0.177   3.766
 5877W        W 6591   9.015   1.258   4.817
 5878W        W 6592   8.573   2.246   6.625
 5879W        W 6593   9.377   2.028   6.842
 5880W        W 6594   9.278   0.198   7.240
 5881W        W 6595   8.500   0.814   5.633
 5882W        W 6596   7.926   0.770   5.031
 5883W        W 6597   7.712   3.482   4.707
 5884W        W 6598   9.044   2.812   6.832
 5885W        W 6599   8.079   2.297   4.191
 5886W        W 6600   9.244   2.155   5.745
 5887W        W 6601   9.714   2.529   3.877
 5888W        W 6602   9.386   0.550   5.205
 5889W        W 6603   7.359   3.417   6.504
 5890W        W 6604   7.776   2.643   6.036
 5891W        W 6605   7.343   3.489   4.268
 5892W        W 6606   9.242   0.759   6.074
 5893W        W 6607   8.605   2.782   3.923
 5894W        W 6608   9.485   1.817   4.123
 5895W        W 6609   8.328   1.008   4.640
 5896W        W 6610   9.160   0.918   3.692
 5897W        W 6611   9.744   2.483   6.870
 5898W        W 6612   7.427   0.237   3.935
 5899W        W 6613   8.713   2.556   6.225
 5900W        W 6614   8.512   2.472   5.317
 5901W        W 6615   8.254   2.424   3.715
 5902W        W 6616   7.495   2.665   4.483
 5903W        W 6617   7.999   1.735   6.925
 5904W        W 6618   8.703   0.295   7.111
 5905W        W 6619   9.412   0.437   6.467
 5906W        W 6620   8.607   0.205   4.748
 5907W        W 6621   9.666   0.282   4.253
 5908W        W 6622   7.611   0.214   5.830
 5909W        W 6623   7.659   1.177   5.200
 5910W        W 6624   7.770   0.783   4.420
 5911W        W 6625   8.029   0.432   5.540
 5912W        W 6626   9.143   1.004   6.480
 5913W        W 6627   7.291   0.694   3.958
 5914W        W 6628   8.077   2.083   6.519
 5915W        W 6629   9.435   1.481   5.698
 5916W        W 6630   9.302   3.560   3.994
 5917W        W 6631   7.448   2.067   3.691
 5918W        W 6632   8.183   2.478   6.817
 5919W        W 6633   7.704   1.645   6.448
 5920W        W 6634   8.695   1.750   6.242
 5921W        W 6635   9.712   2.251   4.280
 5922W        W 6636   9.363   1.541   7.117
 5923W        W 6637   7.693   2.508   7.157
 5924W        W 6638   8.925   3.488   7.207
 5925W        W 6639   8.780   0.117   3.934
 5926W        W 6640   8.088   0.809   6.763
 5927W        W 6641   8.522   2.803   6.625
 5928W        W 6642   8.348   0.488   6.425
 5929W        W 6643   8.817   1.557   7.182
 5930W        W 6644   8.320   2.736   4.376
 5931W        W 6645  10.075   2.234   4.640
 5932W        W 6646   7.843   0.860   6.364
 5933W        W 6647   9.172   2.922   4.828
 5934W        W 6648   9.144   0.115   6.728
 5935W        W 6649   9.446   2.966   3.943
 5936W        W 6650   7.456   2.858   6.785
 5937W        W 6651   8.199   0.850   6.023
 5938W        W 6652   8.169   0.198   5.133
 5939W        W 6653   8.588   2.211   4.025
 5940W        W 6654   7.913   2.911   6.947
 5941W        W 6655   8.399   0.613   5.189
 5942W        W 6656   8.168   2.106   5.279
 5943W        W 6657   8.481   3.517   6.029
 5944W        W 6658   9.707   1.801   5.994
 5945W        W 6659   8.666   0.100   6.628
 5946W        W 6660   8.518   1.131   5.207
 5947W        W 6661   8.763   1.393   6.531
 5948W        W 6662   9.874   2.546   6.394
 5949W        W 6663   8.524   1.000   6.506
 5950W        W 6664   8.503   3.466   5.122
 5951W        W 6665   7.820   3.425   6.756
 5952W        W 6666   7.932   2.786   3.886
 5953W        W 6667   8.053   1.336   6.582
 5954W        W 6668   8.571   2.323   4.534
 5955W        W 6669   9.670   1.705   6.615
 5956W        W 6670   9.561   1.333   6.159
 5957W        W 6671   8.121   1.705   6.188
 5958W        W 6672   7.786   0.377   6.598
 5959W        W 6673   8.125   1.400   5.651
 5960W        W 6674   8.494   1.214   3.773
 5961W        W 6675   7.297   2.973   6.318
 5962W        W 6676   8.882   1.682   5.761
 5963W        W 6677   8.705   0.707   3.866
 5964W        W 6678   7.840   1.523   4.647
 5965W        W 6679   7.611   3.375   6.084
 5966W        W 6680   9.937   2.726   4.841
 5967W        W 6681   7.535   1.650   7.018
 5968W        W 6682   8.923   1.647   4.410
 5969W        W 6683   7.884   1.651   5.326
 5970W        W 6684   8.178   2.590   4.975
 5971W        W 6685   9.941   1.210   4.940
 5972W        W 6686   8.964   0.589   5.636
 5973W        W 6687   7.383   3.317   5.084
 5974W        W 6688   7.892   2.504   4.620
 5975W        W 6689   7.807   0.121   7.173
 5976W        W 6690   8.926   2.974   7.275
 5977W        W 6691   9.330   3.640   6.157
 5978W        W 6692   9.002   0.072   4.474
 5979W        W 6693   9.715   0.941   5.333
 5980W        W 6694   8.654   0.490   4.306
 5981W        W 6695   8.458   1.974   7.155
 5982W        W 6696   9.452   0.955   4.869
 5983W        W 6697   9.657   2.365   5.991
 5984W        W 6698   7.811   2.970   6.426
 5985W        W 6699   8.402   2.953   7.149
 5986W        W 6700   8.253   0.750   4.163
 5987W        W 6701   9.770   0.892   4.488
 5988W        W 6702   9.728   3.000   6.725
 5989W        W 6703   8.413   1.592   5.324
 5990W        W 6704   8.068   3.290   6.189
 5991W        W 6705   7.676   2.079   6.786
 5992W        W 6706   9.671   2.341   5.474
 5993W        W 6707   8.107   1.990   4.716
 5994W        W 6708   8.478   2.997   6.111
 5995W        W 6709   8.856   0.416   5.152
 5996W        W 6710   7.467   2.400   4.082
 5997W        W 6711   8.986   1.351   3.952
 5998W        W 6712   7.632   1.900   4.971
 5999W        W 6713   8.922   0.542   6.435
 6000W        W 6714   9.341   3.254   7.113
 6001W        W 6715   8.046   3.602   5.724
 6002W        W 6716   9.435   1.491   5.111
 6003W        W 6717   9.202   0.103   5.001
 6004W        W 6718   8.261   3.087   4.838
 6005W        W 6719   8.760   0.828   6.063
 6006W        W 6720   8.460   0.197   5.532
 6007W        W 6721   7.523   3.019   4.080
 6008W        W 6722   9.339   2.383   4.798
 6009W        W 6723   8.214   3.178   6.677
 6010W        W 6724   7.691   2.001   4.373
 6011W        W 6725   7.576   0.544   5.372
 6012W        W 6726   9.124   2.509   5.429
 6013W        W 6727   7.376   0.363   4.449
 6014W        W 6728   9.095   3.111   5.427
 6015W        W 6729   8.507   3.215   4.338
 6016W        W 6730   7.589   3.378   5.509
 6017W        W 6731   7.769   0.666   7.143
 6018W        W 6732   7.500   1.266   4.476
 6019W        W 6733   8.191   1.255   4.201
 6020W        W 6734   8.297   1.863   5.727
 6021W        W 6735   9.771   0.149   4.847
 6022W        W 6736   8.902   3.580   5.350
 6023W        W 6737   9.700   3.191   5.398
 6024W        W 6738   9.719   2.171   4.992
 6025W        W 6739   9.181   0.396   4.063
 6026W        W 6740   8.550   1.659   3.948
 6027W        W 6741   9.408   2.166   3.815
 6028W        W 6742   8.613   0.742   6.936
 6029W        W 6743   8.433   1.326   6.177
 6030W        W 6744   9.625   0.771   6.831
 6031W        W 6745   7.469   1.242   6.608
 6032W        W 6746   9.229   1.719   6.334
 6033W        W 6747   7.586   2.477   4.991
 6034W        W 6748   7.733   1.774   5.881
 6035W        W 6749   9.718   1.179   6.595
 6036W        W 6750   8.997   2.953   6.323
 6037W        W 6751   8.482   3.308   5.592
 6038W        W 6752   9.337   2.551   7.148
 6039W        W 6753   7.942   2.504   5.487
 6040W        W 6754   7.907   3.058   5.753
 6041W        W 6755   8.928   1.110   6.963
 6042W        W 6756   9.379   3.276   4.474
 6043W        W 6757   8.687   2.531   7.112
 6044W        W 6758   8.813   2.769   4.489
 6045W        W 6759   8.034   1.509   3.748
 6046W        W 6760   8.502   3.294   7.494
 6047W        W 6761   8.585   1.446   8.477
 6048W        W 6762   8.100   1.294   8.641
 6049W        W 6763   9.091   2.109   8.075
 6050W        W 6764   9.871   0.430   9.082
 6051W        W 6765   9.520   1.301   7.652
 6052W        W 6766   7.456   0.527   9.868
 6053W        W 6767   9.077   2.536   7.621
 6054W        W 6768   7.509   1.319   9.314
 6055W        W 6769   8.933   1.445   8.936
 6056W        W 6770   9.479   2.784   9.305
 6057W        W 6771   7.979   2.218   9.537
 6058W        W 6772   7.338   1.746   9.108
 6059W        W 6773   8.261   2.945   8.999
 6060W        W 6774   8.602   1.274   9.358
 6061W        W 6775   8.894   2.058   9.001
 6062W        W 6776   7.773   0.375   8.456
 6063W        W 6777   8.300   2.633   9.455
 6064W        W 6778   8.893   3.277   9.466
 6065W        W 6779   7.796   3.529   7.658
 6066W        W 6780   8.189   3.575   8.334
 6067W        W 6781   7.986   0.329   9.760
 6068W        W 6782   9.188   2.601   9.661
 6069W        W 6783   8.994   0.931   8.860
 6070W        W 6784   9.594   3.018   9.854
 6071W        W 6785   9.367   0.467   8.292
 6072W        W 6786   8.024   3.161   7.975
 6073W        W 6787   7.395   0.660   8.574
 6074W        W 6788   7.639   2.884   8.963
 6075W        W 6789   8.980   3.234   7.833
 6076W        W 6790   7.395   3.018   9.461
 6077W        W 6791   8.559   1.950   8.560
 6078W        W 6792   8.581   0.355   9.653
 6079W        W 6793   8.029   1.989   7.418
 6080W        W 6794   7.684   1.022   7.597
 6081W        W 6795   7.746   2.978   8.391
 6082W        W 6796   8.877   2.461   8.639
 6083W        W 6797   9.135   0.962   8.037
 6084W        W 6798   7.301   1.712   8.231
 6085W        W 6799   8.412   2.127   9.804
 6086W        W 6800   9.616   1.391   8.182
 6087W        W 6801   9.493   1.881   8.286
 6088W        W 6802   7.836   1.301   9.760
 6089W        W 6803   7.711   0.094   8.841
 6090W        W 6804   9.479   0.441   9.402
 6091W        W 6805   8.014   3.365   8.914
 6092W        W 6806   8.672   1.082   7.900
 6093W        W 6807   8.329   0.085   7.896
 6094W        W 6808   7.707   2.071   9.078
 6095W        W 6809   9.624   0.658   7.308
 6096W        W 6810   9.335   2.735   8.035
 6097W        W 6811   9.409   0.006   9.084
 6098W        W 6812   8.021   0.909   9.147
 6099W        W 6813   9.434   3.302   8.627
 6100W        W 6814   9.043   1.788   8.532
 6101W        W 6815   9.044   2.134   9.867
 6102W        W 6816   9.261   1.020   9.312
 6103W        W 6817   9.372   1.983   8.941
 6104W        W 6818   7.628   0.786   9.432
 6105W        W 6819   8.687   2.900   8.807
 6106W        W 6820   8.895   3.471   9.956
 6107W        W 6821   7.366   1.065   9.761
 6108W        W 6822   9.522   2.710   8.774
 6109W        W 6823   8.778   3.301   8.387
 6110W        W 6824   7.893   0.481   7.645
 6111W        W 6825   8.997   0.135   9.455
 6112W        W 6826   8.025   3.255   7.303
 6113W        W 6827   8.399   1.721   8.054
 6114W        W 6828   8.883   0.708   8.357
 6115W        W 6829   9.371   3.235   9.453
 6116W        W 6830   8.767   2.272   9.414
 6117W        W 6831   8.231   0.498   8.309
 6118W        W 6832   8.753   2.795   9.269
 6119W        W 6833   8.236   0.726   7.334
 6120W        W 6834   9.037   1.335   9.728
 6121W        W 6835   9.885   0.201   9.598
 6122W        W 6836   7.305   2.044   9.483
 6123W        W 6837   9.009   1.862   7.641
 6124W        W 6838   8.277   0.177   7.411
 6125W        W 6839   9.015   1.258   8.462
 6126W        W 6840   8.500   0.814   9.278
 6127W        W 6841   7.926   0.770   8.676
 6128W        W 6842   7.712   3.482   8.352
 6129W        W 6843   8.079   2.297   7.836
 6130W        W 6844   9.244   2.155   9.390
 6131W        W 6845   9.714   2.529   7.522
 6132W        W 6846   9.386   0.550   8.850
 6133W        W 6847   7.776   2.643   9.681
 6134W        W 6848   7.343   3.489   7.913
 6135W        W 6849   8.605   2.782   7.568
 6136W        W 6850   9.485   1.817   7.768
 6137W        W 6851   8.328   1.008   8.285
 6138W        W 6852   9.160   0.918   7.337
 6139W        W 6853   7.427   0.237   7.580
 6140W        W 6854   8.713   2.556   9.870
 6141W        W 6855   8.512   2.472   8.962
 6142W        W 6856   8.254   2.424   7.360
 6143W        W 6857   7.495   2.665   8.128
 6144W        W 6858   7.999   1.735  10.570
 6145W        W 6859   8.607   0.205   8.393
 6146W        W 6860   7.611   0.214   9.475
 6147W        W 6861   7.659   1.177   8.845
 6148W        W 6862   7.770   0.783   8.065
 6149W        W 6863   8.029   0.432   9.185
 6150W        W 6864   7.291   0.694   7.603
 6151W        W 6865   9.435   1.481   9.343
 6152W        W 6866   9.302   3.560   7.639
 6153W        W 6867   7.448   2.067   7.336
 6154W        W 6868   8.695   1.750   9.887
 6155W        W 6869   9.712   2.251   7.925
 6156W        W 6870   8.780   0.117   7.579
 6157W        W 6871   8.320   2.736   8.021
 6158W        W 6872  10.075   2.234   8.285
 6159W        W 6873   9.172   2.922   8.473
 6160W        W 6874   9.446   2.966   7.588
 6161W        W 6875   8.169   0.198   8.778
 6162W        W 6876   8.588   2.211   7.670
 6163W        W 6877   8.399   0.613   8.834
 6164W        W 6878   8.168   2.106   8.924
 6165W        W 6879   8.481   3.517   9.674
 6166W        W 6880   9.707   1.801   9.639
 6167W        W 6881   7.556   1.599   7.554
 6168W        W 6882   8.518   1.131   8.852
 6169W        W 6883   8.503   3.466   8.767
 6170W        W 6884   7.932   2.786   7.531
 6171W        W 6885   8.571   2.323   8.179
 6172W        W 6886   9.561   1.333   9.804
 6173W        W 6887   8.125   1.400   9.296
 6174W        W 6888   8.494   1.214   7.418
 6175W        W 6889   8.882   1.682   9.406
 6176W        W 6890   8.705   0.707   7.511
 6177W        W 6891   7.840   1.523   8.292
 6178W        W 6892   7.611   3.375   9.729
 6179W        W 6893   9.937   2.726   8.486
 6180W        W 6894   8.923   1.647   8.055
 6181W        W 6895   7.884   1.651   8.971
 6182W        W 6896   8.178   2.590   8.620
 6183W        W 6897   9.941   1.210   8.585
 6184W        W 6898   8.964   0.589   9.281
 6185W        W 6899   7.383   3.317   8.729
 6186W        W 6900   7.892   2.504   8.265
 6187W        W 6901   9.330   3.640   9.802
 6188W        W 6902   9.002   0.072   8.119
 6189W        W 6903   9.715   0.941   8.978
 6190W        W 6904   7.401   2.528   9.310
 6191W        W 6905   8.654   0.490   7.951
 6192W        W 6906   9.452   0.955   8.514
 6193W        W 6907   9.657   2.365   9.636
 6194W        W 6908   8.253   0.750   7.808
 6195W        W 6909   9.770   0.892   8.133
 6196W        W 6910   8.413   1.592   8.969
 6197W        W 6911   9.671   2.341   9.119
 6198W        W 6912   8.107   1.990   8.361
 6199W        W 6913   8.478   2.997   9.756
 6200W        W 6914   8.856   0.416   8.797
 6201W        W 6915   8.986   1.351   7.597
 6202W        W 6916   7.632   1.900   8.616
 6203W        W 6917   8.046   3.602   9.369
 6204W        W 6918   9.435   1.491   8.756
 6205W        W 6919   9.202   0.103   8.646
 6206W        W 6920   8.261   3.087   8.483
 6207W        W 6921   8.760   0.828   9.708
 6208W        W 6922   8.460   0.197   9.177
 6209W        W 6923   7.523   3.019   7.725
 6210W        W 6924   9.339   2.383   8.443
 6211W        W 6925   7.691   2.001   8.018
 6212W        W 6926   7.576   0.544   9.017
 6213W        W 6927   9.124   2.509   9.074
 6214W        W 6928   7.376   0.363   8.094
 6215W        W 6929   9.095   3.111   9.072
 6216W        W 6930   8.507   3.215   7.983
 6217W        W 6931   7.589   3.378   9.154
 6218W        W 6932   7.500   1.266   8.121
 6219W        W 6933   8.191   1.255   7.846
 6220W        W 6934   8.297   1.863   9.372
 6221W        W 6935   9.771   0.149   8.492
 6222W        W 6936   8.902   3.580   8.995
 6223W        W 6937   9.700   3.191   9.043
 6224W        W 6938   9.719   2.171   8.637
 6225W        W 6939   9.181   0.396   7.708
 6226W        W 6940   8.550   1.659   7.593
 6227W        W 6941   9.408   2.166   7.460
 6228W        W 6942   9.229   1.719   9.979
 6229W        W 6943   7.586   2.477   8.636
 6230W        W 6944   7.733   1.774   9.526
 6231W        W 6945   8.997   2.953   9.968
 6232W        W 6946   8.482   3.308   9.237
 6233W        W 6947   7.942   2.504   9.132
 6234W        W 6948   7.907   3.058   9.398
 6235W        W 6949   9.379   3.276   8.119
 6236W        W 6950   8.813   2.769   8.134
 6237W        W 6951   8.034   1.509   7.393
 6238W        W 6952   7.373   7.239   3.359
 6239W        W 6953   7.749   6.132   2.882
 6240W        W 6954   8.502   6.938   0.205
 6241W        W 6955   8.100   4.938   1.352
 6242W        W 6956   9.091   5.753   0.786
 6243W        W 6957   8.766   6.845   3.141
 6244W        W 6958   7.415   4.406   3.104
 6245W        W 6959   8.177   3.686   2.906
 6246W        W 6960   9.871   4.074   1.793
 6247W        W 6961   9.520   4.945   0.363
 6248W        W 6962   7.456   4.171   2.579
 6249W        W 6963   7.555   6.790   3.600
 6250W        W 6964   9.077   6.180   0.332
 6251W        W 6965   7.509   4.963   2.025
 6252W        W 6966   8.402   4.854   3.262
 6253W        W 6967   9.479   6.428   2.016
 6254W        W 6968   7.979   5.862   2.248
 6255W        W 6969   8.374   5.362   3.011
 6256W        W 6970   8.261   6.589   1.710
 6257W        W 6971   9.382   6.278   2.844
 6258W        W 6972   8.602   4.918   2.069
 6259W        W 6973   9.891   6.475   3.560
 6260W        W 6974   8.970   5.795   3.570
 6261W        W 6975   8.951   5.511   3.048
 6262W        W 6976   7.360   4.902   3.570
 6263W        W 6977   7.773   4.019   1.167
 6264W        W 6978   8.300   6.277   2.166
 6265W        W 6979   8.893   6.921   2.177
 6266W        W 6980   7.796   7.173   0.369
 6267W        W 6981   8.189   7.219   1.045
 6268W        W 6982   7.986   3.973   2.471
 6269W        W 6983   9.188   6.245   2.372
 6270W        W 6984   8.994   4.575   1.571
 6271W        W 6985   9.594   6.662   2.565
 6272W        W 6986   9.367   4.111   1.003
 6273W        W 6987   8.024   6.805   0.686
 6274W        W 6988   7.395   4.304   1.285
 6275W        W 6989   8.980   6.878   0.544
 6276W        W 6990   7.395   6.662   2.172
 6277W        W 6991   8.186   6.234   2.652
 6278W        W 6992   8.559   5.594   1.271
 6279W        W 6993   8.581   3.999   2.364
 6280W        W 6994   8.029   5.633   0.129
 6281W        W 6995   7.684   4.666   0.308
 6282W        W 6996   8.877   6.105   1.350
 6283W        W 6997   9.135   4.606   0.748
 6284W        W 6998   9.535   5.805   2.736
 6285W        W 6999   7.301   5.356   0.942
 6286W        W 7000   8.412   5.771   2.515
 6287W        W 7001   9.616   5.035   0.893
 6288W        W 7002   9.493   5.525   0.997
 6289W        W 7003   7.836   4.945   2.471
 6290W        W 7004   7.821   4.821   3.393
 6291W        W 7005   7.711   3.738   1.552
 6292W        W 7006   9.479   4.085   2.113
 6293W        W 7007   9.127   4.270   3.276
 6294W        W 7008   9.482   4.419   0.454
 6295W        W 7009   9.632   3.893   3.247
 6296W        W 7010   8.014   7.009   1.625
 6297W        W 7011   8.672   4.726   0.611
 6298W        W 7012   8.241   4.010   3.275
 6299W        W 7013   8.403   7.193   3.372
 6300W        W 7014   8.329   3.729   0.607
 6301W        W 7015   9.624   4.302   0.019
 6302W        W 7016   9.242   5.040   3.043
 6303W        W 7017   9.335   6.379   0.746
 6304W        W 7018   9.735   5.673   3.486
 6305W        W 7019   9.409   3.650   1.795
 6306W        W 7020   8.021   4.553   1.858
 6307W        W 7021   7.575   5.753   2.632
 6308W        W 7022   9.434   6.946   1.338
 6309W        W 7023   9.265   6.890   2.977
 6310W        W 7024   9.044   5.778   2.578
 6311W        W 7025   9.261   4.664   2.023
 6312W        W 7026   7.628   4.430   2.143
 6313W        W 7027   8.687   6.544   1.518
 6314W        W 7028   9.688   4.407   2.606
 6315W        W 7029   8.895   7.115   2.667
 6316W        W 7030   7.366   4.709   2.472
 6317W        W 7031   9.522   6.354   1.485
 6318W        W 7032   8.778   6.945   1.098
 6319W        W 7033   7.893   4.125   0.356
 6320W        W 7034   8.997   3.779   2.166
 6321W        W 7035   8.025   6.899   0.014
 6322W        W 7036   8.399   5.365   0.765
 6323W        W 7037   9.053   5.994   3.078
 6324W        W 7038   8.883   4.352   1.068
 6325W        W 7039   9.371   6.879   2.164
 6326W        W 7040   8.767   5.916   2.125
 6327W        W 7041   8.231   4.142   1.020
 6328W        W 7042   8.753   6.439   1.980
 6329W        W 7043   8.236   4.370   0.045
 6330W        W 7044   9.037   4.979   2.439
 6331W        W 7045   9.885   3.845   2.309
 6332W        W 7046   7.305   5.688   2.194
 6333W        W 7047   9.009   5.506   0.352
 6334W        W 7048   8.277   3.821   0.122
 6335W        W 7049   9.985   3.878   2.872
 6336W        W 7050   8.573   5.890   2.981
 6337W        W 7051   9.377   5.672   3.198
 6338W        W 7052   9.278   3.842   3.596
 6339W        W 7053   8.500   4.458   1.989
 6340W        W 7054   7.926   4.414   1.387
 6341W        W 7055   7.712   7.126   1.063
 6342W        W 7056   9.044   6.456   3.188
 6343W        W 7057   8.079   5.941   0.547
 6344W        W 7058   9.244   5.799   2.101
 6345W        W 7059   9.714   6.173   0.233
 6346W        W 7060   9.386   4.194   1.561
 6347W        W 7061   7.359   7.061   2.860
 6348W        W 7062   7.776   6.287   2.392
 6349W        W 7063   7.343   7.133   0.624
 6350W        W 7064   9.242   4.403   2.430
 6351W        W 7065   8.605   6.426   0.279
 6352W        W 7066   9.485   5.461   0.479
 6353W        W 7067   8.328   4.652   0.996
 6354W        W 7068   9.160   4.562   0.048
 6355W        W 7069   9.744   6.127   3.226
 6356W        W 7070   7.427   3.881   0.291
 6357W        W 7071   8.713   6.200   2.581
 6358W        W 7072   8.512   6.116   1.673
 6359W        W 7073   8.254   6.068   0.071
 6360W        W 7074   7.495   6.309   0.839
 6361W        W 7075   7.999   5.379   3.281
 6362W        W 7076   8.703   3.939   3.467
 6363W        W 7077   9.412   4.081   2.823
 6364W        W 7078   9.666   3.926   0.609
 6365W        W 7079   7.611   3.858   2.186
 6366W        W 7080   7.659   4.821   1.556
 6367W        W 7081   7.770   4.427   0.776
 6368W        W 7082   8.029   4.076   1.896
 6369W        W 7083   9.143   4.648   2.836
 6370W        W 7084   7.291   4.338   0.314
 6371W        W 7085   8.077   5.727   2.875
 6372W        W 7086   9.435   5.125   2.054
 6373W        W 7087   9.302   7.204   0.350
 6374W        W 7088   7.448   5.711   0.047
 6375W        W 7089   8.183   6.122   3.173
 6376W        W 7090   7.704   5.289   2.804
 6377W        W 7091   8.695   5.394   2.598
 6378W        W 7092   9.712   5.895   0.636
 6379W        W 7093   9.363   5.185   3.473
 6380W        W 7094   7.693   6.152   3.513
 6381W        W 7095   8.925   7.132   3.563
 6382W        W 7096   8.780   3.761   0.290
 6383W        W 7097   8.088   4.453   3.119
 6384W        W 7098   8.522   6.447   2.981
 6385W        W 7099   8.348   4.132   2.781
 6386W        W 7100   8.817   5.201   3.538
 6387W        W 7101   8.320   6.380   0.732
 6388W        W 7102  10.075   5.878   0.996
 6389W        W 7103   7.843   4.504   2.720
 6390W        W 7104   9.172   6.566   1.184
 6391W        W 7105   9.144   3.759   3.084
 6392W        W 7106   9.446   6.610   0.299
 6393W        W 7107   7.456   6.502   3.141
 6394W        W 7108   8.199   4.494   2.379
 6395W        W 7109   8.169   3.842   1.489
 6396W        W 7110   8.588   5.855   0.381
 6397W        W 7111   7.913   6.555   3.303
 6398W        W 7112   8.399   4.257   1.545
 6399W        W 7113   8.168   5.750   1.635
 6400W        W 7114   8.481   7.161   2.385
 6401W        W 7115   9.707   5.445   2.350
 6402W        W 7116   7.556   5.243   0.265
 6403W        W 7117   8.666   3.744   2.984
 6404W        W 7118   8.763   5.037   2.887
 6405W        W 7119   9.874   6.190   2.750
 6406W        W 7120   8.524   4.644   2.862
 6407W        W 7121   8.503   7.110   1.478
 6408W        W 7122   7.820   7.069   3.112
 6409W        W 7123   7.932   6.430   0.242
 6410W        W 7124   8.053   4.980   2.938
 6411W        W 7125   8.571   5.967   0.890
 6412W        W 7126   9.670   5.349   2.971
 6413W        W 7127   9.561   4.977   2.515
 6414W        W 7128   8.121   5.349   2.544
 6415W        W 7129   7.786   4.021   2.954
 6416W        W 7130   8.494   4.858   0.129
 6417W        W 7131   7.297   6.617   2.674
 6418W        W 7132   8.882   5.326   2.117
 6419W        W 7133   8.705   4.351   0.222
 6420W        W 7134   7.840   5.167   1.003
 6421W        W 7135   7.611   7.019   2.440
 6422W        W 7136   9.937   6.370   1.197
 6423W        W 7137   7.535   5.294   3.374
 6424W        W 7138   8.923   5.291   0.766
 6425W        W 7139   8.178   6.234   1.331
 6426W        W 7140   9.941   4.854   1.296
 6427W        W 7141   8.964   4.233   1.992
 6428W        W 7142   7.892   6.148   0.976
 6429W        W 7143   7.807   3.765   3.529
 6430W        W 7144   8.926   6.618   3.631
 6431W        W 7145   9.330   7.284   2.513
 6432W        W 7146   9.002   3.716   0.830
 6433W        W 7147   9.715   4.585   1.689
 6434W        W 7148   7.401   6.172   2.021
 6435W        W 7149   8.654   4.134   0.662
 6436W        W 7150   8.458   5.618   3.511
 6437W        W 7151   9.452   4.599   1.225
 6438W        W 7152   9.657   6.009   2.347
 6439W        W 7153   7.811   6.614   2.782
 6440W        W 7154   8.402   6.597   3.505
 6441W        W 7155   8.253   4.394   0.519
 6442W        W 7156   9.770   4.536   0.844
 6443W        W 7157   9.728   6.644   3.081
 6444W        W 7158   8.068   6.934   2.545
 6445W        W 7159   7.676   5.723   3.142
 6446W        W 7160   9.671   5.985   1.830
 6447W        W 7161   8.107   5.634   1.072
 6448W        W 7162   8.856   4.060   1.508
 6449W        W 7163   7.467   6.044   0.438
 6450W        W 7164   8.986   4.995   0.308
 6451W        W 7165   8.922   4.186   2.791
 6452W        W 7166   9.341   6.898   3.469
 6453W        W 7167   8.046   7.246   2.080
 6454W        W 7168   9.435   5.135   1.467
 6455W        W 7169   9.202   3.747   1.357
 6456W        W 7170   8.261   6.731   1.194
 6457W        W 7171   8.760   4.472   2.419
 6458W        W 7172   8.460   3.841   1.888
 6459W        W 7173   7.523   6.663   0.436
 6460W        W 7174   9.339   6.027   1.154
 6461W        W 7175   8.214   6.822   3.033
 6462W        W 7176   7.691   5.645   0.729
 6463W        W 7177   7.576   4.188   1.728
 6464W        W 7178   9.124   6.153   1.785
 6465W        W 7179   7.376   4.007   0.805
 6466W        W 7180   9.095   6.755   1.783
 6467W        W 7181   8.507   6.859   0.694
 6468W        W 7182   7.589   7.022   1.865
 6469W        W 7183   7.769   4.310   3.499
 6470W        W 7184   7.500   4.910   0.832
 6471W        W 7185   8.191   4.899   0.557
 6472W        W 7186   9.771   3.793   1.203
 6473W        W 7187   8.902   7.224   1.706
 6474W        W 7188   9.700   6.835   1.754
 6475W        W 7189   9.719   5.815   1.348
 6476W        W 7190   9.181   4.040   0.419
 6477W        W 7191   8.550   5.303   0.304
 6478W        W 7192   9.408   5.810   0.171
 6479W        W 7193   8.613   4.386   3.292
 6480W        W 7194   8.433   4.970   2.533
 6481W        W 7195   7.469   4.886   2.964
 6482W        W 7196   9.229   5.363   2.690
 6483W        W 7197   9.718   4.823   2.951
 6484W        W 7198   8.997   6.597   2.679
 6485W        W 7199   8.482   6.952   1.948
 6486W        W 7200   9.337   6.195   3.504
 6487W        W 7201   7.942   6.148   1.843
 6488W        W 7202   7.907   6.702   2.109
 6489W        W 7203   8.928   4.754   3.319
 6490W        W 7204   9.379   6.920   0.830
 6491W        W 7205   8.687   6.175   3.468
 6492W        W 7206   8.813   6.413   0.845
 6493W        W 7207   8.034   5.153   0.104
 6494W        W 7208   7.373   7.239   7.003
 6495W        W 7209   7.749   6.132   6.526
 6496W        W 7210   8.502   6.938   3.849
 6497W        W 7211   8.585   5.090   4.832
 6498W        W 7212   8.100   4.938   4.996
 6499W        W 7213   8.766   6.845   6.785
 6500W        W 7214   7.415   4.406   6.748
 6501W        W 7215   8.177   3.686   6.550
 6502W        W 7216   9.871   4.074   5.437
 6503W        W 7217   9.520   4.945   4.007
 6504W        W 7218   7.456   4.171   6.223
 6505W        W 7219   7.555   6.790   7.244
 6506W        W 7220   9.077   6.180   3.976
 6507W        W 7221   7.509   4.963   5.669
 6508W        W 7222   8.402   4.854   6.906
 6509W        W 7223   8.933   5.089   5.291
 6510W        W 7224   9.479   6.428   5.660
 6511W        W 7225   7.979   5.862   5.892
 6512W        W 7226   7.338   5.390   5.463
 6513W        W 7227   8.374   5.362   6.655
 6514W        W 7228   8.261   6.589   5.354
 6515W        W 7229   9.382   6.278   6.488
 6516W        W 7230   8.602   4.918   5.713
 6517W        W 7231   8.894   5.702   5.356
 6518W        W 7232   9.891   6.475   7.204
 6519W        W 7233   8.970   5.795   7.214
 6520W        W 7234   8.951   5.511   6.692
 6521W        W 7235   7.360   4.902   7.214
 6522W        W 7236   7.773   4.019   4.811
 6523W        W 7237   8.300   6.277   5.810
 6524W        W 7238   8.893   6.921   5.821
 6525W        W 7239   7.796   7.173   4.013
 6526W        W 7240   8.189   7.219   4.689
 6527W        W 7241   7.986   3.973   6.115
 6528W        W 7242   9.188   6.245   6.016
 6529W        W 7243   8.994   4.575   5.215
 6530W        W 7244   9.594   6.662   6.209
 6531W        W 7245   9.367   4.111   4.647
 6532W        W 7246   8.024   6.805   4.330
 6533W        W 7247   7.395   4.304   4.929
 6534W        W 7248   7.639   6.528   5.318
 6535W        W 7249   8.980   6.878   4.188
 6536W        W 7250   7.395   6.662   5.816
 6537W        W 7251   8.186   6.234   6.296
 6538W        W 7252   8.559   5.594   4.915
 6539W        W 7253   8.581   3.999   6.008
 6540W        W 7254   8.029   5.633   3.773
 6541W        W 7255   7.684   4.666   3.952
 6542W        W 7256   7.746   6.622   4.746
 6543W        W 7257   8.877   6.105   4.994
 6544W        W 7258   9.135   4.606   4.392
 6545W        W 7259   9.535   5.805   6.380
 6546W        W 7260   7.301   5.356   4.586
 6547W        W 7261   8.412   5.771   6.159
 6548W        W 7262   9.616   5.035   4.537
 6549W        W 7263   9.493   5.525   4.641
 6550W        W 7264   7.836   4.945   6.115
 6551W        W 7265   7.821   4.821   7.037
 6552W        W 7266   7.711   3.738   5.196
 6553W        W 7267   9.479   4.085   5.757
 6554W        W 7268   9.127   4.270   6.920
 6555W        W 7269   9.482   4.419   4.098
 6556W        W 7270   9.632   3.893   6.891
 6557W        W 7271   8.014   7.009   5.269
 6558W        W 7272   8.672   4.726   4.255
 6559W        W 7273   8.241   4.010   6.919
 6560W        W 7274   8.403   7.193   7.016
 6561W        W 7275   8.329   3.729   4.251
 6562W        W 7276   7.707   5.715   5.433
 6563W        W 7277   9.624   4.302   3.663
 6564W        W 7278   9.242   5.040   6.687
 6565W        W 7279   9.335   6.379   4.390
 6566W        W 7280   9.735   5.673   7.130
 6567W        W 7281   9.409   3.650   5.439
 6568W        W 7282   8.021   4.553   5.502
 6569W        W 7283   7.575   5.753   6.276
 6570W        W 7284   9.434   6.946   4.982
 6571W        W 7285   9.265   6.890   6.621
 6572W        W 7286   9.043   5.432   4.887
 6573W        W 7287   9.044   5.778   6.222
 6574W        W 7288   9.261   4.664   5.667
 6575W        W 7289   9.372   5.627   5.296
 6576W        W 7290   7.628   4.430   5.787
 6577W        W 7291   8.687   6.544   5.162
 6578W        W 7292   9.688   4.407   6.250
 6579W        W 7293   8.895   7.115   6.311
 6580W        W 7294   7.366   4.709   6.116
 6581W        W 7295   9.522   6.354   5.129
 6582W        W 7296   8.778   6.945   4.742
 6583W        W 7297   7.893   4.125   4.000
 6584W        W 7298   8.997   3.779   5.810
 6585W        W 7299   8.025   6.899   3.658
 6586W        W 7300   8.399   5.365   4.409
 6587W        W 7301   9.053   5.994   6.722
 6588W        W 7302   8.883   4.352   4.712
 6589W        W 7303   9.371   6.879   5.808
 6590W        W 7304   8.767   5.916   5.769
 6591W        W 7305   8.231   4.142   4.664
 6592W        W 7306   8.753   6.439   5.624
 6593W        W 7307   8.236   4.370   3.689
 6594W        W 7308   9.037   4.979   6.083
 6595W        W 7309   9.885   3.845   5.953
 6596W        W 7310   7.305   5.688   5.838
 6597W        W 7311   9.009   5.506   3.996
 6598W        W 7312   8.277   3.821   3.766
 6599W        W 7313   9.015   4.902   4.817
 6600W        W 7314   9.985   3.878   6.516
 6601W        W 7315   8.573   5.890   6.625
 6602W        W 7316   9.377   5.672   6.842
 6603W        W 7317   9.278   3.842   7.240
 6604W        W 7318   8.500   4.458   5.633
 6605W        W 7319   7.926   4.414   5.031
 6606W        W 7320   7.712   7.126   4.707
 6607W        W 7321   9.044   6.456   6.832
 6608W        W 7322   8.079   5.941   4.191
 6609W        W 7323   9.244   5.799   5.745
 6610W        W 7324   9.714   6.173   3.877
 6611W        W 7325   9.386   4.194   5.205
 6612W        W 7326   7.359   7.061   6.504
 6613W        W 7327   7.776   6.287   6.036
 6614W        W 7328   7.343   7.133   4.268
 6615W        W 7329   9.242   4.403   6.074
 6616W        W 7330   8.605   6.426   3.923
 6617W        W 7331   9.485   5.461   4.123
 6618W        W 7332   8.328   4.652   4.640
 6619W        W 7333   9.160   4.562   3.692
 6620W        W 7334   9.744   6.127   6.870
 6621W        W 7335   7.427   3.881   3.935
 6622W        W 7336   8.713   6.200   6.225
 6623W        W 7337   8.512   6.116   5.317
 6624W        W 7338   8.254   6.068   3.715
 6625W        W 7339   7.495   6.309   4.483
 6626W        W 7340   7.999   5.379   6.925
 6627W        W 7341   8.703   3.939   7.111
 6628W        W 7342   9.412   4.081   6.467
 6629W        W 7343   9.666   3.926   4.253
 6630W        W 7344   7.611   3.858   5.830
 6631W        W 7345   7.659   4.821   5.200
 6632W        W 7346   7.770   4.427   4.420
 6633W        W 7347   8.029   4.076   5.540
 6634W        W 7348   9.143   4.648   6.480
 6635W        W 7349   7.291   4.338   3.958
 6636W        W 7350   8.077   5.727   6.519
 6637W        W 7351   9.435   5.125   5.698
 6638W        W 7352   9.302   7.204   3.994
 6639W        W 7353   7.448   5.711   3.691
 6640W        W 7354   8.183   6.122   6.817
 6641W        W 7355   7.704   5.289   6.448
 6642W        W 7356   8.695   5.394   6.242
 6643W        W 7357   9.712   5.895   4.280
 6644W        W 7358   9.363   5.185   7.117
 6645W        W 7359   7.693   6.152   7.157
 6646W        W 7360   8.925   7.132   7.207
 6647W        W 7361   8.780   3.761   3.934
 6648W        W 7362   8.088   4.453   6.763
 6649W        W 7363   8.522   6.447   6.625
 6650W        W 7364   8.348   4.132   6.425
 6651W        W 7365   8.817   5.201   7.182
 6652W        W 7366   8.320   6.380   4.376
 6653W        W 7367  10.075   5.878   4.640
 6654W        W 7368   7.843   4.504   6.364
 6655W        W 7369   9.172   6.566   4.828
 6656W        W 7370   9.144   3.759   6.728
 6657W        W 7371   9.446   6.610   3.943
 6658W        W 7372   7.456   6.502   6.785
 6659W        W 7373   8.199   4.494   6.023
 6660W        W 7374   8.169   3.842   5.133
 6661W        W 7375   8.588   5.855   4.025
 6662W        W 7376   7.913   6.555   6.947
 6663W        W 7377   8.399   4.257   5.189
 6664W        W 7378   8.168   5.750   5.279
 6665W        W 7379   8.481   7.161   6.029
 6666W        W 7380   9.707   5.445   5.994
 6667W        W 7381   7.556   5.243   3.909
 6668W        W 7382   8.666   3.744   6.628
 6669W        W 7383   8.518   4.775   5.207
 6670W        W 7384   8.763   5.037   6.531
 6671W        W 7385   9.874   6.190   6.394
 6672W        W 7386   8.524   4.644   6.506
 6673W        W 7387   8.503   7.110   5.122
 6674W        W 7388   7.820   7.069   6.756
 6675W        W 7389   7.932   6.430   3.886
 6676W        W 7390   8.053   4.980   6.582
 6677W        W 7391   8.571   5.967   4.534
 6678W        W 7392   9.670   5.349   6.615
 6679W        W 7393   9.561   4.977   6.159
 6680W        W 7394   8.121   5.349   6.188
 6681W        W 7395   7.786   4.021   6.598
 6682W        W 7396   8.125   5.044   5.651
 6683W        W 7397   8.494   4.858   3.773
 6684W        W 7398   7.297   6.617   6.318
 6685W        W 7399   8.882   5.326   5.761
 6686W        W 7400   8.705   4.351   3.866
 6687W        W 7401   7.840   5.167   4.647
 6688W        W 7402   7.611   7.019   6.084
 6689W        W 7403   9.937   6.370   4.841
 6690W        W 7404   7.535   5.294   7.018
 6691W        W 7405   8.923   5.291   4.410
 6692W        W 7406   7.884   5.295   5.326
 6693W        W 7407   8.178   6.234   4.975
 6694W        W 7408   9.941   4.854   4.940
 6695W        W 7409   8.964   4.233   5.636
 6696W        W 7410   7.383   6.961   5.084
 6697W        W 7411   7.892   6.148   4.620
 6698W        W 7412   7.807   3.765   7.173
 6699W        W 7413   8.926   6.618   7.275
 6700W        W 7414   9.330   7.284   6.157
 6701W        W 7415   9.002   3.716   4.474
 6702W        W 7416   9.715   4.585   5.333
 6703W        W 7417   7.401   6.172   5.665
 6704W        W 7418   8.654   4.134   4.306
 6705W        W 7419   8.458   5.618   7.155
 6706W        W 7420   9.452   4.599   4.869
 6707W        W 7421   9.657   6.009   5.991
 6708W        W 7422   7.811   6.614   6.426
 6709W        W 7423   8.402   6.597   7.149
 6710W        W 7424   8.253   4.394   4.163
 6711W        W 7425   9.770   4.536   4.488
 6712W        W 7426   9.728   6.644   6.725
 6713W        W 7427   8.413   5.236   5.324
 6714W        W 7428   7.676   5.723   6.786
 6715W        W 7429   9.671   5.985   5.474
 6716W        W 7430   8.107   5.634   4.716
 6717W        W 7431   8.478   6.641   6.111
 6718W        W 7432   8.856   4.060   5.152
 6719W        W 7433   7.467   6.044   4.082
 6720W        W 7434   8.986   4.995   3.952
 6721W        W 7435   7.632   5.544   4.971
 6722W        W 7436   8.922   4.186   6.435
 6723W        W 7437   9.341   6.898   7.113
 6724W        W 7438   8.046   7.246   5.724
 6725W        W 7439   9.435   5.135   5.111
 6726W        W 7440   9.202   3.747   5.001
 6727W        W 7441   8.261   6.731   4.838
 6728W        W 7442   8.460   3.841   5.532
 6729W        W 7443   7.523   6.663   4.080
 6730W        W 7444   9.339   6.027   4.798
 6731W        W 7445   8.214   6.822   6.677
 6732W        W 7446   7.691   5.645   4.373
 6733W        W 7447   7.576   4.188   5.372
 6734W        W 7448   9.124   6.153   5.429
 6735W        W 7449   7.376   4.007   4.449
 6736W        W 7450   9.095   6.755   5.427
 6737W        W 7451   8.507   6.859   4.338
 6738W        W 7452   7.589   7.022   5.509
 6739W        W 7453   7.769   4.310   7.143
 6740W        W 7454   7.500   4.910   4.476
 6741W        W 7455   8.191   4.899   4.201
 6742W        W 7456   8.297   5.507   5.727
 6743W        W 7457   9.771   3.793   4.847
 6744W        W 7458   8.902   7.224   5.350
 6745W        W 7459   9.700   6.835   5.398
 6746W        W 7460   9.719   5.815   4.992
 6747W        W 7461   9.181   4.040   4.063
 6748W        W 7462   8.550   5.303   3.948
 6749W        W 7463   9.408   5.810   3.815
 6750W        W 7464   8.613   4.386   6.936
 6751W        W 7465   8.433   4.970   6.177
 6752W        W 7466   9.625   4.415   6.831
 6753W        W 7467   7.469   4.886   6.608
 6754W        W 7468   9.229   5.363   6.334
 6755W        W 7469   7.586   6.121   4.991
 6756W        W 7470   7.733   5.418   5.881
 6757W        W 7471   9.718   4.823   6.595
 6758W        W 7472   8.997   6.597   6.323
 6759W        W 7473   8.482   6.952   5.592
 6760W        W 7474   9.337   6.195   7.148
 6761W        W 7475   7.942   6.148   5.487
 6762W        W 7476   7.907   6.702   5.753
 6763W        W 7477   8.928   4.754   6.963
 6764W        W 7478   9.379   6.920   4.474
 6765W        W 7479   8.687   6.175   7.112
 6766W        W 7480   8.813   6.413   4.489
 6767W        W 7481   8.034   5.153   3.748
 6768W        W 7482   8.502   6.938   7.494
 6769W        W 7483   8.585   5.090   8.477
 6770W        W 7484   9.091   5.753   8.075
 6771W        W 7485   9.871   4.074   9.082
 6772W        W 7486   9.520   4.945   7.652
 6773W        W 7487   9.077   6.180   7.621
 6774W        W 7488   7.509   4.963   9.314
 6775W        W 7489   8.933   5.089   8.936
 6776W        W 7490   9.479   6.428   9.305
 6777W        W 7491   7.979   5.862   9.537
 6778W        W 7492   7.338   5.390   9.108
 6779W        W 7493   8.261   6.589   8.999
 6780W        W 7494   8.602   4.918   9.358
 6781W        W 7495   8.894   5.702   9.001
 6782W        W 7496   8.300   6.277   9.455
 6783W        W 7497   8.893   6.921   9.466
 6784W        W 7498   7.796   7.173   7.658
 6785W        W 7499   8.189   7.219   8.334
 6786W        W 7500   7.986   3.973   9.760
 6787W        W 7501   9.188   6.245   9.661
 6788W        W 7502   8.994   4.575   8.860
 6789W        W 7503   9.594   6.662   9.854
 6790W        W 7504   9.367   4.111   8.292
 6791W        W 7505   8.024   6.805   7.975
 6792W        W 7506   7.639   6.528   8.963
 6793W        W 7507   8.980   6.878   7.833
 6794W        W 7508   7.395   6.662   9.461
 6795W        W 7509   8.559   5.594   8.560
 6796W        W 7510   8.581   3.999   9.653
 6797W        W 7511   8.029   5.633   7.418
 6798W        W 7512   7.684   4.666   7.597
 6799W        W 7513   7.746   6.622   8.391
 6800W        W 7514   8.877   6.105   8.639
 6801W        W 7515   9.135   4.606   8.037
 6802W        W 7516   7.301   5.356   8.231
 6803W        W 7517   8.412   5.771   9.804
 6804W        W 7518   9.616   5.035   8.182
 6805W        W 7519   9.493   5.525   8.286
 6806W        W 7520   7.836   4.945   9.760
 6807W        W 7521   7.711   3.738   8.841
 6808W        W 7522   9.479   4.085   9.402
 6809W        W 7523   9.482   4.419   7.743
 6810W        W 7524   8.014   7.009   8.914
 6811W        W 7525   8.672   4.726   7.900
 6812W        W 7526   8.329   3.729   7.896
 6813W        W 7527   7.707   5.715   9.078
 6814W        W 7528   9.624   4.302   7.308
 6815W        W 7529   9.335   6.379   8.035
 6816W        W 7530   9.409   3.650   9.084
 6817W        W 7531   9.434   6.946   8.627
 6818W        W 7532   9.043   5.432   8.532
 6819W        W 7533   9.044   5.778   9.867
 6820W        W 7534   9.261   4.664   9.312
 6821W        W 7535   9.372   5.627   8.941
 6822W        W 7536   8.687   6.544   8.807
 6823W        W 7537   8.895   7.115   9.956
 6824W        W 7538   9.522   6.354   8.774
 6825W        W 7539   8.778   6.945   8.387
 6826W        W 7540   7.893   4.125   7.645
 6827W        W 7541   8.997   3.779   9.455
 6828W        W 7542   8.025   6.899   7.303
 6829W        W 7543   8.399   5.365   8.054
 6830W        W 7544   8.883   4.352   8.357
 6831W        W 7545   9.371   6.879   9.453
 6832W        W 7546   8.767   5.916   9.414
 6833W        W 7547   8.231   4.142   8.309
 6834W        W 7548   8.753   6.439   9.269
 6835W        W 7549   8.236   4.370   7.334
 6836W        W 7550   9.037   4.979   9.728
 6837W        W 7551   9.885   3.845   9.598
 6838W        W 7552   7.305   5.688   9.483
 6839W        W 7553   9.009   5.506   7.641
 6840W        W 7554   8.277   3.821   7.411
 6841W        W 7555   9.015   4.902   8.462
 6842W        W 7556   8.500   4.458   9.278
 6843W        W 7557   7.712   7.126   8.352
 6844W        W 7558   8.079   5.941   7.836
 6845W        W 7559   9.244   5.799   9.390
 6846W        W 7560   9.714   6.173   7.522
 6847W        W 7561   9.386   4.194   8.850
 6848W        W 7562   7.776   6.287   9.681
 6849W        W 7563   7.343   7.133   7.913
 6850W        W 7564   8.605   6.426   7.568
 6851W        W 7565   9.485   5.461   7.768
 6852W        W 7566   8.328   4.652   8.285
 6853W        W 7567   7.427   3.881   7.580
 6854W        W 7568   8.713   6.200   9.870
 6855W        W 7569   8.512   6.116   8.962
 6856W        W 7570   8.254   6.068   7.360
 6857W        W 7571   7.495   6.309   8.128
 6858W        W 7572   7.999   5.379  10.570
 6859W        W 7573   8.607   3.849   8.393
 6860W        W 7574   9.666   3.926   7.898
 6861W        W 7575   7.611   3.858   9.475
 6862W        W 7576   7.770   4.427   8.065
 6863W        W 7577   8.029   4.076   9.185
 6864W        W 7578   7.291   4.338   7.603
 6865W        W 7579   9.435   5.125   9.343
 6866W        W 7580   9.302   7.204   7.639
 6867W        W 7581   7.448   5.711   7.336
 6868W        W 7582   8.695   5.394   9.887
 6869W        W 7583   9.712   5.895   7.925
 6870W        W 7584   8.780   3.761   7.579
 6871W        W 7585   8.320   6.380   8.021
 6872W        W 7586  10.075   5.878   8.285
 6873W        W 7587   9.172   6.566   8.473
 6874W        W 7588   9.446   6.610   7.588
 6875W        W 7589   8.169   3.842   8.778
 6876W        W 7590   8.588   5.855   7.670
 6877W        W 7591   8.399   4.257   8.834
 6878W        W 7592   8.168   5.750   8.924
 6879W        W 7593   8.481   7.161   9.674
 6880W        W 7594   9.707   5.445   9.639
 6881W        W 7595   7.556   5.243   7.554
 6882W        W 7596   8.503   7.110   8.767
 6883W        W 7597   7.932   6.430   7.531
 6884W        W 7598   8.571   5.967   8.179
 6885W        W 7599   9.561   4.977   9.804
 6886W        W 7600   8.125   5.044   9.296
 6887W        W 7601   8.494   4.858   7.418
 6888W        W 7602   8.882   5.326   9.406
 6889W        W 7603   8.705   4.351   7.511
 6890W        W 7604   7.840   5.167   8.292
 6891W        W 7605   7.611   7.019   9.729
 6892W        W 7606   9.937   6.370   8.486
 6893W        W 7607   8.923   5.291   8.055
 6894W        W 7608   7.884   5.295   8.971
 6895W        W 7609   8.178   6.234   8.620
 6896W        W 7610   9.941   4.854   8.585
 6897W        W 7611   8.964   4.233   9.281
 6898W        W 7612   7.383   6.961   8.729
 6899W        W 7613   7.892   6.148   8.265
 6900W        W 7614   9.330   7.284   9.802
 6901W        W 7615   9.002   3.716   8.119
 6902W        W 7616   9.715   4.585   8.978
 6903W        W 7617   8.654   4.134   7.951
 6904W        W 7618   9.452   4.599   8.514
 6905W        W 7619   9.657   6.009   9.636
 6906W        W 7620   8.253   4.394   7.808
 6907W        W 7621   9.770   4.536   8.133
 6908W        W 7622   8.413   5.236   8.969
 6909W        W 7623   9.671   5.985   9.119
 6910W        W 7624   8.107   5.634   8.361
 6911W        W 7625   8.478   6.641   9.756
 6912W        W 7626   8.856   4.060   8.797
 6913W        W 7627   7.467   6.044   7.727
 6914W        W 7628   8.986   4.995   7.597
 6915W        W 7629   7.632   5.544   8.616
 6916W        W 7630   8.046   7.246   9.369
 6917W        W 7631   9.435   5.135   8.756
 6918W        W 7632   9.202   3.747   8.646
 6919W        W 7633   8.261   6.731   8.483
 6920W        W 7634   8.760   4.472   9.708
 6921W        W 7635   8.460   3.841   9.177
 6922W        W 7636   7.523   6.663   7.725
 6923W        W 7637   9.339   6.027   8.443
 6924W        W 7638   7.691   5.645   8.018
 6925W        W 7639   9.124   6.153   9.074
 6926W        W 7640   7.376   4.007   8.094
 6927W        W 7641   9.095   6.755   9.072
 6928W        W 7642   8.507   6.859   7.983
 6929W        W 7643   7.589   7.022   9.154
 6930W        W 7644   7.500   4.910   8.121
 6931W        W 7645   8.191   4.899   7.846
 6932W        W 7646   8.297   5.507   9.372
 6933W        W 7647   9.771   3.793   8.492
 6934W        W 7648   8.902   7.224   8.995
 6935W        W 7649   9.700   6.835   9.043
 6936W        W 7650   9.719   5.815   8.637
 6937W        W 7651   9.181   4.040   7.708
 6938W        W 7652   8.550   5.303   7.593
 6939W        W 7653   9.408   5.810   7.460
 6940W        W 7654   9.229   5.363   9.979
 6941W        W 7655   7.586   6.121   8.636
 6942W        W 7656   7.733   5.418   9.526
 6943W        W 7657   8.997   6.597   9.968
 6944W        W 7658   8.482   6.952   9.237
 6945W        W 7659   7.942   6.148   9.132
 6946W        W 7660   7.907   6.702   9.398
 6947W        W 7661   9.379   6.920   8.119
 6948W        W 7662   8.813   6.413   8.134
 6949W        W 7663   8.034   5.153   7.393
 6950W        W 7664   7.749   9.777   2.882
 6951W        W 7665   8.585   8.735   1.188
 6952W        W 7666   8.100   8.583   1.352
 6953W        W 7667   9.091   9.398   0.786
 6954W        W 7668   7.415   8.051   3.104
 6955W        W 7669   8.177   7.331   2.906
 6956W        W 7670   9.871   7.719   1.793
 6957W        W 7671   9.520   8.590   0.363
 6958W        W 7672   7.456   7.816   2.579
 6959W        W 7673   7.509   8.608   2.025
 6960W        W 7674   8.402   8.499   3.262
 6961W        W 7675   8.933   8.734   1.647
 6962W        W 7676   7.979   9.507   2.248
 6963W        W 7677   7.338   9.035   1.819
 6964W        W 7678   8.374   9.007   3.011
 6965W        W 7679   8.602   8.563   2.069
 6966W        W 7680   8.894   9.347   1.712
 6967W        W 7681   9.891  10.120   3.560
 6968W        W 7682   8.970   9.440   3.570
 6969W        W 7683   8.951   9.156   3.048
 6970W        W 7684   7.360   8.547   3.570
 6971W        W 7685   7.773   7.664   1.167
 6972W        W 7686   8.300   9.922   2.166
 6973W        W 7687   7.986   7.618   2.471
 6974W        W 7688   8.994   8.220   1.571
 6975W        W 7689   9.367   7.756   1.003
 6976W        W 7690   7.395   7.949   1.285
 6977W        W 7691   8.559   9.239   1.271
 6978W        W 7692   8.581   7.644   2.364
 6979W        W 7693   8.029   9.278   0.129
 6980W        W 7694   7.684   8.311   0.308
 6981W        W 7695   8.877   9.750   1.350
 6982W        W 7696   9.135   8.251   0.748
 6983W        W 7697   9.535   9.450   2.736
 6984W        W 7698   7.301   9.001   0.942
 6985W        W 7699   8.412   9.416   2.515
 6986W        W 7700   9.616   8.680   0.893
 6987W        W 7701   9.493   9.170   0.997
 6988W        W 7702   7.836   8.590   2.471
 6989W        W 7703   7.821   8.466   3.393
 6990W        W 7704   7.711   7.383   1.552
 6991W        W 7705   9.479   7.730   2.113
 6992W        W 7706   9.127   7.915   3.276
 6993W        W 7707   9.482   8.064   0.454
 6994W        W 7708   9.632   7.538   3.247
 6995W        W 7709   8.672   8.371   0.611
 6996W        W 7710   8.241   7.655   3.275
 6997W        W 7711   8.329   7.374   0.607
 6998W        W 7712   7.707   9.360   1.789
 6999W        W 7713   9.624   7.947   0.019
 7000W        W 7714   9.242   8.685   3.043
 7001W        W 7715   9.735   9.318   3.486
 7002W        W 7716   9.409   7.295   1.795
 7003W        W 7717   8.021   8.198   1.858
 7004W        W 7718   7.575   9.398   2.632
 7005W        W 7719   9.043   9.077   1.243
 7006W        W 7720   9.044   9.423   2.578
 7007W        W 7721   9.261   8.309   2.023
 7008W        W 7722   9.372   9.272   1.652
 7009W        W 7723   7.628   8.075   2.143
 7010W        W 7724   9.688   8.052   2.606
 7011W        W 7725   7.366   8.354   2.472
 7012W        W 7726   7.893   7.770   0.356
 7013W        W 7727   8.997   7.424   2.166
 7014W        W 7728   8.399   9.010   0.765
 7015W        W 7729   9.053   9.639   3.078
 7016W        W 7730   8.883   7.997   1.068
 7017W        W 7731   8.767   9.561   2.125
 7018W        W 7732   8.231   7.787   1.020
 7019W        W 7733   8.236   8.015   0.045
 7020W        W 7734   9.037   8.624   2.439
 7021W        W 7735   9.885   7.490   2.309
 7022W        W 7736   7.305   9.333   2.194
 7023W        W 7737   9.009   9.151   0.352
 7024W        W 7738   8.277   7.466   0.122
 7025W        W 7739   9.015   8.547   1.173
 7026W        W 7740   9.985   7.523   2.872
 7027W        W 7741   8.573   9.535   2.981
 7028W        W 7742   9.377   9.317   3.198
 7029W        W 7743   9.278   7.487   3.596
 7030W        W 7744   8.500   8.103   1.989
 7031W        W 7745   7.926   8.059   1.387
 7032W        W 7746   8.079   9.586   0.547
 7033W        W 7747   9.244   9.444   2.101
 7034W        W 7748   9.714   9.818   0.233
 7035W        W 7749   9.386   7.839   1.561
 7036W        W 7750   9.242   8.048   2.430
 7037W        W 7751   9.485   9.106   0.479
 7038W        W 7752   8.328   8.297   0.996
 7039W        W 7753   9.160   8.207   0.048
 7040W        W 7754   9.744   9.772   3.226
 7041W        W 7755   7.427   7.526   0.291
 7042W        W 7756   8.713   9.845   2.581
 7043W        W 7757   8.512   9.761   1.673
 7044W        W 7758   7.999   9.024   3.281
 7045W        W 7759   8.703   7.584   3.467
 7046W        W 7760   9.412   7.726   2.823
 7047W        W 7761   8.607   7.494   1.104
 7048W        W 7762   9.666   7.571   0.609
 7049W        W 7763   7.611   7.503   2.186
 7050W        W 7764   7.659   8.466   1.556
 7051W        W 7765   7.770   8.072   0.776
 7052W        W 7766   8.029   7.721   1.896
 7053W        W 7767   9.143   8.293   2.836
 7054W        W 7768   7.291   7.983   0.314
 7055W        W 7769   8.077   9.372   2.875
 7056W        W 7770   9.435   8.770   2.054
 7057W        W 7771   7.448   9.356   0.047
 7058W        W 7772   7.704   8.934   2.804
 7059W        W 7773   8.695   9.039   2.598
 7060W        W 7774   9.712   9.540   0.636
 7061W        W 7775   9.363   8.830   3.473
 7062W        W 7776   8.780   7.406   0.290
 7063W        W 7777   8.088   8.098   3.119
 7064W        W 7778   8.348   7.777   2.781
 7065W        W 7779   8.817   8.846   3.538
 7066W        W 7780  10.075   9.523   0.996
 7067W        W 7781   7.843   8.149   2.720
 7068W        W 7782   9.144   7.404   3.084
 7069W        W 7783   8.199   8.139   2.379
 7070W        W 7784   8.169   7.487   1.489
 7071W        W 7785   8.588   9.500   0.381
 7072W        W 7786   8.399   7.902   1.545
 7073W        W 7787   8.168   9.395   1.635
 7074W        W 7788   9.707   9.090   2.350
 7075W        W 7789   7.556   8.888   0.265
 7076W        W 7790   8.666   7.389   2.984
 7077W        W 7791   8.518   8.420   1.563
 7078W        W 7792   8.763   8.682   2.887
 7079W        W 7793   9.874   9.835   2.750
 7080W        W 7794   8.524   8.289   2.862
 7081W        W 7795   8.053   8.625   2.938
 7082W        W 7796   8.571   9.612   0.890
 7083W        W 7797   9.670   8.994   2.971
 7084W        W 7798   9.561   8.622   2.515
 7085W        W 7799   8.121   8.994   2.544
 7086W        W 7800   7.786   7.666   2.954
 7087W        W 7801   8.125   8.689   2.007
 7088W        W 7802   8.494   8.503   0.129
 7089W        W 7803   8.882   8.971   2.117
 7090W        W 7804   8.705   7.996   0.222
 7091W        W 7805   7.840   8.812   1.003
 7092W        W 7806   7.535   8.939   3.374
 7093W        W 7807   8.923   8.936   0.766
 7094W        W 7808   7.884   8.940   1.682
 7095W        W 7809   8.964   7.878   1.992
 7096W        W 7810   7.892   9.793   0.976
 7097W        W 7811   7.807   7.410   3.529
 7098W        W 7812   9.002   7.361   0.830
 7099W        W 7813   9.715   8.230   1.689
 7100W        W 7814   7.401   9.817   2.021
 7101W        W 7815   8.654   7.779   0.662
 7102W        W 7816   8.458   9.263   3.511
 7103W        W 7817   9.452   8.244   1.225
 7104W        W 7818   9.657   9.654   2.347
 7105W        W 7819   8.253   8.039   0.519
 7106W        W 7820   9.770   8.181   0.844
 7107W        W 7821   8.413   8.881   1.680
 7108W        W 7822   7.676   9.368   3.142
 7109W        W 7823   9.671   9.630   1.830
 7110W        W 7824   8.856   7.705   1.508
 7111W        W 7825   7.467   9.689   0.438
 7112W        W 7826   8.986   8.640   0.308
 7113W        W 7827   7.632   9.189   1.327
 7114W        W 7828   8.922   7.831   2.791
 7115W        W 7829   9.435   8.780   1.467
 7116W        W 7830   9.202   7.392   1.357
 7117W        W 7831   8.760   8.117   2.419
 7118W        W 7832   8.460   7.486   1.888
 7119W        W 7833   9.339   9.672   1.154
 7120W        W 7834   7.691   9.290   0.729
 7121W        W 7835   7.576   7.833   1.728
 7122W        W 7836   7.376   7.652   0.805
 7123W        W 7837   7.769   7.955   3.499
 7124W        W 7838   7.500   8.555   0.832
 7125W        W 7839   8.191   8.544   0.557
 7126W        W 7840   8.297   9.152   2.083
 7127W        W 7841   9.771   7.438   1.203
 7128W        W 7842   9.719   9.460   1.348
 7129W        W 7843   9.181   7.685   0.419
 7130W        W 7844   8.550   8.948   0.304
 7131W        W 7845   9.408   9.455   0.171
 7132W        W 7846   8.613   8.031   3.292
 7133W        W 7847   8.433   8.615   2.533
 7134W        W 7848   9.625   8.060   3.187
 7135W        W 7849   7.469   8.531   2.964
 7136W        W 7850   9.229   9.008   2.690
 7137W        W 7851   7.733   9.063   2.237
 7138W        W 7852   9.718   8.468   2.951
 7139W        W 7853   7.942   9.793   1.843
 7140W        W 7854   9.929  10.618   2.239
 7141W        W 7855   8.928   8.399   3.319
 7142W        W 7856   8.687   9.820   3.468
 7143W        W 7857   8.034   8.798   0.104
 7144W        W 7858   7.749   9.777   6.526
 7145W        W 7859   8.585   8.735   4.832
 7146W        W 7860   8.100   8.583   4.996
 7147W        W 7861   9.091   9.398   4.430
 7148W        W 7862   7.415   8.051   6.748
 7149W        W 7863   8.177   7.331   6.550
 7150W        W 7864   9.871   7.719   5.437
 7151W        W 7865   9.520   8.590   4.007
 7152W        W 7866   7.456   7.816   6.223
 7153W        W 7867   7.509   8.608   5.669
 7154W        W 7868   8.402   8.499   6.906
 7155W        W 7869   8.933   8.734   5.291
 7156W        W 7870   7.979   9.507   5.892
 7157W        W 7871   7.338   9.035   5.463
 7158W        W 7872   8.374   9.007   6.655
 7159W        W 7873   8.602   8.563   5.713
 7160W        W 7874   8.894   9.347   5.356
 7161W        W 7875   9.891  10.120   7.204
 7162W        W 7876   7.360   8.547   7.214
 7163W        W 7877   7.773   7.664   4.811
 7164W        W 7878   8.300   9.922   5.810
 7165W        W 7879   7.986   7.618   6.115
 7166W        W 7880   8.994   8.220   5.215
 7167W        W 7881   9.367   7.756   4.647
 7168W        W 7882   7.395   7.949   4.929
 7169W        W 7883   8.559   9.239   4.915
 7170W        W 7884   8.581   7.644   6.008
 7171W        W 7885   8.029   9.278   3.773
 7172W        W 7886   7.684   8.311   3.952
 7173W        W 7887   8.877   9.750   4.994
 7174W        W 7888   9.135   8.251   4.392
 7175W        W 7889   7.301   9.001   4.586
 7176W        W 7890   8.412   9.416   6.159
 7177W        W 7891   9.616   8.680   4.537
 7178W        W 7892   9.493   9.170   4.641
 7179W        W 7893   7.836   8.590   6.115
 7180W        W 7894   7.821   8.466   7.037
 7181W        W 7895   7.711   7.383   5.196
 7182W        W 7896   9.479   7.730   5.757
 7183W        W 7897   9.127   7.915   6.920
 7184W        W 7898   9.482   8.064   4.098
 7185W        W 7899   9.632   7.538   6.891
 7186W        W 7900   8.672   8.371   4.255
 7187W        W 7901   8.241   7.655   6.919
 7188W        W 7902   8.329   7.374   4.251
 7189W        W 7903   7.707   9.360   5.433
 7190W        W 7904   9.624   7.947   3.663
 7191W        W 7905   9.409   7.295   5.439
 7192W        W 7906   8.021   8.198   5.502
 7193W        W 7907   7.575   9.398   6.276
 7194W        W 7908   9.043   9.077   4.887
 7195W        W 7909   9.044   9.423   6.222
 7196W        W 7910   9.261   8.309   5.667
 7197W        W 7911   9.372   9.272   5.296
 7198W        W 7912   7.628   8.075   5.787
 7199W        W 7913   9.688   8.052   6.250
 7200W        W 7914   7.366   8.354   6.116
 7201W        W 7915   7.893   7.770   4.000
 7202W        W 7916   8.997   7.424   5.810
 7203W        W 7917   8.399   9.010   4.409
 7204W        W 7918   8.883   7.997   4.712
 7205W        W 7919   8.767   9.561   5.769
 7206W        W 7920   8.231   7.787   4.664
 7207W        W 7921   8.236   8.015   3.689
 7208W        W 7922   9.885   7.490   5.953
 7209W        W 7923   7.305   9.333   5.838
 7210W        W 7924   9.009   9.151   3.996
 7211W        W 7925   8.277   7.466   3.766
 7212W        W 7926   9.015   8.547   4.817
 7213W        W 7927   9.985   7.523   6.516
 7214W        W 7928   8.573   9.535   6.625
 7215W        W 7929   9.278   7.487   7.240
 7216W        W 7930   8.500   8.103   5.633
 7217W        W 7931   7.926   8.059   5.031
 7218W        W 7932   8.079   9.586   4.191
 7219W        W 7933   9.244   9.444   5.745
 7220W        W 7934   9.714   9.818   3.877
 7221W        W 7935   9.386   7.839   5.205
 7222W        W 7936   9.242   8.048   6.074
 7223W        W 7937   9.485   9.106   4.123
 7224W        W 7938   8.328   8.297   4.640
 7225W        W 7939   9.160   8.207   3.692
 7226W        W 7940   7.427   7.526   3.935
 7227W        W 7941   8.713   9.845   6.225
 7228W        W 7942   8.512   9.761   5.317
 7229W        W 7943   8.254   9.713   3.715
 7230W        W 7944   7.999   9.024   6.925
 7231W        W 7945   8.703   7.584   7.111
 7232W        W 7946   9.412   7.726   6.467
 7233W        W 7947   8.607   7.494   4.748
 7234W        W 7948   9.666   7.571   4.253
 7235W        W 7949   7.611   7.503   5.830
 7236W        W 7950   7.659   8.466   5.200
 7237W        W 7951   7.770   8.072   4.420
 7238W        W 7952   8.029   7.721   5.540
 7239W        W 7953   9.143   8.293   6.480
 7240W        W 7954   7.291   7.983   3.958
 7241W        W 7955   8.077   9.372   6.519
 7242W        W 7956   9.435   8.770   5.698
 7243W        W 7957   7.704   8.934   6.448
 7244W        W 7958   8.695   9.039   6.242
 7245W        W 7959   9.712   9.540   4.280
 7246W        W 7960   9.363   8.830   7.117
 7247W        W 7961   8.780   7.406   3.934
 7248W        W 7962   8.088   8.098   6.763
 7249W        W 7963   8.348   7.777   6.425
 7250W        W 7964   8.817   8.846   7.182
 7251W        W 7965  10.075   9.523   4.640
 7252W        W 7966   7.843   8.149   6.364
 7253W        W 7967   9.144   7.404   6.728
 7254W        W 7968   8.199   8.139   6.023
 7255W        W 7969   8.169   7.487   5.133
 7256W        W 7970   8.588   9.500   4.025
 7257W        W 7971   8.399   7.902   5.189
 7258W        W 7972   8.168   9.395   5.279
 7259W        W 7973   9.707   9.090   5.994
 7260W        W 7974   7.556   8.888   3.909
 7261W        W 7975   8.666   7.389   6.628
 7262W        W 7976   8.518   8.420   5.207
 7263W        W 7977   8.763   8.682   6.531
 7264W        W 7978   9.874   9.835   6.394
 7265W        W 7979   8.524   8.289   6.506
 7266W        W 7980   8.053   8.625   6.582
 7267W        W 7981   8.571   9.612   4.534
 7268W        W 7982   8.121   8.994   6.188
 7269W        W 7983   7.786   7.666   6.598
 7270W        W 7984   8.125   8.689   5.651
 7271W        W 7985   8.494   8.503   3.773
 7272W        W 7986   8.882   8.971   5.761
 7273W        W 7987   8.705   7.996   3.866
 7274W        W 7988   7.840   8.812   4.647
 7275W        W 7989   7.535   8.939   7.018
 7276W        W 7990   8.923   8.936   4.410
 7277W        W 7991   7.884   8.940   5.326
 7278W        W 7992   8.964   7.878   5.636
 7279W        W 7993   7.892   9.793   4.620
 7280W        W 7994   7.807   7.410   7.173
 7281W        W 7995   9.002   7.361   4.474
 7282W        W 7996   9.715   8.230   5.333
 7283W        W 7997   7.401   9.817   5.665
 7284W        W 7998   8.654   7.779   4.306
 7285W        W 7999   8.458   9.263   7.155
 7286W        W 8000   9.452   8.244   4.869
 7287W        W 8001   9.657   9.654   5.991
 7288W        W 8002   8.253   8.039   4.163
 7289W        W 8003   9.770   8.181   4.488
 7290W        W 8004   8.413   8.881   5.324
 7291W        W 8005   7.676   9.368   6.786
 7292W        W 8006   9.671   9.630   5.474
 7293W        W 8007   8.107   9.279   4.716
 7294W        W 8008   8.856   7.705   5.152
 7295W        W 8009   7.467   9.689   4.082
 7296W        W 8010   8.986   8.640   3.952
 7297W        W 8011   7.632   9.189   4.971
 7298W        W 8012   8.922   7.831   6.435
 7299W        W 8013   9.435   8.780   5.111
 7300W        W 8014   9.202   7.392   5.001
 7301W        W 8015   8.760   8.117   6.063
 7302W        W 8016   8.460   7.486   5.532
 7303W        W 8017   9.339   9.672   4.798
 7304W        W 8018   7.691   9.290   4.373
 7305W        W 8019   7.576   7.833   5.372
 7306W        W 8020   7.376   7.652   4.449
 7307W        W 8021   7.769   7.955   7.143
 7308W        W 8022   7.500   8.555   4.476
 7309W        W 8023   8.191   8.544   4.201
 7310W        W 8024   8.297   9.152   5.727
 7311W        W 8025   9.771   7.438   4.847
 7312W        W 8026   9.719   9.460   4.992
 7313W        W 8027   9.181   7.685   4.063
 7314W        W 8028   8.550   8.948   3.948
 7315W        W 8029   9.408   9.455   3.815
 7316W        W 8030   8.613   8.031   6.936
 7317W        W 8031   8.433   8.615   6.177
 7318W        W 8032   9.625   8.060   6.831
 7319W        W 8033   7.469   8.531   6.608
 7320W        W 8034   7.733   9.063   5.881
 7321W        W 8035   9.718   8.468   6.595
 7322W        W 8036   7.942   9.793   5.487
 7323W        W 8037   9.929  10.618   5.883
 7324W        W 8038   8.928   8.399   6.963
 7325W        W 8039   8.687   9.820   7.112
 7326W        W 8040   8.034   8.798   3.748
 7327W        W 8041   8.585   8.735   8.477
 7328W        W 8042   9.091   9.398   8.075
 7329W        W 8043   9.871   7.719   9.082
 7330W        W 8044   9.520   8.590   7.652
 7331W        W 8045   7.456   7.816   9.868
 7332W        W 8046   7.509   8.608   9.314
 7333W        W 8047   8.933   8.734   8.936
 7334W        W 8048   7.979   9.507   9.537
 7335W        W 8049   7.338   9.035   9.108
 7336W        W 8050   8.602   8.563   9.358
 7337W        W 8051   8.894   9.347   9.001
 7338W        W 8052   8.300   9.922   9.455
 7339W        W 8053   7.986   7.618   9.760
 7340W        W 8054   8.994   8.220   8.860
 7341W        W 8055   9.367   7.756   8.292
 7342W        W 8056   8.559   9.239   8.560
 7343W        W 8057   8.581   7.644   9.653
 7344W        W 8058   8.029   9.278   7.418
 7345W        W 8059   7.684   8.311   7.597
 7346W        W 8060   8.877   9.750   8.639
 7347W        W 8061   9.135   8.251   8.037
 7348W        W 8062   7.301   9.001   8.231
 7349W        W 8063   8.412   9.416   9.804
 7350W        W 8064   9.616   8.680   8.182
 7351W        W 8065   9.493   9.170   8.286
 7352W        W 8066   7.836   8.590   9.760
 7353W        W 8067   7.711   7.383   8.841
 7354W        W 8068   9.479   7.730   9.402
 7355W        W 8069   9.482   8.064   7.743
 7356W        W 8070   8.329   7.374   7.896
 7357W        W 8071   7.707   9.360   9.078
 7358W        W 8072   9.624   7.947   7.308
 7359W        W 8073   9.409   7.295   9.084
 7360W        W 8074   8.021   8.198   9.147
 7361W        W 8075   9.043   9.077   8.532
 7362W        W 8076   9.044   9.423   9.867
 7363W        W 8077   9.261   8.309   9.312
 7364W        W 8078   9.372   9.272   8.941
 7365W        W 8079   7.628   8.075   9.432
 7366W        W 8080   7.366   8.354   9.761
 7367W        W 8081   7.893   7.770   7.645
 7368W        W 8082   8.997   7.424   9.455
 7369W        W 8083   8.399   9.010   8.054
 7370W        W 8084   9.053   9.639  10.367
 7371W        W 8085   8.883   7.997   8.357
 7372W        W 8086   8.767   9.561   9.414
 7373W        W 8087   8.231   7.787   8.309
 7374W        W 8088   8.236   8.015   7.334
 7375W        W 8089   9.037   8.624   9.728
 7376W        W 8090   9.885   7.490   9.598
 7377W        W 8091   7.305   9.333   9.483
 7378W        W 8092   9.009   9.151   7.641
 7379W        W 8093   8.277   7.466   7.411
 7380W        W 8094   9.015   8.547   8.462
 7381W        W 8095   8.500   8.103   9.278
 7382W        W 8096   7.926   8.059   8.676
 7383W        W 8097   8.079   9.586   7.836
 7384W        W 8098   9.244   9.444   9.390
 7385W        W 8099   9.386   7.839   8.850
 7386W        W 8100   9.485   9.106   7.768
 7387W        W 8101   9.160   8.207   7.337
 7388W        W 8102   7.427   7.526   7.580
 7389W        W 8103   8.713   9.845   9.870
 7390W        W 8104   8.512   9.761   8.962
 7391W        W 8105   8.254   9.713   7.360
 7392W        W 8106   7.999   9.024  10.570
 7393W        W 8107   8.607   7.494   8.393
 7394W        W 8108   9.666   7.571   7.898
 7395W        W 8109   7.611   7.503   9.475
 7396W        W 8110   7.659   8.466   8.845
 7397W        W 8111   7.770   8.072   8.065
 7398W        W 8112   8.029   7.721   9.185
 7399W        W 8113   9.435   8.770   9.343
 7400W        W 8114   7.448   9.356   7.336
 7401W        W 8115   8.695   9.039   9.887
 7402W        W 8116   8.780   7.406   7.579
 7403W        W 8117  10.075   9.523   8.285
 7404W        W 8118   8.169   7.487   8.778
 7405W        W 8119   8.588   9.500   7.670
 7406W        W 8120   8.399   7.902   8.834
 7407W        W 8121   8.168   9.395   8.924
 7408W        W 8122   9.707   9.090   9.639
 7409W        W 8123   7.556   8.888   7.554
 7410W        W 8124   8.518   8.420   8.852
 7411W        W 8125   8.571   9.612   8.179
 7412W        W 8126   9.561   8.622   9.804
 7413W        W 8127   8.125   8.689   9.296
 7414W        W 8128   8.494   8.503   7.418
 7415W        W 8129   8.882   8.971   9.406
 7416W        W 8130   8.705   7.996   7.511
 7417W        W 8131   7.840   8.812   8.292
 7418W        W 8132   8.923   8.936   8.055
 7419W        W 8133   7.884   8.940   8.971
 7420W        W 8134   9.941   8.499   8.585
 7421W        W 8135   8.964   7.878   9.281
 7422W        W 8136   7.892   9.793   8.265
 7423W        W 8137   9.002   7.361   8.119
 7424W        W 8138   9.715   8.230   8.978
 7425W        W 8139   7.401   9.817   9.310
 7426W        W 8140   8.654   7.779   7.951
 7427W        W 8141   9.452   8.244   8.514
 7428W        W 8142   9.657   9.654   9.636
 7429W        W 8143   8.253   8.039   7.808
 7430W        W 8144   9.770   8.181   8.133
 7431W        W 8145   8.413   8.881   8.969
 7432W        W 8146   9.671   9.630   9.119
 7433W        W 8147   8.107   9.279   8.361
 7434W        W 8148   8.856   7.705   8.797
 7435W        W 8149   7.467   9.689   7.727
 7436W        W 8150   8.986   8.640   7.597
 7437W        W 8151   7.632   9.189   8.616
 7438W        W 8152   9.435   8.780   8.756
 7439W        W 8153   9.202   7.392   8.646
 7440W        W 8154   8.760   8.117   9.708
 7441W        W 8155   8.460   7.486   9.177
 7442W        W 8156   9.339   9.672   8.443
 7443W        W 8157   7.691   9.290   8.018
 7444W        W 8158   7.576   7.833   9.017
 7445W        W 8159   7.500   8.555   8.121
 7446W        W 8160   8.297   9.152   9.372
 7447W        W 8161   9.771   7.438   8.492
 7448W        W 8162   9.719   9.460   8.637
 7449W        W 8163   9.181   7.685   7.708
 7450W        W 8164   8.550   8.948   7.593
 7451W        W 8165   9.408   9.455   7.460
 7452W        W 8166  10.525  10.110  10.099
 7453W        W 8167   9.229   9.008   9.979
 7454W        W 8168   7.733   9.063   9.526
 7455W        W 8169   7.942   9.793   9.132
 7456W        W 8170   9.929  10.618   9.528
 7457W        W 8171   8.034   8.798   7.393
  10.00000  10.00000  10.00000
