# Supplementary material for: Closing the Gap between Experiment and Simulation—A Holistic Study on the Complexation of Small Interfering RNAs with Polyethylenimine
Source: Mol Pharm. Author manuscript; Available in PMC 2024 Oct 29. (PMC7616749; doi:10.1021/acs.molpharmaceut.3c00747)
Supplement: Supplementary code [file EMS199501-supplement-Supplementary_code.zip › closingthegap-main/Part 3: Complexation of siRNA with PEI/pH 5.5/10/plumed-rna.dat]

# treat each molecule as whole

WHOLEMOLECULES ENTITY0=1-425 ENTITY1=426-456, 
c1: COM ATOMS=1-425
c2: COM ATOMS=426-456


# define atoms for distance


d1: PROJECTION_ON_AXIS AXIS_ATOMS=1,218 ATOM=c2


uwall: UPPER_WALLS ARG=d1.ext,d1.proj AT=7,7 KAPPA=1500,1500 EXP=2,2 EPS=1,1 OFFSET=0,0
lwall: LOWER_WALLS ARG=d1.proj AT=0 KAPPA=1500 EXP=2 EPS=1 OFFSET=0 

# calculate the distance between the central atom of each molecule
metad: METAD ARG=d1.ext PACE=100  HEIGHT=15  SIGMA=0.05  FILE=HILLS  GRID_MIN=0 GRID_MAX=25   BIASFACTOR=75 TEMP=298 INTERVAL=0,6
# metadynamics argument
#DUMPMASSCHARGE FILE=MASSCHARGE ATOMS=1-425,426-456
PRINT STRIDE=100 ARG=d1.ext,metad.bias FILE=COLVAR
PRINT STRIDE=100 ARG=d1.proj FILE=PROJ

# monitor distance
