# Supplementary material for: Closing the Gap between Experiment and Simulation—A Holistic Study on the Complexation of Small Interfering RNAs with Polyethylenimine
Source: Mol Pharm. Author manuscript; Available in PMC 2024 Oct 29. (PMC7616749; doi:10.1021/acs.molpharmaceut.3c00747)
Supplement: Supplementary code [file EMS199501-supplement-Supplementary_code.zip › closingthegap-main/Part 3: Complexation of siRNA with PEI/pH 5.5/15/solvated.gro]

Martini system from egfp_sirna_meth.pdb in water
64698
    1C      BB2    1  11.105  10.263  14.067
    1C      BB3    2  11.055  10.367  13.893
    1C      SC1    3  10.860  10.548  13.980
    1C      SC2    4  10.652  10.695  13.993
    1C      SC3    5  10.655  10.493  14.031
    1C      SC4    6  10.657  10.290  14.069
    2G      BB1    7  11.092  10.075  13.717
    2G      BB2    8  10.798   9.954  13.874
    2G      BB3    9  10.652   9.930  13.734
    2G      SC1   10  10.428  10.049  13.853
    2G      SC2   11  10.673  10.520  13.656
    2G      SC3   12  10.426  10.480  13.686
    2G      SC4   13  10.179  10.440  13.717
    2G      SC5   14  10.551  10.284  13.754
    2G      SC6   15  10.378  10.299  13.759
    3G      BB1   16  10.568   9.633  13.660
    3G      BB2   17  10.245   9.775  13.657
    3G      BB3   18  10.173   9.824  13.475
    3G      SC1   19  10.086  10.083  13.533
    3G      SC2   20  10.596  10.263  13.366
    3G      SC3   21  10.382  10.395  13.364
    3G      SC4   22  10.167  10.527  13.361
    3G      SC5   23  10.341  10.173  13.449
    3G      SC6   24  10.221  10.297  13.431
    4U      BB1   25   9.842   9.710  13.459
    4U      BB2   26   9.786  10.030  13.297
    4U      BB3   27   9.821   9.970  13.100
    4U      SC1   28  10.144  10.000  13.124
    4U      SC2   29  10.393  10.142  13.082
    4U      SC3   30  10.192  10.242  13.105
    4U      SC4   31   9.991  10.341  13.127
    4U      SC5   32  10.067  10.170  13.126
    5G      BB1   33   9.512  10.042  13.020
    5G      BB2   34   9.617  10.371  12.994
    5G      BB3   35   9.633  10.396  12.786
    5G      SC1   36   9.846  10.560  12.781
    5G      SC2   37  10.169  10.096  12.770
    5G      SC3   38  10.243  10.332  12.721
    5G      SC4   39  10.317  10.568  12.673
    5G      SC5   40  10.008  10.328  12.776
    5G      SC6   41  10.099  10.470  12.735
    6G      BB1   42   9.426  10.618  12.652
    6G      BB2   43   9.704  10.820  12.557
    6G      BB3   44   9.767  10.781  12.367
    6G      SC1   45  10.035  10.756  12.415
    6G      SC2   46   9.977  10.193  12.425
    6G      SC3   47  10.191  10.322  12.390
    6G      SC4   48  10.404  10.451  12.356
    6G      SC5   49  10.006  10.475  12.420
    6G      SC6   50  10.171  10.522  12.394
    7U      BB1   51   9.799  11.099  12.228
    7U      BB2   52  10.117  10.970  12.112
    7U      BB3   53  10.049  10.903  11.927
    7U      SC1   54   9.938  10.618  12.040
    7U      SC2   55   9.962  10.333  12.086
    7U      SC3   56  10.137  10.474  12.069
    7U      SC4   57  10.312  10.615  12.052
    7U      SC5   58  10.125  10.616  12.046
    8G      BB1   59  10.246  11.125  11.783
    8G      BB2   60  10.499  10.887  11.820
    8G      BB3   61  10.523  10.797  11.633
    8G      SC1   62  10.578  10.543  11.724
    8G      SC2   63  10.019  10.454  11.723
    8G      SC3   64  10.199  10.278  11.726
    8G      SC4   65  10.380  10.102  11.728
    8G      SC5   66  10.298  10.498  11.724
    8G      SC6   67  10.387  10.349  11.726
    9C      BB1   68  10.844  10.811  11.516
    9C      BB2   69  10.823  10.455  11.452
    9C      BB3   70  10.740  10.462  11.261
    9C      SC1   71  10.454  10.502  11.327
    9C      SC2   72  10.217  10.424  11.377
    9C      SC3   73  10.386  10.309  11.402
    9C      SC4   74  10.555  10.193  11.427
   10A      BB1   75  10.982  10.243  11.150
   10A      BB2   76  10.836   9.940  11.286
   10A      BB3   77  10.738   9.809  11.160
   10A      SC1   78  10.549   9.973  11.044
   10A      SC2   79  10.495  10.234  11.072
   10A      SC3   80  10.282  10.137  11.088
   10A      SC4   81  10.079  10.212  11.079
   10A      SC5   82  10.271   9.964  11.113
   10A      SC6   83  10.383  10.099  11.093
   11G      BB1   84  10.901   9.695  10.906
   11G      BB2   85  10.587   9.551  10.975
   11G      BB3   86  10.490   9.528  10.791
   11G      SC1   87  10.236   9.598  10.867
   11G      SC2   88  10.401  10.116  10.709
   11G      SC3   89  10.170  10.047  10.784
   11G      SC4   90   9.939   9.978  10.858
   11G      SC5   91  10.319   9.857  10.788
   11G      SC6   92  10.150   9.854  10.832
   12A      BB1   93  10.401   9.212  10.740
   12A      BB2   94  10.053   9.297  10.722
   12A      BB3   95  10.008   9.344  10.527
   12A      SC1   96   9.990   9.618  10.555
   12A      SC2   97  10.233   9.714  10.494
   12A      SC3   98  10.102   9.909  10.482
   12A      SC4   99  10.144  10.119  10.445
   12A      SC5  100   9.930   9.895  10.508
   12A      SC6  101  10.081   9.805  10.501
   13U      BB1  102   9.745   9.143  10.481
   13U      BB2  103   9.611   9.461  10.399
   13U      BB3  104   9.636   9.448  10.192
   13U      SC1  105   9.905   9.562  10.174
   13U      SC2  106  10.149   9.719  10.169
   13U      SC3  107   9.941   9.806  10.186
   13U      SC4  108   9.734   9.894  10.203
   13U      SC5  109   9.819   9.728  10.188
   14G      BB1  110   9.343   9.370  10.098
   14G      BB2  111   9.344   9.713  10.079
   14G      BB3  112   9.361   9.749   9.874
   14G      SC1  113   9.486   9.982   9.881
   14G      SC2  114   9.977   9.704   9.841
   14G      SC3  115   9.945   9.953   9.838
   14G      SC4  116   9.913  10.203   9.835
   14G      SC5  117   9.732   9.843   9.861
   14G      SC6  118   9.755  10.015   9.855
   15A      BB1  119   9.081   9.877   9.750
   15A      BB2  120   9.239  10.188   9.680
   15A      BB3  121   9.308  10.170   9.487
   15A      SC1  122   9.576  10.155   9.536
   15A      SC2  123   9.619   9.891   9.518
   15A      SC3  124   9.839   9.975   9.518
   15A      SC4  125  10.036   9.886   9.530
   15A      SC5  126   9.861  10.148   9.506
   15A      SC6  127   9.740  10.019   9.512
   16A      BB1  128   9.157  10.413   9.360
   16A      BB2  129   9.481  10.540   9.329
   16A      BB3  130   9.535  10.496   9.133
   16A      SC1  131   9.746  10.329   9.194
   16A      SC2  132   9.627  10.090   9.181
   16A      SC3  133   9.854  10.029   9.187
   16A      SC4  134   9.961   9.842   9.209
   16A      SC5  135   9.974  10.155   9.170
   16A      SC6  136   9.800  10.123   9.176
   17C      BB1  137   9.612  10.793   9.026
   17C      BB2  138   9.903  10.627   8.923
   17C      BB3  139   9.844  10.572   8.728
   17C      SC1  140   9.727  10.304   8.789
   17C      SC2  141   9.731  10.058   8.853
   17C      SC3  142   9.896  10.181   8.851
   17C      SC4  143  10.061  10.304   8.849
   18U      BB1  144  10.115  10.777   8.609
   18U      BB2  145  10.335  10.492   8.594
   18U      BB3  146  10.302  10.432   8.399
   18U      SC1  147  10.031  10.307   8.467
   18U      SC2  148   9.811  10.118   8.475
   18U      SC3  149  10.028  10.062   8.497
   18U      SC4  150  10.245  10.005   8.520
   18U      SC5  151  10.138  10.156   8.494
   19U      BB1  152  10.629  10.456   8.306
   19U      BB2  153  10.601  10.102   8.290
   19U      BB3  154  10.549  10.068   8.091
   19U      SC1  155  10.254  10.109   8.137
   19U      SC2  156   9.966  10.078   8.148
   19U      SC3  157  10.114   9.915   8.198
   19U      SC4  158  10.261   9.752   8.248
   19U      SC5  159  10.258   9.931   8.192
   20C      BB1  160  10.827   9.896   8.043
   20C      BB2  161  10.609   9.626   8.001
   20C      BB3  162  10.558   9.650   7.795
   20C      SC1  163  10.326   9.826   7.823
   20C      SC2  164  10.080   9.880   7.868
   20C      SC3  165  10.172   9.702   7.918
   20C      SC4  166  10.263   9.525   7.968
   21A      BB1  167  10.669   9.337   7.707
   21A      BB2  168  10.407   9.155   7.870
   21A      BB3  169  10.257   9.076   7.752
   21A      SC1  170  10.168   9.297   7.620
   21A      SC2  171  10.213   9.556   7.567
   21A      SC3  172   9.987   9.559   7.633
   21A      SC4  173   9.844   9.715   7.677
   21A      SC5  174   9.905   9.406   7.654
   21A      SC6  175  10.059   9.481   7.610
   22G      BB1  176  10.315   8.859   7.526
   22G      BB2  177   9.980   8.881   7.654
   22G      BB3  178   9.892   8.856   7.476
   22G      SC1  179   9.917   9.082   7.348
   22G      SC2  180  10.015   9.636   7.284
   22G      SC3  181   9.793   9.526   7.336
   22G      SC4  182   9.572   9.417   7.388
   22G      SC5  183   9.966   9.359   7.316
   22G      SC6  184   9.799   9.327   7.351
   23G      BB1  185   9.705   8.612   7.461
   23G      BB2  186   9.424   8.805   7.380
   23G      BB3  187   9.379   8.852   7.189
   23G      SC1  188   9.385   9.105   7.170
   23G      SC2  189   9.903   9.252   6.994
   23G      SC3  190   9.706   9.405   7.026
   23G      SC4  191   9.509   9.559   7.059
   23G      SC5  192   9.644   9.179   7.082
   23G      SC6  193   9.538   9.316   7.090
   24G      BB1  194   9.137   8.704   7.107
   24G      BB2  195   9.032   9.038   7.065
   24G      BB3  196   9.025   9.091   6.870
   24G      SC1  197   9.156   9.333   6.887
   24G      SC2  198   9.645   9.090   6.737
   24G      SC3  199   9.583   9.333   6.712
   24G      SC4  200   9.521   9.576   6.687
   24G      SC5  201   9.400   9.212   6.812
   24G      SC6  202   9.400   9.382   6.777
   25U      BB1  203   8.706   9.215   6.825
   25U      BB2  204   8.888   9.477   6.654
   25U      BB3  205   8.879   9.401   6.464
   25U      SC1  206   9.122   9.219   6.492
   25U      SC2  207   9.389   9.104   6.496
   25U      SC3  208   9.345   9.322   6.460
   25U      SC4  209   9.301   9.541   6.425
   25U      SC5  210   9.211   9.380   6.459
   26C      BB1  211   8.715   9.676   6.382
   26C      BB2  212   9.017   9.777   6.231
   26C      BB3  213   8.977   9.682   6.050
   26C      SC1  214   9.105   9.433   6.096
   26C      SC2  215   9.223   9.210   6.129
   26C      SC3  216   9.318   9.385   6.078
   26C      SC4  217   9.413   9.561   6.026
   27A      BB1  218   8.967   9.969   5.877
   27A      BB2  219   9.321   9.946   5.831
   27A      BB3  220   9.351   9.880   5.639
   27A      SC1  221   9.269   9.601   5.672
   27A      SC2  222   9.169   9.364   5.749
   27A      SC3  223   9.398   9.315   5.735
   27A      SC4  224   9.521   9.144   5.786
   27A      SC5  225   9.505   9.437   5.670
   27A      SC6  226   9.337   9.401   5.710
   28A      BB2  227  10.114   9.716   5.918
   28A      BB3  228  10.148   9.739   6.121
   28A      SC1  229   9.970   9.564   6.236
   28A      SC2  230   9.957   9.317   6.339
   28A      SC3  231   9.732   9.367   6.293
   28A      SC4  232   9.552   9.250   6.266
   28A      SC5  233   9.688   9.535   6.275
   28A      SC6  234   9.822   9.426   6.307
   29C      BB1  235  10.142  10.066   6.118
   29C      BB2  236   9.855  10.019   6.312
   29C      BB3  237   9.934  10.032   6.508
   29C      SC1  238   9.965   9.755   6.572
   29C      SC2  239   9.909   9.510   6.615
   29C      SC3  240   9.771   9.655   6.565
   29C      SC4  241   9.633   9.799   6.516
   30C      BB1  242   9.733  10.309   6.528
   30C      BB2  243   9.477  10.130   6.698
   30C      BB3  244   9.551  10.161   6.893
   30C      SC1  245   9.755   9.956   6.892
   30C      SC2  246   9.847   9.719   6.914
   30C      SC3  247   9.647   9.767   6.913
   30C      SC4  248   9.447   9.815   6.911
   31C      BB1  249   9.234  10.256   6.981
   31C      BB2  250   9.148   9.953   7.144
   31C      BB3  251   9.220   9.997   7.335
   31C      SC1  252   9.504   9.957   7.275
   31C      SC2  253   9.732   9.842   7.265
   31C      SC3  254   9.554   9.746   7.306
   31C      SC4  255   9.377   9.650   7.346
   32U      BB1  256   8.915   9.872   7.460
   32U      BB2  257   9.062   9.564   7.565
   32U      BB3  258   9.112   9.615   7.759
   32U      SC1  259   9.348   9.778   7.692
   32U      SC2  260   9.603   9.883   7.603
   32U      SC3  261   9.564   9.666   7.648
   32U      SC4  262   9.525   9.448   7.694
   32U      SC5  263   9.436   9.613   7.693
   33G      BB1  264   8.932   9.422   7.925
   33G      BB2  265   9.221   9.241   7.932
   33G      BB3  266   9.319   9.267   8.113
   33G      SC1  267   9.573   9.236   8.027
   33G      SC2  268   9.566   9.801   7.998
   33G      SC3  269   9.767   9.652   7.972
   33G      SC4  270   9.968   9.502   7.947
   33G      SC5  271   9.569   9.519   8.012
   33G      SC6  272   9.729   9.455   7.989
   34A      BB1  273   9.301   9.005   8.306
   34A      BB2  274   9.654   8.979   8.296
   34A      BB3  275   9.733   9.081   8.456
   34A      SC1  276   9.843   9.292   8.320
   34A      SC2  277   9.642   9.468   8.347
   34A      SC3  278   9.822   9.611   8.298
   34A      SC4  279   9.843   9.825   8.271
   34A      SC5  280   9.980   9.541   8.276
   34A      SC6  281   9.811   9.504   8.311
   35A      BB1  282   9.901   8.848   8.580
   35A      BB2  283  10.175   9.052   8.499
   35A      BB3  284  10.206   9.141   8.684
   35A      SC1  285  10.145   9.396   8.626
   35A      SC2  286   9.881   9.432   8.648
   35A      SC3  287   9.955   9.651   8.606
   35A      SC4  288   9.863   9.847   8.611
   35A      SC5  289  10.122   9.674   8.557
   35A      SC6  290  10.001   9.553   8.603
   36G      BB1  291  10.472   9.029   8.802
   36G      BB2  292  10.558   9.355   8.723
   36G      BB3  293  10.578   9.462   8.902
   36G      SC1  294  10.495   9.705   8.809
   36G      SC2  295   9.975   9.558   8.978
   36G      SC3  296  10.049   9.785   8.898
   36G      SC4  297  10.122  10.012   8.818
   36G      SC5  298  10.235   9.631   8.894
   36G      SC6  299  10.242   9.799   8.846
   37U      BB1  300  10.906   9.580   8.933
   37U      BB2  301  10.760   9.909   8.985
   37U      BB3  302  10.734   9.915   9.188
   37U      SC1  303  10.476   9.760   9.195
   37U      SC2  304  10.207   9.668   9.251
   37U      SC3  305  10.258   9.877   9.182
   37U      SC4  306  10.309  10.085   9.114
   37U      SC5  307  10.393   9.923   9.154
   38U      BB1  308  10.950  10.182   9.203
   38U      BB2  309  10.640  10.355   9.241
   38U      BB3  310  10.632  10.361   9.449
   38U      SC1  311  10.508  10.092   9.480
   38U      SC2  312  10.339   9.861   9.525
   38U      SC3  313  10.262  10.067   9.475
   38U      SC4  314  10.185  10.273   9.425
   38U      SC5  315  10.347  10.182   9.453
   39C      BB1  316  10.649  10.689   9.459
   39C      BB2  317  10.330  10.651   9.592
   39C      BB3  318  10.376  10.628   9.798
   39C      SC1  319  10.391  10.337   9.813
   39C      SC2  320  10.301  10.098   9.818
   39C      SC3  321  10.188  10.265   9.774
   39C      SC4  322  10.075  10.431   9.731
   40A      BB1  323  10.218  10.919   9.867
   40A      BB2  324   9.886  10.796   9.874
   40A      BB3  325   9.846  10.758  10.075
   40A      SC1  326   9.889  10.486  10.068
   40A      SC2  327  10.147  10.436  10.120
   40A      SC3  328  10.051  10.221  10.126
   40A      SC4  329  10.129  10.019  10.118
   40A      SC5  330   9.877  10.209  10.141
   40A      SC6  331  10.012  10.322  10.130
   41U      BB1  332   9.542  10.881  10.132
   41U      BB2  333   9.486  10.556  10.266
   41U      BB3  334   9.527  10.578  10.470
   41U      SC1  335   9.820  10.525  10.448
   41U      SC2  336  10.088  10.418  10.474
   41U      SC3  337   9.902  10.292  10.457
   41U      SC4  338   9.716  10.165  10.440
   41U      SC5  339   9.768  10.345  10.444
   42C      BB1  340   9.213  10.513  10.539
   42C      BB2  341   9.336  10.207  10.662
   42C      BB3  342   9.377  10.266  10.859
   42C      SC1  343   9.652  10.368  10.818
   42C      SC2  344   9.905  10.360  10.787
   42C      SC3  345   9.781  10.196  10.775
   42C      SC4  346   9.656  10.032  10.762
   43U      BB1  347   9.144  10.020  10.976
   43U      BB2  348   9.408   9.780  11.018
   43U      BB3  349   9.453   9.831  11.216
   43U      SC1  350   9.599  10.077  11.138
   43U      SC2  351   9.798  10.285  11.173
   43U      SC3  352   9.846  10.065  11.157
   43U      SC4  353   9.893   9.845  11.141
   43U      SC5  354   9.746   9.961  11.140
   44G      BB1  355   9.362   9.568  11.363
   44G      BB2  356   9.700   9.515  11.338
   44G      BB3  357   9.792   9.545  11.522
   44G      SC1  358  10.035   9.630  11.426
   44G      SC2  359   9.824  10.150  11.490
   44G      SC3  360  10.065  10.090  11.450
   44G      SC4  361  10.306  10.029  11.410
   44G      SC5  362   9.930   9.890  11.458
   44G      SC6  363  10.101   9.894  11.432
   45C      BB1  364   9.928   9.254  11.619
   45C      BB2  365  10.223   9.443  11.690
   45C      BB3  366  10.178   9.506  11.882
   45C      SC1  367  10.022   9.749  11.826
   45C      SC2  368   9.984   9.999  11.795
   45C      SC3  369  10.163   9.902  11.759
   45C      SC4  370  10.341   9.806  11.723
   46A      BB1  371  10.481   9.354  11.931
   46A      BB2  372  10.672   9.656  11.882
   46A      BB3  373  10.685   9.712  12.080
   46A      SC1  374  10.411   9.798  12.121
   46A      SC2  375  10.191   9.948  12.094
   46A      SC3  376  10.363  10.103  12.053
   46A      SC4  377  10.375  10.320  12.045
   46A      SC5  378  10.524  10.042  12.022
   46A      SC6  379  10.357   9.995  12.058
   47C      BB1  380  11.013   9.746  12.079
   47C      BB2  381  10.934  10.085  12.136
   47C      BB3  382  10.935  10.085  12.348
   47C      SC1  383  10.658  10.013  12.391
   47C      SC2  384  10.405  10.043  12.410
   47C      SC3  385  10.535  10.186  12.338
   47C      SC4  386  10.664  10.329  12.267
   48C      BB1  387  11.165  10.339  12.312
   48C      BB2  388  10.930  10.596  12.387
   48C      BB3  389  10.957  10.592  12.596
   48C      SC1  390  10.788  10.359  12.650
   48C      SC2  391  10.570  10.233  12.692
   48C      SC3  392  10.582  10.431  12.635
   48C      SC4  393  10.594  10.628  12.577
   49A      BB1  394  10.975  10.934  12.582
   49A      BB2  395  10.634  11.005  12.666
   49A      BB3  396  10.646  11.025  12.872
   49A      SC1  397  10.687  10.745  12.941
   49A      SC2  398  10.628  10.485  12.968
   49A      SC3  399  10.415  10.584  12.975
   49A      SC4  400  10.217  10.516  13.029
   49A      SC5  401  10.401  10.752  12.929
   49A      SC6  402  10.514  10.619  12.948
   50C      BB1  403  10.477  11.309  12.871
   50C      BB2  404  10.230  11.127  13.048
   50C      BB3  405  10.293  11.152  13.248
   50C      SC1  406  10.476  10.928  13.264
   50C      SC2  407  10.552  10.686  13.297
   50C      SC3  408  10.356  10.745  13.271
   50C      SC4  409  10.160  10.803  13.246
   51C      BB1  410   9.969  11.264  13.283
   51C      BB2  411   9.851  10.964  13.432
   51C      BB3  412   9.911  11.030  13.623
   51C      SC1  413  10.186  10.954  13.610
   51C      SC2  414  10.394  10.806  13.620
   51C      SC3  415  10.200  10.736  13.619
   51C      SC4  416  10.007  10.666  13.617
   52G      BB1  417   9.616  10.969  13.764
   52G      BB2  418   9.668  10.619  13.776
   52G      BB3  419   9.669  10.552  13.970
   52G      SC1  420   9.913  10.407  13.971
   52G      SC2  421  10.259  10.854  13.950
   52G      SC3  422  10.315  10.624  14.039
   52G      SC4  423  10.370  10.395  14.127
   52G      SC5  424  10.086  10.630  13.961
   52G      SC6  425  10.165  10.491  14.029
    1SQ4p    S1  426   2.709  19.070  13.262
    1SN3a    T1  427   2.509  19.364  13.131
    1SN3a    T2  428   2.343  18.974  13.275
    1SN4     S2  429   2.723  19.670  13.189
    1TQ5p    P1  430   2.592  19.494  12.845
    1SN3a    T3  431   2.321  18.630  13.445
    1SQ3p    T4  432   2.196  19.035  13.626
    1SN3a    T5  433   2.830   0.025  13.266
    1SN4     S3  434   2.655  18.463  13.385
    1TQ5p    P2  435   2.284  18.377  13.241
    1TQ5p    P3  436   2.268  18.788  13.825
    1TQ5p    P4  437   1.953  19.251  13.622
    1SN3a    T6  438   2.564   0.266  13.126
    1SN3a    T7  439   2.962   0.193  12.947
    1SN4     S4  440   2.870  18.271  13.158
    1TQ5p    P5  441   2.331   0.348  13.336
    1SN4     S5  442   2.635   0.617  13.250
    1TQ5p    P6  443   2.843   0.493  12.918
    1SN3a    T8  444   3.254   0.436  12.992
    1SQ3p    T9  445   3.107  17.993  13.063
    1SN3a   T10  446   2.596   0.976  13.364
    1SQ4p    S6  447   3.386   0.537  12.651
    1SQ4p    S7  448   3.448   0.290  13.283
    1SN3a   T11  449   3.210  18.057  12.695
    1TQ5p    P7  450   3.104  17.735  13.260
    1TQ5p    P8  451   2.555   1.019  13.684
    1TQ5p    P9  452   2.624   1.203  13.132
    1TQ5p   P10  453   3.559   0.716  12.551
    1TQ5p   P11  454   3.472   0.048  13.396
    1TQ5p   P12  455   3.066  18.314  12.553
    1TQ5p   P13  456   3.444  17.876  12.555
    1SQ4p    S1  457  17.280  10.409  10.744
    1SN3a    T1  458  17.034  10.358  10.460
    1SN3a    T2  459  17.321  10.049  10.634
    1SN4     S2  460  16.734  10.568  10.550
    1TQ5p    P1  461  16.994  10.597  10.241
    1SN3a    T3  462  17.503   9.867  10.919
    1SQ3p    T4  463  17.060   9.822  10.804
    1SN3a    T5  464  16.398  10.698  10.437
    1SN4     S3  465  17.653  10.139  11.135
    1TQ5p    P2  466  17.829   9.859  10.899
    1TQ5p    P3  467  17.155   9.740  11.104
    1TQ5p    P4  468  16.880   9.661  10.586
    1SN3a    T6  469  16.318  10.526  10.101
    1SN3a    T7  470  16.436  10.939  10.140
    1SN4     S4  471  17.931  10.372  11.189
    1TQ5p    P5  472  16.162  10.244  10.111
    1SN4     S5  473  15.962  10.608  10.005
    1TQ5p    P6  474  16.262  10.862   9.878
    1SN3a    T8  475  16.119  11.151  10.137
    1SQ3p    T9  476  18.174  10.581  11.391
    1SN3a   T10  477  15.588  10.612   9.942
    1SQ4p    S6  478  16.232  11.512  10.119
    1SQ4p    S7  479  16.069  11.170  10.511
    1SN3a   T11  480  18.309  10.853  11.152
    1TQ5p    P7  481  18.295  10.436  11.655
    1TQ5p    P8  482  15.407  10.433  10.145
    1TQ5p    P9  483  15.488  10.808   9.702
    1TQ5p   P10  484  16.139  11.742  10.018
    1TQ5p   P11  485  16.247  11.179  10.711
    1TQ5p   P12  486  18.189  10.846  10.847
    1TQ5p   P13  487  18.516  11.082  11.261
    1SQ4p    S1  488  11.487  15.631  17.784
    1SN3a    T1  489  11.686  15.883  17.986
    1SN3a    T2  490  11.264  15.756  18.064
    1SN4     S2  491  12.050  15.794  17.933
    1TQ5p    P1  492  11.835  16.126  17.829
    1SN3a    T3  493  10.938  15.554  18.048
    1SQ3p    T4  494  11.270  15.515  18.364
    1SN3a    T5  495  12.420  15.743  17.993
    1SN4     S3  496  10.904  15.438  17.690
    1TQ5p    P2  497  10.687  15.707  17.905
    1TQ5p    P3  498  11.069  15.264  18.315
    1TQ5p    P4  499  11.383  15.658  18.634
    1SN3a    T6  500  12.547  16.021  18.228
    1SN3a    T7  501  12.622  16.000  17.792
    1SN4     S4  502  10.804  15.517  17.346
    1TQ5p    P5  503  12.540  15.946  18.543
    1SN4     S5  504  12.900  15.941  18.337
    1TQ5p    P6  505  12.857  16.128  17.974
    1SN3a    T8  506  12.956  15.880  17.647
    1SQ3p    T9  507  10.628  15.455  17.017
    1SN3a   T10  508  13.221  15.918  18.537
    1SQ4p    S6  509  13.094  16.147  17.416
    1SQ4p    S7  510  12.894  15.514  17.571
    1SN3a   T11  511  10.722  15.751  16.785
    1TQ5p    P7  512  10.390  15.235  17.026
    1TQ5p    P8  513  13.249  15.657  18.730
    1TQ5p    P9  514  13.441  16.153  18.481
    1TQ5p   P10  515  13.323  16.195  17.284
    1TQ5p   P11  516  12.680  15.361  17.518
    1TQ5p   P12  517  10.907  15.983  16.923
    1TQ5p   P13  518  10.637  15.746  16.469
    1SQ4p    S1  519   5.389   1.212   1.544
    1SN3a    T1  520   5.425   0.844   1.461
    1SN3a    T2  521   5.143   1.131   1.268
    1SN4     S2  522   5.764   0.740   1.595
    1TQ5p    P1  523   5.386   0.627   1.701
    1SN3a    T3  524   4.989   1.462   1.147
    1SQ3p    T4  525   5.296   1.200   0.922
    1SN3a    T5  526   6.101   0.573   1.632
    1SN4     S3  527   4.995   1.698   1.442
    1TQ5p    P2  528   4.685   1.522   1.250
    1TQ5p    P3  529   5.266   1.515   0.842
    1TQ5p    P4  530   5.332   0.929   0.746
    1SN3a    T6  531   6.069   0.204   1.525
    1SN3a    T7  532   6.101   0.347   1.943
    1SN4     S4  533   4.807   1.858   1.714
    1TQ5p    P5  534   6.136   0.146   1.213
    1SN4     S5  535   6.414   0.049   1.505
    1TQ5p    P6  536   6.239   0.062   1.877
    1SN3a    T8  537   6.429   0.332   2.139
    1SQ3p    T9  538   4.760   2.110   1.991
    1SN3a   T10  539   6.708  19.830   1.410
    1SQ4p    S6  540   6.370   0.147   2.465
    1SQ4p    S7  541   6.576   0.678   2.091
    1SN3a   T11  542   4.645   1.917   2.306
    1TQ5p    P7  543   4.575   2.366   1.919
    1TQ5p    P8  544   6.897  19.944   1.170
    1TQ5p    P9  545   6.749  19.560   1.588
    1TQ5p   P10  546   6.519   0.047   2.665
    1TQ5p   P11  547   6.482   0.920   2.025
    1TQ5p   P12  548   4.590   1.598   2.267
    1TQ5p   P13  549   4.588   2.101   2.571
    1SQ4p    S1  550  15.590   6.073   0.635
    1SN3a    T1  551  15.652   6.281   0.324
    1SN3a    T2  552  15.860   5.900   0.433
    1SN4     S2  553  15.332   6.473   0.262
    1TQ5p    P1  554  15.709   6.600   0.358
    1SN3a    T3  555  15.940   5.569   0.610
    1SQ3p    T4  556  15.712   5.621   0.213
    1SN3a    T5  557  15.046   6.647   0.086
    1SN4     S3  558  15.847   5.619   0.973
    1TQ5p    P2  559  16.209   5.572   0.795
    1TQ5p    P3  560  15.667   5.349   0.387
    1TQ5p    P4  561  15.763   5.675  19.896
    1SN3a    T6  562  15.180   6.812  19.765
    1SN3a    T7  563  15.073   7.027   0.136
    1SN4     S4  564  15.940   5.750   1.303
    1TQ5p    P5  565  15.160   6.627  19.500
    1SN4     S5  566  14.889   6.936  19.557
    1TQ5p    P6  567  15.019   7.183  19.858
    1SN3a    T8  568  14.742   7.217   0.175
    1SQ3p    T9  569  15.985   5.736   1.678
    1SN3a   T10  570  14.670   7.040  19.266
    1SQ4p    S6  571  14.815   7.575   0.275
    1SQ4p    S7  572  14.516   6.967   0.349
    1SN3a   T11  573  16.110   6.085   1.787
    1TQ5p    P7  574  15.994   5.437   1.805
    1TQ5p    P8  575  14.483   6.806  19.139
    1TQ5p    P9  576  14.681   7.356  19.184
    1TQ5p   P10  577  14.678   7.805   0.301
    1TQ5p   P11  578  14.551   6.748   0.501
    1TQ5p   P12  579  16.162   6.297   1.543
    1TQ5p   P13  580  16.135   6.160   2.105
    1SQ4p    S1  581  15.239   5.677  10.186
    1SN3a    T1  582  15.422   5.413  10.386
    1SN3a    T2  583  15.386   5.653   9.836
    1SN4     S2  584  15.769   5.555  10.431
    1TQ5p    P1  585  15.486   5.468  10.703
    1SN3a    T3  586  15.107   5.716   9.576
    1SQ3p    T4  587  15.443   6.005   9.685
    1SN3a    T5  588  16.008   5.769  10.633
    1SN4     S3  589  14.796   5.504   9.622
    1TQ5p    P2  590  15.066   5.523   9.315
    1TQ5p    P3  591  15.167   6.131   9.566
    1TQ5p    P4  592  15.750   6.071   9.596
    1SN3a    T6  593  16.244   5.556  10.850
    1SN3a    T7  594  15.897   5.778  11.002
    1SN4     S4  595  14.485   5.410   9.791
    1TQ5p    P5  596  16.537   5.511  10.720
    1SN4     S5  597  16.491   5.786  11.021
    1TQ5p    P6  598  16.135   5.937  11.152
    1SN3a    T8  599  15.848   5.747  11.383
    1SQ3p    T9  600  14.107   5.421   9.805
    1SN3a   T10  601  16.716   5.966  11.266
    1SQ4p    S6  602  15.986   5.415  11.502
    1SQ4p    S7  603  15.584   5.995  11.494
    1SN3a   T11  604  13.982   5.123  10.019
    1TQ5p    P7  605  13.967   5.601   9.574
    1TQ5p    P8  606  16.831   6.253  11.165
    1TQ5p    P9  607  16.866   5.777  11.486
    1TQ5p   P10  608  16.220   5.289  11.462
    1TQ5p   P11  609  15.316   6.015  11.489
    1TQ5p   P12  610  14.207   4.914  10.129
    1TQ5p   P13  611  13.665   5.099  10.098
    1SQ4p    S1  612  15.378  14.068   3.071
    1SN3a    T1  613  15.377  13.741   3.263
    1SN3a    T2  614  15.683  14.056   3.295
    1SN4     S2  615  15.170  13.499   3.060
    1TQ5p    P1  616  15.570  13.507   3.143
    1SN3a    T3  617  15.680  14.366   3.522
    1SQ3p    T4  618  15.572  13.939   3.646
    1SN3a    T5  619  14.914  13.233   2.979
    1SN4     S3  620  15.574  14.662   3.311
    1TQ5p    P2  621  15.931  14.572   3.482
    1TQ5p    P3  622  15.442  14.186   3.810
    1TQ5p    P4  623  15.720  13.674   3.763
    1SN3a    T6  624  15.081  12.887   3.006
    1SN3a    T7  625  14.975  13.092   2.627
    1SN4     S4  626  15.655  14.998   3.188
    1TQ5p    P5  627  15.053  12.744   3.295
    1SN4     S5  628  14.815  12.619   2.980
    1TQ5p    P6  629  14.962  12.769   2.627
    1SN3a    T8  630  14.664  12.991   2.427
    1SQ3p    T9  631  15.861  15.241   2.986
    1SN3a   T10  632  14.608  12.309   3.046
    1SQ4p    S6  633  14.768  12.884   2.079
    1SQ4p    S7  634  14.403  13.247   2.530
    1SN3a   T11  635  15.806  15.138   2.617
    1TQ5p    P7  636  15.694  15.507   2.909
    1TQ5p    P8  637  14.411  12.323   3.305
    1TQ5p    P9  638  14.639  12.068   2.828
    1TQ5p   P10  639  14.651  12.773   1.863
    1TQ5p   P11  640  14.405  13.500   2.618
    1TQ5p   P12  641  15.766  14.816   2.575
    1TQ5p   P13  642  15.722  15.345   2.379
    1SQ4p    S1  643  12.361  12.059  14.957
    1SN3a    T1  644  12.534  12.357  15.116
    1SN3a    T2  645  12.646  12.162  14.730
    1SN4     S2  646  12.278  12.514  15.346
    1TQ5p    P1  647  12.635  12.332  15.424
    1SN3a    T3  648  12.629  11.937  14.419
    1SQ3p    T4  649  12.521  12.385  14.442
    1SN3a    T5  650  12.076  12.769  15.541
    1SN4     S3  651  12.446  11.625  14.528
    1TQ5p    P2  652  12.834  11.683  14.420
    1TQ5p    P3  653  12.398  12.204  14.201
    1TQ5p    P4  654  12.653  12.682  14.450
    1SN3a    T6  655  12.313  13.050  15.657
    1SN3a    T7  656  12.148  12.732  15.916
    1SN4     S4  657  12.458  11.294  14.687
    1TQ5p    P5  658  12.334  13.302  15.453
    1SN4     S5  659  12.108  13.335  15.800
    1TQ5p    P6  660  12.191  13.022  16.053
    1SN3a    T8  661  11.851  12.791  16.151
    1SQ3p    T9  662  12.387  10.923  14.702
    1SN3a   T10  663  11.990  13.678  15.908
    1SQ4p    S6  664  11.950  12.690  16.503
    1SQ4p    S7  665  11.554  12.672  15.949
    1SN3a   T11  666  12.572  10.782  15.011
    1TQ5p    P7  667  12.379  10.770  14.417
    1TQ5p    P8  668  11.808  13.840  15.691
    1TQ5p    P9  669  12.071  13.768  16.210
    1TQ5p   P10  670  11.848  12.712  16.751
    1TQ5p   P11  671  11.515  12.506  15.741
    1TQ5p   P12  672  12.704  11.000  15.217
    1TQ5p   P13  673  12.470  10.506  15.156
    1SQ4p    S1  674  16.197   4.256   9.469
    1SN3a    T1  675  16.562   4.258   9.367
    1SN3a    T2  676  16.407   4.246   9.785
    1SN4     S2  677  16.569   4.138   9.008
    1TQ5p    P1  678  16.668   4.498   9.174
    1SN3a    T3  679  16.164   4.234  10.082
    1SQ3p    T4  680  16.426   3.889   9.929
    1SN3a    T5  681  16.672   3.965   8.687
    1SN4     S3  682  15.844   4.396   9.961
    1TQ5p    P2  683  16.115   4.518  10.236
    1TQ5p    P3  684  16.157   3.820  10.099
    1TQ5p    P4  685  16.732   3.780   9.944
    1SN3a    T6  686  17.056   3.972   8.661
    1SN3a    T7  687  16.780   4.226   8.428
    1SN4     S4  688  15.629   4.693   9.960
    1TQ5p    P5  689  17.205   3.713   8.788
    1SN4     S5  690  17.166   3.748   8.376
    1TQ5p    P6  691  17.050   4.130   8.277
    1SN3a    T8  692  16.686   4.149   8.065
    1SQ3p    T9  693  15.296   4.858  10.031
    1SN3a   T10  694  17.368   3.518   8.153
    1SQ4p    S6  695  16.755   4.456   7.852
    1SQ4p    S7  696  16.361   3.958   8.098
    1SN3a   T11  697  15.337   5.240   9.988
    1TQ5p    P7  698  15.068   4.655  10.141
    1TQ5p    P8  699  17.318   3.199   8.198
    1TQ5p    P9  700  17.557   3.664   7.931
    1TQ5p   P10  701  16.763   4.517   7.590
    1TQ5p   P11  702  16.171   3.930   8.287
    1TQ5p   P12  703  15.633   5.373  10.040
    1TQ5p   P13  704  15.069   5.402   9.895
    1SQ4p    S1  705  16.552   0.548   9.738
    1SN3a    T1  706  16.818   0.280   9.700
    1SN3a    T2  707  16.374   0.217   9.692
    1SN4     S2  708  17.090   0.434   9.488
    1TQ5p    P1  709  17.091   0.304   9.875
    1SN3a    T3  710  15.999   0.288   9.727
    1SQ3p    T4  711  16.224   0.188   9.339
    1SN3a    T5  712  17.355   0.488   9.223
    1SN4     S3  713  15.975   0.633   9.881
    1TQ5p    P2  714  15.878   0.265  10.029
    1TQ5p    P3  715  15.940   0.345   9.321
    1TQ5p    P4  716  16.359  19.945   9.169
    1SN3a    T6  717  17.599   0.190   9.227
    1SN3a    T7  718  17.684   0.599   9.388
    1SN4     S4  719  15.980   0.841  10.183
    1TQ5p    P5  720  17.536  19.964   9.003
    1SN4     S5  721  17.848   0.232   8.945
    1TQ5p    P6  722  17.936   0.416   9.301
    1SN3a    T8  723  17.927   0.816   9.186
    1SQ3p    T9  724  15.831   1.084  10.431
    1SN3a   T10  725  18.089   0.163   8.661
    1SQ4p    S6  726  18.208   0.928   9.415
    1SQ4p    S7  727  17.718   1.097   9.045
    1SN3a   T11  728  16.079   1.110  10.728
    1TQ5p    P7  729  15.516   1.150  10.388
    1TQ5p    P8  730  17.961   0.173   8.362
    1TQ5p    P9  731  18.399   0.110   8.747
    1TQ5p   P10  732  18.271   1.161   9.533
    1TQ5p   P11  733  17.673   1.351   9.122
    1TQ5p   P12  734  16.335   0.907  10.717
    1TQ5p   P13  735  16.041   1.345  10.953
    1SQ4p    S1  736   5.719  12.400   4.188
    1SN3a    T1  737   5.406  12.233   4.320
    1SN3a    T2  738   5.807  12.231   4.517
    1SN4     S2  739   5.190  12.520   4.439
    1TQ5p    P1  740   5.146  12.270   4.127
    1SN3a    T3  741   6.162  12.086   4.486
    1SQ3p    T4  742   6.036  12.453   4.732
    1SN3a    T5  743   5.006  12.832   4.336
    1SN4     S3  744   6.204  11.970   4.128
    1TQ5p    P2  745   6.183  11.760   4.473
    1TQ5p    P3  746   6.346  12.428   4.633
    1TQ5p    P4  747   5.908  12.512   5.025
    1SN3a    T6  748   4.794  12.961   4.629
    1SN3a    T7  749   4.635  12.751   4.273
    1SN4     S4  750   6.188  11.690   3.892
    1TQ5p    P5  751   4.895  13.217   4.800
    1SN4     S5  752   4.600  13.262   4.509
    1TQ5p    P6  753   4.422  12.892   4.473
    1SN3a    T8  754   4.521  13.075   4.111
    1SQ3p    T9  755   6.285  11.493   3.584
    1SN3a   T10  756   4.333  13.528   4.530
    1SQ4p    S6  757   4.161  13.044   4.001
    1SQ4p    S7  758   4.868  13.222   4.088
    1SN3a   T11  759   5.973  11.287   3.483
    1TQ5p    P7  760   6.604  11.460   3.537
    1TQ5p    P8  761   4.431  13.820   4.635
    1TQ5p    P9  762   4.037  13.411   4.596
    1TQ5p   P10  763   3.931  13.157   4.081
    1TQ5p   P11  764   5.113  13.116   4.058
    1TQ5p   P12  765   5.712  11.324   3.677
    1TQ5p   P13  766   5.974  11.109   3.208
    1SQ4p    S1  767  10.115   8.795   7.097
    1SN3a    T1  768   9.923   8.468   7.085
    1SN3a    T2  769   9.741   8.862   7.117
    1SN4     S2  770   9.892   8.386   6.719
    1TQ5p    P1  771  10.094   8.199   7.020
    1SN3a    T3  772   9.586   9.100   7.503
    1SQ3p    T4  773   9.561   8.669   6.850
    1SN3a    T5  774  10.033   8.290   6.382
    1SN4     S3  775   9.495   8.876   7.788
    1TQ5p    P2  776   9.285   9.217   7.533
    1TQ5p    P3  777   9.322   8.863   6.765
    1TQ5p    P4  778   9.500   8.469   7.096
    1SN3a    T6  779   9.804   8.033   6.210
    1SN3a    T7  780  10.190   7.941   6.417
    1SN4     S4  781   9.739   8.711   8.000
    1TQ5p    P5  782   9.607   8.162   5.986
    1SN4     S5  783   9.948   7.958   5.868
    1TQ5p    P6  784  10.096   7.740   6.182
    1SN3a    T8  785  10.503   7.849   6.214
    1SQ3p    T9  786  10.055   8.870   8.125
    1SN3a   T10  787   9.994   7.895   5.497
    1SQ4p    S6  788  10.600   7.491   6.294
    1SQ4p    S7  789  10.732   8.150   6.241
    1SN3a   T11  790  10.301   8.653   7.931
    1TQ5p    P7  791  10.221   8.692   8.338
    1TQ5p    P8  792  10.057   8.159   5.317
    1TQ5p    P9  793   9.983   7.583   5.404
    1TQ5p   P10  794  10.749   7.297   6.184
    1TQ5p   P11  795  10.901   8.287   6.083
    1TQ5p   P12  796  10.109   8.516   7.701
    1TQ5p   P13  797  10.583   8.807   7.868
    1SQ4p    S1  798   5.608  16.326  19.147
    1SN3a    T1  799   5.887  16.209  18.918
    1SN3a    T2  800   5.468  16.214  18.813
    1SN4     S2  801   6.203  16.207  19.127
    1TQ5p    P1  802   5.978  15.901  18.978
    1SN3a    T3  803   5.216  16.475  18.691
    1SQ3p    T4  804   5.650  16.419  18.545
    1SN3a    T5  805   6.572  16.249  19.202
    1SN4     S3  806   5.056  16.621  19.001
    1TQ5p    P2  807   4.906  16.375  18.716
    1TQ5p    P3  808   5.510  16.711  18.517
    1TQ5p    P4  809   5.859  16.236  18.378
    1SN3a    T6  810   6.762  15.958  19.034
    1SN3a    T7  811   6.688  16.000  19.470
    1SN4     S4  812   4.776  16.605  19.237
    1TQ5p    P5  813   6.865  16.019  18.733
    1SN4     S5  814   7.134  16.026  19.049
    1TQ5p    P6  815   6.963  15.853  19.381
    1SN3a    T8  816   6.966  16.125  19.702
    1SQ3p    T9  817   4.561  16.737  19.519
    1SN3a   T10  818   7.503  16.026  18.966
    1SQ4p    S6  819   7.009  15.881  19.989
    1SQ4p    S7  820   6.906  16.499  19.720
    1SN3a   T11  821   4.551  16.461  19.789
    1TQ5p    P7  822   4.287  16.883  19.426
    1TQ5p    P8  823   7.606  16.270  18.776
    1TQ5p    P9  824   7.681  15.789  19.102
    1TQ5p   P10  825   7.183  15.840   0.190
    1TQ5p   P11  826   6.694  16.662  19.692
    1TQ5p   P12  827   4.742  16.203  19.731
    1TQ5p   P13  828   4.274  16.439  19.961
    1SQ4p    S1  829  11.464   1.194   3.702
    1SN3a    T1  830  11.683   1.467   3.848
    1SN3a    T2  831  11.825   1.148   3.593
    1SN4     S2  832  11.462   1.769   3.889
    1TQ5p    P1  833  11.653   1.549   4.165
    1SN3a    T3  834  11.830   1.094   3.214
    1SQ3p    T4  835  11.951   1.488   3.465
    1SN3a    T5  836  11.421   2.071   4.110
    1SN4     S3  837  11.489   0.960   3.119
    1TQ5p    P2  838  11.854   0.781   3.124
    1TQ5p    P3  839  11.953   1.484   3.139
    1TQ5p    P4  840  11.968   1.716   3.699
    1SN3a    T6  841  11.688   2.004   4.378
    1SN3a    T7  842  11.260   1.982   4.448
    1SN4     S4  843  11.252   0.680   3.116
    1TQ5p    P5  844  11.980   2.090   4.272
    1SN4     S5  845  11.771   2.330   4.550
    1TQ5p    P6  846  11.427   2.140   4.675
    1SN3a    T8  847  11.022   2.241   4.599
    1SQ3p    T9  848  10.966   0.471   2.984
    1SN3a   T10  849  11.768   2.683   4.687
    1SQ4p    S6  850  10.868   2.110   4.920
    1SQ4p    S7  851  10.835   2.375   4.299
    1SN3a   T11  852  10.812   0.286   3.287
    1TQ5p    P7  853  10.978   0.405   2.666
    1TQ5p    P8  854  11.860   2.917   4.478
    1TQ5p    P9  855  11.748   2.716   5.011
    1TQ5p   P10  856  10.707   2.204   5.115
    1TQ5p   P11  857  10.806   2.302   4.042
    1TQ5p   P12  858  10.956   0.344   3.575
    1TQ5p   P13  859  10.543   0.103   3.251
    1SQ4p    S1  860   9.507   1.425  14.804
    1SN3a    T1  861   9.263   1.549  15.067
    1SN3a    T2  862   9.340   1.737  14.668
    1SN4     S2  863   9.169   1.245  15.271
    1TQ5p    P1  864   9.370   1.585  15.373
    1SN3a    T3  865   9.452   1.775  14.302
    1SQ3p    T4  866   9.035   1.647  14.451
    1SN3a    T5  867   8.999   0.984  15.486
    1SN4     S3  868   9.790   1.606  14.277
    1TQ5p    P2  869   9.685   1.998  14.252
    1TQ5p    P3  870   9.128   1.567  14.150
    1TQ5p    P4  871   8.758   1.767  14.573
    1SN3a    T6  872   8.723   1.152  15.695
    1SN3a    T7  873   9.118   1.022  15.850
    1SN4     S4  874  10.153   1.634  14.317
    1TQ5p    P5  875   8.425   1.129  15.571
    1SN4     S5  876   8.538   0.885  15.888
    1TQ5p    P6  877   8.874   1.033  16.063
    1SN3a    T8  878   9.125   0.693  16.046
    1SQ3p    T9  879  10.515   1.586  14.218
    1SN3a   T10  880   8.247   0.694  16.037
    1SQ4p    S6  881   9.326   0.743  16.363
    1SQ4p    S7  882   9.194   0.438  15.774
    1SN3a   T11  883  10.727   1.679  14.528
    1TQ5p    P7  884  10.570   1.571  13.899
    1TQ5p    P8  885   8.024   0.611  15.815
    1TQ5p    P9  886   8.115   0.832  16.299
    1TQ5p   P10  887   9.385   0.601  16.584
    1TQ5p   P11  888   9.297   0.445  15.526
    1TQ5p   P12  889  10.556   1.781  14.788
    1TQ5p   P13  890  11.051   1.633  14.526
    1SQ4p    S1  891  15.745  18.100  10.389
    1SN3a    T1  892  15.443  18.254  10.559
    1SN3a    T2  893  15.435  18.009  10.190
    1SN4     S2  894  15.329  17.990  10.806
    1TQ5p    P1  895  15.477  18.367  10.862
    1SN3a    T3  896  15.340  18.271   9.922
    1SQ3p    T4  897  15.544  17.893   9.841
    1SN3a    T5  898  15.334  17.703  11.052
    1SN4     S3  899  15.666  18.438   9.833
    1TQ5p    P2  900  15.336  18.580  10.024
    1TQ5p    P3  901  15.802  18.065   9.750
    1TQ5p    P4  902  15.275  17.939   9.665
    1SN3a    T6  903  14.970  17.626  11.153
    1SN3a    T7  904  15.272  17.835  11.408
    1SN4     S4  905  15.950  18.581  10.013
    1TQ5p    P5  906  14.834  17.387  10.982
    1SN4     S5  907  14.964  17.317  11.371
    1TQ5p    P6  908  15.032  17.677  11.557
    1SN3a    T8  909  15.425  17.636  11.697
    1SQ3p    T9  910  16.242  18.821  10.035
    1SN3a   T10  911  14.848  16.999  11.541
    1SQ4p    S6  912  15.390  17.837  12.017
    1SQ4p    S7  913  15.742  17.487  11.553
    1SN3a   T11  914  16.138  19.120  10.258
    1TQ5p    P7  915  16.448  18.810   9.786
    1TQ5p    P8  916  14.916  16.721  11.386
    1TQ5p    P9  917  14.694  17.038  11.826
    1TQ5p   P10  918  15.424  17.797  12.281
    1TQ5p   P11  919  15.931  17.563  11.377
    1TQ5p   P12  920  15.852  19.094  10.413
    1TQ5p   P13  921  16.344  19.372  10.299
   53ION     CL  922  14.997  11.592  19.762
   54ION     CL  923  10.495   3.296  13.773
   55ION     CL  924  18.978  11.080  19.983
   56ION     CL  925   0.293  19.009  10.522
   57ION     CL  926   4.014  13.973  13.600
   58ION     CL  927  15.688  14.577  17.154
   59ION     CL  928  18.444   5.380   1.626
   60ION     CL  929   6.983   4.425   7.618
   61ION     CL  930   6.304  17.104   1.920
   62ION     CL  931  15.392  13.089  13.040
   63ION     CL  932   8.551   3.686  19.608
   64ION     CL  933   3.815  14.060   2.799
   65ION     CL  934   5.322  10.995  16.953
   66ION     CL  935  15.477   3.997   4.370
   67ION     CL  936   6.641   7.785  16.439
   68ION     CL  937  15.902   7.157   7.571
   69ION     CL  938   8.262  14.420   4.785
   70ION     CL  939   1.682  11.604   7.465
   71ION     CL  940   2.673  14.121  11.711
   72ION     CL  941   2.508   3.908  15.815
   73ION     CL  942   3.456   7.707  17.633
   74ION     CL  943   3.205  13.140   6.728
   75ION     CL  944  14.936   5.123   2.260
   76ION     CL  945  11.221  14.829   8.265
   77ION     CL  946   3.933   9.740  17.637
   78ION     CL  947  14.126   9.221   7.207
   79ION     CL  948   5.361  12.567   4.081
   80ION     CL  949  19.854   4.568   9.906
   81ION     CL  950   8.012  15.605   2.813
   82ION     CL  951   4.208  16.617  19.652
   83ION     CL  952  14.553  16.221  15.794
   84ION     CL  953  11.670  17.688  17.022
   85ION     CL  954  12.930  13.285  12.015
   86ION     CL  955  15.903  14.553  11.021
   87ION     CL  956   6.102   2.535   7.850
   88ION     CL  957  16.774   4.474  17.045
   89ION     CL  958   3.692   9.399  10.768
   90ION     CL  959   0.435   3.059   1.958
   91ION     CL  960  18.746   7.001  18.899
   92ION     CL  961   4.862   1.724  14.658
   93ION     CL  962  19.111   5.225   2.790
   94ION     CL  963   0.674   5.549   3.736
   95ION     CL  964  19.745   6.030   4.048
   96ION     CL  965  17.966   2.787   9.536
   97ION     CL  966  10.260  10.424  10.840
   98ION     CL  967  16.694  10.413  10.186
   99ION     CL  968   9.917  16.404  18.542
  100ION     CL  969   5.385  17.899  16.509
  101ION     CL  970   7.427   6.341   6.348
  102ION     CL  971   5.175  19.628   8.837
  103ION     CL  972   8.875   6.636  10.461
  104ION     CL  973  19.107   2.388  10.773
  105ION     CL  974  15.517  18.175   9.566
  106ION     CL  975  12.089   7.588   1.283
  107ION     CL  976   6.277  13.112  14.302
  108ION     CL  977  13.465  10.955  10.894
  109ION     CL  978  15.591  18.413  10.218
  110ION     CL  979  13.953   9.607  14.991
  111ION     CL  980   4.820   0.523  12.355
  112ION     CL  981   7.948  12.624  16.638
  113ION     CL  982   7.985   0.094   9.805
  114ION     CL  983   5.796   7.376  19.797
  115ION     CL  984   3.354  14.248  10.417
  116ION     CL  985  19.894  12.377  13.629
  117ION     CL  986  19.158   3.933   6.368
  118ION     CL  987  12.963  18.161  17.675
  119ION     CL  988  10.037   3.926   7.810
  120ION     CL  989   1.939   2.935   3.817
  121ION     CL  990   5.258   5.718  13.609
  122ION     CL  991  10.540   1.552  11.388
  123ION     CL  992  17.689  11.817   0.376
  124ION     CL  993   3.613  19.042   1.128
  125ION     CL  994   8.970  18.260  14.085
  126ION     CL  995  12.546  10.744  15.412
  127ION     CL  996   8.287  11.834  14.201
  128ION     CL  997  14.186  14.636  17.240
  129ION     CL  998   1.657   3.208  15.732
  130ION     CL  999  19.738  18.803  11.401
  131ION     CL 1000  14.532   3.155  12.189
  132ION     CL 1001   7.422  11.748  11.747
  133ION     CL 1002   2.167   1.064   6.365
  134ION     CL 1003   3.662   6.445  18.966
  135ION     CL 1004  10.816  10.029  17.875
  136ION     CL 1005  19.922   6.602  13.071
  137ION     CL 1006  11.833   1.830   4.030
  138ION     CL 1007   3.042  14.298  15.180
  139ION     CL 1008  14.156   6.203  16.509
  140ION     CL 1009  11.945   3.521   7.021
  141ION     CL 1010  16.480   9.071   7.972
  142ION     CL 1011   4.542  14.725  16.804
  143ION     CL 1012  16.623   3.210  17.305
  144ION     CL 1013   6.193   9.884  11.060
  145ION     CL 1014  17.944  15.441  13.425
  146ION     CL 1015   9.614   6.725   2.922
  147ION     CL 1016   4.363  18.472  17.541
  148ION     CL 1017  10.832   2.470  17.272
  149ION     CL 1018  18.420  14.745  18.092
  150ION     CL 1019  14.786  16.918   4.583
  151ION     CL 1020  19.866  11.743  15.581
  152ION     CL 1021  16.208   5.605  11.248
  153ION     CL 1022  15.494  15.208   2.863
  154ION     CL 1023  13.628   6.333  18.420
  155ION     CL 1024   8.133  11.213   7.252
  156ION     CL 1025  10.661   4.279  19.599
  157ION     CL 1026  17.202  17.938  14.152
  158ION     CL 1027  11.265   6.852  19.002
  159ION     CL 1028  14.202   0.693   1.389
  160ION     CL 1029  18.652  15.101   0.915
  161ION     CL 1030   6.537   3.280  18.685
  162ION     CL 1031   3.429  11.621  11.656
  163ION     CL 1032   0.837  17.452   7.304
  164ION     CL 1033  18.475   6.342   5.499
  165ION     CL 1034   2.839   6.130   4.539
  166ION     CL 1035  19.780  15.253  15.821
  167ION     CL 1036   1.291  16.039  13.978
  168ION     CL 1037   9.109  16.415   8.279
  169ION     CL 1038  14.420  14.558   6.033
  170ION     CL 1039   9.978  15.630  15.130
  171ION     CL 1040  18.849  12.556   8.849
  172ION     CL 1041  12.598  15.091  16.119
  173ION     CL 1042  17.073  18.981   6.253
  174ION     CL 1043  16.489  19.783  13.810
  175ION     CL 1044  13.222   6.828  16.576
  176ION     CL 1045  11.775   6.041  13.755
  177ION     CL 1046  18.295  17.243   5.296
  178ION     CL 1047  13.654  11.908  10.171
  179ION     CL 1048   2.651   2.447  13.990
  180ION     CL 1049  11.269   2.691   6.955
  181ION     CL 1050  18.573  13.860   3.264
  182ION     CL 1051  10.433   8.934   8.195
  183ION     CL 1052  19.987   2.359   2.655
  184ION     CL 1053   3.676   7.035   3.532
  185ION     CL 1054   0.564  19.901  12.998
  186ION     CL 1055   8.497   4.970  17.413
  187ION     CL 1056  17.669  16.400  16.045
  188ION     CL 1057  18.263   8.862  11.898
  189ION     CL 1058  11.084   0.453  15.549
  190ION     CL 1059  10.613  15.958  13.637
  191ION     CL 1060  17.946   1.207   9.342
  192ION     CL 1061  17.342  19.034   3.135
  193ION     CL 1062  15.746  13.675   3.409
  194ION     CL 1063   2.671  11.201  16.731
  195ION     CL 1064  18.629   4.252   8.269
  196ION     CL 1065  17.141   6.338   3.191
  197ION     CL 1066   3.537  12.357   6.068
  198ION     CL 1067   4.561   2.308   2.272
  199ION     CL 1068   8.823   9.396  14.905
  200ION     CL 1069  13.151   4.664   3.291
  201ION     CL 1070   6.350   8.708   9.161
  202ION     CL 1071  13.864   3.228   8.348
  203ION     CL 1072  18.908  11.102   7.628
  204ION     CL 1073   0.150   4.359  18.145
  205ION     CL 1074  11.251  13.127   2.539
  206ION     CL 1075   0.219  15.674   5.370
  207ION     CL 1076  15.687   6.827  16.529
  208ION     CL 1077  11.545  15.225   2.494
  209ION     CL 1078  17.050  11.450   3.515
  210ION     CL 1079   4.220  13.175   4.368
  211ION     CL 1080  19.819  17.762  13.582
  212ION     CL 1081  15.744   9.547  18.503
  213ION     CL 1082   8.132  16.620   0.982
  214ION     CL 1083   5.234   6.656  14.151
  215ION     CL 1084  18.373  12.394   7.509
  216ION     CL 1085   5.501   0.245  15.526
  217ION     CL 1086   1.967   8.411  14.725
  218ION     CL 1087  15.583   3.252   7.305
  219ION     CL 1088   4.162   8.338   0.433
  220ION     CL 1089  10.985  13.069   0.531
  221ION     CL 1090   7.121   8.769  11.220
  222ION     CL 1091   3.622   1.511   3.181
  223ION     CL 1092   2.077   2.897  14.786
  224ION     CL 1093  17.227  16.684   6.448
  225ION     CL 1094  10.554  14.073   3.301
  226ION     CL 1095  19.146  11.663  17.623
  227ION     CL 1096  17.589  13.195  15.181
  228ION     CL 1097  15.890  11.115  19.374
  229ION     CL 1098   5.175   2.032   3.149
  230ION     CL 1099  11.889  19.334   3.534
  231ION     CL 1100   2.558  13.583  10.647
  232ION     CL 1101   4.495  17.538   0.802
  233ION     CL 1102  11.344   0.675  19.337
  234ION     CL 1103   3.114   8.198   6.610
  235ION     CL 1104   7.010   6.468   8.623
  236ION     CL 1105   3.675   0.193   8.724
  237ION     CL 1106  16.091   9.473   8.882
  238ION     CL 1107  17.182   9.439   8.970
  239ION     CL 1108  10.603   8.857   1.355
  240ION     CL 1109   7.685   1.308  13.533
  241ION     CL 1110  11.673   7.363   4.379
  242ION     CL 1111   6.721  11.883  14.844
  243ION     CL 1112   8.123  13.079   8.044
  244ION     CL 1113  14.057   2.402  19.101
  245ION     CL 1114  13.960  17.997  19.891
  246ION     CL 1115   8.167   0.935  15.726
  247ION     CL 1116  15.731  13.154  11.236
  248ION     CL 1117   0.365   3.473  10.683
  249ION     CL 1118   5.629  15.937  19.060
  250ION     CL 1119   5.692  19.111  11.813
  251ION     CL 1120  19.961  13.373   6.396
  252ION     CL 1121   8.901  18.837  14.990
  253ION     CL 1122   6.988  11.237  14.016
  254ION     CL 1123   4.163  11.857  15.051
  255ION     CL 1124  16.607  10.740  12.560
  256ION     CL 1125  18.650  16.143  13.006
  257ION     CL 1126  15.660  10.973   5.669
  258ION     CL 1127   7.756  17.094   3.291
  259ION     CL 1128  16.959  13.181  13.622
  260ION     CL 1129  15.866   6.080  13.857
  261ION     CL 1130   4.844  19.893   7.844
  262ION     CL 1131   6.040  17.416   5.830
  263ION     CL 1132  19.872   9.197   1.317
  264ION     CL 1133  16.421  11.270  10.381
  265ION     CL 1134  12.687   1.655  13.081
  266ION     CL 1135  16.964   3.073   3.642
  267ION     CL 1136   8.196  18.202   0.108
  268ION     CL 1137  16.976   6.023  17.058
  269ION     CL 1138  15.174  14.590  12.428
  270ION     CL 1139   8.184   5.356  15.648
  271ION     CL 1140  11.671   4.635  19.666
  272ION     CL 1141   9.923   1.961  17.452
  273ION     CL 1142  19.884   1.359   7.311
  274ION     CL 1143   1.263  18.966   5.057
  275ION     CL 1144  19.963   6.426   7.776
  276ION     CL 1145  10.080   9.920   7.499
  277ION     CL 1146   2.591   8.386  16.148
  278ION     CL 1147  10.660   6.904   2.991
  279ION     CL 1148   3.257   3.342   2.832
  280ION     CL 1149   8.559   7.449   7.589
  281ION     CL 1150  18.409   6.162   9.861
  282ION     CL 1151   0.950   2.657   0.322
  283ION     CL 1152   6.735  16.535   6.245
  284ION     CL 1153  14.999  15.965   5.848
  285ION     CL 1154  17.060  13.025   7.240
  286ION     CL 1155   5.101  10.678   6.040
  287ION     CL 1156   6.549  10.544  16.564
  288ION     CL 1157   5.053   4.742  14.037
  289ION     CL 1158  19.110   4.677  14.476
  290ION     CL 1159   1.899  19.321  19.012
  291W        W 1160   0.084   3.595   3.359
  292W        W 1161   0.460   2.488   2.882
  293W        W 1162   3.165   2.218   0.652
  294W        W 1163   1.213   3.294   0.205
  295W        W 1164   1.296   1.446   1.188
  296W        W 1165   0.811   1.294   1.352
  297W        W 1166   1.802   2.109   0.786
  298W        W 1167   1.477   3.201   3.141
  299W        W 1168   0.126   0.762   3.104
  300W        W 1169   0.888   0.042   2.906
  301W        W 1170   2.582   0.430   1.793
  302W        W 1171   2.231   1.301   0.363
  303W        W 1172   2.801   0.735   3.454
  304W        W 1173   0.167   0.527   2.579
  305W        W 1174   0.266   3.146   3.600
  306W        W 1175   1.788   2.536   0.332
  307W        W 1176   0.220   1.319   2.025
  308W        W 1177   1.113   1.210   3.262
  309W        W 1178   3.572   1.069   1.761
  310W        W 1179   3.336   2.112   2.620
  311W        W 1180   1.644   1.445   1.647
  312W        W 1181   2.190   2.784   2.016
  313W        W 1182   0.690   2.218   2.248
  314W        W 1183   0.049   1.746   1.819
  315W        W 1184   1.085   1.718   3.011
  316W        W 1185   0.972   2.945   1.710
  317W        W 1186   2.093   2.634   2.844
  318W        W 1187   1.313   1.274   2.069
  319W        W 1188   1.605   2.058   1.712
  320W        W 1189   2.602   2.831   3.560
  321W        W 1190   1.681   2.151   3.570
  322W        W 1191   1.662   1.867   3.048
  323W        W 1192   0.071   1.258   3.570
  324W        W 1193   2.903   2.793   3.169
  325W        W 1194   0.484   0.375   1.167
  326W        W 1195   1.011   2.633   2.166
  327W        W 1196   3.474   2.416   1.456
  328W        W 1197   2.887   0.816   2.023
  329W        W 1198   3.172   0.769   0.118
  330W        W 1199   3.637   1.570   2.424
  331W        W 1200   1.604   3.277   2.177
  332W        W 1201   3.378   2.743   0.615
  333W        W 1202   0.507   3.529   0.369
  334W        W 1203   0.900   3.575   1.045
  335W        W 1204   0.697   0.329   2.471
  336W        W 1205   3.320   1.347   2.746
  337W        W 1206   2.725   1.769   1.205
  338W        W 1207   2.691   1.457   0.232
  339W        W 1208   1.899   2.601   2.372
  340W        W 1209   1.705   0.931   1.571
  341W        W 1210   2.305   3.018   2.565
  342W        W 1211   3.176   1.809   0.987
  343W        W 1212   2.078   0.467   1.003
  344W        W 1213   0.735   3.161   0.686
  345W        W 1214   0.106   0.660   1.285
  346W        W 1215   2.892   1.267   1.759
  347W        W 1216   0.350   2.884   1.674
  348W        W 1217   1.691   3.234   0.544
  349W        W 1218   3.083   1.260   0.008
  350W        W 1219   0.106   3.018   2.172
  351W        W 1220   0.897   2.590   2.652
  352W        W 1221   1.270   1.950   1.271
  353W        W 1222   1.292   0.355   2.364
  354W        W 1223   3.521   0.117   1.661
  355W        W 1224   0.740   1.989   0.129
  356W        W 1225   0.395   1.022   0.308
  357W        W 1226   0.457   2.978   1.102
  358W        W 1227   1.588   2.461   1.350
  359W        W 1228   2.920   3.320   3.064
  360W        W 1229   1.846   0.962   0.748
  361W        W 1230   3.229   3.360   1.520
  362W        W 1231   2.906   1.213   3.118
  363W        W 1232   3.619   2.869   1.252
  364W        W 1233   2.246   2.161   2.736
  365W        W 1234   0.012   1.712   0.942
  366W        W 1235   1.123   2.127   2.515
  367W        W 1236   2.327   1.391   0.893
  368W        W 1237   2.204   1.881   0.997
  369W        W 1238   0.547   1.301   2.471
  370W        W 1239   0.532   1.177   3.393
  371W        W 1240   0.422   0.094   1.552
  372W        W 1241   2.190   0.441   2.113
  373W        W 1242   1.838   0.626   3.276
  374W        W 1243   2.193   0.775   0.454
  375W        W 1244   3.376   3.168   3.208
  376W        W 1245   2.343   0.249   3.247
  377W        W 1246   3.362   2.550   3.369
  378W        W 1247   2.792   0.717   2.965
  379W        W 1248   2.592   0.655   1.235
  380W        W 1249   2.985   1.789   3.639
  381W        W 1250   0.725   3.365   1.625
  382W        W 1251   1.383   1.082   0.611
  383W        W 1252   0.952   0.366   3.275
  384W        W 1253   3.004   0.850   0.956
  385W        W 1254   3.371   1.332   0.901
  386W        W 1255   1.114   3.549   3.372
  387W        W 1256   1.040   0.085   0.607
  388W        W 1257   3.361   0.619   1.642
  389W        W 1258   3.511   2.868   0.087
  390W        W 1259   0.418   2.071   1.789
  391W        W 1260   2.335   0.658   0.019
  392W        W 1261   3.469   2.990   1.739
  393W        W 1262   3.508   0.184   2.489
  394W        W 1263   1.953   1.396   3.043
  395W        W 1264   2.046   2.735   0.746
  396W        W 1265   2.446   2.029   3.486
  397W        W 1266   2.120   0.006   1.795
  398W        W 1267   0.732   0.909   1.858
  399W        W 1268   0.286   2.109   2.632
  400W        W 1269   2.145   3.302   1.338
  401W        W 1270   3.339   0.899   2.210
  402W        W 1271   1.976   3.246   2.977
  403W        W 1272   3.319   2.305   0.182
  404W        W 1273   1.754   1.788   1.243
  405W        W 1274   3.606   0.299   2.984
  406W        W 1275   1.755   2.134   2.578
  407W        W 1276   1.972   1.020   2.023
  408W        W 1277   2.824   1.318   0.861
  409W        W 1278   3.111   1.051   0.503
  410W        W 1279   2.920   3.091   0.892
  411W        W 1280   2.754   2.694   1.688
  412W        W 1281   2.650   1.773   0.666
  413W        W 1282   2.083   1.983   1.652
  414W        W 1283   2.964   1.771   1.719
  415W        W 1284   0.339   0.786   2.143
  416W        W 1285   3.117   1.838   2.970
  417W        W 1286   3.468   3.456   2.116
  418W        W 1287   1.398   2.900   1.518
  419W        W 1288   2.405   3.433   2.842
  420W        W 1289   2.399   0.763   2.606
  421W        W 1290   1.606   3.471   2.667
  422W        W 1291   3.303   0.425   1.133
  423W        W 1292   3.094   1.744   2.434
  424W        W 1293   0.077   1.065   2.472
  425W        W 1294   2.937   0.860   1.490
  426W        W 1295   3.348   1.011   3.267
  427W        W 1296   2.233   2.710   1.485
  428W        W 1297   1.489   3.301   1.098
  429W        W 1298   0.604   0.481   0.356
  430W        W 1299   1.708   0.135   2.166
  431W        W 1300   0.736   3.255   0.014
  432W        W 1301   1.110   1.721   0.765
  433W        W 1302   1.764   2.350   3.078
  434W        W 1303   1.594   0.708   1.068
  435W        W 1304   2.950   0.305   1.496
  436W        W 1305   2.670   3.587   1.824
  437W        W 1306   2.082   3.235   2.164
  438W        W 1307   1.478   2.272   2.125
  439W        W 1308   3.248   2.995   2.251
  440W        W 1309   0.942   0.498   1.020
  441W        W 1310   1.464   2.795   1.980
  442W        W 1311   0.947   0.726   0.045
  443W        W 1312   1.748   1.335   2.439
  444W        W 1313   2.596   0.201   2.309
  445W        W 1314   0.016   2.044   2.194
  446W        W 1315   1.720   1.862   0.352
  447W        W 1316   0.988   0.177   0.122
  448W        W 1317   1.726   1.258   1.173
  449W        W 1318   2.696   0.234   2.872
  450W        W 1319   1.284   2.246   2.981
  451W        W 1320   2.088   2.028   3.198
  452W        W 1321   2.705   2.058   3.091
  453W        W 1322   1.989   0.198   3.596
  454W        W 1323   1.211   0.814   1.989
  455W        W 1324   0.637   0.770   1.387
  456W        W 1325   0.423   3.482   1.063
  457W        W 1326   1.755   2.812   3.188
  458W        W 1327   0.790   2.297   0.547
  459W        W 1328   2.470   1.682   1.768
  460W        W 1329   2.750   1.481   2.167
  461W        W 1330   1.955   2.155   2.101
  462W        W 1331   2.425   2.529   0.233
  463W        W 1332   2.097   0.550   1.561
  464W        W 1333   3.576   0.828   0.829
  465W        W 1334   0.070   3.417   2.860
  466W        W 1335   0.487   2.643   2.392
  467W        W 1336   0.054   3.489   0.624
  468W        W 1337   1.953   0.759   2.430
  469W        W 1338   1.316   2.782   0.279
  470W        W 1339   3.221   3.164   0.465
  471W        W 1340   2.196   1.817   0.479
  472W        W 1341   1.039   1.008   0.996
  473W        W 1342   1.871   0.918   0.048
  474W        W 1343   2.455   2.483   3.226
  475W        W 1344   2.808   0.389   0.843
  476W        W 1345   0.138   0.237   0.291
  477W        W 1346   1.424   2.556   2.581
  478W        W 1347   1.223   2.472   1.673
  479W        W 1348   0.965   2.424   0.071
  480W        W 1349   0.206   2.665   0.839
  481W        W 1350   0.710   1.735   3.281
  482W        W 1351   1.414   0.295   3.467
  483W        W 1352   2.123   0.437   2.823
  484W        W 1353   1.318   0.205   1.104
  485W        W 1354   2.377   0.282   0.609
  486W        W 1355   0.322   0.214   2.186
  487W        W 1356   0.370   1.177   1.556
  488W        W 1357   3.059   0.285   1.962
  489W        W 1358   0.481   0.783   0.776
  490W        W 1359   3.052   0.471   2.392
  491W        W 1360   3.448   1.674   0.077
  492W        W 1361   0.740   0.432   1.896
  493W        W 1362   1.854   1.004   2.836
  494W        W 1363   0.002   0.694   0.314
  495W        W 1364   0.788   2.083   2.875
  496W        W 1365   2.146   1.481   2.054
  497W        W 1366   2.013   3.560   0.350
  498W        W 1367   0.159   2.067   0.047
  499W        W 1368   0.894   2.478   3.173
  500W        W 1369   0.415   1.645   2.804
  501W        W 1370   1.406   1.750   2.598
  502W        W 1371   3.174   0.109   2.860
  503W        W 1372   3.572   1.719   2.851
  504W        W 1373   3.560   1.919   0.537
  505W        W 1374   2.423   2.251   0.636
  506W        W 1375   2.897   3.551   0.331
  507W        W 1376   2.074   1.541   3.473
  508W        W 1377   0.404   2.508   3.513
  509W        W 1378   3.610   0.430   3.465
  510W        W 1379   3.328   1.358   2.086
  511W        W 1380   1.636   3.488   3.563
  512W        W 1381   1.491   0.117   0.290
  513W        W 1382   3.030   2.716   0.233
  514W        W 1383   0.799   0.809   3.119
  515W        W 1384   1.233   2.803   2.981
  516W        W 1385   3.359   0.794   2.779
  517W        W 1386   2.570   3.453   0.747
  518W        W 1387   2.809   2.072   2.114
  519W        W 1388   1.059   0.488   2.781
  520W        W 1389   1.528   1.557   3.538
  521W        W 1390   1.031   2.736   0.732
  522W        W 1391   2.786   2.234   0.996
  523W        W 1392   0.554   0.860   2.720
  524W        W 1393   1.883   2.922   1.184
  525W        W 1394   3.633   1.482   1.365
  526W        W 1395   1.855   0.115   3.084
  527W        W 1396   2.635   2.820   2.163
  528W        W 1397   2.938   3.164   1.871
  529W        W 1398   2.157   2.966   0.299
  530W        W 1399   0.167   2.858   3.141
  531W        W 1400   0.910   0.850   2.379
  532W        W 1401   0.880   0.198   1.489
  533W        W 1402   2.501   1.040   2.181
  534W        W 1403   1.299   2.211   0.381
  535W        W 1404   3.297   2.153   1.880
  536W        W 1405   0.624   2.911   3.303
  537W        W 1406   3.011   3.593   1.100
  538W        W 1407   1.110   0.613   1.545
  539W        W 1408   0.879   2.106   1.635
  540W        W 1409   1.192   3.517   2.385
  541W        W 1410   3.259   3.613   3.417
  542W        W 1411   2.418   1.801   2.350
  543W        W 1412   0.267   1.599   0.265
  544W        W 1413   3.401   3.257   0.962
  545W        W 1414   3.238   0.581   0.581
  546W        W 1415   1.377   0.100   2.984
  547W        W 1416   3.083   2.902   1.442
  548W        W 1417   3.112   1.458   1.347
  549W        W 1418   1.229   1.131   1.563
  550W        W 1419   1.474   1.393   2.887
  551W        W 1420   2.585   2.546   2.750
  552W        W 1421   1.235   1.000   2.862
  553W        W 1422   1.214   3.466   1.478
  554W        W 1423   0.531   3.425   3.112
  555W        W 1424   0.643   2.786   0.242
  556W        W 1425   3.160   2.544   1.052
  557W        W 1426   0.764   1.336   2.938
  558W        W 1427   3.537   1.266   0.419
  559W        W 1428   1.282   2.323   0.890
  560W        W 1429   2.381   1.705   2.971
  561W        W 1430   2.272   1.333   2.515
  562W        W 1431   0.832   1.705   2.544
  563W        W 1432   3.042   3.593   2.373
  564W        W 1433   2.833   0.227   3.367
  565W        W 1434   0.497   0.377   2.954
  566W        W 1435   0.836   1.400   2.007
  567W        W 1436   1.205   1.214   0.129
  568W        W 1437   0.008   2.973   2.674
  569W        W 1438   1.593   1.682   2.117
  570W        W 1439   1.416   0.707   0.222
  571W        W 1440   0.551   1.523   1.003
  572W        W 1441   0.322   3.375   2.440
  573W        W 1442   3.117   1.601   0.548
  574W        W 1443   3.212   0.517   3.234
  575W        W 1444   2.648   2.726   1.197
  576W        W 1445   0.246   1.650   3.374
  577W        W 1446   3.212   0.114   0.670
  578W        W 1447   2.732   2.589   0.681
  579W        W 1448   1.634   1.647   0.766
  580W        W 1449   2.821   0.451   0.289
  581W        W 1450   2.886   1.058   2.475
  582W        W 1451   0.595   1.651   1.682
  583W        W 1452   0.889   2.590   1.331
  584W        W 1453   2.652   1.210   1.296
  585W        W 1454   1.675   0.589   1.992
  586W        W 1455   3.637   2.500   2.503
  587W        W 1456   3.555   0.487   2.064
  588W        W 1457   0.094   3.317   1.440
  589W        W 1458   0.603   2.504   0.976
  590W        W 1459   0.518   0.121   3.529
  591W        W 1460   1.637   2.974   3.631
  592W        W 1461   3.392   1.942   1.421
  593W        W 1462   2.746   2.119   0.301
  594W        W 1463   2.041   3.640   2.513
  595W        W 1464   2.898   2.362   3.550
  596W        W 1465   1.713   0.072   0.830
  597W        W 1466   2.426   0.941   1.689
  598W        W 1467   0.112   2.528   2.021
  599W        W 1468   1.365   0.490   0.662
  600W        W 1469   1.169   1.974   3.511
  601W        W 1470   2.163   0.955   1.225
  602W        W 1471   2.368   2.365   2.347
  603W        W 1472   0.522   2.970   2.782
  604W        W 1473   1.113   2.953   3.505
  605W        W 1474   0.964   0.750   0.519
  606W        W 1475   2.481   0.892   0.844
  607W        W 1476   2.439   3.000   3.081
  608W        W 1477   1.124   1.592   1.680
  609W        W 1478   0.779   3.290   2.545
  610W        W 1479   3.524   3.407   0.146
  611W        W 1480   0.387   2.079   3.142
  612W        W 1481   2.382   2.341   1.830
  613W        W 1482   0.818   1.990   1.072
  614W        W 1483   1.189   2.997   2.467
  615W        W 1484   1.567   0.416   1.508
  616W        W 1485   0.178   2.400   0.438
  617W        W 1486   1.697   1.351   0.308
  618W        W 1487   0.343   1.900   1.327
  619W        W 1488   1.633   0.542   2.791
  620W        W 1489   3.305   0.251   0.218
  621W        W 1490   3.398   1.997   3.317
  622W        W 1491   2.052   3.254   3.469
  623W        W 1492   3.610   2.348   2.991
  624W        W 1493   3.018   3.146   3.602
  625W        W 1494   0.757   3.602   2.080
  626W        W 1495   3.616   2.224   0.954
  627W        W 1496   2.146   1.491   1.467
  628W        W 1497   1.913   0.103   1.357
  629W        W 1498   0.972   3.087   1.194
  630W        W 1499   1.471   0.828   2.419
  631W        W 1500   1.171   0.197   1.888
  632W        W 1501   0.234   3.019   0.436
  633W        W 1502   2.050   2.383   1.154
  634W        W 1503   0.925   3.178   3.033
  635W        W 1504   0.402   2.001   0.729
  636W        W 1505   0.287   0.544   1.728
  637W        W 1506   1.835   2.509   1.785
  638W        W 1507   0.087   0.363   0.805
  639W        W 1508   2.751   1.569   2.732
  640W        W 1509   2.628   0.955   0.304
  641W        W 1510   3.145   2.627   1.952
  642W        W 1511   1.806   3.111   1.783
  643W        W 1512   1.218   3.215   0.694
  644W        W 1513   2.500   0.118   0.124
  645W        W 1514   0.300   3.378   1.865
  646W        W 1515   2.497   1.136   3.500
  647W        W 1516   0.480   0.666   3.499
  648W        W 1517   0.211   1.266   0.832
  649W        W 1518   0.902   1.255   0.557
  650W        W 1519   2.665   1.582   3.374
  651W        W 1520   1.008   1.863   2.083
  652W        W 1521   2.482   0.149   1.203
  653W        W 1522   1.613   3.580   1.706
  654W        W 1523   2.827   3.042   2.643
  655W        W 1524   2.411   3.191   1.754
  656W        W 1525   2.430   2.171   1.348
  657W        W 1526   1.892   0.396   0.419
  658W        W 1527   3.573   0.024   1.141
  659W        W 1528   1.261   1.659   0.304
  660W        W 1529   3.427   0.996   1.294
  661W        W 1530   2.119   2.166   0.171
  662W        W 1531   3.055   2.366   2.919
  663W        W 1532   2.709   3.067   0.386
  664W        W 1533   1.324   0.742   3.292
  665W        W 1534   1.144   1.326   2.533
  666W        W 1535   3.236   2.821   2.810
  667W        W 1536   2.336   0.771   3.187
  668W        W 1537   0.180   1.242   2.964
  669W        W 1538   1.940   1.719   2.690
  670W        W 1539   0.297   2.477   1.347
  671W        W 1540   0.444   1.774   2.237
  672W        W 1541   2.761   2.060   2.587
  673W        W 1542   2.533   3.440   3.398
  674W        W 1543   2.429   1.179   2.951
  675W        W 1544   2.706   3.233   1.356
  676W        W 1545   1.708   2.953   2.679
  677W        W 1546   1.193   3.308   1.948
  678W        W 1547   2.998   2.479   2.367
  679W        W 1548   2.048   2.551   3.504
  680W        W 1549   0.653   2.504   1.843
  681W        W 1550   2.999   2.263   1.488
  682W        W 1551   2.640   3.329   2.239
  683W        W 1552   1.639   1.110   3.319
  684W        W 1553   2.090   3.276   0.830
  685W        W 1554   1.398   2.531   3.468
  686W        W 1555   1.524   2.769   0.845
  687W        W 1556   0.745   1.509   0.104
  688W        W 1557   0.084   3.595   7.003
  689W        W 1558   0.460   2.488   6.526
  690W        W 1559   3.165   2.218   4.296
  691W        W 1560   3.295   3.303   6.323
  692W        W 1561   1.213   3.294   3.849
  693W        W 1562   1.296   1.446   4.832
  694W        W 1563   0.811   1.294   4.996
  695W        W 1564   1.802   2.109   4.430
  696W        W 1565   1.477   3.201   6.785
  697W        W 1566   0.126   0.762   6.748
  698W        W 1567   0.888   0.042   6.550
  699W        W 1568   2.582   0.430   5.437
  700W        W 1569   2.231   1.301   4.007
  701W        W 1570   2.801   0.735   7.098
  702W        W 1571   0.167   0.527   6.223
  703W        W 1572   0.266   3.146   7.244
  704W        W 1573   1.788   2.536   3.976
  705W        W 1574   0.220   1.319   5.669
  706W        W 1575   1.113   1.210   6.906
  707W        W 1576   3.572   1.069   5.405
  708W        W 1577   3.336   2.112   6.264
  709W        W 1578   1.644   1.445   5.291
  710W        W 1579   2.190   2.784   5.660
  711W        W 1580   0.690   2.218   5.892
  712W        W 1581   0.049   1.746   5.463
  713W        W 1582   1.085   1.718   6.655
  714W        W 1583   3.356   1.501   6.909
  715W        W 1584   0.972   2.945   5.354
  716W        W 1585   2.093   2.634   6.488
  717W        W 1586   1.313   1.274   5.713
  718W        W 1587   1.605   2.058   5.356
  719W        W 1588   2.602   2.831   7.204
  720W        W 1589   1.681   2.151   7.214
  721W        W 1590   1.662   1.867   6.692
  722W        W 1591   2.903   2.793   6.813
  723W        W 1592   0.484   0.375   4.811
  724W        W 1593   1.011   2.633   5.810
  725W        W 1594   3.474   2.416   5.100
  726W        W 1595   2.887   0.816   5.667
  727W        W 1596   3.172   0.769   3.762
  728W        W 1597   3.637   1.570   6.068
  729W        W 1598   1.604   3.277   5.821
  730W        W 1599   3.378   2.743   4.259
  731W        W 1600   0.507   3.529   4.013
  732W        W 1601   0.900   3.575   4.689
  733W        W 1602   0.697   0.329   6.115
  734W        W 1603   3.320   1.347   6.390
  735W        W 1604   2.725   1.769   4.849
  736W        W 1605   2.691   1.457   3.876
  737W        W 1606   1.899   2.601   6.016
  738W        W 1607   1.705   0.931   5.215
  739W        W 1608   2.305   3.018   6.209
  740W        W 1609   3.176   1.809   4.631
  741W        W 1610   2.078   0.467   4.647
  742W        W 1611   0.735   3.161   4.330
  743W        W 1612   0.106   0.660   4.929
  744W        W 1613   2.892   1.267   5.403
  745W        W 1614   0.350   2.884   5.318
  746W        W 1615   1.691   3.234   4.188
  747W        W 1616   3.083   1.260   3.652
  748W        W 1617   0.106   3.018   5.816
  749W        W 1618   0.897   2.590   6.296
  750W        W 1619   1.270   1.950   4.915
  751W        W 1620   1.292   0.355   6.008
  752W        W 1621   3.521   0.117   5.305
  753W        W 1622   0.740   1.989   3.773
  754W        W 1623   0.395   1.022   3.952
  755W        W 1624   0.457   2.978   4.746
  756W        W 1625   1.588   2.461   4.994
  757W        W 1626   2.920   3.320   6.708
  758W        W 1627   1.846   0.962   4.392
  759W        W 1628   3.229   3.360   5.164
  760W        W 1629   2.906   1.213   6.762
  761W        W 1630   3.619   2.869   4.896
  762W        W 1631   2.246   2.161   6.380
  763W        W 1632   0.012   1.712   4.586
  764W        W 1633   1.123   2.127   6.159
  765W        W 1634   2.327   1.391   4.537
  766W        W 1635   2.204   1.881   4.641
  767W        W 1636   0.547   1.301   6.115
  768W        W 1637   0.532   1.177   7.037
  769W        W 1638   0.422   0.094   5.196
  770W        W 1639   2.190   0.441   5.757
  771W        W 1640   1.838   0.626   6.920
  772W        W 1641   2.193   0.775   4.098
  773W        W 1642   3.376   3.168   6.852
  774W        W 1643   2.343   0.249   6.891
  775W        W 1644   3.362   2.550   7.013
  776W        W 1645   2.792   0.717   6.609
  777W        W 1646   2.592   0.655   4.879
  778W        W 1647   2.985   1.789   7.283
  779W        W 1648   0.725   3.365   5.269
  780W        W 1649   1.383   1.082   4.255
  781W        W 1650   0.952   0.366   6.919
  782W        W 1651   3.004   0.850   4.600
  783W        W 1652   3.371   1.332   4.545
  784W        W 1653   1.114   3.549   7.016
  785W        W 1654   1.040   0.085   4.251
  786W        W 1655   3.361   0.619   5.286
  787W        W 1656   3.511   2.868   3.731
  788W        W 1657   0.418   2.071   5.433
  789W        W 1658   2.335   0.658   3.663
  790W        W 1659   3.469   2.990   5.383
  791W        W 1660   3.508   0.184   6.133
  792W        W 1661   1.953   1.396   6.687
  793W        W 1662   2.046   2.735   4.390
  794W        W 1663   2.446   2.029   7.130
  795W        W 1664   2.120   0.006   5.439
  796W        W 1665   0.732   0.909   5.502
  797W        W 1666   0.286   2.109   6.276
  798W        W 1667   2.145   3.302   4.982
  799W        W 1668   3.339   0.899   5.854
  800W        W 1669   1.976   3.246   6.621
  801W        W 1670   3.319   2.305   3.826
  802W        W 1671   1.754   1.788   4.887
  803W        W 1672   3.606   0.299   6.628
  804W        W 1673   1.755   2.134   6.222
  805W        W 1674   1.972   1.020   5.667
  806W        W 1675   2.824   1.318   4.505
  807W        W 1676   3.111   1.051   4.147
  808W        W 1677   2.920   3.091   4.536
  809W        W 1678   2.754   2.694   5.332
  810W        W 1679   2.650   1.773   4.310
  811W        W 1680   2.083   1.983   5.296
  812W        W 1681   2.964   1.771   5.363
  813W        W 1682   0.339   0.786   5.787
  814W        W 1683   3.117   1.838   6.614
  815W        W 1684   3.468   3.456   5.760
  816W        W 1685   1.398   2.900   5.162
  817W        W 1686   2.405   3.433   6.486
  818W        W 1687   2.399   0.763   6.250
  819W        W 1688   1.606   3.471   6.311
  820W        W 1689   3.303   0.425   4.777
  821W        W 1690   3.094   1.744   6.078
  822W        W 1691   0.077   1.065   6.116
  823W        W 1692   2.937   0.860   5.134
  824W        W 1693   3.348   1.011   6.911
  825W        W 1694   2.233   2.710   5.129
  826W        W 1695   1.489   3.301   4.742
  827W        W 1696   0.604   0.481   4.000
  828W        W 1697   1.708   0.135   5.810
  829W        W 1698   0.736   3.255   3.658
  830W        W 1699   1.110   1.721   4.409
  831W        W 1700   1.764   2.350   6.722
  832W        W 1701   1.594   0.708   4.712
  833W        W 1702   2.950   0.305   5.140
  834W        W 1703   2.670   3.587   5.468
  835W        W 1704   2.082   3.235   5.808
  836W        W 1705   1.478   2.272   5.769
  837W        W 1706   3.248   2.995   5.895
  838W        W 1707   0.942   0.498   4.664
  839W        W 1708   1.464   2.795   5.624
  840W        W 1709   0.947   0.726   3.689
  841W        W 1710   1.748   1.335   6.083
  842W        W 1711   2.596   0.201   5.953
  843W        W 1712   0.016   2.044   5.838
  844W        W 1713   1.720   1.862   3.996
  845W        W 1714   0.988   0.177   3.766
  846W        W 1715   1.726   1.258   4.817
  847W        W 1716   2.696   0.234   6.516
  848W        W 1717   1.284   2.246   6.625
  849W        W 1718   2.088   2.028   6.842
  850W        W 1719   2.705   2.058   6.735
  851W        W 1720   1.989   0.198   7.240
  852W        W 1721   1.211   0.814   5.633
  853W        W 1722   0.637   0.770   5.031
  854W        W 1723   0.423   3.482   4.707
  855W        W 1724   1.755   2.812   6.832
  856W        W 1725   0.790   2.297   4.191
  857W        W 1726   2.470   1.682   5.412
  858W        W 1727   2.750   1.481   5.811
  859W        W 1728   1.955   2.155   5.745
  860W        W 1729   2.425   2.529   3.877
  861W        W 1730   2.097   0.550   5.205
  862W        W 1731   3.576   0.828   4.473
  863W        W 1732   0.070   3.417   6.504
  864W        W 1733   0.487   2.643   6.036
  865W        W 1734   0.054   3.489   4.268
  866W        W 1735   1.953   0.759   6.074
  867W        W 1736   1.316   2.782   3.923
  868W        W 1737   3.221   3.164   4.109
  869W        W 1738   2.196   1.817   4.123
  870W        W 1739   1.039   1.008   4.640
  871W        W 1740   1.871   0.918   3.692
  872W        W 1741   2.455   2.483   6.870
  873W        W 1742   2.808   0.389   4.487
  874W        W 1743   0.138   0.237   3.935
  875W        W 1744   1.424   2.556   6.225
  876W        W 1745   1.223   2.472   5.317
  877W        W 1746   0.965   2.424   3.715
  878W        W 1747   0.206   2.665   4.483
  879W        W 1748   0.710   1.735   6.925
  880W        W 1749   1.414   0.295   7.111
  881W        W 1750   2.123   0.437   6.467
  882W        W 1751   1.318   0.205   4.748
  883W        W 1752   2.377   0.282   4.253
  884W        W 1753   0.322   0.214   5.830
  885W        W 1754   0.370   1.177   5.200
  886W        W 1755   3.059   0.285   5.606
  887W        W 1756   0.481   0.783   4.420
  888W        W 1757   3.052   0.471   6.036
  889W        W 1758   3.448   1.674   3.721
  890W        W 1759   0.740   0.432   5.540
  891W        W 1760   1.854   1.004   6.480
  892W        W 1761   0.002   0.694   3.958
  893W        W 1762   0.788   2.083   6.519
  894W        W 1763   2.146   1.481   5.698
  895W        W 1764   2.013   3.560   3.994
  896W        W 1765   0.159   2.067   3.691
  897W        W 1766   0.894   2.478   6.817
  898W        W 1767   0.415   1.645   6.448
  899W        W 1768   1.406   1.750   6.242
  900W        W 1769   3.174   0.109   6.504
  901W        W 1770   3.572   1.719   6.495
  902W        W 1771   3.560   1.919   4.181
  903W        W 1772   2.423   2.251   4.280
  904W        W 1773   2.897   3.551   3.975
  905W        W 1774   2.074   1.541   7.117
  906W        W 1775   0.404   2.508   7.157
  907W        W 1776   3.610   0.430   7.109
  908W        W 1777   3.328   1.358   5.730
  909W        W 1778   1.636   3.488   7.207
  910W        W 1779   1.491   0.117   3.934
  911W        W 1780   3.030   2.716   3.877
  912W        W 1781   0.799   0.809   6.763
  913W        W 1782   1.233   2.803   6.625
  914W        W 1783   3.359   0.794   6.423
  915W        W 1784   2.570   3.453   4.391
  916W        W 1785   2.809   2.072   5.758
  917W        W 1786   1.059   0.488   6.425
  918W        W 1787   1.528   1.557   7.182
  919W        W 1788   1.031   2.736   4.376
  920W        W 1789   2.786   2.234   4.640
  921W        W 1790   0.554   0.860   6.364
  922W        W 1791   1.883   2.922   4.828
  923W        W 1792   3.633   1.482   5.009
  924W        W 1793   1.855   0.115   6.728
  925W        W 1794   2.635   2.820   5.807
  926W        W 1795   2.938   3.164   5.515
  927W        W 1796   0.167   2.858   6.785
  928W        W 1797   0.910   0.850   6.023
  929W        W 1798   0.880   0.198   5.133
  930W        W 1799   2.501   1.040   5.825
  931W        W 1800   1.299   2.211   4.025
  932W        W 1801   3.297   2.153   5.524
  933W        W 1802   0.624   2.911   6.947
  934W        W 1803   3.011   3.593   4.744
  935W        W 1804   1.110   0.613   5.189
  936W        W 1805   0.879   2.106   5.279
  937W        W 1806   1.192   3.517   6.029
  938W        W 1807   3.259   3.613   7.061
  939W        W 1808   2.418   1.801   5.994
  940W        W 1809   0.267   1.599   3.909
  941W        W 1810   3.401   3.257   4.606
  942W        W 1811   3.238   0.581   4.225
  943W        W 1812   1.377   0.100   6.628
  944W        W 1813   3.083   2.902   5.086
  945W        W 1814   3.112   1.458   4.991
  946W        W 1815   1.229   1.131   5.207
  947W        W 1816   1.474   1.393   6.531
  948W        W 1817   2.585   2.546   6.394
  949W        W 1818   1.235   1.000   6.506
  950W        W 1819   1.214   3.466   5.122
  951W        W 1820   0.531   3.425   6.756
  952W        W 1821   0.643   2.786   3.886
  953W        W 1822   3.160   2.544   4.696
  954W        W 1823   0.764   1.336   6.582
  955W        W 1824   3.537   1.266   4.063
  956W        W 1825   1.282   2.323   4.534
  957W        W 1826   2.381   1.705   6.615
  958W        W 1827   2.272   1.333   6.159
  959W        W 1828   0.832   1.705   6.188
  960W        W 1829   3.042   3.593   6.017
  961W        W 1830   2.833   0.227   7.011
  962W        W 1831   0.497   0.377   6.598
  963W        W 1832   0.836   1.400   5.651
  964W        W 1833   1.205   1.214   3.773
  965W        W 1834   0.008   2.973   6.318
  966W        W 1835   1.593   1.682   5.761
  967W        W 1836   1.416   0.707   3.866
  968W        W 1837   0.551   1.523   4.647
  969W        W 1838   0.322   3.375   6.084
  970W        W 1839   3.117   1.601   4.192
  971W        W 1840   3.212   0.517   6.878
  972W        W 1841   2.648   2.726   4.841
  973W        W 1842   0.246   1.650   7.018
  974W        W 1843   3.212   0.114   4.314
  975W        W 1844   2.732   2.589   4.325
  976W        W 1845   1.634   1.647   4.410
  977W        W 1846   2.821   0.451   3.933
  978W        W 1847   2.886   1.058   6.119
  979W        W 1848   0.595   1.651   5.326
  980W        W 1849   0.889   2.590   4.975
  981W        W 1850   2.652   1.210   4.940
  982W        W 1851   1.675   0.589   5.636
  983W        W 1852   3.637   2.500   6.147
  984W        W 1853   3.555   0.487   5.708
  985W        W 1854   0.094   3.317   5.084
  986W        W 1855   0.603   2.504   4.620
  987W        W 1856   0.518   0.121   7.173
  988W        W 1857   1.637   2.974   7.275
  989W        W 1858   3.392   1.942   5.065
  990W        W 1859   2.746   2.119   3.945
  991W        W 1860   2.041   3.640   6.157
  992W        W 1861   2.898   2.362   7.194
  993W        W 1862   1.713   0.072   4.474
  994W        W 1863   2.426   0.941   5.333
  995W        W 1864   0.112   2.528   5.665
  996W        W 1865   1.365   0.490   4.306
  997W        W 1866   1.169   1.974   7.155
  998W        W 1867   2.163   0.955   4.869
  999W        W 1868   2.368   2.365   5.991
 1000W        W 1869   0.522   2.970   6.426
 1001W        W 1870   1.113   2.953   7.149
 1002W        W 1871   0.964   0.750   4.163
 1003W        W 1872   2.481   0.892   4.488
 1004W        W 1873   2.439   3.000   6.725
 1005W        W 1874   1.124   1.592   5.324
 1006W        W 1875   0.779   3.290   6.189
 1007W        W 1876   3.524   3.407   3.790
 1008W        W 1877   0.387   2.079   6.786
 1009W        W 1878   2.382   2.341   5.474
 1010W        W 1879   0.818   1.990   4.716
 1011W        W 1880   1.189   2.997   6.111
 1012W        W 1881   1.567   0.416   5.152
 1013W        W 1882   0.178   2.400   4.082
 1014W        W 1883   1.697   1.351   3.952
 1015W        W 1884   0.343   1.900   4.971
 1016W        W 1885   1.633   0.542   6.435
 1017W        W 1886   3.305   0.251   3.862
 1018W        W 1887   3.398   1.997   6.961
 1019W        W 1888   2.052   3.254   7.113
 1020W        W 1889   3.610   2.348   6.635
 1021W        W 1890   3.018   3.146   7.246
 1022W        W 1891   0.757   3.602   5.724
 1023W        W 1892   3.616   2.224   4.598
 1024W        W 1893   2.146   1.491   5.111
 1025W        W 1894   1.913   0.103   5.001
 1026W        W 1895   0.972   3.087   4.838
 1027W        W 1896   1.471   0.828   6.063
 1028W        W 1897   1.171   0.197   5.532
 1029W        W 1898   0.234   3.019   4.080
 1030W        W 1899   2.050   2.383   4.798
 1031W        W 1900   0.925   3.178   6.677
 1032W        W 1901   0.402   2.001   4.373
 1033W        W 1902   0.287   0.544   5.372
 1034W        W 1903   1.835   2.509   5.429
 1035W        W 1904   0.087   0.363   4.449
 1036W        W 1905   2.751   1.569   6.376
 1037W        W 1906   2.628   0.955   3.948
 1038W        W 1907   3.145   2.627   5.596
 1039W        W 1908   1.806   3.111   5.427
 1040W        W 1909   1.218   3.215   4.338
 1041W        W 1910   2.500   0.118   3.768
 1042W        W 1911   0.300   3.378   5.509
 1043W        W 1912   2.497   1.136   7.144
 1044W        W 1913   0.480   0.666   7.143
 1045W        W 1914   0.211   1.266   4.476
 1046W        W 1915   0.902   1.255   4.201
 1047W        W 1916   2.665   1.582   7.018
 1048W        W 1917   1.008   1.863   5.727
 1049W        W 1918   2.482   0.149   4.847
 1050W        W 1919   1.613   3.580   5.350
 1051W        W 1920   2.827   3.042   6.287
 1052W        W 1921   2.411   3.191   5.398
 1053W        W 1922   2.430   2.171   4.992
 1054W        W 1923   1.892   0.396   4.063
 1055W        W 1924   3.573   0.024   4.785
 1056W        W 1925   1.261   1.659   3.948
 1057W        W 1926   3.427   0.996   4.938
 1058W        W 1927   2.119   2.166   3.815
 1059W        W 1928   3.055   2.366   6.563
 1060W        W 1929   2.709   3.067   4.030
 1061W        W 1930   1.324   0.742   6.936
 1062W        W 1931   1.144   1.326   6.177
 1063W        W 1932   3.236   2.821   6.454
 1064W        W 1933   2.336   0.771   6.831
 1065W        W 1934   0.180   1.242   6.608
 1066W        W 1935   1.940   1.719   6.334
 1067W        W 1936   0.297   2.477   4.991
 1068W        W 1937   0.444   1.774   5.881
 1069W        W 1938   2.761   2.060   6.231
 1070W        W 1939   2.533   3.440   7.042
 1071W        W 1940   2.429   1.179   6.595
 1072W        W 1941   2.706   3.233   5.000
 1073W        W 1942   1.708   2.953   6.323
 1074W        W 1943   1.193   3.308   5.592
 1075W        W 1944   2.998   2.479   6.011
 1076W        W 1945   2.048   2.551   7.148
 1077W        W 1946   0.653   2.504   5.487
 1078W        W 1947   2.999   2.263   5.132
 1079W        W 1948   2.640   3.329   5.883
 1080W        W 1949   0.618   3.058   5.753
 1081W        W 1950   1.639   1.110   6.963
 1082W        W 1951   2.090   3.276   4.474
 1083W        W 1952   1.398   2.531   7.112
 1084W        W 1953   1.524   2.769   4.489
 1085W        W 1954   0.745   1.509   3.748
 1086W        W 1955   0.084   3.595  10.648
 1087W        W 1956   0.460   2.488  10.171
 1088W        W 1957   3.165   2.218   7.941
 1089W        W 1958   3.295   3.303   9.968
 1090W        W 1959   1.213   3.294   7.494
 1091W        W 1960   1.296   1.446   8.477
 1092W        W 1961   0.811   1.294   8.641
 1093W        W 1962   1.802   2.109   8.075
 1094W        W 1963   1.477   3.201  10.430
 1095W        W 1964   0.126   0.762  10.393
 1096W        W 1965   0.888   0.042  10.195
 1097W        W 1966   2.582   0.430   9.082
 1098W        W 1967   2.231   1.301   7.652
 1099W        W 1968   2.801   0.735  10.743
 1100W        W 1969   0.167   0.527   9.868
 1101W        W 1970   0.266   3.146  10.889
 1102W        W 1971   1.788   2.536   7.621
 1103W        W 1972   0.220   1.319   9.314
 1104W        W 1973   1.113   1.210  10.551
 1105W        W 1974   3.572   1.069   9.050
 1106W        W 1975   3.336   2.112   9.909
 1107W        W 1976   1.644   1.445   8.936
 1108W        W 1977   2.190   2.784   9.305
 1109W        W 1978   0.690   2.218   9.537
 1110W        W 1979   0.049   1.746   9.108
 1111W        W 1980   1.085   1.718  10.300
 1112W        W 1981   3.356   1.501  10.554
 1113W        W 1982   0.972   2.945   8.999
 1114W        W 1983   2.093   2.634  10.133
 1115W        W 1984   1.313   1.274   9.358
 1116W        W 1985   1.605   2.058   9.001
 1117W        W 1986   2.602   2.831  10.849
 1118W        W 1987   1.681   2.151  10.859
 1119W        W 1988   1.662   1.867  10.337
 1120W        W 1989   0.071   1.258  10.859
 1121W        W 1990   2.903   2.793  10.458
 1122W        W 1991   0.484   0.375   8.456
 1123W        W 1992   1.011   2.633   9.455
 1124W        W 1993   3.474   2.416   8.745
 1125W        W 1994   2.887   0.816   9.312
 1126W        W 1995   3.172   0.769   7.407
 1127W        W 1996   3.637   1.570   9.713
 1128W        W 1997   1.604   3.277   9.466
 1129W        W 1998   3.378   2.743   7.904
 1130W        W 1999   0.507   3.529   7.658
 1131W        W 2000   0.900   3.575   8.334
 1132W        W 2001   0.697   0.329   9.760
 1133W        W 2002   3.320   1.347  10.035
 1134W        W 2003   2.725   1.769   8.494
 1135W        W 2004   2.691   1.457   7.521
 1136W        W 2005   1.899   2.601   9.661
 1137W        W 2006   1.705   0.931   8.860
 1138W        W 2007   2.305   3.018   9.854
 1139W        W 2008   3.176   1.809   8.276
 1140W        W 2009   2.078   0.467   8.292
 1141W        W 2010   0.735   3.161   7.975
 1142W        W 2011   0.106   0.660   8.574
 1143W        W 2012   2.892   1.267   9.048
 1144W        W 2013   0.350   2.884   8.963
 1145W        W 2014   1.691   3.234   7.833
 1146W        W 2015   3.083   1.260   7.297
 1147W        W 2016   0.106   3.018   9.461
 1148W        W 2017   0.897   2.590   9.941
 1149W        W 2018   1.270   1.950   8.560
 1150W        W 2019   1.292   0.355   9.653
 1151W        W 2020   0.740   1.989   7.418
 1152W        W 2021   0.395   1.022   7.597
 1153W        W 2022   0.457   2.978   8.391
 1154W        W 2023   1.588   2.461   8.639
 1155W        W 2024   2.920   3.320  10.353
 1156W        W 2025   1.846   0.962   8.037
 1157W        W 2026   3.229   3.360   8.809
 1158W        W 2027   2.906   1.213  10.407
 1159W        W 2028   3.619   2.869   8.541
 1160W        W 2029   2.246   2.161  10.025
 1161W        W 2030   0.012   1.712   8.231
 1162W        W 2031   1.123   2.127   9.804
 1163W        W 2032   2.327   1.391   8.182
 1164W        W 2033   2.204   1.881   8.286
 1165W        W 2034   0.547   1.301   9.760
 1166W        W 2035   0.532   1.177  10.682
 1167W        W 2036   0.422   0.094   8.841
 1168W        W 2037   2.190   0.441   9.402
 1169W        W 2038   1.838   0.626  10.565
 1170W        W 2039   2.193   0.775   7.743
 1171W        W 2040   3.376   3.168  10.497
 1172W        W 2041   2.343   0.249  10.536
 1173W        W 2042   3.362   2.550  10.658
 1174W        W 2043   2.792   0.717  10.254
 1175W        W 2044   2.592   0.655   8.524
 1176W        W 2045   2.985   1.789  10.928
 1177W        W 2046   0.725   3.365   8.914
 1178W        W 2047   1.383   1.082   7.900
 1179W        W 2048   0.952   0.366  10.564
 1180W        W 2049   3.004   0.850   8.245
 1181W        W 2050   3.371   1.332   8.190
 1182W        W 2051   1.114   3.549  10.661
 1183W        W 2052   1.040   0.085   7.896
 1184W        W 2053   3.361   0.619   8.931
 1185W        W 2054   3.511   2.868   7.376
 1186W        W 2055   0.418   2.071   9.078
 1187W        W 2056   2.335   0.658   7.308
 1188W        W 2057   3.469   2.990   9.028
 1189W        W 2058   3.508   0.184   9.778
 1190W        W 2059   1.953   1.396  10.332
 1191W        W 2060   2.046   2.735   8.035
 1192W        W 2061   2.446   2.029  10.775
 1193W        W 2062   2.120   0.006   9.084
 1194W        W 2063   0.732   0.909   9.147
 1195W        W 2064   0.286   2.109   9.921
 1196W        W 2065   2.145   3.302   8.627
 1197W        W 2066   3.339   0.899   9.499
 1198W        W 2067   1.976   3.246  10.266
 1199W        W 2068   3.319   2.305   7.471
 1200W        W 2069   1.754   1.788   8.532
 1201W        W 2070   3.606   0.299  10.273
 1202W        W 2071   1.755   2.134   9.867
 1203W        W 2072   1.972   1.020   9.312
 1204W        W 2073   2.824   1.318   8.150
 1205W        W 2074   3.111   1.051   7.792
 1206W        W 2075   2.920   3.091   8.181
 1207W        W 2076   2.754   2.694   8.977
 1208W        W 2077   2.650   1.773   7.955
 1209W        W 2078   2.083   1.983   8.941
 1210W        W 2079   2.964   1.771   9.008
 1211W        W 2080   0.339   0.786   9.432
 1212W        W 2081   3.117   1.838  10.259
 1213W        W 2082   3.468   3.456   9.405
 1214W        W 2083   1.398   2.900   8.807
 1215W        W 2084   2.405   3.433  10.131
 1216W        W 2085   2.399   0.763   9.895
 1217W        W 2086   1.606   3.471   9.956
 1218W        W 2087   3.303   0.425   8.422
 1219W        W 2088   3.094   1.744   9.723
 1220W        W 2089   0.077   1.065   9.761
 1221W        W 2090   2.937   0.860   8.779
 1222W        W 2091   3.348   1.011  10.556
 1223W        W 2092   2.233   2.710   8.774
 1224W        W 2093   1.489   3.301   8.387
 1225W        W 2094   0.604   0.481   7.645
 1226W        W 2095   1.708   0.135   9.455
 1227W        W 2096   0.736   3.255   7.303
 1228W        W 2097   1.110   1.721   8.054
 1229W        W 2098   1.764   2.350  10.367
 1230W        W 2099   1.594   0.708   8.357
 1231W        W 2100   2.950   0.305   8.785
 1232W        W 2101   2.670   3.587   9.113
 1233W        W 2102   2.082   3.235   9.453
 1234W        W 2103   1.478   2.272   9.414
 1235W        W 2104   3.248   2.995   9.540
 1236W        W 2105   0.942   0.498   8.309
 1237W        W 2106   1.464   2.795   9.269
 1238W        W 2107   0.947   0.726   7.334
 1239W        W 2108   1.748   1.335   9.728
 1240W        W 2109   2.596   0.201   9.598
 1241W        W 2110   0.016   2.044   9.483
 1242W        W 2111   1.720   1.862   7.641
 1243W        W 2112   0.988   0.177   7.411
 1244W        W 2113   1.726   1.258   8.462
 1245W        W 2114   2.696   0.234  10.161
 1246W        W 2115   1.284   2.246  10.270
 1247W        W 2116   2.088   2.028  10.487
 1248W        W 2117   2.705   2.058  10.380
 1249W        W 2118   1.989   0.198  10.885
 1250W        W 2119   1.211   0.814   9.278
 1251W        W 2120   0.637   0.770   8.676
 1252W        W 2121   0.423   3.482   8.352
 1253W        W 2122   1.755   2.812  10.477
 1254W        W 2123   0.790   2.297   7.836
 1255W        W 2124   2.470   1.682   9.057
 1256W        W 2125   2.750   1.481   9.456
 1257W        W 2126   1.955   2.155   9.390
 1258W        W 2127   2.425   2.529   7.522
 1259W        W 2128   2.097   0.550   8.850
 1260W        W 2129   3.576   0.828   8.118
 1261W        W 2130   0.070   3.417  10.149
 1262W        W 2131   0.487   2.643   9.681
 1263W        W 2132   0.054   3.489   7.913
 1264W        W 2133   1.953   0.759   9.719
 1265W        W 2134   1.316   2.782   7.568
 1266W        W 2135   3.221   3.164   7.754
 1267W        W 2136   2.196   1.817   7.768
 1268W        W 2137   1.039   1.008   8.285
 1269W        W 2138   1.871   0.918   7.337
 1270W        W 2139   2.455   2.483  10.515
 1271W        W 2140   2.808   0.389   8.132
 1272W        W 2141   0.138   0.237   7.580
 1273W        W 2142   1.424   2.556   9.870
 1274W        W 2143   1.223   2.472   8.962
 1275W        W 2144   0.965   2.424   7.360
 1276W        W 2145   0.206   2.665   8.128
 1277W        W 2146   0.710   1.735  10.570
 1278W        W 2147   1.414   0.295  10.756
 1279W        W 2148   2.123   0.437  10.112
 1280W        W 2149   1.318   0.205   8.393
 1281W        W 2150   2.377   0.282   7.898
 1282W        W 2151   0.322   0.214   9.475
 1283W        W 2152   0.370   1.177   8.845
 1284W        W 2153   3.059   0.285   9.251
 1285W        W 2154   0.481   0.783   8.065
 1286W        W 2155   3.052   0.471   9.681
 1287W        W 2156   3.448   1.674   7.366
 1288W        W 2157   0.740   0.432   9.185
 1289W        W 2158   1.854   1.004  10.125
 1290W        W 2159   0.002   0.694   7.603
 1291W        W 2160   0.788   2.083  10.164
 1292W        W 2161   2.146   1.481   9.343
 1293W        W 2162   2.013   3.560   7.639
 1294W        W 2163   0.159   2.067   7.336
 1295W        W 2164   0.894   2.478  10.462
 1296W        W 2165   0.415   1.645  10.093
 1297W        W 2166   1.406   1.750   9.887
 1298W        W 2167   3.174   0.109  10.149
 1299W        W 2168   3.572   1.719  10.140
 1300W        W 2169   3.560   1.919   7.826
 1301W        W 2170   2.423   2.251   7.925
 1302W        W 2171   2.897   3.551   7.620
 1303W        W 2172   2.074   1.541  10.762
 1304W        W 2173   0.404   2.508  10.802
 1305W        W 2174   3.610   0.430  10.754
 1306W        W 2175   3.328   1.358   9.375
 1307W        W 2176   1.636   3.488  10.852
 1308W        W 2177   1.491   0.117   7.579
 1309W        W 2178   3.030   2.716   7.522
 1310W        W 2179   0.799   0.809  10.408
 1311W        W 2180   1.233   2.803  10.270
 1312W        W 2181   3.359   0.794  10.068
 1313W        W 2182   2.570   3.453   8.036
 1314W        W 2183   2.809   2.072   9.403
 1315W        W 2184   1.059   0.488  10.070
 1316W        W 2185   1.528   1.557  10.827
 1317W        W 2186   1.031   2.736   8.021
 1318W        W 2187   2.786   2.234   8.285
 1319W        W 2188   0.554   0.860  10.009
 1320W        W 2189   1.883   2.922   8.473
 1321W        W 2190   3.633   1.482   8.654
 1322W        W 2191   1.855   0.115  10.373
 1323W        W 2192   2.635   2.820   9.452
 1324W        W 2193   2.938   3.164   9.160
 1325W        W 2194   2.157   2.966   7.588
 1326W        W 2195   0.167   2.858  10.430
 1327W        W 2196   0.910   0.850   9.668
 1328W        W 2197   0.880   0.198   8.778
 1329W        W 2198   2.501   1.040   9.470
 1330W        W 2199   1.299   2.211   7.670
 1331W        W 2200   3.297   2.153   9.169
 1332W        W 2201   0.624   2.911  10.592
 1333W        W 2202   3.011   3.593   8.389
 1334W        W 2203   1.110   0.613   8.834
 1335W        W 2204   0.879   2.106   8.924
 1336W        W 2205   1.192   3.517   9.674
 1337W        W 2206   3.259   3.613  10.706
 1338W        W 2207   2.418   1.801   9.639
 1339W        W 2208   0.267   1.599   7.554
 1340W        W 2209   3.401   3.257   8.251
 1341W        W 2210   3.238   0.581   7.870
 1342W        W 2211   1.377   0.100  10.273
 1343W        W 2212   3.083   2.902   8.731
 1344W        W 2213   3.112   1.458   8.636
 1345W        W 2214   1.229   1.131   8.852
 1346W        W 2215   1.474   1.393  10.176
 1347W        W 2216   2.585   2.546  10.039
 1348W        W 2217   1.235   1.000  10.151
 1349W        W 2218   1.214   3.466   8.767
 1350W        W 2219   0.531   3.425  10.401
 1351W        W 2220   0.643   2.786   7.531
 1352W        W 2221   3.160   2.544   8.341
 1353W        W 2222   0.764   1.336  10.227
 1354W        W 2223   3.537   1.266   7.708
 1355W        W 2224   1.282   2.323   8.179
 1356W        W 2225   2.381   1.705  10.260
 1357W        W 2226   2.272   1.333   9.804
 1358W        W 2227   0.832   1.705   9.833
 1359W        W 2228   3.042   3.593   9.662
 1360W        W 2229   2.833   0.227  10.656
 1361W        W 2230   0.497   0.377  10.243
 1362W        W 2231   0.836   1.400   9.296
 1363W        W 2232   1.205   1.214   7.418
 1364W        W 2233   0.008   2.973   9.963
 1365W        W 2234   1.593   1.682   9.406
 1366W        W 2235   1.416   0.707   7.511
 1367W        W 2236   0.551   1.523   8.292
 1368W        W 2237   0.322   3.375   9.729
 1369W        W 2238   3.117   1.601   7.837
 1370W        W 2239   3.212   0.517  10.523
 1371W        W 2240   2.648   2.726   8.486
 1372W        W 2241   0.246   1.650  10.663
 1373W        W 2242   3.212   0.114   7.959
 1374W        W 2243   2.732   2.589   7.970
 1375W        W 2244   1.634   1.647   8.055
 1376W        W 2245   2.821   0.451   7.578
 1377W        W 2246   2.886   1.058   9.764
 1378W        W 2247   0.595   1.651   8.971
 1379W        W 2248   0.889   2.590   8.620
 1380W        W 2249   2.652   1.210   8.585
 1381W        W 2250   1.675   0.589   9.281
 1382W        W 2251   3.637   2.500   9.792
 1383W        W 2252   3.555   0.487   9.353
 1384W        W 2253   0.094   3.317   8.729
 1385W        W 2254   0.603   2.504   8.265
 1386W        W 2255   0.518   0.121  10.818
 1387W        W 2256   1.637   2.974  10.920
 1388W        W 2257   3.392   1.942   8.710
 1389W        W 2258   2.746   2.119   7.590
 1390W        W 2259   2.041   3.640   9.802
 1391W        W 2260   2.898   2.362  10.839
 1392W        W 2261   1.713   0.072   8.119
 1393W        W 2262   2.426   0.941   8.978
 1394W        W 2263   0.112   2.528   9.310
 1395W        W 2264   1.365   0.490   7.951
 1396W        W 2265   1.169   1.974  10.800
 1397W        W 2266   2.163   0.955   8.514
 1398W        W 2267   2.368   2.365   9.636
 1399W        W 2268   0.522   2.970  10.071
 1400W        W 2269   1.113   2.953  10.794
 1401W        W 2270   0.964   0.750   7.808
 1402W        W 2271   2.481   0.892   8.133
 1403W        W 2272   2.439   3.000  10.370
 1404W        W 2273   1.124   1.592   8.969
 1405W        W 2274   0.779   3.290   9.834
 1406W        W 2275   3.524   3.407   7.435
 1407W        W 2276   0.387   2.079  10.431
 1408W        W 2277   2.382   2.341   9.119
 1409W        W 2278   0.818   1.990   8.361
 1410W        W 2279   1.189   2.997   9.756
 1411W        W 2280   1.567   0.416   8.797
 1412W        W 2281   0.178   2.400   7.727
 1413W        W 2282   1.697   1.351   7.597
 1414W        W 2283   0.343   1.900   8.616
 1415W        W 2284   1.633   0.542  10.080
 1416W        W 2285   3.305   0.251   7.507
 1417W        W 2286   3.398   1.997  10.606
 1418W        W 2287   2.052   3.254  10.758
 1419W        W 2288   3.610   2.348  10.280
 1420W        W 2289   3.018   3.146  10.891
 1421W        W 2290   0.757   3.602   9.369
 1422W        W 2291   3.616   2.224   8.243
 1423W        W 2292   2.146   1.491   8.756
 1424W        W 2293   1.913   0.103   8.646
 1425W        W 2294   0.972   3.087   8.483
 1426W        W 2295   1.471   0.828   9.708
 1427W        W 2296   1.171   0.197   9.177
 1428W        W 2297   0.234   3.019   7.725
 1429W        W 2298   2.050   2.383   8.443
 1430W        W 2299   0.925   3.178  10.322
 1431W        W 2300   0.402   2.001   8.018
 1432W        W 2301   0.287   0.544   9.017
 1433W        W 2302   1.835   2.509   9.074
 1434W        W 2303   0.087   0.363   8.094
 1435W        W 2304   2.751   1.569  10.021
 1436W        W 2305   2.628   0.955   7.593
 1437W        W 2306   3.145   2.627   9.241
 1438W        W 2307   1.806   3.111   9.072
 1439W        W 2308   1.218   3.215   7.983
 1440W        W 2309   2.500   0.118   7.413
 1441W        W 2310   0.300   3.378   9.154
 1442W        W 2311   2.497   1.136  10.789
 1443W        W 2312   0.480   0.666  10.788
 1444W        W 2313   0.211   1.266   8.121
 1445W        W 2314   0.902   1.255   7.846
 1446W        W 2315   2.665   1.582  10.663
 1447W        W 2316   1.008   1.863   9.372
 1448W        W 2317   2.482   0.149   8.492
 1449W        W 2318   1.613   3.580   8.995
 1450W        W 2319   2.827   3.042   9.932
 1451W        W 2320   2.411   3.191   9.043
 1452W        W 2321   2.430   2.171   8.637
 1453W        W 2322   1.892   0.396   7.708
 1454W        W 2323   3.573   0.024   8.430
 1455W        W 2324   1.261   1.659   7.593
 1456W        W 2325   3.427   0.996   8.583
 1457W        W 2326   2.119   2.166   7.460
 1458W        W 2327   3.055   2.366  10.208
 1459W        W 2328   2.709   3.067   7.675
 1460W        W 2329   1.324   0.742  10.581
 1461W        W 2330   1.144   1.326   9.822
 1462W        W 2331   3.236   2.821  10.099
 1463W        W 2332   2.336   0.771  10.476
 1464W        W 2333   0.180   1.242  10.253
 1465W        W 2334   1.940   1.719   9.979
 1466W        W 2335   0.297   2.477   8.636
 1467W        W 2336   0.444   1.774   9.526
 1468W        W 2337   2.761   2.060   9.876
 1469W        W 2338   2.533   3.440  10.687
 1470W        W 2339   2.429   1.179  10.240
 1471W        W 2340   2.706   3.233   8.645
 1472W        W 2341   1.708   2.953   9.968
 1473W        W 2342   1.193   3.308   9.237
 1474W        W 2343   2.998   2.479   9.656
 1475W        W 2344   2.048   2.551  10.793
 1476W        W 2345   0.653   2.504   9.132
 1477W        W 2346   2.999   2.263   8.777
 1478W        W 2347   2.640   3.329   9.528
 1479W        W 2348   0.618   3.058   9.398
 1480W        W 2349   1.639   1.110  10.608
 1481W        W 2350   2.090   3.276   8.119
 1482W        W 2351   1.398   2.531  10.757
 1483W        W 2352   1.524   2.769   8.134
 1484W        W 2353   0.745   1.509   7.393
 1485W        W 2354   0.084   3.595  14.292
 1486W        W 2355   0.460   2.488  13.815
 1487W        W 2356   3.165   2.218  11.585
 1488W        W 2357   3.295   3.303  13.612
 1489W        W 2358   1.213   3.294  11.138
 1490W        W 2359   1.296   1.446  12.121
 1491W        W 2360   0.811   1.294  12.285
 1492W        W 2361   1.802   2.109  11.719
 1493W        W 2362   1.477   3.201  14.074
 1494W        W 2363   0.126   0.762  14.037
 1495W        W 2364   0.888   0.042  13.839
 1496W        W 2365   2.582   0.430  12.726
 1497W        W 2366   2.231   1.301  11.296
 1498W        W 2367   2.801   0.735  14.387
 1499W        W 2368   0.167   0.527  13.512
 1500W        W 2369   0.266   3.146  14.533
 1501W        W 2370   1.788   2.536  11.265
 1502W        W 2371   0.220   1.319  12.958
 1503W        W 2372   1.113   1.210  14.195
 1504W        W 2373   3.572   1.069  12.694
 1505W        W 2374   3.336   2.112  13.553
 1506W        W 2375   1.644   1.445  12.580
 1507W        W 2376   2.190   2.784  12.949
 1508W        W 2377   0.690   2.218  13.181
 1509W        W 2378   0.049   1.746  12.752
 1510W        W 2379   1.085   1.718  13.944
 1511W        W 2380   3.356   1.501  14.198
 1512W        W 2381   0.972   2.945  12.643
 1513W        W 2382   2.093   2.634  13.777
 1514W        W 2383   1.313   1.274  13.002
 1515W        W 2384   1.605   2.058  12.645
 1516W        W 2385   2.602   2.831  14.493
 1517W        W 2386   1.681   2.151  14.503
 1518W        W 2387   1.662   1.867  13.981
 1519W        W 2388   0.071   1.258  14.503
 1520W        W 2389   2.903   2.793  14.102
 1521W        W 2390   0.484   0.375  12.100
 1522W        W 2391   1.011   2.633  13.099
 1523W        W 2392   3.474   2.416  12.389
 1524W        W 2393   2.887   0.816  12.956
 1525W        W 2394   3.172   0.769  11.051
 1526W        W 2395   3.637   1.570  13.357
 1527W        W 2396   1.604   3.277  13.110
 1528W        W 2397   3.378   2.743  11.548
 1529W        W 2398   0.507   3.529  11.302
 1530W        W 2399   0.900   3.575  11.978
 1531W        W 2400   0.697   0.329  13.404
 1532W        W 2401   3.320   1.347  13.679
 1533W        W 2402   2.725   1.769  12.138
 1534W        W 2403   2.691   1.457  11.165
 1535W        W 2404   1.899   2.601  13.305
 1536W        W 2405   1.705   0.931  12.504
 1537W        W 2406   2.305   3.018  13.498
 1538W        W 2407   3.176   1.809  11.920
 1539W        W 2408   2.078   0.467  11.936
 1540W        W 2409   0.735   3.161  11.619
 1541W        W 2410   0.106   0.660  12.218
 1542W        W 2411   2.892   1.267  12.692
 1543W        W 2412   0.350   2.884  12.607
 1544W        W 2413   1.691   3.234  11.477
 1545W        W 2414   3.083   1.260  10.941
 1546W        W 2415   0.106   3.018  13.105
 1547W        W 2416   0.897   2.590  13.585
 1548W        W 2417   1.270   1.950  12.204
 1549W        W 2418   1.292   0.355  13.297
 1550W        W 2419   3.521   0.117  12.594
 1551W        W 2420   0.740   1.989  11.062
 1552W        W 2421   0.395   1.022  11.241
 1553W        W 2422   0.457   2.978  12.035
 1554W        W 2423   1.588   2.461  12.283
 1555W        W 2424   2.920   3.320  13.997
 1556W        W 2425   1.846   0.962  11.681
 1557W        W 2426   3.229   3.360  12.453
 1558W        W 2427   2.906   1.213  14.051
 1559W        W 2428   3.619   2.869  12.185
 1560W        W 2429   2.246   2.161  13.669
 1561W        W 2430   0.012   1.712  11.875
 1562W        W 2431   1.123   2.127  13.448
 1563W        W 2432   2.327   1.391  11.826
 1564W        W 2433   2.204   1.881  11.930
 1565W        W 2434   0.547   1.301  13.404
 1566W        W 2435   0.532   1.177  14.326
 1567W        W 2436   0.422   0.094  12.485
 1568W        W 2437   2.190   0.441  13.046
 1569W        W 2438   1.838   0.626  14.209
 1570W        W 2439   2.193   0.775  11.387
 1571W        W 2440   3.376   3.168  14.141
 1572W        W 2441   2.343   0.249  14.180
 1573W        W 2442   3.362   2.550  14.302
 1574W        W 2443   2.792   0.717  13.898
 1575W        W 2444   2.592   0.655  12.168
 1576W        W 2445   2.985   1.789  14.572
 1577W        W 2446   0.725   3.365  12.558
 1578W        W 2447   1.383   1.082  11.544
 1579W        W 2448   0.952   0.366  14.208
 1580W        W 2449   3.004   0.850  11.889
 1581W        W 2450   3.371   1.332  11.834
 1582W        W 2451   1.114   3.549  14.305
 1583W        W 2452   1.040   0.085  11.540
 1584W        W 2453   3.511   2.868  11.020
 1585W        W 2454   0.418   2.071  12.722
 1586W        W 2455   2.335   0.658  10.952
 1587W        W 2456   3.469   2.990  12.672
 1588W        W 2457   1.953   1.396  13.976
 1589W        W 2458   2.046   2.735  11.679
 1590W        W 2459   2.446   2.029  14.419
 1591W        W 2460   2.120   0.006  12.728
 1592W        W 2461   0.732   0.909  12.791
 1593W        W 2462   0.286   2.109  13.565
 1594W        W 2463   2.145   3.302  12.271
 1595W        W 2464   3.339   0.899  13.143
 1596W        W 2465   1.976   3.246  13.910
 1597W        W 2466   3.319   2.305  11.115
 1598W        W 2467   1.754   1.788  12.176
 1599W        W 2468   3.606   0.299  13.917
 1600W        W 2469   1.755   2.134  13.511
 1601W        W 2470   1.972   1.020  12.956
 1602W        W 2471   2.824   1.318  11.794
 1603W        W 2472   3.111   1.051  11.436
 1604W        W 2473   2.920   3.091  11.825
 1605W        W 2474   2.754   2.694  12.621
 1606W        W 2475   2.650   1.773  11.599
 1607W        W 2476   2.083   1.983  12.585
 1608W        W 2477   2.964   1.771  12.652
 1609W        W 2478   0.339   0.786  13.076
 1610W        W 2479   3.117   1.838  13.903
 1611W        W 2480   3.468   3.456  13.049
 1612W        W 2481   1.398   2.900  12.451
 1613W        W 2482   2.405   3.433  13.775
 1614W        W 2483   1.606   3.471  13.600
 1615W        W 2484   3.303   0.425  12.066
 1616W        W 2485   3.094   1.744  13.367
 1617W        W 2486   0.077   1.065  13.405
 1618W        W 2487   2.937   0.860  12.423
 1619W        W 2488   3.348   1.011  14.200
 1620W        W 2489   2.233   2.710  12.418
 1621W        W 2490   1.489   3.301  12.031
 1622W        W 2491   0.604   0.481  11.289
 1623W        W 2492   1.708   0.135  13.099
 1624W        W 2493   0.736   3.255  10.947
 1625W        W 2494   1.110   1.721  11.698
 1626W        W 2495   1.764   2.350  14.011
 1627W        W 2496   1.594   0.708  12.001
 1628W        W 2497   2.950   0.305  12.429
 1629W        W 2498   2.670   3.587  12.757
 1630W        W 2499   2.082   3.235  13.097
 1631W        W 2500   1.478   2.272  13.058
 1632W        W 2501   3.248   2.995  13.184
 1633W        W 2502   0.942   0.498  11.953
 1634W        W 2503   1.464   2.795  12.913
 1635W        W 2504   0.947   0.726  10.978
 1636W        W 2505   1.748   1.335  13.372
 1637W        W 2506   0.016   2.044  13.127
 1638W        W 2507   1.720   1.862  11.285
 1639W        W 2508   0.988   0.177  11.055
 1640W        W 2509   1.726   1.258  12.106
 1641W        W 2510   2.696   0.234  13.805
 1642W        W 2511   1.284   2.246  13.914
 1643W        W 2512   2.088   2.028  14.131
 1644W        W 2513   2.705   2.058  14.024
 1645W        W 2514   1.989   0.198  14.529
 1646W        W 2515   1.211   0.814  12.922
 1647W        W 2516   0.637   0.770  12.320
 1648W        W 2517   0.423   3.482  11.996
 1649W        W 2518   1.755   2.812  14.121
 1650W        W 2519   0.790   2.297  11.480
 1651W        W 2520   2.470   1.682  12.701
 1652W        W 2521   1.955   2.155  13.034
 1653W        W 2522   2.425   2.529  11.166
 1654W        W 2523   2.097   0.550  12.494
 1655W        W 2524   3.576   0.828  11.762
 1656W        W 2525   0.070   3.417  13.793
 1657W        W 2526   0.487   2.643  13.325
 1658W        W 2527   0.054   3.489  11.557
 1659W        W 2528   1.953   0.759  13.363
 1660W        W 2529   1.316   2.782  11.212
 1661W        W 2530   3.221   3.164  11.398
 1662W        W 2531   2.196   1.817  11.412
 1663W        W 2532   1.039   1.008  11.929
 1664W        W 2533   1.871   0.918  10.981
 1665W        W 2534   2.808   0.389  11.776
 1666W        W 2535   0.138   0.237  11.224
 1667W        W 2536   1.424   2.556  13.514
 1668W        W 2537   1.223   2.472  12.606
 1669W        W 2538   0.965   2.424  11.004
 1670W        W 2539   0.206   2.665  11.772
 1671W        W 2540   0.710   1.735  14.214
 1672W        W 2541   1.414   0.295  14.400
 1673W        W 2542   2.123   0.437  13.756
 1674W        W 2543   1.318   0.205  12.037
 1675W        W 2544   2.377   0.282  11.542
 1676W        W 2545   0.322   0.214  13.119
 1677W        W 2546   0.370   1.177  12.489
 1678W        W 2547   0.481   0.783  11.709
 1679W        W 2548   3.448   1.674  11.010
 1680W        W 2549   0.740   0.432  12.829
 1681W        W 2550   1.854   1.004  13.769
 1682W        W 2551   0.002   0.694  11.247
 1683W        W 2552   0.788   2.083  13.808
 1684W        W 2553   2.146   1.481  12.987
 1685W        W 2554   2.013   3.560  11.283
 1686W        W 2555   0.159   2.067  10.980
 1687W        W 2556   0.894   2.478  14.106
 1688W        W 2557   0.415   1.645  13.737
 1689W        W 2558   1.406   1.750  13.531
 1690W        W 2559   3.174   0.109  13.793
 1691W        W 2560   3.572   1.719  13.784
 1692W        W 2561   3.560   1.919  11.470
 1693W        W 2562   2.423   2.251  11.569
 1694W        W 2563   2.897   3.551  11.264
 1695W        W 2564   2.074   1.541  14.406
 1696W        W 2565   0.404   2.508  14.446
 1697W        W 2566   3.610   0.430  14.398
 1698W        W 2567   3.328   1.358  13.019
 1699W        W 2568   1.636   3.488  14.496
 1700W        W 2569   1.491   0.117  11.223
 1701W        W 2570   3.030   2.716  11.166
 1702W        W 2571   0.799   0.809  14.052
 1703W        W 2572   1.233   2.803  13.914
 1704W        W 2573   3.359   0.794  13.712
 1705W        W 2574   2.570   3.453  11.680
 1706W        W 2575   2.809   2.072  13.047
 1707W        W 2576   1.059   0.488  13.714
 1708W        W 2577   1.528   1.557  14.471
 1709W        W 2578   1.031   2.736  11.665
 1710W        W 2579   2.786   2.234  11.929
 1711W        W 2580   0.554   0.860  13.653
 1712W        W 2581   1.883   2.922  12.117
 1713W        W 2582   3.633   1.482  12.298
 1714W        W 2583   1.855   0.115  14.017
 1715W        W 2584   2.635   2.820  13.096
 1716W        W 2585   2.938   3.164  12.804
 1717W        W 2586   2.157   2.966  11.232
 1718W        W 2587   0.167   2.858  14.074
 1719W        W 2588   0.910   0.850  13.312
 1720W        W 2589   0.880   0.198  12.422
 1721W        W 2590   1.299   2.211  11.314
 1722W        W 2591   3.297   2.153  12.813
 1723W        W 2592   0.624   2.911  14.236
 1724W        W 2593   3.011   3.593  12.033
 1725W        W 2594   1.110   0.613  12.478
 1726W        W 2595   0.879   2.106  12.568
 1727W        W 2596   1.192   3.517  13.318
 1728W        W 2597   3.259   3.613  14.350
 1729W        W 2598   2.418   1.801  13.283
 1730W        W 2599   0.267   1.599  11.198
 1731W        W 2600   3.401   3.257  11.895
 1732W        W 2601   3.238   0.581  11.514
 1733W        W 2602   1.377   0.100  13.917
 1734W        W 2603   3.083   2.902  12.375
 1735W        W 2604   3.112   1.458  12.280
 1736W        W 2605   1.229   1.131  12.496
 1737W        W 2606   1.474   1.393  13.820
 1738W        W 2607   2.585   2.546  13.683
 1739W        W 2608   1.235   1.000  13.795
 1740W        W 2609   1.214   3.466  12.411
 1741W        W 2610   0.531   3.425  14.045
 1742W        W 2611   0.643   2.786  11.175
 1743W        W 2612   3.160   2.544  11.985
 1744W        W 2613   0.764   1.336  13.871
 1745W        W 2614   3.537   1.266  11.352
 1746W        W 2615   1.282   2.323  11.823
 1747W        W 2616   2.381   1.705  13.904
 1748W        W 2617   2.272   1.333  13.448
 1749W        W 2618   0.832   1.705  13.477
 1750W        W 2619   3.042   3.593  13.306
 1751W        W 2620   2.833   0.227  14.300
 1752W        W 2621   0.497   0.377  13.887
 1753W        W 2622   0.836   1.400  12.940
 1754W        W 2623   1.205   1.214  11.062
 1755W        W 2624   0.008   2.973  13.607
 1756W        W 2625   1.593   1.682  13.050
 1757W        W 2626   1.416   0.707  11.155
 1758W        W 2627   0.551   1.523  11.936
 1759W        W 2628   0.322   3.375  13.373
 1760W        W 2629   3.117   1.601  11.481
 1761W        W 2630   3.212   0.517  14.167
 1762W        W 2631   2.648   2.726  12.130
 1763W        W 2632   0.246   1.650  14.307
 1764W        W 2633   3.212   0.114  11.603
 1765W        W 2634   2.732   2.589  11.614
 1766W        W 2635   1.634   1.647  11.699
 1767W        W 2636   2.821   0.451  11.222
 1768W        W 2637   0.595   1.651  12.615
 1769W        W 2638   0.889   2.590  12.264
 1770W        W 2639   2.652   1.210  12.229
 1771W        W 2640   1.675   0.589  12.925
 1772W        W 2641   3.637   2.500  13.436
 1773W        W 2642   0.094   3.317  12.373
 1774W        W 2643   0.603   2.504  11.909
 1775W        W 2644   0.518   0.121  14.462
 1776W        W 2645   1.637   2.974  14.564
 1777W        W 2646   3.392   1.942  12.354
 1778W        W 2647   2.746   2.119  11.234
 1779W        W 2648   2.041   3.640  13.446
 1780W        W 2649   2.898   2.362  14.483
 1781W        W 2650   1.713   0.072  11.763
 1782W        W 2651   2.426   0.941  12.622
 1783W        W 2652   0.112   2.528  12.954
 1784W        W 2653   1.365   0.490  11.595
 1785W        W 2654   1.169   1.974  14.444
 1786W        W 2655   2.163   0.955  12.158
 1787W        W 2656   2.368   2.365  13.280
 1788W        W 2657   0.522   2.970  13.715
 1789W        W 2658   1.113   2.953  14.438
 1790W        W 2659   0.964   0.750  11.452
 1791W        W 2660   2.481   0.892  11.777
 1792W        W 2661   2.439   3.000  14.014
 1793W        W 2662   1.124   1.592  12.613
 1794W        W 2663   0.779   3.290  13.478
 1795W        W 2664   3.524   3.407  11.079
 1796W        W 2665   0.387   2.079  14.075
 1797W        W 2666   2.382   2.341  12.763
 1798W        W 2667   0.818   1.990  12.005
 1799W        W 2668   1.189   2.997  13.400
 1800W        W 2669   1.567   0.416  12.441
 1801W        W 2670   0.178   2.400  11.371
 1802W        W 2671   1.697   1.351  11.241
 1803W        W 2672   0.343   1.900  12.260
 1804W        W 2673   1.633   0.542  13.724
 1805W        W 2674   3.305   0.251  11.151
 1806W        W 2675   3.398   1.997  14.250
 1807W        W 2676   2.052   3.254  14.402
 1808W        W 2677   3.610   2.348  13.924
 1809W        W 2678   3.018   3.146  14.535
 1810W        W 2679   0.757   3.602  13.013
 1811W        W 2680   3.616   2.224  11.887
 1812W        W 2681   2.146   1.491  12.400
 1813W        W 2682   1.913   0.103  12.290
 1814W        W 2683   0.972   3.087  12.127
 1815W        W 2684   1.471   0.828  13.352
 1816W        W 2685   1.171   0.197  12.821
 1817W        W 2686   0.234   3.019  11.369
 1818W        W 2687   2.050   2.383  12.087
 1819W        W 2688   0.925   3.178  13.966
 1820W        W 2689   0.402   2.001  11.662
 1821W        W 2690   0.287   0.544  12.661
 1822W        W 2691   1.835   2.509  12.718
 1823W        W 2692   0.087   0.363  11.738
 1824W        W 2693   2.751   1.569  13.665
 1825W        W 2694   2.628   0.955  11.237
 1826W        W 2695   3.145   2.627  12.885
 1827W        W 2696   1.806   3.111  12.716
 1828W        W 2697   1.218   3.215  11.627
 1829W        W 2698   2.500   0.118  11.057
 1830W        W 2699   0.300   3.378  12.798
 1831W        W 2700   2.497   1.136  14.433
 1832W        W 2701   0.480   0.666  14.432
 1833W        W 2702   0.211   1.266  11.765
 1834W        W 2703   0.902   1.255  11.490
 1835W        W 2704   2.665   1.582  14.307
 1836W        W 2705   1.008   1.863  13.016
 1837W        W 2706   2.482   0.149  12.136
 1838W        W 2707   1.613   3.580  12.639
 1839W        W 2708   2.827   3.042  13.576
 1840W        W 2709   2.411   3.191  12.687
 1841W        W 2710   2.430   2.171  12.281
 1842W        W 2711   1.892   0.396  11.352
 1843W        W 2712   3.573   0.024  12.074
 1844W        W 2713   1.261   1.659  11.237
 1845W        W 2714   3.427   0.996  12.227
 1846W        W 2715   2.119   2.166  11.104
 1847W        W 2716   3.055   2.366  13.852
 1848W        W 2717   2.709   3.067  11.319
 1849W        W 2718   1.324   0.742  14.225
 1850W        W 2719   1.144   1.326  13.466
 1851W        W 2720   3.236   2.821  13.743
 1852W        W 2721   2.336   0.771  14.120
 1853W        W 2722   0.180   1.242  13.897
 1854W        W 2723   1.940   1.719  13.623
 1855W        W 2724   0.297   2.477  12.280
 1856W        W 2725   0.444   1.774  13.170
 1857W        W 2726   2.761   2.060  13.520
 1858W        W 2727   2.533   3.440  14.331
 1859W        W 2728   2.706   3.233  12.289
 1860W        W 2729   1.708   2.953  13.612
 1861W        W 2730   1.193   3.308  12.881
 1862W        W 2731   2.998   2.479  13.300
 1863W        W 2732   2.048   2.551  14.437
 1864W        W 2733   0.653   2.504  12.776
 1865W        W 2734   2.999   2.263  12.421
 1866W        W 2735   2.640   3.329  13.172
 1867W        W 2736   0.618   3.058  13.042
 1868W        W 2737   1.639   1.110  14.252
 1869W        W 2738   2.090   3.276  11.763
 1870W        W 2739   1.398   2.531  14.401
 1871W        W 2740   1.524   2.769  11.778
 1872W        W 2741   0.745   1.509  11.037
 1873W        W 2742   0.084   3.595  17.936
 1874W        W 2743   0.460   2.488  17.459
 1875W        W 2744   3.165   2.218  15.229
 1876W        W 2745   3.295   3.303  17.256
 1877W        W 2746   1.213   3.294  14.782
 1878W        W 2747   1.296   1.446  15.765
 1879W        W 2748   0.811   1.294  15.929
 1880W        W 2749   1.802   2.109  15.363
 1881W        W 2750   1.477   3.201  17.718
 1882W        W 2751   0.126   0.762  17.681
 1883W        W 2752   0.888   0.042  17.483
 1884W        W 2753   2.582   0.430  16.370
 1885W        W 2754   2.231   1.301  14.940
 1886W        W 2755   2.801   0.735  18.031
 1887W        W 2756   0.167   0.527  17.156
 1888W        W 2757   0.266   3.146  18.177
 1889W        W 2758   1.788   2.536  14.909
 1890W        W 2759   0.220   1.319  16.602
 1891W        W 2760   1.113   1.210  17.839
 1892W        W 2761   3.572   1.069  16.338
 1893W        W 2762   3.336   2.112  17.197
 1894W        W 2763   1.644   1.445  16.224
 1895W        W 2764   2.190   2.784  16.593
 1896W        W 2765   0.690   2.218  16.825
 1897W        W 2766   0.049   1.746  16.396
 1898W        W 2767   1.085   1.718  17.588
 1899W        W 2768   3.356   1.501  17.842
 1900W        W 2769   0.972   2.945  16.287
 1901W        W 2770   2.093   2.634  17.421
 1902W        W 2771   1.313   1.274  16.646
 1903W        W 2772   1.605   2.058  16.289
 1904W        W 2773   2.602   2.831  18.137
 1905W        W 2774   1.681   2.151  18.147
 1906W        W 2775   1.662   1.867  17.625
 1907W        W 2776   0.071   1.258  18.147
 1908W        W 2777   2.903   2.793  17.746
 1909W        W 2778   0.484   0.375  15.744
 1910W        W 2779   1.011   2.633  16.743
 1911W        W 2780   3.474   2.416  16.033
 1912W        W 2781   2.887   0.816  16.600
 1913W        W 2782   3.172   0.769  14.695
 1914W        W 2783   3.637   1.570  17.001
 1915W        W 2784   1.604   3.277  16.754
 1916W        W 2785   3.378   2.743  15.192
 1917W        W 2786   0.507   3.529  14.946
 1918W        W 2787   0.900   3.575  15.622
 1919W        W 2788   0.697   0.329  17.048
 1920W        W 2789   3.320   1.347  17.323
 1921W        W 2790   2.725   1.769  15.782
 1922W        W 2791   2.691   1.457  14.809
 1923W        W 2792   1.899   2.601  16.949
 1924W        W 2793   1.705   0.931  16.148
 1925W        W 2794   2.305   3.018  17.142
 1926W        W 2795   3.176   1.809  15.564
 1927W        W 2796   2.078   0.467  15.580
 1928W        W 2797   0.735   3.161  15.263
 1929W        W 2798   0.106   0.660  15.862
 1930W        W 2799   2.892   1.267  16.336
 1931W        W 2800   0.350   2.884  16.251
 1932W        W 2801   1.691   3.234  15.121
 1933W        W 2802   3.083   1.260  14.585
 1934W        W 2803   0.106   3.018  16.749
 1935W        W 2804   0.897   2.590  17.229
 1936W        W 2805   1.270   1.950  15.848
 1937W        W 2806   1.292   0.355  16.941
 1938W        W 2807   3.521   0.117  16.238
 1939W        W 2808   0.740   1.989  14.706
 1940W        W 2809   0.395   1.022  14.885
 1941W        W 2810   0.457   2.978  15.679
 1942W        W 2811   1.588   2.461  15.927
 1943W        W 2812   2.920   3.320  17.641
 1944W        W 2813   1.846   0.962  15.325
 1945W        W 2814   3.229   3.360  16.097
 1946W        W 2815   2.906   1.213  17.695
 1947W        W 2816   3.619   2.869  15.829
 1948W        W 2817   2.246   2.161  17.313
 1949W        W 2818   0.012   1.712  15.519
 1950W        W 2819   1.123   2.127  17.092
 1951W        W 2820   2.327   1.391  15.470
 1952W        W 2821   2.204   1.881  15.574
 1953W        W 2822   0.547   1.301  17.048
 1954W        W 2823   0.532   1.177  17.970
 1955W        W 2824   0.422   0.094  16.129
 1956W        W 2825   2.190   0.441  16.690
 1957W        W 2826   1.838   0.626  17.853
 1958W        W 2827   2.193   0.775  15.031
 1959W        W 2828   3.376   3.168  17.785
 1960W        W 2829   2.343   0.249  17.824
 1961W        W 2830   3.362   2.550  17.946
 1962W        W 2831   2.792   0.717  17.542
 1963W        W 2832   2.592   0.655  15.812
 1964W        W 2833   2.985   1.789  18.216
 1965W        W 2834   0.725   3.365  16.202
 1966W        W 2835   1.383   1.082  15.188
 1967W        W 2836   0.952   0.366  17.852
 1968W        W 2837   3.004   0.850  15.533
 1969W        W 2838   3.371   1.332  15.478
 1970W        W 2839   1.114   3.549  17.949
 1971W        W 2840   1.040   0.085  15.184
 1972W        W 2841   3.361   0.619  16.219
 1973W        W 2842   3.511   2.868  14.664
 1974W        W 2843   0.418   2.071  16.366
 1975W        W 2844   2.335   0.658  14.596
 1976W        W 2845   3.469   2.990  16.316
 1977W        W 2846   3.508   0.184  17.066
 1978W        W 2847   1.953   1.396  17.620
 1979W        W 2848   2.046   2.735  15.323
 1980W        W 2849   2.446   2.029  18.063
 1981W        W 2850   2.120   0.006  16.372
 1982W        W 2851   0.732   0.909  16.435
 1983W        W 2852   0.286   2.109  17.209
 1984W        W 2853   2.145   3.302  15.915
 1985W        W 2854   3.339   0.899  16.787
 1986W        W 2855   1.976   3.246  17.554
 1987W        W 2856   3.319   2.305  14.759
 1988W        W 2857   1.754   1.788  15.820
 1989W        W 2858   3.606   0.299  17.561
 1990W        W 2859   1.755   2.134  17.155
 1991W        W 2860   1.972   1.020  16.600
 1992W        W 2861   2.824   1.318  15.438
 1993W        W 2862   3.111   1.051  15.080
 1994W        W 2863   2.920   3.091  15.469
 1995W        W 2864   2.754   2.694  16.265
 1996W        W 2865   2.650   1.773  15.243
 1997W        W 2866   2.083   1.983  16.229
 1998W        W 2867   2.964   1.771  16.296
 1999W        W 2868   0.339   0.786  16.720
 2000W        W 2869   3.117   1.838  17.547
 2001W        W 2870   3.468   3.456  16.693
 2002W        W 2871   1.398   2.900  16.095
 2003W        W 2872   2.405   3.433  17.419
 2004W        W 2873   2.399   0.763  17.183
 2005W        W 2874   1.606   3.471  17.244
 2006W        W 2875   3.303   0.425  15.710
 2007W        W 2876   3.094   1.744  17.011
 2008W        W 2877   0.077   1.065  17.049
 2009W        W 2878   2.937   0.860  16.067
 2010W        W 2879   3.348   1.011  17.844
 2011W        W 2880   2.233   2.710  16.062
 2012W        W 2881   0.604   0.481  14.933
 2013W        W 2882   1.708   0.135  16.743
 2014W        W 2883   0.736   3.255  14.591
 2015W        W 2884   1.110   1.721  15.342
 2016W        W 2885   1.764   2.350  17.655
 2017W        W 2886   1.594   0.708  15.645
 2018W        W 2887   2.950   0.305  16.073
 2019W        W 2888   2.670   3.587  16.401
 2020W        W 2889   2.082   3.235  16.741
 2021W        W 2890   1.478   2.272  16.702
 2022W        W 2891   3.248   2.995  16.828
 2023W        W 2892   0.942   0.498  15.597
 2024W        W 2893   1.464   2.795  16.557
 2025W        W 2894   0.947   0.726  14.622
 2026W        W 2895   1.748   1.335  17.016
 2027W        W 2896   2.596   0.201  16.886
 2028W        W 2897   0.016   2.044  16.771
 2029W        W 2898   1.720   1.862  14.929
 2030W        W 2899   0.988   0.177  14.699
 2031W        W 2900   1.726   1.258  15.750
 2032W        W 2901   2.696   0.234  17.449
 2033W        W 2902   1.284   2.246  17.558
 2034W        W 2903   2.088   2.028  17.775
 2035W        W 2904   2.705   2.058  17.668
 2036W        W 2905   1.989   0.198  18.173
 2037W        W 2906   1.211   0.814  16.566
 2038W        W 2907   0.637   0.770  15.964
 2039W        W 2908   0.423   3.482  15.640
 2040W        W 2909   1.755   2.812  17.765
 2041W        W 2910   0.790   2.297  15.124
 2042W        W 2911   2.470   1.682  16.345
 2043W        W 2912   2.750   1.481  16.744
 2044W        W 2913   1.955   2.155  16.678
 2045W        W 2914   2.425   2.529  14.810
 2046W        W 2915   2.097   0.550  16.138
 2047W        W 2916   3.576   0.828  15.406
 2048W        W 2917   0.070   3.417  17.437
 2049W        W 2918   0.487   2.643  16.969
 2050W        W 2919   0.054   3.489  15.201
 2051W        W 2920   1.953   0.759  17.007
 2052W        W 2921   1.316   2.782  14.856
 2053W        W 2922   3.221   3.164  15.042
 2054W        W 2923   2.196   1.817  15.056
 2055W        W 2924   1.039   1.008  15.573
 2056W        W 2925   1.871   0.918  14.625
 2057W        W 2926   2.455   2.483  17.803
 2058W        W 2927   2.808   0.389  15.420
 2059W        W 2928   0.138   0.237  14.868
 2060W        W 2929   1.424   2.556  17.158
 2061W        W 2930   1.223   2.472  16.250
 2062W        W 2931   0.965   2.424  14.648
 2063W        W 2932   0.206   2.665  15.416
 2064W        W 2933   0.710   1.735  17.858
 2065W        W 2934   1.414   0.295  18.044
 2066W        W 2935   2.123   0.437  17.400
 2067W        W 2936   1.318   0.205  15.681
 2068W        W 2937   2.377   0.282  15.186
 2069W        W 2938   0.322   0.214  16.763
 2070W        W 2939   0.370   1.177  16.133
 2071W        W 2940   3.059   0.285  16.539
 2072W        W 2941   0.481   0.783  15.353
 2073W        W 2942   3.052   0.471  16.969
 2074W        W 2943   3.448   1.674  14.654
 2075W        W 2944   0.740   0.432  16.473
 2076W        W 2945   1.854   1.004  17.413
 2077W        W 2946   0.002   0.694  14.891
 2078W        W 2947   0.788   2.083  17.452
 2079W        W 2948   2.146   1.481  16.631
 2080W        W 2949   2.013   3.560  14.927
 2081W        W 2950   0.159   2.067  14.624
 2082W        W 2951   0.894   2.478  17.750
 2083W        W 2952   0.415   1.645  17.381
 2084W        W 2953   1.406   1.750  17.175
 2085W        W 2954   3.174   0.109  17.437
 2086W        W 2955   3.572   1.719  17.428
 2087W        W 2956   3.560   1.919  15.114
 2088W        W 2957   2.423   2.251  15.213
 2089W        W 2958   2.897   3.551  14.908
 2090W        W 2959   2.074   1.541  18.050
 2091W        W 2960   0.404   2.508  18.090
 2092W        W 2961   3.610   0.430  18.042
 2093W        W 2962   3.328   1.358  16.663
 2094W        W 2963   1.636   3.488  18.140
 2095W        W 2964   1.491   0.117  14.867
 2096W        W 2965   3.030   2.716  14.810
 2097W        W 2966   0.799   0.809  17.696
 2098W        W 2967   1.233   2.803  17.558
 2099W        W 2968   3.359   0.794  17.356
 2100W        W 2969   2.570   3.453  15.324
 2101W        W 2970   2.809   2.072  16.691
 2102W        W 2971   1.059   0.488  17.358
 2103W        W 2972   1.528   1.557  18.115
 2104W        W 2973   1.031   2.736  15.309
 2105W        W 2974   2.786   2.234  15.573
 2106W        W 2975   0.554   0.860  17.297
 2107W        W 2976   1.883   2.922  15.761
 2108W        W 2977   3.633   1.482  15.942
 2109W        W 2978   1.855   0.115  17.661
 2110W        W 2979   2.635   2.820  16.740
 2111W        W 2980   2.938   3.164  16.448
 2112W        W 2981   0.167   2.858  17.718
 2113W        W 2982   0.910   0.850  16.956
 2114W        W 2983   0.880   0.198  16.066
 2115W        W 2984   2.501   1.040  16.758
 2116W        W 2985   1.299   2.211  14.958
 2117W        W 2986   3.297   2.153  16.457
 2118W        W 2987   0.624   2.911  17.880
 2119W        W 2988   3.011   3.593  15.677
 2120W        W 2989   1.110   0.613  16.122
 2121W        W 2990   0.879   2.106  16.212
 2122W        W 2991   1.192   3.517  16.962
 2123W        W 2992   3.259   3.613  17.994
 2124W        W 2993   2.418   1.801  16.927
 2125W        W 2994   0.267   1.599  14.842
 2126W        W 2995   3.401   3.257  15.539
 2127W        W 2996   3.238   0.581  15.158
 2128W        W 2997   1.377   0.100  17.561
 2129W        W 2998   3.083   2.902  16.019
 2130W        W 2999   3.112   1.458  15.924
 2131W        W 3000   1.229   1.131  16.140
 2132W        W 3001   1.474   1.393  17.464
 2133W        W 3002   2.585   2.546  17.327
 2134W        W 3003   1.235   1.000  17.439
 2135W        W 3004   1.214   3.466  16.055
 2136W        W 3005   0.531   3.425  17.689
 2137W        W 3006   0.643   2.786  14.819
 2138W        W 3007   3.160   2.544  15.629
 2139W        W 3008   0.764   1.336  17.515
 2140W        W 3009   3.537   1.266  14.996
 2141W        W 3010   1.282   2.323  15.467
 2142W        W 3011   2.381   1.705  17.548
 2143W        W 3012   2.272   1.333  17.092
 2144W        W 3013   0.832   1.705  17.121
 2145W        W 3014   3.042   3.593  16.950
 2146W        W 3015   2.833   0.227  17.944
 2147W        W 3016   0.497   0.377  17.531
 2148W        W 3017   0.836   1.400  16.584
 2149W        W 3018   1.205   1.214  14.706
 2150W        W 3019   0.008   2.973  17.251
 2151W        W 3020   1.593   1.682  16.694
 2152W        W 3021   1.416   0.707  14.799
 2153W        W 3022   0.551   1.523  15.580
 2154W        W 3023   0.322   3.375  17.017
 2155W        W 3024   3.117   1.601  15.125
 2156W        W 3025   3.212   0.517  17.811
 2157W        W 3026   2.648   2.726  15.774
 2158W        W 3027   0.246   1.650  17.951
 2159W        W 3028   3.212   0.114  15.247
 2160W        W 3029   2.732   2.589  15.258
 2161W        W 3030   1.634   1.647  15.343
 2162W        W 3031   2.821   0.451  14.866
 2163W        W 3032   2.886   1.058  17.052
 2164W        W 3033   0.595   1.651  16.259
 2165W        W 3034   0.889   2.590  15.908
 2166W        W 3035   2.652   1.210  15.873
 2167W        W 3036   1.675   0.589  16.569
 2168W        W 3037   3.637   2.500  17.080
 2169W        W 3038   3.555   0.487  16.641
 2170W        W 3039   0.094   3.317  16.017
 2171W        W 3040   0.603   2.504  15.553
 2172W        W 3041   0.518   0.121  18.106
 2173W        W 3042   1.637   2.974  18.208
 2174W        W 3043   3.392   1.942  15.998
 2175W        W 3044   2.746   2.119  14.878
 2176W        W 3045   2.041   3.640  17.090
 2177W        W 3046   2.898   2.362  18.127
 2178W        W 3047   1.713   0.072  15.407
 2179W        W 3048   2.426   0.941  16.266
 2180W        W 3049   0.112   2.528  16.598
 2181W        W 3050   1.365   0.490  15.239
 2182W        W 3051   1.169   1.974  18.088
 2183W        W 3052   2.163   0.955  15.802
 2184W        W 3053   2.368   2.365  16.924
 2185W        W 3054   0.522   2.970  17.359
 2186W        W 3055   1.113   2.953  18.082
 2187W        W 3056   0.964   0.750  15.096
 2188W        W 3057   2.481   0.892  15.421
 2189W        W 3058   2.439   3.000  17.658
 2190W        W 3059   1.124   1.592  16.257
 2191W        W 3060   0.779   3.290  17.122
 2192W        W 3061   3.524   3.407  14.723
 2193W        W 3062   0.387   2.079  17.719
 2194W        W 3063   2.382   2.341  16.407
 2195W        W 3064   0.818   1.990  15.649
 2196W        W 3065   1.189   2.997  17.044
 2197W        W 3066   1.567   0.416  16.085
 2198W        W 3067   0.178   2.400  15.015
 2199W        W 3068   1.697   1.351  14.885
 2200W        W 3069   0.343   1.900  15.904
 2201W        W 3070   1.633   0.542  17.368
 2202W        W 3071   3.305   0.251  14.795
 2203W        W 3072   3.398   1.997  17.894
 2204W        W 3073   2.052   3.254  18.046
 2205W        W 3074   3.610   2.348  17.568
 2206W        W 3075   3.018   3.146  18.179
 2207W        W 3076   0.757   3.602  16.657
 2208W        W 3077   3.616   2.224  15.531
 2209W        W 3078   2.146   1.491  16.044
 2210W        W 3079   1.913   0.103  15.934
 2211W        W 3080   0.972   3.087  15.771
 2212W        W 3081   1.471   0.828  16.996
 2213W        W 3082   1.171   0.197  16.465
 2214W        W 3083   0.234   3.019  15.013
 2215W        W 3084   2.050   2.383  15.731
 2216W        W 3085   0.925   3.178  17.610
 2217W        W 3086   0.402   2.001  15.306
 2218W        W 3087   0.287   0.544  16.305
 2219W        W 3088   1.835   2.509  16.362
 2220W        W 3089   0.087   0.363  15.382
 2221W        W 3090   2.751   1.569  17.309
 2222W        W 3091   2.628   0.955  14.881
 2223W        W 3092   3.145   2.627  16.529
 2224W        W 3093   1.806   3.111  16.360
 2225W        W 3094   1.218   3.215  15.271
 2226W        W 3095   2.500   0.118  14.701
 2227W        W 3096   0.300   3.378  16.442
 2228W        W 3097   2.497   1.136  18.077
 2229W        W 3098   0.480   0.666  18.076
 2230W        W 3099   0.211   1.266  15.409
 2231W        W 3100   0.902   1.255  15.134
 2232W        W 3101   2.665   1.582  17.951
 2233W        W 3102   1.008   1.863  16.660
 2234W        W 3103   2.482   0.149  15.780
 2235W        W 3104   1.613   3.580  16.283
 2236W        W 3105   2.827   3.042  17.220
 2237W        W 3106   2.411   3.191  16.331
 2238W        W 3107   2.430   2.171  15.925
 2239W        W 3108   1.892   0.396  14.996
 2240W        W 3109   3.573   0.024  15.718
 2241W        W 3110   1.261   1.659  14.881
 2242W        W 3111   3.427   0.996  15.871
 2243W        W 3112   2.119   2.166  14.748
 2244W        W 3113   3.055   2.366  17.496
 2245W        W 3114   2.709   3.067  14.963
 2246W        W 3115   1.324   0.742  17.869
 2247W        W 3116   1.144   1.326  17.110
 2248W        W 3117   3.236   2.821  17.387
 2249W        W 3118   2.336   0.771  17.764
 2250W        W 3119   0.180   1.242  17.541
 2251W        W 3120   1.940   1.719  17.267
 2252W        W 3121   0.297   2.477  15.924
 2253W        W 3122   0.444   1.774  16.814
 2254W        W 3123   2.761   2.060  17.164
 2255W        W 3124   2.533   3.440  17.975
 2256W        W 3125   2.429   1.179  17.528
 2257W        W 3126   2.706   3.233  15.933
 2258W        W 3127   1.708   2.953  17.256
 2259W        W 3128   1.193   3.308  16.525
 2260W        W 3129   2.998   2.479  16.944
 2261W        W 3130   2.048   2.551  18.081
 2262W        W 3131   0.653   2.504  16.420
 2263W        W 3132   2.999   2.263  16.065
 2264W        W 3133   2.640   3.329  16.816
 2265W        W 3134   0.618   3.058  16.686
 2266W        W 3135   1.639   1.110  17.896
 2267W        W 3136   2.090   3.276  15.407
 2268W        W 3137   1.398   2.531  18.045
 2269W        W 3138   1.524   2.769  15.422
 2270W        W 3139   0.745   1.509  14.681
 2271W        W 3140   3.165   2.218  18.873
 2272W        W 3141   1.213   3.294  18.426
 2273W        W 3142   1.296   1.446  19.409
 2274W        W 3143   0.811   1.294  19.573
 2275W        W 3144   1.802   2.109  19.007
 2276W        W 3145   2.231   1.301  18.584
 2277W        W 3146   1.788   2.536  18.553
 2278W        W 3147   3.572   1.069  19.982
 2279W        W 3148   1.644   1.445  19.868
 2280W        W 3149   1.605   2.058  19.933
 2281W        W 3150   0.484   0.375  19.388
 2282W        W 3151   3.474   2.416  19.677
 2283W        W 3152   3.172   0.769  18.339
 2284W        W 3153   3.378   2.743  18.836
 2285W        W 3154   0.507   3.529  18.590
 2286W        W 3155   0.900   3.575  19.266
 2287W        W 3156   2.725   1.769  19.426
 2288W        W 3157   2.691   1.457  18.453
 2289W        W 3158   3.176   1.809  19.208
 2290W        W 3159   2.078   0.467  19.224
 2291W        W 3160   0.735   3.161  18.907
 2292W        W 3161   0.106   0.660  19.506
 2293W        W 3162   0.350   2.884  19.895
 2294W        W 3163   1.691   3.234  18.765
 2295W        W 3164   3.083   1.260  18.229
 2296W        W 3165   1.270   1.950  19.492
 2297W        W 3166   3.521   0.117  19.882
 2298W        W 3167   0.740   1.989  18.350
 2299W        W 3168   0.395   1.022  18.529
 2300W        W 3169   0.457   2.978  19.323
 2301W        W 3170   1.588   2.461  19.571
 2302W        W 3171   1.846   0.962  18.969
 2303W        W 3172   3.229   3.360  19.741
 2304W        W 3173   3.619   2.869  19.473
 2305W        W 3174   0.012   1.712  19.163
 2306W        W 3175   2.327   1.391  19.114
 2307W        W 3176   2.204   1.881  19.218
 2308W        W 3177   0.422   0.094  19.773
 2309W        W 3178   2.193   0.775  18.675
 2310W        W 3179   2.592   0.655  19.456
 2311W        W 3180   1.383   1.082  18.832
 2312W        W 3181   3.004   0.850  19.177
 2313W        W 3182   3.371   1.332  19.122
 2314W        W 3183   1.040   0.085  18.828
 2315W        W 3184   3.511   2.868  18.308
 2316W        W 3185   2.335   0.658  18.240
 2317W        W 3186   2.046   2.735  18.967
 2318W        W 3187   2.145   3.302  19.559
 2319W        W 3188   3.319   2.305  18.403
 2320W        W 3189   1.754   1.788  19.464
 2321W        W 3190   2.824   1.318  19.082
 2322W        W 3191   3.111   1.051  18.724
 2323W        W 3192   2.920   3.091  19.113
 2324W        W 3193   2.754   2.694  19.909
 2325W        W 3194   2.650   1.773  18.887
 2326W        W 3195   2.964   1.771  19.940
 2327W        W 3196   1.398   2.900  19.739
 2328W        W 3197   3.303   0.425  19.354
 2329W        W 3198   2.937   0.860  19.711
 2330W        W 3199   2.233   2.710  19.706
 2331W        W 3200   1.489   3.301  19.319
 2332W        W 3201   0.604   0.481  18.577
 2333W        W 3202   0.736   3.255  18.235
 2334W        W 3203   1.110   1.721  18.986
 2335W        W 3204   1.594   0.708  19.289
 2336W        W 3205   2.950   0.305  19.717
 2337W        W 3206   0.942   0.498  19.241
 2338W        W 3207   0.947   0.726  18.266
 2339W        W 3208   1.720   1.862  18.573
 2340W        W 3209   0.988   0.177  18.343
 2341W        W 3210   1.726   1.258  19.394
 2342W        W 3211   0.637   0.770  19.608
 2343W        W 3212   0.423   3.482  19.284
 2344W        W 3213   0.790   2.297  18.768
 2345W        W 3214   2.425   2.529  18.454
 2346W        W 3215   3.576   0.828  19.050
 2347W        W 3216   0.054   3.489  18.845
 2348W        W 3217   1.316   2.782  18.500
 2349W        W 3218   3.221   3.164  18.686
 2350W        W 3219   2.196   1.817  18.700
 2351W        W 3220   1.039   1.008  19.217
 2352W        W 3221   1.871   0.918  18.269
 2353W        W 3222   2.808   0.389  19.064
 2354W        W 3223   0.138   0.237  18.512
 2355W        W 3224   0.965   2.424  18.292
 2356W        W 3225   0.206   2.665  19.060
 2357W        W 3226   1.318   0.205  19.325
 2358W        W 3227   2.377   0.282  18.830
 2359W        W 3228   0.370   1.177  19.777
 2360W        W 3229   0.481   0.783  18.997
 2361W        W 3230   3.448   1.674  18.298
 2362W        W 3231   0.002   0.694  18.535
 2363W        W 3232   2.013   3.560  18.571
 2364W        W 3233   0.159   2.067  18.268
 2365W        W 3234   3.560   1.919  18.758
 2366W        W 3235   2.423   2.251  18.857
 2367W        W 3236   2.897   3.551  18.552
 2368W        W 3237   1.491   0.117  18.511
 2369W        W 3238   3.030   2.716  18.454
 2370W        W 3239   2.570   3.453  18.968
 2371W        W 3240   1.031   2.736  18.953
 2372W        W 3241   2.786   2.234  19.217
 2373W        W 3242   1.883   2.922  19.405
 2374W        W 3243   3.633   1.482  19.586
 2375W        W 3244   2.157   2.966  18.520
 2376W        W 3245   0.880   0.198  19.710
 2377W        W 3246   1.299   2.211  18.602
 2378W        W 3247   3.011   3.593  19.321
 2379W        W 3248   0.267   1.599  18.486
 2380W        W 3249   3.401   3.257  19.183
 2381W        W 3250   3.238   0.581  18.802
 2382W        W 3251   3.083   2.902  19.663
 2383W        W 3252   3.112   1.458  19.568
 2384W        W 3253   1.214   3.466  19.699
 2385W        W 3254   0.643   2.786  18.463
 2386W        W 3255   3.160   2.544  19.273
 2387W        W 3256   3.537   1.266  18.640
 2388W        W 3257   1.282   2.323  19.111
 2389W        W 3258   1.205   1.214  18.350
 2390W        W 3259   1.416   0.707  18.443
 2391W        W 3260   0.551   1.523  19.224
 2392W        W 3261   3.117   1.601  18.769
 2393W        W 3262   2.648   2.726  19.418
 2394W        W 3263   3.212   0.114  18.891
 2395W        W 3264   2.732   2.589  18.902
 2396W        W 3265   1.634   1.647  18.987
 2397W        W 3266   2.821   0.451  18.510
 2398W        W 3267   0.889   2.590  19.552
 2399W        W 3268   2.652   1.210  19.517
 2400W        W 3269   0.094   3.317  19.661
 2401W        W 3270   0.603   2.504  19.197
 2402W        W 3271   3.392   1.942  19.642
 2403W        W 3272   2.746   2.119  18.522
 2404W        W 3273   1.713   0.072  19.051
 2405W        W 3274   1.365   0.490  18.883
 2406W        W 3275   2.163   0.955  19.446
 2407W        W 3276   0.964   0.750  18.740
 2408W        W 3277   2.481   0.892  19.065
 2409W        W 3278   1.124   1.592  19.901
 2410W        W 3279   3.524   3.407  18.367
 2411W        W 3280   0.818   1.990  19.293
 2412W        W 3281   1.567   0.416  19.729
 2413W        W 3282   0.178   2.400  18.659
 2414W        W 3283   1.697   1.351  18.529
 2415W        W 3284   0.343   1.900  19.548
 2416W        W 3285   3.305   0.251  18.439
 2417W        W 3286   3.616   2.224  19.175
 2418W        W 3287   2.146   1.491  19.688
 2419W        W 3288   1.913   0.103  19.578
 2420W        W 3289   0.972   3.087  19.415
 2421W        W 3290   0.234   3.019  18.657
 2422W        W 3291   2.050   2.383  19.375
 2423W        W 3292   0.402   2.001  18.950
 2424W        W 3293   0.287   0.544  19.949
 2425W        W 3294   0.087   0.363  19.026
 2426W        W 3295   2.628   0.955  18.525
 2427W        W 3296   1.806   3.111  20.004
 2428W        W 3297   1.218   3.215  18.915
 2429W        W 3298   2.500   0.118  18.345
 2430W        W 3299   0.211   1.266  19.053
 2431W        W 3300   0.902   1.255  18.778
 2432W        W 3301   2.482   0.149  19.424
 2433W        W 3302   1.613   3.580  19.927
 2434W        W 3303   2.411   3.191  19.975
 2435W        W 3304   2.430   2.171  19.569
 2436W        W 3305   1.892   0.396  18.640
 2437W        W 3306   3.573   0.024  19.362
 2438W        W 3307   1.261   1.659  18.525
 2439W        W 3308   3.427   0.996  19.515
 2440W        W 3309   2.119   2.166  18.392
 2441W        W 3310   2.709   3.067  18.607
 2442W        W 3311   0.297   2.477  19.568
 2443W        W 3312   2.706   3.233  19.577
 2444W        W 3313   2.999   2.263  19.709
 2445W        W 3314   2.090   3.276  19.051
 2446W        W 3315   1.524   2.769  19.066
 2447W        W 3316   0.745   1.509  18.325
 2448W        W 3317   0.084   7.239   3.359
 2449W        W 3318   0.460   6.132   2.882
 2450W        W 3319   3.165   5.862   0.652
 2451W        W 3320   3.295   6.947   2.679
 2452W        W 3321   1.213   6.938   0.205
 2453W        W 3322   1.296   5.090   1.188
 2454W        W 3323   0.811   4.938   1.352
 2455W        W 3324   1.802   5.753   0.786
 2456W        W 3325   1.477   6.845   3.141
 2457W        W 3326   0.126   4.406   3.104
 2458W        W 3327   0.888   3.686   2.906
 2459W        W 3328   2.582   4.074   1.793
 2460W        W 3329   2.231   4.945   0.363
 2461W        W 3330   2.801   4.379   3.454
 2462W        W 3331   0.167   4.171   2.579
 2463W        W 3332   0.266   6.790   3.600
 2464W        W 3333   1.788   6.180   0.332
 2465W        W 3334   0.220   4.963   2.025
 2466W        W 3335   1.113   4.854   3.262
 2467W        W 3336   3.572   4.713   1.761
 2468W        W 3337   3.336   5.756   2.620
 2469W        W 3338   1.644   5.089   1.647
 2470W        W 3339   2.190   6.428   2.016
 2471W        W 3340   0.690   5.862   2.248
 2472W        W 3341   0.049   5.390   1.819
 2473W        W 3342   1.085   5.362   3.011
 2474W        W 3343   3.356   5.145   3.265
 2475W        W 3344   0.972   6.589   1.710
 2476W        W 3345   2.093   6.278   2.844
 2477W        W 3346   1.313   4.918   2.069
 2478W        W 3347   1.605   5.702   1.712
 2479W        W 3348   2.602   6.475   3.560
 2480W        W 3349   1.681   5.795   3.570
 2481W        W 3350   1.662   5.511   3.048
 2482W        W 3351   0.071   4.902   3.570
 2483W        W 3352   2.903   6.437   3.169
 2484W        W 3353   0.484   4.019   1.167
 2485W        W 3354   1.011   6.277   2.166
 2486W        W 3355   3.474   6.060   1.456
 2487W        W 3356   2.887   4.460   2.023
 2488W        W 3357   3.172   4.413   0.118
 2489W        W 3358   3.637   5.214   2.424
 2490W        W 3359   1.604   6.921   2.177
 2491W        W 3360   3.378   6.387   0.615
 2492W        W 3361   0.507   7.173   0.369
 2493W        W 3362   0.900   7.219   1.045
 2494W        W 3363   0.697   3.973   2.471
 2495W        W 3364   3.320   4.991   2.746
 2496W        W 3365   2.725   5.413   1.205
 2497W        W 3366   2.691   5.101   0.232
 2498W        W 3367   1.899   6.245   2.372
 2499W        W 3368   1.705   4.575   1.571
 2500W        W 3369   2.305   6.662   2.565
 2501W        W 3370   3.176   5.453   0.987
 2502W        W 3371   2.078   4.111   1.003
 2503W        W 3372   0.735   6.805   0.686
 2504W        W 3373   0.106   4.304   1.285
 2505W        W 3374   2.892   4.911   1.759
 2506W        W 3375   0.350   6.528   1.674
 2507W        W 3376   1.691   6.878   0.544
 2508W        W 3377   3.083   4.904   0.008
 2509W        W 3378   0.106   6.662   2.172
 2510W        W 3379   0.897   6.234   2.652
 2511W        W 3380   1.270   5.594   1.271
 2512W        W 3381   1.292   3.999   2.364
 2513W        W 3382   3.521   3.761   1.661
 2514W        W 3383   0.740   5.633   0.129
 2515W        W 3384   0.395   4.666   0.308
 2516W        W 3385   0.457   6.622   1.102
 2517W        W 3386   1.588   6.105   1.350
 2518W        W 3387   2.920   6.964   3.064
 2519W        W 3388   1.846   4.606   0.748
 2520W        W 3389   3.229   7.004   1.520
 2521W        W 3390   2.906   4.857   3.118
 2522W        W 3391   3.619   6.513   1.252
 2523W        W 3392   2.246   5.805   2.736
 2524W        W 3393   0.012   5.356   0.942
 2525W        W 3394   1.123   5.771   2.515
 2526W        W 3395   2.327   5.035   0.893
 2527W        W 3396   2.204   5.525   0.997
 2528W        W 3397   0.547   4.945   2.471
 2529W        W 3398   0.532   4.821   3.393
 2530W        W 3399   0.422   3.738   1.552
 2531W        W 3400   2.190   4.085   2.113
 2532W        W 3401   1.838   4.270   3.276
 2533W        W 3402   2.193   4.419   0.454
 2534W        W 3403   3.376   6.812   3.208
 2535W        W 3404   2.343   3.893   3.247
 2536W        W 3405   3.362   6.194   3.369
 2537W        W 3406   2.792   4.361   2.965
 2538W        W 3407   2.592   4.299   1.235
 2539W        W 3408   2.985   5.433   3.639
 2540W        W 3409   0.725   7.009   1.625
 2541W        W 3410   1.383   4.726   0.611
 2542W        W 3411   0.952   4.010   3.275
 2543W        W 3412   3.004   4.494   0.956
 2544W        W 3413   3.371   4.976   0.901
 2545W        W 3414   1.114   7.193   3.372
 2546W        W 3415   1.040   3.729   0.607
 2547W        W 3416   3.361   4.263   1.642
 2548W        W 3417   3.511   6.512   0.087
 2549W        W 3418   0.418   5.715   1.789
 2550W        W 3419   2.335   4.302   0.019
 2551W        W 3420   3.469   6.634   1.739
 2552W        W 3421   3.508   3.828   2.489
 2553W        W 3422   1.953   5.040   3.043
 2554W        W 3423   2.046   6.379   0.746
 2555W        W 3424   2.446   5.673   3.486
 2556W        W 3425   2.120   3.650   1.795
 2557W        W 3426   0.732   4.553   1.858
 2558W        W 3427   0.286   5.753   2.632
 2559W        W 3428   2.145   6.946   1.338
 2560W        W 3429   3.339   4.543   2.210
 2561W        W 3430   1.976   6.890   2.977
 2562W        W 3431   3.319   5.949   0.182
 2563W        W 3432   1.754   5.432   1.243
 2564W        W 3433   3.606   3.943   2.984
 2565W        W 3434   1.755   5.778   2.578
 2566W        W 3435   1.972   4.664   2.023
 2567W        W 3436   2.824   4.962   0.861
 2568W        W 3437   3.111   4.695   0.503
 2569W        W 3438   2.920   6.735   0.892
 2570W        W 3439   2.754   6.338   1.688
 2571W        W 3440   2.650   5.417   0.666
 2572W        W 3441   2.083   5.627   1.652
 2573W        W 3442   2.964   5.415   1.719
 2574W        W 3443   0.339   4.430   2.143
 2575W        W 3444   3.117   5.482   2.970
 2576W        W 3445   3.468   7.100   2.116
 2577W        W 3446   1.398   6.544   1.518
 2578W        W 3447   2.405   7.077   2.842
 2579W        W 3448   2.399   4.407   2.606
 2580W        W 3449   1.606   7.115   2.667
 2581W        W 3450   3.303   4.069   1.133
 2582W        W 3451   3.094   5.388   2.434
 2583W        W 3452   0.077   4.709   2.472
 2584W        W 3453   2.937   4.504   1.490
 2585W        W 3454   3.348   4.655   3.267
 2586W        W 3455   2.233   6.354   1.485
 2587W        W 3456   1.489   6.945   1.098
 2588W        W 3457   0.604   4.125   0.356
 2589W        W 3458   1.708   3.779   2.166
 2590W        W 3459   0.736   6.899   0.014
 2591W        W 3460   1.110   5.365   0.765
 2592W        W 3461   1.764   5.994   3.078
 2593W        W 3462   1.594   4.352   1.068
 2594W        W 3463   2.950   3.949   1.496
 2595W        W 3464   2.670   7.231   1.824
 2596W        W 3465   2.082   6.879   2.164
 2597W        W 3466   1.478   5.916   2.125
 2598W        W 3467   3.248   6.639   2.251
 2599W        W 3468   0.942   4.142   1.020
 2600W        W 3469   1.464   6.439   1.980
 2601W        W 3470   0.947   4.370   0.045
 2602W        W 3471   1.748   4.979   2.439
 2603W        W 3472   2.596   3.845   2.309
 2604W        W 3473   0.016   5.688   2.194
 2605W        W 3474   1.720   5.506   0.352
 2606W        W 3475   0.988   3.821   0.122
 2607W        W 3476   1.726   4.902   1.173
 2608W        W 3477   2.696   3.878   2.872
 2609W        W 3478   1.284   5.890   2.981
 2610W        W 3479   2.088   5.672   3.198
 2611W        W 3480   2.705   5.702   3.091
 2612W        W 3481   1.989   3.842   3.596
 2613W        W 3482   1.211   4.458   1.989
 2614W        W 3483   0.637   4.414   1.387
 2615W        W 3484   0.423   7.126   1.063
 2616W        W 3485   1.755   6.456   3.188
 2617W        W 3486   0.790   5.941   0.547
 2618W        W 3487   2.470   5.326   1.768
 2619W        W 3488   2.750   5.125   2.167
 2620W        W 3489   1.955   5.799   2.101
 2621W        W 3490   2.425   6.173   0.233
 2622W        W 3491   2.097   4.194   1.561
 2623W        W 3492   3.576   4.472   0.829
 2624W        W 3493   0.070   7.061   2.860
 2625W        W 3494   0.487   6.287   2.392
 2626W        W 3495   0.054   7.133   0.624
 2627W        W 3496   1.953   4.403   2.430
 2628W        W 3497   1.316   6.426   0.279
 2629W        W 3498   3.221   6.808   0.465
 2630W        W 3499   2.196   5.461   0.479
 2631W        W 3500   1.039   4.652   0.996
 2632W        W 3501   1.871   4.562   0.048
 2633W        W 3502   2.455   6.127   3.226
 2634W        W 3503   2.808   4.033   0.843
 2635W        W 3504   0.138   3.881   0.291
 2636W        W 3505   1.424   6.200   2.581
 2637W        W 3506   1.223   6.116   1.673
 2638W        W 3507   0.965   6.068   0.071
 2639W        W 3508   0.206   6.309   0.839
 2640W        W 3509   0.710   5.379   3.281
 2641W        W 3510   1.414   3.939   3.467
 2642W        W 3511   2.123   4.081   2.823
 2643W        W 3512   1.318   3.849   1.104
 2644W        W 3513   2.377   3.926   0.609
 2645W        W 3514   0.322   3.858   2.186
 2646W        W 3515   0.370   4.821   1.556
 2647W        W 3516   3.059   3.929   1.962
 2648W        W 3517   0.481   4.427   0.776
 2649W        W 3518   3.052   4.115   2.392
 2650W        W 3519   3.448   5.318   0.077
 2651W        W 3520   0.740   4.076   1.896
 2652W        W 3521   1.854   4.648   2.836
 2653W        W 3522   0.002   4.338   0.314
 2654W        W 3523   0.788   5.727   2.875
 2655W        W 3524   2.146   5.125   2.054
 2656W        W 3525   2.013   7.204   0.350
 2657W        W 3526   0.159   5.711   0.047
 2658W        W 3527   0.894   6.122   3.173
 2659W        W 3528   0.415   5.289   2.804
 2660W        W 3529   1.406   5.394   2.598
 2661W        W 3530   3.174   3.753   2.860
 2662W        W 3531   3.572   5.363   2.851
 2663W        W 3532   3.560   5.563   0.537
 2664W        W 3533   2.423   5.895   0.636
 2665W        W 3534   2.897   7.195   0.331
 2666W        W 3535   2.074   5.185   3.473
 2667W        W 3536   0.404   6.152   3.513
 2668W        W 3537   3.610   4.074   3.465
 2669W        W 3538   3.328   5.002   2.086
 2670W        W 3539   1.636   7.132   3.563
 2671W        W 3540   1.491   3.761   0.290
 2672W        W 3541   3.030   6.360   0.233
 2673W        W 3542   0.799   4.453   3.119
 2674W        W 3543   1.233   6.447   2.981
 2675W        W 3544   3.359   4.438   2.779
 2676W        W 3545   2.570   7.097   0.747
 2677W        W 3546   2.809   5.716   2.114
 2678W        W 3547   1.059   4.132   2.781
 2679W        W 3548   1.528   5.201   3.538
 2680W        W 3549   1.031   6.380   0.732
 2681W        W 3550   2.786   5.878   0.996
 2682W        W 3551   0.554   4.504   2.720
 2683W        W 3552   1.883   6.566   1.184
 2684W        W 3553   3.633   5.126   1.365
 2685W        W 3554   1.855   3.759   3.084
 2686W        W 3555   2.635   6.464   2.163
 2687W        W 3556   2.938   6.808   1.871
 2688W        W 3557   2.157   6.610   0.299
 2689W        W 3558   0.167   6.502   3.141
 2690W        W 3559   0.910   4.494   2.379
 2691W        W 3560   0.880   3.842   1.489
 2692W        W 3561   2.501   4.684   2.181
 2693W        W 3562   1.299   5.855   0.381
 2694W        W 3563   3.297   5.797   1.880
 2695W        W 3564   0.624   6.555   3.303
 2696W        W 3565   3.011   7.237   1.100
 2697W        W 3566   1.110   4.257   1.545
 2698W        W 3567   0.879   5.750   1.635
 2699W        W 3568   1.192   7.161   2.385
 2700W        W 3569   3.259   7.257   3.417
 2701W        W 3570   2.418   5.445   2.350
 2702W        W 3571   0.267   5.243   0.265
 2703W        W 3572   3.401   6.901   0.962
 2704W        W 3573   3.238   4.225   0.581
 2705W        W 3574   1.377   3.744   2.984
 2706W        W 3575   3.083   6.546   1.442
 2707W        W 3576   3.112   5.102   1.347
 2708W        W 3577   1.229   4.775   1.563
 2709W        W 3578   1.474   5.037   2.887
 2710W        W 3579   2.585   6.190   2.750
 2711W        W 3580   1.235   4.644   2.862
 2712W        W 3581   1.214   7.110   1.478
 2713W        W 3582   0.531   7.069   3.112
 2714W        W 3583   0.643   6.430   0.242
 2715W        W 3584   3.160   6.188   1.052
 2716W        W 3585   0.764   4.980   2.938
 2717W        W 3586   3.537   4.910   0.419
 2718W        W 3587   1.282   5.967   0.890
 2719W        W 3588   2.381   5.349   2.971
 2720W        W 3589   2.272   4.977   2.515
 2721W        W 3590   0.832   5.349   2.544
 2722W        W 3591   3.042   7.237   2.373
 2723W        W 3592   2.833   3.871   3.367
 2724W        W 3593   0.497   4.021   2.954
 2725W        W 3594   0.836   5.044   2.007
 2726W        W 3595   1.205   4.858   0.129
 2727W        W 3596   0.008   6.617   2.674
 2728W        W 3597   1.593   5.326   2.117
 2729W        W 3598   1.416   4.351   0.222
 2730W        W 3599   0.551   5.167   1.003
 2731W        W 3600   0.322   7.019   2.440
 2732W        W 3601   3.117   5.245   0.548
 2733W        W 3602   3.212   4.161   3.234
 2734W        W 3603   2.648   6.370   1.197
 2735W        W 3604   0.246   5.294   3.374
 2736W        W 3605   3.212   3.758   0.670
 2737W        W 3606   2.732   6.233   0.681
 2738W        W 3607   1.634   5.291   0.766
 2739W        W 3608   2.821   4.095   0.289
 2740W        W 3609   2.886   4.702   2.475
 2741W        W 3610   0.595   5.295   1.682
 2742W        W 3611   0.889   6.234   1.331
 2743W        W 3612   2.652   4.854   1.296
 2744W        W 3613   1.675   4.233   1.992
 2745W        W 3614   3.637   6.144   2.503
 2746W        W 3615   3.555   4.131   2.064
 2747W        W 3616   0.094   6.961   1.440
 2748W        W 3617   0.603   6.148   0.976
 2749W        W 3618   0.518   3.765   3.529
 2750W        W 3619   1.637   6.618   3.631
 2751W        W 3620   3.392   5.586   1.421
 2752W        W 3621   2.746   5.763   0.301
 2753W        W 3622   2.041   7.284   2.513
 2754W        W 3623   2.898   6.006   3.550
 2755W        W 3624   1.713   3.716   0.830
 2756W        W 3625   2.426   4.585   1.689
 2757W        W 3626   0.112   6.172   2.021
 2758W        W 3627   1.365   4.134   0.662
 2759W        W 3628   1.169   5.618   3.511
 2760W        W 3629   2.163   4.599   1.225
 2761W        W 3630   2.368   6.009   2.347
 2762W        W 3631   0.522   6.614   2.782
 2763W        W 3632   1.113   6.597   3.505
 2764W        W 3633   0.964   4.394   0.519
 2765W        W 3634   2.481   4.536   0.844
 2766W        W 3635   2.439   6.644   3.081
 2767W        W 3636   1.124   5.236   1.680
 2768W        W 3637   0.779   6.934   2.545
 2769W        W 3638   3.524   7.051   0.146
 2770W        W 3639   0.387   5.723   3.142
 2771W        W 3640   2.382   5.985   1.830
 2772W        W 3641   0.818   5.634   1.072
 2773W        W 3642   1.189   6.641   2.467
 2774W        W 3643   1.567   4.060   1.508
 2775W        W 3644   0.178   6.044   0.438
 2776W        W 3645   1.697   4.995   0.308
 2777W        W 3646   0.343   5.544   1.327
 2778W        W 3647   1.633   4.186   2.791
 2779W        W 3648   3.305   3.895   0.218
 2780W        W 3649   3.398   5.641   3.317
 2781W        W 3650   2.052   6.898   3.469
 2782W        W 3651   3.610   5.992   2.991
 2783W        W 3652   3.018   6.790   3.602
 2784W        W 3653   0.757   7.246   2.080
 2785W        W 3654   3.616   5.868   0.954
 2786W        W 3655   2.146   5.135   1.467
 2787W        W 3656   1.913   3.747   1.357
 2788W        W 3657   0.972   6.731   1.194
 2789W        W 3658   1.471   4.472   2.419
 2790W        W 3659   1.171   3.841   1.888
 2791W        W 3660   0.234   6.663   0.436
 2792W        W 3661   2.050   6.027   1.154
 2793W        W 3662   0.925   6.822   3.033
 2794W        W 3663   0.402   5.645   0.729
 2795W        W 3664   0.287   4.188   1.728
 2796W        W 3665   1.835   6.153   1.785
 2797W        W 3666   0.087   4.007   0.805
 2798W        W 3667   2.751   5.213   2.732
 2799W        W 3668   2.628   4.599   0.304
 2800W        W 3669   3.145   6.271   1.952
 2801W        W 3670   1.806   6.755   1.783
 2802W        W 3671   1.218   6.859   0.694
 2803W        W 3672   2.500   3.762   0.124
 2804W        W 3673   0.300   7.022   1.865
 2805W        W 3674   2.497   4.780   3.500
 2806W        W 3675   0.480   4.310   3.499
 2807W        W 3676   0.211   4.910   0.832
 2808W        W 3677   0.902   4.899   0.557
 2809W        W 3678   2.665   5.226   3.374
 2810W        W 3679   1.008   5.507   2.083
 2811W        W 3680   2.482   3.793   1.203
 2812W        W 3681   1.613   7.224   1.706
 2813W        W 3682   2.827   6.686   2.643
 2814W        W 3683   2.411   6.835   1.754
 2815W        W 3684   2.430   5.815   1.348
 2816W        W 3685   1.892   4.040   0.419
 2817W        W 3686   3.573   3.668   1.141
 2818W        W 3687   1.261   5.303   0.304
 2819W        W 3688   3.427   4.640   1.294
 2820W        W 3689   2.119   5.810   0.171
 2821W        W 3690   3.055   6.010   2.919
 2822W        W 3691   2.709   6.711   0.386
 2823W        W 3692   1.324   4.386   3.292
 2824W        W 3693   1.144   4.970   2.533
 2825W        W 3694   3.236   6.465   2.810
 2826W        W 3695   2.336   4.415   3.187
 2827W        W 3696   0.180   4.886   2.964
 2828W        W 3697   1.940   5.363   2.690
 2829W        W 3698   0.297   6.121   1.347
 2830W        W 3699   0.444   5.418   2.237
 2831W        W 3700   2.761   5.704   2.587
 2832W        W 3701   2.533   7.084   3.398
 2833W        W 3702   2.429   4.823   2.951
 2834W        W 3703   2.706   6.877   1.356
 2835W        W 3704   1.708   6.597   2.679
 2836W        W 3705   1.193   6.952   1.948
 2837W        W 3706   2.998   6.123   2.367
 2838W        W 3707   2.048   6.195   3.504
 2839W        W 3708   0.653   6.148   1.843
 2840W        W 3709   2.999   5.907   1.488
 2841W        W 3710   2.640   6.973   2.239
 2842W        W 3711   0.618   6.702   2.109
 2843W        W 3712   1.639   4.754   3.319
 2844W        W 3713   2.090   6.920   0.830
 2845W        W 3714   1.398   6.175   3.468
 2846W        W 3715   1.524   6.413   0.845
 2847W        W 3716   0.745   5.153   0.104
 2848W        W 3717   0.084   7.239   7.003
 2849W        W 3718   0.460   6.132   6.526
 2850W        W 3719   3.165   5.862   4.296
 2851W        W 3720   3.295   6.947   6.323
 2852W        W 3721   1.213   6.938   3.849
 2853W        W 3722   1.296   5.090   4.832
 2854W        W 3723   0.811   4.938   4.996
 2855W        W 3724   1.802   5.753   4.430
 2856W        W 3725   1.477   6.845   6.785
 2857W        W 3726   0.126   4.406   6.748
 2858W        W 3727   0.888   3.686   6.550
 2859W        W 3728   2.582   4.074   5.437
 2860W        W 3729   2.231   4.945   4.007
 2861W        W 3730   2.801   4.379   7.098
 2862W        W 3731   0.167   4.171   6.223
 2863W        W 3732   0.266   6.790   7.244
 2864W        W 3733   1.788   6.180   3.976
 2865W        W 3734   0.220   4.963   5.669
 2866W        W 3735   1.113   4.854   6.906
 2867W        W 3736   3.572   4.713   5.405
 2868W        W 3737   3.336   5.756   6.264
 2869W        W 3738   1.644   5.089   5.291
 2870W        W 3739   2.190   6.428   5.660
 2871W        W 3740   0.690   5.862   5.892
 2872W        W 3741   0.049   5.390   5.463
 2873W        W 3742   1.085   5.362   6.655
 2874W        W 3743   3.356   5.145   6.909
 2875W        W 3744   0.972   6.589   5.354
 2876W        W 3745   2.093   6.278   6.488
 2877W        W 3746   1.313   4.918   5.713
 2878W        W 3747   1.605   5.702   5.356
 2879W        W 3748   2.602   6.475   7.204
 2880W        W 3749   1.681   5.795   7.214
 2881W        W 3750   1.662   5.511   6.692
 2882W        W 3751   0.071   4.902   7.214
 2883W        W 3752   2.903   6.437   6.813
 2884W        W 3753   0.484   4.019   4.811
 2885W        W 3754   1.011   6.277   5.810
 2886W        W 3755   3.474   6.060   5.100
 2887W        W 3756   2.887   4.460   5.667
 2888W        W 3757   3.172   4.413   3.762
 2889W        W 3758   3.637   5.214   6.068
 2890W        W 3759   1.604   6.921   5.821
 2891W        W 3760   3.378   6.387   4.259
 2892W        W 3761   0.507   7.173   4.013
 2893W        W 3762   0.900   7.219   4.689
 2894W        W 3763   0.697   3.973   6.115
 2895W        W 3764   3.320   4.991   6.390
 2896W        W 3765   2.725   5.413   4.849
 2897W        W 3766   2.691   5.101   3.876
 2898W        W 3767   1.899   6.245   6.016
 2899W        W 3768   1.705   4.575   5.215
 2900W        W 3769   2.305   6.662   6.209
 2901W        W 3770   3.176   5.453   4.631
 2902W        W 3771   2.078   4.111   4.647
 2903W        W 3772   0.735   6.805   4.330
 2904W        W 3773   0.106   4.304   4.929
 2905W        W 3774   2.892   4.911   5.403
 2906W        W 3775   0.350   6.528   5.318
 2907W        W 3776   1.691   6.878   4.188
 2908W        W 3777   3.083   4.904   3.652
 2909W        W 3778   0.106   6.662   5.816
 2910W        W 3779   0.897   6.234   6.296
 2911W        W 3780   1.270   5.594   4.915
 2912W        W 3781   1.292   3.999   6.008
 2913W        W 3782   3.521   3.761   5.305
 2914W        W 3783   0.395   4.666   3.952
 2915W        W 3784   0.457   6.622   4.746
 2916W        W 3785   1.588   6.105   4.994
 2917W        W 3786   2.920   6.964   6.708
 2918W        W 3787   1.846   4.606   4.392
 2919W        W 3788   3.229   7.004   5.164
 2920W        W 3789   2.906   4.857   6.762
 2921W        W 3790   3.619   6.513   4.896
 2922W        W 3791   2.246   5.805   6.380
 2923W        W 3792   0.012   5.356   4.586
 2924W        W 3793   1.123   5.771   6.159
 2925W        W 3794   2.327   5.035   4.537
 2926W        W 3795   2.204   5.525   4.641
 2927W        W 3796   0.547   4.945   6.115
 2928W        W 3797   0.532   4.821   7.037
 2929W        W 3798   0.422   3.738   5.196
 2930W        W 3799   2.190   4.085   5.757
 2931W        W 3800   1.838   4.270   6.920
 2932W        W 3801   2.193   4.419   4.098
 2933W        W 3802   3.376   6.812   6.852
 2934W        W 3803   2.343   3.893   6.891
 2935W        W 3804   3.362   6.194   7.013
 2936W        W 3805   2.792   4.361   6.609
 2937W        W 3806   2.592   4.299   4.879
 2938W        W 3807   2.985   5.433   7.283
 2939W        W 3808   0.725   7.009   5.269
 2940W        W 3809   1.383   4.726   4.255
 2941W        W 3810   0.952   4.010   6.919
 2942W        W 3811   3.004   4.494   4.600
 2943W        W 3812   3.371   4.976   4.545
 2944W        W 3813   1.114   7.193   7.016
 2945W        W 3814   1.040   3.729   4.251
 2946W        W 3815   3.361   4.263   5.286
 2947W        W 3816   3.511   6.512   3.731
 2948W        W 3817   0.418   5.715   5.433
 2949W        W 3818   2.335   4.302   3.663
 2950W        W 3819   3.469   6.634   5.383
 2951W        W 3820   3.508   3.828   6.133
 2952W        W 3821   1.953   5.040   6.687
 2953W        W 3822   2.046   6.379   4.390
 2954W        W 3823   2.446   5.673   7.130
 2955W        W 3824   2.120   3.650   5.439
 2956W        W 3825   0.732   4.553   5.502
 2957W        W 3826   0.286   5.753   6.276
 2958W        W 3827   2.145   6.946   4.982
 2959W        W 3828   3.339   4.543   5.854
 2960W        W 3829   1.976   6.890   6.621
 2961W        W 3830   3.319   5.949   3.826
 2962W        W 3831   1.754   5.432   4.887
 2963W        W 3832   3.606   3.943   6.628
 2964W        W 3833   1.755   5.778   6.222
 2965W        W 3834   1.972   4.664   5.667
 2966W        W 3835   2.824   4.962   4.505
 2967W        W 3836   3.111   4.695   4.147
 2968W        W 3837   2.920   6.735   4.536
 2969W        W 3838   2.754   6.338   5.332
 2970W        W 3839   2.650   5.417   4.310
 2971W        W 3840   2.083   5.627   5.296
 2972W        W 3841   2.964   5.415   5.363
 2973W        W 3842   0.339   4.430   5.787
 2974W        W 3843   3.117   5.482   6.614
 2975W        W 3844   3.468   7.100   5.760
 2976W        W 3845   1.398   6.544   5.162
 2977W        W 3846   2.405   7.077   6.486
 2978W        W 3847   2.399   4.407   6.250
 2979W        W 3848   1.606   7.115   6.311
 2980W        W 3849   3.303   4.069   4.777
 2981W        W 3850   3.094   5.388   6.078
 2982W        W 3851   0.077   4.709   6.116
 2983W        W 3852   2.937   4.504   5.134
 2984W        W 3853   3.348   4.655   6.911
 2985W        W 3854   2.233   6.354   5.129
 2986W        W 3855   1.489   6.945   4.742
 2987W        W 3856   0.604   4.125   4.000
 2988W        W 3857   1.708   3.779   5.810
 2989W        W 3858   0.736   6.899   3.658
 2990W        W 3859   1.110   5.365   4.409
 2991W        W 3860   1.764   5.994   6.722
 2992W        W 3861   1.594   4.352   4.712
 2993W        W 3862   2.950   3.949   5.140
 2994W        W 3863   2.670   7.231   5.468
 2995W        W 3864   2.082   6.879   5.808
 2996W        W 3865   1.478   5.916   5.769
 2997W        W 3866   3.248   6.639   5.895
 2998W        W 3867   0.942   4.142   4.664
 2999W        W 3868   1.464   6.439   5.624
 3000W        W 3869   0.947   4.370   3.689
 3001W        W 3870   1.748   4.979   6.083
 3002W        W 3871   2.596   3.845   5.953
 3003W        W 3872   0.016   5.688   5.838
 3004W        W 3873   1.720   5.506   3.996
 3005W        W 3874   0.988   3.821   3.766
 3006W        W 3875   1.726   4.902   4.817
 3007W        W 3876   2.696   3.878   6.516
 3008W        W 3877   1.284   5.890   6.625
 3009W        W 3878   2.088   5.672   6.842
 3010W        W 3879   2.705   5.702   6.735
 3011W        W 3880   1.989   3.842   7.240
 3012W        W 3881   1.211   4.458   5.633
 3013W        W 3882   0.637   4.414   5.031
 3014W        W 3883   0.423   7.126   4.707
 3015W        W 3884   1.755   6.456   6.832
 3016W        W 3885   0.790   5.941   4.191
 3017W        W 3886   2.470   5.326   5.412
 3018W        W 3887   2.750   5.125   5.811
 3019W        W 3888   1.955   5.799   5.745
 3020W        W 3889   2.425   6.173   3.877
 3021W        W 3890   2.097   4.194   5.205
 3022W        W 3891   3.576   4.472   4.473
 3023W        W 3892   0.070   7.061   6.504
 3024W        W 3893   0.487   6.287   6.036
 3025W        W 3894   0.054   7.133   4.268
 3026W        W 3895   1.953   4.403   6.074
 3027W        W 3896   1.316   6.426   3.923
 3028W        W 3897   3.221   6.808   4.109
 3029W        W 3898   2.196   5.461   4.123
 3030W        W 3899   1.039   4.652   4.640
 3031W        W 3900   1.871   4.562   3.692
 3032W        W 3901   2.455   6.127   6.870
 3033W        W 3902   2.808   4.033   4.487
 3034W        W 3903   0.138   3.881   3.935
 3035W        W 3904   1.424   6.200   6.225
 3036W        W 3905   1.223   6.116   5.317
 3037W        W 3906   0.965   6.068   3.715
 3038W        W 3907   0.206   6.309   4.483
 3039W        W 3908   0.710   5.379   6.925
 3040W        W 3909   1.414   3.939   7.111
 3041W        W 3910   2.123   4.081   6.467
 3042W        W 3911   1.318   3.849   4.748
 3043W        W 3912   2.377   3.926   4.253
 3044W        W 3913   0.322   3.858   5.830
 3045W        W 3914   0.370   4.821   5.200
 3046W        W 3915   3.059   3.929   5.606
 3047W        W 3916   0.481   4.427   4.420
 3048W        W 3917   3.052   4.115   6.036
 3049W        W 3918   3.448   5.318   3.721
 3050W        W 3919   0.740   4.076   5.540
 3051W        W 3920   1.854   4.648   6.480
 3052W        W 3921   0.002   4.338   3.958
 3053W        W 3922   0.788   5.727   6.519
 3054W        W 3923   2.146   5.125   5.698
 3055W        W 3924   2.013   7.204   3.994
 3056W        W 3925   0.159   5.711   3.691
 3057W        W 3926   0.894   6.122   6.817
 3058W        W 3927   0.415   5.289   6.448
 3059W        W 3928   1.406   5.394   6.242
 3060W        W 3929   3.174   3.753   6.504
 3061W        W 3930   3.572   5.363   6.495
 3062W        W 3931   3.560   5.563   4.181
 3063W        W 3932   2.423   5.895   4.280
 3064W        W 3933   2.897   7.195   3.975
 3065W        W 3934   2.074   5.185   7.117
 3066W        W 3935   0.404   6.152   7.157
 3067W        W 3936   3.610   4.074   7.109
 3068W        W 3937   3.328   5.002   5.730
 3069W        W 3938   1.636   7.132   7.207
 3070W        W 3939   1.491   3.761   3.934
 3071W        W 3940   3.030   6.360   3.877
 3072W        W 3941   0.799   4.453   6.763
 3073W        W 3942   1.233   6.447   6.625
 3074W        W 3943   3.359   4.438   6.423
 3075W        W 3944   2.570   7.097   4.391
 3076W        W 3945   2.809   5.716   5.758
 3077W        W 3946   1.059   4.132   6.425
 3078W        W 3947   1.528   5.201   7.182
 3079W        W 3948   1.031   6.380   4.376
 3080W        W 3949   0.554   4.504   6.364
 3081W        W 3950   1.883   6.566   4.828
 3082W        W 3951   3.633   5.126   5.009
 3083W        W 3952   1.855   3.759   6.728
 3084W        W 3953   2.635   6.464   5.807
 3085W        W 3954   2.938   6.808   5.515
 3086W        W 3955   2.157   6.610   3.943
 3087W        W 3956   0.167   6.502   6.785
 3088W        W 3957   0.910   4.494   6.023
 3089W        W 3958   0.880   3.842   5.133
 3090W        W 3959   2.501   4.684   5.825
 3091W        W 3960   1.299   5.855   4.025
 3092W        W 3961   3.297   5.797   5.524
 3093W        W 3962   0.624   6.555   6.947
 3094W        W 3963   3.011   7.237   4.744
 3095W        W 3964   1.110   4.257   5.189
 3096W        W 3965   0.879   5.750   5.279
 3097W        W 3966   1.192   7.161   6.029
 3098W        W 3967   3.259   7.257   7.061
 3099W        W 3968   2.418   5.445   5.994
 3100W        W 3969   0.267   5.243   3.909
 3101W        W 3970   3.401   6.901   4.606
 3102W        W 3971   3.238   4.225   4.225
 3103W        W 3972   1.377   3.744   6.628
 3104W        W 3973   3.083   6.546   5.086
 3105W        W 3974   3.112   5.102   4.991
 3106W        W 3975   1.229   4.775   5.207
 3107W        W 3976   1.474   5.037   6.531
 3108W        W 3977   2.585   6.190   6.394
 3109W        W 3978   1.235   4.644   6.506
 3110W        W 3979   1.214   7.110   5.122
 3111W        W 3980   0.531   7.069   6.756
 3112W        W 3981   0.643   6.430   3.886
 3113W        W 3982   3.160   6.188   4.696
 3114W        W 3983   0.764   4.980   6.582
 3115W        W 3984   3.537   4.910   4.063
 3116W        W 3985   1.282   5.967   4.534
 3117W        W 3986   2.381   5.349   6.615
 3118W        W 3987   2.272   4.977   6.159
 3119W        W 3988   0.832   5.349   6.188
 3120W        W 3989   3.042   7.237   6.017
 3121W        W 3990   2.833   3.871   7.011
 3122W        W 3991   0.497   4.021   6.598
 3123W        W 3992   0.836   5.044   5.651
 3124W        W 3993   1.205   4.858   3.773
 3125W        W 3994   0.008   6.617   6.318
 3126W        W 3995   1.593   5.326   5.761
 3127W        W 3996   1.416   4.351   3.866
 3128W        W 3997   0.551   5.167   4.647
 3129W        W 3998   0.322   7.019   6.084
 3130W        W 3999   3.117   5.245   4.192
 3131W        W 4000   3.212   4.161   6.878
 3132W        W 4001   2.648   6.370   4.841
 3133W        W 4002   0.246   5.294   7.018
 3134W        W 4003   3.212   3.758   4.314
 3135W        W 4004   1.634   5.291   4.410
 3136W        W 4005   2.821   4.095   3.933
 3137W        W 4006   2.886   4.702   6.119
 3138W        W 4007   0.595   5.295   5.326
 3139W        W 4008   0.889   6.234   4.975
 3140W        W 4009   2.652   4.854   4.940
 3141W        W 4010   1.675   4.233   5.636
 3142W        W 4011   3.637   6.144   6.147
 3143W        W 4012   3.555   4.131   5.708
 3144W        W 4013   0.094   6.961   5.084
 3145W        W 4014   0.603   6.148   4.620
 3146W        W 4015   0.518   3.765   7.173
 3147W        W 4016   1.637   6.618   7.275
 3148W        W 4017   3.392   5.586   5.065
 3149W        W 4018   2.746   5.763   3.945
 3150W        W 4019   2.041   7.284   6.157
 3151W        W 4020   2.898   6.006   7.194
 3152W        W 4021   1.713   3.716   4.474
 3153W        W 4022   2.426   4.585   5.333
 3154W        W 4023   0.112   6.172   5.665
 3155W        W 4024   1.365   4.134   4.306
 3156W        W 4025   1.169   5.618   7.155
 3157W        W 4026   2.163   4.599   4.869
 3158W        W 4027   2.368   6.009   5.991
 3159W        W 4028   0.522   6.614   6.426
 3160W        W 4029   1.113   6.597   7.149
 3161W        W 4030   0.964   4.394   4.163
 3162W        W 4031   2.481   4.536   4.488
 3163W        W 4032   2.439   6.644   6.725
 3164W        W 4033   1.124   5.236   5.324
 3165W        W 4034   0.779   6.934   6.189
 3166W        W 4035   0.387   5.723   6.786
 3167W        W 4036   2.382   5.985   5.474
 3168W        W 4037   0.818   5.634   4.716
 3169W        W 4038   1.189   6.641   6.111
 3170W        W 4039   1.567   4.060   5.152
 3171W        W 4040   0.178   6.044   4.082
 3172W        W 4041   1.697   4.995   3.952
 3173W        W 4042   0.343   5.544   4.971
 3174W        W 4043   1.633   4.186   6.435
 3175W        W 4044   3.305   3.895   3.862
 3176W        W 4045   3.398   5.641   6.961
 3177W        W 4046   2.052   6.898   7.113
 3178W        W 4047   3.610   5.992   6.635
 3179W        W 4048   3.018   6.790   7.246
 3180W        W 4049   0.757   7.246   5.724
 3181W        W 4050   3.616   5.868   4.598
 3182W        W 4051   2.146   5.135   5.111
 3183W        W 4052   1.913   3.747   5.001
 3184W        W 4053   0.972   6.731   4.838
 3185W        W 4054   1.471   4.472   6.063
 3186W        W 4055   1.171   3.841   5.532
 3187W        W 4056   0.234   6.663   4.080
 3188W        W 4057   2.050   6.027   4.798
 3189W        W 4058   0.925   6.822   6.677
 3190W        W 4059   0.402   5.645   4.373
 3191W        W 4060   0.287   4.188   5.372
 3192W        W 4061   1.835   6.153   5.429
 3193W        W 4062   0.087   4.007   4.449
 3194W        W 4063   2.751   5.213   6.376
 3195W        W 4064   2.628   4.599   3.948
 3196W        W 4065   3.145   6.271   5.596
 3197W        W 4066   1.806   6.755   5.427
 3198W        W 4067   1.218   6.859   4.338
 3199W        W 4068   2.500   3.762   3.768
 3200W        W 4069   0.300   7.022   5.509
 3201W        W 4070   2.497   4.780   7.144
 3202W        W 4071   0.480   4.310   7.143
 3203W        W 4072   0.211   4.910   4.476
 3204W        W 4073   0.902   4.899   4.201
 3205W        W 4074   2.665   5.226   7.018
 3206W        W 4075   1.008   5.507   5.727
 3207W        W 4076   2.482   3.793   4.847
 3208W        W 4077   1.613   7.224   5.350
 3209W        W 4078   2.827   6.686   6.287
 3210W        W 4079   2.411   6.835   5.398
 3211W        W 4080   2.430   5.815   4.992
 3212W        W 4081   1.892   4.040   4.063
 3213W        W 4082   3.573   3.668   4.785
 3214W        W 4083   1.261   5.303   3.948
 3215W        W 4084   3.427   4.640   4.938
 3216W        W 4085   2.119   5.810   3.815
 3217W        W 4086   3.055   6.010   6.563
 3218W        W 4087   2.709   6.711   4.030
 3219W        W 4088   1.324   4.386   6.936
 3220W        W 4089   1.144   4.970   6.177
 3221W        W 4090   3.236   6.465   6.454
 3222W        W 4091   2.336   4.415   6.831
 3223W        W 4092   0.180   4.886   6.608
 3224W        W 4093   1.940   5.363   6.334
 3225W        W 4094   0.297   6.121   4.991
 3226W        W 4095   0.444   5.418   5.881
 3227W        W 4096   2.761   5.704   6.231
 3228W        W 4097   2.533   7.084   7.042
 3229W        W 4098   2.429   4.823   6.595
 3230W        W 4099   2.706   6.877   5.000
 3231W        W 4100   1.708   6.597   6.323
 3232W        W 4101   1.193   6.952   5.592
 3233W        W 4102   2.998   6.123   6.011
 3234W        W 4103   2.048   6.195   7.148
 3235W        W 4104   0.653   6.148   5.487
 3236W        W 4105   2.999   5.907   5.132
 3237W        W 4106   2.640   6.973   5.883
 3238W        W 4107   0.618   6.702   5.753
 3239W        W 4108   1.639   4.754   6.963
 3240W        W 4109   2.090   6.920   4.474
 3241W        W 4110   1.398   6.175   7.112
 3242W        W 4111   1.524   6.413   4.489
 3243W        W 4112   0.745   5.153   3.748
 3244W        W 4113   0.084   7.239  10.648
 3245W        W 4114   0.460   6.132  10.171
 3246W        W 4115   3.165   5.862   7.941
 3247W        W 4116   3.295   6.947   9.968
 3248W        W 4117   1.213   6.938   7.494
 3249W        W 4118   1.296   5.090   8.477
 3250W        W 4119   0.811   4.938   8.641
 3251W        W 4120   1.802   5.753   8.075
 3252W        W 4121   1.477   6.845  10.430
 3253W        W 4122   0.126   4.406  10.393
 3254W        W 4123   0.888   3.686  10.195
 3255W        W 4124   2.582   4.074   9.082
 3256W        W 4125   2.231   4.945   7.652
 3257W        W 4126   2.801   4.379  10.743
 3258W        W 4127   0.167   4.171   9.868
 3259W        W 4128   0.266   6.790  10.889
 3260W        W 4129   1.788   6.180   7.621
 3261W        W 4130   0.220   4.963   9.314
 3262W        W 4131   1.113   4.854  10.551
 3263W        W 4132   3.572   4.713   9.050
 3264W        W 4133   3.336   5.756   9.909
 3265W        W 4134   1.644   5.089   8.936
 3266W        W 4135   2.190   6.428   9.305
 3267W        W 4136   0.690   5.862   9.537
 3268W        W 4137   0.049   5.390   9.108
 3269W        W 4138   1.085   5.362  10.300
 3270W        W 4139   3.356   5.145  10.554
 3271W        W 4140   0.972   6.589   8.999
 3272W        W 4141   2.093   6.278  10.133
 3273W        W 4142   1.313   4.918   9.358
 3274W        W 4143   1.605   5.702   9.001
 3275W        W 4144   2.602   6.475  10.849
 3276W        W 4145   1.681   5.795  10.859
 3277W        W 4146   1.662   5.511  10.337
 3278W        W 4147   0.071   4.902  10.859
 3279W        W 4148   2.903   6.437  10.458
 3280W        W 4149   0.484   4.019   8.456
 3281W        W 4150   1.011   6.277   9.455
 3282W        W 4151   3.474   6.060   8.745
 3283W        W 4152   2.887   4.460   9.312
 3284W        W 4153   3.172   4.413   7.407
 3285W        W 4154   3.637   5.214   9.713
 3286W        W 4155   1.604   6.921   9.466
 3287W        W 4156   3.378   6.387   7.904
 3288W        W 4157   0.507   7.173   7.658
 3289W        W 4158   0.900   7.219   8.334
 3290W        W 4159   0.697   3.973   9.760
 3291W        W 4160   3.320   4.991  10.035
 3292W        W 4161   2.725   5.413   8.494
 3293W        W 4162   2.691   5.101   7.521
 3294W        W 4163   1.899   6.245   9.661
 3295W        W 4164   1.705   4.575   8.860
 3296W        W 4165   2.305   6.662   9.854
 3297W        W 4166   3.176   5.453   8.276
 3298W        W 4167   2.078   4.111   8.292
 3299W        W 4168   0.735   6.805   7.975
 3300W        W 4169   0.106   4.304   8.574
 3301W        W 4170   2.892   4.911   9.048
 3302W        W 4171   0.350   6.528   8.963
 3303W        W 4172   1.691   6.878   7.833
 3304W        W 4173   3.083   4.904   7.297
 3305W        W 4174   0.106   6.662   9.461
 3306W        W 4175   0.897   6.234   9.941
 3307W        W 4176   1.270   5.594   8.560
 3308W        W 4177   1.292   3.999   9.653
 3309W        W 4178   3.521   3.761   8.950
 3310W        W 4179   0.740   5.633   7.418
 3311W        W 4180   0.395   4.666   7.597
 3312W        W 4181   0.457   6.622   8.391
 3313W        W 4182   1.588   6.105   8.639
 3314W        W 4183   2.920   6.964  10.353
 3315W        W 4184   1.846   4.606   8.037
 3316W        W 4185   3.229   7.004   8.809
 3317W        W 4186   2.906   4.857  10.407
 3318W        W 4187   3.619   6.513   8.541
 3319W        W 4188   2.246   5.805  10.025
 3320W        W 4189   0.012   5.356   8.231
 3321W        W 4190   1.123   5.771   9.804
 3322W        W 4191   2.327   5.035   8.182
 3323W        W 4192   2.204   5.525   8.286
 3324W        W 4193   0.547   4.945   9.760
 3325W        W 4194   0.532   4.821  10.682
 3326W        W 4195   0.422   3.738   8.841
 3327W        W 4196   2.190   4.085   9.402
 3328W        W 4197   1.838   4.270  10.565
 3329W        W 4198   2.193   4.419   7.743
 3330W        W 4199   3.376   6.812  10.497
 3331W        W 4200   2.343   3.893  10.536
 3332W        W 4201   3.362   6.194  10.658
 3333W        W 4202   2.792   4.361  10.254
 3334W        W 4203   2.592   4.299   8.524
 3335W        W 4204   2.985   5.433  10.928
 3336W        W 4205   0.725   7.009   8.914
 3337W        W 4206   1.383   4.726   7.900
 3338W        W 4207   0.952   4.010  10.564
 3339W        W 4208   3.004   4.494   8.245
 3340W        W 4209   3.371   4.976   8.190
 3341W        W 4210   1.114   7.193  10.661
 3342W        W 4211   1.040   3.729   7.896
 3343W        W 4212   3.361   4.263   8.931
 3344W        W 4213   3.511   6.512   7.376
 3345W        W 4214   0.418   5.715   9.078
 3346W        W 4215   2.335   4.302   7.308
 3347W        W 4216   3.469   6.634   9.028
 3348W        W 4217   3.508   3.828   9.778
 3349W        W 4218   1.953   5.040  10.332
 3350W        W 4219   2.046   6.379   8.035
 3351W        W 4220   2.446   5.673  10.775
 3352W        W 4221   2.120   3.650   9.084
 3353W        W 4222   0.732   4.553   9.147
 3354W        W 4223   0.286   5.753   9.921
 3355W        W 4224   2.145   6.946   8.627
 3356W        W 4225   3.339   4.543   9.499
 3357W        W 4226   1.976   6.890  10.266
 3358W        W 4227   3.319   5.949   7.471
 3359W        W 4228   1.754   5.432   8.532
 3360W        W 4229   3.606   3.943  10.273
 3361W        W 4230   1.755   5.778   9.867
 3362W        W 4231   1.972   4.664   9.312
 3363W        W 4232   2.824   4.962   8.150
 3364W        W 4233   3.111   4.695   7.792
 3365W        W 4234   2.920   6.735   8.181
 3366W        W 4235   2.754   6.338   8.977
 3367W        W 4236   2.650   5.417   7.955
 3368W        W 4237   2.083   5.627   8.941
 3369W        W 4238   2.964   5.415   9.008
 3370W        W 4239   0.339   4.430   9.432
 3371W        W 4240   3.117   5.482  10.259
 3372W        W 4241   3.468   7.100   9.405
 3373W        W 4242   1.398   6.544   8.807
 3374W        W 4243   2.405   7.077  10.131
 3375W        W 4244   2.399   4.407   9.895
 3376W        W 4245   1.606   7.115   9.956
 3377W        W 4246   3.303   4.069   8.422
 3378W        W 4247   3.094   5.388   9.723
 3379W        W 4248   2.937   4.504   8.779
 3380W        W 4249   3.348   4.655  10.556
 3381W        W 4250   2.233   6.354   8.774
 3382W        W 4251   1.489   6.945   8.387
 3383W        W 4252   0.604   4.125   7.645
 3384W        W 4253   1.708   3.779   9.455
 3385W        W 4254   0.736   6.899   7.303
 3386W        W 4255   1.110   5.365   8.054
 3387W        W 4256   1.764   5.994  10.367
 3388W        W 4257   1.594   4.352   8.357
 3389W        W 4258   2.950   3.949   8.785
 3390W        W 4259   2.670   7.231   9.113
 3391W        W 4260   2.082   6.879   9.453
 3392W        W 4261   1.478   5.916   9.414
 3393W        W 4262   3.248   6.639   9.540
 3394W        W 4263   0.942   4.142   8.309
 3395W        W 4264   1.464   6.439   9.269
 3396W        W 4265   0.947   4.370   7.334
 3397W        W 4266   1.748   4.979   9.728
 3398W        W 4267   2.596   3.845   9.598
 3399W        W 4268   0.016   5.688   9.483
 3400W        W 4269   1.720   5.506   7.641
 3401W        W 4270   0.988   3.821   7.411
 3402W        W 4271   1.726   4.902   8.462
 3403W        W 4272   2.696   3.878  10.161
 3404W        W 4273   1.284   5.890  10.270
 3405W        W 4274   2.088   5.672  10.487
 3406W        W 4275   2.705   5.702  10.380
 3407W        W 4276   1.989   3.842  10.885
 3408W        W 4277   1.211   4.458   9.278
 3409W        W 4278   0.637   4.414   8.676
 3410W        W 4279   0.423   7.126   8.352
 3411W        W 4280   1.755   6.456  10.477
 3412W        W 4281   0.790   5.941   7.836
 3413W        W 4282   2.470   5.326   9.057
 3414W        W 4283   2.750   5.125   9.456
 3415W        W 4284   1.955   5.799   9.390
 3416W        W 4285   2.425   6.173   7.522
 3417W        W 4286   2.097   4.194   8.850
 3418W        W 4287   3.576   4.472   8.118
 3419W        W 4288   0.070   7.061  10.149
 3420W        W 4289   0.487   6.287   9.681
 3421W        W 4290   0.054   7.133   7.913
 3422W        W 4291   1.953   4.403   9.719
 3423W        W 4292   1.316   6.426   7.568
 3424W        W 4293   3.221   6.808   7.754
 3425W        W 4294   2.196   5.461   7.768
 3426W        W 4295   1.039   4.652   8.285
 3427W        W 4296   1.871   4.562   7.337
 3428W        W 4297   2.455   6.127  10.515
 3429W        W 4298   2.808   4.033   8.132
 3430W        W 4299   0.138   3.881   7.580
 3431W        W 4300   1.424   6.200   9.870
 3432W        W 4301   1.223   6.116   8.962
 3433W        W 4302   0.965   6.068   7.360
 3434W        W 4303   0.206   6.309   8.128
 3435W        W 4304   0.710   5.379  10.570
 3436W        W 4305   1.414   3.939  10.756
 3437W        W 4306   2.123   4.081  10.112
 3438W        W 4307   1.318   3.849   8.393
 3439W        W 4308   2.377   3.926   7.898
 3440W        W 4309   0.322   3.858   9.475
 3441W        W 4310   0.370   4.821   8.845
 3442W        W 4311   3.059   3.929   9.251
 3443W        W 4312   0.481   4.427   8.065
 3444W        W 4313   3.052   4.115   9.681
 3445W        W 4314   3.448   5.318   7.366
 3446W        W 4315   0.740   4.076   9.185
 3447W        W 4316   1.854   4.648  10.125
 3448W        W 4317   0.002   4.338   7.603
 3449W        W 4318   0.788   5.727  10.164
 3450W        W 4319   2.146   5.125   9.343
 3451W        W 4320   2.013   7.204   7.639
 3452W        W 4321   0.159   5.711   7.336
 3453W        W 4322   0.894   6.122  10.462
 3454W        W 4323   0.415   5.289  10.093
 3455W        W 4324   1.406   5.394   9.887
 3456W        W 4325   3.174   3.753  10.149
 3457W        W 4326   3.572   5.363  10.140
 3458W        W 4327   3.560   5.563   7.826
 3459W        W 4328   2.423   5.895   7.925
 3460W        W 4329   2.897   7.195   7.620
 3461W        W 4330   2.074   5.185  10.762
 3462W        W 4331   0.404   6.152  10.802
 3463W        W 4332   3.610   4.074  10.754
 3464W        W 4333   3.328   5.002   9.375
 3465W        W 4334   1.636   7.132  10.852
 3466W        W 4335   1.491   3.761   7.579
 3467W        W 4336   3.030   6.360   7.522
 3468W        W 4337   0.799   4.453  10.408
 3469W        W 4338   1.233   6.447  10.270
 3470W        W 4339   3.359   4.438  10.068
 3471W        W 4340   2.570   7.097   8.036
 3472W        W 4341   2.809   5.716   9.403
 3473W        W 4342   1.059   4.132  10.070
 3474W        W 4343   1.528   5.201  10.827
 3475W        W 4344   1.031   6.380   8.021
 3476W        W 4345   2.786   5.878   8.285
 3477W        W 4346   0.554   4.504  10.009
 3478W        W 4347   1.883   6.566   8.473
 3479W        W 4348   3.633   5.126   8.654
 3480W        W 4349   1.855   3.759  10.373
 3481W        W 4350   2.635   6.464   9.452
 3482W        W 4351   2.938   6.808   9.160
 3483W        W 4352   2.157   6.610   7.588
 3484W        W 4353   0.167   6.502  10.430
 3485W        W 4354   0.910   4.494   9.668
 3486W        W 4355   0.880   3.842   8.778
 3487W        W 4356   2.501   4.684   9.470
 3488W        W 4357   1.299   5.855   7.670
 3489W        W 4358   3.297   5.797   9.169
 3490W        W 4359   0.624   6.555  10.592
 3491W        W 4360   3.011   7.237   8.389
 3492W        W 4361   1.110   4.257   8.834
 3493W        W 4362   0.879   5.750   8.924
 3494W        W 4363   1.192   7.161   9.674
 3495W        W 4364   3.259   7.257  10.706
 3496W        W 4365   2.418   5.445   9.639
 3497W        W 4366   0.267   5.243   7.554
 3498W        W 4367   3.401   6.901   8.251
 3499W        W 4368   3.238   4.225   7.870
 3500W        W 4369   1.377   3.744  10.273
 3501W        W 4370   3.083   6.546   8.731
 3502W        W 4371   3.112   5.102   8.636
 3503W        W 4372   1.229   4.775   8.852
 3504W        W 4373   1.474   5.037  10.176
 3505W        W 4374   2.585   6.190  10.039
 3506W        W 4375   1.235   4.644  10.151
 3507W        W 4376   1.214   7.110   8.767
 3508W        W 4377   0.531   7.069  10.401
 3509W        W 4378   0.643   6.430   7.531
 3510W        W 4379   3.160   6.188   8.341
 3511W        W 4380   0.764   4.980  10.227
 3512W        W 4381   3.537   4.910   7.708
 3513W        W 4382   1.282   5.967   8.179
 3514W        W 4383   2.381   5.349  10.260
 3515W        W 4384   2.272   4.977   9.804
 3516W        W 4385   0.832   5.349   9.833
 3517W        W 4386   3.042   7.237   9.662
 3518W        W 4387   2.833   3.871  10.656
 3519W        W 4388   0.497   4.021  10.243
 3520W        W 4389   0.836   5.044   9.296
 3521W        W 4390   1.205   4.858   7.418
 3522W        W 4391   0.008   6.617   9.963
 3523W        W 4392   1.593   5.326   9.406
 3524W        W 4393   1.416   4.351   7.511
 3525W        W 4394   0.551   5.167   8.292
 3526W        W 4395   0.322   7.019   9.729
 3527W        W 4396   3.117   5.245   7.837
 3528W        W 4397   3.212   4.161  10.523
 3529W        W 4398   2.648   6.370   8.486
 3530W        W 4399   0.246   5.294  10.663
 3531W        W 4400   3.212   3.758   7.959
 3532W        W 4401   2.732   6.233   7.970
 3533W        W 4402   1.634   5.291   8.055
 3534W        W 4403   2.821   4.095   7.578
 3535W        W 4404   2.886   4.702   9.764
 3536W        W 4405   0.595   5.295   8.971
 3537W        W 4406   0.889   6.234   8.620
 3538W        W 4407   2.652   4.854   8.585
 3539W        W 4408   1.675   4.233   9.281
 3540W        W 4409   3.637   6.144   9.792
 3541W        W 4410   3.555   4.131   9.353
 3542W        W 4411   0.094   6.961   8.729
 3543W        W 4412   0.603   6.148   8.265
 3544W        W 4413   0.518   3.765  10.818
 3545W        W 4414   1.637   6.618  10.920
 3546W        W 4415   3.392   5.586   8.710
 3547W        W 4416   2.746   5.763   7.590
 3548W        W 4417   2.041   7.284   9.802
 3549W        W 4418   2.898   6.006  10.839
 3550W        W 4419   1.713   3.716   8.119
 3551W        W 4420   2.426   4.585   8.978
 3552W        W 4421   0.112   6.172   9.310
 3553W        W 4422   1.365   4.134   7.951
 3554W        W 4423   1.169   5.618  10.800
 3555W        W 4424   2.163   4.599   8.514
 3556W        W 4425   2.368   6.009   9.636
 3557W        W 4426   0.522   6.614  10.071
 3558W        W 4427   1.113   6.597  10.794
 3559W        W 4428   0.964   4.394   7.808
 3560W        W 4429   2.481   4.536   8.133
 3561W        W 4430   2.439   6.644  10.370
 3562W        W 4431   1.124   5.236   8.969
 3563W        W 4432   0.779   6.934   9.834
 3564W        W 4433   3.524   7.051   7.435
 3565W        W 4434   0.387   5.723  10.431
 3566W        W 4435   2.382   5.985   9.119
 3567W        W 4436   0.818   5.634   8.361
 3568W        W 4437   1.189   6.641   9.756
 3569W        W 4438   1.567   4.060   8.797
 3570W        W 4439   0.178   6.044   7.727
 3571W        W 4440   1.697   4.995   7.597
 3572W        W 4441   0.343   5.544   8.616
 3573W        W 4442   1.633   4.186  10.080
 3574W        W 4443   3.305   3.895   7.507
 3575W        W 4444   3.398   5.641  10.606
 3576W        W 4445   2.052   6.898  10.758
 3577W        W 4446   3.610   5.992  10.280
 3578W        W 4447   3.018   6.790  10.891
 3579W        W 4448   0.757   7.246   9.369
 3580W        W 4449   3.616   5.868   8.243
 3581W        W 4450   2.146   5.135   8.756
 3582W        W 4451   1.913   3.747   8.646
 3583W        W 4452   0.972   6.731   8.483
 3584W        W 4453   1.471   4.472   9.708
 3585W        W 4454   1.171   3.841   9.177
 3586W        W 4455   0.234   6.663   7.725
 3587W        W 4456   2.050   6.027   8.443
 3588W        W 4457   0.925   6.822  10.322
 3589W        W 4458   0.402   5.645   8.018
 3590W        W 4459   0.287   4.188   9.017
 3591W        W 4460   1.835   6.153   9.074
 3592W        W 4461   0.087   4.007   8.094
 3593W        W 4462   2.751   5.213  10.021
 3594W        W 4463   2.628   4.599   7.593
 3595W        W 4464   3.145   6.271   9.241
 3596W        W 4465   1.806   6.755   9.072
 3597W        W 4466   1.218   6.859   7.983
 3598W        W 4467   2.500   3.762   7.413
 3599W        W 4468   0.300   7.022   9.154
 3600W        W 4469   2.497   4.780  10.789
 3601W        W 4470   0.480   4.310  10.788
 3602W        W 4471   0.211   4.910   8.121
 3603W        W 4472   0.902   4.899   7.846
 3604W        W 4473   2.665   5.226  10.663
 3605W        W 4474   1.008   5.507   9.372
 3606W        W 4475   2.482   3.793   8.492
 3607W        W 4476   1.613   7.224   8.995
 3608W        W 4477   2.827   6.686   9.932
 3609W        W 4478   2.411   6.835   9.043
 3610W        W 4479   2.430   5.815   8.637
 3611W        W 4480   1.892   4.040   7.708
 3612W        W 4481   3.573   3.668   8.430
 3613W        W 4482   1.261   5.303   7.593
 3614W        W 4483   3.427   4.640   8.583
 3615W        W 4484   2.119   5.810   7.460
 3616W        W 4485   3.055   6.010  10.208
 3617W        W 4486   2.709   6.711   7.675
 3618W        W 4487   1.324   4.386  10.581
 3619W        W 4488   1.144   4.970   9.822
 3620W        W 4489   3.236   6.465  10.099
 3621W        W 4490   2.336   4.415  10.476
 3622W        W 4491   0.180   4.886  10.253
 3623W        W 4492   1.940   5.363   9.979
 3624W        W 4493   0.297   6.121   8.636
 3625W        W 4494   0.444   5.418   9.526
 3626W        W 4495   2.761   5.704   9.876
 3627W        W 4496   2.533   7.084  10.687
 3628W        W 4497   2.429   4.823  10.240
 3629W        W 4498   2.706   6.877   8.645
 3630W        W 4499   1.708   6.597   9.968
 3631W        W 4500   1.193   6.952   9.237
 3632W        W 4501   2.998   6.123   9.656
 3633W        W 4502   2.048   6.195  10.793
 3634W        W 4503   0.653   6.148   9.132
 3635W        W 4504   2.999   5.907   8.777
 3636W        W 4505   2.640   6.973   9.528
 3637W        W 4506   0.618   6.702   9.398
 3638W        W 4507   1.639   4.754  10.608
 3639W        W 4508   2.090   6.920   8.119
 3640W        W 4509   1.398   6.175  10.757
 3641W        W 4510   1.524   6.413   8.134
 3642W        W 4511   0.745   5.153   7.393
 3643W        W 4512   0.084   7.239  14.292
 3644W        W 4513   0.460   6.132  13.815
 3645W        W 4514   3.165   5.862  11.585
 3646W        W 4515   3.295   6.947  13.612
 3647W        W 4516   1.213   6.938  11.138
 3648W        W 4517   1.296   5.090  12.121
 3649W        W 4518   0.811   4.938  12.285
 3650W        W 4519   1.802   5.753  11.719
 3651W        W 4520   1.477   6.845  14.074
 3652W        W 4521   0.126   4.406  14.037
 3653W        W 4522   0.888   3.686  13.839
 3654W        W 4523   2.582   4.074  12.726
 3655W        W 4524   2.231   4.945  11.296
 3656W        W 4525   2.801   4.379  14.387
 3657W        W 4526   0.167   4.171  13.512
 3658W        W 4527   0.266   6.790  14.533
 3659W        W 4528   1.788   6.180  11.265
 3660W        W 4529   0.220   4.963  12.958
 3661W        W 4530   1.113   4.854  14.195
 3662W        W 4531   3.572   4.713  12.694
 3663W        W 4532   3.336   5.756  13.553
 3664W        W 4533   1.644   5.089  12.580
 3665W        W 4534   2.190   6.428  12.949
 3666W        W 4535   0.690   5.862  13.181
 3667W        W 4536   0.049   5.390  12.752
 3668W        W 4537   1.085   5.362  13.944
 3669W        W 4538   3.356   5.145  14.198
 3670W        W 4539   0.972   6.589  12.643
 3671W        W 4540   2.093   6.278  13.777
 3672W        W 4541   1.313   4.918  13.002
 3673W        W 4542   1.605   5.702  12.645
 3674W        W 4543   2.602   6.475  14.493
 3675W        W 4544   1.681   5.795  14.503
 3676W        W 4545   1.662   5.511  13.981
 3677W        W 4546   0.071   4.902  14.503
 3678W        W 4547   2.903   6.437  14.102
 3679W        W 4548   0.484   4.019  12.100
 3680W        W 4549   1.011   6.277  13.099
 3681W        W 4550   3.474   6.060  12.389
 3682W        W 4551   2.887   4.460  12.956
 3683W        W 4552   3.172   4.413  11.051
 3684W        W 4553   3.637   5.214  13.357
 3685W        W 4554   1.604   6.921  13.110
 3686W        W 4555   3.378   6.387  11.548
 3687W        W 4556   0.507   7.173  11.302
 3688W        W 4557   0.900   7.219  11.978
 3689W        W 4558   0.697   3.973  13.404
 3690W        W 4559   3.320   4.991  13.679
 3691W        W 4560   2.725   5.413  12.138
 3692W        W 4561   2.691   5.101  11.165
 3693W        W 4562   1.899   6.245  13.305
 3694W        W 4563   1.705   4.575  12.504
 3695W        W 4564   2.305   6.662  13.498
 3696W        W 4565   3.176   5.453  11.920
 3697W        W 4566   2.078   4.111  11.936
 3698W        W 4567   0.735   6.805  11.619
 3699W        W 4568   0.106   4.304  12.218
 3700W        W 4569   2.892   4.911  12.692
 3701W        W 4570   0.350   6.528  12.607
 3702W        W 4571   1.691   6.878  11.477
 3703W        W 4572   3.083   4.904  10.941
 3704W        W 4573   0.897   6.234  13.585
 3705W        W 4574   1.270   5.594  12.204
 3706W        W 4575   1.292   3.999  13.297
 3707W        W 4576   3.521   3.761  12.594
 3708W        W 4577   0.740   5.633  11.062
 3709W        W 4578   0.395   4.666  11.241
 3710W        W 4579   0.457   6.622  12.035
 3711W        W 4580   1.588   6.105  12.283
 3712W        W 4581   2.920   6.964  13.997
 3713W        W 4582   1.846   4.606  11.681
 3714W        W 4583   3.229   7.004  12.453
 3715W        W 4584   2.906   4.857  14.051
 3716W        W 4585   3.619   6.513  12.185
 3717W        W 4586   2.246   5.805  13.669
 3718W        W 4587   0.012   5.356  11.875
 3719W        W 4588   1.123   5.771  13.448
 3720W        W 4589   2.327   5.035  11.826
 3721W        W 4590   2.204   5.525  11.930
 3722W        W 4591   0.547   4.945  13.404
 3723W        W 4592   0.532   4.821  14.326
 3724W        W 4593   0.422   3.738  12.485
 3725W        W 4594   2.190   4.085  13.046
 3726W        W 4595   1.838   4.270  14.209
 3727W        W 4596   2.193   4.419  11.387
 3728W        W 4597   3.376   6.812  14.141
 3729W        W 4598   2.343   3.893  14.180
 3730W        W 4599   3.362   6.194  14.302
 3731W        W 4600   2.792   4.361  13.898
 3732W        W 4601   2.592   4.299  12.168
 3733W        W 4602   2.985   5.433  14.572
 3734W        W 4603   0.725   7.009  12.558
 3735W        W 4604   1.383   4.726  11.544
 3736W        W 4605   0.952   4.010  14.208
 3737W        W 4606   3.004   4.494  11.889
 3738W        W 4607   3.371   4.976  11.834
 3739W        W 4608   1.114   7.193  14.305
 3740W        W 4609   1.040   3.729  11.540
 3741W        W 4610   3.361   4.263  12.575
 3742W        W 4611   3.511   6.512  11.020
 3743W        W 4612   0.418   5.715  12.722
 3744W        W 4613   2.335   4.302  10.952
 3745W        W 4614   3.469   6.634  12.672
 3746W        W 4615   3.508   3.828  13.422
 3747W        W 4616   1.953   5.040  13.976
 3748W        W 4617   2.046   6.379  11.679
 3749W        W 4618   2.446   5.673  14.419
 3750W        W 4619   2.120   3.650  12.728
 3751W        W 4620   0.732   4.553  12.791
 3752W        W 4621   0.286   5.753  13.565
 3753W        W 4622   2.145   6.946  12.271
 3754W        W 4623   3.339   4.543  13.143
 3755W        W 4624   1.976   6.890  13.910
 3756W        W 4625   3.319   5.949  11.115
 3757W        W 4626   1.754   5.432  12.176
 3758W        W 4627   3.606   3.943  13.917
 3759W        W 4628   1.755   5.778  13.511
 3760W        W 4629   1.972   4.664  12.956
 3761W        W 4630   2.824   4.962  11.794
 3762W        W 4631   3.111   4.695  11.436
 3763W        W 4632   2.920   6.735  11.825
 3764W        W 4633   2.754   6.338  12.621
 3765W        W 4634   2.650   5.417  11.599
 3766W        W 4635   2.083   5.627  12.585
 3767W        W 4636   2.964   5.415  12.652
 3768W        W 4637   0.339   4.430  13.076
 3769W        W 4638   3.117   5.482  13.903
 3770W        W 4639   3.468   7.100  13.049
 3771W        W 4640   1.398   6.544  12.451
 3772W        W 4641   2.405   7.077  13.775
 3773W        W 4642   2.399   4.407  13.539
 3774W        W 4643   1.606   7.115  13.600
 3775W        W 4644   3.303   4.069  12.066
 3776W        W 4645   3.094   5.388  13.367
 3777W        W 4646   0.077   4.709  13.405
 3778W        W 4647   2.937   4.504  12.423
 3779W        W 4648   3.348   4.655  14.200
 3780W        W 4649   2.233   6.354  12.418
 3781W        W 4650   1.489   6.945  12.031
 3782W        W 4651   0.604   4.125  11.289
 3783W        W 4652   1.708   3.779  13.099
 3784W        W 4653   0.736   6.899  10.947
 3785W        W 4654   1.110   5.365  11.698
 3786W        W 4655   1.764   5.994  14.011
 3787W        W 4656   1.594   4.352  12.001
 3788W        W 4657   2.950   3.949  12.429
 3789W        W 4658   2.670   7.231  12.757
 3790W        W 4659   2.082   6.879  13.097
 3791W        W 4660   1.478   5.916  13.058
 3792W        W 4661   3.248   6.639  13.184
 3793W        W 4662   0.942   4.142  11.953
 3794W        W 4663   1.464   6.439  12.913
 3795W        W 4664   0.947   4.370  10.978
 3796W        W 4665   1.748   4.979  13.372
 3797W        W 4666   2.596   3.845  13.242
 3798W        W 4667   0.016   5.688  13.127
 3799W        W 4668   1.720   5.506  11.285
 3800W        W 4669   0.988   3.821  11.055
 3801W        W 4670   1.726   4.902  12.106
 3802W        W 4671   2.696   3.878  13.805
 3803W        W 4672   1.284   5.890  13.914
 3804W        W 4673   2.088   5.672  14.131
 3805W        W 4674   2.705   5.702  14.024
 3806W        W 4675   1.989   3.842  14.529
 3807W        W 4676   1.211   4.458  12.922
 3808W        W 4677   0.637   4.414  12.320
 3809W        W 4678   0.423   7.126  11.996
 3810W        W 4679   1.755   6.456  14.121
 3811W        W 4680   0.790   5.941  11.480
 3812W        W 4681   2.470   5.326  12.701
 3813W        W 4682   2.750   5.125  13.100
 3814W        W 4683   1.955   5.799  13.034
 3815W        W 4684   2.425   6.173  11.166
 3816W        W 4685   2.097   4.194  12.494
 3817W        W 4686   3.576   4.472  11.762
 3818W        W 4687   0.070   7.061  13.793
 3819W        W 4688   0.487   6.287  13.325
 3820W        W 4689   0.054   7.133  11.557
 3821W        W 4690   1.953   4.403  13.363
 3822W        W 4691   1.316   6.426  11.212
 3823W        W 4692   3.221   6.808  11.398
 3824W        W 4693   2.196   5.461  11.412
 3825W        W 4694   1.039   4.652  11.929
 3826W        W 4695   1.871   4.562  10.981
 3827W        W 4696   2.455   6.127  14.159
 3828W        W 4697   2.808   4.033  11.776
 3829W        W 4698   0.138   3.881  11.224
 3830W        W 4699   1.424   6.200  13.514
 3831W        W 4700   1.223   6.116  12.606
 3832W        W 4701   0.965   6.068  11.004
 3833W        W 4702   0.206   6.309  11.772
 3834W        W 4703   0.710   5.379  14.214
 3835W        W 4704   1.414   3.939  14.400
 3836W        W 4705   2.123   4.081  13.756
 3837W        W 4706   1.318   3.849  12.037
 3838W        W 4707   2.377   3.926  11.542
 3839W        W 4708   0.322   3.858  13.119
 3840W        W 4709   0.370   4.821  12.489
 3841W        W 4710   3.059   3.929  12.895
 3842W        W 4711   0.481   4.427  11.709
 3843W        W 4712   3.052   4.115  13.325
 3844W        W 4713   3.448   5.318  11.010
 3845W        W 4714   0.740   4.076  12.829
 3846W        W 4715   1.854   4.648  13.769
 3847W        W 4716   0.002   4.338  11.247
 3848W        W 4717   0.788   5.727  13.808
 3849W        W 4718   2.146   5.125  12.987
 3850W        W 4719   2.013   7.204  11.283
 3851W        W 4720   0.159   5.711  10.980
 3852W        W 4721   0.894   6.122  14.106
 3853W        W 4722   0.415   5.289  13.737
 3854W        W 4723   1.406   5.394  13.531
 3855W        W 4724   3.174   3.753  13.793
 3856W        W 4725   3.572   5.363  13.784
 3857W        W 4726   3.560   5.563  11.470
 3858W        W 4727   2.423   5.895  11.569
 3859W        W 4728   2.897   7.195  11.264
 3860W        W 4729   2.074   5.185  14.406
 3861W        W 4730   0.404   6.152  14.446
 3862W        W 4731   3.610   4.074  14.398
 3863W        W 4732   3.328   5.002  13.019
 3864W        W 4733   1.636   7.132  14.496
 3865W        W 4734   1.491   3.761  11.223
 3866W        W 4735   3.030   6.360  11.166
 3867W        W 4736   0.799   4.453  14.052
 3868W        W 4737   1.233   6.447  13.914
 3869W        W 4738   3.359   4.438  13.712
 3870W        W 4739   2.570   7.097  11.680
 3871W        W 4740   2.809   5.716  13.047
 3872W        W 4741   1.059   4.132  13.714
 3873W        W 4742   1.528   5.201  14.471
 3874W        W 4743   1.031   6.380  11.665
 3875W        W 4744   2.786   5.878  11.929
 3876W        W 4745   0.554   4.504  13.653
 3877W        W 4746   1.883   6.566  12.117
 3878W        W 4747   3.633   5.126  12.298
 3879W        W 4748   1.855   3.759  14.017
 3880W        W 4749   2.635   6.464  13.096
 3881W        W 4750   2.938   6.808  12.804
 3882W        W 4751   2.157   6.610  11.232
 3883W        W 4752   0.167   6.502  14.074
 3884W        W 4753   0.910   4.494  13.312
 3885W        W 4754   0.880   3.842  12.422
 3886W        W 4755   2.501   4.684  13.114
 3887W        W 4756   1.299   5.855  11.314
 3888W        W 4757   3.297   5.797  12.813
 3889W        W 4758   0.624   6.555  14.236
 3890W        W 4759   3.011   7.237  12.033
 3891W        W 4760   1.110   4.257  12.478
 3892W        W 4761   0.879   5.750  12.568
 3893W        W 4762   1.192   7.161  13.318
 3894W        W 4763   3.259   7.257  14.350
 3895W        W 4764   2.418   5.445  13.283
 3896W        W 4765   0.267   5.243  11.198
 3897W        W 4766   3.401   6.901  11.895
 3898W        W 4767   3.238   4.225  11.514
 3899W        W 4768   1.377   3.744  13.917
 3900W        W 4769   3.083   6.546  12.375
 3901W        W 4770   3.112   5.102  12.280
 3902W        W 4771   1.229   4.775  12.496
 3903W        W 4772   1.474   5.037  13.820
 3904W        W 4773   2.585   6.190  13.683
 3905W        W 4774   1.235   4.644  13.795
 3906W        W 4775   1.214   7.110  12.411
 3907W        W 4776   0.531   7.069  14.045
 3908W        W 4777   0.643   6.430  11.175
 3909W        W 4778   3.160   6.188  11.985
 3910W        W 4779   0.764   4.980  13.871
 3911W        W 4780   3.537   4.910  11.352
 3912W        W 4781   1.282   5.967  11.823
 3913W        W 4782   2.381   5.349  13.904
 3914W        W 4783   2.272   4.977  13.448
 3915W        W 4784   0.832   5.349  13.477
 3916W        W 4785   3.042   7.237  13.306
 3917W        W 4786   2.833   3.871  14.300
 3918W        W 4787   0.497   4.021  13.887
 3919W        W 4788   0.836   5.044  12.940
 3920W        W 4789   1.205   4.858  11.062
 3921W        W 4790   0.008   6.617  13.607
 3922W        W 4791   1.593   5.326  13.050
 3923W        W 4792   1.416   4.351  11.155
 3924W        W 4793   0.551   5.167  11.936
 3925W        W 4794   0.322   7.019  13.373
 3926W        W 4795   3.117   5.245  11.481
 3927W        W 4796   3.212   4.161  14.167
 3928W        W 4797   2.648   6.370  12.130
 3929W        W 4798   0.246   5.294  14.307
 3930W        W 4799   3.212   3.758  11.603
 3931W        W 4800   2.732   6.233  11.614
 3932W        W 4801   1.634   5.291  11.699
 3933W        W 4802   2.821   4.095  11.222
 3934W        W 4803   2.886   4.702  13.408
 3935W        W 4804   0.595   5.295  12.615
 3936W        W 4805   0.889   6.234  12.264
 3937W        W 4806   2.652   4.854  12.229
 3938W        W 4807   1.675   4.233  12.925
 3939W        W 4808   3.637   6.144  13.436
 3940W        W 4809   3.555   4.131  12.997
 3941W        W 4810   0.094   6.961  12.373
 3942W        W 4811   0.603   6.148  11.909
 3943W        W 4812   0.518   3.765  14.462
 3944W        W 4813   1.637   6.618  14.564
 3945W        W 4814   3.392   5.586  12.354
 3946W        W 4815   2.746   5.763  11.234
 3947W        W 4816   2.041   7.284  13.446
 3948W        W 4817   2.898   6.006  14.483
 3949W        W 4818   1.713   3.716  11.763
 3950W        W 4819   2.426   4.585  12.622
 3951W        W 4820   0.112   6.172  12.954
 3952W        W 4821   1.365   4.134  11.595
 3953W        W 4822   1.169   5.618  14.444
 3954W        W 4823   2.163   4.599  12.158
 3955W        W 4824   2.368   6.009  13.280
 3956W        W 4825   0.522   6.614  13.715
 3957W        W 4826   1.113   6.597  14.438
 3958W        W 4827   0.964   4.394  11.452
 3959W        W 4828   2.481   4.536  11.777
 3960W        W 4829   2.439   6.644  14.014
 3961W        W 4830   1.124   5.236  12.613
 3962W        W 4831   0.779   6.934  13.478
 3963W        W 4832   3.524   7.051  11.079
 3964W        W 4833   0.387   5.723  14.075
 3965W        W 4834   2.382   5.985  12.763
 3966W        W 4835   0.818   5.634  12.005
 3967W        W 4836   1.189   6.641  13.400
 3968W        W 4837   1.567   4.060  12.441
 3969W        W 4838   0.178   6.044  11.371
 3970W        W 4839   1.697   4.995  11.241
 3971W        W 4840   0.343   5.544  12.260
 3972W        W 4841   1.633   4.186  13.724
 3973W        W 4842   3.305   3.895  11.151
 3974W        W 4843   3.398   5.641  14.250
 3975W        W 4844   2.052   6.898  14.402
 3976W        W 4845   3.610   5.992  13.924
 3977W        W 4846   3.018   6.790  14.535
 3978W        W 4847   0.757   7.246  13.013
 3979W        W 4848   3.616   5.868  11.887
 3980W        W 4849   2.146   5.135  12.400
 3981W        W 4850   1.913   3.747  12.290
 3982W        W 4851   0.972   6.731  12.127
 3983W        W 4852   1.471   4.472  13.352
 3984W        W 4853   1.171   3.841  12.821
 3985W        W 4854   0.234   6.663  11.369
 3986W        W 4855   2.050   6.027  12.087
 3987W        W 4856   0.925   6.822  13.966
 3988W        W 4857   0.402   5.645  11.662
 3989W        W 4858   0.287   4.188  12.661
 3990W        W 4859   1.835   6.153  12.718
 3991W        W 4860   0.087   4.007  11.738
 3992W        W 4861   2.751   5.213  13.665
 3993W        W 4862   2.628   4.599  11.237
 3994W        W 4863   3.145   6.271  12.885
 3995W        W 4864   1.806   6.755  12.716
 3996W        W 4865   1.218   6.859  11.627
 3997W        W 4866   2.500   3.762  11.057
 3998W        W 4867   0.300   7.022  12.798
 3999W        W 4868   2.497   4.780  14.433
 4000W        W 4869   0.480   4.310  14.432
 4001W        W 4870   0.211   4.910  11.765
 4002W        W 4871   0.902   4.899  11.490
 4003W        W 4872   2.665   5.226  14.307
 4004W        W 4873   1.008   5.507  13.016
 4005W        W 4874   2.482   3.793  12.136
 4006W        W 4875   1.613   7.224  12.639
 4007W        W 4876   2.827   6.686  13.576
 4008W        W 4877   2.411   6.835  12.687
 4009W        W 4878   2.430   5.815  12.281
 4010W        W 4879   1.892   4.040  11.352
 4011W        W 4880   3.573   3.668  12.074
 4012W        W 4881   1.261   5.303  11.237
 4013W        W 4882   3.427   4.640  12.227
 4014W        W 4883   2.119   5.810  11.104
 4015W        W 4884   3.055   6.010  13.852
 4016W        W 4885   2.709   6.711  11.319
 4017W        W 4886   1.324   4.386  14.225
 4018W        W 4887   1.144   4.970  13.466
 4019W        W 4888   3.236   6.465  13.743
 4020W        W 4889   2.336   4.415  14.120
 4021W        W 4890   0.180   4.886  13.897
 4022W        W 4891   1.940   5.363  13.623
 4023W        W 4892   0.297   6.121  12.280
 4024W        W 4893   0.444   5.418  13.170
 4025W        W 4894   2.761   5.704  13.520
 4026W        W 4895   2.533   7.084  14.331
 4027W        W 4896   2.429   4.823  13.884
 4028W        W 4897   2.706   6.877  12.289
 4029W        W 4898   1.708   6.597  13.612
 4030W        W 4899   1.193   6.952  12.881
 4031W        W 4900   2.998   6.123  13.300
 4032W        W 4901   2.048   6.195  14.437
 4033W        W 4902   0.653   6.148  12.776
 4034W        W 4903   2.999   5.907  12.421
 4035W        W 4904   2.640   6.973  13.172
 4036W        W 4905   0.618   6.702  13.042
 4037W        W 4906   1.639   4.754  14.252
 4038W        W 4907   2.090   6.920  11.763
 4039W        W 4908   1.398   6.175  14.401
 4040W        W 4909   1.524   6.413  11.778
 4041W        W 4910   0.745   5.153  11.037
 4042W        W 4911   0.084   7.239  17.936
 4043W        W 4912   0.460   6.132  17.459
 4044W        W 4913   3.165   5.862  15.229
 4045W        W 4914   3.295   6.947  17.256
 4046W        W 4915   1.213   6.938  14.782
 4047W        W 4916   1.296   5.090  15.765
 4048W        W 4917   0.811   4.938  15.929
 4049W        W 4918   1.802   5.753  15.363
 4050W        W 4919   1.477   6.845  17.718
 4051W        W 4920   0.126   4.406  17.681
 4052W        W 4921   0.888   3.686  17.483
 4053W        W 4922   2.582   4.074  16.370
 4054W        W 4923   2.231   4.945  14.940
 4055W        W 4924   2.801   4.379  18.031
 4056W        W 4925   0.167   4.171  17.156
 4057W        W 4926   0.266   6.790  18.177
 4058W        W 4927   1.788   6.180  14.909
 4059W        W 4928   0.220   4.963  16.602
 4060W        W 4929   1.113   4.854  17.839
 4061W        W 4930   3.572   4.713  16.338
 4062W        W 4931   3.336   5.756  17.197
 4063W        W 4932   1.644   5.089  16.224
 4064W        W 4933   2.190   6.428  16.593
 4065W        W 4934   0.690   5.862  16.825
 4066W        W 4935   0.049   5.390  16.396
 4067W        W 4936   1.085   5.362  17.588
 4068W        W 4937   3.356   5.145  17.842
 4069W        W 4938   0.972   6.589  16.287
 4070W        W 4939   2.093   6.278  17.421
 4071W        W 4940   1.313   4.918  16.646
 4072W        W 4941   1.605   5.702  16.289
 4073W        W 4942   2.602   6.475  18.137
 4074W        W 4943   1.681   5.795  18.147
 4075W        W 4944   1.662   5.511  17.625
 4076W        W 4945   0.071   4.902  18.147
 4077W        W 4946   2.903   6.437  17.746
 4078W        W 4947   0.484   4.019  15.744
 4079W        W 4948   1.011   6.277  16.743
 4080W        W 4949   3.474   6.060  16.033
 4081W        W 4950   2.887   4.460  16.600
 4082W        W 4951   3.172   4.413  14.695
 4083W        W 4952   3.637   5.214  17.001
 4084W        W 4953   1.604   6.921  16.754
 4085W        W 4954   3.378   6.387  15.192
 4086W        W 4955   0.507   7.173  14.946
 4087W        W 4956   0.900   7.219  15.622
 4088W        W 4957   0.697   3.973  17.048
 4089W        W 4958   3.320   4.991  17.323
 4090W        W 4959   2.725   5.413  15.782
 4091W        W 4960   2.691   5.101  14.809
 4092W        W 4961   1.899   6.245  16.949
 4093W        W 4962   1.705   4.575  16.148
 4094W        W 4963   2.305   6.662  17.142
 4095W        W 4964   3.176   5.453  15.564
 4096W        W 4965   2.078   4.111  15.580
 4097W        W 4966   0.735   6.805  15.263
 4098W        W 4967   0.106   4.304  15.862
 4099W        W 4968   2.892   4.911  16.336
 4100W        W 4969   0.350   6.528  16.251
 4101W        W 4970   1.691   6.878  15.121
 4102W        W 4971   3.083   4.904  14.585
 4103W        W 4972   0.106   6.662  16.749
 4104W        W 4973   0.897   6.234  17.229
 4105W        W 4974   1.270   5.594  15.848
 4106W        W 4975   1.292   3.999  16.941
 4107W        W 4976   3.521   3.761  16.238
 4108W        W 4977   0.740   5.633  14.706
 4109W        W 4978   0.395   4.666  14.885
 4110W        W 4979   0.457   6.622  15.679
 4111W        W 4980   1.588   6.105  15.927
 4112W        W 4981   2.920   6.964  17.641
 4113W        W 4982   1.846   4.606  15.325
 4114W        W 4983   3.229   7.004  16.097
 4115W        W 4984   2.906   4.857  17.695
 4116W        W 4985   3.619   6.513  15.829
 4117W        W 4986   2.246   5.805  17.313
 4118W        W 4987   0.012   5.356  15.519
 4119W        W 4988   1.123   5.771  17.092
 4120W        W 4989   2.327   5.035  15.470
 4121W        W 4990   2.204   5.525  15.574
 4122W        W 4991   0.547   4.945  17.048
 4123W        W 4992   0.532   4.821  17.970
 4124W        W 4993   0.422   3.738  16.129
 4125W        W 4994   2.190   4.085  16.690
 4126W        W 4995   1.838   4.270  17.853
 4127W        W 4996   2.193   4.419  15.031
 4128W        W 4997   3.376   6.812  17.785
 4129W        W 4998   2.343   3.893  17.824
 4130W        W 4999   3.362   6.194  17.946
 4131W        W 5000   2.792   4.361  17.542
 4132W        W 5001   2.592   4.299  15.812
 4133W        W 5002   2.985   5.433  18.216
 4134W        W 5003   0.725   7.009  16.202
 4135W        W 5004   1.383   4.726  15.188
 4136W        W 5005   0.952   4.010  17.852
 4137W        W 5006   3.004   4.494  15.533
 4138W        W 5007   3.371   4.976  15.478
 4139W        W 5008   1.114   7.193  17.949
 4140W        W 5009   1.040   3.729  15.184
 4141W        W 5010   3.361   4.263  16.219
 4142W        W 5011   3.511   6.512  14.664
 4143W        W 5012   0.418   5.715  16.366
 4144W        W 5013   2.335   4.302  14.596
 4145W        W 5014   3.469   6.634  16.316
 4146W        W 5015   3.508   3.828  17.066
 4147W        W 5016   1.953   5.040  17.620
 4148W        W 5017   2.046   6.379  15.323
 4149W        W 5018   2.446   5.673  18.063
 4150W        W 5019   2.120   3.650  16.372
 4151W        W 5020   0.732   4.553  16.435
 4152W        W 5021   0.286   5.753  17.209
 4153W        W 5022   2.145   6.946  15.915
 4154W        W 5023   3.339   4.543  16.787
 4155W        W 5024   1.976   6.890  17.554
 4156W        W 5025   3.319   5.949  14.759
 4157W        W 5026   1.754   5.432  15.820
 4158W        W 5027   3.606   3.943  17.561
 4159W        W 5028   1.755   5.778  17.155
 4160W        W 5029   1.972   4.664  16.600
 4161W        W 5030   2.824   4.962  15.438
 4162W        W 5031   3.111   4.695  15.080
 4163W        W 5032   2.920   6.735  15.469
 4164W        W 5033   2.754   6.338  16.265
 4165W        W 5034   2.650   5.417  15.243
 4166W        W 5035   2.083   5.627  16.229
 4167W        W 5036   2.964   5.415  16.296
 4168W        W 5037   0.339   4.430  16.720
 4169W        W 5038   3.117   5.482  17.547
 4170W        W 5039   3.468   7.100  16.693
 4171W        W 5040   1.398   6.544  16.095
 4172W        W 5041   2.405   7.077  17.419
 4173W        W 5042   2.399   4.407  17.183
 4174W        W 5043   1.606   7.115  17.244
 4175W        W 5044   3.303   4.069  15.710
 4176W        W 5045   3.094   5.388  17.011
 4177W        W 5046   0.077   4.709  17.049
 4178W        W 5047   2.937   4.504  16.067
 4179W        W 5048   3.348   4.655  17.844
 4180W        W 5049   2.233   6.354  16.062
 4181W        W 5050   1.489   6.945  15.675
 4182W        W 5051   0.604   4.125  14.933
 4183W        W 5052   1.708   3.779  16.743
 4184W        W 5053   0.736   6.899  14.591
 4185W        W 5054   1.110   5.365  15.342
 4186W        W 5055   1.764   5.994  17.655
 4187W        W 5056   1.594   4.352  15.645
 4188W        W 5057   2.950   3.949  16.073
 4189W        W 5058   2.670   7.231  16.401
 4190W        W 5059   2.082   6.879  16.741
 4191W        W 5060   1.478   5.916  16.702
 4192W        W 5061   3.248   6.639  16.828
 4193W        W 5062   0.942   4.142  15.597
 4194W        W 5063   1.464   6.439  16.557
 4195W        W 5064   0.947   4.370  14.622
 4196W        W 5065   1.748   4.979  17.016
 4197W        W 5066   2.596   3.845  16.886
 4198W        W 5067   0.016   5.688  16.771
 4199W        W 5068   1.720   5.506  14.929
 4200W        W 5069   0.988   3.821  14.699
 4201W        W 5070   1.726   4.902  15.750
 4202W        W 5071   2.696   3.878  17.449
 4203W        W 5072   1.284   5.890  17.558
 4204W        W 5073   2.088   5.672  17.775
 4205W        W 5074   2.705   5.702  17.668
 4206W        W 5075   1.989   3.842  18.173
 4207W        W 5076   1.211   4.458  16.566
 4208W        W 5077   0.637   4.414  15.964
 4209W        W 5078   0.423   7.126  15.640
 4210W        W 5079   1.755   6.456  17.765
 4211W        W 5080   0.790   5.941  15.124
 4212W        W 5081   2.470   5.326  16.345
 4213W        W 5082   2.750   5.125  16.744
 4214W        W 5083   1.955   5.799  16.678
 4215W        W 5084   2.425   6.173  14.810
 4216W        W 5085   2.097   4.194  16.138
 4217W        W 5086   3.576   4.472  15.406
 4218W        W 5087   0.070   7.061  17.437
 4219W        W 5088   0.487   6.287  16.969
 4220W        W 5089   0.054   7.133  15.201
 4221W        W 5090   1.953   4.403  17.007
 4222W        W 5091   1.316   6.426  14.856
 4223W        W 5092   3.221   6.808  15.042
 4224W        W 5093   2.196   5.461  15.056
 4225W        W 5094   1.039   4.652  15.573
 4226W        W 5095   1.871   4.562  14.625
 4227W        W 5096   2.455   6.127  17.803
 4228W        W 5097   2.808   4.033  15.420
 4229W        W 5098   0.138   3.881  14.868
 4230W        W 5099   1.424   6.200  17.158
 4231W        W 5100   1.223   6.116  16.250
 4232W        W 5101   0.965   6.068  14.648
 4233W        W 5102   0.206   6.309  15.416
 4234W        W 5103   0.710   5.379  17.858
 4235W        W 5104   1.414   3.939  18.044
 4236W        W 5105   2.123   4.081  17.400
 4237W        W 5106   1.318   3.849  15.681
 4238W        W 5107   2.377   3.926  15.186
 4239W        W 5108   0.322   3.858  16.763
 4240W        W 5109   0.370   4.821  16.133
 4241W        W 5110   3.059   3.929  16.539
 4242W        W 5111   0.481   4.427  15.353
 4243W        W 5112   3.052   4.115  16.969
 4244W        W 5113   3.448   5.318  14.654
 4245W        W 5114   0.740   4.076  16.473
 4246W        W 5115   1.854   4.648  17.413
 4247W        W 5116   0.002   4.338  14.891
 4248W        W 5117   0.788   5.727  17.452
 4249W        W 5118   2.146   5.125  16.631
 4250W        W 5119   2.013   7.204  14.927
 4251W        W 5120   0.159   5.711  14.624
 4252W        W 5121   0.894   6.122  17.750
 4253W        W 5122   0.415   5.289  17.381
 4254W        W 5123   1.406   5.394  17.175
 4255W        W 5124   3.174   3.753  17.437
 4256W        W 5125   3.572   5.363  17.428
 4257W        W 5126   3.560   5.563  15.114
 4258W        W 5127   2.423   5.895  15.213
 4259W        W 5128   2.897   7.195  14.908
 4260W        W 5129   2.074   5.185  18.050
 4261W        W 5130   0.404   6.152  18.090
 4262W        W 5131   3.610   4.074  18.042
 4263W        W 5132   3.328   5.002  16.663
 4264W        W 5133   1.636   7.132  18.140
 4265W        W 5134   1.491   3.761  14.867
 4266W        W 5135   3.030   6.360  14.810
 4267W        W 5136   0.799   4.453  17.696
 4268W        W 5137   1.233   6.447  17.558
 4269W        W 5138   3.359   4.438  17.356
 4270W        W 5139   2.570   7.097  15.324
 4271W        W 5140   2.809   5.716  16.691
 4272W        W 5141   1.059   4.132  17.358
 4273W        W 5142   1.528   5.201  18.115
 4274W        W 5143   1.031   6.380  15.309
 4275W        W 5144   2.786   5.878  15.573
 4276W        W 5145   0.554   4.504  17.297
 4277W        W 5146   1.883   6.566  15.761
 4278W        W 5147   3.633   5.126  15.942
 4279W        W 5148   1.855   3.759  17.661
 4280W        W 5149   2.635   6.464  16.740
 4281W        W 5150   2.938   6.808  16.448
 4282W        W 5151   2.157   6.610  14.876
 4283W        W 5152   0.167   6.502  17.718
 4284W        W 5153   0.910   4.494  16.956
 4285W        W 5154   0.880   3.842  16.066
 4286W        W 5155   2.501   4.684  16.758
 4287W        W 5156   1.299   5.855  14.958
 4288W        W 5157   3.297   5.797  16.457
 4289W        W 5158   0.624   6.555  17.880
 4290W        W 5159   3.011   7.237  15.677
 4291W        W 5160   1.110   4.257  16.122
 4292W        W 5161   0.879   5.750  16.212
 4293W        W 5162   1.192   7.161  16.962
 4294W        W 5163   3.259   7.257  17.994
 4295W        W 5164   2.418   5.445  16.927
 4296W        W 5165   0.267   5.243  14.842
 4297W        W 5166   3.401   6.901  15.539
 4298W        W 5167   3.238   4.225  15.158
 4299W        W 5168   1.377   3.744  17.561
 4300W        W 5169   3.083   6.546  16.019
 4301W        W 5170   3.112   5.102  15.924
 4302W        W 5171   1.229   4.775  16.140
 4303W        W 5172   1.474   5.037  17.464
 4304W        W 5173   2.585   6.190  17.327
 4305W        W 5174   1.235   4.644  17.439
 4306W        W 5175   1.214   7.110  16.055
 4307W        W 5176   0.531   7.069  17.689
 4308W        W 5177   0.643   6.430  14.819
 4309W        W 5178   3.160   6.188  15.629
 4310W        W 5179   0.764   4.980  17.515
 4311W        W 5180   3.537   4.910  14.996
 4312W        W 5181   1.282   5.967  15.467
 4313W        W 5182   2.381   5.349  17.548
 4314W        W 5183   2.272   4.977  17.092
 4315W        W 5184   0.832   5.349  17.121
 4316W        W 5185   3.042   7.237  16.950
 4317W        W 5186   2.833   3.871  17.944
 4318W        W 5187   0.497   4.021  17.531
 4319W        W 5188   0.836   5.044  16.584
 4320W        W 5189   1.205   4.858  14.706
 4321W        W 5190   0.008   6.617  17.251
 4322W        W 5191   1.593   5.326  16.694
 4323W        W 5192   1.416   4.351  14.799
 4324W        W 5193   0.551   5.167  15.580
 4325W        W 5194   0.322   7.019  17.017
 4326W        W 5195   3.117   5.245  15.125
 4327W        W 5196   3.212   4.161  17.811
 4328W        W 5197   2.648   6.370  15.774
 4329W        W 5198   0.246   5.294  17.951
 4330W        W 5199   3.212   3.758  15.247
 4331W        W 5200   2.732   6.233  15.258
 4332W        W 5201   1.634   5.291  15.343
 4333W        W 5202   2.821   4.095  14.866
 4334W        W 5203   2.886   4.702  17.052
 4335W        W 5204   0.595   5.295  16.259
 4336W        W 5205   0.889   6.234  15.908
 4337W        W 5206   2.652   4.854  15.873
 4338W        W 5207   1.675   4.233  16.569
 4339W        W 5208   3.637   6.144  17.080
 4340W        W 5209   3.555   4.131  16.641
 4341W        W 5210   0.094   6.961  16.017
 4342W        W 5211   0.603   6.148  15.553
 4343W        W 5212   0.518   3.765  18.106
 4344W        W 5213   1.637   6.618  18.208
 4345W        W 5214   3.392   5.586  15.998
 4346W        W 5215   2.746   5.763  14.878
 4347W        W 5216   2.041   7.284  17.090
 4348W        W 5217   2.898   6.006  18.127
 4349W        W 5218   1.713   3.716  15.407
 4350W        W 5219   2.426   4.585  16.266
 4351W        W 5220   0.112   6.172  16.598
 4352W        W 5221   1.365   4.134  15.239
 4353W        W 5222   1.169   5.618  18.088
 4354W        W 5223   2.163   4.599  15.802
 4355W        W 5224   2.368   6.009  16.924
 4356W        W 5225   0.522   6.614  17.359
 4357W        W 5226   1.113   6.597  18.082
 4358W        W 5227   0.964   4.394  15.096
 4359W        W 5228   2.481   4.536  15.421
 4360W        W 5229   2.439   6.644  17.658
 4361W        W 5230   1.124   5.236  16.257
 4362W        W 5231   0.779   6.934  17.122
 4363W        W 5232   3.524   7.051  14.723
 4364W        W 5233   0.387   5.723  17.719
 4365W        W 5234   2.382   5.985  16.407
 4366W        W 5235   0.818   5.634  15.649
 4367W        W 5236   1.189   6.641  17.044
 4368W        W 5237   1.567   4.060  16.085
 4369W        W 5238   0.178   6.044  15.015
 4370W        W 5239   1.697   4.995  14.885
 4371W        W 5240   0.343   5.544  15.904
 4372W        W 5241   1.633   4.186  17.368
 4373W        W 5242   3.305   3.895  14.795
 4374W        W 5243   3.398   5.641  17.894
 4375W        W 5244   2.052   6.898  18.046
 4376W        W 5245   3.610   5.992  17.568
 4377W        W 5246   3.018   6.790  18.179
 4378W        W 5247   0.757   7.246  16.657
 4379W        W 5248   3.616   5.868  15.531
 4380W        W 5249   2.146   5.135  16.044
 4381W        W 5250   1.913   3.747  15.934
 4382W        W 5251   0.972   6.731  15.771
 4383W        W 5252   1.471   4.472  16.996
 4384W        W 5253   1.171   3.841  16.465
 4385W        W 5254   0.234   6.663  15.013
 4386W        W 5255   2.050   6.027  15.731
 4387W        W 5256   0.925   6.822  17.610
 4388W        W 5257   0.402   5.645  15.306
 4389W        W 5258   0.287   4.188  16.305
 4390W        W 5259   1.835   6.153  16.362
 4391W        W 5260   0.087   4.007  15.382
 4392W        W 5261   2.751   5.213  17.309
 4393W        W 5262   2.628   4.599  14.881
 4394W        W 5263   3.145   6.271  16.529
 4395W        W 5264   1.806   6.755  16.360
 4396W        W 5265   1.218   6.859  15.271
 4397W        W 5266   2.500   3.762  14.701
 4398W        W 5267   0.300   7.022  16.442
 4399W        W 5268   2.497   4.780  18.077
 4400W        W 5269   0.480   4.310  18.076
 4401W        W 5270   0.211   4.910  15.409
 4402W        W 5271   0.902   4.899  15.134
 4403W        W 5272   2.665   5.226  17.951
 4404W        W 5273   1.008   5.507  16.660
 4405W        W 5274   1.613   7.224  16.283
 4406W        W 5275   2.827   6.686  17.220
 4407W        W 5276   2.411   6.835  16.331
 4408W        W 5277   2.430   5.815  15.925
 4409W        W 5278   1.892   4.040  14.996
 4410W        W 5279   3.573   3.668  15.718
 4411W        W 5280   1.261   5.303  14.881
 4412W        W 5281   3.427   4.640  15.871
 4413W        W 5282   2.119   5.810  14.748
 4414W        W 5283   3.055   6.010  17.496
 4415W        W 5284   2.709   6.711  14.963
 4416W        W 5285   1.324   4.386  17.869
 4417W        W 5286   1.144   4.970  17.110
 4418W        W 5287   3.236   6.465  17.387
 4419W        W 5288   2.336   4.415  17.764
 4420W        W 5289   0.180   4.886  17.541
 4421W        W 5290   1.940   5.363  17.267
 4422W        W 5291   0.297   6.121  15.924
 4423W        W 5292   0.444   5.418  16.814
 4424W        W 5293   2.761   5.704  17.164
 4425W        W 5294   2.533   7.084  17.975
 4426W        W 5295   2.429   4.823  17.528
 4427W        W 5296   2.706   6.877  15.933
 4428W        W 5297   1.708   6.597  17.256
 4429W        W 5298   1.193   6.952  16.525
 4430W        W 5299   2.998   6.123  16.944
 4431W        W 5300   2.048   6.195  18.081
 4432W        W 5301   0.653   6.148  16.420
 4433W        W 5302   2.999   5.907  16.065
 4434W        W 5303   2.640   6.973  16.816
 4435W        W 5304   0.618   6.702  16.686
 4436W        W 5305   1.639   4.754  17.896
 4437W        W 5306   2.090   6.920  15.407
 4438W        W 5307   1.398   6.175  18.045
 4439W        W 5308   1.524   6.413  15.422
 4440W        W 5309   0.745   5.153  14.681
 4441W        W 5310   3.165   5.862  18.873
 4442W        W 5311   1.213   6.938  18.426
 4443W        W 5312   1.296   5.090  19.409
 4444W        W 5313   0.811   4.938  19.573
 4445W        W 5314   1.802   5.753  19.007
 4446W        W 5315   2.231   4.945  18.584
 4447W        W 5316   1.788   6.180  18.553
 4448W        W 5317   3.572   4.713  19.982
 4449W        W 5318   1.644   5.089  19.868
 4450W        W 5319   1.605   5.702  19.933
 4451W        W 5320   0.484   4.019  19.388
 4452W        W 5321   3.474   6.060  19.677
 4453W        W 5322   3.172   4.413  18.339
 4454W        W 5323   3.378   6.387  18.836
 4455W        W 5324   0.507   7.173  18.590
 4456W        W 5325   0.900   7.219  19.266
 4457W        W 5326   2.725   5.413  19.426
 4458W        W 5327   2.691   5.101  18.453
 4459W        W 5328   3.176   5.453  19.208
 4460W        W 5329   2.078   4.111  19.224
 4461W        W 5330   0.735   6.805  18.907
 4462W        W 5331   0.106   4.304  19.506
 4463W        W 5332   0.350   6.528  19.895
 4464W        W 5333   1.691   6.878  18.765
 4465W        W 5334   3.083   4.904  18.229
 4466W        W 5335   1.270   5.594  19.492
 4467W        W 5336   3.521   3.761  19.882
 4468W        W 5337   0.740   5.633  18.350
 4469W        W 5338   0.395   4.666  18.529
 4470W        W 5339   0.457   6.622  19.323
 4471W        W 5340   1.588   6.105  19.571
 4472W        W 5341   1.846   4.606  18.969
 4473W        W 5342   3.229   7.004  19.741
 4474W        W 5343   3.619   6.513  19.473
 4475W        W 5344   0.012   5.356  19.163
 4476W        W 5345   2.327   5.035  19.114
 4477W        W 5346   2.204   5.525  19.218
 4478W        W 5347   0.422   3.738  19.773
 4479W        W 5348   2.193   4.419  18.675
 4480W        W 5349   2.592   4.299  19.456
 4481W        W 5350   1.383   4.726  18.832
 4482W        W 5351   3.004   4.494  19.177
 4483W        W 5352   3.371   4.976  19.122
 4484W        W 5353   1.040   3.729  18.828
 4485W        W 5354   3.511   6.512  18.308
 4486W        W 5355   2.335   4.302  18.240
 4487W        W 5356   2.046   6.379  18.967
 4488W        W 5357   2.145   6.946  19.559
 4489W        W 5358   3.319   5.949  18.403
 4490W        W 5359   1.754   5.432  19.464
 4491W        W 5360   2.824   4.962  19.082
 4492W        W 5361   3.111   4.695  18.724
 4493W        W 5362   2.920   6.735  19.113
 4494W        W 5363   2.754   6.338  19.909
 4495W        W 5364   2.650   5.417  18.887
 4496W        W 5365   2.964   5.415  19.940
 4497W        W 5366   1.398   6.544  19.739
 4498W        W 5367   3.303   4.069  19.354
 4499W        W 5368   2.937   4.504  19.711
 4500W        W 5369   2.233   6.354  19.706
 4501W        W 5370   1.489   6.945  19.319
 4502W        W 5371   0.604   4.125  18.577
 4503W        W 5372   0.736   6.899  18.235
 4504W        W 5373   1.110   5.365  18.986
 4505W        W 5374   1.594   4.352  19.289
 4506W        W 5375   2.950   3.949  19.717
 4507W        W 5376   0.942   4.142  19.241
 4508W        W 5377   0.947   4.370  18.266
 4509W        W 5378   1.720   5.506  18.573
 4510W        W 5379   0.988   3.821  18.343
 4511W        W 5380   1.726   4.902  19.394
 4512W        W 5381   0.637   4.414  19.608
 4513W        W 5382   0.423   7.126  19.284
 4514W        W 5383   0.790   5.941  18.768
 4515W        W 5384   2.425   6.173  18.454
 4516W        W 5385   3.576   4.472  19.050
 4517W        W 5386   0.054   7.133  18.845
 4518W        W 5387   1.316   6.426  18.500
 4519W        W 5388   3.221   6.808  18.686
 4520W        W 5389   2.196   5.461  18.700
 4521W        W 5390   1.039   4.652  19.217
 4522W        W 5391   1.871   4.562  18.269
 4523W        W 5392   2.808   4.033  19.064
 4524W        W 5393   0.138   3.881  18.512
 4525W        W 5394   0.965   6.068  18.292
 4526W        W 5395   0.206   6.309  19.060
 4527W        W 5396   1.318   3.849  19.325
 4528W        W 5397   2.377   3.926  18.830
 4529W        W 5398   0.370   4.821  19.777
 4530W        W 5399   0.481   4.427  18.997
 4531W        W 5400   3.448   5.318  18.298
 4532W        W 5401   0.002   4.338  18.535
 4533W        W 5402   2.013   7.204  18.571
 4534W        W 5403   0.159   5.711  18.268
 4535W        W 5404   3.560   5.563  18.758
 4536W        W 5405   2.423   5.895  18.857
 4537W        W 5406   2.897   7.195  18.552
 4538W        W 5407   1.491   3.761  18.511
 4539W        W 5408   3.030   6.360  18.454
 4540W        W 5409   2.570   7.097  18.968
 4541W        W 5410   1.031   6.380  18.953
 4542W        W 5411   2.786   5.878  19.217
 4543W        W 5412   1.883   6.566  19.405
 4544W        W 5413   3.633   5.126  19.586
 4545W        W 5414   2.157   6.610  18.520
 4546W        W 5415   0.880   3.842  19.710
 4547W        W 5416   1.299   5.855  18.602
 4548W        W 5417   3.011   7.237  19.321
 4549W        W 5418   0.267   5.243  18.486
 4550W        W 5419   3.401   6.901  19.183
 4551W        W 5420   3.238   4.225  18.802
 4552W        W 5421   3.083   6.546  19.663
 4553W        W 5422   3.112   5.102  19.568
 4554W        W 5423   1.214   7.110  19.699
 4555W        W 5424   0.643   6.430  18.463
 4556W        W 5425   3.160   6.188  19.273
 4557W        W 5426   3.537   4.910  18.640
 4558W        W 5427   1.282   5.967  19.111
 4559W        W 5428   1.205   4.858  18.350
 4560W        W 5429   1.416   4.351  18.443
 4561W        W 5430   0.551   5.167  19.224
 4562W        W 5431   3.117   5.245  18.769
 4563W        W 5432   2.648   6.370  19.418
 4564W        W 5433   3.212   3.758  18.891
 4565W        W 5434   2.732   6.233  18.902
 4566W        W 5435   1.634   5.291  18.987
 4567W        W 5436   2.821   4.095  18.510
 4568W        W 5437   0.889   6.234  19.552
 4569W        W 5438   2.652   4.854  19.517
 4570W        W 5439   0.094   6.961  19.661
 4571W        W 5440   0.603   6.148  19.197
 4572W        W 5441   3.392   5.586  19.642
 4573W        W 5442   2.746   5.763  18.522
 4574W        W 5443   1.713   3.716  19.051
 4575W        W 5444   1.365   4.134  18.883
 4576W        W 5445   2.163   4.599  19.446
 4577W        W 5446   0.964   4.394  18.740
 4578W        W 5447   2.481   4.536  19.065
 4579W        W 5448   1.124   5.236  19.901
 4580W        W 5449   3.524   7.051  18.367
 4581W        W 5450   0.818   5.634  19.293
 4582W        W 5451   1.567   4.060  19.729
 4583W        W 5452   0.178   6.044  18.659
 4584W        W 5453   1.697   4.995  18.529
 4585W        W 5454   0.343   5.544  19.548
 4586W        W 5455   3.305   3.895  18.439
 4587W        W 5456   3.616   5.868  19.175
 4588W        W 5457   2.146   5.135  19.688
 4589W        W 5458   1.913   3.747  19.578
 4590W        W 5459   0.972   6.731  19.415
 4591W        W 5460   0.234   6.663  18.657
 4592W        W 5461   2.050   6.027  19.375
 4593W        W 5462   0.402   5.645  18.950
 4594W        W 5463   0.287   4.188  19.949
 4595W        W 5464   0.087   4.007  19.026
 4596W        W 5465   2.628   4.599  18.525
 4597W        W 5466   1.806   6.755  20.004
 4598W        W 5467   1.218   6.859  18.915
 4599W        W 5468   2.500   3.762  18.345
 4600W        W 5469   0.211   4.910  19.053
 4601W        W 5470   0.902   4.899  18.778
 4602W        W 5471   2.482   3.793  19.424
 4603W        W 5472   1.613   7.224  19.927
 4604W        W 5473   2.411   6.835  19.975
 4605W        W 5474   2.430   5.815  19.569
 4606W        W 5475   1.892   4.040  18.640
 4607W        W 5476   3.573   3.668  19.362
 4608W        W 5477   1.261   5.303  18.525
 4609W        W 5478   3.427   4.640  19.515
 4610W        W 5479   2.119   5.810  18.392
 4611W        W 5480   2.709   6.711  18.607
 4612W        W 5481   0.297   6.121  19.568
 4613W        W 5482   2.706   6.877  19.577
 4614W        W 5483   2.999   5.907  19.709
 4615W        W 5484   2.090   6.920  19.051
 4616W        W 5485   1.524   6.413  19.066
 4617W        W 5486   0.745   5.153  18.325
 4618W        W 5487   0.084  10.884   3.359
 4619W        W 5488   0.460   9.777   2.882
 4620W        W 5489   3.165   9.507   0.652
 4621W        W 5490   3.295  10.592   2.679
 4622W        W 5491   1.213  10.583   0.205
 4623W        W 5492   1.296   8.735   1.188
 4624W        W 5493   0.811   8.583   1.352
 4625W        W 5494   1.802   9.398   0.786
 4626W        W 5495   1.477  10.490   3.141
 4627W        W 5496   0.126   8.051   3.104
 4628W        W 5497   0.888   7.331   2.906
 4629W        W 5498   2.582   7.719   1.793
 4630W        W 5499   2.231   8.590   0.363
 4631W        W 5500   2.801   8.024   3.454
 4632W        W 5501   0.167   7.816   2.579
 4633W        W 5502   0.266  10.435   3.600
 4634W        W 5503   1.788   9.825   0.332
 4635W        W 5504   0.220   8.608   2.025
 4636W        W 5505   1.113   8.499   3.262
 4637W        W 5506   3.572   8.358   1.761
 4638W        W 5507   3.336   9.401   2.620
 4639W        W 5508   1.644   8.734   1.647
 4640W        W 5509   2.190  10.073   2.016
 4641W        W 5510   0.690   9.507   2.248
 4642W        W 5511   0.049   9.035   1.819
 4643W        W 5512   1.085   9.007   3.011
 4644W        W 5513   3.356   8.790   3.265
 4645W        W 5514   0.972  10.234   1.710
 4646W        W 5515   2.093   9.923   2.844
 4647W        W 5516   1.313   8.563   2.069
 4648W        W 5517   1.605   9.347   1.712
 4649W        W 5518   2.602  10.120   3.560
 4650W        W 5519   1.681   9.440   3.570
 4651W        W 5520   1.662   9.156   3.048
 4652W        W 5521   0.071   8.547   3.570
 4653W        W 5522   2.903  10.082   3.169
 4654W        W 5523   0.484   7.664   1.167
 4655W        W 5524   1.011   9.922   2.166
 4656W        W 5525   3.474   9.705   1.456
 4657W        W 5526   2.887   8.105   2.023
 4658W        W 5527   3.172   8.058   0.118
 4659W        W 5528   3.637   8.859   2.424
 4660W        W 5529   1.604  10.566   2.177
 4661W        W 5530   3.378  10.032   0.615
 4662W        W 5531   0.507  10.818   0.369
 4663W        W 5532   0.900  10.864   1.045
 4664W        W 5533   0.697   7.618   2.471
 4665W        W 5534   3.320   8.636   2.746
 4666W        W 5535   2.725   9.058   1.205
 4667W        W 5536   2.691   8.746   0.232
 4668W        W 5537   1.899   9.890   2.372
 4669W        W 5538   1.705   8.220   1.571
 4670W        W 5539   2.305  10.307   2.565
 4671W        W 5540   3.176   9.098   0.987
 4672W        W 5541   2.078   7.756   1.003
 4673W        W 5542   0.735  10.450   0.686
 4674W        W 5543   0.106   7.949   1.285
 4675W        W 5544   2.892   8.556   1.759
 4676W        W 5545   0.350  10.173   1.674
 4677W        W 5546   1.691  10.523   0.544
 4678W        W 5547   3.083   8.549   0.008
 4679W        W 5548   0.106  10.307   2.172
 4680W        W 5549   0.897   9.879   2.652
 4681W        W 5550   1.270   9.239   1.271
 4682W        W 5551   1.292   7.644   2.364
 4683W        W 5552   3.521   7.406   1.661
 4684W        W 5553   0.740   9.278   0.129
 4685W        W 5554   0.395   8.311   0.308
 4686W        W 5555   0.457  10.267   1.102
 4687W        W 5556   1.588   9.750   1.350
 4688W        W 5557   2.920  10.609   3.064
 4689W        W 5558   1.846   8.251   0.748
 4690W        W 5559   3.229  10.649   1.520
 4691W        W 5560   2.906   8.502   3.118
 4692W        W 5561   3.619  10.158   1.252
 4693W        W 5562   2.246   9.450   2.736
 4694W        W 5563   0.012   9.001   0.942
 4695W        W 5564   1.123   9.416   2.515
 4696W        W 5565   2.327   8.680   0.893
 4697W        W 5566   2.204   9.170   0.997
 4698W        W 5567   0.547   8.590   2.471
 4699W        W 5568   0.532   8.466   3.393
 4700W        W 5569   0.422   7.383   1.552
 4701W        W 5570   2.190   7.730   2.113
 4702W        W 5571   1.838   7.915   3.276
 4703W        W 5572   2.193   8.064   0.454
 4704W        W 5573   3.376  10.457   3.208
 4705W        W 5574   2.343   7.538   3.247
 4706W        W 5575   3.362   9.839   3.369
 4707W        W 5576   2.792   8.006   2.965
 4708W        W 5577   2.592   7.944   1.235
 4709W        W 5578   2.985   9.078   3.639
 4710W        W 5579   0.725  10.654   1.625
 4711W        W 5580   1.383   8.371   0.611
 4712W        W 5581   0.952   7.655   3.275
 4713W        W 5582   3.004   8.139   0.956
 4714W        W 5583   3.371   8.621   0.901
 4715W        W 5584   1.114  10.838   3.372
 4716W        W 5585   1.040   7.374   0.607
 4717W        W 5586   3.361   7.908   1.642
 4718W        W 5587   3.511  10.157   0.087
 4719W        W 5588   0.418   9.360   1.789
 4720W        W 5589   2.335   7.947   0.019
 4721W        W 5590   3.469  10.279   1.739
 4722W        W 5591   3.508   7.473   2.489
 4723W        W 5592   1.953   8.685   3.043
 4724W        W 5593   2.046  10.024   0.746
 4725W        W 5594   2.446   9.318   3.486
 4726W        W 5595   2.120   7.295   1.795
 4727W        W 5596   0.732   8.198   1.858
 4728W        W 5597   0.286   9.398   2.632
 4729W        W 5598   2.145  10.591   1.338
 4730W        W 5599   3.339   8.188   2.210
 4731W        W 5600   1.976  10.535   2.977
 4732W        W 5601   3.319   9.594   0.182
 4733W        W 5602   1.754   9.077   1.243
 4734W        W 5603   3.606   7.588   2.984
 4735W        W 5604   1.755   9.423   2.578
 4736W        W 5605   1.972   8.309   2.023
 4737W        W 5606   2.824   8.607   0.861
 4738W        W 5607   3.111   8.340   0.503
 4739W        W 5608   2.920  10.380   0.892
 4740W        W 5609   2.754   9.983   1.688
 4741W        W 5610   2.650   9.062   0.666
 4742W        W 5611   2.083   9.272   1.652
 4743W        W 5612   2.964   9.060   1.719
 4744W        W 5613   0.339   8.075   2.143
 4745W        W 5614   3.117   9.127   2.970
 4746W        W 5615   3.468  10.745   2.116
 4747W        W 5616   1.398  10.189   1.518
 4748W        W 5617   2.405  10.722   2.842
 4749W        W 5618   2.399   8.052   2.606
 4750W        W 5619   1.606  10.760   2.667
 4751W        W 5620   3.303   7.714   1.133
 4752W        W 5621   3.094   9.033   2.434
 4753W        W 5622   0.077   8.354   2.472
 4754W        W 5623   2.937   8.149   1.490
 4755W        W 5624   3.348   8.300   3.267
 4756W        W 5625   2.233   9.999   1.485
 4757W        W 5626   1.489  10.590   1.098
 4758W        W 5627   0.604   7.770   0.356
 4759W        W 5628   1.708   7.424   2.166
 4760W        W 5629   0.736  10.544   0.014
 4761W        W 5630   1.110   9.010   0.765
 4762W        W 5631   1.764   9.639   3.078
 4763W        W 5632   1.594   7.997   1.068
 4764W        W 5633   2.950   7.594   1.496
 4765W        W 5634   2.670  10.876   1.824
 4766W        W 5635   2.082  10.524   2.164
 4767W        W 5636   1.478   9.561   2.125
 4768W        W 5637   3.248  10.284   2.251
 4769W        W 5638   0.942   7.787   1.020
 4770W        W 5639   1.464  10.084   1.980
 4771W        W 5640   0.947   8.015   0.045
 4772W        W 5641   1.748   8.624   2.439
 4773W        W 5642   2.596   7.490   2.309
 4774W        W 5643   0.016   9.333   2.194
 4775W        W 5644   1.720   9.151   0.352
 4776W        W 5645   0.988   7.466   0.122
 4777W        W 5646   1.726   8.547   1.173
 4778W        W 5647   2.696   7.523   2.872
 4779W        W 5648   1.284   9.535   2.981
 4780W        W 5649   2.088   9.317   3.198
 4781W        W 5650   2.705   9.347   3.091
 4782W        W 5651   1.989   7.487   3.596
 4783W        W 5652   1.211   8.103   1.989
 4784W        W 5653   0.637   8.059   1.387
 4785W        W 5654   0.423  10.771   1.063
 4786W        W 5655   1.755  10.101   3.188
 4787W        W 5656   0.790   9.586   0.547
 4788W        W 5657   2.470   8.971   1.768
 4789W        W 5658   2.750   8.770   2.167
 4790W        W 5659   1.955   9.444   2.101
 4791W        W 5660   2.425   9.818   0.233
 4792W        W 5661   2.097   7.839   1.561
 4793W        W 5662   3.576   8.117   0.829
 4794W        W 5663   0.070  10.706   2.860
 4795W        W 5664   0.487   9.932   2.392
 4796W        W 5665   0.054  10.778   0.624
 4797W        W 5666   1.953   8.048   2.430
 4798W        W 5667   1.316  10.071   0.279
 4799W        W 5668   3.221  10.453   0.465
 4800W        W 5669   2.196   9.106   0.479
 4801W        W 5670   1.039   8.297   0.996
 4802W        W 5671   1.871   8.207   0.048
 4803W        W 5672   2.455   9.772   3.226
 4804W        W 5673   2.808   7.678   0.843
 4805W        W 5674   0.138   7.526   0.291
 4806W        W 5675   1.424   9.845   2.581
 4807W        W 5676   1.223   9.761   1.673
 4808W        W 5677   0.965   9.713   0.071
 4809W        W 5678   0.206   9.954   0.839
 4810W        W 5679   0.710   9.024   3.281
 4811W        W 5680   1.414   7.584   3.467
 4812W        W 5681   2.123   7.726   2.823
 4813W        W 5682   1.318   7.494   1.104
 4814W        W 5683   2.377   7.571   0.609
 4815W        W 5684   0.322   7.503   2.186
 4816W        W 5685   0.370   8.466   1.556
 4817W        W 5686   3.059   7.574   1.962
 4818W        W 5687   0.481   8.072   0.776
 4819W        W 5688   3.052   7.760   2.392
 4820W        W 5689   3.448   8.963   0.077
 4821W        W 5690   0.740   7.721   1.896
 4822W        W 5691   1.854   8.293   2.836
 4823W        W 5692   0.002   7.983   0.314
 4824W        W 5693   0.788   9.372   2.875
 4825W        W 5694   2.146   8.770   2.054
 4826W        W 5695   2.013  10.849   0.350
 4827W        W 5696   0.159   9.356   0.047
 4828W        W 5697   0.894   9.767   3.173
 4829W        W 5698   0.415   8.934   2.804
 4830W        W 5699   1.406   9.039   2.598
 4831W        W 5700   3.174   7.398   2.860
 4832W        W 5701   3.572   9.008   2.851
 4833W        W 5702   3.560   9.208   0.537
 4834W        W 5703   2.423   9.540   0.636
 4835W        W 5704   2.897  10.840   0.331
 4836W        W 5705   2.074   8.830   3.473
 4837W        W 5706   0.404   9.797   3.513
 4838W        W 5707   3.610   7.719   3.465
 4839W        W 5708   3.328   8.647   2.086
 4840W        W 5709   1.636  10.777   3.563
 4841W        W 5710   1.491   7.406   0.290
 4842W        W 5711   3.030  10.005   0.233
 4843W        W 5712   0.799   8.098   3.119
 4844W        W 5713   1.233  10.092   2.981
 4845W        W 5714   3.359   8.083   2.779
 4846W        W 5715   2.570  10.742   0.747
 4847W        W 5716   2.809   9.361   2.114
 4848W        W 5717   1.059   7.777   2.781
 4849W        W 5718   1.528   8.846   3.538
 4850W        W 5719   1.031  10.025   0.732
 4851W        W 5720   2.786   9.523   0.996
 4852W        W 5721   0.554   8.149   2.720
 4853W        W 5722   1.883  10.211   1.184
 4854W        W 5723   3.633   8.771   1.365
 4855W        W 5724   1.855   7.404   3.084
 4856W        W 5725   2.635  10.109   2.163
 4857W        W 5726   2.938  10.453   1.871
 4858W        W 5727   2.157  10.255   0.299
 4859W        W 5728   0.167  10.147   3.141
 4860W        W 5729   0.910   8.139   2.379
 4861W        W 5730   0.880   7.487   1.489
 4862W        W 5731   2.501   8.329   2.181
 4863W        W 5732   1.299   9.500   0.381
 4864W        W 5733   3.297   9.442   1.880
 4865W        W 5734   0.624  10.200   3.303
 4866W        W 5735   3.011  10.882   1.100
 4867W        W 5736   1.110   7.902   1.545
 4868W        W 5737   0.879   9.395   1.635
 4869W        W 5738   1.192  10.806   2.385
 4870W        W 5739   3.259  10.902   3.417
 4871W        W 5740   2.418   9.090   2.350
 4872W        W 5741   0.267   8.888   0.265
 4873W        W 5742   3.401  10.546   0.962
 4874W        W 5743   3.238   7.870   0.581
 4875W        W 5744   1.377   7.389   2.984
 4876W        W 5745   3.083  10.191   1.442
 4877W        W 5746   3.112   8.747   1.347
 4878W        W 5747   1.229   8.420   1.563
 4879W        W 5748   1.474   8.682   2.887
 4880W        W 5749   2.585   9.835   2.750
 4881W        W 5750   1.235   8.289   2.862
 4882W        W 5751   1.214  10.755   1.478
 4883W        W 5752   0.531  10.714   3.112
 4884W        W 5753   0.643  10.075   0.242
 4885W        W 5754   3.160   9.833   1.052
 4886W        W 5755   0.764   8.625   2.938
 4887W        W 5756   3.537   8.555   0.419
 4888W        W 5757   1.282   9.612   0.890
 4889W        W 5758   2.381   8.994   2.971
 4890W        W 5759   2.272   8.622   2.515
 4891W        W 5760   0.832   8.994   2.544
 4892W        W 5761   3.042  10.882   2.373
 4893W        W 5762   2.833   7.516   3.367
 4894W        W 5763   0.497   7.666   2.954
 4895W        W 5764   0.836   8.689   2.007
 4896W        W 5765   1.205   8.503   0.129
 4897W        W 5766   0.008  10.262   2.674
 4898W        W 5767   1.593   8.971   2.117
 4899W        W 5768   1.416   7.996   0.222
 4900W        W 5769   0.551   8.812   1.003
 4901W        W 5770   0.322  10.664   2.440
 4902W        W 5771   3.117   8.890   0.548
 4903W        W 5772   3.212   7.806   3.234
 4904W        W 5773   2.648  10.015   1.197
 4905W        W 5774   0.246   8.939   3.374
 4906W        W 5775   3.212   7.403   0.670
 4907W        W 5776   2.732   9.878   0.681
 4908W        W 5777   1.634   8.936   0.766
 4909W        W 5778   2.821   7.740   0.289
 4910W        W 5779   2.886   8.347   2.475
 4911W        W 5780   0.595   8.940   1.682
 4912W        W 5781   0.889   9.879   1.331
 4913W        W 5782   2.652   8.499   1.296
 4914W        W 5783   1.675   7.878   1.992
 4915W        W 5784   3.637   9.789   2.503
 4916W        W 5785   3.555   7.776   2.064
 4917W        W 5786   0.094  10.606   1.440
 4918W        W 5787   0.603   9.793   0.976
 4919W        W 5788   0.518   7.410   3.529
 4920W        W 5789   1.637  10.263   3.631
 4921W        W 5790   3.392   9.231   1.421
 4922W        W 5791   2.746   9.408   0.301
 4923W        W 5792   2.041  10.929   2.513
 4924W        W 5793   2.898   9.651   3.550
 4925W        W 5794   1.713   7.361   0.830
 4926W        W 5795   2.426   8.230   1.689
 4927W        W 5796   0.112   9.817   2.021
 4928W        W 5797   1.365   7.779   0.662
 4929W        W 5798   1.169   9.263   3.511
 4930W        W 5799   2.163   8.244   1.225
 4931W        W 5800   2.368   9.654   2.347
 4932W        W 5801   0.522  10.259   2.782
 4933W        W 5802   1.113  10.242   3.505
 4934W        W 5803   0.964   8.039   0.519
 4935W        W 5804   2.481   8.181   0.844
 4936W        W 5805   2.439  10.289   3.081
 4937W        W 5806   1.124   8.881   1.680
 4938W        W 5807   0.779  10.579   2.545
 4939W        W 5808   3.524  10.696   0.146
 4940W        W 5809   0.387   9.368   3.142
 4941W        W 5810   2.382   9.630   1.830
 4942W        W 5811   0.818   9.279   1.072
 4943W        W 5812   1.189  10.286   2.467
 4944W        W 5813   1.567   7.705   1.508
 4945W        W 5814   0.178   9.689   0.438
 4946W        W 5815   1.697   8.640   0.308
 4947W        W 5816   0.343   9.189   1.327
 4948W        W 5817   1.633   7.831   2.791
 4949W        W 5818   3.305   7.540   0.218
 4950W        W 5819   3.398   9.286   3.317
 4951W        W 5820   2.052  10.543   3.469
 4952W        W 5821   3.610   9.637   2.991
 4953W        W 5822   3.018  10.435   3.602
 4954W        W 5823   0.757  10.891   2.080
 4955W        W 5824   3.616   9.513   0.954
 4956W        W 5825   2.146   8.780   1.467
 4957W        W 5826   1.913   7.392   1.357
 4958W        W 5827   0.972  10.376   1.194
 4959W        W 5828   1.471   8.117   2.419
 4960W        W 5829   1.171   7.486   1.888
 4961W        W 5830   0.234  10.308   0.436
 4962W        W 5831   2.050   9.672   1.154
 4963W        W 5832   0.925  10.467   3.033
 4964W        W 5833   0.402   9.290   0.729
 4965W        W 5834   0.287   7.833   1.728
 4966W        W 5835   1.835   9.798   1.785
 4967W        W 5836   0.087   7.652   0.805
 4968W        W 5837   2.751   8.858   2.732
 4969W        W 5838   2.628   8.244   0.304
 4970W        W 5839   3.145   9.916   1.952
 4971W        W 5840   1.806  10.400   1.783
 4972W        W 5841   1.218  10.504   0.694
 4973W        W 5842   2.500   7.407   0.124
 4974W        W 5843   0.300  10.667   1.865
 4975W        W 5844   2.497   8.425   3.500
 4976W        W 5845   0.480   7.955   3.499
 4977W        W 5846   0.211   8.555   0.832
 4978W        W 5847   0.902   8.544   0.557
 4979W        W 5848   2.665   8.871   3.374
 4980W        W 5849   1.008   9.152   2.083
 4981W        W 5850   2.482   7.438   1.203
 4982W        W 5851   1.613  10.869   1.706
 4983W        W 5852   2.827  10.331   2.643
 4984W        W 5853   2.411  10.480   1.754
 4985W        W 5854   2.430   9.460   1.348
 4986W        W 5855   1.892   7.685   0.419
 4987W        W 5856   3.573   7.313   1.141
 4988W        W 5857   1.261   8.948   0.304
 4989W        W 5858   3.427   8.285   1.294
 4990W        W 5859   2.119   9.455   0.171
 4991W        W 5860   3.055   9.655   2.919
 4992W        W 5861   2.709  10.356   0.386
 4993W        W 5862   1.324   8.031   3.292
 4994W        W 5863   1.144   8.615   2.533
 4995W        W 5864   3.236  10.110   2.810
 4996W        W 5865   2.336   8.060   3.187
 4997W        W 5866   0.180   8.531   2.964
 4998W        W 5867   1.940   9.008   2.690
 4999W        W 5868   0.297   9.766   1.347
 5000W        W 5869   0.444   9.063   2.237
 5001W        W 5870   2.761   9.349   2.587
 5002W        W 5871   2.533  10.729   3.398
 5003W        W 5872   2.429   8.468   2.951
 5004W        W 5873   2.706  10.522   1.356
 5005W        W 5874   1.708  10.242   2.679
 5006W        W 5875   1.193  10.597   1.948
 5007W        W 5876   2.998   9.768   2.367
 5008W        W 5877   2.048   9.840   3.504
 5009W        W 5878   0.653   9.793   1.843
 5010W        W 5879   2.999   9.552   1.488
 5011W        W 5880   2.640  10.618   2.239
 5012W        W 5881   0.618  10.347   2.109
 5013W        W 5882   1.639   8.399   3.319
 5014W        W 5883   2.090  10.565   0.830
 5015W        W 5884   1.398   9.820   3.468
 5016W        W 5885   1.524  10.058   0.845
 5017W        W 5886   0.745   8.798   0.104
 5018W        W 5887   0.084  10.884   7.003
 5019W        W 5888   0.460   9.777   6.526
 5020W        W 5889   3.165   9.507   4.296
 5021W        W 5890   3.295  10.592   6.323
 5022W        W 5891   1.213  10.583   3.849
 5023W        W 5892   1.296   8.735   4.832
 5024W        W 5893   0.811   8.583   4.996
 5025W        W 5894   1.802   9.398   4.430
 5026W        W 5895   1.477  10.490   6.785
 5027W        W 5896   0.126   8.051   6.748
 5028W        W 5897   0.888   7.331   6.550
 5029W        W 5898   2.582   7.719   5.437
 5030W        W 5899   2.231   8.590   4.007
 5031W        W 5900   2.801   8.024   7.098
 5032W        W 5901   0.167   7.816   6.223
 5033W        W 5902   0.266  10.435   7.244
 5034W        W 5903   1.788   9.825   3.976
 5035W        W 5904   0.220   8.608   5.669
 5036W        W 5905   1.113   8.499   6.906
 5037W        W 5906   3.572   8.358   5.405
 5038W        W 5907   3.336   9.401   6.264
 5039W        W 5908   1.644   8.734   5.291
 5040W        W 5909   2.190  10.073   5.660
 5041W        W 5910   0.690   9.507   5.892
 5042W        W 5911   0.049   9.035   5.463
 5043W        W 5912   1.085   9.007   6.655
 5044W        W 5913   3.356   8.790   6.909
 5045W        W 5914   0.972  10.234   5.354
 5046W        W 5915   2.093   9.923   6.488
 5047W        W 5916   1.313   8.563   5.713
 5048W        W 5917   1.605   9.347   5.356
 5049W        W 5918   2.602  10.120   7.204
 5050W        W 5919   1.681   9.440   7.214
 5051W        W 5920   1.662   9.156   6.692
 5052W        W 5921   0.071   8.547   7.214
 5053W        W 5922   2.903  10.082   6.813
 5054W        W 5923   0.484   7.664   4.811
 5055W        W 5924   1.011   9.922   5.810
 5056W        W 5925   3.474   9.705   5.100
 5057W        W 5926   2.887   8.105   5.667
 5058W        W 5927   3.172   8.058   3.762
 5059W        W 5928   3.637   8.859   6.068
 5060W        W 5929   1.604  10.566   5.821
 5061W        W 5930   3.378  10.032   4.259
 5062W        W 5931   0.507  10.818   4.013
 5063W        W 5932   0.900  10.864   4.689
 5064W        W 5933   0.697   7.618   6.115
 5065W        W 5934   3.320   8.636   6.390
 5066W        W 5935   2.725   9.058   4.849
 5067W        W 5936   2.691   8.746   3.876
 5068W        W 5937   1.899   9.890   6.016
 5069W        W 5938   1.705   8.220   5.215
 5070W        W 5939   2.305  10.307   6.209
 5071W        W 5940   3.176   9.098   4.631
 5072W        W 5941   2.078   7.756   4.647
 5073W        W 5942   0.735  10.450   4.330
 5074W        W 5943   0.106   7.949   4.929
 5075W        W 5944   2.892   8.556   5.403
 5076W        W 5945   0.350  10.173   5.318
 5077W        W 5946   1.691  10.523   4.188
 5078W        W 5947   3.083   8.549   3.652
 5079W        W 5948   0.106  10.307   5.816
 5080W        W 5949   0.897   9.879   6.296
 5081W        W 5950   1.270   9.239   4.915
 5082W        W 5951   1.292   7.644   6.008
 5083W        W 5952   3.521   7.406   5.305
 5084W        W 5953   0.740   9.278   3.773
 5085W        W 5954   0.395   8.311   3.952
 5086W        W 5955   0.457  10.267   4.746
 5087W        W 5956   1.588   9.750   4.994
 5088W        W 5957   2.920  10.609   6.708
 5089W        W 5958   1.846   8.251   4.392
 5090W        W 5959   3.229  10.649   5.164
 5091W        W 5960   2.906   8.502   6.762
 5092W        W 5961   3.619  10.158   4.896
 5093W        W 5962   2.246   9.450   6.380
 5094W        W 5963   0.012   9.001   4.586
 5095W        W 5964   1.123   9.416   6.159
 5096W        W 5965   2.327   8.680   4.537
 5097W        W 5966   2.204   9.170   4.641
 5098W        W 5967   0.547   8.590   6.115
 5099W        W 5968   0.532   8.466   7.037
 5100W        W 5969   0.422   7.383   5.196
 5101W        W 5970   2.190   7.730   5.757
 5102W        W 5971   1.838   7.915   6.920
 5103W        W 5972   2.193   8.064   4.098
 5104W        W 5973   3.376  10.457   6.852
 5105W        W 5974   2.343   7.538   6.891
 5106W        W 5975   3.362   9.839   7.013
 5107W        W 5976   2.792   8.006   6.609
 5108W        W 5977   2.592   7.944   4.879
 5109W        W 5978   2.985   9.078   7.283
 5110W        W 5979   0.725  10.654   5.269
 5111W        W 5980   1.383   8.371   4.255
 5112W        W 5981   0.952   7.655   6.919
 5113W        W 5982   3.004   8.139   4.600
 5114W        W 5983   3.371   8.621   4.545
 5115W        W 5984   1.114  10.838   7.016
 5116W        W 5985   1.040   7.374   4.251
 5117W        W 5986   3.361   7.908   5.286
 5118W        W 5987   3.511  10.157   3.731
 5119W        W 5988   0.418   9.360   5.433
 5120W        W 5989   2.335   7.947   3.663
 5121W        W 5990   3.469  10.279   5.383
 5122W        W 5991   3.508   7.473   6.133
 5123W        W 5992   1.953   8.685   6.687
 5124W        W 5993   2.046  10.024   4.390
 5125W        W 5994   2.446   9.318   7.130
 5126W        W 5995   2.120   7.295   5.439
 5127W        W 5996   0.732   8.198   5.502
 5128W        W 5997   0.286   9.398   6.276
 5129W        W 5998   2.145  10.591   4.982
 5130W        W 5999   3.339   8.188   5.854
 5131W        W 6000   1.976  10.535   6.621
 5132W        W 6001   3.319   9.594   3.826
 5133W        W 6002   1.754   9.077   4.887
 5134W        W 6003   3.606   7.588   6.628
 5135W        W 6004   1.755   9.423   6.222
 5136W        W 6005   1.972   8.309   5.667
 5137W        W 6006   2.824   8.607   4.505
 5138W        W 6007   3.111   8.340   4.147
 5139W        W 6008   2.920  10.380   4.536
 5140W        W 6009   2.754   9.983   5.332
 5141W        W 6010   2.650   9.062   4.310
 5142W        W 6011   2.083   9.272   5.296
 5143W        W 6012   2.964   9.060   5.363
 5144W        W 6013   0.339   8.075   5.787
 5145W        W 6014   3.117   9.127   6.614
 5146W        W 6015   3.468  10.745   5.760
 5147W        W 6016   1.398  10.189   5.162
 5148W        W 6017   2.405  10.722   6.486
 5149W        W 6018   2.399   8.052   6.250
 5150W        W 6019   1.606  10.760   6.311
 5151W        W 6020   3.303   7.714   4.777
 5152W        W 6021   3.094   9.033   6.078
 5153W        W 6022   0.077   8.354   6.116
 5154W        W 6023   2.937   8.149   5.134
 5155W        W 6024   3.348   8.300   6.911
 5156W        W 6025   2.233   9.999   5.129
 5157W        W 6026   1.489  10.590   4.742
 5158W        W 6027   0.604   7.770   4.000
 5159W        W 6028   1.708   7.424   5.810
 5160W        W 6029   0.736  10.544   3.658
 5161W        W 6030   1.110   9.010   4.409
 5162W        W 6031   1.764   9.639   6.722
 5163W        W 6032   1.594   7.997   4.712
 5164W        W 6033   2.950   7.594   5.140
 5165W        W 6034   2.670  10.876   5.468
 5166W        W 6035   2.082  10.524   5.808
 5167W        W 6036   1.478   9.561   5.769
 5168W        W 6037   3.248  10.284   5.895
 5169W        W 6038   0.942   7.787   4.664
 5170W        W 6039   1.464  10.084   5.624
 5171W        W 6040   0.947   8.015   3.689
 5172W        W 6041   1.748   8.624   6.083
 5173W        W 6042   2.596   7.490   5.953
 5174W        W 6043   0.016   9.333   5.838
 5175W        W 6044   1.720   9.151   3.996
 5176W        W 6045   0.988   7.466   3.766
 5177W        W 6046   1.726   8.547   4.817
 5178W        W 6047   2.696   7.523   6.516
 5179W        W 6048   1.284   9.535   6.625
 5180W        W 6049   2.088   9.317   6.842
 5181W        W 6050   2.705   9.347   6.735
 5182W        W 6051   1.989   7.487   7.240
 5183W        W 6052   1.211   8.103   5.633
 5184W        W 6053   0.637   8.059   5.031
 5185W        W 6054   0.423  10.771   4.707
 5186W        W 6055   1.755  10.101   6.832
 5187W        W 6056   0.790   9.586   4.191
 5188W        W 6057   2.470   8.971   5.412
 5189W        W 6058   2.750   8.770   5.811
 5190W        W 6059   1.955   9.444   5.745
 5191W        W 6060   2.425   9.818   3.877
 5192W        W 6061   2.097   7.839   5.205
 5193W        W 6062   3.576   8.117   4.473
 5194W        W 6063   0.070  10.706   6.504
 5195W        W 6064   0.487   9.932   6.036
 5196W        W 6065   0.054  10.778   4.268
 5197W        W 6066   1.953   8.048   6.074
 5198W        W 6067   1.316  10.071   3.923
 5199W        W 6068   3.221  10.453   4.109
 5200W        W 6069   2.196   9.106   4.123
 5201W        W 6070   1.039   8.297   4.640
 5202W        W 6071   1.871   8.207   3.692
 5203W        W 6072   2.455   9.772   6.870
 5204W        W 6073   2.808   7.678   4.487
 5205W        W 6074   0.138   7.526   3.935
 5206W        W 6075   1.424   9.845   6.225
 5207W        W 6076   1.223   9.761   5.317
 5208W        W 6077   0.965   9.713   3.715
 5209W        W 6078   0.206   9.954   4.483
 5210W        W 6079   0.710   9.024   6.925
 5211W        W 6080   1.414   7.584   7.111
 5212W        W 6081   2.123   7.726   6.467
 5213W        W 6082   1.318   7.494   4.748
 5214W        W 6083   2.377   7.571   4.253
 5215W        W 6084   0.322   7.503   5.830
 5216W        W 6085   0.370   8.466   5.200
 5217W        W 6086   3.059   7.574   5.606
 5218W        W 6087   0.481   8.072   4.420
 5219W        W 6088   3.052   7.760   6.036
 5220W        W 6089   3.448   8.963   3.721
 5221W        W 6090   0.740   7.721   5.540
 5222W        W 6091   1.854   8.293   6.480
 5223W        W 6092   0.002   7.983   3.958
 5224W        W 6093   0.788   9.372   6.519
 5225W        W 6094   2.146   8.770   5.698
 5226W        W 6095   2.013  10.849   3.994
 5227W        W 6096   0.159   9.356   3.691
 5228W        W 6097   0.894   9.767   6.817
 5229W        W 6098   0.415   8.934   6.448
 5230W        W 6099   1.406   9.039   6.242
 5231W        W 6100   3.174   7.398   6.504
 5232W        W 6101   3.572   9.008   6.495
 5233W        W 6102   3.560   9.208   4.181
 5234W        W 6103   2.423   9.540   4.280
 5235W        W 6104   2.897  10.840   3.975
 5236W        W 6105   2.074   8.830   7.117
 5237W        W 6106   0.404   9.797   7.157
 5238W        W 6107   3.610   7.719   7.109
 5239W        W 6108   3.328   8.647   5.730
 5240W        W 6109   1.636  10.777   7.207
 5241W        W 6110   1.491   7.406   3.934
 5242W        W 6111   3.030  10.005   3.877
 5243W        W 6112   0.799   8.098   6.763
 5244W        W 6113   1.233  10.092   6.625
 5245W        W 6114   3.359   8.083   6.423
 5246W        W 6115   2.570  10.742   4.391
 5247W        W 6116   2.809   9.361   5.758
 5248W        W 6117   1.059   7.777   6.425
 5249W        W 6118   1.528   8.846   7.182
 5250W        W 6119   1.031  10.025   4.376
 5251W        W 6120   2.786   9.523   4.640
 5252W        W 6121   0.554   8.149   6.364
 5253W        W 6122   1.883  10.211   4.828
 5254W        W 6123   3.633   8.771   5.009
 5255W        W 6124   1.855   7.404   6.728
 5256W        W 6125   2.635  10.109   5.807
 5257W        W 6126   2.938  10.453   5.515
 5258W        W 6127   2.157  10.255   3.943
 5259W        W 6128   0.167  10.147   6.785
 5260W        W 6129   0.910   8.139   6.023
 5261W        W 6130   0.880   7.487   5.133
 5262W        W 6131   2.501   8.329   5.825
 5263W        W 6132   1.299   9.500   4.025
 5264W        W 6133   3.297   9.442   5.524
 5265W        W 6134   0.624  10.200   6.947
 5266W        W 6135   3.011  10.882   4.744
 5267W        W 6136   1.110   7.902   5.189
 5268W        W 6137   0.879   9.395   5.279
 5269W        W 6138   1.192  10.806   6.029
 5270W        W 6139   3.259  10.902   7.061
 5271W        W 6140   2.418   9.090   5.994
 5272W        W 6141   0.267   8.888   3.909
 5273W        W 6142   3.401  10.546   4.606
 5274W        W 6143   3.238   7.870   4.225
 5275W        W 6144   1.377   7.389   6.628
 5276W        W 6145   3.083  10.191   5.086
 5277W        W 6146   3.112   8.747   4.991
 5278W        W 6147   1.229   8.420   5.207
 5279W        W 6148   1.474   8.682   6.531
 5280W        W 6149   2.585   9.835   6.394
 5281W        W 6150   1.235   8.289   6.506
 5282W        W 6151   1.214  10.755   5.122
 5283W        W 6152   0.531  10.714   6.756
 5284W        W 6153   0.643  10.075   3.886
 5285W        W 6154   3.160   9.833   4.696
 5286W        W 6155   0.764   8.625   6.582
 5287W        W 6156   3.537   8.555   4.063
 5288W        W 6157   1.282   9.612   4.534
 5289W        W 6158   2.381   8.994   6.615
 5290W        W 6159   2.272   8.622   6.159
 5291W        W 6160   0.832   8.994   6.188
 5292W        W 6161   3.042  10.882   6.017
 5293W        W 6162   2.833   7.516   7.011
 5294W        W 6163   0.497   7.666   6.598
 5295W        W 6164   0.836   8.689   5.651
 5296W        W 6165   1.205   8.503   3.773
 5297W        W 6166   0.008  10.262   6.318
 5298W        W 6167   1.593   8.971   5.761
 5299W        W 6168   1.416   7.996   3.866
 5300W        W 6169   0.551   8.812   4.647
 5301W        W 6170   0.322  10.664   6.084
 5302W        W 6171   3.117   8.890   4.192
 5303W        W 6172   3.212   7.806   6.878
 5304W        W 6173   2.648  10.015   4.841
 5305W        W 6174   0.246   8.939   7.018
 5306W        W 6175   3.212   7.403   4.314
 5307W        W 6176   2.732   9.878   4.325
 5308W        W 6177   1.634   8.936   4.410
 5309W        W 6178   2.821   7.740   3.933
 5310W        W 6179   2.886   8.347   6.119
 5311W        W 6180   0.595   8.940   5.326
 5312W        W 6181   0.889   9.879   4.975
 5313W        W 6182   2.652   8.499   4.940
 5314W        W 6183   1.675   7.878   5.636
 5315W        W 6184   3.637   9.789   6.147
 5316W        W 6185   3.555   7.776   5.708
 5317W        W 6186   0.094  10.606   5.084
 5318W        W 6187   0.603   9.793   4.620
 5319W        W 6188   0.518   7.410   7.173
 5320W        W 6189   1.637  10.263   7.275
 5321W        W 6190   3.392   9.231   5.065
 5322W        W 6191   2.746   9.408   3.945
 5323W        W 6192   2.041  10.929   6.157
 5324W        W 6193   2.898   9.651   7.194
 5325W        W 6194   1.713   7.361   4.474
 5326W        W 6195   2.426   8.230   5.333
 5327W        W 6196   0.112   9.817   5.665
 5328W        W 6197   1.365   7.779   4.306
 5329W        W 6198   1.169   9.263   7.155
 5330W        W 6199   2.163   8.244   4.869
 5331W        W 6200   2.368   9.654   5.991
 5332W        W 6201   0.522  10.259   6.426
 5333W        W 6202   1.113  10.242   7.149
 5334W        W 6203   0.964   8.039   4.163
 5335W        W 6204   2.481   8.181   4.488
 5336W        W 6205   2.439  10.289   6.725
 5337W        W 6206   1.124   8.881   5.324
 5338W        W 6207   0.779  10.579   6.189
 5339W        W 6208   3.524  10.696   3.790
 5340W        W 6209   0.387   9.368   6.786
 5341W        W 6210   2.382   9.630   5.474
 5342W        W 6211   0.818   9.279   4.716
 5343W        W 6212   1.189  10.286   6.111
 5344W        W 6213   1.567   7.705   5.152
 5345W        W 6214   0.178   9.689   4.082
 5346W        W 6215   1.697   8.640   3.952
 5347W        W 6216   0.343   9.189   4.971
 5348W        W 6217   1.633   7.831   6.435
 5349W        W 6218   3.305   7.540   3.862
 5350W        W 6219   3.398   9.286   6.961
 5351W        W 6220   2.052  10.543   7.113
 5352W        W 6221   3.610   9.637   6.635
 5353W        W 6222   3.018  10.435   7.246
 5354W        W 6223   0.757  10.891   5.724
 5355W        W 6224   3.616   9.513   4.598
 5356W        W 6225   2.146   8.780   5.111
 5357W        W 6226   1.913   7.392   5.001
 5358W        W 6227   0.972  10.376   4.838
 5359W        W 6228   1.471   8.117   6.063
 5360W        W 6229   1.171   7.486   5.532
 5361W        W 6230   0.234  10.308   4.080
 5362W        W 6231   2.050   9.672   4.798
 5363W        W 6232   0.925  10.467   6.677
 5364W        W 6233   0.402   9.290   4.373
 5365W        W 6234   0.287   7.833   5.372
 5366W        W 6235   1.835   9.798   5.429
 5367W        W 6236   0.087   7.652   4.449
 5368W        W 6237   2.751   8.858   6.376
 5369W        W 6238   2.628   8.244   3.948
 5370W        W 6239   3.145   9.916   5.596
 5371W        W 6240   1.806  10.400   5.427
 5372W        W 6241   1.218  10.504   4.338
 5373W        W 6242   2.500   7.407   3.768
 5374W        W 6243   0.300  10.667   5.509
 5375W        W 6244   2.497   8.425   7.144
 5376W        W 6245   0.480   7.955   7.143
 5377W        W 6246   0.211   8.555   4.476
 5378W        W 6247   0.902   8.544   4.201
 5379W        W 6248   2.665   8.871   7.018
 5380W        W 6249   1.008   9.152   5.727
 5381W        W 6250   2.482   7.438   4.847
 5382W        W 6251   1.613  10.869   5.350
 5383W        W 6252   2.827  10.331   6.287
 5384W        W 6253   2.411  10.480   5.398
 5385W        W 6254   2.430   9.460   4.992
 5386W        W 6255   1.892   7.685   4.063
 5387W        W 6256   3.573   7.313   4.785
 5388W        W 6257   1.261   8.948   3.948
 5389W        W 6258   3.427   8.285   4.938
 5390W        W 6259   2.119   9.455   3.815
 5391W        W 6260   3.055   9.655   6.563
 5392W        W 6261   2.709  10.356   4.030
 5393W        W 6262   1.324   8.031   6.936
 5394W        W 6263   1.144   8.615   6.177
 5395W        W 6264   3.236  10.110   6.454
 5396W        W 6265   2.336   8.060   6.831
 5397W        W 6266   0.180   8.531   6.608
 5398W        W 6267   1.940   9.008   6.334
 5399W        W 6268   0.297   9.766   4.991
 5400W        W 6269   0.444   9.063   5.881
 5401W        W 6270   2.761   9.349   6.231
 5402W        W 6271   2.533  10.729   7.042
 5403W        W 6272   2.429   8.468   6.595
 5404W        W 6273   2.706  10.522   5.000
 5405W        W 6274   1.708  10.242   6.323
 5406W        W 6275   1.193  10.597   5.592
 5407W        W 6276   2.998   9.768   6.011
 5408W        W 6277   2.048   9.840   7.148
 5409W        W 6278   0.653   9.793   5.487
 5410W        W 6279   2.999   9.552   5.132
 5411W        W 6280   2.640  10.618   5.883
 5412W        W 6281   0.618  10.347   5.753
 5413W        W 6282   1.639   8.399   6.963
 5414W        W 6283   2.090  10.565   4.474
 5415W        W 6284   1.398   9.820   7.112
 5416W        W 6285   1.524  10.058   4.489
 5417W        W 6286   0.745   8.798   3.748
 5418W        W 6287   0.084  10.884  10.648
 5419W        W 6288   0.460   9.777  10.171
 5420W        W 6289   3.165   9.507   7.941
 5421W        W 6290   3.295  10.592   9.968
 5422W        W 6291   1.213  10.583   7.494
 5423W        W 6292   1.296   8.735   8.477
 5424W        W 6293   0.811   8.583   8.641
 5425W        W 6294   1.802   9.398   8.075
 5426W        W 6295   1.477  10.490  10.430
 5427W        W 6296   0.126   8.051  10.393
 5428W        W 6297   0.888   7.331  10.195
 5429W        W 6298   2.582   7.719   9.082
 5430W        W 6299   2.231   8.590   7.652
 5431W        W 6300   2.801   8.024  10.743
 5432W        W 6301   0.167   7.816   9.868
 5433W        W 6302   0.266  10.435  10.889
 5434W        W 6303   1.788   9.825   7.621
 5435W        W 6304   0.220   8.608   9.314
 5436W        W 6305   1.113   8.499  10.551
 5437W        W 6306   3.572   8.358   9.050
 5438W        W 6307   3.336   9.401   9.909
 5439W        W 6308   1.644   8.734   8.936
 5440W        W 6309   2.190  10.073   9.305
 5441W        W 6310   0.690   9.507   9.537
 5442W        W 6311   0.049   9.035   9.108
 5443W        W 6312   1.085   9.007  10.300
 5444W        W 6313   3.356   8.790  10.554
 5445W        W 6314   0.972  10.234   8.999
 5446W        W 6315   2.093   9.923  10.133
 5447W        W 6316   1.313   8.563   9.358
 5448W        W 6317   1.605   9.347   9.001
 5449W        W 6318   2.602  10.120  10.849
 5450W        W 6319   1.681   9.440  10.859
 5451W        W 6320   1.662   9.156  10.337
 5452W        W 6321   0.071   8.547  10.859
 5453W        W 6322   2.903  10.082  10.458
 5454W        W 6323   0.484   7.664   8.456
 5455W        W 6324   1.011   9.922   9.455
 5456W        W 6325   3.474   9.705   8.745
 5457W        W 6326   2.887   8.105   9.312
 5458W        W 6327   3.172   8.058   7.407
 5459W        W 6328   3.637   8.859   9.713
 5460W        W 6329   1.604  10.566   9.466
 5461W        W 6330   3.378  10.032   7.904
 5462W        W 6331   0.507  10.818   7.658
 5463W        W 6332   0.900  10.864   8.334
 5464W        W 6333   0.697   7.618   9.760
 5465W        W 6334   3.320   8.636  10.035
 5466W        W 6335   2.725   9.058   8.494
 5467W        W 6336   2.691   8.746   7.521
 5468W        W 6337   1.899   9.890   9.661
 5469W        W 6338   1.705   8.220   8.860
 5470W        W 6339   2.305  10.307   9.854
 5471W        W 6340   3.176   9.098   8.276
 5472W        W 6341   2.078   7.756   8.292
 5473W        W 6342   0.735  10.450   7.975
 5474W        W 6343   0.106   7.949   8.574
 5475W        W 6344   2.892   8.556   9.048
 5476W        W 6345   0.350  10.173   8.963
 5477W        W 6346   1.691  10.523   7.833
 5478W        W 6347   3.083   8.549   7.297
 5479W        W 6348   0.106  10.307   9.461
 5480W        W 6349   0.897   9.879   9.941
 5481W        W 6350   1.270   9.239   8.560
 5482W        W 6351   1.292   7.644   9.653
 5483W        W 6352   3.521   7.406   8.950
 5484W        W 6353   0.740   9.278   7.418
 5485W        W 6354   0.395   8.311   7.597
 5486W        W 6355   0.457  10.267   8.391
 5487W        W 6356   1.588   9.750   8.639
 5488W        W 6357   2.920  10.609  10.353
 5489W        W 6358   1.846   8.251   8.037
 5490W        W 6359   3.229  10.649   8.809
 5491W        W 6360   2.906   8.502  10.407
 5492W        W 6361   3.619  10.158   8.541
 5493W        W 6362   2.246   9.450  10.025
 5494W        W 6363   0.012   9.001   8.231
 5495W        W 6364   1.123   9.416   9.804
 5496W        W 6365   2.327   8.680   8.182
 5497W        W 6366   2.204   9.170   8.286
 5498W        W 6367   0.547   8.590   9.760
 5499W        W 6368   0.532   8.466  10.682
 5500W        W 6369   0.422   7.383   8.841
 5501W        W 6370   2.190   7.730   9.402
 5502W        W 6371   1.838   7.915  10.565
 5503W        W 6372   2.193   8.064   7.743
 5504W        W 6373   3.376  10.457  10.497
 5505W        W 6374   2.343   7.538  10.536
 5506W        W 6375   3.362   9.839  10.658
 5507W        W 6376   2.792   8.006  10.254
 5508W        W 6377   2.592   7.944   8.524
 5509W        W 6378   2.985   9.078  10.928
 5510W        W 6379   0.725  10.654   8.914
 5511W        W 6380   1.383   8.371   7.900
 5512W        W 6381   0.952   7.655  10.564
 5513W        W 6382   3.004   8.139   8.245
 5514W        W 6383   3.371   8.621   8.190
 5515W        W 6384   1.114  10.838  10.661
 5516W        W 6385   1.040   7.374   7.896
 5517W        W 6386   3.361   7.908   8.931
 5518W        W 6387   3.511  10.157   7.376
 5519W        W 6388   0.418   9.360   9.078
 5520W        W 6389   2.335   7.947   7.308
 5521W        W 6390   3.469  10.279   9.028
 5522W        W 6391   3.508   7.473   9.778
 5523W        W 6392   1.953   8.685  10.332
 5524W        W 6393   2.046  10.024   8.035
 5525W        W 6394   2.446   9.318  10.775
 5526W        W 6395   2.120   7.295   9.084
 5527W        W 6396   0.732   8.198   9.147
 5528W        W 6397   0.286   9.398   9.921
 5529W        W 6398   2.145  10.591   8.627
 5530W        W 6399   3.339   8.188   9.499
 5531W        W 6400   1.976  10.535  10.266
 5532W        W 6401   3.319   9.594   7.471
 5533W        W 6402   1.754   9.077   8.532
 5534W        W 6403   3.606   7.588  10.273
 5535W        W 6404   1.755   9.423   9.867
 5536W        W 6405   1.972   8.309   9.312
 5537W        W 6406   2.824   8.607   8.150
 5538W        W 6407   3.111   8.340   7.792
 5539W        W 6408   2.920  10.380   8.181
 5540W        W 6409   2.754   9.983   8.977
 5541W        W 6410   2.650   9.062   7.955
 5542W        W 6411   2.083   9.272   8.941
 5543W        W 6412   2.964   9.060   9.008
 5544W        W 6413   0.339   8.075   9.432
 5545W        W 6414   3.117   9.127  10.259
 5546W        W 6415   3.468  10.745   9.405
 5547W        W 6416   1.398  10.189   8.807
 5548W        W 6417   2.405  10.722  10.131
 5549W        W 6418   2.399   8.052   9.895
 5550W        W 6419   1.606  10.760   9.956
 5551W        W 6420   3.303   7.714   8.422
 5552W        W 6421   3.094   9.033   9.723
 5553W        W 6422   0.077   8.354   9.761
 5554W        W 6423   2.937   8.149   8.779
 5555W        W 6424   3.348   8.300  10.556
 5556W        W 6425   2.233   9.999   8.774
 5557W        W 6426   1.489  10.590   8.387
 5558W        W 6427   0.604   7.770   7.645
 5559W        W 6428   1.708   7.424   9.455
 5560W        W 6429   0.736  10.544   7.303
 5561W        W 6430   1.110   9.010   8.054
 5562W        W 6431   1.764   9.639  10.367
 5563W        W 6432   1.594   7.997   8.357
 5564W        W 6433   2.950   7.594   8.785
 5565W        W 6434   2.670  10.876   9.113
 5566W        W 6435   2.082  10.524   9.453
 5567W        W 6436   1.478   9.561   9.414
 5568W        W 6437   3.248  10.284   9.540
 5569W        W 6438   0.942   7.787   8.309
 5570W        W 6439   1.464  10.084   9.269
 5571W        W 6440   0.947   8.015   7.334
 5572W        W 6441   1.748   8.624   9.728
 5573W        W 6442   2.596   7.490   9.598
 5574W        W 6443   0.016   9.333   9.483
 5575W        W 6444   1.720   9.151   7.641
 5576W        W 6445   0.988   7.466   7.411
 5577W        W 6446   1.726   8.547   8.462
 5578W        W 6447   2.696   7.523  10.161
 5579W        W 6448   1.284   9.535  10.270
 5580W        W 6449   2.088   9.317  10.487
 5581W        W 6450   2.705   9.347  10.380
 5582W        W 6451   1.989   7.487  10.885
 5583W        W 6452   1.211   8.103   9.278
 5584W        W 6453   0.637   8.059   8.676
 5585W        W 6454   0.423  10.771   8.352
 5586W        W 6455   1.755  10.101  10.477
 5587W        W 6456   0.790   9.586   7.836
 5588W        W 6457   2.470   8.971   9.057
 5589W        W 6458   2.750   8.770   9.456
 5590W        W 6459   1.955   9.444   9.390
 5591W        W 6460   2.425   9.818   7.522
 5592W        W 6461   2.097   7.839   8.850
 5593W        W 6462   3.576   8.117   8.118
 5594W        W 6463   0.070  10.706  10.149
 5595W        W 6464   0.487   9.932   9.681
 5596W        W 6465   0.054  10.778   7.913
 5597W        W 6466   1.953   8.048   9.719
 5598W        W 6467   1.316  10.071   7.568
 5599W        W 6468   3.221  10.453   7.754
 5600W        W 6469   2.196   9.106   7.768
 5601W        W 6470   1.039   8.297   8.285
 5602W        W 6471   1.871   8.207   7.337
 5603W        W 6472   2.455   9.772  10.515
 5604W        W 6473   2.808   7.678   8.132
 5605W        W 6474   0.138   7.526   7.580
 5606W        W 6475   1.424   9.845   9.870
 5607W        W 6476   1.223   9.761   8.962
 5608W        W 6477   0.965   9.713   7.360
 5609W        W 6478   0.206   9.954   8.128
 5610W        W 6479   0.710   9.024  10.570
 5611W        W 6480   1.414   7.584  10.756
 5612W        W 6481   2.123   7.726  10.112
 5613W        W 6482   1.318   7.494   8.393
 5614W        W 6483   2.377   7.571   7.898
 5615W        W 6484   0.322   7.503   9.475
 5616W        W 6485   0.370   8.466   8.845
 5617W        W 6486   3.059   7.574   9.251
 5618W        W 6487   0.481   8.072   8.065
 5619W        W 6488   3.052   7.760   9.681
 5620W        W 6489   3.448   8.963   7.366
 5621W        W 6490   0.740   7.721   9.185
 5622W        W 6491   1.854   8.293  10.125
 5623W        W 6492   0.002   7.983   7.603
 5624W        W 6493   0.788   9.372  10.164
 5625W        W 6494   2.146   8.770   9.343
 5626W        W 6495   2.013  10.849   7.639
 5627W        W 6496   0.159   9.356   7.336
 5628W        W 6497   0.894   9.767  10.462
 5629W        W 6498   0.415   8.934  10.093
 5630W        W 6499   1.406   9.039   9.887
 5631W        W 6500   3.174   7.398  10.149
 5632W        W 6501   3.572   9.008  10.140
 5633W        W 6502   3.560   9.208   7.826
 5634W        W 6503   2.423   9.540   7.925
 5635W        W 6504   2.897  10.840   7.620
 5636W        W 6505   2.074   8.830  10.762
 5637W        W 6506   0.404   9.797  10.802
 5638W        W 6507   3.610   7.719  10.754
 5639W        W 6508   3.328   8.647   9.375
 5640W        W 6509   1.636  10.777  10.852
 5641W        W 6510   1.491   7.406   7.579
 5642W        W 6511   3.030  10.005   7.522
 5643W        W 6512   0.799   8.098  10.408
 5644W        W 6513   1.233  10.092  10.270
 5645W        W 6514   3.359   8.083  10.068
 5646W        W 6515   2.570  10.742   8.036
 5647W        W 6516   2.809   9.361   9.403
 5648W        W 6517   1.059   7.777  10.070
 5649W        W 6518   1.528   8.846  10.827
 5650W        W 6519   1.031  10.025   8.021
 5651W        W 6520   2.786   9.523   8.285
 5652W        W 6521   0.554   8.149  10.009
 5653W        W 6522   1.883  10.211   8.473
 5654W        W 6523   3.633   8.771   8.654
 5655W        W 6524   1.855   7.404  10.373
 5656W        W 6525   2.635  10.109   9.452
 5657W        W 6526   2.938  10.453   9.160
 5658W        W 6527   2.157  10.255   7.588
 5659W        W 6528   0.167  10.147  10.430
 5660W        W 6529   0.910   8.139   9.668
 5661W        W 6530   0.880   7.487   8.778
 5662W        W 6531   2.501   8.329   9.470
 5663W        W 6532   1.299   9.500   7.670
 5664W        W 6533   3.297   9.442   9.169
 5665W        W 6534   0.624  10.200  10.592
 5666W        W 6535   3.011  10.882   8.389
 5667W        W 6536   1.110   7.902   8.834
 5668W        W 6537   0.879   9.395   8.924
 5669W        W 6538   1.192  10.806   9.674
 5670W        W 6539   3.259  10.902  10.706
 5671W        W 6540   2.418   9.090   9.639
 5672W        W 6541   0.267   8.888   7.554
 5673W        W 6542   3.401  10.546   8.251
 5674W        W 6543   3.238   7.870   7.870
 5675W        W 6544   1.377   7.389  10.273
 5676W        W 6545   3.083  10.191   8.731
 5677W        W 6546   3.112   8.747   8.636
 5678W        W 6547   1.229   8.420   8.852
 5679W        W 6548   1.474   8.682  10.176
 5680W        W 6549   2.585   9.835  10.039
 5681W        W 6550   1.235   8.289  10.151
 5682W        W 6551   1.214  10.755   8.767
 5683W        W 6552   0.531  10.714  10.401
 5684W        W 6553   0.643  10.075   7.531
 5685W        W 6554   3.160   9.833   8.341
 5686W        W 6555   0.764   8.625  10.227
 5687W        W 6556   3.537   8.555   7.708
 5688W        W 6557   1.282   9.612   8.179
 5689W        W 6558   2.381   8.994  10.260
 5690W        W 6559   2.272   8.622   9.804
 5691W        W 6560   0.832   8.994   9.833
 5692W        W 6561   3.042  10.882   9.662
 5693W        W 6562   2.833   7.516  10.656
 5694W        W 6563   0.497   7.666  10.243
 5695W        W 6564   0.836   8.689   9.296
 5696W        W 6565   1.205   8.503   7.418
 5697W        W 6566   0.008  10.262   9.963
 5698W        W 6567   1.593   8.971   9.406
 5699W        W 6568   1.416   7.996   7.511
 5700W        W 6569   0.551   8.812   8.292
 5701W        W 6570   0.322  10.664   9.729
 5702W        W 6571   3.117   8.890   7.837
 5703W        W 6572   3.212   7.806  10.523
 5704W        W 6573   2.648  10.015   8.486
 5705W        W 6574   0.246   8.939  10.663
 5706W        W 6575   3.212   7.403   7.959
 5707W        W 6576   2.732   9.878   7.970
 5708W        W 6577   1.634   8.936   8.055
 5709W        W 6578   2.821   7.740   7.578
 5710W        W 6579   2.886   8.347   9.764
 5711W        W 6580   0.595   8.940   8.971
 5712W        W 6581   0.889   9.879   8.620
 5713W        W 6582   2.652   8.499   8.585
 5714W        W 6583   1.675   7.878   9.281
 5715W        W 6584   3.637   9.789   9.792
 5716W        W 6585   3.555   7.776   9.353
 5717W        W 6586   0.094  10.606   8.729
 5718W        W 6587   0.603   9.793   8.265
 5719W        W 6588   0.518   7.410  10.818
 5720W        W 6589   1.637  10.263  10.920
 5721W        W 6590   3.392   9.231   8.710
 5722W        W 6591   2.746   9.408   7.590
 5723W        W 6592   2.041  10.929   9.802
 5724W        W 6593   2.898   9.651  10.839
 5725W        W 6594   1.713   7.361   8.119
 5726W        W 6595   2.426   8.230   8.978
 5727W        W 6596   0.112   9.817   9.310
 5728W        W 6597   1.365   7.779   7.951
 5729W        W 6598   1.169   9.263  10.800
 5730W        W 6599   2.163   8.244   8.514
 5731W        W 6600   2.368   9.654   9.636
 5732W        W 6601   0.522  10.259  10.071
 5733W        W 6602   1.113  10.242  10.794
 5734W        W 6603   0.964   8.039   7.808
 5735W        W 6604   2.481   8.181   8.133
 5736W        W 6605   2.439  10.289  10.370
 5737W        W 6606   1.124   8.881   8.969
 5738W        W 6607   0.779  10.579   9.834
 5739W        W 6608   3.524  10.696   7.435
 5740W        W 6609   0.387   9.368  10.431
 5741W        W 6610   2.382   9.630   9.119
 5742W        W 6611   0.818   9.279   8.361
 5743W        W 6612   1.189  10.286   9.756
 5744W        W 6613   1.567   7.705   8.797
 5745W        W 6614   0.178   9.689   7.727
 5746W        W 6615   1.697   8.640   7.597
 5747W        W 6616   0.343   9.189   8.616
 5748W        W 6617   1.633   7.831  10.080
 5749W        W 6618   3.305   7.540   7.507
 5750W        W 6619   3.398   9.286  10.606
 5751W        W 6620   2.052  10.543  10.758
 5752W        W 6621   3.610   9.637  10.280
 5753W        W 6622   3.018  10.435  10.891
 5754W        W 6623   0.757  10.891   9.369
 5755W        W 6624   3.616   9.513   8.243
 5756W        W 6625   2.146   8.780   8.756
 5757W        W 6626   1.913   7.392   8.646
 5758W        W 6627   0.972  10.376   8.483
 5759W        W 6628   1.471   8.117   9.708
 5760W        W 6629   1.171   7.486   9.177
 5761W        W 6630   0.234  10.308   7.725
 5762W        W 6631   2.050   9.672   8.443
 5763W        W 6632   0.925  10.467  10.322
 5764W        W 6633   0.402   9.290   8.018
 5765W        W 6634   0.287   7.833   9.017
 5766W        W 6635   1.835   9.798   9.074
 5767W        W 6636   0.087   7.652   8.094
 5768W        W 6637   2.751   8.858  10.021
 5769W        W 6638   2.628   8.244   7.593
 5770W        W 6639   3.145   9.916   9.241
 5771W        W 6640   1.806  10.400   9.072
 5772W        W 6641   1.218  10.504   7.983
 5773W        W 6642   2.500   7.407   7.413
 5774W        W 6643   0.300  10.667   9.154
 5775W        W 6644   2.497   8.425  10.789
 5776W        W 6645   0.480   7.955  10.788
 5777W        W 6646   0.211   8.555   8.121
 5778W        W 6647   0.902   8.544   7.846
 5779W        W 6648   2.665   8.871  10.663
 5780W        W 6649   1.008   9.152   9.372
 5781W        W 6650   2.482   7.438   8.492
 5782W        W 6651   1.613  10.869   8.995
 5783W        W 6652   2.827  10.331   9.932
 5784W        W 6653   2.411  10.480   9.043
 5785W        W 6654   2.430   9.460   8.637
 5786W        W 6655   1.892   7.685   7.708
 5787W        W 6656   3.573   7.313   8.430
 5788W        W 6657   1.261   8.948   7.593
 5789W        W 6658   3.427   8.285   8.583
 5790W        W 6659   2.119   9.455   7.460
 5791W        W 6660   3.055   9.655  10.208
 5792W        W 6661   2.709  10.356   7.675
 5793W        W 6662   1.324   8.031  10.581
 5794W        W 6663   1.144   8.615   9.822
 5795W        W 6664   3.236  10.110  10.099
 5796W        W 6665   2.336   8.060  10.476
 5797W        W 6666   0.180   8.531  10.253
 5798W        W 6667   1.940   9.008   9.979
 5799W        W 6668   0.297   9.766   8.636
 5800W        W 6669   0.444   9.063   9.526
 5801W        W 6670   2.761   9.349   9.876
 5802W        W 6671   2.533  10.729  10.687
 5803W        W 6672   2.429   8.468  10.240
 5804W        W 6673   2.706  10.522   8.645
 5805W        W 6674   1.708  10.242   9.968
 5806W        W 6675   1.193  10.597   9.237
 5807W        W 6676   2.998   9.768   9.656
 5808W        W 6677   2.048   9.840  10.793
 5809W        W 6678   0.653   9.793   9.132
 5810W        W 6679   2.999   9.552   8.777
 5811W        W 6680   2.640  10.618   9.528
 5812W        W 6681   0.618  10.347   9.398
 5813W        W 6682   1.639   8.399  10.608
 5814W        W 6683   2.090  10.565   8.119
 5815W        W 6684   1.398   9.820  10.757
 5816W        W 6685   1.524  10.058   8.134
 5817W        W 6686   0.745   8.798   7.393
 5818W        W 6687   0.084  10.884  14.292
 5819W        W 6688   0.460   9.777  13.815
 5820W        W 6689   3.165   9.507  11.585
 5821W        W 6690   3.295  10.592  13.612
 5822W        W 6691   1.213  10.583  11.138
 5823W        W 6692   1.296   8.735  12.121
 5824W        W 6693   0.811   8.583  12.285
 5825W        W 6694   1.802   9.398  11.719
 5826W        W 6695   1.477  10.490  14.074
 5827W        W 6696   0.126   8.051  14.037
 5828W        W 6697   0.888   7.331  13.839
 5829W        W 6698   2.582   7.719  12.726
 5830W        W 6699   2.231   8.590  11.296
 5831W        W 6700   2.801   8.024  14.387
 5832W        W 6701   0.167   7.816  13.512
 5833W        W 6702   0.266  10.435  14.533
 5834W        W 6703   1.788   9.825  11.265
 5835W        W 6704   0.220   8.608  12.958
 5836W        W 6705   1.113   8.499  14.195
 5837W        W 6706   3.572   8.358  12.694
 5838W        W 6707   3.336   9.401  13.553
 5839W        W 6708   1.644   8.734  12.580
 5840W        W 6709   2.190  10.073  12.949
 5841W        W 6710   0.690   9.507  13.181
 5842W        W 6711   0.049   9.035  12.752
 5843W        W 6712   1.085   9.007  13.944
 5844W        W 6713   3.356   8.790  14.198
 5845W        W 6714   0.972  10.234  12.643
 5846W        W 6715   2.093   9.923  13.777
 5847W        W 6716   1.313   8.563  13.002
 5848W        W 6717   1.605   9.347  12.645
 5849W        W 6718   2.602  10.120  14.493
 5850W        W 6719   1.681   9.440  14.503
 5851W        W 6720   1.662   9.156  13.981
 5852W        W 6721   0.071   8.547  14.503
 5853W        W 6722   2.903  10.082  14.102
 5854W        W 6723   0.484   7.664  12.100
 5855W        W 6724   1.011   9.922  13.099
 5856W        W 6725   3.474   9.705  12.389
 5857W        W 6726   2.887   8.105  12.956
 5858W        W 6727   3.172   8.058  11.051
 5859W        W 6728   3.637   8.859  13.357
 5860W        W 6729   1.604  10.566  13.110
 5861W        W 6730   3.378  10.032  11.548
 5862W        W 6731   0.507  10.818  11.302
 5863W        W 6732   0.900  10.864  11.978
 5864W        W 6733   0.697   7.618  13.404
 5865W        W 6734   3.320   8.636  13.679
 5866W        W 6735   2.725   9.058  12.138
 5867W        W 6736   2.691   8.746  11.165
 5868W        W 6737   1.899   9.890  13.305
 5869W        W 6738   1.705   8.220  12.504
 5870W        W 6739   2.305  10.307  13.498
 5871W        W 6740   3.176   9.098  11.920
 5872W        W 6741   2.078   7.756  11.936
 5873W        W 6742   0.735  10.450  11.619
 5874W        W 6743   0.106   7.949  12.218
 5875W        W 6744   2.892   8.556  12.692
 5876W        W 6745   0.350  10.173  12.607
 5877W        W 6746   1.691  10.523  11.477
 5878W        W 6747   3.083   8.549  10.941
 5879W        W 6748   0.106  10.307  13.105
 5880W        W 6749   0.897   9.879  13.585
 5881W        W 6750   1.270   9.239  12.204
 5882W        W 6751   1.292   7.644  13.297
 5883W        W 6752   3.521   7.406  12.594
 5884W        W 6753   0.740   9.278  11.062
 5885W        W 6754   0.395   8.311  11.241
 5886W        W 6755   0.457  10.267  12.035
 5887W        W 6756   1.588   9.750  12.283
 5888W        W 6757   2.920  10.609  13.997
 5889W        W 6758   1.846   8.251  11.681
 5890W        W 6759   3.229  10.649  12.453
 5891W        W 6760   2.906   8.502  14.051
 5892W        W 6761   3.619  10.158  12.185
 5893W        W 6762   2.246   9.450  13.669
 5894W        W 6763   0.012   9.001  11.875
 5895W        W 6764   1.123   9.416  13.448
 5896W        W 6765   2.327   8.680  11.826
 5897W        W 6766   2.204   9.170  11.930
 5898W        W 6767   0.547   8.590  13.404
 5899W        W 6768   0.532   8.466  14.326
 5900W        W 6769   0.422   7.383  12.485
 5901W        W 6770   2.190   7.730  13.046
 5902W        W 6771   1.838   7.915  14.209
 5903W        W 6772   2.193   8.064  11.387
 5904W        W 6773   3.376  10.457  14.141
 5905W        W 6774   2.343   7.538  14.180
 5906W        W 6775   3.362   9.839  14.302
 5907W        W 6776   2.792   8.006  13.898
 5908W        W 6777   2.592   7.944  12.168
 5909W        W 6778   2.985   9.078  14.572
 5910W        W 6779   0.725  10.654  12.558
 5911W        W 6780   1.383   8.371  11.544
 5912W        W 6781   0.952   7.655  14.208
 5913W        W 6782   3.004   8.139  11.889
 5914W        W 6783   3.371   8.621  11.834
 5915W        W 6784   1.114  10.838  14.305
 5916W        W 6785   1.040   7.374  11.540
 5917W        W 6786   3.361   7.908  12.575
 5918W        W 6787   3.511  10.157  11.020
 5919W        W 6788   0.418   9.360  12.722
 5920W        W 6789   2.335   7.947  10.952
 5921W        W 6790   3.469  10.279  12.672
 5922W        W 6791   3.508   7.473  13.422
 5923W        W 6792   1.953   8.685  13.976
 5924W        W 6793   2.046  10.024  11.679
 5925W        W 6794   2.446   9.318  14.419
 5926W        W 6795   2.120   7.295  12.728
 5927W        W 6796   0.732   8.198  12.791
 5928W        W 6797   0.286   9.398  13.565
 5929W        W 6798   2.145  10.591  12.271
 5930W        W 6799   3.339   8.188  13.143
 5931W        W 6800   1.976  10.535  13.910
 5932W        W 6801   3.319   9.594  11.115
 5933W        W 6802   1.754   9.077  12.176
 5934W        W 6803   3.606   7.588  13.917
 5935W        W 6804   1.755   9.423  13.511
 5936W        W 6805   1.972   8.309  12.956
 5937W        W 6806   2.824   8.607  11.794
 5938W        W 6807   3.111   8.340  11.436
 5939W        W 6808   2.920  10.380  11.825
 5940W        W 6809   2.754   9.983  12.621
 5941W        W 6810   2.650   9.062  11.599
 5942W        W 6811   2.083   9.272  12.585
 5943W        W 6812   2.964   9.060  12.652
 5944W        W 6813   0.339   8.075  13.076
 5945W        W 6814   3.117   9.127  13.903
 5946W        W 6815   3.468  10.745  13.049
 5947W        W 6816   1.398  10.189  12.451
 5948W        W 6817   2.405  10.722  13.775
 5949W        W 6818   2.399   8.052  13.539
 5950W        W 6819   1.606  10.760  13.600
 5951W        W 6820   3.303   7.714  12.066
 5952W        W 6821   3.094   9.033  13.367
 5953W        W 6822   0.077   8.354  13.405
 5954W        W 6823   2.937   8.149  12.423
 5955W        W 6824   3.348   8.300  14.200
 5956W        W 6825   2.233   9.999  12.418
 5957W        W 6826   1.489  10.590  12.031
 5958W        W 6827   0.604   7.770  11.289
 5959W        W 6828   1.708   7.424  13.099
 5960W        W 6829   0.736  10.544  10.947
 5961W        W 6830   1.110   9.010  11.698
 5962W        W 6831   1.764   9.639  14.011
 5963W        W 6832   1.594   7.997  12.001
 5964W        W 6833   2.950   7.594  12.429
 5965W        W 6834   2.670  10.876  12.757
 5966W        W 6835   2.082  10.524  13.097
 5967W        W 6836   1.478   9.561  13.058
 5968W        W 6837   3.248  10.284  13.184
 5969W        W 6838   0.942   7.787  11.953
 5970W        W 6839   1.464  10.084  12.913
 5971W        W 6840   0.947   8.015  10.978
 5972W        W 6841   1.748   8.624  13.372
 5973W        W 6842   2.596   7.490  13.242
 5974W        W 6843   0.016   9.333  13.127
 5975W        W 6844   1.720   9.151  11.285
 5976W        W 6845   0.988   7.466  11.055
 5977W        W 6846   1.726   8.547  12.106
 5978W        W 6847   2.696   7.523  13.805
 5979W        W 6848   1.284   9.535  13.914
 5980W        W 6849   2.088   9.317  14.131
 5981W        W 6850   2.705   9.347  14.024
 5982W        W 6851   1.989   7.487  14.529
 5983W        W 6852   1.211   8.103  12.922
 5984W        W 6853   0.637   8.059  12.320
 5985W        W 6854   0.423  10.771  11.996
 5986W        W 6855   1.755  10.101  14.121
 5987W        W 6856   0.790   9.586  11.480
 5988W        W 6857   2.470   8.971  12.701
 5989W        W 6858   2.750   8.770  13.100
 5990W        W 6859   1.955   9.444  13.034
 5991W        W 6860   2.425   9.818  11.166
 5992W        W 6861   2.097   7.839  12.494
 5993W        W 6862   3.576   8.117  11.762
 5994W        W 6863   0.070  10.706  13.793
 5995W        W 6864   0.487   9.932  13.325
 5996W        W 6865   0.054  10.778  11.557
 5997W        W 6866   1.953   8.048  13.363
 5998W        W 6867   1.316  10.071  11.212
 5999W        W 6868   3.221  10.453  11.398
 6000W        W 6869   2.196   9.106  11.412
 6001W        W 6870   1.039   8.297  11.929
 6002W        W 6871   1.871   8.207  10.981
 6003W        W 6872   2.455   9.772  14.159
 6004W        W 6873   2.808   7.678  11.776
 6005W        W 6874   0.138   7.526  11.224
 6006W        W 6875   1.424   9.845  13.514
 6007W        W 6876   1.223   9.761  12.606
 6008W        W 6877   0.965   9.713  11.004
 6009W        W 6878   0.206   9.954  11.772
 6010W        W 6879   0.710   9.024  14.214
 6011W        W 6880   1.414   7.584  14.400
 6012W        W 6881   2.123   7.726  13.756
 6013W        W 6882   1.318   7.494  12.037
 6014W        W 6883   2.377   7.571  11.542
 6015W        W 6884   0.322   7.503  13.119
 6016W        W 6885   0.370   8.466  12.489
 6017W        W 6886   3.059   7.574  12.895
 6018W        W 6887   0.481   8.072  11.709
 6019W        W 6888   3.052   7.760  13.325
 6020W        W 6889   3.448   8.963  11.010
 6021W        W 6890   0.740   7.721  12.829
 6022W        W 6891   1.854   8.293  13.769
 6023W        W 6892   0.002   7.983  11.247
 6024W        W 6893   0.788   9.372  13.808
 6025W        W 6894   2.146   8.770  12.987
 6026W        W 6895   2.013  10.849  11.283
 6027W        W 6896   0.159   9.356  10.980
 6028W        W 6897   0.894   9.767  14.106
 6029W        W 6898   0.415   8.934  13.737
 6030W        W 6899   1.406   9.039  13.531
 6031W        W 6900   3.174   7.398  13.793
 6032W        W 6901   3.572   9.008  13.784
 6033W        W 6902   3.560   9.208  11.470
 6034W        W 6903   2.423   9.540  11.569
 6035W        W 6904   2.897  10.840  11.264
 6036W        W 6905   2.074   8.830  14.406
 6037W        W 6906   0.404   9.797  14.446
 6038W        W 6907   3.610   7.719  14.398
 6039W        W 6908   3.328   8.647  13.019
 6040W        W 6909   1.636  10.777  14.496
 6041W        W 6910   1.491   7.406  11.223
 6042W        W 6911   3.030  10.005  11.166
 6043W        W 6912   0.799   8.098  14.052
 6044W        W 6913   1.233  10.092  13.914
 6045W        W 6914   3.359   8.083  13.712
 6046W        W 6915   2.570  10.742  11.680
 6047W        W 6916   2.809   9.361  13.047
 6048W        W 6917   1.059   7.777  13.714
 6049W        W 6918   1.528   8.846  14.471
 6050W        W 6919   1.031  10.025  11.665
 6051W        W 6920   2.786   9.523  11.929
 6052W        W 6921   0.554   8.149  13.653
 6053W        W 6922   1.883  10.211  12.117
 6054W        W 6923   3.633   8.771  12.298
 6055W        W 6924   1.855   7.404  14.017
 6056W        W 6925   2.635  10.109  13.096
 6057W        W 6926   2.938  10.453  12.804
 6058W        W 6927   2.157  10.255  11.232
 6059W        W 6928   0.167  10.147  14.074
 6060W        W 6929   0.910   8.139  13.312
 6061W        W 6930   0.880   7.487  12.422
 6062W        W 6931   2.501   8.329  13.114
 6063W        W 6932   1.299   9.500  11.314
 6064W        W 6933   3.297   9.442  12.813
 6065W        W 6934   0.624  10.200  14.236
 6066W        W 6935   3.011  10.882  12.033
 6067W        W 6936   1.110   7.902  12.478
 6068W        W 6937   0.879   9.395  12.568
 6069W        W 6938   1.192  10.806  13.318
 6070W        W 6939   3.259  10.902  14.350
 6071W        W 6940   2.418   9.090  13.283
 6072W        W 6941   0.267   8.888  11.198
 6073W        W 6942   3.401  10.546  11.895
 6074W        W 6943   3.238   7.870  11.514
 6075W        W 6944   1.377   7.389  13.917
 6076W        W 6945   3.083  10.191  12.375
 6077W        W 6946   3.112   8.747  12.280
 6078W        W 6947   1.229   8.420  12.496
 6079W        W 6948   1.474   8.682  13.820
 6080W        W 6949   2.585   9.835  13.683
 6081W        W 6950   1.235   8.289  13.795
 6082W        W 6951   1.214  10.755  12.411
 6083W        W 6952   0.531  10.714  14.045
 6084W        W 6953   0.643  10.075  11.175
 6085W        W 6954   3.160   9.833  11.985
 6086W        W 6955   0.764   8.625  13.871
 6087W        W 6956   3.537   8.555  11.352
 6088W        W 6957   1.282   9.612  11.823
 6089W        W 6958   2.381   8.994  13.904
 6090W        W 6959   2.272   8.622  13.448
 6091W        W 6960   0.832   8.994  13.477
 6092W        W 6961   3.042  10.882  13.306
 6093W        W 6962   2.833   7.516  14.300
 6094W        W 6963   0.497   7.666  13.887
 6095W        W 6964   0.836   8.689  12.940
 6096W        W 6965   1.205   8.503  11.062
 6097W        W 6966   0.008  10.262  13.607
 6098W        W 6967   1.593   8.971  13.050
 6099W        W 6968   1.416   7.996  11.155
 6100W        W 6969   0.551   8.812  11.936
 6101W        W 6970   0.322  10.664  13.373
 6102W        W 6971   3.117   8.890  11.481
 6103W        W 6972   3.212   7.806  14.167
 6104W        W 6973   2.648  10.015  12.130
 6105W        W 6974   0.246   8.939  14.307
 6106W        W 6975   3.212   7.403  11.603
 6107W        W 6976   2.732   9.878  11.614
 6108W        W 6977   1.634   8.936  11.699
 6109W        W 6978   2.821   7.740  11.222
 6110W        W 6979   2.886   8.347  13.408
 6111W        W 6980   0.595   8.940  12.615
 6112W        W 6981   0.889   9.879  12.264
 6113W        W 6982   2.652   8.499  12.229
 6114W        W 6983   1.675   7.878  12.925
 6115W        W 6984   3.637   9.789  13.436
 6116W        W 6985   3.555   7.776  12.997
 6117W        W 6986   0.094  10.606  12.373
 6118W        W 6987   0.603   9.793  11.909
 6119W        W 6988   0.518   7.410  14.462
 6120W        W 6989   1.637  10.263  14.564
 6121W        W 6990   3.392   9.231  12.354
 6122W        W 6991   2.746   9.408  11.234
 6123W        W 6992   2.041  10.929  13.446
 6124W        W 6993   2.898   9.651  14.483
 6125W        W 6994   1.713   7.361  11.763
 6126W        W 6995   2.426   8.230  12.622
 6127W        W 6996   0.112   9.817  12.954
 6128W        W 6997   1.365   7.779  11.595
 6129W        W 6998   1.169   9.263  14.444
 6130W        W 6999   2.163   8.244  12.158
 6131W        W 7000   2.368   9.654  13.280
 6132W        W 7001   0.522  10.259  13.715
 6133W        W 7002   1.113  10.242  14.438
 6134W        W 7003   0.964   8.039  11.452
 6135W        W 7004   2.481   8.181  11.777
 6136W        W 7005   2.439  10.289  14.014
 6137W        W 7006   1.124   8.881  12.613
 6138W        W 7007   0.779  10.579  13.478
 6139W        W 7008   3.524  10.696  11.079
 6140W        W 7009   0.387   9.368  14.075
 6141W        W 7010   2.382   9.630  12.763
 6142W        W 7011   0.818   9.279  12.005
 6143W        W 7012   1.189  10.286  13.400
 6144W        W 7013   1.567   7.705  12.441
 6145W        W 7014   0.178   9.689  11.371
 6146W        W 7015   1.697   8.640  11.241
 6147W        W 7016   0.343   9.189  12.260
 6148W        W 7017   1.633   7.831  13.724
 6149W        W 7018   3.305   7.540  11.151
 6150W        W 7019   3.398   9.286  14.250
 6151W        W 7020   2.052  10.543  14.402
 6152W        W 7021   3.610   9.637  13.924
 6153W        W 7022   3.018  10.435  14.535
 6154W        W 7023   0.757  10.891  13.013
 6155W        W 7024   3.616   9.513  11.887
 6156W        W 7025   2.146   8.780  12.400
 6157W        W 7026   1.913   7.392  12.290
 6158W        W 7027   0.972  10.376  12.127
 6159W        W 7028   1.471   8.117  13.352
 6160W        W 7029   1.171   7.486  12.821
 6161W        W 7030   0.234  10.308  11.369
 6162W        W 7031   2.050   9.672  12.087
 6163W        W 7032   0.925  10.467  13.966
 6164W        W 7033   0.402   9.290  11.662
 6165W        W 7034   0.287   7.833  12.661
 6166W        W 7035   1.835   9.798  12.718
 6167W        W 7036   0.087   7.652  11.738
 6168W        W 7037   2.751   8.858  13.665
 6169W        W 7038   2.628   8.244  11.237
 6170W        W 7039   3.145   9.916  12.885
 6171W        W 7040   1.806  10.400  12.716
 6172W        W 7041   1.218  10.504  11.627
 6173W        W 7042   2.500   7.407  11.057
 6174W        W 7043   0.300  10.667  12.798
 6175W        W 7044   2.497   8.425  14.433
 6176W        W 7045   0.480   7.955  14.432
 6177W        W 7046   0.211   8.555  11.765
 6178W        W 7047   0.902   8.544  11.490
 6179W        W 7048   2.665   8.871  14.307
 6180W        W 7049   1.008   9.152  13.016
 6181W        W 7050   2.482   7.438  12.136
 6182W        W 7051   1.613  10.869  12.639
 6183W        W 7052   2.827  10.331  13.576
 6184W        W 7053   2.411  10.480  12.687
 6185W        W 7054   2.430   9.460  12.281
 6186W        W 7055   1.892   7.685  11.352
 6187W        W 7056   3.573   7.313  12.074
 6188W        W 7057   1.261   8.948  11.237
 6189W        W 7058   3.427   8.285  12.227
 6190W        W 7059   2.119   9.455  11.104
 6191W        W 7060   3.055   9.655  13.852
 6192W        W 7061   2.709  10.356  11.319
 6193W        W 7062   1.324   8.031  14.225
 6194W        W 7063   1.144   8.615  13.466
 6195W        W 7064   3.236  10.110  13.743
 6196W        W 7065   2.336   8.060  14.120
 6197W        W 7066   0.180   8.531  13.897
 6198W        W 7067   1.940   9.008  13.623
 6199W        W 7068   0.297   9.766  12.280
 6200W        W 7069   0.444   9.063  13.170
 6201W        W 7070   2.761   9.349  13.520
 6202W        W 7071   2.533  10.729  14.331
 6203W        W 7072   2.429   8.468  13.884
 6204W        W 7073   2.706  10.522  12.289
 6205W        W 7074   1.708  10.242  13.612
 6206W        W 7075   1.193  10.597  12.881
 6207W        W 7076   2.998   9.768  13.300
 6208W        W 7077   2.048   9.840  14.437
 6209W        W 7078   0.653   9.793  12.776
 6210W        W 7079   2.999   9.552  12.421
 6211W        W 7080   2.640  10.618  13.172
 6212W        W 7081   0.618  10.347  13.042
 6213W        W 7082   1.639   8.399  14.252
 6214W        W 7083   2.090  10.565  11.763
 6215W        W 7084   1.398   9.820  14.401
 6216W        W 7085   1.524  10.058  11.778
 6217W        W 7086   0.745   8.798  11.037
 6218W        W 7087   0.084  10.884  17.936
 6219W        W 7088   0.460   9.777  17.459
 6220W        W 7089   3.165   9.507  15.229
 6221W        W 7090   3.295  10.592  17.256
 6222W        W 7091   1.213  10.583  14.782
 6223W        W 7092   1.296   8.735  15.765
 6224W        W 7093   0.811   8.583  15.929
 6225W        W 7094   1.802   9.398  15.363
 6226W        W 7095   1.477  10.490  17.718
 6227W        W 7096   0.126   8.051  17.681
 6228W        W 7097   0.888   7.331  17.483
 6229W        W 7098   2.582   7.719  16.370
 6230W        W 7099   2.231   8.590  14.940
 6231W        W 7100   2.801   8.024  18.031
 6232W        W 7101   0.167   7.816  17.156
 6233W        W 7102   0.266  10.435  18.177
 6234W        W 7103   1.788   9.825  14.909
 6235W        W 7104   0.220   8.608  16.602
 6236W        W 7105   1.113   8.499  17.839
 6237W        W 7106   3.572   8.358  16.338
 6238W        W 7107   3.336   9.401  17.197
 6239W        W 7108   1.644   8.734  16.224
 6240W        W 7109   2.190  10.073  16.593
 6241W        W 7110   0.690   9.507  16.825
 6242W        W 7111   0.049   9.035  16.396
 6243W        W 7112   1.085   9.007  17.588
 6244W        W 7113   3.356   8.790  17.842
 6245W        W 7114   0.972  10.234  16.287
 6246W        W 7115   2.093   9.923  17.421
 6247W        W 7116   1.313   8.563  16.646
 6248W        W 7117   1.605   9.347  16.289
 6249W        W 7118   2.602  10.120  18.137
 6250W        W 7119   1.681   9.440  18.147
 6251W        W 7120   1.662   9.156  17.625
 6252W        W 7121   0.071   8.547  18.147
 6253W        W 7122   2.903  10.082  17.746
 6254W        W 7123   0.484   7.664  15.744
 6255W        W 7124   1.011   9.922  16.743
 6256W        W 7125   3.474   9.705  16.033
 6257W        W 7126   2.887   8.105  16.600
 6258W        W 7127   3.172   8.058  14.695
 6259W        W 7128   3.637   8.859  17.001
 6260W        W 7129   1.604  10.566  16.754
 6261W        W 7130   3.378  10.032  15.192
 6262W        W 7131   0.507  10.818  14.946
 6263W        W 7132   0.900  10.864  15.622
 6264W        W 7133   0.697   7.618  17.048
 6265W        W 7134   3.320   8.636  17.323
 6266W        W 7135   2.725   9.058  15.782
 6267W        W 7136   2.691   8.746  14.809
 6268W        W 7137   1.899   9.890  16.949
 6269W        W 7138   1.705   8.220  16.148
 6270W        W 7139   2.305  10.307  17.142
 6271W        W 7140   3.176   9.098  15.564
 6272W        W 7141   2.078   7.756  15.580
 6273W        W 7142   0.735  10.450  15.263
 6274W        W 7143   0.106   7.949  15.862
 6275W        W 7144   2.892   8.556  16.336
 6276W        W 7145   0.350  10.173  16.251
 6277W        W 7146   1.691  10.523  15.121
 6278W        W 7147   3.083   8.549  14.585
 6279W        W 7148   0.106  10.307  16.749
 6280W        W 7149   0.897   9.879  17.229
 6281W        W 7150   1.270   9.239  15.848
 6282W        W 7151   1.292   7.644  16.941
 6283W        W 7152   3.521   7.406  16.238
 6284W        W 7153   0.740   9.278  14.706
 6285W        W 7154   0.395   8.311  14.885
 6286W        W 7155   0.457  10.267  15.679
 6287W        W 7156   1.588   9.750  15.927
 6288W        W 7157   2.920  10.609  17.641
 6289W        W 7158   1.846   8.251  15.325
 6290W        W 7159   3.229  10.649  16.097
 6291W        W 7160   2.906   8.502  17.695
 6292W        W 7161   3.619  10.158  15.829
 6293W        W 7162   2.246   9.450  17.313
 6294W        W 7163   0.012   9.001  15.519
 6295W        W 7164   1.123   9.416  17.092
 6296W        W 7165   2.327   8.680  15.470
 6297W        W 7166   2.204   9.170  15.574
 6298W        W 7167   0.547   8.590  17.048
 6299W        W 7168   0.532   8.466  17.970
 6300W        W 7169   0.422   7.383  16.129
 6301W        W 7170   2.190   7.730  16.690
 6302W        W 7171   1.838   7.915  17.853
 6303W        W 7172   2.193   8.064  15.031
 6304W        W 7173   3.376  10.457  17.785
 6305W        W 7174   2.343   7.538  17.824
 6306W        W 7175   3.362   9.839  17.946
 6307W        W 7176   2.792   8.006  17.542
 6308W        W 7177   2.592   7.944  15.812
 6309W        W 7178   2.985   9.078  18.216
 6310W        W 7179   0.725  10.654  16.202
 6311W        W 7180   1.383   8.371  15.188
 6312W        W 7181   0.952   7.655  17.852
 6313W        W 7182   3.004   8.139  15.533
 6314W        W 7183   3.371   8.621  15.478
 6315W        W 7184   1.114  10.838  17.949
 6316W        W 7185   1.040   7.374  15.184
 6317W        W 7186   3.361   7.908  16.219
 6318W        W 7187   3.511  10.157  14.664
 6319W        W 7188   0.418   9.360  16.366
 6320W        W 7189   2.335   7.947  14.596
 6321W        W 7190   3.469  10.279  16.316
 6322W        W 7191   3.508   7.473  17.066
 6323W        W 7192   1.953   8.685  17.620
 6324W        W 7193   2.046  10.024  15.323
 6325W        W 7194   2.446   9.318  18.063
 6326W        W 7195   2.120   7.295  16.372
 6327W        W 7196   0.732   8.198  16.435
 6328W        W 7197   0.286   9.398  17.209
 6329W        W 7198   2.145  10.591  15.915
 6330W        W 7199   3.339   8.188  16.787
 6331W        W 7200   1.976  10.535  17.554
 6332W        W 7201   3.319   9.594  14.759
 6333W        W 7202   1.754   9.077  15.820
 6334W        W 7203   1.755   9.423  17.155
 6335W        W 7204   1.972   8.309  16.600
 6336W        W 7205   2.824   8.607  15.438
 6337W        W 7206   3.111   8.340  15.080
 6338W        W 7207   2.920  10.380  15.469
 6339W        W 7208   2.754   9.983  16.265
 6340W        W 7209   2.650   9.062  15.243
 6341W        W 7210   2.083   9.272  16.229
 6342W        W 7211   2.964   9.060  16.296
 6343W        W 7212   0.339   8.075  16.720
 6344W        W 7213   3.117   9.127  17.547
 6345W        W 7214   3.468  10.745  16.693
 6346W        W 7215   1.398  10.189  16.095
 6347W        W 7216   2.405  10.722  17.419
 6348W        W 7217   2.399   8.052  17.183
 6349W        W 7218   1.606  10.760  17.244
 6350W        W 7219   3.303   7.714  15.710
 6351W        W 7220   3.094   9.033  17.011
 6352W        W 7221   0.077   8.354  17.049
 6353W        W 7222   2.937   8.149  16.067
 6354W        W 7223   3.348   8.300  17.844
 6355W        W 7224   2.233   9.999  16.062
 6356W        W 7225   1.489  10.590  15.675
 6357W        W 7226   0.604   7.770  14.933
 6358W        W 7227   1.708   7.424  16.743
 6359W        W 7228   0.736  10.544  14.591
 6360W        W 7229   1.110   9.010  15.342
 6361W        W 7230   1.764   9.639  17.655
 6362W        W 7231   1.594   7.997  15.645
 6363W        W 7232   2.950   7.594  16.073
 6364W        W 7233   2.670  10.876  16.401
 6365W        W 7234   2.082  10.524  16.741
 6366W        W 7235   1.478   9.561  16.702
 6367W        W 7236   3.248  10.284  16.828
 6368W        W 7237   0.942   7.787  15.597
 6369W        W 7238   1.464  10.084  16.557
 6370W        W 7239   0.947   8.015  14.622
 6371W        W 7240   1.748   8.624  17.016
 6372W        W 7241   2.596   7.490  16.886
 6373W        W 7242   0.016   9.333  16.771
 6374W        W 7243   1.720   9.151  14.929
 6375W        W 7244   0.988   7.466  14.699
 6376W        W 7245   1.726   8.547  15.750
 6377W        W 7246   2.696   7.523  17.449
 6378W        W 7247   1.284   9.535  17.558
 6379W        W 7248   2.088   9.317  17.775
 6380W        W 7249   2.705   9.347  17.668
 6381W        W 7250   1.989   7.487  18.173
 6382W        W 7251   1.211   8.103  16.566
 6383W        W 7252   0.637   8.059  15.964
 6384W        W 7253   0.423  10.771  15.640
 6385W        W 7254   1.755  10.101  17.765
 6386W        W 7255   0.790   9.586  15.124
 6387W        W 7256   2.470   8.971  16.345
 6388W        W 7257   2.750   8.770  16.744
 6389W        W 7258   1.955   9.444  16.678
 6390W        W 7259   2.425   9.818  14.810
 6391W        W 7260   2.097   7.839  16.138
 6392W        W 7261   3.576   8.117  15.406
 6393W        W 7262   0.070  10.706  17.437
 6394W        W 7263   0.487   9.932  16.969
 6395W        W 7264   0.054  10.778  15.201
 6396W        W 7265   1.953   8.048  17.007
 6397W        W 7266   1.316  10.071  14.856
 6398W        W 7267   3.221  10.453  15.042
 6399W        W 7268   2.196   9.106  15.056
 6400W        W 7269   1.039   8.297  15.573
 6401W        W 7270   2.455   9.772  17.803
 6402W        W 7271   2.808   7.678  15.420
 6403W        W 7272   0.138   7.526  14.868
 6404W        W 7273   1.424   9.845  17.158
 6405W        W 7274   1.223   9.761  16.250
 6406W        W 7275   0.965   9.713  14.648
 6407W        W 7276   0.206   9.954  15.416
 6408W        W 7277   0.710   9.024  17.858
 6409W        W 7278   1.414   7.584  18.044
 6410W        W 7279   2.123   7.726  17.400
 6411W        W 7280   1.318   7.494  15.681
 6412W        W 7281   2.377   7.571  15.186
 6413W        W 7282   0.322   7.503  16.763
 6414W        W 7283   0.370   8.466  16.133
 6415W        W 7284   3.059   7.574  16.539
 6416W        W 7285   0.481   8.072  15.353
 6417W        W 7286   3.052   7.760  16.969
 6418W        W 7287   3.448   8.963  14.654
 6419W        W 7288   0.740   7.721  16.473
 6420W        W 7289   1.854   8.293  17.413
 6421W        W 7290   0.002   7.983  14.891
 6422W        W 7291   0.788   9.372  17.452
 6423W        W 7292   2.146   8.770  16.631
 6424W        W 7293   2.013  10.849  14.927
 6425W        W 7294   0.159   9.356  14.624
 6426W        W 7295   0.894   9.767  17.750
 6427W        W 7296   0.415   8.934  17.381
 6428W        W 7297   1.406   9.039  17.175
 6429W        W 7298   3.174   7.398  17.437
 6430W        W 7299   3.572   9.008  17.428
 6431W        W 7300   3.560   9.208  15.114
 6432W        W 7301   2.423   9.540  15.213
 6433W        W 7302   2.897  10.840  14.908
 6434W        W 7303   2.074   8.830  18.050
 6435W        W 7304   0.404   9.797  18.090
 6436W        W 7305   3.610   7.719  18.042
 6437W        W 7306   3.328   8.647  16.663
 6438W        W 7307   1.636  10.777  18.140
 6439W        W 7308   1.491   7.406  14.867
 6440W        W 7309   3.030  10.005  14.810
 6441W        W 7310   0.799   8.098  17.696
 6442W        W 7311   1.233  10.092  17.558
 6443W        W 7312   3.359   8.083  17.356
 6444W        W 7313   2.570  10.742  15.324
 6445W        W 7314   2.809   9.361  16.691
 6446W        W 7315   1.059   7.777  17.358
 6447W        W 7316   1.528   8.846  18.115
 6448W        W 7317   1.031  10.025  15.309
 6449W        W 7318   2.786   9.523  15.573
 6450W        W 7319   0.554   8.149  17.297
 6451W        W 7320   1.883  10.211  15.761
 6452W        W 7321   3.633   8.771  15.942
 6453W        W 7322   1.855   7.404  17.661
 6454W        W 7323   2.635  10.109  16.740
 6455W        W 7324   2.938  10.453  16.448
 6456W        W 7325   2.157  10.255  14.876
 6457W        W 7326   0.167  10.147  17.718
 6458W        W 7327   0.910   8.139  16.956
 6459W        W 7328   0.880   7.487  16.066
 6460W        W 7329   2.501   8.329  16.758
 6461W        W 7330   1.299   9.500  14.958
 6462W        W 7331   3.297   9.442  16.457
 6463W        W 7332   0.624  10.200  17.880
 6464W        W 7333   3.011  10.882  15.677
 6465W        W 7334   1.110   7.902  16.122
 6466W        W 7335   0.879   9.395  16.212
 6467W        W 7336   1.192  10.806  16.962
 6468W        W 7337   3.259  10.902  17.994
 6469W        W 7338   2.418   9.090  16.927
 6470W        W 7339   0.267   8.888  14.842
 6471W        W 7340   3.401  10.546  15.539
 6472W        W 7341   3.238   7.870  15.158
 6473W        W 7342   1.377   7.389  17.561
 6474W        W 7343   3.083  10.191  16.019
 6475W        W 7344   3.112   8.747  15.924
 6476W        W 7345   1.229   8.420  16.140
 6477W        W 7346   1.474   8.682  17.464
 6478W        W 7347   2.585   9.835  17.327
 6479W        W 7348   1.235   8.289  17.439
 6480W        W 7349   1.214  10.755  16.055
 6481W        W 7350   0.531  10.714  17.689
 6482W        W 7351   0.643  10.075  14.819
 6483W        W 7352   3.160   9.833  15.629
 6484W        W 7353   0.764   8.625  17.515
 6485W        W 7354   3.537   8.555  14.996
 6486W        W 7355   1.282   9.612  15.467
 6487W        W 7356   2.381   8.994  17.548
 6488W        W 7357   2.272   8.622  17.092
 6489W        W 7358   0.832   8.994  17.121
 6490W        W 7359   3.042  10.882  16.950
 6491W        W 7360   2.833   7.516  17.944
 6492W        W 7361   0.497   7.666  17.531
 6493W        W 7362   0.836   8.689  16.584
 6494W        W 7363   1.205   8.503  14.706
 6495W        W 7364   0.008  10.262  17.251
 6496W        W 7365   1.593   8.971  16.694
 6497W        W 7366   1.416   7.996  14.799
 6498W        W 7367   0.551   8.812  15.580
 6499W        W 7368   0.322  10.664  17.017
 6500W        W 7369   3.117   8.890  15.125
 6501W        W 7370   3.212   7.806  17.811
 6502W        W 7371   2.648  10.015  15.774
 6503W        W 7372   0.246   8.939  17.951
 6504W        W 7373   3.212   7.403  15.247
 6505W        W 7374   2.732   9.878  15.258
 6506W        W 7375   1.634   8.936  15.343
 6507W        W 7376   2.821   7.740  14.866
 6508W        W 7377   2.886   8.347  17.052
 6509W        W 7378   0.595   8.940  16.259
 6510W        W 7379   0.889   9.879  15.908
 6511W        W 7380   1.675   7.878  16.569
 6512W        W 7381   3.637   9.789  17.080
 6513W        W 7382   3.555   7.776  16.641
 6514W        W 7383   0.094  10.606  16.017
 6515W        W 7384   0.603   9.793  15.553
 6516W        W 7385   0.518   7.410  18.106
 6517W        W 7386   1.637  10.263  18.208
 6518W        W 7387   3.392   9.231  15.998
 6519W        W 7388   2.746   9.408  14.878
 6520W        W 7389   2.041  10.929  17.090
 6521W        W 7390   2.898   9.651  18.127
 6522W        W 7391   1.713   7.361  15.407
 6523W        W 7392   0.112   9.817  16.598
 6524W        W 7393   1.365   7.779  15.239
 6525W        W 7394   1.169   9.263  18.088
 6526W        W 7395   2.163   8.244  15.802
 6527W        W 7396   2.368   9.654  16.924
 6528W        W 7397   0.522  10.259  17.359
 6529W        W 7398   1.113  10.242  18.082
 6530W        W 7399   0.964   8.039  15.096
 6531W        W 7400   2.481   8.181  15.421
 6532W        W 7401   2.439  10.289  17.658
 6533W        W 7402   1.124   8.881  16.257
 6534W        W 7403   0.779  10.579  17.122
 6535W        W 7404   3.524  10.696  14.723
 6536W        W 7405   0.387   9.368  17.719
 6537W        W 7406   2.382   9.630  16.407
 6538W        W 7407   0.818   9.279  15.649
 6539W        W 7408   1.189  10.286  17.044
 6540W        W 7409   1.567   7.705  16.085
 6541W        W 7410   0.178   9.689  15.015
 6542W        W 7411   1.697   8.640  14.885
 6543W        W 7412   0.343   9.189  15.904
 6544W        W 7413   1.633   7.831  17.368
 6545W        W 7414   3.305   7.540  14.795
 6546W        W 7415   3.398   9.286  17.894
 6547W        W 7416   2.052  10.543  18.046
 6548W        W 7417   3.610   9.637  17.568
 6549W        W 7418   3.018  10.435  18.179
 6550W        W 7419   0.757  10.891  16.657
 6551W        W 7420   3.616   9.513  15.531
 6552W        W 7421   2.146   8.780  16.044
 6553W        W 7422   1.913   7.392  15.934
 6554W        W 7423   0.972  10.376  15.771
 6555W        W 7424   1.471   8.117  16.996
 6556W        W 7425   1.171   7.486  16.465
 6557W        W 7426   0.234  10.308  15.013
 6558W        W 7427   2.050   9.672  15.731
 6559W        W 7428   0.925  10.467  17.610
 6560W        W 7429   0.402   9.290  15.306
 6561W        W 7430   0.287   7.833  16.305
 6562W        W 7431   1.835   9.798  16.362
 6563W        W 7432   0.087   7.652  15.382
 6564W        W 7433   2.751   8.858  17.309
 6565W        W 7434   2.628   8.244  14.881
 6566W        W 7435   3.145   9.916  16.529
 6567W        W 7436   1.806  10.400  16.360
 6568W        W 7437   1.218  10.504  15.271
 6569W        W 7438   2.500   7.407  14.701
 6570W        W 7439   0.300  10.667  16.442
 6571W        W 7440   2.497   8.425  18.077
 6572W        W 7441   0.480   7.955  18.076
 6573W        W 7442   0.211   8.555  15.409
 6574W        W 7443   0.902   8.544  15.134
 6575W        W 7444   2.665   8.871  17.951
 6576W        W 7445   1.008   9.152  16.660
 6577W        W 7446   2.482   7.438  15.780
 6578W        W 7447   1.613  10.869  16.283
 6579W        W 7448   2.827  10.331  17.220
 6580W        W 7449   2.411  10.480  16.331
 6581W        W 7450   2.430   9.460  15.925
 6582W        W 7451   1.892   7.685  14.996
 6583W        W 7452   3.573   7.313  15.718
 6584W        W 7453   1.261   8.948  14.881
 6585W        W 7454   3.427   8.285  15.871
 6586W        W 7455   2.119   9.455  14.748
 6587W        W 7456   3.055   9.655  17.496
 6588W        W 7457   2.709  10.356  14.963
 6589W        W 7458   1.324   8.031  17.869
 6590W        W 7459   1.144   8.615  17.110
 6591W        W 7460   3.236  10.110  17.387
 6592W        W 7461   2.336   8.060  17.764
 6593W        W 7462   0.180   8.531  17.541
 6594W        W 7463   1.940   9.008  17.267
 6595W        W 7464   0.297   9.766  15.924
 6596W        W 7465   0.444   9.063  16.814
 6597W        W 7466   2.761   9.349  17.164
 6598W        W 7467   2.533  10.729  17.975
 6599W        W 7468   2.429   8.468  17.528
 6600W        W 7469   2.706  10.522  15.933
 6601W        W 7470   1.708  10.242  17.256
 6602W        W 7471   1.193  10.597  16.525
 6603W        W 7472   2.998   9.768  16.944
 6604W        W 7473   2.048   9.840  18.081
 6605W        W 7474   0.653   9.793  16.420
 6606W        W 7475   2.999   9.552  16.065
 6607W        W 7476   2.640  10.618  16.816
 6608W        W 7477   0.618  10.347  16.686
 6609W        W 7478   1.639   8.399  17.896
 6610W        W 7479   2.090  10.565  15.407
 6611W        W 7480   1.398   9.820  18.045
 6612W        W 7481   1.524  10.058  15.422
 6613W        W 7482   0.745   8.798  14.681
 6614W        W 7483   3.165   9.507  18.873
 6615W        W 7484   1.213  10.583  18.426
 6616W        W 7485   1.296   8.735  19.409
 6617W        W 7486   0.811   8.583  19.573
 6618W        W 7487   1.802   9.398  19.007
 6619W        W 7488   2.231   8.590  18.584
 6620W        W 7489   1.788   9.825  18.553
 6621W        W 7490   3.572   8.358  19.982
 6622W        W 7491   1.644   8.734  19.868
 6623W        W 7492   1.605   9.347  19.933
 6624W        W 7493   0.484   7.664  19.388
 6625W        W 7494   3.474   9.705  19.677
 6626W        W 7495   3.172   8.058  18.339
 6627W        W 7496   3.378  10.032  18.836
 6628W        W 7497   0.507  10.818  18.590
 6629W        W 7498   0.900  10.864  19.266
 6630W        W 7499   2.725   9.058  19.426
 6631W        W 7500   2.691   8.746  18.453
 6632W        W 7501   3.176   9.098  19.208
 6633W        W 7502   2.078   7.756  19.224
 6634W        W 7503   0.735  10.450  18.907
 6635W        W 7504   0.106   7.949  19.506
 6636W        W 7505   0.350  10.173  19.895
 6637W        W 7506   1.691  10.523  18.765
 6638W        W 7507   3.083   8.549  18.229
 6639W        W 7508   1.270   9.239  19.492
 6640W        W 7509   3.521   7.406  19.882
 6641W        W 7510   0.740   9.278  18.350
 6642W        W 7511   0.395   8.311  18.529
 6643W        W 7512   0.457  10.267  19.323
 6644W        W 7513   1.588   9.750  19.571
 6645W        W 7514   1.846   8.251  18.969
 6646W        W 7515   3.229  10.649  19.741
 6647W        W 7516   3.619  10.158  19.473
 6648W        W 7517   0.012   9.001  19.163
 6649W        W 7518   2.327   8.680  19.114
 6650W        W 7519   2.204   9.170  19.218
 6651W        W 7520   0.422   7.383  19.773
 6652W        W 7521   2.193   8.064  18.675
 6653W        W 7522   2.592   7.944  19.456
 6654W        W 7523   1.383   8.371  18.832
 6655W        W 7524   3.004   8.139  19.177
 6656W        W 7525   3.371   8.621  19.122
 6657W        W 7526   1.040   7.374  18.828
 6658W        W 7527   3.511  10.157  18.308
 6659W        W 7528   2.335   7.947  18.240
 6660W        W 7529   2.046  10.024  18.967
 6661W        W 7530   2.145  10.591  19.559
 6662W        W 7531   3.319   9.594  18.403
 6663W        W 7532   1.754   9.077  19.464
 6664W        W 7533   2.824   8.607  19.082
 6665W        W 7534   3.111   8.340  18.724
 6666W        W 7535   2.920  10.380  19.113
 6667W        W 7536   2.754   9.983  19.909
 6668W        W 7537   2.650   9.062  18.887
 6669W        W 7538   2.964   9.060  19.940
 6670W        W 7539   1.398  10.189  19.739
 6671W        W 7540   3.303   7.714  19.354
 6672W        W 7541   2.937   8.149  19.711
 6673W        W 7542   2.233   9.999  19.706
 6674W        W 7543   1.489  10.590  19.319
 6675W        W 7544   0.604   7.770  18.577
 6676W        W 7545   0.736  10.544  18.235
 6677W        W 7546   1.110   9.010  18.986
 6678W        W 7547   1.594   7.997  19.289
 6679W        W 7548   2.950   7.594  19.717
 6680W        W 7549   0.942   7.787  19.241
 6681W        W 7550   0.947   8.015  18.266
 6682W        W 7551   1.720   9.151  18.573
 6683W        W 7552   0.988   7.466  18.343
 6684W        W 7553   1.726   8.547  19.394
 6685W        W 7554   0.637   8.059  19.608
 6686W        W 7555   0.423  10.771  19.284
 6687W        W 7556   0.790   9.586  18.768
 6688W        W 7557   2.425   9.818  18.454
 6689W        W 7558   3.576   8.117  19.050
 6690W        W 7559   0.054  10.778  18.845
 6691W        W 7560   1.316  10.071  18.500
 6692W        W 7561   3.221  10.453  18.686
 6693W        W 7562   2.196   9.106  18.700
 6694W        W 7563   1.039   8.297  19.217
 6695W        W 7564   1.871   8.207  18.269
 6696W        W 7565   2.808   7.678  19.064
 6697W        W 7566   0.138   7.526  18.512
 6698W        W 7567   0.965   9.713  18.292
 6699W        W 7568   0.206   9.954  19.060
 6700W        W 7569   1.318   7.494  19.325
 6701W        W 7570   2.377   7.571  18.830
 6702W        W 7571   0.370   8.466  19.777
 6703W        W 7572   0.481   8.072  18.997
 6704W        W 7573   3.448   8.963  18.298
 6705W        W 7574   0.002   7.983  18.535
 6706W        W 7575   2.013  10.849  18.571
 6707W        W 7576   0.159   9.356  18.268
 6708W        W 7577   3.560   9.208  18.758
 6709W        W 7578   2.423   9.540  18.857
 6710W        W 7579   2.897  10.840  18.552
 6711W        W 7580   1.491   7.406  18.511
 6712W        W 7581   3.030  10.005  18.454
 6713W        W 7582   2.570  10.742  18.968
 6714W        W 7583   1.031  10.025  18.953
 6715W        W 7584   2.786   9.523  19.217
 6716W        W 7585   1.883  10.211  19.405
 6717W        W 7586   3.633   8.771  19.586
 6718W        W 7587   2.157  10.255  18.520
 6719W        W 7588   0.880   7.487  19.710
 6720W        W 7589   1.299   9.500  18.602
 6721W        W 7590   3.011  10.882  19.321
 6722W        W 7591   0.267   8.888  18.486
 6723W        W 7592   3.401  10.546  19.183
 6724W        W 7593   3.238   7.870  18.802
 6725W        W 7594   3.083  10.191  19.663
 6726W        W 7595   3.112   8.747  19.568
 6727W        W 7596   1.214  10.755  19.699
 6728W        W 7597   0.643  10.075  18.463
 6729W        W 7598   3.160   9.833  19.273
 6730W        W 7599   3.537   8.555  18.640
 6731W        W 7600   1.282   9.612  19.111
 6732W        W 7601   1.205   8.503  18.350
 6733W        W 7602   1.416   7.996  18.443
 6734W        W 7603   0.551   8.812  19.224
 6735W        W 7604   3.117   8.890  18.769
 6736W        W 7605   2.648  10.015  19.418
 6737W        W 7606   3.212   7.403  18.891
 6738W        W 7607   2.732   9.878  18.902
 6739W        W 7608   1.634   8.936  18.987
 6740W        W 7609   2.821   7.740  18.510
 6741W        W 7610   0.889   9.879  19.552
 6742W        W 7611   2.652   8.499  19.517
 6743W        W 7612   0.094  10.606  19.661
 6744W        W 7613   0.603   9.793  19.197
 6745W        W 7614   3.392   9.231  19.642
 6746W        W 7615   2.746   9.408  18.522
 6747W        W 7616   1.713   7.361  19.051
 6748W        W 7617   1.365   7.779  18.883
 6749W        W 7618   2.163   8.244  19.446
 6750W        W 7619   0.964   8.039  18.740
 6751W        W 7620   2.481   8.181  19.065
 6752W        W 7621   1.124   8.881  19.901
 6753W        W 7622   3.524  10.696  18.367
 6754W        W 7623   0.818   9.279  19.293
 6755W        W 7624   1.567   7.705  19.729
 6756W        W 7625   0.178   9.689  18.659
 6757W        W 7626   1.697   8.640  18.529
 6758W        W 7627   0.343   9.189  19.548
 6759W        W 7628   3.305   7.540  18.439
 6760W        W 7629   3.616   9.513  19.175
 6761W        W 7630   2.146   8.780  19.688
 6762W        W 7631   1.913   7.392  19.578
 6763W        W 7632   0.972  10.376  19.415
 6764W        W 7633   0.234  10.308  18.657
 6765W        W 7634   2.050   9.672  19.375
 6766W        W 7635   0.402   9.290  18.950
 6767W        W 7636   0.287   7.833  19.949
 6768W        W 7637   0.087   7.652  19.026
 6769W        W 7638   2.628   8.244  18.525
 6770W        W 7639   1.806  10.400  20.004
 6771W        W 7640   1.218  10.504  18.915
 6772W        W 7641   2.500   7.407  18.345
 6773W        W 7642   0.211   8.555  19.053
 6774W        W 7643   0.902   8.544  18.778
 6775W        W 7644   2.482   7.438  19.424
 6776W        W 7645   1.613  10.869  19.927
 6777W        W 7646   2.411  10.480  19.975
 6778W        W 7647   2.430   9.460  19.569
 6779W        W 7648   1.892   7.685  18.640
 6780W        W 7649   3.573   7.313  19.362
 6781W        W 7650   1.261   8.948  18.525
 6782W        W 7651   3.427   8.285  19.515
 6783W        W 7652   2.119   9.455  18.392
 6784W        W 7653   2.709  10.356  18.607
 6785W        W 7654   0.297   9.766  19.568
 6786W        W 7655   2.706  10.522  19.577
 6787W        W 7656   2.999   9.552  19.709
 6788W        W 7657   2.090  10.565  19.051
 6789W        W 7658   1.524  10.058  19.066
 6790W        W 7659   0.745   8.798  18.325
 6791W        W 7660   0.084  14.528   3.359
 6792W        W 7661   0.460  13.421   2.882
 6793W        W 7662   3.165  13.151   0.652
 6794W        W 7663   3.295  14.236   2.679
 6795W        W 7664   1.213  14.227   0.205
 6796W        W 7665   1.296  12.379   1.188
 6797W        W 7666   0.811  12.227   1.352
 6798W        W 7667   1.802  13.042   0.786
 6799W        W 7668   1.477  14.134   3.141
 6800W        W 7669   0.126  11.695   3.104
 6801W        W 7670   0.888  10.975   2.906
 6802W        W 7671   2.582  11.363   1.793
 6803W        W 7672   2.231  12.234   0.363
 6804W        W 7673   2.801  11.668   3.454
 6805W        W 7674   0.167  11.460   2.579
 6806W        W 7675   0.266  14.079   3.600
 6807W        W 7676   1.788  13.469   0.332
 6808W        W 7677   0.220  12.252   2.025
 6809W        W 7678   1.113  12.143   3.262
 6810W        W 7679   3.572  12.002   1.761
 6811W        W 7680   3.336  13.045   2.620
 6812W        W 7681   1.644  12.378   1.647
 6813W        W 7682   2.190  13.717   2.016
 6814W        W 7683   0.690  13.151   2.248
 6815W        W 7684   0.049  12.679   1.819
 6816W        W 7685   1.085  12.651   3.011
 6817W        W 7686   3.356  12.434   3.265
 6818W        W 7687   0.972  13.878   1.710
 6819W        W 7688   2.093  13.567   2.844
 6820W        W 7689   1.313  12.207   2.069
 6821W        W 7690   1.605  12.991   1.712
 6822W        W 7691   2.602  13.764   3.560
 6823W        W 7692   1.681  13.084   3.570
 6824W        W 7693   1.662  12.800   3.048
 6825W        W 7694   0.071  12.191   3.570
 6826W        W 7695   2.903  13.726   3.169
 6827W        W 7696   0.484  11.308   1.167
 6828W        W 7697   1.011  13.566   2.166
 6829W        W 7698   3.474  13.349   1.456
 6830W        W 7699   2.887  11.749   2.023
 6831W        W 7700   3.172  11.702   0.118
 6832W        W 7701   3.637  12.503   2.424
 6833W        W 7702   1.604  14.210   2.177
 6834W        W 7703   3.378  13.676   0.615
 6835W        W 7704   0.507  14.462   0.369
 6836W        W 7705   0.900  14.508   1.045
 6837W        W 7706   0.697  11.262   2.471
 6838W        W 7707   3.320  12.280   2.746
 6839W        W 7708   2.725  12.702   1.205
 6840W        W 7709   2.691  12.390   0.232
 6841W        W 7710   1.899  13.534   2.372
 6842W        W 7711   1.705  11.864   1.571
 6843W        W 7712   2.305  13.951   2.565
 6844W        W 7713   3.176  12.742   0.987
 6845W        W 7714   2.078  11.400   1.003
 6846W        W 7715   0.735  14.094   0.686
 6847W        W 7716   0.106  11.593   1.285
 6848W        W 7717   2.892  12.200   1.759
 6849W        W 7718   0.350  13.817   1.674
 6850W        W 7719   1.691  14.167   0.544
 6851W        W 7720   3.083  12.193   0.008
 6852W        W 7721   0.106  13.951   2.172
 6853W        W 7722   0.897  13.523   2.652
 6854W        W 7723   1.270  12.883   1.271
 6855W        W 7724   1.292  11.288   2.364
 6856W        W 7725   3.521  11.050   1.661
 6857W        W 7726   0.740  12.922   0.129
 6858W        W 7727   0.395  11.955   0.308
 6859W        W 7728   0.457  13.911   1.102
 6860W        W 7729   1.588  13.394   1.350
 6861W        W 7730   2.920  14.253   3.064
 6862W        W 7731   1.846  11.895   0.748
 6863W        W 7732   3.229  14.293   1.520
 6864W        W 7733   2.906  12.146   3.118
 6865W        W 7734   3.619  13.802   1.252
 6866W        W 7735   2.246  13.094   2.736
 6867W        W 7736   0.012  12.645   0.942
 6868W        W 7737   1.123  13.060   2.515
 6869W        W 7738   2.327  12.324   0.893
 6870W        W 7739   2.204  12.814   0.997
 6871W        W 7740   0.547  12.234   2.471
 6872W        W 7741   0.532  12.110   3.393
 6873W        W 7742   0.422  11.027   1.552
 6874W        W 7743   2.190  11.374   2.113
 6875W        W 7744   1.838  11.559   3.276
 6876W        W 7745   2.193  11.708   0.454
 6877W        W 7746   3.376  14.101   3.208
 6878W        W 7747   2.343  11.182   3.247
 6879W        W 7748   3.362  13.483   3.369
 6880W        W 7749   2.792  11.650   2.965
 6881W        W 7750   2.592  11.588   1.235
 6882W        W 7751   2.985  12.722   3.639
 6883W        W 7752   0.725  14.298   1.625
 6884W        W 7753   1.383  12.015   0.611
 6885W        W 7754   0.952  11.299   3.275
 6886W        W 7755   3.004  11.783   0.956
 6887W        W 7756   3.371  12.265   0.901
 6888W        W 7757   1.114  14.482   3.372
 6889W        W 7758   1.040  11.018   0.607
 6890W        W 7759   3.361  11.552   1.642
 6891W        W 7760   3.511  13.801   0.087
 6892W        W 7761   0.418  13.004   1.789
 6893W        W 7762   2.335  11.591   0.019
 6894W        W 7763   3.469  13.923   1.739
 6895W        W 7764   3.508  11.117   2.489
 6896W        W 7765   1.953  12.329   3.043
 6897W        W 7766   2.046  13.668   0.746
 6898W        W 7767   2.446  12.962   3.486
 6899W        W 7768   2.120  10.939   1.795
 6900W        W 7769   0.732  11.842   1.858
 6901W        W 7770   0.286  13.042   2.632
 6902W        W 7771   2.145  14.235   1.338
 6903W        W 7772   3.339  11.832   2.210
 6904W        W 7773   1.976  14.179   2.977
 6905W        W 7774   3.319  13.238   0.182
 6906W        W 7775   1.754  12.721   1.243
 6907W        W 7776   3.606  11.232   2.984
 6908W        W 7777   1.755  13.067   2.578
 6909W        W 7778   1.972  11.953   2.023
 6910W        W 7779   2.824  12.251   0.861
 6911W        W 7780   3.111  11.984   0.503
 6912W        W 7781   2.920  14.024   0.892
 6913W        W 7782   2.754  13.627   1.688
 6914W        W 7783   2.650  12.706   0.666
 6915W        W 7784   2.083  12.916   1.652
 6916W        W 7785   2.964  12.704   1.719
 6917W        W 7786   0.339  11.719   2.143
 6918W        W 7787   3.117  12.771   2.970
 6919W        W 7788   3.468  14.389   2.116
 6920W        W 7789   1.398  13.833   1.518
 6921W        W 7790   2.405  14.366   2.842
 6922W        W 7791   2.399  11.696   2.606
 6923W        W 7792   1.606  14.404   2.667
 6924W        W 7793   3.303  11.358   1.133
 6925W        W 7794   3.094  12.677   2.434
 6926W        W 7795   0.077  11.998   2.472
 6927W        W 7796   2.937  11.793   1.490
 6928W        W 7797   3.348  11.944   3.267
 6929W        W 7798   2.233  13.643   1.485
 6930W        W 7799   1.489  14.234   1.098
 6931W        W 7800   0.604  11.414   0.356
 6932W        W 7801   1.708  11.068   2.166
 6933W        W 7802   0.736  14.188   0.014
 6934W        W 7803   1.110  12.654   0.765
 6935W        W 7804   1.764  13.283   3.078
 6936W        W 7805   1.594  11.641   1.068
 6937W        W 7806   2.950  11.238   1.496
 6938W        W 7807   2.670  14.520   1.824
 6939W        W 7808   2.082  14.168   2.164
 6940W        W 7809   1.478  13.205   2.125
 6941W        W 7810   3.248  13.928   2.251
 6942W        W 7811   0.942  11.431   1.020
 6943W        W 7812   1.464  13.728   1.980
 6944W        W 7813   0.947  11.659   0.045
 6945W        W 7814   1.748  12.268   2.439
 6946W        W 7815   2.596  11.134   2.309
 6947W        W 7816   0.016  12.977   2.194
 6948W        W 7817   1.720  12.795   0.352
 6949W        W 7818   0.988  11.110   0.122
 6950W        W 7819   1.726  12.191   1.173
 6951W        W 7820   2.696  11.167   2.872
 6952W        W 7821   1.284  13.179   2.981
 6953W        W 7822   2.088  12.961   3.198
 6954W        W 7823   2.705  12.991   3.091
 6955W        W 7824   1.989  11.131   3.596
 6956W        W 7825   1.211  11.747   1.989
 6957W        W 7826   0.637  11.703   1.387
 6958W        W 7827   0.423  14.415   1.063
 6959W        W 7828   1.755  13.745   3.188
 6960W        W 7829   0.790  13.230   0.547
 6961W        W 7830   2.470  12.615   1.768
 6962W        W 7831   2.750  12.414   2.167
 6963W        W 7832   1.955  13.088   2.101
 6964W        W 7833   2.425  13.462   0.233
 6965W        W 7834   2.097  11.483   1.561
 6966W        W 7835   3.576  11.761   0.829
 6967W        W 7836   0.070  14.350   2.860
 6968W        W 7837   0.487  13.576   2.392
 6969W        W 7838   0.054  14.422   0.624
 6970W        W 7839   1.953  11.692   2.430
 6971W        W 7840   1.316  13.715   0.279
 6972W        W 7841   3.221  14.097   0.465
 6973W        W 7842   2.196  12.750   0.479
 6974W        W 7843   1.039  11.941   0.996
 6975W        W 7844   1.871  11.851   0.048
 6976W        W 7845   2.455  13.416   3.226
 6977W        W 7846   2.808  11.322   0.843
 6978W        W 7847   0.138  11.170   0.291
 6979W        W 7848   1.424  13.489   2.581
 6980W        W 7849   1.223  13.405   1.673
 6981W        W 7850   0.965  13.357   0.071
 6982W        W 7851   0.206  13.598   0.839
 6983W        W 7852   0.710  12.668   3.281
 6984W        W 7853   1.414  11.228   3.467
 6985W        W 7854   2.123  11.370   2.823
 6986W        W 7855   1.318  11.138   1.104
 6987W        W 7856   2.377  11.215   0.609
 6988W        W 7857   0.322  11.147   2.186
 6989W        W 7858   0.370  12.110   1.556
 6990W        W 7859   3.059  11.218   1.962
 6991W        W 7860   0.481  11.716   0.776
 6992W        W 7861   3.052  11.404   2.392
 6993W        W 7862   3.448  12.607   0.077
 6994W        W 7863   0.740  11.365   1.896
 6995W        W 7864   1.854  11.937   2.836
 6996W        W 7865   0.002  11.627   0.314
 6997W        W 7866   0.788  13.016   2.875
 6998W        W 7867   2.146  12.414   2.054
 6999W        W 7868   2.013  14.493   0.350
 7000W        W 7869   0.159  13.000   0.047
 7001W        W 7870   0.894  13.411   3.173
 7002W        W 7871   0.415  12.578   2.804
 7003W        W 7872   1.406  12.683   2.598
 7004W        W 7873   3.174  11.042   2.860
 7005W        W 7874   3.572  12.652   2.851
 7006W        W 7875   3.560  12.852   0.537
 7007W        W 7876   2.423  13.184   0.636
 7008W        W 7877   2.897  14.484   0.331
 7009W        W 7878   2.074  12.474   3.473
 7010W        W 7879   0.404  13.441   3.513
 7011W        W 7880   3.610  11.363   3.465
 7012W        W 7881   3.328  12.291   2.086
 7013W        W 7882   1.636  14.421   3.563
 7014W        W 7883   1.491  11.050   0.290
 7015W        W 7884   3.030  13.649   0.233
 7016W        W 7885   0.799  11.742   3.119
 7017W        W 7886   1.233  13.736   2.981
 7018W        W 7887   3.359  11.727   2.779
 7019W        W 7888   2.570  14.386   0.747
 7020W        W 7889   2.809  13.005   2.114
 7021W        W 7890   1.059  11.421   2.781
 7022W        W 7891   1.528  12.490   3.538
 7023W        W 7892   1.031  13.669   0.732
 7024W        W 7893   2.786  13.167   0.996
 7025W        W 7894   0.554  11.793   2.720
 7026W        W 7895   1.883  13.855   1.184
 7027W        W 7896   3.633  12.415   1.365
 7028W        W 7897   1.855  11.048   3.084
 7029W        W 7898   2.635  13.753   2.163
 7030W        W 7899   2.938  14.097   1.871
 7031W        W 7900   2.157  13.899   0.299
 7032W        W 7901   0.167  13.791   3.141
 7033W        W 7902   0.910  11.783   2.379
 7034W        W 7903   0.880  11.131   1.489
 7035W        W 7904   2.501  11.973   2.181
 7036W        W 7905   1.299  13.144   0.381
 7037W        W 7906   3.297  13.086   1.880
 7038W        W 7907   0.624  13.844   3.303
 7039W        W 7908   3.011  14.526   1.100
 7040W        W 7909   1.110  11.546   1.545
 7041W        W 7910   0.879  13.039   1.635
 7042W        W 7911   1.192  14.450   2.385
 7043W        W 7912   3.259  14.546   3.417
 7044W        W 7913   2.418  12.734   2.350
 7045W        W 7914   0.267  12.532   0.265
 7046W        W 7915   3.401  14.190   0.962
 7047W        W 7916   3.238  11.514   0.581
 7048W        W 7917   1.377  11.033   2.984
 7049W        W 7918   3.083  13.835   1.442
 7050W        W 7919   3.112  12.391   1.347
 7051W        W 7920   1.229  12.064   1.563
 7052W        W 7921   1.474  12.326   2.887
 7053W        W 7922   2.585  13.479   2.750
 7054W        W 7923   1.235  11.933   2.862
 7055W        W 7924   1.214  14.399   1.478
 7056W        W 7925   0.531  14.358   3.112
 7057W        W 7926   0.643  13.719   0.242
 7058W        W 7927   3.160  13.477   1.052
 7059W        W 7928   0.764  12.269   2.938
 7060W        W 7929   3.537  12.199   0.419
 7061W        W 7930   1.282  13.256   0.890
 7062W        W 7931   2.381  12.638   2.971
 7063W        W 7932   2.272  12.266   2.515
 7064W        W 7933   0.832  12.638   2.544
 7065W        W 7934   3.042  14.526   2.373
 7066W        W 7935   2.833  11.160   3.367
 7067W        W 7936   0.497  11.310   2.954
 7068W        W 7937   0.836  12.333   2.007
 7069W        W 7938   1.205  12.147   0.129
 7070W        W 7939   0.008  13.906   2.674
 7071W        W 7940   1.593  12.615   2.117
 7072W        W 7941   1.416  11.640   0.222
 7073W        W 7942   0.551  12.456   1.003
 7074W        W 7943   0.322  14.308   2.440
 7075W        W 7944   3.117  12.534   0.548
 7076W        W 7945   3.212  11.450   3.234
 7077W        W 7946   2.648  13.659   1.197
 7078W        W 7947   0.246  12.583   3.374
 7079W        W 7948   3.212  11.047   0.670
 7080W        W 7949   2.732  13.522   0.681
 7081W        W 7950   1.634  12.580   0.766
 7082W        W 7951   2.821  11.384   0.289
 7083W        W 7952   2.886  11.991   2.475
 7084W        W 7953   0.595  12.584   1.682
 7085W        W 7954   0.889  13.523   1.331
 7086W        W 7955   2.652  12.143   1.296
 7087W        W 7956   1.675  11.522   1.992
 7088W        W 7957   3.637  13.433   2.503
 7089W        W 7958   3.555  11.420   2.064
 7090W        W 7959   0.094  14.250   1.440
 7091W        W 7960   0.603  13.437   0.976
 7092W        W 7961   0.518  11.054   3.529
 7093W        W 7962   1.637  13.907   3.631
 7094W        W 7963   3.392  12.875   1.421
 7095W        W 7964   2.746  13.052   0.301
 7096W        W 7965   2.041  14.573   2.513
 7097W        W 7966   2.898  13.295   3.550
 7098W        W 7967   1.713  11.005   0.830
 7099W        W 7968   2.426  11.874   1.689
 7100W        W 7969   0.112  13.461   2.021
 7101W        W 7970   1.365  11.423   0.662
 7102W        W 7971   1.169  12.907   3.511
 7103W        W 7972   2.163  11.888   1.225
 7104W        W 7973   2.368  13.298   2.347
 7105W        W 7974   0.522  13.903   2.782
 7106W        W 7975   1.113  13.886   3.505
 7107W        W 7976   0.964  11.683   0.519
 7108W        W 7977   2.481  11.825   0.844
 7109W        W 7978   2.439  13.933   3.081
 7110W        W 7979   1.124  12.525   1.680
 7111W        W 7980   0.779  14.223   2.545
 7112W        W 7981   3.524  14.340   0.146
 7113W        W 7982   0.387  13.012   3.142
 7114W        W 7983   2.382  13.274   1.830
 7115W        W 7984   0.818  12.923   1.072
 7116W        W 7985   1.189  13.930   2.467
 7117W        W 7986   1.567  11.349   1.508
 7118W        W 7987   0.178  13.333   0.438
 7119W        W 7988   1.697  12.284   0.308
 7120W        W 7989   0.343  12.833   1.327
 7121W        W 7990   1.633  11.475   2.791
 7122W        W 7991   3.305  11.184   0.218
 7123W        W 7992   3.398  12.930   3.317
 7124W        W 7993   2.052  14.187   3.469
 7125W        W 7994   3.610  13.281   2.991
 7126W        W 7995   3.018  14.079   3.602
 7127W        W 7996   0.757  14.535   2.080
 7128W        W 7997   3.616  13.157   0.954
 7129W        W 7998   2.146  12.424   1.467
 7130W        W 7999   1.913  11.036   1.357
 7131W        W 8000   0.972  14.020   1.194
 7132W        W 8001   1.471  11.761   2.419
 7133W        W 8002   1.171  11.130   1.888
 7134W        W 8003   0.234  13.952   0.436
 7135W        W 8004   2.050  13.316   1.154
 7136W        W 8005   0.925  14.111   3.033
 7137W        W 8006   0.402  12.934   0.729
 7138W        W 8007   0.287  11.477   1.728
 7139W        W 8008   1.835  13.442   1.785
 7140W        W 8009   0.087  11.296   0.805
 7141W        W 8010   2.751  12.502   2.732
 7142W        W 8011   2.628  11.888   0.304
 7143W        W 8012   3.145  13.560   1.952
 7144W        W 8013   1.806  14.044   1.783
 7145W        W 8014   1.218  14.148   0.694
 7146W        W 8015   2.500  11.051   0.124
 7147W        W 8016   0.300  14.311   1.865
 7148W        W 8017   2.497  12.069   3.500
 7149W        W 8018   0.480  11.599   3.499
 7150W        W 8019   0.211  12.199   0.832
 7151W        W 8020   0.902  12.188   0.557
 7152W        W 8021   2.665  12.515   3.374
 7153W        W 8022   1.008  12.796   2.083
 7154W        W 8023   2.482  11.082   1.203
 7155W        W 8024   1.613  14.513   1.706
 7156W        W 8025   2.827  13.975   2.643
 7157W        W 8026   2.411  14.124   1.754
 7158W        W 8027   2.430  13.104   1.348
 7159W        W 8028   1.892  11.329   0.419
 7160W        W 8029   3.573  10.957   1.141
 7161W        W 8030   1.261  12.592   0.304
 7162W        W 8031   3.427  11.929   1.294
 7163W        W 8032   2.119  13.099   0.171
 7164W        W 8033   3.055  13.299   2.919
 7165W        W 8034   2.709  14.000   0.386
 7166W        W 8035   1.324  11.675   3.292
 7167W        W 8036   1.144  12.259   2.533
 7168W        W 8037   3.236  13.754   2.810
 7169W        W 8038   2.336  11.704   3.187
 7170W        W 8039   0.180  12.175   2.964
 7171W        W 8040   1.940  12.652   2.690
 7172W        W 8041   0.297  13.410   1.347
 7173W        W 8042   0.444  12.707   2.237
 7174W        W 8043   2.761  12.993   2.587
 7175W        W 8044   2.533  14.373   3.398
 7176W        W 8045   2.429  12.112   2.951
 7177W        W 8046   2.706  14.166   1.356
 7178W        W 8047   1.708  13.886   2.679
 7179W        W 8048   1.193  14.241   1.948
 7180W        W 8049   2.998  13.412   2.367
 7181W        W 8050   2.048  13.484   3.504
 7182W        W 8051   0.653  13.437   1.843
 7183W        W 8052   2.999  13.196   1.488
 7184W        W 8053   2.640  14.262   2.239
 7185W        W 8054   0.618  13.991   2.109
 7186W        W 8055   1.639  12.043   3.319
 7187W        W 8056   2.090  14.209   0.830
 7188W        W 8057   1.398  13.464   3.468
 7189W        W 8058   1.524  13.702   0.845
 7190W        W 8059   0.745  12.442   0.104
 7191W        W 8060   0.084  14.528   7.003
 7192W        W 8061   0.460  13.421   6.526
 7193W        W 8062   3.165  13.151   4.296
 7194W        W 8063   3.295  14.236   6.323
 7195W        W 8064   1.213  14.227   3.849
 7196W        W 8065   1.296  12.379   4.832
 7197W        W 8066   0.811  12.227   4.996
 7198W        W 8067   1.802  13.042   4.430
 7199W        W 8068   1.477  14.134   6.785
 7200W        W 8069   0.126  11.695   6.748
 7201W        W 8070   0.888  10.975   6.550
 7202W        W 8071   2.582  11.363   5.437
 7203W        W 8072   2.231  12.234   4.007
 7204W        W 8073   2.801  11.668   7.098
 7205W        W 8074   0.167  11.460   6.223
 7206W        W 8075   0.266  14.079   7.244
 7207W        W 8076   1.788  13.469   3.976
 7208W        W 8077   0.220  12.252   5.669
 7209W        W 8078   1.113  12.143   6.906
 7210W        W 8079   3.572  12.002   5.405
 7211W        W 8080   3.336  13.045   6.264
 7212W        W 8081   1.644  12.378   5.291
 7213W        W 8082   2.190  13.717   5.660
 7214W        W 8083   0.690  13.151   5.892
 7215W        W 8084   0.049  12.679   5.463
 7216W        W 8085   1.085  12.651   6.655
 7217W        W 8086   3.356  12.434   6.909
 7218W        W 8087   0.972  13.878   5.354
 7219W        W 8088   2.093  13.567   6.488
 7220W        W 8089   1.313  12.207   5.713
 7221W        W 8090   1.605  12.991   5.356
 7222W        W 8091   2.602  13.764   7.204
 7223W        W 8092   1.681  13.084   7.214
 7224W        W 8093   1.662  12.800   6.692
 7225W        W 8094   0.071  12.191   7.214
 7226W        W 8095   2.903  13.726   6.813
 7227W        W 8096   0.484  11.308   4.811
 7228W        W 8097   1.011  13.566   5.810
 7229W        W 8098   3.474  13.349   5.100
 7230W        W 8099   2.887  11.749   5.667
 7231W        W 8100   3.172  11.702   3.762
 7232W        W 8101   1.604  14.210   5.821
 7233W        W 8102   3.378  13.676   4.259
 7234W        W 8103   0.507  14.462   4.013
 7235W        W 8104   0.900  14.508   4.689
 7236W        W 8105   0.697  11.262   6.115
 7237W        W 8106   3.320  12.280   6.390
 7238W        W 8107   2.725  12.702   4.849
 7239W        W 8108   2.691  12.390   3.876
 7240W        W 8109   1.899  13.534   6.016
 7241W        W 8110   1.705  11.864   5.215
 7242W        W 8111   2.305  13.951   6.209
 7243W        W 8112   3.176  12.742   4.631
 7244W        W 8113   2.078  11.400   4.647
 7245W        W 8114   0.735  14.094   4.330
 7246W        W 8115   0.106  11.593   4.929
 7247W        W 8116   2.892  12.200   5.403
 7248W        W 8117   0.350  13.817   5.318
 7249W        W 8118   1.691  14.167   4.188
 7250W        W 8119   3.083  12.193   3.652
 7251W        W 8120   0.106  13.951   5.816
 7252W        W 8121   0.897  13.523   6.296
 7253W        W 8122   1.270  12.883   4.915
 7254W        W 8123   1.292  11.288   6.008
 7255W        W 8124   3.521  11.050   5.305
 7256W        W 8125   0.740  12.922   3.773
 7257W        W 8126   0.395  11.955   3.952
 7258W        W 8127   0.457  13.911   4.746
 7259W        W 8128   1.588  13.394   4.994
 7260W        W 8129   2.920  14.253   6.708
 7261W        W 8130   1.846  11.895   4.392
 7262W        W 8131   3.229  14.293   5.164
 7263W        W 8132   2.906  12.146   6.762
 7264W        W 8133   3.619  13.802   4.896
 7265W        W 8134   2.246  13.094   6.380
 7266W        W 8135   0.012  12.645   4.586
 7267W        W 8136   1.123  13.060   6.159
 7268W        W 8137   2.327  12.324   4.537
 7269W        W 8138   2.204  12.814   4.641
 7270W        W 8139   0.547  12.234   6.115
 7271W        W 8140   0.532  12.110   7.037
 7272W        W 8141   0.422  11.027   5.196
 7273W        W 8142   2.190  11.374   5.757
 7274W        W 8143   1.838  11.559   6.920
 7275W        W 8144   2.193  11.708   4.098
 7276W        W 8145   3.376  14.101   6.852
 7277W        W 8146   2.343  11.182   6.891
 7278W        W 8147   3.362  13.483   7.013
 7279W        W 8148   2.792  11.650   6.609
 7280W        W 8149   2.592  11.588   4.879
 7281W        W 8150   2.985  12.722   7.283
 7282W        W 8151   0.725  14.298   5.269
 7283W        W 8152   1.383  12.015   4.255
 7284W        W 8153   0.952  11.299   6.919
 7285W        W 8154   3.004  11.783   4.600
 7286W        W 8155   3.371  12.265   4.545
 7287W        W 8156   1.114  14.482   7.016
 7288W        W 8157   1.040  11.018   4.251
 7289W        W 8158   3.361  11.552   5.286
 7290W        W 8159   3.511  13.801   3.731
 7291W        W 8160   0.418  13.004   5.433
 7292W        W 8161   2.335  11.591   3.663
 7293W        W 8162   3.469  13.923   5.383
 7294W        W 8163   3.508  11.117   6.133
 7295W        W 8164   1.953  12.329   6.687
 7296W        W 8165   2.046  13.668   4.390
 7297W        W 8166   2.446  12.962   7.130
 7298W        W 8167   2.120  10.939   5.439
 7299W        W 8168   0.732  11.842   5.502
 7300W        W 8169   0.286  13.042   6.276
 7301W        W 8170   2.145  14.235   4.982
 7302W        W 8171   3.339  11.832   5.854
 7303W        W 8172   1.976  14.179   6.621
 7304W        W 8173   3.319  13.238   3.826
 7305W        W 8174   1.754  12.721   4.887
 7306W        W 8175   3.606  11.232   6.628
 7307W        W 8176   1.755  13.067   6.222
 7308W        W 8177   1.972  11.953   5.667
 7309W        W 8178   2.824  12.251   4.505
 7310W        W 8179   3.111  11.984   4.147
 7311W        W 8180   2.920  14.024   4.536
 7312W        W 8181   2.754  13.627   5.332
 7313W        W 8182   2.650  12.706   4.310
 7314W        W 8183   2.083  12.916   5.296
 7315W        W 8184   2.964  12.704   5.363
 7316W        W 8185   0.339  11.719   5.787
 7317W        W 8186   3.117  12.771   6.614
 7318W        W 8187   3.468  14.389   5.760
 7319W        W 8188   1.398  13.833   5.162
 7320W        W 8189   2.405  14.366   6.486
 7321W        W 8190   2.399  11.696   6.250
 7322W        W 8191   1.606  14.404   6.311
 7323W        W 8192   3.303  11.358   4.777
 7324W        W 8193   3.094  12.677   6.078
 7325W        W 8194   0.077  11.998   6.116
 7326W        W 8195   2.937  11.793   5.134
 7327W        W 8196   3.348  11.944   6.911
 7328W        W 8197   2.233  13.643   5.129
 7329W        W 8198   1.489  14.234   4.742
 7330W        W 8199   0.604  11.414   4.000
 7331W        W 8200   1.708  11.068   5.810
 7332W        W 8201   0.736  14.188   3.658
 7333W        W 8202   1.110  12.654   4.409
 7334W        W 8203   1.764  13.283   6.722
 7335W        W 8204   1.594  11.641   4.712
 7336W        W 8205   2.950  11.238   5.140
 7337W        W 8206   2.670  14.520   5.468
 7338W        W 8207   2.082  14.168   5.808
 7339W        W 8208   1.478  13.205   5.769
 7340W        W 8209   3.248  13.928   5.895
 7341W        W 8210   0.942  11.431   4.664
 7342W        W 8211   1.464  13.728   5.624
 7343W        W 8212   0.947  11.659   3.689
 7344W        W 8213   1.748  12.268   6.083
 7345W        W 8214   2.596  11.134   5.953
 7346W        W 8215   0.016  12.977   5.838
 7347W        W 8216   1.720  12.795   3.996
 7348W        W 8217   0.988  11.110   3.766
 7349W        W 8218   1.726  12.191   4.817
 7350W        W 8219   2.696  11.167   6.516
 7351W        W 8220   1.284  13.179   6.625
 7352W        W 8221   2.088  12.961   6.842
 7353W        W 8222   2.705  12.991   6.735
 7354W        W 8223   1.989  11.131   7.240
 7355W        W 8224   1.211  11.747   5.633
 7356W        W 8225   0.637  11.703   5.031
 7357W        W 8226   0.423  14.415   4.707
 7358W        W 8227   1.755  13.745   6.832
 7359W        W 8228   0.790  13.230   4.191
 7360W        W 8229   2.470  12.615   5.412
 7361W        W 8230   2.750  12.414   5.811
 7362W        W 8231   1.955  13.088   5.745
 7363W        W 8232   2.425  13.462   3.877
 7364W        W 8233   2.097  11.483   5.205
 7365W        W 8234   3.576  11.761   4.473
 7366W        W 8235   0.070  14.350   6.504
 7367W        W 8236   0.487  13.576   6.036
 7368W        W 8237   0.054  14.422   4.268
 7369W        W 8238   1.953  11.692   6.074
 7370W        W 8239   1.316  13.715   3.923
 7371W        W 8240   3.221  14.097   4.109
 7372W        W 8241   2.196  12.750   4.123
 7373W        W 8242   1.039  11.941   4.640
 7374W        W 8243   1.871  11.851   3.692
 7375W        W 8244   2.455  13.416   6.870
 7376W        W 8245   2.808  11.322   4.487
 7377W        W 8246   0.138  11.170   3.935
 7378W        W 8247   1.424  13.489   6.225
 7379W        W 8248   1.223  13.405   5.317
 7380W        W 8249   0.965  13.357   3.715
 7381W        W 8250   0.206  13.598   4.483
 7382W        W 8251   0.710  12.668   6.925
 7383W        W 8252   1.414  11.228   7.111
 7384W        W 8253   2.123  11.370   6.467
 7385W        W 8254   1.318  11.138   4.748
 7386W        W 8255   2.377  11.215   4.253
 7387W        W 8256   0.322  11.147   5.830
 7388W        W 8257   0.370  12.110   5.200
 7389W        W 8258   3.059  11.218   5.606
 7390W        W 8259   0.481  11.716   4.420
 7391W        W 8260   3.052  11.404   6.036
 7392W        W 8261   3.448  12.607   3.721
 7393W        W 8262   0.740  11.365   5.540
 7394W        W 8263   1.854  11.937   6.480
 7395W        W 8264   0.002  11.627   3.958
 7396W        W 8265   0.788  13.016   6.519
 7397W        W 8266   2.146  12.414   5.698
 7398W        W 8267   2.013  14.493   3.994
 7399W        W 8268   0.159  13.000   3.691
 7400W        W 8269   0.894  13.411   6.817
 7401W        W 8270   0.415  12.578   6.448
 7402W        W 8271   1.406  12.683   6.242
 7403W        W 8272   3.174  11.042   6.504
 7404W        W 8273   3.572  12.652   6.495
 7405W        W 8274   3.560  12.852   4.181
 7406W        W 8275   2.423  13.184   4.280
 7407W        W 8276   2.897  14.484   3.975
 7408W        W 8277   2.074  12.474   7.117
 7409W        W 8278   0.404  13.441   7.157
 7410W        W 8279   3.610  11.363   7.109
 7411W        W 8280   3.328  12.291   5.730
 7412W        W 8281   1.636  14.421   7.207
 7413W        W 8282   1.491  11.050   3.934
 7414W        W 8283   3.030  13.649   3.877
 7415W        W 8284   0.799  11.742   6.763
 7416W        W 8285   1.233  13.736   6.625
 7417W        W 8286   3.359  11.727   6.423
 7418W        W 8287   2.570  14.386   4.391
 7419W        W 8288   2.809  13.005   5.758
 7420W        W 8289   1.059  11.421   6.425
 7421W        W 8290   1.528  12.490   7.182
 7422W        W 8291   1.031  13.669   4.376
 7423W        W 8292   2.786  13.167   4.640
 7424W        W 8293   0.554  11.793   6.364
 7425W        W 8294   1.883  13.855   4.828
 7426W        W 8295   3.633  12.415   5.009
 7427W        W 8296   1.855  11.048   6.728
 7428W        W 8297   2.635  13.753   5.807
 7429W        W 8298   2.938  14.097   5.515
 7430W        W 8299   2.157  13.899   3.943
 7431W        W 8300   0.167  13.791   6.785
 7432W        W 8301   0.910  11.783   6.023
 7433W        W 8302   0.880  11.131   5.133
 7434W        W 8303   2.501  11.973   5.825
 7435W        W 8304   1.299  13.144   4.025
 7436W        W 8305   3.297  13.086   5.524
 7437W        W 8306   0.624  13.844   6.947
 7438W        W 8307   3.011  14.526   4.744
 7439W        W 8308   1.110  11.546   5.189
 7440W        W 8309   0.879  13.039   5.279
 7441W        W 8310   1.192  14.450   6.029
 7442W        W 8311   3.259  14.546   7.061
 7443W        W 8312   2.418  12.734   5.994
 7444W        W 8313   0.267  12.532   3.909
 7445W        W 8314   3.401  14.190   4.606
 7446W        W 8315   3.238  11.514   4.225
 7447W        W 8316   1.377  11.033   6.628
 7448W        W 8317   3.083  13.835   5.086
 7449W        W 8318   3.112  12.391   4.991
 7450W        W 8319   1.229  12.064   5.207
 7451W        W 8320   1.474  12.326   6.531
 7452W        W 8321   2.585  13.479   6.394
 7453W        W 8322   1.235  11.933   6.506
 7454W        W 8323   1.214  14.399   5.122
 7455W        W 8324   0.531  14.358   6.756
 7456W        W 8325   0.643  13.719   3.886
 7457W        W 8326   3.160  13.477   4.696
 7458W        W 8327   0.764  12.269   6.582
 7459W        W 8328   3.537  12.199   4.063
 7460W        W 8329   1.282  13.256   4.534
 7461W        W 8330   2.381  12.638   6.615
 7462W        W 8331   2.272  12.266   6.159
 7463W        W 8332   0.832  12.638   6.188
 7464W        W 8333   3.042  14.526   6.017
 7465W        W 8334   2.833  11.160   7.011
 7466W        W 8335   0.497  11.310   6.598
 7467W        W 8336   0.836  12.333   5.651
 7468W        W 8337   1.205  12.147   3.773
 7469W        W 8338   0.008  13.906   6.318
 7470W        W 8339   1.593  12.615   5.761
 7471W        W 8340   1.416  11.640   3.866
 7472W        W 8341   0.551  12.456   4.647
 7473W        W 8342   0.322  14.308   6.084
 7474W        W 8343   3.117  12.534   4.192
 7475W        W 8344   3.212  11.450   6.878
 7476W        W 8345   2.648  13.659   4.841
 7477W        W 8346   0.246  12.583   7.018
 7478W        W 8347   3.212  11.047   4.314
 7479W        W 8348   2.732  13.522   4.325
 7480W        W 8349   1.634  12.580   4.410
 7481W        W 8350   2.821  11.384   3.933
 7482W        W 8351   2.886  11.991   6.119
 7483W        W 8352   0.595  12.584   5.326
 7484W        W 8353   0.889  13.523   4.975
 7485W        W 8354   2.652  12.143   4.940
 7486W        W 8355   1.675  11.522   5.636
 7487W        W 8356   3.637  13.433   6.147
 7488W        W 8357   3.555  11.420   5.708
 7489W        W 8358   0.094  14.250   5.084
 7490W        W 8359   0.603  13.437   4.620
 7491W        W 8360   0.518  11.054   7.173
 7492W        W 8361   1.637  13.907   7.275
 7493W        W 8362   3.392  12.875   5.065
 7494W        W 8363   2.746  13.052   3.945
 7495W        W 8364   2.041  14.573   6.157
 7496W        W 8365   2.898  13.295   7.194
 7497W        W 8366   1.713  11.005   4.474
 7498W        W 8367   2.426  11.874   5.333
 7499W        W 8368   0.112  13.461   5.665
 7500W        W 8369   1.365  11.423   4.306
 7501W        W 8370   1.169  12.907   7.155
 7502W        W 8371   2.163  11.888   4.869
 7503W        W 8372   2.368  13.298   5.991
 7504W        W 8373   0.522  13.903   6.426
 7505W        W 8374   1.113  13.886   7.149
 7506W        W 8375   0.964  11.683   4.163
 7507W        W 8376   2.481  11.825   4.488
 7508W        W 8377   2.439  13.933   6.725
 7509W        W 8378   1.124  12.525   5.324
 7510W        W 8379   0.779  14.223   6.189
 7511W        W 8380   3.524  14.340   3.790
 7512W        W 8381   0.387  13.012   6.786
 7513W        W 8382   2.382  13.274   5.474
 7514W        W 8383   0.818  12.923   4.716
 7515W        W 8384   1.189  13.930   6.111
 7516W        W 8385   1.567  11.349   5.152
 7517W        W 8386   0.178  13.333   4.082
 7518W        W 8387   1.697  12.284   3.952
 7519W        W 8388   0.343  12.833   4.971
 7520W        W 8389   1.633  11.475   6.435
 7521W        W 8390   3.305  11.184   3.862
 7522W        W 8391   3.398  12.930   6.961
 7523W        W 8392   2.052  14.187   7.113
 7524W        W 8393   3.610  13.281   6.635
 7525W        W 8394   3.018  14.079   7.246
 7526W        W 8395   0.757  14.535   5.724
 7527W        W 8396   3.616  13.157   4.598
 7528W        W 8397   2.146  12.424   5.111
 7529W        W 8398   1.913  11.036   5.001
 7530W        W 8399   0.972  14.020   4.838
 7531W        W 8400   1.471  11.761   6.063
 7532W        W 8401   1.171  11.130   5.532
 7533W        W 8402   0.234  13.952   4.080
 7534W        W 8403   2.050  13.316   4.798
 7535W        W 8404   0.925  14.111   6.677
 7536W        W 8405   0.402  12.934   4.373
 7537W        W 8406   0.287  11.477   5.372
 7538W        W 8407   1.835  13.442   5.429
 7539W        W 8408   0.087  11.296   4.449
 7540W        W 8409   2.751  12.502   6.376
 7541W        W 8410   2.628  11.888   3.948
 7542W        W 8411   3.145  13.560   5.596
 7543W        W 8412   1.806  14.044   5.427
 7544W        W 8413   1.218  14.148   4.338
 7545W        W 8414   2.500  11.051   3.768
 7546W        W 8415   0.300  14.311   5.509
 7547W        W 8416   2.497  12.069   7.144
 7548W        W 8417   0.480  11.599   7.143
 7549W        W 8418   0.211  12.199   4.476
 7550W        W 8419   0.902  12.188   4.201
 7551W        W 8420   2.665  12.515   7.018
 7552W        W 8421   1.008  12.796   5.727
 7553W        W 8422   2.482  11.082   4.847
 7554W        W 8423   1.613  14.513   5.350
 7555W        W 8424   2.827  13.975   6.287
 7556W        W 8425   2.411  14.124   5.398
 7557W        W 8426   2.430  13.104   4.992
 7558W        W 8427   1.892  11.329   4.063
 7559W        W 8428   3.573  10.957   4.785
 7560W        W 8429   1.261  12.592   3.948
 7561W        W 8430   3.427  11.929   4.938
 7562W        W 8431   2.119  13.099   3.815
 7563W        W 8432   2.709  14.000   4.030
 7564W        W 8433   1.324  11.675   6.936
 7565W        W 8434   1.144  12.259   6.177
 7566W        W 8435   3.236  13.754   6.454
 7567W        W 8436   2.336  11.704   6.831
 7568W        W 8437   0.180  12.175   6.608
 7569W        W 8438   1.940  12.652   6.334
 7570W        W 8439   0.297  13.410   4.991
 7571W        W 8440   0.444  12.707   5.881
 7572W        W 8441   2.761  12.993   6.231
 7573W        W 8442   2.533  14.373   7.042
 7574W        W 8443   2.429  12.112   6.595
 7575W        W 8444   2.706  14.166   5.000
 7576W        W 8445   1.708  13.886   6.323
 7577W        W 8446   1.193  14.241   5.592
 7578W        W 8447   2.998  13.412   6.011
 7579W        W 8448   2.048  13.484   7.148
 7580W        W 8449   0.653  13.437   5.487
 7581W        W 8450   2.999  13.196   5.132
 7582W        W 8451   2.640  14.262   5.883
 7583W        W 8452   0.618  13.991   5.753
 7584W        W 8453   1.639  12.043   6.963
 7585W        W 8454   2.090  14.209   4.474
 7586W        W 8455   1.398  13.464   7.112
 7587W        W 8456   1.524  13.702   4.489
 7588W        W 8457   0.745  12.442   3.748
 7589W        W 8458   0.084  14.528  10.648
 7590W        W 8459   0.460  13.421  10.171
 7591W        W 8460   3.165  13.151   7.941
 7592W        W 8461   3.295  14.236   9.968
 7593W        W 8462   1.213  14.227   7.494
 7594W        W 8463   1.296  12.379   8.477
 7595W        W 8464   0.811  12.227   8.641
 7596W        W 8465   1.802  13.042   8.075
 7597W        W 8466   1.477  14.134  10.430
 7598W        W 8467   0.126  11.695  10.393
 7599W        W 8468   0.888  10.975  10.195
 7600W        W 8469   2.582  11.363   9.082
 7601W        W 8470   2.231  12.234   7.652
 7602W        W 8471   2.801  11.668  10.743
 7603W        W 8472   0.167  11.460   9.868
 7604W        W 8473   0.266  14.079  10.889
 7605W        W 8474   1.788  13.469   7.621
 7606W        W 8475   0.220  12.252   9.314
 7607W        W 8476   1.113  12.143  10.551
 7608W        W 8477   3.572  12.002   9.050
 7609W        W 8478   3.336  13.045   9.909
 7610W        W 8479   1.644  12.378   8.936
 7611W        W 8480   2.190  13.717   9.305
 7612W        W 8481   0.690  13.151   9.537
 7613W        W 8482   0.049  12.679   9.108
 7614W        W 8483   1.085  12.651  10.300
 7615W        W 8484   3.356  12.434  10.554
 7616W        W 8485   0.972  13.878   8.999
 7617W        W 8486   2.093  13.567  10.133
 7618W        W 8487   1.313  12.207   9.358
 7619W        W 8488   1.605  12.991   9.001
 7620W        W 8489   1.681  13.084  10.859
 7621W        W 8490   1.662  12.800  10.337
 7622W        W 8491   0.071  12.191  10.859
 7623W        W 8492   2.903  13.726  10.458
 7624W        W 8493   0.484  11.308   8.456
 7625W        W 8494   1.011  13.566   9.455
 7626W        W 8495   3.474  13.349   8.745
 7627W        W 8496   2.887  11.749   9.312
 7628W        W 8497   3.172  11.702   7.407
 7629W        W 8498   3.637  12.503   9.713
 7630W        W 8499   1.604  14.210   9.466
 7631W        W 8500   3.378  13.676   7.904
 7632W        W 8501   0.507  14.462   7.658
 7633W        W 8502   0.900  14.508   8.334
 7634W        W 8503   0.697  11.262   9.760
 7635W        W 8504   3.320  12.280  10.035
 7636W        W 8505   2.725  12.702   8.494
 7637W        W 8506   2.691  12.390   7.521
 7638W        W 8507   1.899  13.534   9.661
 7639W        W 8508   1.705  11.864   8.860
 7640W        W 8509   2.305  13.951   9.854
 7641W        W 8510   3.176  12.742   8.276
 7642W        W 8511   2.078  11.400   8.292
 7643W        W 8512   0.735  14.094   7.975
 7644W        W 8513   0.106  11.593   8.574
 7645W        W 8514   2.892  12.200   9.048
 7646W        W 8515   0.350  13.817   8.963
 7647W        W 8516   1.691  14.167   7.833
 7648W        W 8517   3.083  12.193   7.297
 7649W        W 8518   0.106  13.951   9.461
 7650W        W 8519   0.897  13.523   9.941
 7651W        W 8520   1.270  12.883   8.560
 7652W        W 8521   1.292  11.288   9.653
 7653W        W 8522   3.521  11.050   8.950
 7654W        W 8523   0.740  12.922   7.418
 7655W        W 8524   0.395  11.955   7.597
 7656W        W 8525   0.457  13.911   8.391
 7657W        W 8526   1.588  13.394   8.639
 7658W        W 8527   2.920  14.253  10.353
 7659W        W 8528   1.846  11.895   8.037
 7660W        W 8529   3.229  14.293   8.809
 7661W        W 8530   2.906  12.146  10.407
 7662W        W 8531   3.619  13.802   8.541
 7663W        W 8532   2.246  13.094  10.025
 7664W        W 8533   0.012  12.645   8.231
 7665W        W 8534   1.123  13.060   9.804
 7666W        W 8535   2.327  12.324   8.182
 7667W        W 8536   2.204  12.814   8.286
 7668W        W 8537   0.547  12.234   9.760
 7669W        W 8538   0.532  12.110  10.682
 7670W        W 8539   0.422  11.027   8.841
 7671W        W 8540   2.190  11.374   9.402
 7672W        W 8541   1.838  11.559  10.565
 7673W        W 8542   2.193  11.708   7.743
 7674W        W 8543   2.343  11.182  10.536
 7675W        W 8544   3.362  13.483  10.658
 7676W        W 8545   2.792  11.650  10.254
 7677W        W 8546   2.592  11.588   8.524
 7678W        W 8547   2.985  12.722  10.928
 7679W        W 8548   0.725  14.298   8.914
 7680W        W 8549   1.383  12.015   7.900
 7681W        W 8550   0.952  11.299  10.564
 7682W        W 8551   3.004  11.783   8.245
 7683W        W 8552   3.371  12.265   8.190
 7684W        W 8553   1.114  14.482  10.661
 7685W        W 8554   1.040  11.018   7.896
 7686W        W 8555   3.361  11.552   8.931
 7687W        W 8556   3.511  13.801   7.376
 7688W        W 8557   0.418  13.004   9.078
 7689W        W 8558   2.335  11.591   7.308
 7690W        W 8559   3.469  13.923   9.028
 7691W        W 8560   3.508  11.117   9.778
 7692W        W 8561   1.953  12.329  10.332
 7693W        W 8562   2.046  13.668   8.035
 7694W        W 8563   2.446  12.962  10.775
 7695W        W 8564   2.120  10.939   9.084
 7696W        W 8565   0.732  11.842   9.147
 7697W        W 8566   0.286  13.042   9.921
 7698W        W 8567   2.145  14.235   8.627
 7699W        W 8568   3.339  11.832   9.499
 7700W        W 8569   1.976  14.179  10.266
 7701W        W 8570   3.319  13.238   7.471
 7702W        W 8571   1.754  12.721   8.532
 7703W        W 8572   3.606  11.232  10.273
 7704W        W 8573   1.755  13.067   9.867
 7705W        W 8574   1.972  11.953   9.312
 7706W        W 8575   2.824  12.251   8.150
 7707W        W 8576   3.111  11.984   7.792
 7708W        W 8577   2.920  14.024   8.181
 7709W        W 8578   2.754  13.627   8.977
 7710W        W 8579   2.650  12.706   7.955
 7711W        W 8580   2.083  12.916   8.941
 7712W        W 8581   2.964  12.704   9.008
 7713W        W 8582   0.339  11.719   9.432
 7714W        W 8583   3.117  12.771  10.259
 7715W        W 8584   3.468  14.389   9.405
 7716W        W 8585   1.398  13.833   8.807
 7717W        W 8586   2.405  14.366  10.131
 7718W        W 8587   2.399  11.696   9.895
 7719W        W 8588   1.606  14.404   9.956
 7720W        W 8589   3.303  11.358   8.422
 7721W        W 8590   3.094  12.677   9.723
 7722W        W 8591   0.077  11.998   9.761
 7723W        W 8592   2.937  11.793   8.779
 7724W        W 8593   3.348  11.944  10.556
 7725W        W 8594   2.233  13.643   8.774
 7726W        W 8595   1.489  14.234   8.387
 7727W        W 8596   0.604  11.414   7.645
 7728W        W 8597   1.708  11.068   9.455
 7729W        W 8598   0.736  14.188   7.303
 7730W        W 8599   1.110  12.654   8.054
 7731W        W 8600   1.764  13.283  10.367
 7732W        W 8601   1.594  11.641   8.357
 7733W        W 8602   2.950  11.238   8.785
 7734W        W 8603   2.670  14.520   9.113
 7735W        W 8604   2.082  14.168   9.453
 7736W        W 8605   1.478  13.205   9.414
 7737W        W 8606   3.248  13.928   9.540
 7738W        W 8607   0.942  11.431   8.309
 7739W        W 8608   1.464  13.728   9.269
 7740W        W 8609   0.947  11.659   7.334
 7741W        W 8610   1.748  12.268   9.728
 7742W        W 8611   2.596  11.134   9.598
 7743W        W 8612   0.016  12.977   9.483
 7744W        W 8613   1.720  12.795   7.641
 7745W        W 8614   0.988  11.110   7.411
 7746W        W 8615   1.726  12.191   8.462
 7747W        W 8616   2.696  11.167  10.161
 7748W        W 8617   1.284  13.179  10.270
 7749W        W 8618   2.088  12.961  10.487
 7750W        W 8619   2.705  12.991  10.380
 7751W        W 8620   1.989  11.131  10.885
 7752W        W 8621   1.211  11.747   9.278
 7753W        W 8622   0.637  11.703   8.676
 7754W        W 8623   0.423  14.415   8.352
 7755W        W 8624   1.755  13.745  10.477
 7756W        W 8625   0.790  13.230   7.836
 7757W        W 8626   2.470  12.615   9.057
 7758W        W 8627   2.750  12.414   9.456
 7759W        W 8628   1.955  13.088   9.390
 7760W        W 8629   2.425  13.462   7.522
 7761W        W 8630   2.097  11.483   8.850
 7762W        W 8631   3.576  11.761   8.118
 7763W        W 8632   0.070  14.350  10.149
 7764W        W 8633   0.487  13.576   9.681
 7765W        W 8634   0.054  14.422   7.913
 7766W        W 8635   1.953  11.692   9.719
 7767W        W 8636   1.316  13.715   7.568
 7768W        W 8637   3.221  14.097   7.754
 7769W        W 8638   2.196  12.750   7.768
 7770W        W 8639   1.039  11.941   8.285
 7771W        W 8640   1.871  11.851   7.337
 7772W        W 8641   2.808  11.322   8.132
 7773W        W 8642   0.138  11.170   7.580
 7774W        W 8643   1.424  13.489   9.870
 7775W        W 8644   1.223  13.405   8.962
 7776W        W 8645   0.965  13.357   7.360
 7777W        W 8646   0.206  13.598   8.128
 7778W        W 8647   0.710  12.668  10.570
 7779W        W 8648   1.414  11.228  10.756
 7780W        W 8649   2.123  11.370  10.112
 7781W        W 8650   1.318  11.138   8.393
 7782W        W 8651   2.377  11.215   7.898
 7783W        W 8652   0.322  11.147   9.475
 7784W        W 8653   0.370  12.110   8.845
 7785W        W 8654   3.059  11.218   9.251
 7786W        W 8655   0.481  11.716   8.065
 7787W        W 8656   3.052  11.404   9.681
 7788W        W 8657   3.448  12.607   7.366
 7789W        W 8658   0.740  11.365   9.185
 7790W        W 8659   1.854  11.937  10.125
 7791W        W 8660   0.002  11.627   7.603
 7792W        W 8661   0.788  13.016  10.164
 7793W        W 8662   2.146  12.414   9.343
 7794W        W 8663   2.013  14.493   7.639
 7795W        W 8664   0.159  13.000   7.336
 7796W        W 8665   0.894  13.411  10.462
 7797W        W 8666   0.415  12.578  10.093
 7798W        W 8667   1.406  12.683   9.887
 7799W        W 8668   3.174  11.042  10.149
 7800W        W 8669   3.572  12.652  10.140
 7801W        W 8670   3.560  12.852   7.826
 7802W        W 8671   2.423  13.184   7.925
 7803W        W 8672   2.897  14.484   7.620
 7804W        W 8673   2.074  12.474  10.762
 7805W        W 8674   0.404  13.441  10.802
 7806W        W 8675   3.610  11.363  10.754
 7807W        W 8676   3.328  12.291   9.375
 7808W        W 8677   1.636  14.421  10.852
 7809W        W 8678   1.491  11.050   7.579
 7810W        W 8679   3.030  13.649   7.522
 7811W        W 8680   0.799  11.742  10.408
 7812W        W 8681   1.233  13.736  10.270
 7813W        W 8682   3.359  11.727  10.068
 7814W        W 8683   2.570  14.386   8.036
 7815W        W 8684   2.809  13.005   9.403
 7816W        W 8685   1.059  11.421  10.070
 7817W        W 8686   1.528  12.490  10.827
 7818W        W 8687   1.031  13.669   8.021
 7819W        W 8688   2.786  13.167   8.285
 7820W        W 8689   0.554  11.793  10.009
 7821W        W 8690   1.883  13.855   8.473
 7822W        W 8691   3.633  12.415   8.654
 7823W        W 8692   1.855  11.048  10.373
 7824W        W 8693   2.635  13.753   9.452
 7825W        W 8694   2.938  14.097   9.160
 7826W        W 8695   2.157  13.899   7.588
 7827W        W 8696   0.167  13.791  10.430
 7828W        W 8697   0.910  11.783   9.668
 7829W        W 8698   0.880  11.131   8.778
 7830W        W 8699   2.501  11.973   9.470
 7831W        W 8700   1.299  13.144   7.670
 7832W        W 8701   3.297  13.086   9.169
 7833W        W 8702   0.624  13.844  10.592
 7834W        W 8703   3.011  14.526   8.389
 7835W        W 8704   1.110  11.546   8.834
 7836W        W 8705   0.879  13.039   8.924
 7837W        W 8706   1.192  14.450   9.674
 7838W        W 8707   3.259  14.546  10.706
 7839W        W 8708   2.418  12.734   9.639
 7840W        W 8709   0.267  12.532   7.554
 7841W        W 8710   3.401  14.190   8.251
 7842W        W 8711   3.238  11.514   7.870
 7843W        W 8712   1.377  11.033  10.273
 7844W        W 8713   3.083  13.835   8.731
 7845W        W 8714   3.112  12.391   8.636
 7846W        W 8715   1.229  12.064   8.852
 7847W        W 8716   1.474  12.326  10.176
 7848W        W 8717   2.585  13.479  10.039
 7849W        W 8718   1.235  11.933  10.151
 7850W        W 8719   1.214  14.399   8.767
 7851W        W 8720   0.531  14.358  10.401
 7852W        W 8721   0.643  13.719   7.531
 7853W        W 8722   3.160  13.477   8.341
 7854W        W 8723   0.764  12.269  10.227
 7855W        W 8724   3.537  12.199   7.708
 7856W        W 8725   1.282  13.256   8.179
 7857W        W 8726   2.381  12.638  10.260
 7858W        W 8727   2.272  12.266   9.804
 7859W        W 8728   0.832  12.638   9.833
 7860W        W 8729   3.042  14.526   9.662
 7861W        W 8730   2.833  11.160  10.656
 7862W        W 8731   0.497  11.310  10.243
 7863W        W 8732   0.836  12.333   9.296
 7864W        W 8733   1.205  12.147   7.418
 7865W        W 8734   0.008  13.906   9.963
 7866W        W 8735   1.593  12.615   9.406
 7867W        W 8736   0.551  12.456   8.292
 7868W        W 8737   0.322  14.308   9.729
 7869W        W 8738   3.117  12.534   7.837
 7870W        W 8739   3.212  11.450  10.523
 7871W        W 8740   2.648  13.659   8.486
 7872W        W 8741   0.246  12.583  10.663
 7873W        W 8742   3.212  11.047   7.959
 7874W        W 8743   2.732  13.522   7.970
 7875W        W 8744   1.634  12.580   8.055
 7876W        W 8745   2.821  11.384   7.578
 7877W        W 8746   2.886  11.991   9.764
 7878W        W 8747   0.595  12.584   8.971
 7879W        W 8748   0.889  13.523   8.620
 7880W        W 8749   2.652  12.143   8.585
 7881W        W 8750   1.675  11.522   9.281
 7882W        W 8751   3.637  13.433   9.792
 7883W        W 8752   3.555  11.420   9.353
 7884W        W 8753   0.094  14.250   8.729
 7885W        W 8754   0.603  13.437   8.265
 7886W        W 8755   0.518  11.054  10.818
 7887W        W 8756   1.637  13.907  10.920
 7888W        W 8757   3.392  12.875   8.710
 7889W        W 8758   2.746  13.052   7.590
 7890W        W 8759   2.041  14.573   9.802
 7891W        W 8760   2.898  13.295  10.839
 7892W        W 8761   1.713  11.005   8.119
 7893W        W 8762   2.426  11.874   8.978
 7894W        W 8763   0.112  13.461   9.310
 7895W        W 8764   1.365  11.423   7.951
 7896W        W 8765   1.169  12.907  10.800
 7897W        W 8766   2.163  11.888   8.514
 7898W        W 8767   2.368  13.298   9.636
 7899W        W 8768   0.522  13.903  10.071
 7900W        W 8769   1.113  13.886  10.794
 7901W        W 8770   0.964  11.683   7.808
 7902W        W 8771   2.481  11.825   8.133
 7903W        W 8772   2.439  13.933  10.370
 7904W        W 8773   1.124  12.525   8.969
 7905W        W 8774   0.779  14.223   9.834
 7906W        W 8775   3.524  14.340   7.435
 7907W        W 8776   0.387  13.012  10.431
 7908W        W 8777   2.382  13.274   9.119
 7909W        W 8778   0.818  12.923   8.361
 7910W        W 8779   1.189  13.930   9.756
 7911W        W 8780   1.567  11.349   8.797
 7912W        W 8781   0.178  13.333   7.727
 7913W        W 8782   1.697  12.284   7.597
 7914W        W 8783   0.343  12.833   8.616
 7915W        W 8784   1.633  11.475  10.080
 7916W        W 8785   3.305  11.184   7.507
 7917W        W 8786   3.398  12.930  10.606
 7918W        W 8787   2.052  14.187  10.758
 7919W        W 8788   3.610  13.281  10.280
 7920W        W 8789   3.018  14.079  10.891
 7921W        W 8790   0.757  14.535   9.369
 7922W        W 8791   3.616  13.157   8.243
 7923W        W 8792   2.146  12.424   8.756
 7924W        W 8793   1.913  11.036   8.646
 7925W        W 8794   0.972  14.020   8.483
 7926W        W 8795   1.471  11.761   9.708
 7927W        W 8796   1.171  11.130   9.177
 7928W        W 8797   0.234  13.952   7.725
 7929W        W 8798   2.050  13.316   8.443
 7930W        W 8799   0.925  14.111  10.322
 7931W        W 8800   0.402  12.934   8.018
 7932W        W 8801   0.287  11.477   9.017
 7933W        W 8802   1.835  13.442   9.074
 7934W        W 8803   0.087  11.296   8.094
 7935W        W 8804   2.751  12.502  10.021
 7936W        W 8805   2.628  11.888   7.593
 7937W        W 8806   3.145  13.560   9.241
 7938W        W 8807   1.806  14.044   9.072
 7939W        W 8808   1.218  14.148   7.983
 7940W        W 8809   2.500  11.051   7.413
 7941W        W 8810   0.300  14.311   9.154
 7942W        W 8811   2.497  12.069  10.789
 7943W        W 8812   0.480  11.599  10.788
 7944W        W 8813   0.211  12.199   8.121
 7945W        W 8814   0.902  12.188   7.846
 7946W        W 8815   2.665  12.515  10.663
 7947W        W 8816   1.008  12.796   9.372
 7948W        W 8817   2.482  11.082   8.492
 7949W        W 8818   1.613  14.513   8.995
 7950W        W 8819   2.827  13.975   9.932
 7951W        W 8820   2.411  14.124   9.043
 7952W        W 8821   2.430  13.104   8.637
 7953W        W 8822   1.892  11.329   7.708
 7954W        W 8823   3.573  10.957   8.430
 7955W        W 8824   1.261  12.592   7.593
 7956W        W 8825   3.427  11.929   8.583
 7957W        W 8826   2.119  13.099   7.460
 7958W        W 8827   3.055  13.299  10.208
 7959W        W 8828   2.709  14.000   7.675
 7960W        W 8829   1.324  11.675  10.581
 7961W        W 8830   1.144  12.259   9.822
 7962W        W 8831   3.236  13.754  10.099
 7963W        W 8832   2.336  11.704  10.476
 7964W        W 8833   0.180  12.175  10.253
 7965W        W 8834   1.940  12.652   9.979
 7966W        W 8835   0.297  13.410   8.636
 7967W        W 8836   0.444  12.707   9.526
 7968W        W 8837   2.761  12.993   9.876
 7969W        W 8838   2.533  14.373  10.687
 7970W        W 8839   2.429  12.112  10.240
 7971W        W 8840   2.706  14.166   8.645
 7972W        W 8841   1.708  13.886   9.968
 7973W        W 8842   1.193  14.241   9.237
 7974W        W 8843   2.998  13.412   9.656
 7975W        W 8844   2.048  13.484  10.793
 7976W        W 8845   0.653  13.437   9.132
 7977W        W 8846   2.999  13.196   8.777
 7978W        W 8847   2.640  14.262   9.528
 7979W        W 8848   0.618  13.991   9.398
 7980W        W 8849   1.639  12.043  10.608
 7981W        W 8850   2.090  14.209   8.119
 7982W        W 8851   1.398  13.464  10.757
 7983W        W 8852   1.524  13.702   8.134
 7984W        W 8853   0.745  12.442   7.393
 7985W        W 8854   0.084  14.528  14.292
 7986W        W 8855   0.460  13.421  13.815
 7987W        W 8856   3.165  13.151  11.585
 7988W        W 8857   3.295  14.236  13.612
 7989W        W 8858   1.213  14.227  11.138
 7990W        W 8859   1.296  12.379  12.121
 7991W        W 8860   0.811  12.227  12.285
 7992W        W 8861   1.802  13.042  11.719
 7993W        W 8862   1.477  14.134  14.074
 7994W        W 8863   0.126  11.695  14.037
 7995W        W 8864   0.888  10.975  13.839
 7996W        W 8865   2.582  11.363  12.726
 7997W        W 8866   2.231  12.234  11.296
 7998W        W 8867   2.801  11.668  14.387
 7999W        W 8868   0.167  11.460  13.512
 8000W        W 8869   0.266  14.079  14.533
 8001W        W 8870   1.788  13.469  11.265
 8002W        W 8871   0.220  12.252  12.958
 8003W        W 8872   1.113  12.143  14.195
 8004W        W 8873   3.572  12.002  12.694
 8005W        W 8874   3.336  13.045  13.553
 8006W        W 8875   1.644  12.378  12.580
 8007W        W 8876   2.190  13.717  12.949
 8008W        W 8877   0.690  13.151  13.181
 8009W        W 8878   0.049  12.679  12.752
 8010W        W 8879   1.085  12.651  13.944
 8011W        W 8880   3.356  12.434  14.198
 8012W        W 8881   0.972  13.878  12.643
 8013W        W 8882   2.093  13.567  13.777
 8014W        W 8883   1.313  12.207  13.002
 8015W        W 8884   1.605  12.991  12.645
 8016W        W 8885   2.602  13.764  14.493
 8017W        W 8886   1.681  13.084  14.503
 8018W        W 8887   1.662  12.800  13.981
[truncated: 2,511,527 more chars]
